# Supplementary material for: Bayesian inference of kinetic schemes for ion channels by Kalman filtering
Source: eLife. 2022 May 4;11:e62714. doi: 10.7554/eLife.62714 (PMC9342998; doi:10.7554/eLife.62714)
Supplement: Figure 7—source data 2. — Each of them has 10 ligand concentrations. The number in the file name reports the amount of ion channels in the patch. [file elife-62714-fig7-data2.zip › 250000fluor.txt]

0.000000000000000000e+00 0.000000000000000000e+00 0.000000000000000000e+00 0.000000000000000000e+00 0.000000000000000000e+00 0.000000000000000000e+00 0.000000000000000000e+00 0.000000000000000000e+00 0.000000000000000000e+00 0.000000000000000000e+00 0.000000000000000000e+00 0.000000000000000000e+00 0.000000000000000000e+00 0.000000000000000000e+00 0.000000000000000000e+00 0.000000000000000000e+00 0.000000000000000000e+00 0.000000000000000000e+00 0.000000000000000000e+00 0.000000000000000000e+00 0.000000000000000000e+00 0.000000000000000000e+00 0.000000000000000000e+00 0.000000000000000000e+00 0.000000000000000000e+00 0.000000000000000000e+00 0.000000000000000000e+00 0.000000000000000000e+00 0.000000000000000000e+00 0.000000000000000000e+00 0.000000000000000000e+00 0.000000000000000000e+00 0.000000000000000000e+00 0.000000000000000000e+00 0.000000000000000000e+00 0.000000000000000000e+00 0.000000000000000000e+00 0.000000000000000000e+00 0.000000000000000000e+00 0.000000000000000000e+00 0.000000000000000000e+00 0.000000000000000000e+00 0.000000000000000000e+00 0.000000000000000000e+00 0.000000000000000000e+00 0.000000000000000000e+00 0.000000000000000000e+00 0.000000000000000000e+00 0.000000000000000000e+00 0.000000000000000000e+00 0.000000000000000000e+00 0.000000000000000000e+00 0.000000000000000000e+00 0.000000000000000000e+00 0.000000000000000000e+00 0.000000000000000000e+00 0.000000000000000000e+00 0.000000000000000000e+00 0.000000000000000000e+00 0.000000000000000000e+00 0.000000000000000000e+00 0.000000000000000000e+00 0.000000000000000000e+00 0.000000000000000000e+00 0.000000000000000000e+00 0.000000000000000000e+00 0.000000000000000000e+00 0.000000000000000000e+00 0.000000000000000000e+00 0.000000000000000000e+00 0.000000000000000000e+00 0.000000000000000000e+00 0.000000000000000000e+00 0.000000000000000000e+00 0.000000000000000000e+00 0.000000000000000000e+00 0.000000000000000000e+00 0.000000000000000000e+00 0.000000000000000000e+00 0.000000000000000000e+00 0.000000000000000000e+00 0.000000000000000000e+00 0.000000000000000000e+00 0.000000000000000000e+00 0.000000000000000000e+00 0.000000000000000000e+00 0.000000000000000000e+00 0.000000000000000000e+00 0.000000000000000000e+00 0.000000000000000000e+00 0.000000000000000000e+00 0.000000000000000000e+00 0.000000000000000000e+00 0.000000000000000000e+00 0.000000000000000000e+00 0.000000000000000000e+00 0.000000000000000000e+00 0.000000000000000000e+00 0.000000000000000000e+00 0.000000000000000000e+00 0.000000000000000000e+00 0.000000000000000000e+00 0.000000000000000000e+00 0.000000000000000000e+00 0.000000000000000000e+00 0.000000000000000000e+00 0.000000000000000000e+00 0.000000000000000000e+00 0.000000000000000000e+00 0.000000000000000000e+00 0.000000000000000000e+00 0.000000000000000000e+00 0.000000000000000000e+00 0.000000000000000000e+00 0.000000000000000000e+00 0.000000000000000000e+00 0.000000000000000000e+00 0.000000000000000000e+00 0.000000000000000000e+00 0.000000000000000000e+00 0.000000000000000000e+00 0.000000000000000000e+00 0.000000000000000000e+00 0.000000000000000000e+00 0.000000000000000000e+00 0.000000000000000000e+00 0.000000000000000000e+00 0.000000000000000000e+00 0.000000000000000000e+00 0.000000000000000000e+00 0.000000000000000000e+00 0.000000000000000000e+00 0.000000000000000000e+00 0.000000000000000000e+00 0.000000000000000000e+00 0.000000000000000000e+00 0.000000000000000000e+00 0.000000000000000000e+00 0.000000000000000000e+00 0.000000000000000000e+00 0.000000000000000000e+00 0.000000000000000000e+00 0.000000000000000000e+00 0.000000000000000000e+00 0.000000000000000000e+00 0.000000000000000000e+00 0.000000000000000000e+00 0.000000000000000000e+00 0.000000000000000000e+00 0.000000000000000000e+00 0.000000000000000000e+00 0.000000000000000000e+00 0.000000000000000000e+00 0.000000000000000000e+00 0.000000000000000000e+00 0.000000000000000000e+00 0.000000000000000000e+00 0.000000000000000000e+00 0.000000000000000000e+00 0.000000000000000000e+00 0.000000000000000000e+00 0.000000000000000000e+00 0.000000000000000000e+00 0.000000000000000000e+00 0.000000000000000000e+00 0.000000000000000000e+00 0.000000000000000000e+00 0.000000000000000000e+00 0.000000000000000000e+00 0.000000000000000000e+00 0.000000000000000000e+00 0.000000000000000000e+00 0.000000000000000000e+00 0.000000000000000000e+00 0.000000000000000000e+00 0.000000000000000000e+00 0.000000000000000000e+00 0.000000000000000000e+00 0.000000000000000000e+00 0.000000000000000000e+00 0.000000000000000000e+00 0.000000000000000000e+00 0.000000000000000000e+00 0.000000000000000000e+00 0.000000000000000000e+00 0.000000000000000000e+00 0.000000000000000000e+00 0.000000000000000000e+00 0.000000000000000000e+00 0.000000000000000000e+00 0.000000000000000000e+00 0.000000000000000000e+00 0.000000000000000000e+00 0.000000000000000000e+00 0.000000000000000000e+00 0.000000000000000000e+00 0.000000000000000000e+00 0.000000000000000000e+00 0.000000000000000000e+00 0.000000000000000000e+00 0.000000000000000000e+00 0.000000000000000000e+00 0.000000000000000000e+00 0.000000000000000000e+00 0.000000000000000000e+00 0.000000000000000000e+00 0.000000000000000000e+00 0.000000000000000000e+00 0.000000000000000000e+00 0.000000000000000000e+00 0.000000000000000000e+00 0.000000000000000000e+00 0.000000000000000000e+00 0.000000000000000000e+00 0.000000000000000000e+00 0.000000000000000000e+00 0.000000000000000000e+00 0.000000000000000000e+00 0.000000000000000000e+00 0.000000000000000000e+00 0.000000000000000000e+00 0.000000000000000000e+00 0.000000000000000000e+00 0.000000000000000000e+00 0.000000000000000000e+00 0.000000000000000000e+00 0.000000000000000000e+00 0.000000000000000000e+00 0.000000000000000000e+00 0.000000000000000000e+00 0.000000000000000000e+00 0.000000000000000000e+00 0.000000000000000000e+00 0.000000000000000000e+00 0.000000000000000000e+00 0.000000000000000000e+00 0.000000000000000000e+00 0.000000000000000000e+00 0.000000000000000000e+00 0.000000000000000000e+00 0.000000000000000000e+00 0.000000000000000000e+00 0.000000000000000000e+00 0.000000000000000000e+00 0.000000000000000000e+00 0.000000000000000000e+00 0.000000000000000000e+00 0.000000000000000000e+00 0.000000000000000000e+00 0.000000000000000000e+00 0.000000000000000000e+00 0.000000000000000000e+00 0.000000000000000000e+00 0.000000000000000000e+00 0.000000000000000000e+00 0.000000000000000000e+00 0.000000000000000000e+00 0.000000000000000000e+00 0.000000000000000000e+00 0.000000000000000000e+00 0.000000000000000000e+00 0.000000000000000000e+00 0.000000000000000000e+00 0.000000000000000000e+00 0.000000000000000000e+00 0.000000000000000000e+00 0.000000000000000000e+00 0.000000000000000000e+00 0.000000000000000000e+00 0.000000000000000000e+00 0.000000000000000000e+00 0.000000000000000000e+00 0.000000000000000000e+00 0.000000000000000000e+00 0.000000000000000000e+00 0.000000000000000000e+00 0.000000000000000000e+00 0.000000000000000000e+00 0.000000000000000000e+00 0.000000000000000000e+00 0.000000000000000000e+00 0.000000000000000000e+00 0.000000000000000000e+00 0.000000000000000000e+00 0.000000000000000000e+00 0.000000000000000000e+00 0.000000000000000000e+00 0.000000000000000000e+00 0.000000000000000000e+00 0.000000000000000000e+00 0.000000000000000000e+00 0.000000000000000000e+00 0.000000000000000000e+00 0.000000000000000000e+00 0.000000000000000000e+00 0.000000000000000000e+00 0.000000000000000000e+00 0.000000000000000000e+00 0.000000000000000000e+00 0.000000000000000000e+00 0.000000000000000000e+00 0.000000000000000000e+00 0.000000000000000000e+00 0.000000000000000000e+00 0.000000000000000000e+00 0.000000000000000000e+00 0.000000000000000000e+00 0.000000000000000000e+00 0.000000000000000000e+00 0.000000000000000000e+00 0.000000000000000000e+00 0.000000000000000000e+00 0.000000000000000000e+00 0.000000000000000000e+00 0.000000000000000000e+00 0.000000000000000000e+00 0.000000000000000000e+00 0.000000000000000000e+00 0.000000000000000000e+00 0.000000000000000000e+00 0.000000000000000000e+00 0.000000000000000000e+00 0.000000000000000000e+00 0.000000000000000000e+00 0.000000000000000000e+00 0.000000000000000000e+00 0.000000000000000000e+00 0.000000000000000000e+00 0.000000000000000000e+00 0.000000000000000000e+00 0.000000000000000000e+00 0.000000000000000000e+00 0.000000000000000000e+00 0.000000000000000000e+00 0.000000000000000000e+00 0.000000000000000000e+00 0.000000000000000000e+00 0.000000000000000000e+00 0.000000000000000000e+00 0.000000000000000000e+00 0.000000000000000000e+00 0.000000000000000000e+00 0.000000000000000000e+00 0.000000000000000000e+00 0.000000000000000000e+00 0.000000000000000000e+00 0.000000000000000000e+00 0.000000000000000000e+00 0.000000000000000000e+00 0.000000000000000000e+00 0.000000000000000000e+00 0.000000000000000000e+00 0.000000000000000000e+00 0.000000000000000000e+00 0.000000000000000000e+00 0.000000000000000000e+00 0.000000000000000000e+00 0.000000000000000000e+00 0.000000000000000000e+00 0.000000000000000000e+00 0.000000000000000000e+00 0.000000000000000000e+00 0.000000000000000000e+00 0.000000000000000000e+00 0.000000000000000000e+00 0.000000000000000000e+00 0.000000000000000000e+00 0.000000000000000000e+00 0.000000000000000000e+00 0.000000000000000000e+00 0.000000000000000000e+00 0.000000000000000000e+00 0.000000000000000000e+00 0.000000000000000000e+00 0.000000000000000000e+00 0.000000000000000000e+00 0.000000000000000000e+00 0.000000000000000000e+00 0.000000000000000000e+00 0.000000000000000000e+00 0.000000000000000000e+00 0.000000000000000000e+00 0.000000000000000000e+00 0.000000000000000000e+00 0.000000000000000000e+00 0.000000000000000000e+00 0.000000000000000000e+00 0.000000000000000000e+00 0.000000000000000000e+00 0.000000000000000000e+00 0.000000000000000000e+00 0.000000000000000000e+00 0.000000000000000000e+00 0.000000000000000000e+00 0.000000000000000000e+00 0.000000000000000000e+00 0.000000000000000000e+00 0.000000000000000000e+00 0.000000000000000000e+00 0.000000000000000000e+00 0.000000000000000000e+00 0.000000000000000000e+00 0.000000000000000000e+00 0.000000000000000000e+00 0.000000000000000000e+00 0.000000000000000000e+00 0.000000000000000000e+00 0.000000000000000000e+00 0.000000000000000000e+00 0.000000000000000000e+00 0.000000000000000000e+00 0.000000000000000000e+00 0.000000000000000000e+00 0.000000000000000000e+00 0.000000000000000000e+00 0.000000000000000000e+00 0.000000000000000000e+00 0.000000000000000000e+00 0.000000000000000000e+00 0.000000000000000000e+00 0.000000000000000000e+00 0.000000000000000000e+00 0.000000000000000000e+00 0.000000000000000000e+00 0.000000000000000000e+00 0.000000000000000000e+00 0.000000000000000000e+00 0.000000000000000000e+00 0.000000000000000000e+00 0.000000000000000000e+00 0.000000000000000000e+00 0.000000000000000000e+00 0.000000000000000000e+00 0.000000000000000000e+00 0.000000000000000000e+00 0.000000000000000000e+00 0.000000000000000000e+00 0.000000000000000000e+00 0.000000000000000000e+00 0.000000000000000000e+00 0.000000000000000000e+00 0.000000000000000000e+00 0.000000000000000000e+00 0.000000000000000000e+00 0.000000000000000000e+00 0.000000000000000000e+00 0.000000000000000000e+00 0.000000000000000000e+00 0.000000000000000000e+00 0.000000000000000000e+00 0.000000000000000000e+00 0.000000000000000000e+00 0.000000000000000000e+00 0.000000000000000000e+00 0.000000000000000000e+00 0.000000000000000000e+00 0.000000000000000000e+00 0.000000000000000000e+00 0.000000000000000000e+00 0.000000000000000000e+00 0.000000000000000000e+00 0.000000000000000000e+00 0.000000000000000000e+00 0.000000000000000000e+00 0.000000000000000000e+00 0.000000000000000000e+00 0.000000000000000000e+00 0.000000000000000000e+00 0.000000000000000000e+00 0.000000000000000000e+00 0.000000000000000000e+00 0.000000000000000000e+00 0.000000000000000000e+00 0.000000000000000000e+00 0.000000000000000000e+00 0.000000000000000000e+00 0.000000000000000000e+00 0.000000000000000000e+00 0.000000000000000000e+00 0.000000000000000000e+00 0.000000000000000000e+00 0.000000000000000000e+00 0.000000000000000000e+00 0.000000000000000000e+00 0.000000000000000000e+00 0.000000000000000000e+00 0.000000000000000000e+00 0.000000000000000000e+00 0.000000000000000000e+00 0.000000000000000000e+00 0.000000000000000000e+00 0.000000000000000000e+00 0.000000000000000000e+00 0.000000000000000000e+00 0.000000000000000000e+00 0.000000000000000000e+00 0.000000000000000000e+00 0.000000000000000000e+00 0.000000000000000000e+00 0.000000000000000000e+00 0.000000000000000000e+00 0.000000000000000000e+00 0.000000000000000000e+00 0.000000000000000000e+00 0.000000000000000000e+00 0.000000000000000000e+00 0.000000000000000000e+00 0.000000000000000000e+00 0.000000000000000000e+00 0.000000000000000000e+00 0.000000000000000000e+00 0.000000000000000000e+00 0.000000000000000000e+00 0.000000000000000000e+00 0.000000000000000000e+00 0.000000000000000000e+00 0.000000000000000000e+00 0.000000000000000000e+00 0.000000000000000000e+00 0.000000000000000000e+00 0.000000000000000000e+00 0.000000000000000000e+00 0.000000000000000000e+00 0.000000000000000000e+00 0.000000000000000000e+00 0.000000000000000000e+00 0.000000000000000000e+00 0.000000000000000000e+00 0.000000000000000000e+00 0.000000000000000000e+00 0.000000000000000000e+00 0.000000000000000000e+00 0.000000000000000000e+00 0.000000000000000000e+00 0.000000000000000000e+00 0.000000000000000000e+00 0.000000000000000000e+00 0.000000000000000000e+00 0.000000000000000000e+00 0.000000000000000000e+00 0.000000000000000000e+00 0.000000000000000000e+00 0.000000000000000000e+00 0.000000000000000000e+00 0.000000000000000000e+00 0.000000000000000000e+00 0.000000000000000000e+00 0.000000000000000000e+00 0.000000000000000000e+00 0.000000000000000000e+00 0.000000000000000000e+00 0.000000000000000000e+00 0.000000000000000000e+00 0.000000000000000000e+00 0.000000000000000000e+00 0.000000000000000000e+00 0.000000000000000000e+00 0.000000000000000000e+00 0.000000000000000000e+00 0.000000000000000000e+00 0.000000000000000000e+00 0.000000000000000000e+00 0.000000000000000000e+00 0.000000000000000000e+00 0.000000000000000000e+00 0.000000000000000000e+00 0.000000000000000000e+00 0.000000000000000000e+00 0.000000000000000000e+00 0.000000000000000000e+00 0.000000000000000000e+00 0.000000000000000000e+00 0.000000000000000000e+00 0.000000000000000000e+00 0.000000000000000000e+00 0.000000000000000000e+00 0.000000000000000000e+00 0.000000000000000000e+00 0.000000000000000000e+00 0.000000000000000000e+00 0.000000000000000000e+00 0.000000000000000000e+00 0.000000000000000000e+00 0.000000000000000000e+00 0.000000000000000000e+00 0.000000000000000000e+00 0.000000000000000000e+00 0.000000000000000000e+00 0.000000000000000000e+00 0.000000000000000000e+00 0.000000000000000000e+00 0.000000000000000000e+00 0.000000000000000000e+00 0.000000000000000000e+00 0.000000000000000000e+00 0.000000000000000000e+00 0.000000000000000000e+00 0.000000000000000000e+00 0.000000000000000000e+00 0.000000000000000000e+00 0.000000000000000000e+00 0.000000000000000000e+00 0.000000000000000000e+00 0.000000000000000000e+00 0.000000000000000000e+00 0.000000000000000000e+00 0.000000000000000000e+00 0.000000000000000000e+00 0.000000000000000000e+00 0.000000000000000000e+00 0.000000000000000000e+00 0.000000000000000000e+00 0.000000000000000000e+00 0.000000000000000000e+00 0.000000000000000000e+00 0.000000000000000000e+00 0.000000000000000000e+00 0.000000000000000000e+00 0.000000000000000000e+00 0.000000000000000000e+00 0.000000000000000000e+00 0.000000000000000000e+00 0.000000000000000000e+00 0.000000000000000000e+00 0.000000000000000000e+00 0.000000000000000000e+00 0.000000000000000000e+00 0.000000000000000000e+00 0.000000000000000000e+00 0.000000000000000000e+00 0.000000000000000000e+00 0.000000000000000000e+00 0.000000000000000000e+00 0.000000000000000000e+00 0.000000000000000000e+00 0.000000000000000000e+00 0.000000000000000000e+00 0.000000000000000000e+00 0.000000000000000000e+00 0.000000000000000000e+00 0.000000000000000000e+00 0.000000000000000000e+00 0.000000000000000000e+00 0.000000000000000000e+00 0.000000000000000000e+00 0.000000000000000000e+00 0.000000000000000000e+00 0.000000000000000000e+00 0.000000000000000000e+00 0.000000000000000000e+00 0.000000000000000000e+00 0.000000000000000000e+00 0.000000000000000000e+00 0.000000000000000000e+00 0.000000000000000000e+00 0.000000000000000000e+00 0.000000000000000000e+00 0.000000000000000000e+00 0.000000000000000000e+00 0.000000000000000000e+00 0.000000000000000000e+00 0.000000000000000000e+00 0.000000000000000000e+00 0.000000000000000000e+00 0.000000000000000000e+00 0.000000000000000000e+00 0.000000000000000000e+00 0.000000000000000000e+00 0.000000000000000000e+00 0.000000000000000000e+00 0.000000000000000000e+00 0.000000000000000000e+00 0.000000000000000000e+00 0.000000000000000000e+00 0.000000000000000000e+00 0.000000000000000000e+00 0.000000000000000000e+00 0.000000000000000000e+00 0.000000000000000000e+00 0.000000000000000000e+00 0.000000000000000000e+00 0.000000000000000000e+00 0.000000000000000000e+00 0.000000000000000000e+00 0.000000000000000000e+00 0.000000000000000000e+00 0.000000000000000000e+00 0.000000000000000000e+00 0.000000000000000000e+00 0.000000000000000000e+00 0.000000000000000000e+00 0.000000000000000000e+00 0.000000000000000000e+00 0.000000000000000000e+00 0.000000000000000000e+00 0.000000000000000000e+00 0.000000000000000000e+00 0.000000000000000000e+00 0.000000000000000000e+00 0.000000000000000000e+00 0.000000000000000000e+00 0.000000000000000000e+00 0.000000000000000000e+00 0.000000000000000000e+00 0.000000000000000000e+00 0.000000000000000000e+00 0.000000000000000000e+00 0.000000000000000000e+00 0.000000000000000000e+00 0.000000000000000000e+00 0.000000000000000000e+00 0.000000000000000000e+00 0.000000000000000000e+00 0.000000000000000000e+00 0.000000000000000000e+00 0.000000000000000000e+00 0.000000000000000000e+00 0.000000000000000000e+00 0.000000000000000000e+00 0.000000000000000000e+00 0.000000000000000000e+00 0.000000000000000000e+00 0.000000000000000000e+00 0.000000000000000000e+00 0.000000000000000000e+00 0.000000000000000000e+00 0.000000000000000000e+00 0.000000000000000000e+00 0.000000000000000000e+00 0.000000000000000000e+00 0.000000000000000000e+00 0.000000000000000000e+00 0.000000000000000000e+00 0.000000000000000000e+00 0.000000000000000000e+00 0.000000000000000000e+00 0.000000000000000000e+00 0.000000000000000000e+00 0.000000000000000000e+00 0.000000000000000000e+00 0.000000000000000000e+00 0.000000000000000000e+00 0.000000000000000000e+00 0.000000000000000000e+00 0.000000000000000000e+00 0.000000000000000000e+00 0.000000000000000000e+00 0.000000000000000000e+00 0.000000000000000000e+00 0.000000000000000000e+00 0.000000000000000000e+00 0.000000000000000000e+00 0.000000000000000000e+00 0.000000000000000000e+00 0.000000000000000000e+00 0.000000000000000000e+00 0.000000000000000000e+00 0.000000000000000000e+00 0.000000000000000000e+00 0.000000000000000000e+00 0.000000000000000000e+00 0.000000000000000000e+00 0.000000000000000000e+00 0.000000000000000000e+00 0.000000000000000000e+00 0.000000000000000000e+00 0.000000000000000000e+00 0.000000000000000000e+00 0.000000000000000000e+00 0.000000000000000000e+00 0.000000000000000000e+00 0.000000000000000000e+00 0.000000000000000000e+00 0.000000000000000000e+00 0.000000000000000000e+00 0.000000000000000000e+00 0.000000000000000000e+00 0.000000000000000000e+00 0.000000000000000000e+00 0.000000000000000000e+00 0.000000000000000000e+00 0.000000000000000000e+00 0.000000000000000000e+00 0.000000000000000000e+00 0.000000000000000000e+00 0.000000000000000000e+00 0.000000000000000000e+00 0.000000000000000000e+00 0.000000000000000000e+00 0.000000000000000000e+00 0.000000000000000000e+00 0.000000000000000000e+00 0.000000000000000000e+00 0.000000000000000000e+00 0.000000000000000000e+00 0.000000000000000000e+00 0.000000000000000000e+00 0.000000000000000000e+00 0.000000000000000000e+00 0.000000000000000000e+00 0.000000000000000000e+00 0.000000000000000000e+00 0.000000000000000000e+00 0.000000000000000000e+00 0.000000000000000000e+00 0.000000000000000000e+00 0.000000000000000000e+00 0.000000000000000000e+00 0.000000000000000000e+00 0.000000000000000000e+00 0.000000000000000000e+00 0.000000000000000000e+00 0.000000000000000000e+00 0.000000000000000000e+00 0.000000000000000000e+00 0.000000000000000000e+00 0.000000000000000000e+00 0.000000000000000000e+00 0.000000000000000000e+00 0.000000000000000000e+00 0.000000000000000000e+00 0.000000000000000000e+00 0.000000000000000000e+00 0.000000000000000000e+00 0.000000000000000000e+00 0.000000000000000000e+00 0.000000000000000000e+00 0.000000000000000000e+00 0.000000000000000000e+00 0.000000000000000000e+00 0.000000000000000000e+00 0.000000000000000000e+00 0.000000000000000000e+00 0.000000000000000000e+00 0.000000000000000000e+00 0.000000000000000000e+00 0.000000000000000000e+00 0.000000000000000000e+00 0.000000000000000000e+00 0.000000000000000000e+00 0.000000000000000000e+00 0.000000000000000000e+00 0.000000000000000000e+00 0.000000000000000000e+00 0.000000000000000000e+00 0.000000000000000000e+00 0.000000000000000000e+00 0.000000000000000000e+00 0.000000000000000000e+00 0.000000000000000000e+00 0.000000000000000000e+00 0.000000000000000000e+00 0.000000000000000000e+00 0.000000000000000000e+00 0.000000000000000000e+00 0.000000000000000000e+00 0.000000000000000000e+00 0.000000000000000000e+00 0.000000000000000000e+00 0.000000000000000000e+00 0.000000000000000000e+00 0.000000000000000000e+00 0.000000000000000000e+00 0.000000000000000000e+00 0.000000000000000000e+00 0.000000000000000000e+00 0.000000000000000000e+00 0.000000000000000000e+00 0.000000000000000000e+00 0.000000000000000000e+00 0.000000000000000000e+00 0.000000000000000000e+00 0.000000000000000000e+00 0.000000000000000000e+00 0.000000000000000000e+00 0.000000000000000000e+00 0.000000000000000000e+00 0.000000000000000000e+00 0.000000000000000000e+00 0.000000000000000000e+00 0.000000000000000000e+00 0.000000000000000000e+00 0.000000000000000000e+00 0.000000000000000000e+00 0.000000000000000000e+00 0.000000000000000000e+00 0.000000000000000000e+00 0.000000000000000000e+00 0.000000000000000000e+00 0.000000000000000000e+00 0.000000000000000000e+00 0.000000000000000000e+00 0.000000000000000000e+00 0.000000000000000000e+00 0.000000000000000000e+00 0.000000000000000000e+00 0.000000000000000000e+00 0.000000000000000000e+00 0.000000000000000000e+00 0.000000000000000000e+00 0.000000000000000000e+00 0.000000000000000000e+00 0.000000000000000000e+00 0.000000000000000000e+00 0.000000000000000000e+00 0.000000000000000000e+00 0.000000000000000000e+00 0.000000000000000000e+00 0.000000000000000000e+00 0.000000000000000000e+00 0.000000000000000000e+00 0.000000000000000000e+00 0.000000000000000000e+00 0.000000000000000000e+00 0.000000000000000000e+00 0.000000000000000000e+00 0.000000000000000000e+00 0.000000000000000000e+00 0.000000000000000000e+00 0.000000000000000000e+00 0.000000000000000000e+00 0.000000000000000000e+00 0.000000000000000000e+00 0.000000000000000000e+00 0.000000000000000000e+00 0.000000000000000000e+00 0.000000000000000000e+00 0.000000000000000000e+00 0.000000000000000000e+00 0.000000000000000000e+00 0.000000000000000000e+00 0.000000000000000000e+00 0.000000000000000000e+00 0.000000000000000000e+00 0.000000000000000000e+00 0.000000000000000000e+00 0.000000000000000000e+00 0.000000000000000000e+00 0.000000000000000000e+00 0.000000000000000000e+00 0.000000000000000000e+00 0.000000000000000000e+00 0.000000000000000000e+00 0.000000000000000000e+00 0.000000000000000000e+00 0.000000000000000000e+00 0.000000000000000000e+00 0.000000000000000000e+00 0.000000000000000000e+00 0.000000000000000000e+00 0.000000000000000000e+00 0.000000000000000000e+00 0.000000000000000000e+00 0.000000000000000000e+00 0.000000000000000000e+00 0.000000000000000000e+00 0.000000000000000000e+00 0.000000000000000000e+00 0.000000000000000000e+00 0.000000000000000000e+00 0.000000000000000000e+00 0.000000000000000000e+00 0.000000000000000000e+00 0.000000000000000000e+00 0.000000000000000000e+00 0.000000000000000000e+00 0.000000000000000000e+00 0.000000000000000000e+00 0.000000000000000000e+00 0.000000000000000000e+00 0.000000000000000000e+00 0.000000000000000000e+00 0.000000000000000000e+00 0.000000000000000000e+00 0.000000000000000000e+00 0.000000000000000000e+00 0.000000000000000000e+00 0.000000000000000000e+00 0.000000000000000000e+00 0.000000000000000000e+00 0.000000000000000000e+00 0.000000000000000000e+00 0.000000000000000000e+00 0.000000000000000000e+00 0.000000000000000000e+00 0.000000000000000000e+00 0.000000000000000000e+00 0.000000000000000000e+00 0.000000000000000000e+00 0.000000000000000000e+00 0.000000000000000000e+00 0.000000000000000000e+00 0.000000000000000000e+00 0.000000000000000000e+00 0.000000000000000000e+00 0.000000000000000000e+00 0.000000000000000000e+00 0.000000000000000000e+00 0.000000000000000000e+00 2.235000000000000000e+03 4.248000000000000000e+03 6.274000000000000000e+03 8.131000000000000000e+03 9.971000000000000000e+03 1.169100000000000000e+04 1.361800000000000000e+04 1.496400000000000000e+04 1.609000000000000000e+04 1.797900000000000000e+04 1.912800000000000000e+04 2.040900000000000000e+04 2.150600000000000000e+04 2.249200000000000000e+04 2.344400000000000000e+04 2.458300000000000000e+04 2.564200000000000000e+04 2.660000000000000000e+04 2.721000000000000000e+04 2.809200000000000000e+04 2.886600000000000000e+04 2.919100000000000000e+04 2.996600000000000000e+04 3.069200000000000000e+04 3.152000000000000000e+04 3.247500000000000000e+04 3.325400000000000000e+04 3.413300000000000000e+04 3.472800000000000000e+04 3.514100000000000000e+04 3.540500000000000000e+04 3.548200000000000000e+04 3.657100000000000000e+04 3.678600000000000000e+04 3.755100000000000000e+04 3.807000000000000000e+04 3.798100000000000000e+04 3.889200000000000000e+04 3.873000000000000000e+04 3.920000000000000000e+04 3.924800000000000000e+04 4.006900000000000000e+04 4.015400000000000000e+04 4.049300000000000000e+04 4.055300000000000000e+04 4.055600000000000000e+04 4.092100000000000000e+04 4.167100000000000000e+04 4.231400000000000000e+04 4.225600000000000000e+04 4.243400000000000000e+04 4.237700000000000000e+04 4.287500000000000000e+04 4.313800000000000000e+04 4.325400000000000000e+04 4.379200000000000000e+04 4.437400000000000000e+04 4.436000000000000000e+04 4.450600000000000000e+04 4.494300000000000000e+04 4.546800000000000000e+04 4.545200000000000000e+04 4.571100000000000000e+04 4.657600000000000000e+04 4.698400000000000000e+04 4.683800000000000000e+04 4.735500000000000000e+04 4.716600000000000000e+04 4.739100000000000000e+04 4.763200000000000000e+04 4.854800000000000000e+04 4.900400000000000000e+04 4.867300000000000000e+04 4.922600000000000000e+04 4.941800000000000000e+04 4.979000000000000000e+04 4.985100000000000000e+04 4.999900000000000000e+04 5.042300000000000000e+04 5.021700000000000000e+04 5.088700000000000000e+04 5.113000000000000000e+04 5.144800000000000000e+04 5.186200000000000000e+04 5.179100000000000000e+04 5.191000000000000000e+04 5.239100000000000000e+04 5.234900000000000000e+04 5.295500000000000000e+04 5.291100000000000000e+04 5.292700000000000000e+04 5.280600000000000000e+04 5.297500000000000000e+04 5.364800000000000000e+04 5.380600000000000000e+04 5.393900000000000000e+04 5.359000000000000000e+04 5.398800000000000000e+04 5.445600000000000000e+04 5.463700000000000000e+04 5.466500000000000000e+04 5.500200000000000000e+04 5.511100000000000000e+04 5.517100000000000000e+04 5.527200000000000000e+04 5.618800000000000000e+04 5.591700000000000000e+04 5.568300000000000000e+04 5.584700000000000000e+04 5.642500000000000000e+04 5.568900000000000000e+04 5.613900000000000000e+04 5.662600000000000000e+04 5.738100000000000000e+04 5.647600000000000000e+04 5.718600000000000000e+04 5.728500000000000000e+04 5.726800000000000000e+04 5.761000000000000000e+04 5.790100000000000000e+04 5.745000000000000000e+04 5.815700000000000000e+04 5.787300000000000000e+04 5.880900000000000000e+04 5.844000000000000000e+04 5.876900000000000000e+04 5.901100000000000000e+04 5.880300000000000000e+04 5.892100000000000000e+04 5.943000000000000000e+04 5.978400000000000000e+04 6.009700000000000000e+04 6.009200000000000000e+04 6.004100000000000000e+04 6.012100000000000000e+04 6.021900000000000000e+04 6.035900000000000000e+04 6.072500000000000000e+04 6.066100000000000000e+04 6.046600000000000000e+04 6.064500000000000000e+04 6.071800000000000000e+04 6.104500000000000000e+04 6.132400000000000000e+04 6.166000000000000000e+04 6.175000000000000000e+04 6.220000000000000000e+04 6.156300000000000000e+04 6.190800000000000000e+04 6.198800000000000000e+04 6.244300000000000000e+04 6.242800000000000000e+04 6.243600000000000000e+04 6.251500000000000000e+04 6.314700000000000000e+04 6.331400000000000000e+04 6.299000000000000000e+04 6.322200000000000000e+04 6.321100000000000000e+04 6.295400000000000000e+04 6.387400000000000000e+04 6.412000000000000000e+04 6.389900000000000000e+04 6.394000000000000000e+04 6.444000000000000000e+04 6.432900000000000000e+04 6.465000000000000000e+04 6.462600000000000000e+04 6.517200000000000000e+04 6.459800000000000000e+04 6.543000000000000000e+04 6.526200000000000000e+04 6.547300000000000000e+04 6.599300000000000000e+04 6.606100000000000000e+04 6.596800000000000000e+04 6.596300000000000000e+04 6.611700000000000000e+04 6.584700000000000000e+04 6.663800000000000000e+04 6.597000000000000000e+04 6.597100000000000000e+04 6.604600000000000000e+04 6.534400000000000000e+04 6.653900000000000000e+04 6.641800000000000000e+04 6.656500000000000000e+04 6.686900000000000000e+04 6.718300000000000000e+04 6.685100000000000000e+04 6.744700000000000000e+04 6.768100000000000000e+04 6.727500000000000000e+04 6.771800000000000000e+04 6.748500000000000000e+04 6.816900000000000000e+04 6.776900000000000000e+04 6.766400000000000000e+04 6.836400000000000000e+04 6.846900000000000000e+04 6.862500000000000000e+04 6.840300000000000000e+04 6.943000000000000000e+04 6.949700000000000000e+04 6.944200000000000000e+04 6.941700000000000000e+04 6.906700000000000000e+04 6.891300000000000000e+04 6.871500000000000000e+04 6.895600000000000000e+04 6.927200000000000000e+04 6.895200000000000000e+04 6.890500000000000000e+04 6.874600000000000000e+04 6.940100000000000000e+04 6.945000000000000000e+04 6.941200000000000000e+04 6.929000000000000000e+04 6.918200000000000000e+04 6.997300000000000000e+04 7.032100000000000000e+04 6.971400000000000000e+04 7.033000000000000000e+04 7.046500000000000000e+04 7.087500000000000000e+04 7.059700000000000000e+04 7.028200000000000000e+04 7.036800000000000000e+04 7.051700000000000000e+04 7.118800000000000000e+04 7.035400000000000000e+04 7.152300000000000000e+04 7.130100000000000000e+04 7.141300000000000000e+04 7.119400000000000000e+04 7.144700000000000000e+04 7.195500000000000000e+04 7.180600000000000000e+04 7.199900000000000000e+04 7.191800000000000000e+04 7.125700000000000000e+04 7.193000000000000000e+04 7.221600000000000000e+04 7.243200000000000000e+04 7.313900000000000000e+04 7.282300000000000000e+04 7.252900000000000000e+04 7.235400000000000000e+04 7.291100000000000000e+04 7.234300000000000000e+04 7.271900000000000000e+04 7.300800000000000000e+04 7.291100000000000000e+04 7.251000000000000000e+04 7.298700000000000000e+04 7.295100000000000000e+04 7.342000000000000000e+04 7.338500000000000000e+04 7.272900000000000000e+04 7.280200000000000000e+04 7.322300000000000000e+04 7.300400000000000000e+04 7.335300000000000000e+04 7.370400000000000000e+04 7.385800000000000000e+04 7.382000000000000000e+04 7.407000000000000000e+04 7.356600000000000000e+04 7.416500000000000000e+04 7.331400000000000000e+04 7.403700000000000000e+04 7.404500000000000000e+04 7.385000000000000000e+04 7.424400000000000000e+04 7.453500000000000000e+04 7.440000000000000000e+04 7.462300000000000000e+04 7.475700000000000000e+04 7.423000000000000000e+04 7.443100000000000000e+04 7.457600000000000000e+04 7.443000000000000000e+04 7.466600000000000000e+04 7.486700000000000000e+04 7.416900000000000000e+04 7.436900000000000000e+04 7.448900000000000000e+04 7.479500000000000000e+04 7.511900000000000000e+04 7.511800000000000000e+04 7.559700000000000000e+04 7.600500000000000000e+04 7.566500000000000000e+04 7.567800000000000000e+04 7.535400000000000000e+04 7.561400000000000000e+04 7.547500000000000000e+04 7.508800000000000000e+04 7.539200000000000000e+04 7.568200000000000000e+04 7.563700000000000000e+04 7.530500000000000000e+04 7.634100000000000000e+04 7.601600000000000000e+04 7.672600000000000000e+04 7.594300000000000000e+04 7.598800000000000000e+04 7.643700000000000000e+04 7.653100000000000000e+04 7.639100000000000000e+04 7.640800000000000000e+04 7.694400000000000000e+04 7.692300000000000000e+04 7.655400000000000000e+04 7.705800000000000000e+04 7.702000000000000000e+04 7.675400000000000000e+04 7.648700000000000000e+04 7.651600000000000000e+04 7.629800000000000000e+04 7.665200000000000000e+04 7.681500000000000000e+04 7.739300000000000000e+04 7.720600000000000000e+04 7.712800000000000000e+04 7.719700000000000000e+04 7.655800000000000000e+04 7.662900000000000000e+04 7.736500000000000000e+04 7.686800000000000000e+04 7.662400000000000000e+04 7.689400000000000000e+04 7.749000000000000000e+04 7.714700000000000000e+04 7.676600000000000000e+04 7.718400000000000000e+04 7.683700000000000000e+04 7.684900000000000000e+04 7.681900000000000000e+04 7.671900000000000000e+04 7.655500000000000000e+04 7.678000000000000000e+04 7.733900000000000000e+04 7.759900000000000000e+04 7.715200000000000000e+04 7.720900000000000000e+04 7.749000000000000000e+04 7.718800000000000000e+04 7.706200000000000000e+04 7.810200000000000000e+04 7.799900000000000000e+04 7.758300000000000000e+04 7.793000000000000000e+04 7.752200000000000000e+04 7.745000000000000000e+04 7.798100000000000000e+04 7.808800000000000000e+04 7.855300000000000000e+04 7.840400000000000000e+04 7.857600000000000000e+04 7.827700000000000000e+04 7.810900000000000000e+04 7.817500000000000000e+04 7.811400000000000000e+04 7.852500000000000000e+04 7.865000000000000000e+04 7.845800000000000000e+04 7.799800000000000000e+04 7.790200000000000000e+04 7.837700000000000000e+04 7.820300000000000000e+04 7.891700000000000000e+04 7.800600000000000000e+04 7.849600000000000000e+04 7.975500000000000000e+04 7.893400000000000000e+04 7.903100000000000000e+04 7.888300000000000000e+04 7.916900000000000000e+04 7.858200000000000000e+04 7.854700000000000000e+04 7.830800000000000000e+04 7.821200000000000000e+04 7.856900000000000000e+04 7.854400000000000000e+04 7.881900000000000000e+04 7.856200000000000000e+04 7.859800000000000000e+04 7.874200000000000000e+04 7.894200000000000000e+04 7.898300000000000000e+04 7.874800000000000000e+04 7.938500000000000000e+04 7.939200000000000000e+04 7.920400000000000000e+04 7.945200000000000000e+04 7.963900000000000000e+04 8.008800000000000000e+04 8.000300000000000000e+04 7.944500000000000000e+04 7.979800000000000000e+04 8.021300000000000000e+04 7.985300000000000000e+04 8.060800000000000000e+04 8.017000000000000000e+04 8.019400000000000000e+04 8.074500000000000000e+04 8.026400000000000000e+04 8.051900000000000000e+04 8.080400000000000000e+04 8.154800000000000000e+04 8.049000000000000000e+04 8.070000000000000000e+04 8.073100000000000000e+04 8.092500000000000000e+04 8.026000000000000000e+04 8.013100000000000000e+04 8.033400000000000000e+04 8.103300000000000000e+04 8.075200000000000000e+04 8.055900000000000000e+04 8.121800000000000000e+04 8.046800000000000000e+04 8.109900000000000000e+04 8.122400000000000000e+04 8.091900000000000000e+04 8.087600000000000000e+04 8.111300000000000000e+04 8.082800000000000000e+04 8.059600000000000000e+04 8.075600000000000000e+04 8.091700000000000000e+04 8.131600000000000000e+04 8.140400000000000000e+04 8.193500000000000000e+04 8.122000000000000000e+04 8.162100000000000000e+04 8.091700000000000000e+04 8.102800000000000000e+04 8.132200000000000000e+04 8.106600000000000000e+04 8.135500000000000000e+04 8.125200000000000000e+04 8.080300000000000000e+04 8.087700000000000000e+04 8.059300000000000000e+04 8.101600000000000000e+04 8.098900000000000000e+04 8.088100000000000000e+04 8.148400000000000000e+04 8.150000000000000000e+04 8.141900000000000000e+04 8.173500000000000000e+04 8.166400000000000000e+04 8.131400000000000000e+04 8.141300000000000000e+04 8.186900000000000000e+04 8.139800000000000000e+04 8.103400000000000000e+04 8.106200000000000000e+04 8.086100000000000000e+04 8.136300000000000000e+04 8.142400000000000000e+04 8.149200000000000000e+04 8.205300000000000000e+04 8.218000000000000000e+04 8.176700000000000000e+04 8.244900000000000000e+04 8.217800000000000000e+04 8.220100000000000000e+04 8.255100000000000000e+04 8.265000000000000000e+04 8.231700000000000000e+04 8.269700000000000000e+04 8.272300000000000000e+04 8.278800000000000000e+04 8.262500000000000000e+04 8.270100000000000000e+04 8.269500000000000000e+04 8.236100000000000000e+04 8.229500000000000000e+04 8.217200000000000000e+04 8.237500000000000000e+04 8.170400000000000000e+04 8.223600000000000000e+04 8.226400000000000000e+04 8.245500000000000000e+04 8.284500000000000000e+04 8.244600000000000000e+04 8.228300000000000000e+04 8.216700000000000000e+04 8.298200000000000000e+04 8.246000000000000000e+04 8.274900000000000000e+04 8.265200000000000000e+04 8.278300000000000000e+04 8.375300000000000000e+04 8.387100000000000000e+04 8.370100000000000000e+04 8.300200000000000000e+04 8.311900000000000000e+04 8.297600000000000000e+04 8.287500000000000000e+04 8.254900000000000000e+04 8.337600000000000000e+04 8.324200000000000000e+04 8.337700000000000000e+04 8.284700000000000000e+04 8.310500000000000000e+04 8.286900000000000000e+04 8.302000000000000000e+04 8.346800000000000000e+04 8.348300000000000000e+04 8.367700000000000000e+04 8.328200000000000000e+04 8.323600000000000000e+04 8.301200000000000000e+04 8.334600000000000000e+04 8.348400000000000000e+04 8.258900000000000000e+04 8.253600000000000000e+04 8.248600000000000000e+04 8.321000000000000000e+04 8.303000000000000000e+04 8.286800000000000000e+04 8.362700000000000000e+04 8.320700000000000000e+04 8.356400000000000000e+04 8.280000000000000000e+04 8.300000000000000000e+04 8.328500000000000000e+04 8.293300000000000000e+04 8.331100000000000000e+04 8.320200000000000000e+04 8.389100000000000000e+04 8.315100000000000000e+04 8.418600000000000000e+04 8.420100000000000000e+04 8.393900000000000000e+04 8.368100000000000000e+04 8.374800000000000000e+04 8.420800000000000000e+04 8.408000000000000000e+04 8.435900000000000000e+04 8.418800000000000000e+04 8.383800000000000000e+04 8.360500000000000000e+04 8.388600000000000000e+04 8.401800000000000000e+04 8.363900000000000000e+04 8.383900000000000000e+04 8.440500000000000000e+04 8.410500000000000000e+04 8.392300000000000000e+04 8.425700000000000000e+04 8.412000000000000000e+04 8.401400000000000000e+04 8.400600000000000000e+04 8.402900000000000000e+04 8.443700000000000000e+04 8.415900000000000000e+04 8.378000000000000000e+04 8.394500000000000000e+04 8.378900000000000000e+04 8.416500000000000000e+04 8.364400000000000000e+04 8.416900000000000000e+04 8.428500000000000000e+04 8.426900000000000000e+04 8.432000000000000000e+04 8.494100000000000000e+04 8.510400000000000000e+04 8.522100000000000000e+04 8.513700000000000000e+04 8.516900000000000000e+04 8.517600000000000000e+04 8.510800000000000000e+04 8.582500000000000000e+04 8.579200000000000000e+04 8.533500000000000000e+04 8.568400000000000000e+04 8.553600000000000000e+04 8.525700000000000000e+04 8.542200000000000000e+04 8.534600000000000000e+04 8.567400000000000000e+04 8.559000000000000000e+04 8.576600000000000000e+04 8.471100000000000000e+04 8.527100000000000000e+04 8.543200000000000000e+04 8.570000000000000000e+04 8.548200000000000000e+04 8.543400000000000000e+04 8.546600000000000000e+04 8.592500000000000000e+04 8.645300000000000000e+04 8.632600000000000000e+04 8.640000000000000000e+04 8.566500000000000000e+04 8.571700000000000000e+04 8.569900000000000000e+04 8.594500000000000000e+04 8.572700000000000000e+04 8.572500000000000000e+04 8.548400000000000000e+04 8.575400000000000000e+04 8.527200000000000000e+04 8.561600000000000000e+04 8.573000000000000000e+04 8.567100000000000000e+04 8.525800000000000000e+04 8.517800000000000000e+04 8.527500000000000000e+04 8.527200000000000000e+04 8.581700000000000000e+04 8.612000000000000000e+04 8.583500000000000000e+04 8.555300000000000000e+04 8.596500000000000000e+04 8.547300000000000000e+04 8.543800000000000000e+04 8.592500000000000000e+04 8.589200000000000000e+04 8.628100000000000000e+04 8.584300000000000000e+04 8.640300000000000000e+04 8.626600000000000000e+04 8.546900000000000000e+04 8.646100000000000000e+04 8.572600000000000000e+04 8.582200000000000000e+04 8.650500000000000000e+04 8.660700000000000000e+04 8.633200000000000000e+04 8.619600000000000000e+04 8.678100000000000000e+04 8.637900000000000000e+04 8.592900000000000000e+04 8.678700000000000000e+04 8.668700000000000000e+04 8.662700000000000000e+04 8.739600000000000000e+04 8.705500000000000000e+04 8.747900000000000000e+04 8.709700000000000000e+04 8.734400000000000000e+04 8.732300000000000000e+04 8.732500000000000000e+04 8.719700000000000000e+04 8.787600000000000000e+04 8.717100000000000000e+04 8.761000000000000000e+04 8.673000000000000000e+04 8.730100000000000000e+04 8.793700000000000000e+04 8.742400000000000000e+04 8.766000000000000000e+04 8.712400000000000000e+04 8.702300000000000000e+04 8.730400000000000000e+04 8.803500000000000000e+04 8.676600000000000000e+04 8.808700000000000000e+04 8.810400000000000000e+04 8.821900000000000000e+04 8.762500000000000000e+04 8.834700000000000000e+04 8.821800000000000000e+04 8.856700000000000000e+04 8.878600000000000000e+04 8.923600000000000000e+04 8.873900000000000000e+04 8.889400000000000000e+04 8.797100000000000000e+04 8.817100000000000000e+04 8.909500000000000000e+04 8.894400000000000000e+04 8.916100000000000000e+04 8.887100000000000000e+04 8.859800000000000000e+04 8.905800000000000000e+04 8.845200000000000000e+04 8.884400000000000000e+04 8.861200000000000000e+04 8.879100000000000000e+04 8.897500000000000000e+04 8.884400000000000000e+04 8.816000000000000000e+04 8.826000000000000000e+04 8.894900000000000000e+04 8.857700000000000000e+04 8.846200000000000000e+04 8.838300000000000000e+04 8.764900000000000000e+04 8.893700000000000000e+04 8.862900000000000000e+04 8.796600000000000000e+04 8.824100000000000000e+04 8.827700000000000000e+04 8.903600000000000000e+04 8.896900000000000000e+04 8.856400000000000000e+04 8.847300000000000000e+04 8.851900000000000000e+04 8.868600000000000000e+04 8.833200000000000000e+04 8.834900000000000000e+04 8.772200000000000000e+04 8.837500000000000000e+04 8.785900000000000000e+04 8.809900000000000000e+04 8.867900000000000000e+04 8.876500000000000000e+04 8.888900000000000000e+04 8.889400000000000000e+04 8.901900000000000000e+04 8.851600000000000000e+04 8.899200000000000000e+04 8.824800000000000000e+04 8.894400000000000000e+04 8.902300000000000000e+04 8.918000000000000000e+04 8.869000000000000000e+04 8.905400000000000000e+04 8.859200000000000000e+04 8.841100000000000000e+04 8.842400000000000000e+04 8.924400000000000000e+04 8.906600000000000000e+04 8.922900000000000000e+04 8.872800000000000000e+04 8.855900000000000000e+04 8.814700000000000000e+04 8.828700000000000000e+04 8.839000000000000000e+04 8.820200000000000000e+04 8.822800000000000000e+04 8.840900000000000000e+04 8.841000000000000000e+04 8.865500000000000000e+04 8.869400000000000000e+04 8.864200000000000000e+04 8.913000000000000000e+04 8.925500000000000000e+04 8.865200000000000000e+04 8.848500000000000000e+04 8.806600000000000000e+04 8.795600000000000000e+04 8.852200000000000000e+04 8.826200000000000000e+04 8.848000000000000000e+04 8.810400000000000000e+04 8.845100000000000000e+04 8.825500000000000000e+04 8.875100000000000000e+04 8.879400000000000000e+04 8.923100000000000000e+04 8.884900000000000000e+04 8.865200000000000000e+04 8.903500000000000000e+04 8.835000000000000000e+04 8.844600000000000000e+04 8.897600000000000000e+04 8.878600000000000000e+04 8.858000000000000000e+04 8.869000000000000000e+04 8.855900000000000000e+04 8.885100000000000000e+04 8.827200000000000000e+04 8.859000000000000000e+04 8.872800000000000000e+04 8.856300000000000000e+04 8.873000000000000000e+04 8.779700000000000000e+04 8.834800000000000000e+04 8.885200000000000000e+04 8.881700000000000000e+04 8.908800000000000000e+04 8.923300000000000000e+04 8.900800000000000000e+04 8.868500000000000000e+04 8.841700000000000000e+04 8.941200000000000000e+04 8.886000000000000000e+04 8.902800000000000000e+04 8.884800000000000000e+04 8.926300000000000000e+04 8.915700000000000000e+04 8.882900000000000000e+04 8.883500000000000000e+04 8.883900000000000000e+04 8.825800000000000000e+04 8.904500000000000000e+04 8.933600000000000000e+04 8.930500000000000000e+04 8.936500000000000000e+04 8.948100000000000000e+04 8.891900000000000000e+04 8.952100000000000000e+04 9.047600000000000000e+04 9.007400000000000000e+04 9.008500000000000000e+04 9.017000000000000000e+04 9.064200000000000000e+04 8.999900000000000000e+04 9.033900000000000000e+04 9.001600000000000000e+04 9.050500000000000000e+04 9.077800000000000000e+04 9.028400000000000000e+04 9.028500000000000000e+04 9.100100000000000000e+04 9.099800000000000000e+04 9.114600000000000000e+04 9.090000000000000000e+04 9.087100000000000000e+04 9.125500000000000000e+04 9.163700000000000000e+04 9.081200000000000000e+04 9.141100000000000000e+04 9.098300000000000000e+04 9.089300000000000000e+04 9.146700000000000000e+04 9.178900000000000000e+04 9.113400000000000000e+04 9.127600000000000000e+04 9.100000000000000000e+04 9.079600000000000000e+04 9.091200000000000000e+04 9.059400000000000000e+04 9.096300000000000000e+04 9.083300000000000000e+04 9.103200000000000000e+04 9.078100000000000000e+04 9.039900000000000000e+04 9.029900000000000000e+04 9.068700000000000000e+04 9.055500000000000000e+04 9.077200000000000000e+04 9.186600000000000000e+04 9.119000000000000000e+04 9.149900000000000000e+04 9.088200000000000000e+04 9.102900000000000000e+04 9.066700000000000000e+04 9.049900000000000000e+04 9.131900000000000000e+04 9.147900000000000000e+04 9.177700000000000000e+04 9.164000000000000000e+04 9.120000000000000000e+04 9.116600000000000000e+04 9.144600000000000000e+04 9.196700000000000000e+04 9.174100000000000000e+04 9.149200000000000000e+04 9.128500000000000000e+04 9.193200000000000000e+04 9.124300000000000000e+04 9.179800000000000000e+04 9.215300000000000000e+04 9.167600000000000000e+04 9.164200000000000000e+04 9.247900000000000000e+04 9.202800000000000000e+04 9.263500000000000000e+04 9.247700000000000000e+04 9.251100000000000000e+04 9.205300000000000000e+04 9.230800000000000000e+04 9.239500000000000000e+04 9.168400000000000000e+04 9.198700000000000000e+04 9.193500000000000000e+04 9.231300000000000000e+04 9.219300000000000000e+04 9.210800000000000000e+04 9.187200000000000000e+04 9.222100000000000000e+04 9.227000000000000000e+04 9.268800000000000000e+04 9.227400000000000000e+04 9.196200000000000000e+04 9.173300000000000000e+04 9.158400000000000000e+04 9.183200000000000000e+04 9.194300000000000000e+04 9.176200000000000000e+04 9.249800000000000000e+04 9.227400000000000000e+04 9.239400000000000000e+04 9.215100000000000000e+04 9.224100000000000000e+04 9.230400000000000000e+04 9.263100000000000000e+04 9.276000000000000000e+04 9.256300000000000000e+04 9.198600000000000000e+04 9.209100000000000000e+04 9.208600000000000000e+04 9.279200000000000000e+04 9.246000000000000000e+04 9.282900000000000000e+04 9.317200000000000000e+04 9.266800000000000000e+04 9.238300000000000000e+04 9.315000000000000000e+04 9.280700000000000000e+04 9.247100000000000000e+04 9.229400000000000000e+04 9.269500000000000000e+04 9.227100000000000000e+04 9.230900000000000000e+04 9.241600000000000000e+04 9.265700000000000000e+04 9.327000000000000000e+04 9.264500000000000000e+04 9.268900000000000000e+04 9.209200000000000000e+04 9.216500000000000000e+04 9.251800000000000000e+04 9.245900000000000000e+04 9.258200000000000000e+04 9.317700000000000000e+04 9.272700000000000000e+04 9.319400000000000000e+04 9.340800000000000000e+04 9.321000000000000000e+04 9.283800000000000000e+04 9.317600000000000000e+04 9.319500000000000000e+04 9.236400000000000000e+04 9.386800000000000000e+04 9.269200000000000000e+04 9.279200000000000000e+04 9.276900000000000000e+04 9.275200000000000000e+04 9.218800000000000000e+04 9.230500000000000000e+04 9.240900000000000000e+04 9.254600000000000000e+04 9.234000000000000000e+04 9.256500000000000000e+04 9.294700000000000000e+04 9.257100000000000000e+04 9.248100000000000000e+04 9.267300000000000000e+04 9.254000000000000000e+04 9.305500000000000000e+04 9.305800000000000000e+04 9.300100000000000000e+04 9.287400000000000000e+04 9.262000000000000000e+04 9.292100000000000000e+04 9.299200000000000000e+04 9.287400000000000000e+04 9.307500000000000000e+04 9.255800000000000000e+04 9.232800000000000000e+04 9.271600000000000000e+04 9.287100000000000000e+04 9.363500000000000000e+04 9.352700000000000000e+04 9.358000000000000000e+04 9.374600000000000000e+04 9.339600000000000000e+04 9.423300000000000000e+04 9.367700000000000000e+04 9.438200000000000000e+04 9.406500000000000000e+04 9.438400000000000000e+04 9.402100000000000000e+04 9.453000000000000000e+04 9.361300000000000000e+04 9.410100000000000000e+04 9.474500000000000000e+04 9.443300000000000000e+04 9.423700000000000000e+04 9.466900000000000000e+04 9.408800000000000000e+04 9.476800000000000000e+04 9.491200000000000000e+04 9.479700000000000000e+04 9.441300000000000000e+04 9.535700000000000000e+04 9.509900000000000000e+04 9.513400000000000000e+04 9.507800000000000000e+04 9.497100000000000000e+04 9.476200000000000000e+04 9.478300000000000000e+04 9.507900000000000000e+04 9.450900000000000000e+04 9.469600000000000000e+04 9.474100000000000000e+04 9.455000000000000000e+04 9.467900000000000000e+04 9.514700000000000000e+04 9.428100000000000000e+04 9.511200000000000000e+04 9.452100000000000000e+04 9.413100000000000000e+04 9.407300000000000000e+04 9.429200000000000000e+04 9.433400000000000000e+04 9.426600000000000000e+04 9.401800000000000000e+04 9.340400000000000000e+04 9.402000000000000000e+04 9.434100000000000000e+04 9.467800000000000000e+04 9.487000000000000000e+04 9.374900000000000000e+04 9.439000000000000000e+04 9.462800000000000000e+04 9.475300000000000000e+04 9.469700000000000000e+04 9.453500000000000000e+04 9.442300000000000000e+04 9.416200000000000000e+04 9.506300000000000000e+04 9.510200000000000000e+04 9.506500000000000000e+04 9.462100000000000000e+04 9.480400000000000000e+04 9.535300000000000000e+04 9.584600000000000000e+04 9.497500000000000000e+04 9.523400000000000000e+04 9.505500000000000000e+04 9.476600000000000000e+04 9.556600000000000000e+04 9.552800000000000000e+04 9.538300000000000000e+04 9.585600000000000000e+04 9.601300000000000000e+04 9.627000000000000000e+04 9.617500000000000000e+04 9.533900000000000000e+04 9.588100000000000000e+04 9.589400000000000000e+04 9.590500000000000000e+04 9.588900000000000000e+04 9.518800000000000000e+04 9.549400000000000000e+04 9.561600000000000000e+04 9.558000000000000000e+04 9.599600000000000000e+04 9.574400000000000000e+04 9.623700000000000000e+04 9.595000000000000000e+04 9.638500000000000000e+04 9.635000000000000000e+04 9.623000000000000000e+04 9.691700000000000000e+04 9.632600000000000000e+04 9.615800000000000000e+04 9.636000000000000000e+04 9.626300000000000000e+04 9.595100000000000000e+04 9.597400000000000000e+04 9.585800000000000000e+04 9.608900000000000000e+04 9.601900000000000000e+04 9.596300000000000000e+04 9.578800000000000000e+04 9.618700000000000000e+04 9.639100000000000000e+04 9.604200000000000000e+04 9.553600000000000000e+04 9.569300000000000000e+04 9.595700000000000000e+04 9.563000000000000000e+04 9.627300000000000000e+04 9.600700000000000000e+04 9.614000000000000000e+04 9.596700000000000000e+04 9.669400000000000000e+04 9.621700000000000000e+04 9.646000000000000000e+04 9.606300000000000000e+04 9.629800000000000000e+04 9.645400000000000000e+04 9.651700000000000000e+04 9.680700000000000000e+04 9.675300000000000000e+04 9.636700000000000000e+04 9.635800000000000000e+04 9.660600000000000000e+04 9.637900000000000000e+04 9.657000000000000000e+04 9.635000000000000000e+04 9.696900000000000000e+04 9.679900000000000000e+04 9.633200000000000000e+04 9.695200000000000000e+04 9.671800000000000000e+04 9.705600000000000000e+04 9.706100000000000000e+04 9.708700000000000000e+04 9.649200000000000000e+04 9.673700000000000000e+04 9.617300000000000000e+04 9.673100000000000000e+04 9.696500000000000000e+04 9.724200000000000000e+04 9.712600000000000000e+04 9.660300000000000000e+04 9.715500000000000000e+04 9.817700000000000000e+04 9.733500000000000000e+04 9.747500000000000000e+04 9.740100000000000000e+04 9.752400000000000000e+04 9.698500000000000000e+04 9.776700000000000000e+04 9.745300000000000000e+04 9.653900000000000000e+04 9.664100000000000000e+04 9.752800000000000000e+04 9.764200000000000000e+04 9.771400000000000000e+04 9.747200000000000000e+04 9.792800000000000000e+04 9.806700000000000000e+04 9.779100000000000000e+04 9.786300000000000000e+04 9.731900000000000000e+04 9.787300000000000000e+04 9.831900000000000000e+04 9.740400000000000000e+04 9.791400000000000000e+04 9.719000000000000000e+04 9.705100000000000000e+04 9.775100000000000000e+04 9.720200000000000000e+04 9.803200000000000000e+04 9.715000000000000000e+04 9.828200000000000000e+04 9.828700000000000000e+04 9.831300000000000000e+04 9.799300000000000000e+04 9.783900000000000000e+04 9.772000000000000000e+04 9.753600000000000000e+04 9.795300000000000000e+04 9.841600000000000000e+04 9.868600000000000000e+04 9.829300000000000000e+04 9.776800000000000000e+04 9.850200000000000000e+04 9.840100000000000000e+04 9.824200000000000000e+04 9.804600000000000000e+04 9.812700000000000000e+04 9.804000000000000000e+04 9.783400000000000000e+04 9.802600000000000000e+04 9.838700000000000000e+04 9.845300000000000000e+04 9.784600000000000000e+04 9.821200000000000000e+04 9.801600000000000000e+04 9.767400000000000000e+04 9.878200000000000000e+04 9.844000000000000000e+04 9.839900000000000000e+04 9.854300000000000000e+04 9.852000000000000000e+04 9.834000000000000000e+04 9.839600000000000000e+04 9.795300000000000000e+04 9.842700000000000000e+04 9.806200000000000000e+04 9.927600000000000000e+04 9.843600000000000000e+04 9.855200000000000000e+04 9.874400000000000000e+04 9.848600000000000000e+04 9.813300000000000000e+04 9.826900000000000000e+04 9.868400000000000000e+04 9.828300000000000000e+04 9.793100000000000000e+04 9.803400000000000000e+04 9.769900000000000000e+04 9.810300000000000000e+04 9.857900000000000000e+04 9.883000000000000000e+04 9.880200000000000000e+04 9.877600000000000000e+04 9.849600000000000000e+04 9.797500000000000000e+04 9.796400000000000000e+04 9.853900000000000000e+04 9.806500000000000000e+04 9.829700000000000000e+04 9.804200000000000000e+04 9.835500000000000000e+04 9.860300000000000000e+04 9.839900000000000000e+04 9.843000000000000000e+04 9.909900000000000000e+04 9.803400000000000000e+04 9.872200000000000000e+04 9.859900000000000000e+04 9.804500000000000000e+04 9.861800000000000000e+04 9.807600000000000000e+04 9.839000000000000000e+04 9.862900000000000000e+04 9.841100000000000000e+04 9.843200000000000000e+04 9.842300000000000000e+04 9.833800000000000000e+04 9.794200000000000000e+04 9.841200000000000000e+04 9.796000000000000000e+04 9.808700000000000000e+04 9.784500000000000000e+04 9.803400000000000000e+04 9.809300000000000000e+04 9.803500000000000000e+04 9.817000000000000000e+04 9.827800000000000000e+04 9.849600000000000000e+04 9.873400000000000000e+04 9.849100000000000000e+04 9.849000000000000000e+04 9.805000000000000000e+04 9.827500000000000000e+04 9.811600000000000000e+04 9.841200000000000000e+04 9.793200000000000000e+04 9.797000000000000000e+04 9.873900000000000000e+04 9.870900000000000000e+04 9.782000000000000000e+04 9.813000000000000000e+04 9.805400000000000000e+04 9.800000000000000000e+04 9.742000000000000000e+04 9.800300000000000000e+04 9.799400000000000000e+04 9.804800000000000000e+04 9.805900000000000000e+04 9.830100000000000000e+04 9.769500000000000000e+04 9.718700000000000000e+04 9.841700000000000000e+04 9.774100000000000000e+04 9.797500000000000000e+04 9.833300000000000000e+04 9.838900000000000000e+04 9.776800000000000000e+04 9.850900000000000000e+04 9.818600000000000000e+04 9.830400000000000000e+04 9.834500000000000000e+04 9.900800000000000000e+04 9.922900000000000000e+04 9.918600000000000000e+04 9.846700000000000000e+04 9.915100000000000000e+04 9.884600000000000000e+04 9.971900000000000000e+04 9.863800000000000000e+04 9.929300000000000000e+04 9.916300000000000000e+04 9.936800000000000000e+04 9.978900000000000000e+04 1.000310000000000000e+05 9.933900000000000000e+04 9.913300000000000000e+04 1.005010000000000000e+05 9.963000000000000000e+04 9.922400000000000000e+04 9.982600000000000000e+04 1.002470000000000000e+05 1.003100000000000000e+05 1.006720000000000000e+05 1.007960000000000000e+05 1.007640000000000000e+05 1.005090000000000000e+05 1.005240000000000000e+05 1.001590000000000000e+05 1.005140000000000000e+05 1.001620000000000000e+05 1.010600000000000000e+05 1.010270000000000000e+05 1.009450000000000000e+05 1.011890000000000000e+05 1.005210000000000000e+05 1.008290000000000000e+05 1.005940000000000000e+05 1.008110000000000000e+05 1.006350000000000000e+05 1.007820000000000000e+05 1.007100000000000000e+05 1.005550000000000000e+05 1.003380000000000000e+05 1.003160000000000000e+05 1.005890000000000000e+05 1.010130000000000000e+05 1.008200000000000000e+05 1.002740000000000000e+05 1.003920000000000000e+05 1.007830000000000000e+05 1.012650000000000000e+05 1.010500000000000000e+05 1.003590000000000000e+05 1.004380000000000000e+05 1.009180000000000000e+05 1.010550000000000000e+05 1.004070000000000000e+05 1.006000000000000000e+05 9.971300000000000000e+04 9.998000000000000000e+04 1.007870000000000000e+05 9.995300000000000000e+04 9.991500000000000000e+04 9.986700000000000000e+04 9.973000000000000000e+04 9.954500000000000000e+04 9.893700000000000000e+04 9.979500000000000000e+04 9.917700000000000000e+04 9.915600000000000000e+04 9.955100000000000000e+04 9.966000000000000000e+04 9.970300000000000000e+04 9.994200000000000000e+04 1.004960000000000000e+05 1.002510000000000000e+05 1.005100000000000000e+05 9.990000000000000000e+04 9.997300000000000000e+04 1.002900000000000000e+05 1.001160000000000000e+05 1.004160000000000000e+05 1.004970000000000000e+05 1.006090000000000000e+05 1.003780000000000000e+05 1.007520000000000000e+05 1.003930000000000000e+05 1.007220000000000000e+05 1.007880000000000000e+05 1.011370000000000000e+05 1.011470000000000000e+05 1.010810000000000000e+05 1.010060000000000000e+05 1.012390000000000000e+05 1.010320000000000000e+05 1.018430000000000000e+05 1.014390000000000000e+05 1.013120000000000000e+05 1.011120000000000000e+05 1.023180000000000000e+05 1.013860000000000000e+05 1.011270000000000000e+05 1.017010000000000000e+05 1.010190000000000000e+05 1.016710000000000000e+05 1.016440000000000000e+05 1.017460000000000000e+05 1.008640000000000000e+05 1.009260000000000000e+05 1.015180000000000000e+05 1.014250000000000000e+05 1.007740000000000000e+05 1.007660000000000000e+05 1.009820000000000000e+05 1.008790000000000000e+05 1.008490000000000000e+05 1.007250000000000000e+05 1.017150000000000000e+05 1.010870000000000000e+05 1.016830000000000000e+05 1.005480000000000000e+05 1.014300000000000000e+05 1.007090000000000000e+05 1.008320000000000000e+05 1.008090000000000000e+05 1.010490000000000000e+05 1.011400000000000000e+05 1.008890000000000000e+05 1.014030000000000000e+05 1.013530000000000000e+05 1.013620000000000000e+05 1.018050000000000000e+05 1.015010000000000000e+05 1.017170000000000000e+05 1.016340000000000000e+05 1.016440000000000000e+05 1.021620000000000000e+05 1.018110000000000000e+05 1.017560000000000000e+05 1.023560000000000000e+05 1.021840000000000000e+05 1.020000000000000000e+05 1.022310000000000000e+05 1.022590000000000000e+05 1.016310000000000000e+05 1.018810000000000000e+05 1.018930000000000000e+05 1.027280000000000000e+05 1.019540000000000000e+05 1.021650000000000000e+05 1.018550000000000000e+05 1.018120000000000000e+05 1.019440000000000000e+05 1.017020000000000000e+05 1.018190000000000000e+05 1.024160000000000000e+05 1.023980000000000000e+05 1.023070000000000000e+05 1.019500000000000000e+05 1.016810000000000000e+05 1.017670000000000000e+05 1.019060000000000000e+05 1.017460000000000000e+05 1.019480000000000000e+05 1.017900000000000000e+05 1.020000000000000000e+05 1.020740000000000000e+05 1.023430000000000000e+05 1.024160000000000000e+05 1.021710000000000000e+05 1.017550000000000000e+05 1.018620000000000000e+05 1.018260000000000000e+05 1.027140000000000000e+05 1.019670000000000000e+05 1.021750000000000000e+05 1.020620000000000000e+05 1.015730000000000000e+05 1.016280000000000000e+05 1.020890000000000000e+05 1.020070000000000000e+05 1.024240000000000000e+05 1.024220000000000000e+05 1.020680000000000000e+05 1.027870000000000000e+05 1.026850000000000000e+05 1.024250000000000000e+05 1.021150000000000000e+05 1.019450000000000000e+05 1.020730000000000000e+05 1.020510000000000000e+05 1.021390000000000000e+05 1.019090000000000000e+05 1.017170000000000000e+05 1.020310000000000000e+05 1.013300000000000000e+05 1.024500000000000000e+05 1.023320000000000000e+05 1.025150000000000000e+05 1.022200000000000000e+05 1.023990000000000000e+05 1.025780000000000000e+05 1.027900000000000000e+05 1.030710000000000000e+05 1.026720000000000000e+05 1.024340000000000000e+05 1.027110000000000000e+05 1.028320000000000000e+05 1.023300000000000000e+05 1.023770000000000000e+05 1.026690000000000000e+05 1.020460000000000000e+05 1.029740000000000000e+05 1.022050000000000000e+05 1.028860000000000000e+05 1.025350000000000000e+05 1.029340000000000000e+05 1.023860000000000000e+05 1.026360000000000000e+05 1.027900000000000000e+05 1.027720000000000000e+05 1.027740000000000000e+05 1.026190000000000000e+05 1.024260000000000000e+05 1.026630000000000000e+05 1.033800000000000000e+05 1.041230000000000000e+05 1.036980000000000000e+05 1.031720000000000000e+05 1.034300000000000000e+05 1.038380000000000000e+05 1.022930000000000000e+05 1.029200000000000000e+05 1.029190000000000000e+05 1.035270000000000000e+05 1.036030000000000000e+05 1.036040000000000000e+05 1.033320000000000000e+05 1.047060000000000000e+05 1.034900000000000000e+05 1.035930000000000000e+05 1.042330000000000000e+05 1.038510000000000000e+05 1.037620000000000000e+05 1.031360000000000000e+05 1.040520000000000000e+05 1.048300000000000000e+05 1.035160000000000000e+05 1.040720000000000000e+05 1.043200000000000000e+05 1.045720000000000000e+05 1.043140000000000000e+05 1.032130000000000000e+05 1.032450000000000000e+05 1.035110000000000000e+05 1.037720000000000000e+05 1.032670000000000000e+05 1.034870000000000000e+05 1.031910000000000000e+05 1.034870000000000000e+05 1.031100000000000000e+05 1.034250000000000000e+05 1.036880000000000000e+05 1.036280000000000000e+05 1.037240000000000000e+05 1.034980000000000000e+05 1.036390000000000000e+05 1.039600000000000000e+05 1.036570000000000000e+05 1.032270000000000000e+05 1.036790000000000000e+05 1.036560000000000000e+05 1.035180000000000000e+05 1.033350000000000000e+05 1.035970000000000000e+05 1.036830000000000000e+05 1.036050000000000000e+05 1.037530000000000000e+05 1.037950000000000000e+05 1.033440000000000000e+05 1.037320000000000000e+05 1.045200000000000000e+05 1.041660000000000000e+05 1.037340000000000000e+05 1.038790000000000000e+05 1.040170000000000000e+05 1.038850000000000000e+05 1.042200000000000000e+05 1.038370000000000000e+05 1.039210000000000000e+05 1.038140000000000000e+05 1.040770000000000000e+05 1.039950000000000000e+05 1.039170000000000000e+05 1.034330000000000000e+05 1.035000000000000000e+05 1.037590000000000000e+05 1.031640000000000000e+05 1.039030000000000000e+05 1.032260000000000000e+05 1.025480000000000000e+05 1.033730000000000000e+05 1.031830000000000000e+05 1.031960000000000000e+05 1.035930000000000000e+05 1.033480000000000000e+05 1.039410000000000000e+05 1.037540000000000000e+05 1.040780000000000000e+05 1.041820000000000000e+05 1.042770000000000000e+05 1.035190000000000000e+05 1.032610000000000000e+05 1.035380000000000000e+05 1.034410000000000000e+05 1.039500000000000000e+05 1.039930000000000000e+05 1.036490000000000000e+05 1.037610000000000000e+05 1.039880000000000000e+05 1.040370000000000000e+05 1.041770000000000000e+05 1.032930000000000000e+05 1.038660000000000000e+05 1.040290000000000000e+05 1.036800000000000000e+05 1.042880000000000000e+05 1.047030000000000000e+05 1.051320000000000000e+05 1.042910000000000000e+05 1.038000000000000000e+05 1.043610000000000000e+05 1.044960000000000000e+05 1.049580000000000000e+05 1.051600000000000000e+05 1.047760000000000000e+05 1.054440000000000000e+05 1.040610000000000000e+05 1.042170000000000000e+05 1.045800000000000000e+05 1.036690000000000000e+05 1.048220000000000000e+05 1.046900000000000000e+05 1.040500000000000000e+05 1.038060000000000000e+05 1.039260000000000000e+05 1.037100000000000000e+05 1.043360000000000000e+05 1.039370000000000000e+05 1.037940000000000000e+05 1.037580000000000000e+05 1.046990000000000000e+05 1.047450000000000000e+05 1.042000000000000000e+05 1.037350000000000000e+05 1.045180000000000000e+05 1.051700000000000000e+05 1.048220000000000000e+05 1.042810000000000000e+05 1.043060000000000000e+05 1.048910000000000000e+05 1.045850000000000000e+05 1.044660000000000000e+05 1.047390000000000000e+05 1.051010000000000000e+05 1.052520000000000000e+05 1.056680000000000000e+05 1.052280000000000000e+05 1.055290000000000000e+05 1.053300000000000000e+05 1.051050000000000000e+05 1.053100000000000000e+05 1.050120000000000000e+05 1.051820000000000000e+05 1.043820000000000000e+05 1.056010000000000000e+05 1.057350000000000000e+05 1.052340000000000000e+05 1.052430000000000000e+05 1.045850000000000000e+05 1.051090000000000000e+05 1.048990000000000000e+05 1.045760000000000000e+05 1.045760000000000000e+05 1.053060000000000000e+05 1.047470000000000000e+05 1.051640000000000000e+05 1.056930000000000000e+05 1.054050000000000000e+05 1.049080000000000000e+05 1.045240000000000000e+05 1.048210000000000000e+05 1.050560000000000000e+05 1.049980000000000000e+05 1.058660000000000000e+05 1.053750000000000000e+05 1.055050000000000000e+05 1.050890000000000000e+05 1.050300000000000000e+05 1.050330000000000000e+05 1.047470000000000000e+05 1.054450000000000000e+05 1.052020000000000000e+05 1.054940000000000000e+05 1.053220000000000000e+05 1.054260000000000000e+05 1.058460000000000000e+05 1.054520000000000000e+05 1.053910000000000000e+05 1.049920000000000000e+05 1.060270000000000000e+05 1.058350000000000000e+05 1.059040000000000000e+05 1.058390000000000000e+05 1.064170000000000000e+05 1.056550000000000000e+05 1.061470000000000000e+05 1.061200000000000000e+05 1.053860000000000000e+05 1.067880000000000000e+05 1.058580000000000000e+05 1.070570000000000000e+05 1.066120000000000000e+05 1.066410000000000000e+05 1.075470000000000000e+05 1.068350000000000000e+05 1.069090000000000000e+05 1.069580000000000000e+05 1.069030000000000000e+05 1.067310000000000000e+05 1.071510000000000000e+05 1.075340000000000000e+05 1.078130000000000000e+05 1.076770000000000000e+05 1.071620000000000000e+05 1.071470000000000000e+05 1.068270000000000000e+05 1.073730000000000000e+05 1.068840000000000000e+05 1.070030000000000000e+05 1.070580000000000000e+05 1.070240000000000000e+05 1.065330000000000000e+05 1.065190000000000000e+05 1.065310000000000000e+05 1.066770000000000000e+05 1.064330000000000000e+05 1.064020000000000000e+05 1.060510000000000000e+05 1.062920000000000000e+05 1.072870000000000000e+05 1.066140000000000000e+05 1.064380000000000000e+05 1.066180000000000000e+05 1.074380000000000000e+05 1.063070000000000000e+05 1.064850000000000000e+05 1.068270000000000000e+05 1.069660000000000000e+05 1.070010000000000000e+05 1.070050000000000000e+05 1.065100000000000000e+05 1.069210000000000000e+05 1.072630000000000000e+05 1.069600000000000000e+05 1.076580000000000000e+05 1.065960000000000000e+05 1.065600000000000000e+05 1.066960000000000000e+05 1.077960000000000000e+05 1.068650000000000000e+05 1.074700000000000000e+05 1.071010000000000000e+05 1.071060000000000000e+05 1.071580000000000000e+05 1.064300000000000000e+05 1.066890000000000000e+05 1.079840000000000000e+05 1.076760000000000000e+05 1.072130000000000000e+05 1.072520000000000000e+05 1.076440000000000000e+05 1.071180000000000000e+05 1.066080000000000000e+05 1.074130000000000000e+05 1.066720000000000000e+05 1.065550000000000000e+05 1.068920000000000000e+05 1.080960000000000000e+05 1.071860000000000000e+05 1.072650000000000000e+05 1.078500000000000000e+05 1.074800000000000000e+05 1.067450000000000000e+05 1.073480000000000000e+05 1.072810000000000000e+05 1.080670000000000000e+05 1.076550000000000000e+05 1.070260000000000000e+05 1.079670000000000000e+05 1.074090000000000000e+05 1.080610000000000000e+05 1.081090000000000000e+05 1.076680000000000000e+05 1.067900000000000000e+05 1.072870000000000000e+05 1.071910000000000000e+05 1.077350000000000000e+05 1.074320000000000000e+05 1.068660000000000000e+05 1.077640000000000000e+05 1.076760000000000000e+05 1.076160000000000000e+05 1.074410000000000000e+05 1.077260000000000000e+05 1.072720000000000000e+05 1.076980000000000000e+05 1.074950000000000000e+05 1.073320000000000000e+05 1.079930000000000000e+05 1.070730000000000000e+05 1.073880000000000000e+05 1.072720000000000000e+05 1.074750000000000000e+05 1.073950000000000000e+05 1.084330000000000000e+05 1.078740000000000000e+05 1.075460000000000000e+05 1.078520000000000000e+05 1.081940000000000000e+05 1.082490000000000000e+05 1.079250000000000000e+05 1.074940000000000000e+05 1.076730000000000000e+05 1.079490000000000000e+05 1.076910000000000000e+05 1.081790000000000000e+05 1.081050000000000000e+05 1.087310000000000000e+05 1.089370000000000000e+05 1.084480000000000000e+05 1.085270000000000000e+05 1.085980000000000000e+05 1.081470000000000000e+05 1.082800000000000000e+05 1.087310000000000000e+05 1.090160000000000000e+05 1.084760000000000000e+05 1.088230000000000000e+05 1.087760000000000000e+05 1.093780000000000000e+05 1.090180000000000000e+05 1.084400000000000000e+05 1.085220000000000000e+05 1.086600000000000000e+05 1.089600000000000000e+05 1.091650000000000000e+05 1.091840000000000000e+05 1.088930000000000000e+05 1.096450000000000000e+05 1.091980000000000000e+05 1.091080000000000000e+05 1.091080000000000000e+05 1.098900000000000000e+05 1.092730000000000000e+05 1.091320000000000000e+05 1.096160000000000000e+05 1.087310000000000000e+05 1.086360000000000000e+05 1.078010000000000000e+05 1.078500000000000000e+05 1.081190000000000000e+05 1.089430000000000000e+05 1.084110000000000000e+05 1.081400000000000000e+05 1.086390000000000000e+05 1.091170000000000000e+05 1.093250000000000000e+05 1.087210000000000000e+05 1.093490000000000000e+05 1.089940000000000000e+05 1.085310000000000000e+05 1.080530000000000000e+05 1.085030000000000000e+05 1.093300000000000000e+05 1.089120000000000000e+05 1.081990000000000000e+05 1.085650000000000000e+05 1.088510000000000000e+05 1.083960000000000000e+05 1.083740000000000000e+05 1.080680000000000000e+05 1.085720000000000000e+05 1.083780000000000000e+05 1.085330000000000000e+05 1.083070000000000000e+05 1.082980000000000000e+05 1.081140000000000000e+05 1.084030000000000000e+05 1.077980000000000000e+05 1.079760000000000000e+05 1.086560000000000000e+05 1.076670000000000000e+05 1.084600000000000000e+05 1.080250000000000000e+05 1.085130000000000000e+05 1.083840000000000000e+05 1.086300000000000000e+05 1.086940000000000000e+05 1.082870000000000000e+05 1.091210000000000000e+05 1.086270000000000000e+05 1.083540000000000000e+05 1.087270000000000000e+05 1.088280000000000000e+05 1.085270000000000000e+05 1.086980000000000000e+05 1.089720000000000000e+05 1.089810000000000000e+05 1.087270000000000000e+05 1.094710000000000000e+05 1.088100000000000000e+05 1.090820000000000000e+05 1.096430000000000000e+05 1.093660000000000000e+05 1.082590000000000000e+05 1.082820000000000000e+05 1.090950000000000000e+05 1.087980000000000000e+05 1.088780000000000000e+05 1.088540000000000000e+05 1.095750000000000000e+05 1.099670000000000000e+05 1.089210000000000000e+05 1.095380000000000000e+05 1.098360000000000000e+05 1.089360000000000000e+05 1.095340000000000000e+05 1.096200000000000000e+05 1.095370000000000000e+05 1.098660000000000000e+05 1.091640000000000000e+05 1.096830000000000000e+05 1.106660000000000000e+05 1.097860000000000000e+05 1.092170000000000000e+05 1.095220000000000000e+05 1.095610000000000000e+05 1.094870000000000000e+05 1.089400000000000000e+05 1.098380000000000000e+05 1.095360000000000000e+05 1.096300000000000000e+05 1.097550000000000000e+05 1.094480000000000000e+05 1.093960000000000000e+05 1.089490000000000000e+05 1.092570000000000000e+05 1.092080000000000000e+05 1.095670000000000000e+05 1.096670000000000000e+05 1.097860000000000000e+05 1.092180000000000000e+05 1.091720000000000000e+05 1.094670000000000000e+05 1.093510000000000000e+05 1.091020000000000000e+05 1.090690000000000000e+05 1.088600000000000000e+05 1.090540000000000000e+05 1.091600000000000000e+05 1.087850000000000000e+05 1.091480000000000000e+05 1.086210000000000000e+05 1.091110000000000000e+05 1.092980000000000000e+05 1.092090000000000000e+05 1.087080000000000000e+05 1.091240000000000000e+05 1.087610000000000000e+05 1.092230000000000000e+05 1.090900000000000000e+05 1.088360000000000000e+05 1.090920000000000000e+05 1.092240000000000000e+05 1.095960000000000000e+05 1.100980000000000000e+05 1.096920000000000000e+05 1.091410000000000000e+05 1.093850000000000000e+05 1.093800000000000000e+05 1.091430000000000000e+05 1.098500000000000000e+05 1.095000000000000000e+05 1.100950000000000000e+05 1.098310000000000000e+05 1.097760000000000000e+05 1.092080000000000000e+05 1.093090000000000000e+05 1.096660000000000000e+05 1.098950000000000000e+05 1.092330000000000000e+05 1.097740000000000000e+05 1.099290000000000000e+05 1.091820000000000000e+05 1.097870000000000000e+05 1.095290000000000000e+05 1.092040000000000000e+05 1.093020000000000000e+05 1.096980000000000000e+05 1.097600000000000000e+05 1.093770000000000000e+05 1.098250000000000000e+05 1.095080000000000000e+05 1.092750000000000000e+05 1.096370000000000000e+05 1.095500000000000000e+05 1.099560000000000000e+05 1.098790000000000000e+05 1.100950000000000000e+05 1.086690000000000000e+05 1.089930000000000000e+05 1.096260000000000000e+05 1.097130000000000000e+05 1.099110000000000000e+05 1.097360000000000000e+05 1.102520000000000000e+05 1.096680000000000000e+05 1.097820000000000000e+05 1.096500000000000000e+05 1.090580000000000000e+05 1.089370000000000000e+05 1.090240000000000000e+05 1.097850000000000000e+05 1.092910000000000000e+05 1.094840000000000000e+05 1.101770000000000000e+05 1.093210000000000000e+05 1.093870000000000000e+05 1.098090000000000000e+05 1.094500000000000000e+05 1.100400000000000000e+05 1.100210000000000000e+05 1.097750000000000000e+05 1.103080000000000000e+05 1.103170000000000000e+05 1.097890000000000000e+05 1.093020000000000000e+05 1.097410000000000000e+05 1.090610000000000000e+05 1.092270000000000000e+05 1.094010000000000000e+05 1.096870000000000000e+05 1.088650000000000000e+05 1.091650000000000000e+05 1.090890000000000000e+05 1.092660000000000000e+05 1.087360000000000000e+05 1.091940000000000000e+05 1.099690000000000000e+05 1.100180000000000000e+05 1.098130000000000000e+05 1.101680000000000000e+05 1.099320000000000000e+05 1.097430000000000000e+05 1.099560000000000000e+05 1.100390000000000000e+05 1.100050000000000000e+05 1.107360000000000000e+05 1.100390000000000000e+05 1.103820000000000000e+05 1.108580000000000000e+05 1.104530000000000000e+05 1.101420000000000000e+05 1.108980000000000000e+05 1.104580000000000000e+05 1.104690000000000000e+05 1.107240000000000000e+05 1.102790000000000000e+05 1.105790000000000000e+05 1.109060000000000000e+05 1.101970000000000000e+05 1.101320000000000000e+05 1.098500000000000000e+05 1.097190000000000000e+05 1.099390000000000000e+05 1.099890000000000000e+05 1.105940000000000000e+05 1.103800000000000000e+05 1.103520000000000000e+05 1.102590000000000000e+05 1.108510000000000000e+05 1.107410000000000000e+05 1.109280000000000000e+05 1.105200000000000000e+05 1.103650000000000000e+05 1.110630000000000000e+05 1.102720000000000000e+05 1.104780000000000000e+05 1.107870000000000000e+05 1.103310000000000000e+05 1.099410000000000000e+05 1.100530000000000000e+05 1.101370000000000000e+05 1.104220000000000000e+05 1.104790000000000000e+05 1.109560000000000000e+05 1.104120000000000000e+05 1.103920000000000000e+05 1.106350000000000000e+05 1.105090000000000000e+05 1.097910000000000000e+05 1.108320000000000000e+05 1.115170000000000000e+05 1.114930000000000000e+05 1.118710000000000000e+05 1.118190000000000000e+05 1.108830000000000000e+05 1.112860000000000000e+05 1.115030000000000000e+05 1.110500000000000000e+05 1.107490000000000000e+05 1.112550000000000000e+05 1.103970000000000000e+05 1.117450000000000000e+05 1.111680000000000000e+05 1.109750000000000000e+05 1.109820000000000000e+05 1.115830000000000000e+05 1.123000000000000000e+05 1.109560000000000000e+05 1.107180000000000000e+05 1.114590000000000000e+05 1.115720000000000000e+05 1.106050000000000000e+05 1.109400000000000000e+05 1.109640000000000000e+05 1.116670000000000000e+05 1.112520000000000000e+05 1.121340000000000000e+05 1.113520000000000000e+05 1.118360000000000000e+05 1.111070000000000000e+05 1.110800000000000000e+05 1.114150000000000000e+05 1.122040000000000000e+05 1.108330000000000000e+05 1.116630000000000000e+05 1.115760000000000000e+05 1.119160000000000000e+05 1.115760000000000000e+05 1.111660000000000000e+05 1.116620000000000000e+05 1.119170000000000000e+05 1.115840000000000000e+05 1.116510000000000000e+05 1.108680000000000000e+05 1.116430000000000000e+05 1.121880000000000000e+05 1.118700000000000000e+05 1.119720000000000000e+05 1.108820000000000000e+05 1.118950000000000000e+05 1.117090000000000000e+05 1.119780000000000000e+05 1.120070000000000000e+05 1.118160000000000000e+05 1.121900000000000000e+05 1.118300000000000000e+05 1.120590000000000000e+05 1.115950000000000000e+05 1.115420000000000000e+05 1.119630000000000000e+05 1.112530000000000000e+05 1.116870000000000000e+05 1.114490000000000000e+05 1.117810000000000000e+05 1.116810000000000000e+05 1.116570000000000000e+05 1.117470000000000000e+05 1.112590000000000000e+05 1.118120000000000000e+05 1.118040000000000000e+05 1.116850000000000000e+05 1.107730000000000000e+05 1.110930000000000000e+05 1.114560000000000000e+05 1.107190000000000000e+05 1.116320000000000000e+05 1.108870000000000000e+05 1.109420000000000000e+05 1.115050000000000000e+05 1.119140000000000000e+05 1.116230000000000000e+05 1.116070000000000000e+05 1.110630000000000000e+05 1.106270000000000000e+05 1.120140000000000000e+05 1.113080000000000000e+05 1.112620000000000000e+05 1.122030000000000000e+05 1.118590000000000000e+05 1.114920000000000000e+05 1.116620000000000000e+05 1.107970000000000000e+05 1.122830000000000000e+05 1.115970000000000000e+05 1.119510000000000000e+05 1.114490000000000000e+05 1.109490000000000000e+05 1.110900000000000000e+05 1.113310000000000000e+05 1.120450000000000000e+05 1.112920000000000000e+05 1.117190000000000000e+05 1.114230000000000000e+05 1.116560000000000000e+05 1.107980000000000000e+05 1.116370000000000000e+05 1.115120000000000000e+05 1.115000000000000000e+05 1.117960000000000000e+05 1.113790000000000000e+05 1.122890000000000000e+05 1.120440000000000000e+05 1.120740000000000000e+05 1.117960000000000000e+05 1.123550000000000000e+05 1.126210000000000000e+05 1.124080000000000000e+05 1.119070000000000000e+05 1.113440000000000000e+05 1.118100000000000000e+05 1.112970000000000000e+05 1.123800000000000000e+05 1.112050000000000000e+05 1.117930000000000000e+05 1.117630000000000000e+05 1.114940000000000000e+05 1.113350000000000000e+05 1.119130000000000000e+05 1.117550000000000000e+05 1.115740000000000000e+05 1.119720000000000000e+05 1.111640000000000000e+05 1.113930000000000000e+05 1.115550000000000000e+05 1.108030000000000000e+05 1.115290000000000000e+05 1.108660000000000000e+05 1.115630000000000000e+05 1.114130000000000000e+05 1.112430000000000000e+05 1.112360000000000000e+05 1.116930000000000000e+05 1.120380000000000000e+05 1.112860000000000000e+05 1.115290000000000000e+05 1.114920000000000000e+05 1.109810000000000000e+05 1.117820000000000000e+05 1.109640000000000000e+05 1.116540000000000000e+05 1.110680000000000000e+05 1.109460000000000000e+05 1.111550000000000000e+05 1.109690000000000000e+05 1.111910000000000000e+05 1.102390000000000000e+05 1.101840000000000000e+05 1.109030000000000000e+05 1.107070000000000000e+05 1.115690000000000000e+05 1.115230000000000000e+05 1.111680000000000000e+05 1.113450000000000000e+05 1.110770000000000000e+05 1.120330000000000000e+05 1.111310000000000000e+05 1.114100000000000000e+05 1.116140000000000000e+05 1.115960000000000000e+05 1.123150000000000000e+05 1.114010000000000000e+05 1.125740000000000000e+05 1.114920000000000000e+05 1.119070000000000000e+05 1.113750000000000000e+05 1.116070000000000000e+05 1.124040000000000000e+05 1.118570000000000000e+05 1.125550000000000000e+05 1.120540000000000000e+05 1.128020000000000000e+05 1.124960000000000000e+05 1.126340000000000000e+05 1.127960000000000000e+05 1.124060000000000000e+05 1.124700000000000000e+05 1.127400000000000000e+05 1.123240000000000000e+05 1.123080000000000000e+05 1.121360000000000000e+05 1.120690000000000000e+05 1.129780000000000000e+05 1.123150000000000000e+05 1.129930000000000000e+05 1.123850000000000000e+05 1.127840000000000000e+05 1.121930000000000000e+05 1.128670000000000000e+05 1.130730000000000000e+05 1.128640000000000000e+05 1.124530000000000000e+05 1.120060000000000000e+05 1.130390000000000000e+05 1.129830000000000000e+05 1.123260000000000000e+05 1.123250000000000000e+05 1.123000000000000000e+05 1.122280000000000000e+05 1.116900000000000000e+05 1.128230000000000000e+05 1.120980000000000000e+05 1.125650000000000000e+05 1.124970000000000000e+05 1.129040000000000000e+05 1.127590000000000000e+05 1.133920000000000000e+05 1.122880000000000000e+05 1.127280000000000000e+05 1.130790000000000000e+05 1.131450000000000000e+05 1.120790000000000000e+05 1.118290000000000000e+05 1.122620000000000000e+05 1.129050000000000000e+05 1.125670000000000000e+05 1.136220000000000000e+05 1.136150000000000000e+05 1.132470000000000000e+05 1.129710000000000000e+05 1.126460000000000000e+05 1.133960000000000000e+05 1.133790000000000000e+05 1.136430000000000000e+05 1.125990000000000000e+05 1.132230000000000000e+05 1.130830000000000000e+05 1.133180000000000000e+05 1.138820000000000000e+05 1.138190000000000000e+05 1.135350000000000000e+05 1.130730000000000000e+05 1.139550000000000000e+05 1.135180000000000000e+05 1.125270000000000000e+05 1.136720000000000000e+05 1.136820000000000000e+05 1.136610000000000000e+05 1.132060000000000000e+05 1.128920000000000000e+05 1.134990000000000000e+05 1.131540000000000000e+05 1.132230000000000000e+05 1.125810000000000000e+05 1.123960000000000000e+05 1.125930000000000000e+05 1.129660000000000000e+05 1.128500000000000000e+05 1.126940000000000000e+05 1.129030000000000000e+05 1.121160000000000000e+05 1.125770000000000000e+05 1.126060000000000000e+05 1.125400000000000000e+05 1.129820000000000000e+05 1.123400000000000000e+05 1.124890000000000000e+05 1.136020000000000000e+05 1.130910000000000000e+05 1.128710000000000000e+05 1.131740000000000000e+05 1.130620000000000000e+05 1.123900000000000000e+05 1.128340000000000000e+05 1.132510000000000000e+05 1.132870000000000000e+05 1.130750000000000000e+05 1.131680000000000000e+05 1.137650000000000000e+05 1.141770000000000000e+05 1.139060000000000000e+05 1.136710000000000000e+05 1.136080000000000000e+05 1.134530000000000000e+05 1.133290000000000000e+05 1.134860000000000000e+05 1.139340000000000000e+05 1.137860000000000000e+05 1.130250000000000000e+05 1.130470000000000000e+05 1.128760000000000000e+05 1.128520000000000000e+05 1.129990000000000000e+05 1.130520000000000000e+05 1.132800000000000000e+05 1.133410000000000000e+05 1.127390000000000000e+05 1.119630000000000000e+05 1.126240000000000000e+05 1.130030000000000000e+05 1.132770000000000000e+05 1.130460000000000000e+05 1.131750000000000000e+05 1.130290000000000000e+05 1.133790000000000000e+05 1.133980000000000000e+05 1.126960000000000000e+05 1.134110000000000000e+05 1.134790000000000000e+05 1.128680000000000000e+05 1.138170000000000000e+05 1.131200000000000000e+05 1.133520000000000000e+05 1.129880000000000000e+05 1.138560000000000000e+05 1.136190000000000000e+05 1.141410000000000000e+05 1.135260000000000000e+05 1.139640000000000000e+05 1.132630000000000000e+05 1.138320000000000000e+05 1.141140000000000000e+05 1.136090000000000000e+05 1.141510000000000000e+05 1.136270000000000000e+05 1.137660000000000000e+05 1.132190000000000000e+05 1.133840000000000000e+05 1.136210000000000000e+05 1.137960000000000000e+05 1.141420000000000000e+05 1.128460000000000000e+05 1.131100000000000000e+05 1.133960000000000000e+05 1.128840000000000000e+05 1.129870000000000000e+05 1.132850000000000000e+05 1.132200000000000000e+05 1.136960000000000000e+05 1.137720000000000000e+05 1.136560000000000000e+05 1.137060000000000000e+05 1.136070000000000000e+05 1.136750000000000000e+05 1.133740000000000000e+05 1.140030000000000000e+05 1.140880000000000000e+05 1.137200000000000000e+05 1.139440000000000000e+05 1.140960000000000000e+05 1.142260000000000000e+05 1.138550000000000000e+05 1.144700000000000000e+05 1.136760000000000000e+05 1.146040000000000000e+05 1.139430000000000000e+05 1.140940000000000000e+05 1.143460000000000000e+05 1.141640000000000000e+05 1.145120000000000000e+05 1.142840000000000000e+05 1.143190000000000000e+05 1.148010000000000000e+05 1.147260000000000000e+05 1.144950000000000000e+05 1.148780000000000000e+05 1.139960000000000000e+05 1.145550000000000000e+05 1.151290000000000000e+05 1.142060000000000000e+05 1.148050000000000000e+05 1.142740000000000000e+05 1.142390000000000000e+05 1.141220000000000000e+05 1.142840000000000000e+05 1.143740000000000000e+05 1.144210000000000000e+05 1.155780000000000000e+05 1.141740000000000000e+05 1.149360000000000000e+05 1.145040000000000000e+05 1.140570000000000000e+05 1.152260000000000000e+05 1.144590000000000000e+05 1.150370000000000000e+05 1.147690000000000000e+05 1.150980000000000000e+05 1.145200000000000000e+05 1.148250000000000000e+05 1.150760000000000000e+05 1.151610000000000000e+05 1.150140000000000000e+05 1.150480000000000000e+05 1.149800000000000000e+05 1.148240000000000000e+05 1.145450000000000000e+05 1.152110000000000000e+05 1.154610000000000000e+05 1.157400000000000000e+05 1.148510000000000000e+05 1.149810000000000000e+05 1.152000000000000000e+05 1.150260000000000000e+05 1.150980000000000000e+05 1.155370000000000000e+05 1.159360000000000000e+05 1.152550000000000000e+05 1.154600000000000000e+05 1.158240000000000000e+05 1.152660000000000000e+05 1.149730000000000000e+05 1.160360000000000000e+05 1.158290000000000000e+05 1.155060000000000000e+05 1.145880000000000000e+05 1.152280000000000000e+05 1.143030000000000000e+05 1.151580000000000000e+05 1.144490000000000000e+05 1.146620000000000000e+05 1.147180000000000000e+05 1.151530000000000000e+05 1.154710000000000000e+05 1.153170000000000000e+05 1.154180000000000000e+05 1.154250000000000000e+05 1.156570000000000000e+05 1.150040000000000000e+05 1.147920000000000000e+05 1.146740000000000000e+05 1.151870000000000000e+05 1.143640000000000000e+05 1.149630000000000000e+05 1.144120000000000000e+05 1.147600000000000000e+05 1.153240000000000000e+05 1.150270000000000000e+05 1.147410000000000000e+05 1.142640000000000000e+05 1.148180000000000000e+05 1.153520000000000000e+05 1.144660000000000000e+05 1.151960000000000000e+05 1.152420000000000000e+05 1.145500000000000000e+05 1.145840000000000000e+05 1.143500000000000000e+05 1.144380000000000000e+05 1.146730000000000000e+05 1.142950000000000000e+05 1.143990000000000000e+05 1.147550000000000000e+05 1.150720000000000000e+05 1.143920000000000000e+05 1.145280000000000000e+05 1.154270000000000000e+05 1.148130000000000000e+05 1.150160000000000000e+05 1.151570000000000000e+05 1.150940000000000000e+05 1.148730000000000000e+05 1.153930000000000000e+05 1.157390000000000000e+05 1.154090000000000000e+05 1.151320000000000000e+05 1.150280000000000000e+05 1.152520000000000000e+05 1.140540000000000000e+05 1.153660000000000000e+05 1.148280000000000000e+05 1.148700000000000000e+05 1.154460000000000000e+05 1.154670000000000000e+05 1.159770000000000000e+05 1.151330000000000000e+05 1.156070000000000000e+05 1.150990000000000000e+05 1.147400000000000000e+05 1.148730000000000000e+05 1.155010000000000000e+05 1.153940000000000000e+05 1.151580000000000000e+05 1.151860000000000000e+05 1.154330000000000000e+05 1.161490000000000000e+05 1.154250000000000000e+05 1.152790000000000000e+05 1.157910000000000000e+05 1.154780000000000000e+05 1.149270000000000000e+05 1.150480000000000000e+05 1.144780000000000000e+05 1.150540000000000000e+05 1.156380000000000000e+05 1.154460000000000000e+05 1.154060000000000000e+05 1.152720000000000000e+05 1.153370000000000000e+05 1.149710000000000000e+05 1.157720000000000000e+05 1.155380000000000000e+05 1.149890000000000000e+05 1.166770000000000000e+05 1.151690000000000000e+05 1.153790000000000000e+05 1.150880000000000000e+05 1.155620000000000000e+05 1.152350000000000000e+05 1.155900000000000000e+05 1.158510000000000000e+05 1.165530000000000000e+05 1.148550000000000000e+05 1.160730000000000000e+05 1.163410000000000000e+05 1.158290000000000000e+05 1.152970000000000000e+05 1.158880000000000000e+05 1.151600000000000000e+05 1.145210000000000000e+05 1.154280000000000000e+05 1.149370000000000000e+05 1.155850000000000000e+05 1.148320000000000000e+05 1.150560000000000000e+05 1.149460000000000000e+05 1.152830000000000000e+05 1.154220000000000000e+05 1.149690000000000000e+05 1.155480000000000000e+05 1.156170000000000000e+05 1.153110000000000000e+05 1.151210000000000000e+05 1.150510000000000000e+05 1.155940000000000000e+05 1.156250000000000000e+05 1.164070000000000000e+05 1.160520000000000000e+05 1.139470000000000000e+05 1.153740000000000000e+05 1.148580000000000000e+05 1.150370000000000000e+05 1.151690000000000000e+05 1.154130000000000000e+05 1.156230000000000000e+05 1.148120000000000000e+05 1.148380000000000000e+05 1.156550000000000000e+05 1.154820000000000000e+05 1.151070000000000000e+05 1.157420000000000000e+05 1.156930000000000000e+05 1.151870000000000000e+05 1.145720000000000000e+05 1.158890000000000000e+05 1.158660000000000000e+05 1.162590000000000000e+05 1.163490000000000000e+05 1.164730000000000000e+05 1.158530000000000000e+05 1.154390000000000000e+05 1.157340000000000000e+05 1.153690000000000000e+05 1.153950000000000000e+05 1.151080000000000000e+05 1.157280000000000000e+05 1.157320000000000000e+05 1.156120000000000000e+05 1.152730000000000000e+05 1.154920000000000000e+05 1.159680000000000000e+05 1.154340000000000000e+05 1.154780000000000000e+05 1.153530000000000000e+05 1.152740000000000000e+05 1.159330000000000000e+05 1.159380000000000000e+05 1.166490000000000000e+05 1.153820000000000000e+05 1.162150000000000000e+05 1.161210000000000000e+05 1.161270000000000000e+05 1.158520000000000000e+05 1.154620000000000000e+05 1.162770000000000000e+05 1.161690000000000000e+05 1.159260000000000000e+05 1.152420000000000000e+05 1.154890000000000000e+05 1.160590000000000000e+05 1.157600000000000000e+05 1.162690000000000000e+05 1.153830000000000000e+05 1.158510000000000000e+05 1.150960000000000000e+05 1.155850000000000000e+05 1.152620000000000000e+05 1.158170000000000000e+05 1.163250000000000000e+05 1.161430000000000000e+05 1.169790000000000000e+05 1.168430000000000000e+05 1.171560000000000000e+05 1.167980000000000000e+05 1.170260000000000000e+05 1.164960000000000000e+05 1.173890000000000000e+05 1.172130000000000000e+05 1.168090000000000000e+05 1.167490000000000000e+05 1.175920000000000000e+05 1.164180000000000000e+05 1.166780000000000000e+05 1.169550000000000000e+05 1.168060000000000000e+05 1.167130000000000000e+05 1.163410000000000000e+05 1.172600000000000000e+05 1.168750000000000000e+05 1.166880000000000000e+05 1.170400000000000000e+05 1.173630000000000000e+05 1.164450000000000000e+05 1.171090000000000000e+05 1.168040000000000000e+05 1.167020000000000000e+05 1.162920000000000000e+05 1.167990000000000000e+05 1.164830000000000000e+05 1.174230000000000000e+05 1.167180000000000000e+05 1.172580000000000000e+05 1.174780000000000000e+05 1.177030000000000000e+05 1.171360000000000000e+05 1.170000000000000000e+05 1.175010000000000000e+05 1.174300000000000000e+05 1.170560000000000000e+05 1.169620000000000000e+05 1.168380000000000000e+05 1.160800000000000000e+05 1.170830000000000000e+05 1.161940000000000000e+05 1.164490000000000000e+05 1.172600000000000000e+05 1.172420000000000000e+05 1.163390000000000000e+05 1.165940000000000000e+05 1.165420000000000000e+05 1.172950000000000000e+05 1.166630000000000000e+05 1.166860000000000000e+05 1.166460000000000000e+05 1.172870000000000000e+05 1.165270000000000000e+05 1.171740000000000000e+05 1.170290000000000000e+05 1.156490000000000000e+05 1.162020000000000000e+05 1.171470000000000000e+05 1.161900000000000000e+05 1.166070000000000000e+05 1.167570000000000000e+05 1.168980000000000000e+05 1.171890000000000000e+05 1.177080000000000000e+05 1.173500000000000000e+05 1.176730000000000000e+05 1.178320000000000000e+05 1.172050000000000000e+05 1.180080000000000000e+05 1.177170000000000000e+05 1.173400000000000000e+05 1.175390000000000000e+05 1.172110000000000000e+05 1.177600000000000000e+05 1.174560000000000000e+05 1.179770000000000000e+05 1.174340000000000000e+05 1.176020000000000000e+05 1.175260000000000000e+05 1.175010000000000000e+05 1.174660000000000000e+05 1.182100000000000000e+05 1.175920000000000000e+05 1.171790000000000000e+05 1.180880000000000000e+05 1.168890000000000000e+05 1.174090000000000000e+05 1.170340000000000000e+05 1.170990000000000000e+05 1.174910000000000000e+05 1.176320000000000000e+05 1.178860000000000000e+05 1.179300000000000000e+05 1.181520000000000000e+05 1.178230000000000000e+05 1.180640000000000000e+05 1.179110000000000000e+05 1.172130000000000000e+05 1.179170000000000000e+05 1.170940000000000000e+05 1.174160000000000000e+05 1.172570000000000000e+05 1.170850000000000000e+05 1.176460000000000000e+05 1.162930000000000000e+05 1.169920000000000000e+05 1.170440000000000000e+05 1.173960000000000000e+05 1.167580000000000000e+05 1.176570000000000000e+05 1.169650000000000000e+05 1.176270000000000000e+05 1.178550000000000000e+05 1.176390000000000000e+05 1.175410000000000000e+05 1.182140000000000000e+05 1.178220000000000000e+05 1.171930000000000000e+05 1.174020000000000000e+05 1.170890000000000000e+05 1.182360000000000000e+05 1.177720000000000000e+05 1.172280000000000000e+05 1.174810000000000000e+05 1.169990000000000000e+05 1.165870000000000000e+05 1.175430000000000000e+05 1.162710000000000000e+05 1.168580000000000000e+05 1.166470000000000000e+05 1.171620000000000000e+05 1.178390000000000000e+05 1.175060000000000000e+05 1.175180000000000000e+05 1.171390000000000000e+05 1.179350000000000000e+05 1.170490000000000000e+05 1.174900000000000000e+05 1.175820000000000000e+05 1.176420000000000000e+05 1.174940000000000000e+05 1.177390000000000000e+05 1.173910000000000000e+05 1.180460000000000000e+05 1.172490000000000000e+05 1.176210000000000000e+05 1.180510000000000000e+05 1.180340000000000000e+05 1.182040000000000000e+05 1.181060000000000000e+05 1.184680000000000000e+05 1.182170000000000000e+05 1.183390000000000000e+05 1.183810000000000000e+05 1.177360000000000000e+05 1.171580000000000000e+05 1.169240000000000000e+05 1.171550000000000000e+05 1.170570000000000000e+05 1.173810000000000000e+05 1.174350000000000000e+05 1.175790000000000000e+05 1.182130000000000000e+05 1.178250000000000000e+05 1.181090000000000000e+05 1.179490000000000000e+05 1.176760000000000000e+05 1.177140000000000000e+05 1.181300000000000000e+05 1.178490000000000000e+05 1.177130000000000000e+05 1.182440000000000000e+05 1.182020000000000000e+05 1.183000000000000000e+05 1.175850000000000000e+05 1.180070000000000000e+05 1.182290000000000000e+05 1.183310000000000000e+05 1.178580000000000000e+05 1.177440000000000000e+05 1.174360000000000000e+05 1.181620000000000000e+05 1.176440000000000000e+05 1.173170000000000000e+05 1.172650000000000000e+05 1.174810000000000000e+05 1.178610000000000000e+05 1.177630000000000000e+05 1.181140000000000000e+05 1.177010000000000000e+05 1.181320000000000000e+05 1.182940000000000000e+05 1.182600000000000000e+05 1.181840000000000000e+05 1.180940000000000000e+05 1.181860000000000000e+05 1.174680000000000000e+05 1.179750000000000000e+05 1.177940000000000000e+05 1.183430000000000000e+05 1.175880000000000000e+05 1.184650000000000000e+05 1.185980000000000000e+05 1.178510000000000000e+05 1.178420000000000000e+05 1.170790000000000000e+05 1.170990000000000000e+05 1.178630000000000000e+05 1.173330000000000000e+05 1.165860000000000000e+05 1.178080000000000000e+05 1.168990000000000000e+05 1.176230000000000000e+05 1.177020000000000000e+05 1.179140000000000000e+05 1.174950000000000000e+05 1.176770000000000000e+05 1.173350000000000000e+05 1.175510000000000000e+05 1.170990000000000000e+05 1.171470000000000000e+05 1.169860000000000000e+05 1.172500000000000000e+05 1.171520000000000000e+05 1.179560000000000000e+05 1.167350000000000000e+05 1.175830000000000000e+05 1.173290000000000000e+05 1.168180000000000000e+05 1.170350000000000000e+05 1.171160000000000000e+05 1.171580000000000000e+05 1.171540000000000000e+05 1.171400000000000000e+05 1.160270000000000000e+05 1.172590000000000000e+05 1.171990000000000000e+05 1.165870000000000000e+05 1.159900000000000000e+05 1.172050000000000000e+05 1.177750000000000000e+05 1.174810000000000000e+05 1.167860000000000000e+05 1.176790000000000000e+05 1.174760000000000000e+05 1.167820000000000000e+05 1.169770000000000000e+05 1.168500000000000000e+05 1.166580000000000000e+05 1.171340000000000000e+05 1.174700000000000000e+05 1.177490000000000000e+05 1.171710000000000000e+05 1.172490000000000000e+05 1.169360000000000000e+05 1.175240000000000000e+05 1.176790000000000000e+05 1.178970000000000000e+05 1.172780000000000000e+05 1.178660000000000000e+05 1.179830000000000000e+05 1.169190000000000000e+05 1.179990000000000000e+05 1.175820000000000000e+05 1.174460000000000000e+05 1.174980000000000000e+05 1.177830000000000000e+05 1.181650000000000000e+05 1.175460000000000000e+05 1.181170000000000000e+05 1.184310000000000000e+05 1.181120000000000000e+05 1.187050000000000000e+05 1.181760000000000000e+05 1.185030000000000000e+05 1.184450000000000000e+05 1.180530000000000000e+05 1.189980000000000000e+05 1.178680000000000000e+05 1.185800000000000000e+05 1.176230000000000000e+05 1.180620000000000000e+05 1.181430000000000000e+05 1.179930000000000000e+05 1.182080000000000000e+05 1.182660000000000000e+05 1.179870000000000000e+05 1.184940000000000000e+05 1.178630000000000000e+05 1.183390000000000000e+05 1.177580000000000000e+05 1.181620000000000000e+05 1.183740000000000000e+05 1.179060000000000000e+05 1.173910000000000000e+05 1.168500000000000000e+05 1.175510000000000000e+05 1.171430000000000000e+05 1.172620000000000000e+05 1.169820000000000000e+05 1.175530000000000000e+05 1.172230000000000000e+05 1.174140000000000000e+05 1.178610000000000000e+05 1.183180000000000000e+05 1.185580000000000000e+05 1.183690000000000000e+05 1.181010000000000000e+05 1.175200000000000000e+05 1.181590000000000000e+05 1.186510000000000000e+05 1.187070000000000000e+05 1.183490000000000000e+05 1.184900000000000000e+05 1.184070000000000000e+05 1.182370000000000000e+05 1.188250000000000000e+05 1.184330000000000000e+05 1.181960000000000000e+05 1.179940000000000000e+05 1.176680000000000000e+05 1.187680000000000000e+05 1.186510000000000000e+05 1.180430000000000000e+05 1.184730000000000000e+05 1.191380000000000000e+05 1.188170000000000000e+05 1.190610000000000000e+05 1.186530000000000000e+05 1.190950000000000000e+05 1.180750000000000000e+05 1.189190000000000000e+05 1.180210000000000000e+05 1.185170000000000000e+05 1.186790000000000000e+05 1.178550000000000000e+05 1.183670000000000000e+05 1.186280000000000000e+05 1.185450000000000000e+05 1.184340000000000000e+05 1.180990000000000000e+05 1.176700000000000000e+05 1.186290000000000000e+05 1.180750000000000000e+05 1.177020000000000000e+05 1.184500000000000000e+05 1.178530000000000000e+05 1.182750000000000000e+05 1.178980000000000000e+05 1.185660000000000000e+05 1.182960000000000000e+05 1.189600000000000000e+05 1.175120000000000000e+05 1.185980000000000000e+05 1.182960000000000000e+05 1.177180000000000000e+05 1.189060000000000000e+05 1.186560000000000000e+05 1.186330000000000000e+05 1.180910000000000000e+05 1.180620000000000000e+05 1.179520000000000000e+05 1.185230000000000000e+05 1.185800000000000000e+05 1.182410000000000000e+05 1.188300000000000000e+05 1.192480000000000000e+05 1.192390000000000000e+05 1.196490000000000000e+05 1.191330000000000000e+05 1.194760000000000000e+05 1.182740000000000000e+05 1.181510000000000000e+05 1.187210000000000000e+05 1.187380000000000000e+05 1.182070000000000000e+05 1.191560000000000000e+05 1.188620000000000000e+05 1.183860000000000000e+05 1.189130000000000000e+05 1.188490000000000000e+05 1.192700000000000000e+05 1.187040000000000000e+05 1.193910000000000000e+05 1.196080000000000000e+05 1.191120000000000000e+05 1.197980000000000000e+05 1.192920000000000000e+05 1.195530000000000000e+05 1.195450000000000000e+05 1.187090000000000000e+05 1.197280000000000000e+05 1.188290000000000000e+05 1.189750000000000000e+05 1.188580000000000000e+05 1.193290000000000000e+05 1.200410000000000000e+05 1.190360000000000000e+05 1.191390000000000000e+05 1.198040000000000000e+05 1.194050000000000000e+05 1.188750000000000000e+05 1.193020000000000000e+05 1.190570000000000000e+05 1.194950000000000000e+05 1.187140000000000000e+05 1.189770000000000000e+05 1.190780000000000000e+05 1.192160000000000000e+05 1.185050000000000000e+05 1.186150000000000000e+05 1.186560000000000000e+05 1.192750000000000000e+05 1.187910000000000000e+05 1.191600000000000000e+05 1.191930000000000000e+05 1.193320000000000000e+05 1.184900000000000000e+05 1.188310000000000000e+05 1.192020000000000000e+05 1.188340000000000000e+05 1.189440000000000000e+05 1.181730000000000000e+05 1.181420000000000000e+05 1.182650000000000000e+05 1.183840000000000000e+05 1.185800000000000000e+05 1.184400000000000000e+05 1.195420000000000000e+05 1.187320000000000000e+05 1.189950000000000000e+05 1.191700000000000000e+05 1.190310000000000000e+05 1.183650000000000000e+05 1.184890000000000000e+05 1.191250000000000000e+05 1.187340000000000000e+05 1.191610000000000000e+05 1.188120000000000000e+05 1.189340000000000000e+05 1.195610000000000000e+05 1.191870000000000000e+05 1.193070000000000000e+05 1.192380000000000000e+05 1.191520000000000000e+05 1.196410000000000000e+05 1.201930000000000000e+05 1.196670000000000000e+05 1.186880000000000000e+05 1.197950000000000000e+05 1.194440000000000000e+05 1.200210000000000000e+05 1.199110000000000000e+05 1.200040000000000000e+05 1.198260000000000000e+05 1.204920000000000000e+05 1.197060000000000000e+05 1.199750000000000000e+05 1.200700000000000000e+05 1.195990000000000000e+05 1.193590000000000000e+05 1.200060000000000000e+05 1.199070000000000000e+05 1.207380000000000000e+05 1.191990000000000000e+05 1.197080000000000000e+05 1.204740000000000000e+05 1.198190000000000000e+05 1.194800000000000000e+05 1.201500000000000000e+05 1.193610000000000000e+05 1.192430000000000000e+05 1.190320000000000000e+05 1.184990000000000000e+05 1.195930000000000000e+05 1.195950000000000000e+05 1.200650000000000000e+05 1.195260000000000000e+05 1.195100000000000000e+05 1.197850000000000000e+05 1.204230000000000000e+05 1.201150000000000000e+05 1.201410000000000000e+05 1.202020000000000000e+05 1.199830000000000000e+05 1.193230000000000000e+05 1.203740000000000000e+05 1.198960000000000000e+05 1.203490000000000000e+05 1.208380000000000000e+05 1.204870000000000000e+05 1.202990000000000000e+05 1.208570000000000000e+05 1.198370000000000000e+05 1.194010000000000000e+05 1.204470000000000000e+05 1.202710000000000000e+05 1.214090000000000000e+05 1.215110000000000000e+05 1.212750000000000000e+05 1.206850000000000000e+05 1.204630000000000000e+05 1.208620000000000000e+05 1.204600000000000000e+05 1.203860000000000000e+05 1.205820000000000000e+05 1.205800000000000000e+05 1.207160000000000000e+05 1.208950000000000000e+05 1.209250000000000000e+05 1.206120000000000000e+05 1.205920000000000000e+05 1.188410000000000000e+05 1.195090000000000000e+05 1.194670000000000000e+05 1.198780000000000000e+05 1.204440000000000000e+05 1.205550000000000000e+05 1.203120000000000000e+05 1.206190000000000000e+05 1.208430000000000000e+05 1.210340000000000000e+05 1.208820000000000000e+05 1.203490000000000000e+05 1.206190000000000000e+05 1.212220000000000000e+05 1.208550000000000000e+05 1.207990000000000000e+05 1.208280000000000000e+05 1.213970000000000000e+05 1.209860000000000000e+05 1.211120000000000000e+05 1.210160000000000000e+05 1.213730000000000000e+05 1.212380000000000000e+05 1.207970000000000000e+05 1.203780000000000000e+05 1.203000000000000000e+05 1.205200000000000000e+05 1.209090000000000000e+05 1.214340000000000000e+05 1.211020000000000000e+05 1.210650000000000000e+05 1.211700000000000000e+05 1.214240000000000000e+05 1.205320000000000000e+05 1.213960000000000000e+05 1.219390000000000000e+05 1.213630000000000000e+05 1.220360000000000000e+05 1.223370000000000000e+05 1.216400000000000000e+05 1.217380000000000000e+05 1.217250000000000000e+05 1.211320000000000000e+05 1.218040000000000000e+05 1.218080000000000000e+05 1.214670000000000000e+05 1.207710000000000000e+05 1.218480000000000000e+05 1.211900000000000000e+05 1.215650000000000000e+05 1.214980000000000000e+05 1.211940000000000000e+05 1.213470000000000000e+05 1.209950000000000000e+05 1.197460000000000000e+05 1.213000000000000000e+05 1.211430000000000000e+05 1.209420000000000000e+05 1.209810000000000000e+05 1.211110000000000000e+05 1.211390000000000000e+05 1.214120000000000000e+05 1.212840000000000000e+05 1.210750000000000000e+05 1.210410000000000000e+05 1.206560000000000000e+05 1.206350000000000000e+05 1.212120000000000000e+05 1.216460000000000000e+05 1.214110000000000000e+05 1.215500000000000000e+05 1.221090000000000000e+05 1.219090000000000000e+05 1.210930000000000000e+05 1.215050000000000000e+05 1.215820000000000000e+05 1.217660000000000000e+05 1.213500000000000000e+05 1.210010000000000000e+05 1.209210000000000000e+05 1.218130000000000000e+05 1.210410000000000000e+05 1.215810000000000000e+05 1.215030000000000000e+05 1.213050000000000000e+05 1.209430000000000000e+05 1.207960000000000000e+05 1.210630000000000000e+05 1.208020000000000000e+05 1.212110000000000000e+05 1.202230000000000000e+05 1.201770000000000000e+05 1.208860000000000000e+05 1.201740000000000000e+05 1.218580000000000000e+05 1.213140000000000000e+05 1.206840000000000000e+05 1.199720000000000000e+05 1.200840000000000000e+05 1.208070000000000000e+05 1.208650000000000000e+05 1.209330000000000000e+05 1.205090000000000000e+05 1.202900000000000000e+05 1.207980000000000000e+05 1.207220000000000000e+05 1.210540000000000000e+05 1.209310000000000000e+05 1.205060000000000000e+05 1.206430000000000000e+05 1.211160000000000000e+05 1.209660000000000000e+05 1.209960000000000000e+05 1.205520000000000000e+05 1.209890000000000000e+05 1.207860000000000000e+05 1.203810000000000000e+05 1.205060000000000000e+05 1.206450000000000000e+05 1.213290000000000000e+05 1.214370000000000000e+05 1.209720000000000000e+05 1.219000000000000000e+05 1.212940000000000000e+05 1.212800000000000000e+05 1.209600000000000000e+05 1.203490000000000000e+05 1.214040000000000000e+05 1.209730000000000000e+05 1.209710000000000000e+05 1.211120000000000000e+05 1.203550000000000000e+05 1.210890000000000000e+05 1.207310000000000000e+05 1.207870000000000000e+05 1.210790000000000000e+05 1.213640000000000000e+05 1.217590000000000000e+05 1.216710000000000000e+05 1.211370000000000000e+05 1.212760000000000000e+05 1.209160000000000000e+05 1.207730000000000000e+05 1.214700000000000000e+05 1.210910000000000000e+05 1.208330000000000000e+05 1.209350000000000000e+05 1.205970000000000000e+05 1.208010000000000000e+05 1.210440000000000000e+05 1.209360000000000000e+05 1.208260000000000000e+05 1.216020000000000000e+05 1.206790000000000000e+05 1.211700000000000000e+05 1.211720000000000000e+05 1.209230000000000000e+05 1.210710000000000000e+05 1.210320000000000000e+05 1.204870000000000000e+05 1.206530000000000000e+05 1.205660000000000000e+05 1.210000000000000000e+05 1.204500000000000000e+05 1.209920000000000000e+05 1.210490000000000000e+05 1.209300000000000000e+05 1.209970000000000000e+05 1.204130000000000000e+05 1.211130000000000000e+05 1.211090000000000000e+05 1.207380000000000000e+05 1.210410000000000000e+05 1.202210000000000000e+05 1.203240000000000000e+05 1.207090000000000000e+05 1.216580000000000000e+05 1.211670000000000000e+05 1.211370000000000000e+05 1.218130000000000000e+05 1.205500000000000000e+05 1.212880000000000000e+05 1.213350000000000000e+05 1.205120000000000000e+05 1.216250000000000000e+05 1.207630000000000000e+05 1.210900000000000000e+05 1.208370000000000000e+05 1.205720000000000000e+05 1.209770000000000000e+05 1.214090000000000000e+05 1.207990000000000000e+05 1.210850000000000000e+05 1.216100000000000000e+05 1.205850000000000000e+05 1.208080000000000000e+05 1.210290000000000000e+05 1.205770000000000000e+05 1.201990000000000000e+05 1.213040000000000000e+05 1.208450000000000000e+05 1.206260000000000000e+05 1.205360000000000000e+05 1.209460000000000000e+05 1.212280000000000000e+05 1.209270000000000000e+05 1.209050000000000000e+05 1.213630000000000000e+05 1.206290000000000000e+05 1.209320000000000000e+05 1.214140000000000000e+05 1.214840000000000000e+05 1.214980000000000000e+05 1.206560000000000000e+05 1.218300000000000000e+05 1.217470000000000000e+05 1.212500000000000000e+05 1.209300000000000000e+05 1.219750000000000000e+05 1.209210000000000000e+05 1.213520000000000000e+05 1.207100000000000000e+05 1.205130000000000000e+05 1.205640000000000000e+05 1.205630000000000000e+05 1.207410000000000000e+05 1.209660000000000000e+05 1.202830000000000000e+05 1.212600000000000000e+05 1.204210000000000000e+05 1.207050000000000000e+05 1.210590000000000000e+05 1.214950000000000000e+05 1.218960000000000000e+05 1.207790000000000000e+05 1.213120000000000000e+05 1.204590000000000000e+05 1.217310000000000000e+05 1.216880000000000000e+05 1.214900000000000000e+05 1.219460000000000000e+05 1.218790000000000000e+05 1.214850000000000000e+05 1.215620000000000000e+05 1.212130000000000000e+05 1.219040000000000000e+05 1.226920000000000000e+05 1.214330000000000000e+05 1.222950000000000000e+05 1.220920000000000000e+05 1.222850000000000000e+05 1.220230000000000000e+05 1.221130000000000000e+05 1.223580000000000000e+05 1.223010000000000000e+05 1.225210000000000000e+05 1.231540000000000000e+05 1.225910000000000000e+05 1.219150000000000000e+05 1.219650000000000000e+05 1.225770000000000000e+05 1.222980000000000000e+05 1.220790000000000000e+05 1.211590000000000000e+05 1.217210000000000000e+05 1.217850000000000000e+05 1.220440000000000000e+05 1.222820000000000000e+05 1.217280000000000000e+05 1.213520000000000000e+05 1.216250000000000000e+05 1.212330000000000000e+05 1.208190000000000000e+05 1.211700000000000000e+05 1.212690000000000000e+05 1.217070000000000000e+05 1.214430000000000000e+05 1.221850000000000000e+05 1.215770000000000000e+05 1.216230000000000000e+05 1.223170000000000000e+05 1.220520000000000000e+05 1.221780000000000000e+05 1.216380000000000000e+05 1.217910000000000000e+05 1.218620000000000000e+05 1.216280000000000000e+05 1.213730000000000000e+05 1.215270000000000000e+05 1.218260000000000000e+05 1.210460000000000000e+05 1.210870000000000000e+05 1.212010000000000000e+05 1.217410000000000000e+05 1.216220000000000000e+05 1.215970000000000000e+05 1.219810000000000000e+05 1.216980000000000000e+05 1.217890000000000000e+05 1.217880000000000000e+05 1.215070000000000000e+05 1.225800000000000000e+05 1.223930000000000000e+05 1.226660000000000000e+05 1.228650000000000000e+05 1.217060000000000000e+05 1.220250000000000000e+05 1.219750000000000000e+05 1.212390000000000000e+05 1.224570000000000000e+05 1.220080000000000000e+05 1.216670000000000000e+05 1.220350000000000000e+05 1.222160000000000000e+05 1.222560000000000000e+05 1.220180000000000000e+05 1.216740000000000000e+05 1.216370000000000000e+05 1.224250000000000000e+05 1.226730000000000000e+05 1.223350000000000000e+05 1.218080000000000000e+05 1.220490000000000000e+05 1.220180000000000000e+05 1.220170000000000000e+05 1.220210000000000000e+05 1.212950000000000000e+05 1.219100000000000000e+05 1.217340000000000000e+05 1.222590000000000000e+05 1.222550000000000000e+05 1.226240000000000000e+05 1.222880000000000000e+05 1.221590000000000000e+05 1.219980000000000000e+05 1.223370000000000000e+05 1.231890000000000000e+05 1.224830000000000000e+05 1.225670000000000000e+05 1.221950000000000000e+05 1.225910000000000000e+05 1.219010000000000000e+05 1.226830000000000000e+05 1.217580000000000000e+05 1.220040000000000000e+05 1.218920000000000000e+05 1.219680000000000000e+05 1.222120000000000000e+05 1.214620000000000000e+05 1.216500000000000000e+05 1.218260000000000000e+05 1.219060000000000000e+05 1.214340000000000000e+05 1.216580000000000000e+05 1.209090000000000000e+05 1.214660000000000000e+05 1.211340000000000000e+05 1.216550000000000000e+05 1.210710000000000000e+05 1.217780000000000000e+05 1.211600000000000000e+05 1.208060000000000000e+05 1.213910000000000000e+05 1.214480000000000000e+05 1.211550000000000000e+05 1.209290000000000000e+05 1.213080000000000000e+05 1.217900000000000000e+05 1.218000000000000000e+05 1.224420000000000000e+05 1.215520000000000000e+05 1.218820000000000000e+05 1.221110000000000000e+05 1.221300000000000000e+05 1.224080000000000000e+05 1.219850000000000000e+05 1.220730000000000000e+05 1.220490000000000000e+05 1.229700000000000000e+05 1.226560000000000000e+05 1.217370000000000000e+05 1.220030000000000000e+05 1.228590000000000000e+05 1.220550000000000000e+05 1.222970000000000000e+05 1.220350000000000000e+05 1.221470000000000000e+05 1.227350000000000000e+05 1.221940000000000000e+05 1.223860000000000000e+05 1.220710000000000000e+05 1.218030000000000000e+05 1.215800000000000000e+05 1.224220000000000000e+05 1.214520000000000000e+05 1.226900000000000000e+05 1.230200000000000000e+05 1.227020000000000000e+05 1.223370000000000000e+05 1.226980000000000000e+05 1.227790000000000000e+05 1.228140000000000000e+05 1.229560000000000000e+05 1.228340000000000000e+05 1.228000000000000000e+05 1.227190000000000000e+05 1.240130000000000000e+05 1.230580000000000000e+05 1.232690000000000000e+05 1.235370000000000000e+05 1.230290000000000000e+05 1.235210000000000000e+05 1.240010000000000000e+05 1.228990000000000000e+05 1.235170000000000000e+05 1.238180000000000000e+05 1.240500000000000000e+05 1.238980000000000000e+05 1.231170000000000000e+05 1.235100000000000000e+05 1.233060000000000000e+05 1.232410000000000000e+05 1.232790000000000000e+05 1.232020000000000000e+05 1.229860000000000000e+05 1.233360000000000000e+05 1.234010000000000000e+05 1.232390000000000000e+05 1.234360000000000000e+05 1.233500000000000000e+05 1.227780000000000000e+05 1.236450000000000000e+05 1.230000000000000000e+05 1.239070000000000000e+05 1.230000000000000000e+05 1.232870000000000000e+05 1.232930000000000000e+05 1.239080000000000000e+05 1.228940000000000000e+05 1.237070000000000000e+05 1.235780000000000000e+05 1.226280000000000000e+05 1.233720000000000000e+05 1.238750000000000000e+05 1.235250000000000000e+05 1.233540000000000000e+05 1.241070000000000000e+05 1.240610000000000000e+05 1.244010000000000000e+05 1.241370000000000000e+05 1.240600000000000000e+05 1.239080000000000000e+05 1.236380000000000000e+05 1.235490000000000000e+05 1.233060000000000000e+05 1.239000000000000000e+05 1.244320000000000000e+05 1.245210000000000000e+05 1.242180000000000000e+05 1.239160000000000000e+05 1.240210000000000000e+05 1.235770000000000000e+05 1.242410000000000000e+05 1.231270000000000000e+05 1.238220000000000000e+05 1.231490000000000000e+05 1.236920000000000000e+05 1.226410000000000000e+05 1.231140000000000000e+05 1.235070000000000000e+05 1.229760000000000000e+05 1.233190000000000000e+05 1.230360000000000000e+05 1.230140000000000000e+05 1.237500000000000000e+05 1.227500000000000000e+05 1.230500000000000000e+05 1.239300000000000000e+05 1.233940000000000000e+05 1.225550000000000000e+05 1.237880000000000000e+05 1.229040000000000000e+05 1.231460000000000000e+05 1.239600000000000000e+05 1.235790000000000000e+05 1.237210000000000000e+05 1.235060000000000000e+05 1.242500000000000000e+05 1.232540000000000000e+05 1.233420000000000000e+05 1.230560000000000000e+05 1.236110000000000000e+05 1.233970000000000000e+05 1.233980000000000000e+05 1.225660000000000000e+05 1.231280000000000000e+05 1.230540000000000000e+05 1.231820000000000000e+05 1.231790000000000000e+05 1.233340000000000000e+05 1.235750000000000000e+05 1.233940000000000000e+05 1.229010000000000000e+05 1.230280000000000000e+05 1.227360000000000000e+05 1.236270000000000000e+05 1.234480000000000000e+05 1.236580000000000000e+05 1.232610000000000000e+05 1.233920000000000000e+05 1.233240000000000000e+05 1.226470000000000000e+05 1.235670000000000000e+05 1.232820000000000000e+05 1.235540000000000000e+05 1.228150000000000000e+05 1.226960000000000000e+05 1.225190000000000000e+05 1.224980000000000000e+05 1.227580000000000000e+05 1.231710000000000000e+05 1.219430000000000000e+05 1.234750000000000000e+05 1.227960000000000000e+05 1.237070000000000000e+05 1.234450000000000000e+05 1.227730000000000000e+05 1.230990000000000000e+05 1.231820000000000000e+05 1.233480000000000000e+05 1.228050000000000000e+05 1.230110000000000000e+05 1.228570000000000000e+05 1.231490000000000000e+05 1.237360000000000000e+05 1.224780000000000000e+05 1.229700000000000000e+05 1.233960000000000000e+05 1.236230000000000000e+05 1.231230000000000000e+05 1.230760000000000000e+05 1.229310000000000000e+05 1.228920000000000000e+05 1.232710000000000000e+05 1.233810000000000000e+05 1.226280000000000000e+05 1.236910000000000000e+05 1.228480000000000000e+05 1.231330000000000000e+05 1.233490000000000000e+05 1.229260000000000000e+05 1.229670000000000000e+05 1.229230000000000000e+05 1.226780000000000000e+05 1.236690000000000000e+05 1.232020000000000000e+05 1.228420000000000000e+05 1.233320000000000000e+05 1.238000000000000000e+05 1.229960000000000000e+05 1.232410000000000000e+05 1.232570000000000000e+05 1.238650000000000000e+05 1.239230000000000000e+05 1.229120000000000000e+05 1.232770000000000000e+05 1.232850000000000000e+05 1.235500000000000000e+05 1.233310000000000000e+05 1.232700000000000000e+05 1.230480000000000000e+05 1.239670000000000000e+05 1.236400000000000000e+05 1.232330000000000000e+05 1.234210000000000000e+05 1.232490000000000000e+05 1.236480000000000000e+05 1.233640000000000000e+05 1.240180000000000000e+05 1.242680000000000000e+05 1.237840000000000000e+05 1.239710000000000000e+05 1.240620000000000000e+05 1.240210000000000000e+05 1.233530000000000000e+05 1.234540000000000000e+05 1.235940000000000000e+05 1.243250000000000000e+05 1.233230000000000000e+05 1.232810000000000000e+05 1.229890000000000000e+05 1.230230000000000000e+05 1.234920000000000000e+05 1.230360000000000000e+05 1.231440000000000000e+05 1.234250000000000000e+05 1.237410000000000000e+05 1.234070000000000000e+05 1.228560000000000000e+05 1.239370000000000000e+05 1.232200000000000000e+05 1.245620000000000000e+05 1.241000000000000000e+05 1.241040000000000000e+05 1.246400000000000000e+05 1.242710000000000000e+05 1.244530000000000000e+05 1.238960000000000000e+05 1.243080000000000000e+05 1.239750000000000000e+05 1.235410000000000000e+05 1.234600000000000000e+05 1.240660000000000000e+05 1.244600000000000000e+05 1.239970000000000000e+05 1.243900000000000000e+05 1.242930000000000000e+05 1.243940000000000000e+05 1.240680000000000000e+05 1.236100000000000000e+05 1.237660000000000000e+05 1.238430000000000000e+05 1.232930000000000000e+05 1.242800000000000000e+05 1.238650000000000000e+05 1.240330000000000000e+05 1.237390000000000000e+05 1.231510000000000000e+05 1.236360000000000000e+05 1.233600000000000000e+05 1.238270000000000000e+05 1.237450000000000000e+05 1.245940000000000000e+05 1.234210000000000000e+05 1.239270000000000000e+05 1.234160000000000000e+05 1.239430000000000000e+05 1.234400000000000000e+05 1.234620000000000000e+05 1.233960000000000000e+05 1.234340000000000000e+05 1.238040000000000000e+05 1.228780000000000000e+05 1.240720000000000000e+05 1.239610000000000000e+05 1.238480000000000000e+05 1.233850000000000000e+05 1.237180000000000000e+05 1.237120000000000000e+05 1.239830000000000000e+05 1.229890000000000000e+05 1.238900000000000000e+05 1.235610000000000000e+05 1.235720000000000000e+05 1.236780000000000000e+05 1.231200000000000000e+05 1.239410000000000000e+05 1.229070000000000000e+05 1.232800000000000000e+05 1.233460000000000000e+05 1.231270000000000000e+05 1.233170000000000000e+05 1.237980000000000000e+05 1.235830000000000000e+05 1.240940000000000000e+05 1.240270000000000000e+05 1.230870000000000000e+05 1.244840000000000000e+05 1.236190000000000000e+05 1.238520000000000000e+05 1.238600000000000000e+05 1.236720000000000000e+05 1.231880000000000000e+05 1.236780000000000000e+05 1.236100000000000000e+05 1.231820000000000000e+05 1.233940000000000000e+05 1.232670000000000000e+05 1.236580000000000000e+05 1.238300000000000000e+05 1.236690000000000000e+05 1.238720000000000000e+05 1.237010000000000000e+05 1.236580000000000000e+05 1.234730000000000000e+05 1.233040000000000000e+05 1.237780000000000000e+05 1.230510000000000000e+05 1.237400000000000000e+05 1.231820000000000000e+05 1.234390000000000000e+05 1.236980000000000000e+05 1.234810000000000000e+05 1.243600000000000000e+05 1.241600000000000000e+05 1.243280000000000000e+05 1.244750000000000000e+05 1.243560000000000000e+05 1.238760000000000000e+05 1.236750000000000000e+05 1.247980000000000000e+05 1.246710000000000000e+05 1.246820000000000000e+05 1.238700000000000000e+05 1.246850000000000000e+05 1.247050000000000000e+05 1.243530000000000000e+05 1.246980000000000000e+05 1.245960000000000000e+05 1.239000000000000000e+05 1.240580000000000000e+05 1.242300000000000000e+05 1.247520000000000000e+05 1.238390000000000000e+05 1.236470000000000000e+05 1.239980000000000000e+05 1.237430000000000000e+05 1.239250000000000000e+05 1.238080000000000000e+05 1.235780000000000000e+05 1.235450000000000000e+05 1.238090000000000000e+05 1.241180000000000000e+05 1.243360000000000000e+05 1.247300000000000000e+05 1.239150000000000000e+05 1.238890000000000000e+05 1.243960000000000000e+05 1.243480000000000000e+05 1.242610000000000000e+05 1.244220000000000000e+05 1.252970000000000000e+05 1.245530000000000000e+05 1.249090000000000000e+05 1.244950000000000000e+05 1.249180000000000000e+05 1.249610000000000000e+05 1.239830000000000000e+05 1.237680000000000000e+05 1.249910000000000000e+05 1.253280000000000000e+05 1.250200000000000000e+05 1.244370000000000000e+05 1.248890000000000000e+05 1.246000000000000000e+05 1.239580000000000000e+05 1.244880000000000000e+05 1.235870000000000000e+05 1.243250000000000000e+05 1.237970000000000000e+05 1.238070000000000000e+05 1.232720000000000000e+05 1.241650000000000000e+05 1.233520000000000000e+05 1.238090000000000000e+05 1.238310000000000000e+05 1.240530000000000000e+05 1.242590000000000000e+05 1.241480000000000000e+05 1.233620000000000000e+05 1.240550000000000000e+05 1.248960000000000000e+05 1.245060000000000000e+05 1.247170000000000000e+05 1.252030000000000000e+05 1.244610000000000000e+05 1.246740000000000000e+05 1.234300000000000000e+05 1.249780000000000000e+05 1.241900000000000000e+05 1.245520000000000000e+05 1.242800000000000000e+05 1.247020000000000000e+05 1.247360000000000000e+05 1.246180000000000000e+05 1.242960000000000000e+05 1.253800000000000000e+05 1.252870000000000000e+05 1.253370000000000000e+05 1.253710000000000000e+05 1.248660000000000000e+05 1.250300000000000000e+05 1.247750000000000000e+05 1.255790000000000000e+05 1.255360000000000000e+05 1.249640000000000000e+05 1.255240000000000000e+05 1.258530000000000000e+05 1.252960000000000000e+05 1.247640000000000000e+05 1.251930000000000000e+05 1.251460000000000000e+05 1.249290000000000000e+05 1.253550000000000000e+05 1.257700000000000000e+05 1.249460000000000000e+05 1.249910000000000000e+05 1.243480000000000000e+05 1.247310000000000000e+05 1.250820000000000000e+05 1.252500000000000000e+05 1.249500000000000000e+05 1.251280000000000000e+05 1.249950000000000000e+05 1.250530000000000000e+05 1.258500000000000000e+05 1.248150000000000000e+05 1.253870000000000000e+05 1.248390000000000000e+05 1.247020000000000000e+05 1.247680000000000000e+05 1.250350000000000000e+05 1.249020000000000000e+05 1.254610000000000000e+05 1.246930000000000000e+05 1.254980000000000000e+05 1.250000000000000000e+05 1.247970000000000000e+05 1.248950000000000000e+05 1.249820000000000000e+05 1.250240000000000000e+05 1.250160000000000000e+05 1.249040000000000000e+05 1.244710000000000000e+05 1.243240000000000000e+05 1.242900000000000000e+05 1.235190000000000000e+05 1.242060000000000000e+05 1.236730000000000000e+05 1.242190000000000000e+05 1.239670000000000000e+05 1.245690000000000000e+05 1.239070000000000000e+05 1.251380000000000000e+05 1.245920000000000000e+05 1.245560000000000000e+05 1.243540000000000000e+05 1.245100000000000000e+05 1.249840000000000000e+05 1.246110000000000000e+05 1.244930000000000000e+05 1.245180000000000000e+05 1.246030000000000000e+05 1.244150000000000000e+05 1.241290000000000000e+05 1.251080000000000000e+05 1.245100000000000000e+05 1.252190000000000000e+05 1.246010000000000000e+05 1.244490000000000000e+05 1.249720000000000000e+05 1.254980000000000000e+05 1.250070000000000000e+05 1.243410000000000000e+05 1.243060000000000000e+05 1.237450000000000000e+05 1.242430000000000000e+05 1.244570000000000000e+05 1.241930000000000000e+05 1.247220000000000000e+05 1.239780000000000000e+05 1.236850000000000000e+05 1.239380000000000000e+05 1.246910000000000000e+05 1.242190000000000000e+05 1.239930000000000000e+05 1.241360000000000000e+05 1.242530000000000000e+05 1.240190000000000000e+05 1.238660000000000000e+05 1.248290000000000000e+05 1.246030000000000000e+05 1.247460000000000000e+05 1.239040000000000000e+05 1.242160000000000000e+05 1.248390000000000000e+05 1.242140000000000000e+05 1.245200000000000000e+05 1.242820000000000000e+05 1.239970000000000000e+05 1.242750000000000000e+05 1.244620000000000000e+05 1.246160000000000000e+05 1.241090000000000000e+05 1.242240000000000000e+05 1.239950000000000000e+05 1.248840000000000000e+05 1.245290000000000000e+05 1.244460000000000000e+05 1.246560000000000000e+05 1.248200000000000000e+05 1.243010000000000000e+05 1.246700000000000000e+05 1.237800000000000000e+05 1.248910000000000000e+05 1.246490000000000000e+05 1.247320000000000000e+05 1.248410000000000000e+05 1.248810000000000000e+05 1.245760000000000000e+05 1.246330000000000000e+05 1.250880000000000000e+05 1.252840000000000000e+05 1.246260000000000000e+05 1.248640000000000000e+05 1.248400000000000000e+05 1.241940000000000000e+05 1.251840000000000000e+05 1.244520000000000000e+05 1.241260000000000000e+05 1.250230000000000000e+05 1.241290000000000000e+05 1.248710000000000000e+05 1.249500000000000000e+05 1.248110000000000000e+05 1.247890000000000000e+05 1.254480000000000000e+05 1.242580000000000000e+05 1.252470000000000000e+05 1.246450000000000000e+05 1.241960000000000000e+05 1.243100000000000000e+05 1.240570000000000000e+05 1.242870000000000000e+05 1.243330000000000000e+05 1.245120000000000000e+05 1.239160000000000000e+05 1.246240000000000000e+05 1.234600000000000000e+05 1.242140000000000000e+05 1.240750000000000000e+05 1.240390000000000000e+05 1.240920000000000000e+05 1.249450000000000000e+05 1.246470000000000000e+05 1.245690000000000000e+05 1.238760000000000000e+05 1.240120000000000000e+05 1.240770000000000000e+05 1.249880000000000000e+05 1.246140000000000000e+05 1.237220000000000000e+05 1.241120000000000000e+05 1.244550000000000000e+05 1.238430000000000000e+05 1.245020000000000000e+05 1.242770000000000000e+05 1.237840000000000000e+05 1.246350000000000000e+05 1.238610000000000000e+05 1.243200000000000000e+05 1.244350000000000000e+05 1.248660000000000000e+05 1.246420000000000000e+05 1.241880000000000000e+05 1.234620000000000000e+05 1.244830000000000000e+05 1.241520000000000000e+05 1.247670000000000000e+05 1.239060000000000000e+05 1.238920000000000000e+05 1.240100000000000000e+05 1.235530000000000000e+05 1.247500000000000000e+05 1.241490000000000000e+05 1.241730000000000000e+05 1.240280000000000000e+05 1.239110000000000000e+05 1.240220000000000000e+05 1.243360000000000000e+05 1.243220000000000000e+05 1.244260000000000000e+05 1.241100000000000000e+05 1.240820000000000000e+05 1.237140000000000000e+05 1.238470000000000000e+05 1.242210000000000000e+05 1.238080000000000000e+05 1.234370000000000000e+05 1.241510000000000000e+05 1.241190000000000000e+05 1.236140000000000000e+05 1.232260000000000000e+05 1.241120000000000000e+05 1.240180000000000000e+05 1.238320000000000000e+05 1.247610000000000000e+05 1.248530000000000000e+05 1.241720000000000000e+05 1.243940000000000000e+05 1.246770000000000000e+05 1.233110000000000000e+05 1.234270000000000000e+05 1.236070000000000000e+05 1.240610000000000000e+05 1.237010000000000000e+05 1.239760000000000000e+05 1.237250000000000000e+05 1.249260000000000000e+05 1.235820000000000000e+05 1.239010000000000000e+05 1.243250000000000000e+05 1.234190000000000000e+05 1.246270000000000000e+05 1.248850000000000000e+05 1.246270000000000000e+05 1.246180000000000000e+05 1.244710000000000000e+05 1.243080000000000000e+05 1.248180000000000000e+05 1.246670000000000000e+05 1.244930000000000000e+05 1.246340000000000000e+05 1.246270000000000000e+05 1.246930000000000000e+05 1.242780000000000000e+05 1.240250000000000000e+05 1.250870000000000000e+05 1.248130000000000000e+05 1.251930000000000000e+05 1.250130000000000000e+05 1.246360000000000000e+05 1.249890000000000000e+05 1.251550000000000000e+05 1.247600000000000000e+05 1.248070000000000000e+05 1.254260000000000000e+05 1.245220000000000000e+05 1.253120000000000000e+05 1.246220000000000000e+05 1.255990000000000000e+05 1.250360000000000000e+05 1.250140000000000000e+05 1.248960000000000000e+05 1.250720000000000000e+05 1.253000000000000000e+05 1.246160000000000000e+05 1.239040000000000000e+05 1.254180000000000000e+05 1.250010000000000000e+05 1.250730000000000000e+05 1.248690000000000000e+05 1.250030000000000000e+05 1.252120000000000000e+05 1.249310000000000000e+05 1.250810000000000000e+05 1.247100000000000000e+05 1.247430000000000000e+05 1.246410000000000000e+05 1.244190000000000000e+05 1.244310000000000000e+05 1.255370000000000000e+05 1.245280000000000000e+05 1.245880000000000000e+05 1.246610000000000000e+05 1.250930000000000000e+05 1.250390000000000000e+05 1.241740000000000000e+05 1.245990000000000000e+05 1.246500000000000000e+05 1.246640000000000000e+05 1.246360000000000000e+05 1.243200000000000000e+05 1.253560000000000000e+05 1.257660000000000000e+05 1.260490000000000000e+05 1.253660000000000000e+05 1.258590000000000000e+05 1.257010000000000000e+05 1.251100000000000000e+05 1.251440000000000000e+05 1.247890000000000000e+05 1.254300000000000000e+05 1.254120000000000000e+05 1.247200000000000000e+05 1.250370000000000000e+05 1.249850000000000000e+05 1.251130000000000000e+05 1.256090000000000000e+05 1.250180000000000000e+05 1.252360000000000000e+05 1.254670000000000000e+05 1.252320000000000000e+05 1.254610000000000000e+05 1.255950000000000000e+05 1.262190000000000000e+05 1.260030000000000000e+05 1.252490000000000000e+05 1.257060000000000000e+05 1.259380000000000000e+05 1.256350000000000000e+05 1.257760000000000000e+05 1.257430000000000000e+05 1.258060000000000000e+05 1.254860000000000000e+05 1.257240000000000000e+05 1.255340000000000000e+05 1.258680000000000000e+05 1.257780000000000000e+05 1.254280000000000000e+05 1.250170000000000000e+05 1.254280000000000000e+05 1.250680000000000000e+05 1.250640000000000000e+05 1.252020000000000000e+05 1.253030000000000000e+05 1.255880000000000000e+05 1.251630000000000000e+05 1.250180000000000000e+05 1.253090000000000000e+05 1.253900000000000000e+05 1.248740000000000000e+05 1.248270000000000000e+05 1.250030000000000000e+05 1.252750000000000000e+05 1.251210000000000000e+05 1.241660000000000000e+05 1.249370000000000000e+05 1.252760000000000000e+05 1.243130000000000000e+05 1.250570000000000000e+05 1.240860000000000000e+05 1.243290000000000000e+05 1.248330000000000000e+05 1.249740000000000000e+05 1.248970000000000000e+05 1.249710000000000000e+05 1.251890000000000000e+05 1.242500000000000000e+05 1.245180000000000000e+05 1.248880000000000000e+05 1.242580000000000000e+05 1.249030000000000000e+05 1.252020000000000000e+05 1.237140000000000000e+05 1.247670000000000000e+05 1.236860000000000000e+05 1.244250000000000000e+05 1.233730000000000000e+05 1.245440000000000000e+05 1.238720000000000000e+05 1.253230000000000000e+05 1.240110000000000000e+05 1.242830000000000000e+05 1.251760000000000000e+05 1.248850000000000000e+05 1.247620000000000000e+05 1.247080000000000000e+05 1.243550000000000000e+05 1.248960000000000000e+05 1.244950000000000000e+05 1.243970000000000000e+05 1.242110000000000000e+05 1.247140000000000000e+05 1.250210000000000000e+05 1.251040000000000000e+05 1.249820000000000000e+05 1.256300000000000000e+05 1.247450000000000000e+05 1.250410000000000000e+05 1.245510000000000000e+05 1.247520000000000000e+05 1.249970000000000000e+05 1.248990000000000000e+05 1.241080000000000000e+05 1.241320000000000000e+05 1.248610000000000000e+05 1.244170000000000000e+05 1.249300000000000000e+05 1.245710000000000000e+05 1.243800000000000000e+05 1.246050000000000000e+05 1.251380000000000000e+05 1.244960000000000000e+05 1.253330000000000000e+05 1.249770000000000000e+05 1.244780000000000000e+05 1.254980000000000000e+05 1.245850000000000000e+05 1.248050000000000000e+05 1.251430000000000000e+05 1.258080000000000000e+05 1.251640000000000000e+05 1.256080000000000000e+05 1.257070000000000000e+05 1.242810000000000000e+05 1.247250000000000000e+05 1.255950000000000000e+05 1.256980000000000000e+05 1.252200000000000000e+05 1.255150000000000000e+05 1.249770000000000000e+05 1.259510000000000000e+05 1.254330000000000000e+05 1.256860000000000000e+05 1.257160000000000000e+05 1.256240000000000000e+05 1.256410000000000000e+05 1.260160000000000000e+05 1.255910000000000000e+05 1.258570000000000000e+05 1.251630000000000000e+05 1.254140000000000000e+05 1.252340000000000000e+05 1.251530000000000000e+05 1.255460000000000000e+05 1.259650000000000000e+05 1.252640000000000000e+05 1.256310000000000000e+05 1.260960000000000000e+05 1.254030000000000000e+05 1.253070000000000000e+05 1.250540000000000000e+05 1.252890000000000000e+05 1.251880000000000000e+05 1.256050000000000000e+05 1.249210000000000000e+05 1.251710000000000000e+05 1.253350000000000000e+05 1.257840000000000000e+05 1.246930000000000000e+05 1.257970000000000000e+05 1.257330000000000000e+05 1.259750000000000000e+05 1.265550000000000000e+05 1.253980000000000000e+05 1.252030000000000000e+05 1.256090000000000000e+05 1.246530000000000000e+05 1.251150000000000000e+05 1.241290000000000000e+05 1.248550000000000000e+05 1.242410000000000000e+05 1.244860000000000000e+05 1.249230000000000000e+05 1.250100000000000000e+05 1.250300000000000000e+05 1.261060000000000000e+05 1.252570000000000000e+05 1.255480000000000000e+05 1.251240000000000000e+05 1.244770000000000000e+05 1.252670000000000000e+05 1.239300000000000000e+05 1.252070000000000000e+05 1.248560000000000000e+05 1.241250000000000000e+05 1.255240000000000000e+05 1.248280000000000000e+05 1.244010000000000000e+05 1.251330000000000000e+05 1.244840000000000000e+05 1.243300000000000000e+05 1.248200000000000000e+05 1.250340000000000000e+05 1.246420000000000000e+05 1.252770000000000000e+05 1.239630000000000000e+05 1.242840000000000000e+05 1.253680000000000000e+05 1.255910000000000000e+05 1.258260000000000000e+05 1.254820000000000000e+05 1.256010000000000000e+05 1.255910000000000000e+05 1.259610000000000000e+05 1.262840000000000000e+05 1.259830000000000000e+05 1.268350000000000000e+05 1.255370000000000000e+05 1.261600000000000000e+05 1.265280000000000000e+05 1.259140000000000000e+05 1.252410000000000000e+05 1.257830000000000000e+05 1.258290000000000000e+05 1.264640000000000000e+05 1.262830000000000000e+05 1.254660000000000000e+05 1.261430000000000000e+05 1.257280000000000000e+05 1.260890000000000000e+05 1.254240000000000000e+05 1.260140000000000000e+05 1.255850000000000000e+05 1.257270000000000000e+05 1.258520000000000000e+05 1.258330000000000000e+05 1.253190000000000000e+05 1.257690000000000000e+05 1.255490000000000000e+05 1.254000000000000000e+05 1.253980000000000000e+05 1.259300000000000000e+05 1.257780000000000000e+05 1.256770000000000000e+05 1.261300000000000000e+05 1.264380000000000000e+05 1.265250000000000000e+05 1.266060000000000000e+05 1.268060000000000000e+05 1.256410000000000000e+05 1.257220000000000000e+05 1.259890000000000000e+05 1.263960000000000000e+05 1.263830000000000000e+05 1.254110000000000000e+05 1.255080000000000000e+05 1.257290000000000000e+05 1.262610000000000000e+05 1.255530000000000000e+05 1.253250000000000000e+05 1.257380000000000000e+05 1.254940000000000000e+05 1.266440000000000000e+05 1.264720000000000000e+05 1.258630000000000000e+05 1.255850000000000000e+05 1.261870000000000000e+05 1.257930000000000000e+05 1.260700000000000000e+05 1.252830000000000000e+05 1.250760000000000000e+05 1.262730000000000000e+05 1.250380000000000000e+05 1.252190000000000000e+05 1.252350000000000000e+05 1.255900000000000000e+05 1.254400000000000000e+05 1.253120000000000000e+05 1.253940000000000000e+05 1.252750000000000000e+05 1.247240000000000000e+05 1.251500000000000000e+05 1.252730000000000000e+05 1.250010000000000000e+05 1.253900000000000000e+05 1.255320000000000000e+05 1.255690000000000000e+05 1.254990000000000000e+05 1.256870000000000000e+05 1.262200000000000000e+05 1.259070000000000000e+05 1.258310000000000000e+05 1.257950000000000000e+05 1.267150000000000000e+05 1.256210000000000000e+05 1.263780000000000000e+05 1.267800000000000000e+05 1.266330000000000000e+05 1.256910000000000000e+05 1.265330000000000000e+05 1.267960000000000000e+05 1.269450000000000000e+05 1.260770000000000000e+05 1.263150000000000000e+05 1.268210000000000000e+05 1.262300000000000000e+05 1.266450000000000000e+05 1.268690000000000000e+05 1.270710000000000000e+05 1.270040000000000000e+05 1.259710000000000000e+05 1.259810000000000000e+05 1.265850000000000000e+05 1.261090000000000000e+05 1.263610000000000000e+05 1.262690000000000000e+05 1.267450000000000000e+05 1.271400000000000000e+05 1.267670000000000000e+05 1.265040000000000000e+05 1.259240000000000000e+05 1.261690000000000000e+05 1.260710000000000000e+05 1.268460000000000000e+05 1.260410000000000000e+05 1.260920000000000000e+05 1.261440000000000000e+05 1.263450000000000000e+05 1.260030000000000000e+05 1.257660000000000000e+05 1.262380000000000000e+05 1.255300000000000000e+05 1.259550000000000000e+05 1.257910000000000000e+05 1.261490000000000000e+05 1.263230000000000000e+05 1.256170000000000000e+05 1.261270000000000000e+05 1.260530000000000000e+05 1.261680000000000000e+05 1.261330000000000000e+05 1.259770000000000000e+05 1.258410000000000000e+05 1.264560000000000000e+05 1.258550000000000000e+05 1.265020000000000000e+05 1.258760000000000000e+05 1.259860000000000000e+05 1.258400000000000000e+05 1.255530000000000000e+05 1.259650000000000000e+05 1.253490000000000000e+05 1.262410000000000000e+05 1.256230000000000000e+05 1.259480000000000000e+05 1.257930000000000000e+05 1.258250000000000000e+05 1.263210000000000000e+05 1.261020000000000000e+05 1.262310000000000000e+05 1.254570000000000000e+05 1.260230000000000000e+05 1.261590000000000000e+05 1.255440000000000000e+05 1.256760000000000000e+05 1.259120000000000000e+05 1.259290000000000000e+05 1.258650000000000000e+05 1.257760000000000000e+05 1.259480000000000000e+05 1.254090000000000000e+05 1.256710000000000000e+05 1.249350000000000000e+05 1.252940000000000000e+05 1.254020000000000000e+05 1.249270000000000000e+05 1.245520000000000000e+05 1.247970000000000000e+05 1.255690000000000000e+05 1.249400000000000000e+05 1.256780000000000000e+05 1.259910000000000000e+05 1.265850000000000000e+05 1.262170000000000000e+05 1.259260000000000000e+05 1.261640000000000000e+05 1.255910000000000000e+05 1.255770000000000000e+05 1.258920000000000000e+05 1.261150000000000000e+05 1.257190000000000000e+05 1.263760000000000000e+05 1.259780000000000000e+05 1.258380000000000000e+05 1.262570000000000000e+05 1.264870000000000000e+05 1.257130000000000000e+05 1.267670000000000000e+05 1.262940000000000000e+05 1.263580000000000000e+05 1.263680000000000000e+05 1.261640000000000000e+05 1.262620000000000000e+05 1.259410000000000000e+05 1.255060000000000000e+05 1.264660000000000000e+05 1.258570000000000000e+05 1.261400000000000000e+05 1.259430000000000000e+05 1.257130000000000000e+05 1.252230000000000000e+05 1.262280000000000000e+05 1.253710000000000000e+05 1.261940000000000000e+05 1.255420000000000000e+05 1.256200000000000000e+05 1.259360000000000000e+05 1.255930000000000000e+05 1.264200000000000000e+05 1.265600000000000000e+05 1.263230000000000000e+05 1.266600000000000000e+05 1.271260000000000000e+05 1.264430000000000000e+05 1.262810000000000000e+05 1.263460000000000000e+05 1.260330000000000000e+05 1.263170000000000000e+05 1.265850000000000000e+05 1.271120000000000000e+05 1.261500000000000000e+05 1.259850000000000000e+05 1.261880000000000000e+05 1.268960000000000000e+05 1.263870000000000000e+05 1.267080000000000000e+05 1.264510000000000000e+05 1.269720000000000000e+05 1.267990000000000000e+05 1.257960000000000000e+05 1.259180000000000000e+05 1.263200000000000000e+05 1.260790000000000000e+05 1.252050000000000000e+05 1.254500000000000000e+05 1.261930000000000000e+05 1.251720000000000000e+05 1.261040000000000000e+05 1.258620000000000000e+05 1.260110000000000000e+05 1.258020000000000000e+05 1.260040000000000000e+05 1.254570000000000000e+05 1.256970000000000000e+05 1.251720000000000000e+05 1.260130000000000000e+05 1.258540000000000000e+05 1.253120000000000000e+05 1.256390000000000000e+05 1.244570000000000000e+05 1.255840000000000000e+05 1.255290000000000000e+05 1.254200000000000000e+05 1.256680000000000000e+05 1.252740000000000000e+05 1.263300000000000000e+05 1.261410000000000000e+05 1.265620000000000000e+05 1.262420000000000000e+05 1.262430000000000000e+05 1.266300000000000000e+05 1.261810000000000000e+05 1.266210000000000000e+05 1.265030000000000000e+05 1.273310000000000000e+05 1.266020000000000000e+05 1.269790000000000000e+05 1.256910000000000000e+05 1.263120000000000000e+05 1.264640000000000000e+05 1.268300000000000000e+05 1.261140000000000000e+05 1.259470000000000000e+05 1.259280000000000000e+05 1.260600000000000000e+05 1.264980000000000000e+05 1.262090000000000000e+05 1.264160000000000000e+05 1.260340000000000000e+05 1.267130000000000000e+05 1.267740000000000000e+05 1.268370000000000000e+05 1.267940000000000000e+05 1.265750000000000000e+05 1.264160000000000000e+05 1.268110000000000000e+05 1.259470000000000000e+05 1.272880000000000000e+05 1.264680000000000000e+05 1.269180000000000000e+05 1.272890000000000000e+05 1.269730000000000000e+05 1.269030000000000000e+05 1.262410000000000000e+05 1.262920000000000000e+05 1.267800000000000000e+05 1.261050000000000000e+05 1.266810000000000000e+05 1.264650000000000000e+05 1.269360000000000000e+05 1.272000000000000000e+05 1.276550000000000000e+05 1.271860000000000000e+05 1.271380000000000000e+05 1.275110000000000000e+05 1.275660000000000000e+05 1.272640000000000000e+05 1.271050000000000000e+05 1.272830000000000000e+05 1.273380000000000000e+05 1.273660000000000000e+05 1.275150000000000000e+05 1.273130000000000000e+05 1.266970000000000000e+05 1.273820000000000000e+05 1.271880000000000000e+05 1.279380000000000000e+05 1.273720000000000000e+05 1.280240000000000000e+05 1.274740000000000000e+05 1.267600000000000000e+05 1.276800000000000000e+05 1.269880000000000000e+05 1.263630000000000000e+05 1.273370000000000000e+05 1.260560000000000000e+05 1.267140000000000000e+05 1.272050000000000000e+05 1.263680000000000000e+05 1.271460000000000000e+05 1.274710000000000000e+05 1.271890000000000000e+05 1.269560000000000000e+05 1.269110000000000000e+05 1.267880000000000000e+05 1.278130000000000000e+05 1.270190000000000000e+05 1.273940000000000000e+05 1.270300000000000000e+05 1.267650000000000000e+05 1.275710000000000000e+05 1.268300000000000000e+05 1.276300000000000000e+05 1.275340000000000000e+05 1.268870000000000000e+05 1.269350000000000000e+05 1.274020000000000000e+05 1.276080000000000000e+05 1.277310000000000000e+05 1.276800000000000000e+05 1.277200000000000000e+05 1.277610000000000000e+05 1.280670000000000000e+05 1.281650000000000000e+05 1.282760000000000000e+05 1.282680000000000000e+05 1.279730000000000000e+05 1.286350000000000000e+05 1.281910000000000000e+05 1.281140000000000000e+05 1.279970000000000000e+05 1.280870000000000000e+05 1.276080000000000000e+05 1.282300000000000000e+05 1.271630000000000000e+05 1.270100000000000000e+05 1.279640000000000000e+05 1.271880000000000000e+05 1.282210000000000000e+05 1.280090000000000000e+05 1.273670000000000000e+05 1.277040000000000000e+05 1.281490000000000000e+05 1.273180000000000000e+05 1.281290000000000000e+05 1.273880000000000000e+05 1.273420000000000000e+05 1.280090000000000000e+05 1.280040000000000000e+05 1.278360000000000000e+05 1.284240000000000000e+05 1.278260000000000000e+05 1.280330000000000000e+05 1.280130000000000000e+05 1.280110000000000000e+05 1.283880000000000000e+05 1.278970000000000000e+05 1.278540000000000000e+05 1.283980000000000000e+05 1.279170000000000000e+05 1.276100000000000000e+05 1.274160000000000000e+05 1.276960000000000000e+05 1.281950000000000000e+05 1.275280000000000000e+05 1.275910000000000000e+05 1.275110000000000000e+05 1.274650000000000000e+05 1.276430000000000000e+05 1.282140000000000000e+05 1.279380000000000000e+05 1.283210000000000000e+05 1.281380000000000000e+05 1.276650000000000000e+05 1.283350000000000000e+05 1.279940000000000000e+05 1.283050000000000000e+05 1.276250000000000000e+05 1.275910000000000000e+05 1.278320000000000000e+05 1.279670000000000000e+05 1.284400000000000000e+05 1.280380000000000000e+05 1.285440000000000000e+05 1.289380000000000000e+05 1.280660000000000000e+05 1.284840000000000000e+05 1.283820000000000000e+05 1.286100000000000000e+05 1.281450000000000000e+05 1.276710000000000000e+05 1.275430000000000000e+05 1.278980000000000000e+05 1.279480000000000000e+05 1.282640000000000000e+05 1.270920000000000000e+05 1.272470000000000000e+05 1.278530000000000000e+05 1.283740000000000000e+05 1.279370000000000000e+05 1.283620000000000000e+05 1.278530000000000000e+05 1.279790000000000000e+05 1.280560000000000000e+05 1.270320000000000000e+05 1.277450000000000000e+05 1.279760000000000000e+05 1.287680000000000000e+05 1.282600000000000000e+05 1.279960000000000000e+05 1.280510000000000000e+05 1.279050000000000000e+05 1.283560000000000000e+05 1.280560000000000000e+05 1.282610000000000000e+05 1.283070000000000000e+05 1.283640000000000000e+05 1.287320000000000000e+05 1.279200000000000000e+05 1.285810000000000000e+05 1.273130000000000000e+05 1.280430000000000000e+05 1.278760000000000000e+05 1.279680000000000000e+05 1.283220000000000000e+05 1.283980000000000000e+05 1.278770000000000000e+05 1.280090000000000000e+05 1.281090000000000000e+05 1.283750000000000000e+05 1.285910000000000000e+05 1.286590000000000000e+05 1.281410000000000000e+05 1.281980000000000000e+05 1.282620000000000000e+05 1.284330000000000000e+05 1.266950000000000000e+05 1.279230000000000000e+05 1.279740000000000000e+05 1.283880000000000000e+05 1.278090000000000000e+05 1.288190000000000000e+05 1.285490000000000000e+05 1.282190000000000000e+05 1.277680000000000000e+05 1.282080000000000000e+05 1.282520000000000000e+05 1.281520000000000000e+05 1.280300000000000000e+05 1.288180000000000000e+05 1.275800000000000000e+05 1.280980000000000000e+05 1.282450000000000000e+05 1.288490000000000000e+05 1.280770000000000000e+05 1.274160000000000000e+05 1.282170000000000000e+05 1.287480000000000000e+05 1.282360000000000000e+05 1.285310000000000000e+05 1.285930000000000000e+05 1.280550000000000000e+05 1.285400000000000000e+05 1.285370000000000000e+05 1.287080000000000000e+05 1.285150000000000000e+05 1.289220000000000000e+05 1.289330000000000000e+05 1.280160000000000000e+05 1.285680000000000000e+05 1.287430000000000000e+05 1.293090000000000000e+05 1.295510000000000000e+05 1.292300000000000000e+05 1.296690000000000000e+05 1.288850000000000000e+05 1.289160000000000000e+05 1.293780000000000000e+05 1.295830000000000000e+05 1.291100000000000000e+05 1.282280000000000000e+05 1.292390000000000000e+05 1.293450000000000000e+05 1.287620000000000000e+05 1.290600000000000000e+05 1.291840000000000000e+05 1.292430000000000000e+05 1.292820000000000000e+05 1.297930000000000000e+05 1.295380000000000000e+05 1.299470000000000000e+05 1.289000000000000000e+05 1.292020000000000000e+05 1.291530000000000000e+05 1.295610000000000000e+05 1.293240000000000000e+05 1.291990000000000000e+05 1.293370000000000000e+05 1.292190000000000000e+05 1.289530000000000000e+05 1.290910000000000000e+05 1.292860000000000000e+05 1.291480000000000000e+05 1.294020000000000000e+05 1.304030000000000000e+05 1.299870000000000000e+05 1.299510000000000000e+05 1.293000000000000000e+05 1.291790000000000000e+05 1.291550000000000000e+05 1.286770000000000000e+05 1.291090000000000000e+05 1.295300000000000000e+05 1.290290000000000000e+05 1.294950000000000000e+05 1.287480000000000000e+05 1.284400000000000000e+05 1.281440000000000000e+05 1.283340000000000000e+05 1.288950000000000000e+05 1.292080000000000000e+05 1.290720000000000000e+05 1.280320000000000000e+05 1.256890000000000000e+05 1.246250000000000000e+05 1.221900000000000000e+05 1.204630000000000000e+05 1.182320000000000000e+05 1.169270000000000000e+05 1.159060000000000000e+05 1.139880000000000000e+05 1.124590000000000000e+05 1.112640000000000000e+05 1.108150000000000000e+05 1.090510000000000000e+05 1.079280000000000000e+05 1.068120000000000000e+05 1.060470000000000000e+05 1.056570000000000000e+05 1.044850000000000000e+05 1.032940000000000000e+05 1.023700000000000000e+05 1.012410000000000000e+05 1.011690000000000000e+05 9.957100000000000000e+04 9.982400000000000000e+04 9.823300000000000000e+04 9.745400000000000000e+04 9.764300000000000000e+04 9.675300000000000000e+04 9.605900000000000000e+04 9.567400000000000000e+04 9.519100000000000000e+04 9.413600000000000000e+04 9.391000000000000000e+04 9.267400000000000000e+04 9.232400000000000000e+04 9.251700000000000000e+04 9.152900000000000000e+04 9.173700000000000000e+04 9.066700000000000000e+04 9.039000000000000000e+04 9.023500000000000000e+04 8.999000000000000000e+04 8.920200000000000000e+04 8.912200000000000000e+04 8.824200000000000000e+04 8.809600000000000000e+04 8.792000000000000000e+04 8.715600000000000000e+04 8.657600000000000000e+04 8.661500000000000000e+04 8.599900000000000000e+04 8.620800000000000000e+04 8.521500000000000000e+04 8.585500000000000000e+04 8.476800000000000000e+04 8.453400000000000000e+04 8.409900000000000000e+04 8.369900000000000000e+04 8.313200000000000000e+04 8.326600000000000000e+04 8.330000000000000000e+04 8.233900000000000000e+04 8.278500000000000000e+04 8.217700000000000000e+04 8.158500000000000000e+04 8.164000000000000000e+04 8.149900000000000000e+04 8.047800000000000000e+04 8.039800000000000000e+04 8.035000000000000000e+04 7.973700000000000000e+04 7.996500000000000000e+04 7.980300000000000000e+04 7.961800000000000000e+04 7.911500000000000000e+04 7.887500000000000000e+04 7.894400000000000000e+04 7.766800000000000000e+04 7.773800000000000000e+04 7.717700000000000000e+04 7.737800000000000000e+04 7.745400000000000000e+04 7.747300000000000000e+04 7.763000000000000000e+04 7.691100000000000000e+04 7.648100000000000000e+04 7.637500000000000000e+04 7.617100000000000000e+04 7.571600000000000000e+04 7.599500000000000000e+04 7.537200000000000000e+04 7.562200000000000000e+04 7.435000000000000000e+04 7.462900000000000000e+04 7.449900000000000000e+04 7.428300000000000000e+04 7.382300000000000000e+04 7.384900000000000000e+04 7.341600000000000000e+04 7.337900000000000000e+04 7.364900000000000000e+04 7.331600000000000000e+04 7.274700000000000000e+04 7.304500000000000000e+04 7.263100000000000000e+04 7.254100000000000000e+04 7.275900000000000000e+04 7.207800000000000000e+04 7.193700000000000000e+04 7.190100000000000000e+04 7.168000000000000000e+04 7.131000000000000000e+04 7.140500000000000000e+04 7.032700000000000000e+04 7.060800000000000000e+04 7.077600000000000000e+04 7.069900000000000000e+04 7.027000000000000000e+04 7.026800000000000000e+04 6.994100000000000000e+04 6.942400000000000000e+04 6.989600000000000000e+04 6.932900000000000000e+04 6.869500000000000000e+04 6.900000000000000000e+04 6.887400000000000000e+04 6.867500000000000000e+04 6.823500000000000000e+04 6.794600000000000000e+04 6.794900000000000000e+04 6.800500000000000000e+04 6.762500000000000000e+04 6.752700000000000000e+04 6.760400000000000000e+04 6.738200000000000000e+04 6.720900000000000000e+04 6.739800000000000000e+04 6.686900000000000000e+04 6.650100000000000000e+04 6.689800000000000000e+04 6.657100000000000000e+04 6.593300000000000000e+04 6.645200000000000000e+04 6.617300000000000000e+04 6.605200000000000000e+04 6.584200000000000000e+04 6.575100000000000000e+04 6.581400000000000000e+04 6.565400000000000000e+04 6.542700000000000000e+04 6.543300000000000000e+04 6.475000000000000000e+04 6.503800000000000000e+04 6.506700000000000000e+04 6.508700000000000000e+04 6.468900000000000000e+04 6.473100000000000000e+04 6.446400000000000000e+04 6.394800000000000000e+04 6.447200000000000000e+04 6.406100000000000000e+04 6.382200000000000000e+04 6.411400000000000000e+04 6.363300000000000000e+04 6.331600000000000000e+04 6.359300000000000000e+04 6.290500000000000000e+04 6.346800000000000000e+04 6.343800000000000000e+04 6.349900000000000000e+04 6.266600000000000000e+04 6.272600000000000000e+04 6.298600000000000000e+04 6.241800000000000000e+04 6.249700000000000000e+04 6.218700000000000000e+04 6.262200000000000000e+04 6.212900000000000000e+04 6.132600000000000000e+04 6.206400000000000000e+04 6.178900000000000000e+04 6.222700000000000000e+04 6.168900000000000000e+04 6.168800000000000000e+04 6.168900000000000000e+04 6.087900000000000000e+04 6.156200000000000000e+04 6.118600000000000000e+04 6.090400000000000000e+04 6.054100000000000000e+04 6.091800000000000000e+04 6.070700000000000000e+04 6.074900000000000000e+04 6.048800000000000000e+04 6.054700000000000000e+04 6.017500000000000000e+04 6.008300000000000000e+04 6.004500000000000000e+04 6.001700000000000000e+04 5.995600000000000000e+04 5.919600000000000000e+04 5.984700000000000000e+04 5.933700000000000000e+04 5.940600000000000000e+04 5.927600000000000000e+04 5.908000000000000000e+04 5.928200000000000000e+04 5.909800000000000000e+04 5.910800000000000000e+04 5.889600000000000000e+04 5.891300000000000000e+04 5.859700000000000000e+04 5.885500000000000000e+04 5.829300000000000000e+04 5.885400000000000000e+04 5.805300000000000000e+04 5.851100000000000000e+04 5.774900000000000000e+04 5.800200000000000000e+04 5.785600000000000000e+04 5.814900000000000000e+04 5.781000000000000000e+04 5.787400000000000000e+04 5.727200000000000000e+04 5.747400000000000000e+04 5.692000000000000000e+04 5.747400000000000000e+04 5.708800000000000000e+04 5.692900000000000000e+04 5.681300000000000000e+04 5.694600000000000000e+04 5.694200000000000000e+04 5.706500000000000000e+04 5.687100000000000000e+04 5.663400000000000000e+04 5.683300000000000000e+04 5.654900000000000000e+04 5.633300000000000000e+04 5.622100000000000000e+04 5.633600000000000000e+04 5.619900000000000000e+04 5.579600000000000000e+04 5.615200000000000000e+04 5.604100000000000000e+04 5.596500000000000000e+04 5.573600000000000000e+04 5.595900000000000000e+04 5.574700000000000000e+04 5.571700000000000000e+04 5.533500000000000000e+04 5.575300000000000000e+04 5.584200000000000000e+04 5.521500000000000000e+04 5.539100000000000000e+04 5.506400000000000000e+04 5.490800000000000000e+04 5.489000000000000000e+04 5.443600000000000000e+04 5.491000000000000000e+04 5.442400000000000000e+04 5.462500000000000000e+04 5.454600000000000000e+04 5.406100000000000000e+04 5.395100000000000000e+04 5.465300000000000000e+04 5.452400000000000000e+04 5.414800000000000000e+04 5.423500000000000000e+04 5.374700000000000000e+04 5.451900000000000000e+04 5.388900000000000000e+04 5.402600000000000000e+04 5.374300000000000000e+04 5.365100000000000000e+04 5.363400000000000000e+04 5.373100000000000000e+04 5.368500000000000000e+04 5.331300000000000000e+04 5.343500000000000000e+04 5.324500000000000000e+04 5.345600000000000000e+04 5.316100000000000000e+04 5.271800000000000000e+04 5.299200000000000000e+04 5.335900000000000000e+04 5.299800000000000000e+04 5.305800000000000000e+04 5.311000000000000000e+04 5.290600000000000000e+04 5.282700000000000000e+04 5.238300000000000000e+04 5.291500000000000000e+04 5.283400000000000000e+04 5.222800000000000000e+04 5.266600000000000000e+04 5.262800000000000000e+04 5.257600000000000000e+04 5.253200000000000000e+04 5.216000000000000000e+04 5.231000000000000000e+04 5.184500000000000000e+04 5.190700000000000000e+04 5.209200000000000000e+04 5.229900000000000000e+04 5.196300000000000000e+04 5.151900000000000000e+04 5.209700000000000000e+04 5.164900000000000000e+04 5.189100000000000000e+04 5.205100000000000000e+04 5.160800000000000000e+04 5.163700000000000000e+04 5.165500000000000000e+04 5.204500000000000000e+04 5.159500000000000000e+04 5.163000000000000000e+04 5.132300000000000000e+04 5.144700000000000000e+04 5.124600000000000000e+04 5.188600000000000000e+04 5.133800000000000000e+04 5.135800000000000000e+04 5.070500000000000000e+04 5.097700000000000000e+04 5.116600000000000000e+04 5.069400000000000000e+04 5.111700000000000000e+04 5.108200000000000000e+04 5.070000000000000000e+04 5.037700000000000000e+04 5.086700000000000000e+04 5.077400000000000000e+04 5.091200000000000000e+04 5.082100000000000000e+04 5.062000000000000000e+04 5.057000000000000000e+04 5.064900000000000000e+04 5.003400000000000000e+04 5.075200000000000000e+04 5.013600000000000000e+04 5.062200000000000000e+04 4.987000000000000000e+04 5.042300000000000000e+04 5.008500000000000000e+04 5.050400000000000000e+04 5.039600000000000000e+04 4.970900000000000000e+04 5.007300000000000000e+04 4.967300000000000000e+04 4.951100000000000000e+04 4.975300000000000000e+04 4.942200000000000000e+04 5.000100000000000000e+04 4.936300000000000000e+04 4.956900000000000000e+04 4.960000000000000000e+04 4.957500000000000000e+04 4.940200000000000000e+04 4.947700000000000000e+04 4.921300000000000000e+04 4.943700000000000000e+04 4.916300000000000000e+04 4.958100000000000000e+04 4.933300000000000000e+04 4.926500000000000000e+04 4.949300000000000000e+04 4.897900000000000000e+04 4.935800000000000000e+04 4.928400000000000000e+04 4.912100000000000000e+04 4.897900000000000000e+04 4.876400000000000000e+04 4.871600000000000000e+04 4.841300000000000000e+04 4.868300000000000000e+04 4.871500000000000000e+04 4.881400000000000000e+04 4.883400000000000000e+04 4.853500000000000000e+04 4.876000000000000000e+04 4.842900000000000000e+04 4.864400000000000000e+04 4.823300000000000000e+04 4.825400000000000000e+04 4.867100000000000000e+04 4.831800000000000000e+04 4.825200000000000000e+04 4.818800000000000000e+04 4.860000000000000000e+04 4.803200000000000000e+04 4.833600000000000000e+04 4.795000000000000000e+04 4.801700000000000000e+04 4.840000000000000000e+04 4.806500000000000000e+04 4.804100000000000000e+04 4.815900000000000000e+04 4.809300000000000000e+04 4.798000000000000000e+04 4.775400000000000000e+04 4.763800000000000000e+04 4.735700000000000000e+04 4.797400000000000000e+04 4.751400000000000000e+04 4.753600000000000000e+04 4.774400000000000000e+04 4.761600000000000000e+04 4.739500000000000000e+04 4.795200000000000000e+04 4.736700000000000000e+04 4.745100000000000000e+04 4.765400000000000000e+04 4.729800000000000000e+04 4.736600000000000000e+04 4.713700000000000000e+04 4.747400000000000000e+04 4.715200000000000000e+04 4.705400000000000000e+04 4.746300000000000000e+04 4.746600000000000000e+04 4.689800000000000000e+04 4.724600000000000000e+04 4.728400000000000000e+04 4.708900000000000000e+04 4.675700000000000000e+04 4.734500000000000000e+04 4.667400000000000000e+04 4.720000000000000000e+04 4.707300000000000000e+04 4.720900000000000000e+04 4.699100000000000000e+04 4.685300000000000000e+04 4.691600000000000000e+04 4.654400000000000000e+04 4.685500000000000000e+04 4.671600000000000000e+04 4.660000000000000000e+04 4.640700000000000000e+04 4.629000000000000000e+04 4.689700000000000000e+04 4.632400000000000000e+04 4.672100000000000000e+04 4.646900000000000000e+04 4.638300000000000000e+04 4.576800000000000000e+04 4.634700000000000000e+04 4.626700000000000000e+04 4.592800000000000000e+04 4.621200000000000000e+04 4.605200000000000000e+04 4.642000000000000000e+04 4.607800000000000000e+04 4.580000000000000000e+04 4.582900000000000000e+04 4.578000000000000000e+04 4.634200000000000000e+04 4.600700000000000000e+04 4.598500000000000000e+04 4.574100000000000000e+04 4.542200000000000000e+04 4.623800000000000000e+04 4.552000000000000000e+04 4.565200000000000000e+04 4.565800000000000000e+04 4.573600000000000000e+04 4.485100000000000000e+04 4.585600000000000000e+04 4.538700000000000000e+04 4.560100000000000000e+04 4.550400000000000000e+04 4.559400000000000000e+04 4.527300000000000000e+04 4.499600000000000000e+04 4.507200000000000000e+04 4.532200000000000000e+04 4.506900000000000000e+04 4.531300000000000000e+04 4.488100000000000000e+04 4.509300000000000000e+04 4.516200000000000000e+04 4.539100000000000000e+04 4.488100000000000000e+04 4.510000000000000000e+04 4.477000000000000000e+04 4.445000000000000000e+04 4.462300000000000000e+04 4.524900000000000000e+04 4.497900000000000000e+04 4.482900000000000000e+04 4.450100000000000000e+04 4.477400000000000000e+04 4.452700000000000000e+04 4.437400000000000000e+04 4.477000000000000000e+04 4.459800000000000000e+04 4.463600000000000000e+04 4.481000000000000000e+04 4.453800000000000000e+04 4.462700000000000000e+04 4.429400000000000000e+04 4.431400000000000000e+04 4.463700000000000000e+04 4.489500000000000000e+04 4.450900000000000000e+04 4.431900000000000000e+04 4.411800000000000000e+04 4.407200000000000000e+04 4.435000000000000000e+04 4.447000000000000000e+04 4.413800000000000000e+04 4.450300000000000000e+04 4.444000000000000000e+04 4.395700000000000000e+04 4.419800000000000000e+04 4.460300000000000000e+04 4.399600000000000000e+04 4.423200000000000000e+04 4.454200000000000000e+04 4.406900000000000000e+04 4.384500000000000000e+04 4.415600000000000000e+04 4.397900000000000000e+04 4.404100000000000000e+04 4.367600000000000000e+04 4.388900000000000000e+04 4.370100000000000000e+04 4.396800000000000000e+04 4.385100000000000000e+04 4.336700000000000000e+04 4.360600000000000000e+04 4.388200000000000000e+04 4.373500000000000000e+04 4.390800000000000000e+04 4.374800000000000000e+04 4.352300000000000000e+04 4.345200000000000000e+04 4.381600000000000000e+04 4.331400000000000000e+04 4.361500000000000000e+04 4.324100000000000000e+04 4.340600000000000000e+04 4.358800000000000000e+04 4.320700000000000000e+04 4.366500000000000000e+04 4.352400000000000000e+04 4.312700000000000000e+04 4.339900000000000000e+04 4.334100000000000000e+04 4.277500000000000000e+04 4.348300000000000000e+04 4.305300000000000000e+04 4.322800000000000000e+04 4.316600000000000000e+04 4.326100000000000000e+04 4.296700000000000000e+04 4.316500000000000000e+04 4.296100000000000000e+04 4.315700000000000000e+04 4.277500000000000000e+04 4.317300000000000000e+04 4.324700000000000000e+04 4.279400000000000000e+04 4.320300000000000000e+04 4.278300000000000000e+04 4.267300000000000000e+04 4.288600000000000000e+04 4.270100000000000000e+04 4.251600000000000000e+04 4.270500000000000000e+04 4.274600000000000000e+04 4.227800000000000000e+04 4.230900000000000000e+04 4.242200000000000000e+04 4.291500000000000000e+04 4.217300000000000000e+04 4.259400000000000000e+04 4.247000000000000000e+04 4.241200000000000000e+04 4.279500000000000000e+04 4.231800000000000000e+04 4.236500000000000000e+04 4.209300000000000000e+04 4.205800000000000000e+04 4.213400000000000000e+04 4.198500000000000000e+04 4.212100000000000000e+04 4.265000000000000000e+04 4.205700000000000000e+04 4.214800000000000000e+04 4.221500000000000000e+04 4.184700000000000000e+04 4.217500000000000000e+04 4.201500000000000000e+04 4.202600000000000000e+04 4.182200000000000000e+04 4.187500000000000000e+04 4.191800000000000000e+04 4.120200000000000000e+04 4.212700000000000000e+04 4.171800000000000000e+04 4.206500000000000000e+04 4.178000000000000000e+04 4.168600000000000000e+04 4.173400000000000000e+04 4.190000000000000000e+04 4.115400000000000000e+04 4.139800000000000000e+04 4.164900000000000000e+04 4.164200000000000000e+04 4.171400000000000000e+04 4.127200000000000000e+04 4.150800000000000000e+04 4.112500000000000000e+04 4.095700000000000000e+04 4.147400000000000000e+04 4.104800000000000000e+04 4.192000000000000000e+04 4.131400000000000000e+04 4.128200000000000000e+04 4.129100000000000000e+04 4.158000000000000000e+04 4.109700000000000000e+04 4.122500000000000000e+04 4.109900000000000000e+04 4.126200000000000000e+04 4.102000000000000000e+04 4.089200000000000000e+04 4.114200000000000000e+04 4.121600000000000000e+04 4.107500000000000000e+04 4.100100000000000000e+04 4.120500000000000000e+04 4.096600000000000000e+04 4.098500000000000000e+04 4.083300000000000000e+04 4.100100000000000000e+04 4.095000000000000000e+04 4.050700000000000000e+04 4.092100000000000000e+04 4.083600000000000000e+04 4.071200000000000000e+04 4.059800000000000000e+04 4.123300000000000000e+04 4.054000000000000000e+04 4.089600000000000000e+04 4.062400000000000000e+04 4.075800000000000000e+04 4.089700000000000000e+04 4.070900000000000000e+04 4.080900000000000000e+04 4.062500000000000000e+04 4.052300000000000000e+04 4.078500000000000000e+04 4.046600000000000000e+04 4.070200000000000000e+04 4.063400000000000000e+04 4.061400000000000000e+04 4.052800000000000000e+04 4.015700000000000000e+04 4.037400000000000000e+04 4.034400000000000000e+04 4.069600000000000000e+04 3.995300000000000000e+04 4.021100000000000000e+04 4.043100000000000000e+04 4.015200000000000000e+04 4.063000000000000000e+04 4.014400000000000000e+04 4.019400000000000000e+04 4.008200000000000000e+04 4.029300000000000000e+04 3.990700000000000000e+04 4.002700000000000000e+04 4.031900000000000000e+04 4.004000000000000000e+04 3.984400000000000000e+04 4.033000000000000000e+04 3.972100000000000000e+04 3.993100000000000000e+04 3.970000000000000000e+04 3.999200000000000000e+04 3.971000000000000000e+04 3.969200000000000000e+04 3.964400000000000000e+04 4.010700000000000000e+04 3.970700000000000000e+04 4.002200000000000000e+04 4.006100000000000000e+04 4.005400000000000000e+04 3.964600000000000000e+04 3.978400000000000000e+04 3.933900000000000000e+04 3.984500000000000000e+04 3.957300000000000000e+04 3.957500000000000000e+04 3.942400000000000000e+04 3.998900000000000000e+04 3.956000000000000000e+04 3.941900000000000000e+04 3.917200000000000000e+04 3.946600000000000000e+04 3.969300000000000000e+04 3.940200000000000000e+04 3.968400000000000000e+04 3.948100000000000000e+04 3.943100000000000000e+04 3.950400000000000000e+04 3.929400000000000000e+04 3.954600000000000000e+04 3.952700000000000000e+04 3.911700000000000000e+04 3.932000000000000000e+04 3.920500000000000000e+04 3.928600000000000000e+04 3.935800000000000000e+04 3.955200000000000000e+04 3.943400000000000000e+04 3.912600000000000000e+04 3.897900000000000000e+04 3.907700000000000000e+04 3.915200000000000000e+04 3.878400000000000000e+04 3.942200000000000000e+04 3.902500000000000000e+04 3.904400000000000000e+04 3.907800000000000000e+04 3.895300000000000000e+04 3.925300000000000000e+04 3.887100000000000000e+04 3.901300000000000000e+04 3.864300000000000000e+04 3.885200000000000000e+04 3.877400000000000000e+04 3.915700000000000000e+04 3.888300000000000000e+04 3.856400000000000000e+04 3.908900000000000000e+04 3.852900000000000000e+04 3.878200000000000000e+04 3.865500000000000000e+04 3.877900000000000000e+04 3.892900000000000000e+04 3.881300000000000000e+04 3.888500000000000000e+04 3.862200000000000000e+04 3.879200000000000000e+04 3.848500000000000000e+04 3.818700000000000000e+04 3.872300000000000000e+04 3.852800000000000000e+04 3.853100000000000000e+04 3.844400000000000000e+04 3.817000000000000000e+04 3.834500000000000000e+04 3.799100000000000000e+04 3.838000000000000000e+04 3.828700000000000000e+04 3.818900000000000000e+04 3.848100000000000000e+04 3.833100000000000000e+04 3.805600000000000000e+04 3.810400000000000000e+04 3.823100000000000000e+04 3.823900000000000000e+04 3.798000000000000000e+04 3.827800000000000000e+04 3.808600000000000000e+04 3.788000000000000000e+04 3.799200000000000000e+04 3.812300000000000000e+04 3.794600000000000000e+04 3.815200000000000000e+04 3.796000000000000000e+04 3.780000000000000000e+04 3.793900000000000000e+04 3.792800000000000000e+04 3.750600000000000000e+04 3.775300000000000000e+04 3.757500000000000000e+04 3.783300000000000000e+04 3.747000000000000000e+04 3.788400000000000000e+04 3.797200000000000000e+04 3.751100000000000000e+04 3.730200000000000000e+04 3.762700000000000000e+04 3.742000000000000000e+04 3.717100000000000000e+04 3.732100000000000000e+04 3.756300000000000000e+04 3.749900000000000000e+04 3.740900000000000000e+04 3.768700000000000000e+04 3.708100000000000000e+04 3.746800000000000000e+04 3.726700000000000000e+04 3.721300000000000000e+04 3.727200000000000000e+04 3.735000000000000000e+04 3.724600000000000000e+04 3.708100000000000000e+04 3.693200000000000000e+04 3.709900000000000000e+04 3.705400000000000000e+04 3.734100000000000000e+04 3.726800000000000000e+04 3.732300000000000000e+04 3.673900000000000000e+04 3.701000000000000000e+04 3.715300000000000000e+04 3.742500000000000000e+04 3.707000000000000000e+04 3.705200000000000000e+04 3.689900000000000000e+04 3.706600000000000000e+04 3.747700000000000000e+04 3.704200000000000000e+04 3.708200000000000000e+04 3.703400000000000000e+04 3.700300000000000000e+04 3.686500000000000000e+04 3.654400000000000000e+04 3.709000000000000000e+04 3.726500000000000000e+04 3.694000000000000000e+04 3.672900000000000000e+04 3.667000000000000000e+04 3.688600000000000000e+04 3.659900000000000000e+04 3.636100000000000000e+04 3.671500000000000000e+04 3.666300000000000000e+04 3.698800000000000000e+04 3.663900000000000000e+04 3.675600000000000000e+04 3.621800000000000000e+04 3.668000000000000000e+04 3.676400000000000000e+04 3.635200000000000000e+04 3.620100000000000000e+04 3.660000000000000000e+04 3.648000000000000000e+04 3.674900000000000000e+04 3.629600000000000000e+04 3.648900000000000000e+04 3.664100000000000000e+04 3.631000000000000000e+04 3.620600000000000000e+04 3.653500000000000000e+04 3.626000000000000000e+04 3.627000000000000000e+04 3.620000000000000000e+04 3.635500000000000000e+04 3.643100000000000000e+04 3.599300000000000000e+04 3.632700000000000000e+04 3.603700000000000000e+04 3.602100000000000000e+04 3.622300000000000000e+04 3.634500000000000000e+04 3.598300000000000000e+04 3.604100000000000000e+04 3.642300000000000000e+04 3.634000000000000000e+04 3.574600000000000000e+04 3.578300000000000000e+04 3.585500000000000000e+04 3.569200000000000000e+04 3.613900000000000000e+04 3.591600000000000000e+04 3.560600000000000000e+04 3.587400000000000000e+04 3.600300000000000000e+04 3.588500000000000000e+04 3.537900000000000000e+04 3.567400000000000000e+04 3.556800000000000000e+04 3.552900000000000000e+04 3.593000000000000000e+04 3.563500000000000000e+04 3.570600000000000000e+04 3.558100000000000000e+04 3.534400000000000000e+04 3.570400000000000000e+04 3.587400000000000000e+04 3.581000000000000000e+04 3.581700000000000000e+04 3.536400000000000000e+04 3.559000000000000000e+04 3.544200000000000000e+04 3.566700000000000000e+04 3.545800000000000000e+04 3.565000000000000000e+04 3.551200000000000000e+04 3.524800000000000000e+04 3.550800000000000000e+04 3.561200000000000000e+04 3.511700000000000000e+04 3.504400000000000000e+04 3.544100000000000000e+04 3.541300000000000000e+04 3.534600000000000000e+04 3.526500000000000000e+04 3.519800000000000000e+04 3.514500000000000000e+04 3.527200000000000000e+04 3.532500000000000000e+04 3.509700000000000000e+04 3.528500000000000000e+04 3.514300000000000000e+04 3.517900000000000000e+04 3.509700000000000000e+04 3.516600000000000000e+04 3.499300000000000000e+04 3.478100000000000000e+04 3.513000000000000000e+04 3.474700000000000000e+04 3.517700000000000000e+04 3.485500000000000000e+04 3.511600000000000000e+04 3.480100000000000000e+04 3.506400000000000000e+04 3.518100000000000000e+04 3.516800000000000000e+04 3.525400000000000000e+04 3.495000000000000000e+04 3.454000000000000000e+04 3.485900000000000000e+04 3.453800000000000000e+04 3.448900000000000000e+04 3.471500000000000000e+04 3.450100000000000000e+04 3.470600000000000000e+04 3.493000000000000000e+04 3.515200000000000000e+04 3.484000000000000000e+04 3.484000000000000000e+04 3.464300000000000000e+04 3.502000000000000000e+04 3.500000000000000000e+04 3.478700000000000000e+04 3.444100000000000000e+04 3.424600000000000000e+04 3.475100000000000000e+04 3.458400000000000000e+04 3.449700000000000000e+04 3.457400000000000000e+04 3.463000000000000000e+04 3.441800000000000000e+04 3.429600000000000000e+04 3.470100000000000000e+04 3.458700000000000000e+04 3.471900000000000000e+04 3.433900000000000000e+04 3.428500000000000000e+04 3.428900000000000000e+04 3.443200000000000000e+04 3.430700000000000000e+04 3.431500000000000000e+04 3.466200000000000000e+04 3.436800000000000000e+04 3.422700000000000000e+04 3.448700000000000000e+04 3.432500000000000000e+04 3.405700000000000000e+04 3.405600000000000000e+04 3.389400000000000000e+04 3.401500000000000000e+04 3.426400000000000000e+04 3.382300000000000000e+04 3.431500000000000000e+04 3.416300000000000000e+04 3.437500000000000000e+04 3.428800000000000000e+04 3.397100000000000000e+04 3.406400000000000000e+04 3.430500000000000000e+04 3.422600000000000000e+04 3.398300000000000000e+04 3.367000000000000000e+04 3.404900000000000000e+04 3.395000000000000000e+04 3.354300000000000000e+04 3.408800000000000000e+04 3.410400000000000000e+04 3.369600000000000000e+04 3.400500000000000000e+04 3.395200000000000000e+04 3.385800000000000000e+04 3.369700000000000000e+04 3.372300000000000000e+04 3.376900000000000000e+04 3.362300000000000000e+04 3.370000000000000000e+04 3.386100000000000000e+04 3.350800000000000000e+04 3.363300000000000000e+04 3.364200000000000000e+04 3.389500000000000000e+04 3.386400000000000000e+04 3.348700000000000000e+04 3.357300000000000000e+04 3.335700000000000000e+04 3.356800000000000000e+04 3.375500000000000000e+04 3.347600000000000000e+04 3.334000000000000000e+04 3.345400000000000000e+04 3.375300000000000000e+04 3.360000000000000000e+04 3.360000000000000000e+04 3.370000000000000000e+04 3.326500000000000000e+04 3.363100000000000000e+04 3.344700000000000000e+04 3.323400000000000000e+04 3.336000000000000000e+04 3.326000000000000000e+04 3.336600000000000000e+04 3.355600000000000000e+04 3.316800000000000000e+04 3.294600000000000000e+04 3.341600000000000000e+04 3.301800000000000000e+04 3.311800000000000000e+04 3.304000000000000000e+04 3.329800000000000000e+04 3.306600000000000000e+04 3.306200000000000000e+04 3.307500000000000000e+04 3.315200000000000000e+04 3.330400000000000000e+04 3.308900000000000000e+04 3.303600000000000000e+04 3.287700000000000000e+04 3.292800000000000000e+04 3.291100000000000000e+04 3.285800000000000000e+04 3.299500000000000000e+04 3.257400000000000000e+04 3.279000000000000000e+04 3.301200000000000000e+04 3.258300000000000000e+04 3.288600000000000000e+04 3.262200000000000000e+04 3.267200000000000000e+04 3.255800000000000000e+04 3.258100000000000000e+04 3.272500000000000000e+04 3.274400000000000000e+04 3.272700000000000000e+04 3.270000000000000000e+04 3.267300000000000000e+04 3.240200000000000000e+04 3.251200000000000000e+04 3.237600000000000000e+04 3.262200000000000000e+04 3.245800000000000000e+04 3.251000000000000000e+04 3.226900000000000000e+04 3.234900000000000000e+04 3.229900000000000000e+04 3.236600000000000000e+04 3.254500000000000000e+04 3.220300000000000000e+04 3.262600000000000000e+04 3.219900000000000000e+04 3.218700000000000000e+04 3.230000000000000000e+04 3.235600000000000000e+04 3.243600000000000000e+04 3.220200000000000000e+04 3.233000000000000000e+04 3.213500000000000000e+04 3.232300000000000000e+04 3.242900000000000000e+04 3.215900000000000000e+04 3.213900000000000000e+04 3.223300000000000000e+04 3.205400000000000000e+04 3.217900000000000000e+04 3.218400000000000000e+04 3.191300000000000000e+04 3.201000000000000000e+04 3.208100000000000000e+04 3.205500000000000000e+04 3.214000000000000000e+04 3.214800000000000000e+04 3.189100000000000000e+04 3.162900000000000000e+04 3.170700000000000000e+04 3.185900000000000000e+04 3.161100000000000000e+04 3.188400000000000000e+04 3.163300000000000000e+04 3.186100000000000000e+04 3.185700000000000000e+04 3.165900000000000000e+04 3.214500000000000000e+04 3.144100000000000000e+04 3.158000000000000000e+04 3.165800000000000000e+04 3.159600000000000000e+04 3.230000000000000000e+04 3.140300000000000000e+04 3.130200000000000000e+04 3.130700000000000000e+04 3.136500000000000000e+04 3.179700000000000000e+04 3.166900000000000000e+04 3.151700000000000000e+04 3.140600000000000000e+04 3.134100000000000000e+04 3.148600000000000000e+04 3.150800000000000000e+04 3.149000000000000000e+04 3.122300000000000000e+04 3.119200000000000000e+04 3.130100000000000000e+04 3.128900000000000000e+04 3.133800000000000000e+04 3.116800000000000000e+04 3.108400000000000000e+04 3.124500000000000000e+04 3.120300000000000000e+04 3.117300000000000000e+04 3.134300000000000000e+04 3.142000000000000000e+04 3.127900000000000000e+04 3.103400000000000000e+04 3.140500000000000000e+04 3.119600000000000000e+04 3.120100000000000000e+04 3.150000000000000000e+04 3.114100000000000000e+04 3.102100000000000000e+04 3.091500000000000000e+04 3.096300000000000000e+04 3.087300000000000000e+04 3.095900000000000000e+04 3.093100000000000000e+04 3.084900000000000000e+04 3.087200000000000000e+04 3.079500000000000000e+04 3.097300000000000000e+04 3.119600000000000000e+04 3.082500000000000000e+04 3.090500000000000000e+04 3.080600000000000000e+04 3.091500000000000000e+04 3.085600000000000000e+04 3.097600000000000000e+04 3.081100000000000000e+04 3.052600000000000000e+04 3.075900000000000000e+04 3.045100000000000000e+04 3.072100000000000000e+04 3.031800000000000000e+04 3.075800000000000000e+04 3.034300000000000000e+04 3.071600000000000000e+04 3.074600000000000000e+04 3.035800000000000000e+04 3.025100000000000000e+04 3.066300000000000000e+04 3.047200000000000000e+04 3.048000000000000000e+04 3.048000000000000000e+04 3.054100000000000000e+04 3.041300000000000000e+04 3.015900000000000000e+04 3.016200000000000000e+04 3.067300000000000000e+04 3.038400000000000000e+04 3.022400000000000000e+04 3.036300000000000000e+04 3.050500000000000000e+04 3.017700000000000000e+04 3.015700000000000000e+04 3.012600000000000000e+04 3.007500000000000000e+04 3.009700000000000000e+04 3.026400000000000000e+04 3.021500000000000000e+04 3.030900000000000000e+04 2.991900000000000000e+04 3.028800000000000000e+04 3.009500000000000000e+04 3.048100000000000000e+04 3.012700000000000000e+04 3.012900000000000000e+04 3.008400000000000000e+04 2.995800000000000000e+04 2.982400000000000000e+04 2.981800000000000000e+04 2.995800000000000000e+04 3.010200000000000000e+04 2.980800000000000000e+04 2.983200000000000000e+04 2.968200000000000000e+04 2.995700000000000000e+04 3.005200000000000000e+04 2.990000000000000000e+04 2.990400000000000000e+04 2.983700000000000000e+04 2.987500000000000000e+04 2.987900000000000000e+04 2.976800000000000000e+04 2.978000000000000000e+04 2.993200000000000000e+04 2.942500000000000000e+04 2.944900000000000000e+04 2.952800000000000000e+04 2.984600000000000000e+04 2.927000000000000000e+04 2.987300000000000000e+04 2.966100000000000000e+04 2.938400000000000000e+04 2.969900000000000000e+04 2.991500000000000000e+04 2.926900000000000000e+04 2.945700000000000000e+04 2.978600000000000000e+04 2.958600000000000000e+04 2.945500000000000000e+04 2.959600000000000000e+04 2.950800000000000000e+04 2.948300000000000000e+04 2.927600000000000000e+04 2.981100000000000000e+04 2.932200000000000000e+04 2.907700000000000000e+04 2.927500000000000000e+04 2.951200000000000000e+04 2.947700000000000000e+04 2.939800000000000000e+04 2.908500000000000000e+04 2.933200000000000000e+04 2.916900000000000000e+04 2.943500000000000000e+04 2.905400000000000000e+04 2.897200000000000000e+04 2.949900000000000000e+04 2.954900000000000000e+04 2.922700000000000000e+04 2.897600000000000000e+04 2.918600000000000000e+04 2.936300000000000000e+04 2.859000000000000000e+04 2.917700000000000000e+04 2.878200000000000000e+04 2.888700000000000000e+04 2.873600000000000000e+04 2.946700000000000000e+04 2.879000000000000000e+04 2.902300000000000000e+04 2.882400000000000000e+04 2.881100000000000000e+04 2.911300000000000000e+04 2.880900000000000000e+04 2.901800000000000000e+04 2.890500000000000000e+04 2.866300000000000000e+04 2.901200000000000000e+04 2.887400000000000000e+04 2.880600000000000000e+04 2.897300000000000000e+04 2.861900000000000000e+04 2.879300000000000000e+04 2.860600000000000000e+04 2.884700000000000000e+04 2.875100000000000000e+04 2.893700000000000000e+04 2.847700000000000000e+04 2.860200000000000000e+04 2.893700000000000000e+04 2.865600000000000000e+04 2.846700000000000000e+04 2.854400000000000000e+04 2.891400000000000000e+04 2.865400000000000000e+04 2.845700000000000000e+04 2.865100000000000000e+04 2.871300000000000000e+04 2.848900000000000000e+04 2.870300000000000000e+04 2.846600000000000000e+04 2.859300000000000000e+04 2.851200000000000000e+04 2.850700000000000000e+04 2.868200000000000000e+04 2.830900000000000000e+04 2.858500000000000000e+04 2.862100000000000000e+04 2.841500000000000000e+04 2.833100000000000000e+04 2.831600000000000000e+04 2.835000000000000000e+04 2.824600000000000000e+04 2.819500000000000000e+04 2.789300000000000000e+04 2.826200000000000000e+04 2.838500000000000000e+04 2.831400000000000000e+04 2.834300000000000000e+04 2.820600000000000000e+04 2.789600000000000000e+04 2.816800000000000000e+04 2.779500000000000000e+04 2.806400000000000000e+04 2.815400000000000000e+04 2.816800000000000000e+04 2.811200000000000000e+04 2.801900000000000000e+04 2.804500000000000000e+04 2.789000000000000000e+04 2.788900000000000000e+04 2.811300000000000000e+04 2.813600000000000000e+04 2.776400000000000000e+04 2.776200000000000000e+04 2.806400000000000000e+04 2.800100000000000000e+04 2.752700000000000000e+04 2.808000000000000000e+04 2.800000000000000000e+04 2.790500000000000000e+04 2.777500000000000000e+04 2.809800000000000000e+04 2.764200000000000000e+04 2.801300000000000000e+04 2.767100000000000000e+04 2.766500000000000000e+04 2.774700000000000000e+04 2.767900000000000000e+04 2.784000000000000000e+04 2.790000000000000000e+04 2.791500000000000000e+04 2.785700000000000000e+04 2.767900000000000000e+04 2.760100000000000000e+04 2.759800000000000000e+04 2.776300000000000000e+04 2.752300000000000000e+04 2.763400000000000000e+04 2.767500000000000000e+04 2.727100000000000000e+04 2.761300000000000000e+04 2.749500000000000000e+04 2.755000000000000000e+04 2.741000000000000000e+04 2.756600000000000000e+04 2.770400000000000000e+04 2.759300000000000000e+04 2.732200000000000000e+04 2.747000000000000000e+04 2.741400000000000000e+04 2.756200000000000000e+04 2.766900000000000000e+04 2.748800000000000000e+04 2.741100000000000000e+04 2.779800000000000000e+04 2.754800000000000000e+04 2.738200000000000000e+04 2.720900000000000000e+04 2.716600000000000000e+04 2.698700000000000000e+04 2.743100000000000000e+04 2.718900000000000000e+04 2.759000000000000000e+04 2.722900000000000000e+04 2.723400000000000000e+04 2.714300000000000000e+04 2.719100000000000000e+04 2.734500000000000000e+04 2.696200000000000000e+04 2.714600000000000000e+04 2.687800000000000000e+04 2.697700000000000000e+04 2.730700000000000000e+04 2.704500000000000000e+04 2.717500000000000000e+04 2.708400000000000000e+04 2.693800000000000000e+04 2.691600000000000000e+04 2.721300000000000000e+04 2.692700000000000000e+04 2.714800000000000000e+04 2.686000000000000000e+04 2.675200000000000000e+04 2.693800000000000000e+04 2.713000000000000000e+04 2.707700000000000000e+04 2.682100000000000000e+04 2.679500000000000000e+04 2.693200000000000000e+04 2.673700000000000000e+04 2.674300000000000000e+04 2.678900000000000000e+04 2.669800000000000000e+04 2.646500000000000000e+04 2.689500000000000000e+04 2.663300000000000000e+04 2.686800000000000000e+04 2.667700000000000000e+04 2.661900000000000000e+04 2.664100000000000000e+04 2.708900000000000000e+04 2.646500000000000000e+04 2.624400000000000000e+04 2.651200000000000000e+04 2.655100000000000000e+04 2.654500000000000000e+04 2.654000000000000000e+04 2.672300000000000000e+04 2.661200000000000000e+04 2.658800000000000000e+04 2.651500000000000000e+04 2.624800000000000000e+04 2.670000000000000000e+04 2.653800000000000000e+04 2.630100000000000000e+04 2.667400000000000000e+04 2.651300000000000000e+04 2.618900000000000000e+04 2.621300000000000000e+04 2.637300000000000000e+04 2.660100000000000000e+04 2.589800000000000000e+04 2.608000000000000000e+04 2.606700000000000000e+04 2.637200000000000000e+04 2.609900000000000000e+04 2.655200000000000000e+04 2.638900000000000000e+04 2.618500000000000000e+04 2.614000000000000000e+04 2.623000000000000000e+04 2.615000000000000000e+04 2.640300000000000000e+04 2.586300000000000000e+04 2.613800000000000000e+04 2.609400000000000000e+04 2.606500000000000000e+04 2.593200000000000000e+04 2.584400000000000000e+04 2.587900000000000000e+04 2.583600000000000000e+04 2.583900000000000000e+04 2.595800000000000000e+04 2.623500000000000000e+04 2.615700000000000000e+04 2.579600000000000000e+04 2.598300000000000000e+04 2.574800000000000000e+04 2.611300000000000000e+04 2.588300000000000000e+04 2.575300000000000000e+04 2.563000000000000000e+04 2.577900000000000000e+04 2.574600000000000000e+04 2.561800000000000000e+04 2.558900000000000000e+04 2.539400000000000000e+04 2.560000000000000000e+04 2.591300000000000000e+04 2.568300000000000000e+04 2.557300000000000000e+04 2.582000000000000000e+04 2.551900000000000000e+04 2.542100000000000000e+04 2.580600000000000000e+04 2.585000000000000000e+04 2.587200000000000000e+04 2.547600000000000000e+04 2.564700000000000000e+04 2.587400000000000000e+04 2.564000000000000000e+04 2.555900000000000000e+04 2.557700000000000000e+04 2.522400000000000000e+04 2.562000000000000000e+04 2.576300000000000000e+04 2.576500000000000000e+04 2.553200000000000000e+04 2.528400000000000000e+04 2.570800000000000000e+04 2.559300000000000000e+04 2.526000000000000000e+04 2.530400000000000000e+04 2.525000000000000000e+04 2.538200000000000000e+04 2.501600000000000000e+04 2.538700000000000000e+04 2.528700000000000000e+04 2.543200000000000000e+04 2.549800000000000000e+04 2.507600000000000000e+04 2.530800000000000000e+04 2.559900000000000000e+04 2.528100000000000000e+04 2.545600000000000000e+04 2.534400000000000000e+04 2.532600000000000000e+04 2.526900000000000000e+04 2.519600000000000000e+04 2.517900000000000000e+04 2.499700000000000000e+04 2.530200000000000000e+04 2.482800000000000000e+04 2.541200000000000000e+04 2.492400000000000000e+04 2.493100000000000000e+04 2.509800000000000000e+04 2.508700000000000000e+04 2.536100000000000000e+04 2.510200000000000000e+04 2.488800000000000000e+04 2.511400000000000000e+04 2.503800000000000000e+04 2.487500000000000000e+04 2.517000000000000000e+04 2.502800000000000000e+04 2.491200000000000000e+04 2.512800000000000000e+04 2.507200000000000000e+04 2.504900000000000000e+04 2.480900000000000000e+04 2.495000000000000000e+04 2.489000000000000000e+04 2.452200000000000000e+04 2.469000000000000000e+04 2.478700000000000000e+04 2.462600000000000000e+04 2.447500000000000000e+04 2.496800000000000000e+04 2.489100000000000000e+04 2.466500000000000000e+04 2.483600000000000000e+04 2.434700000000000000e+04 2.460900000000000000e+04 2.471800000000000000e+04 2.463400000000000000e+04 2.471500000000000000e+04 2.462300000000000000e+04 2.476500000000000000e+04 2.444500000000000000e+04 2.450300000000000000e+04 2.452800000000000000e+04 2.425600000000000000e+04 2.460600000000000000e+04 2.436900000000000000e+04 2.432200000000000000e+04 2.463700000000000000e+04 2.427500000000000000e+04 2.434600000000000000e+04 2.423900000000000000e+04 2.470700000000000000e+04 2.458800000000000000e+04 2.420700000000000000e+04 2.426300000000000000e+04 2.470200000000000000e+04 2.460700000000000000e+04 2.439700000000000000e+04 2.429200000000000000e+04 2.439500000000000000e+04 2.379200000000000000e+04 2.436100000000000000e+04 2.407900000000000000e+04 2.442900000000000000e+04 2.399700000000000000e+04 2.405800000000000000e+04 2.439600000000000000e+04 2.455900000000000000e+04 2.437400000000000000e+04 2.425500000000000000e+04 2.396500000000000000e+04 2.437800000000000000e+04 2.396400000000000000e+04 2.407800000000000000e+04 2.397300000000000000e+04 2.414400000000000000e+04 2.449000000000000000e+04 2.403000000000000000e+04 2.398000000000000000e+04 2.379100000000000000e+04 2.429200000000000000e+04 2.396700000000000000e+04 2.420900000000000000e+04 2.405500000000000000e+04 2.422100000000000000e+04 2.378100000000000000e+04 2.400800000000000000e+04 2.391300000000000000e+04 2.417900000000000000e+04 2.398000000000000000e+04 2.391200000000000000e+04 2.387700000000000000e+04 2.397300000000000000e+04 2.375000000000000000e+04 2.394100000000000000e+04 2.403700000000000000e+04 2.373800000000000000e+04 2.375900000000000000e+04 2.364700000000000000e+04 2.369100000000000000e+04 2.348100000000000000e+04 2.371000000000000000e+04 2.368000000000000000e+04 2.359500000000000000e+04 2.388400000000000000e+04 2.395200000000000000e+04 2.386800000000000000e+04 2.381300000000000000e+04 2.366800000000000000e+04 2.365500000000000000e+04 2.377400000000000000e+04 2.388600000000000000e+04 2.337300000000000000e+04 2.335600000000000000e+04 2.360400000000000000e+04 2.375700000000000000e+04 2.364700000000000000e+04 2.340900000000000000e+04 2.342900000000000000e+04 2.365800000000000000e+04 2.350200000000000000e+04 2.359300000000000000e+04 2.336800000000000000e+04 2.342400000000000000e+04 2.346000000000000000e+04 2.367300000000000000e+04 2.354100000000000000e+04 2.338600000000000000e+04 2.350800000000000000e+04 2.350900000000000000e+04 2.356400000000000000e+04 2.315500000000000000e+04 2.339900000000000000e+04 2.307800000000000000e+04 2.324600000000000000e+04 2.333600000000000000e+04 2.346700000000000000e+04 2.334400000000000000e+04 2.307700000000000000e+04 2.338400000000000000e+04 2.321600000000000000e+04 2.332700000000000000e+04 2.333200000000000000e+04 2.334900000000000000e+04 2.336100000000000000e+04 2.330500000000000000e+04 2.304300000000000000e+04 2.311500000000000000e+04 2.325800000000000000e+04 2.324200000000000000e+04 2.300900000000000000e+04 2.304200000000000000e+04 2.302000000000000000e+04 2.318000000000000000e+04 2.284100000000000000e+04 2.323400000000000000e+04 2.313200000000000000e+04 2.313700000000000000e+04 2.310800000000000000e+04 2.285800000000000000e+04 2.300200000000000000e+04 2.306000000000000000e+04 2.278300000000000000e+04 2.300200000000000000e+04 2.303800000000000000e+04 2.302400000000000000e+04 2.325000000000000000e+04 2.310300000000000000e+04 2.274700000000000000e+04 2.264800000000000000e+04 2.291900000000000000e+04 2.269600000000000000e+04 2.278000000000000000e+04 2.297200000000000000e+04 2.276800000000000000e+04 2.276600000000000000e+04 2.290300000000000000e+04 2.296900000000000000e+04 2.293100000000000000e+04 2.287200000000000000e+04 2.281800000000000000e+04 2.280700000000000000e+04 2.290400000000000000e+04 2.279800000000000000e+04 2.261600000000000000e+04 2.267700000000000000e+04 2.272000000000000000e+04 2.282700000000000000e+04 2.269000000000000000e+04 2.289100000000000000e+04 2.264500000000000000e+04 2.246300000000000000e+04 2.276600000000000000e+04 2.265400000000000000e+04 2.268000000000000000e+04 2.253200000000000000e+04 2.274300000000000000e+04 2.253400000000000000e+04 2.267400000000000000e+04 2.244300000000000000e+04 2.264600000000000000e+04 2.251700000000000000e+04 2.247500000000000000e+04 2.283600000000000000e+04 2.240000000000000000e+04 2.251300000000000000e+04 2.246700000000000000e+04 2.250600000000000000e+04 2.238100000000000000e+04 2.246400000000000000e+04 2.227000000000000000e+04 2.237500000000000000e+04 2.227700000000000000e+04 2.247700000000000000e+04 2.242100000000000000e+04 2.241600000000000000e+04 2.225000000000000000e+04 2.236900000000000000e+04 2.236800000000000000e+04 2.237200000000000000e+04 2.256400000000000000e+04 2.238100000000000000e+04 2.236800000000000000e+04 2.205000000000000000e+04 2.211700000000000000e+04 2.252700000000000000e+04 2.228500000000000000e+04 2.223400000000000000e+04 2.201200000000000000e+04 2.247700000000000000e+04 2.212900000000000000e+04 2.234100000000000000e+04 2.205300000000000000e+04 2.214100000000000000e+04 2.242600000000000000e+04 2.228300000000000000e+04 2.208900000000000000e+04 2.205700000000000000e+04 2.214800000000000000e+04 2.216900000000000000e+04 2.217000000000000000e+04 2.190900000000000000e+04 2.212800000000000000e+04 2.238900000000000000e+04 2.186700000000000000e+04 2.205100000000000000e+04 2.196300000000000000e+04 2.206700000000000000e+04 2.180800000000000000e+04 2.188200000000000000e+04 2.191700000000000000e+04 2.203700000000000000e+04 2.184600000000000000e+04 2.177900000000000000e+04 2.216400000000000000e+04 2.189700000000000000e+04 2.232800000000000000e+04 2.186200000000000000e+04 2.183400000000000000e+04 2.154000000000000000e+04 2.155300000000000000e+04 2.190800000000000000e+04 2.193000000000000000e+04 2.163700000000000000e+04 2.163000000000000000e+04 2.171400000000000000e+04 2.165700000000000000e+04 2.170700000000000000e+04 2.172200000000000000e+04 2.157000000000000000e+04 2.144300000000000000e+04 2.140500000000000000e+04 2.178000000000000000e+04 2.153600000000000000e+04 2.139000000000000000e+04 2.201700000000000000e+04 2.166900000000000000e+04 2.165500000000000000e+04 2.185400000000000000e+04 2.163000000000000000e+04 2.148800000000000000e+04 2.154200000000000000e+04 2.155500000000000000e+04 2.166700000000000000e+04 2.123800000000000000e+04 2.166700000000000000e+04 2.144800000000000000e+04 2.142200000000000000e+04 2.155600000000000000e+04 2.144900000000000000e+04 2.146200000000000000e+04 2.151100000000000000e+04 2.146000000000000000e+04 2.142200000000000000e+04 2.171500000000000000e+04 2.137300000000000000e+04 2.136400000000000000e+04 2.134100000000000000e+04 2.156300000000000000e+04 2.142400000000000000e+04 2.145900000000000000e+04 2.147900000000000000e+04 2.112600000000000000e+04 2.119000000000000000e+04 2.131400000000000000e+04 2.109700000000000000e+04 2.135800000000000000e+04 2.115100000000000000e+04 2.144900000000000000e+04 2.106200000000000000e+04 2.113900000000000000e+04 2.126300000000000000e+04 2.126100000000000000e+04 2.110900000000000000e+04 2.121000000000000000e+04 2.145600000000000000e+04 2.112200000000000000e+04 2.117800000000000000e+04 2.137100000000000000e+04 2.117200000000000000e+04 2.108400000000000000e+04 2.138400000000000000e+04 2.129600000000000000e+04 2.136800000000000000e+04 2.146700000000000000e+04 2.125800000000000000e+04 2.132000000000000000e+04 2.117500000000000000e+04 2.114800000000000000e+04 2.142700000000000000e+04 2.122800000000000000e+04 2.139200000000000000e+04 2.093000000000000000e+04 2.109300000000000000e+04 2.086600000000000000e+04 2.111900000000000000e+04 2.100300000000000000e+04 2.086900000000000000e+04 2.094200000000000000e+04 2.089900000000000000e+04 2.114600000000000000e+04 2.082000000000000000e+04 2.098700000000000000e+04 2.066600000000000000e+04 2.091600000000000000e+04 2.100600000000000000e+04 2.092000000000000000e+04 2.103500000000000000e+04 2.090000000000000000e+04 2.110000000000000000e+04 2.095300000000000000e+04 2.060000000000000000e+04 2.082800000000000000e+04 2.090100000000000000e+04 2.082100000000000000e+04 2.100600000000000000e+04 2.096400000000000000e+04 2.064000000000000000e+04 2.071300000000000000e+04 2.069200000000000000e+04 2.068600000000000000e+04 2.064200000000000000e+04 2.070900000000000000e+04 2.072500000000000000e+04 2.045500000000000000e+04 2.067800000000000000e+04 2.056100000000000000e+04 2.053200000000000000e+04 2.065700000000000000e+04 2.044500000000000000e+04 2.067500000000000000e+04 2.079500000000000000e+04 2.053100000000000000e+04 2.064600000000000000e+04 2.042200000000000000e+04 2.028800000000000000e+04 2.053600000000000000e+04 2.050400000000000000e+04 2.076800000000000000e+04 2.061000000000000000e+04 2.040500000000000000e+04 2.063900000000000000e+04 2.031100000000000000e+04 2.070300000000000000e+04 2.053500000000000000e+04 2.039200000000000000e+04 2.025500000000000000e+04 2.042600000000000000e+04 2.033300000000000000e+04 2.051000000000000000e+04 2.043400000000000000e+04 2.045100000000000000e+04 2.033500000000000000e+04 2.039400000000000000e+04 2.037300000000000000e+04 2.022000000000000000e+04 2.021700000000000000e+04 2.007800000000000000e+04 2.016000000000000000e+04 2.035600000000000000e+04 2.022400000000000000e+04 2.014000000000000000e+04 2.032900000000000000e+04 2.035700000000000000e+04 2.026100000000000000e+04 2.043300000000000000e+04 2.019800000000000000e+04 2.012300000000000000e+04 2.022100000000000000e+04 2.010900000000000000e+04 1.997600000000000000e+04 2.027000000000000000e+04 1.994300000000000000e+04 2.029400000000000000e+04 2.008200000000000000e+04 2.002700000000000000e+04 2.015100000000000000e+04 2.016600000000000000e+04 1.993500000000000000e+04 1.999000000000000000e+04 2.010900000000000000e+04 1.988100000000000000e+04 2.014400000000000000e+04 2.000600000000000000e+04 1.994600000000000000e+04 1.990100000000000000e+04 2.010800000000000000e+04 1.990300000000000000e+04 2.001800000000000000e+04 1.981600000000000000e+04 1.986900000000000000e+04 1.993100000000000000e+04 1.991300000000000000e+04 1.968800000000000000e+04 1.997800000000000000e+04 1.961400000000000000e+04 2.004100000000000000e+04 1.989300000000000000e+04 1.971400000000000000e+04 1.985700000000000000e+04 1.970200000000000000e+04 1.984800000000000000e+04 1.991700000000000000e+04 1.960400000000000000e+04 1.995800000000000000e+04 1.979800000000000000e+04 1.970700000000000000e+04 1.972700000000000000e+04 1.958500000000000000e+04 1.948600000000000000e+04 1.966900000000000000e+04 1.959900000000000000e+04 1.971600000000000000e+04 1.988200000000000000e+04 1.987000000000000000e+04 1.950000000000000000e+04 1.979200000000000000e+04 1.967500000000000000e+04 1.983200000000000000e+04 1.941900000000000000e+04 1.930100000000000000e+04 1.947500000000000000e+04 1.950900000000000000e+04 1.930400000000000000e+04 1.948100000000000000e+04 1.955600000000000000e+04 1.953400000000000000e+04 1.942300000000000000e+04 1.940400000000000000e+04 1.943800000000000000e+04 1.969200000000000000e+04 1.944500000000000000e+04 1.941100000000000000e+04 1.949900000000000000e+04 1.931100000000000000e+04 1.915300000000000000e+04 1.944200000000000000e+04 1.948900000000000000e+04 1.976000000000000000e+04 1.926900000000000000e+04 1.943900000000000000e+04 1.940000000000000000e+04 1.916300000000000000e+04 1.917800000000000000e+04 1.919200000000000000e+04 1.921400000000000000e+04 1.920400000000000000e+04 1.897900000000000000e+04 1.941200000000000000e+04 1.931700000000000000e+04 1.899500000000000000e+04 1.923300000000000000e+04 1.923500000000000000e+04 1.909500000000000000e+04 1.926200000000000000e+04 1.894700000000000000e+04 1.933300000000000000e+04 1.906400000000000000e+04 1.916000000000000000e+04 1.923000000000000000e+04 1.914300000000000000e+04 1.927200000000000000e+04 1.879400000000000000e+04 1.913200000000000000e+04 1.902400000000000000e+04 1.884300000000000000e+04 1.893600000000000000e+04 1.904800000000000000e+04 1.875300000000000000e+04 1.902900000000000000e+04 1.875600000000000000e+04 1.888900000000000000e+04 1.910600000000000000e+04 1.906000000000000000e+04 1.886400000000000000e+04 1.902300000000000000e+04 1.913000000000000000e+04 1.889400000000000000e+04 1.894800000000000000e+04 1.878100000000000000e+04 1.886000000000000000e+04 1.879900000000000000e+04 1.892100000000000000e+04 1.865400000000000000e+04 1.886300000000000000e+04 1.888300000000000000e+04 1.884000000000000000e+04 1.906900000000000000e+04 1.861400000000000000e+04 1.885800000000000000e+04 1.869300000000000000e+04 1.861900000000000000e+04 1.855600000000000000e+04 1.864400000000000000e+04 1.877100000000000000e+04 1.851700000000000000e+04 1.874800000000000000e+04 1.852000000000000000e+04 1.875500000000000000e+04 1.858700000000000000e+04 1.834700000000000000e+04 1.848500000000000000e+04 1.856800000000000000e+04 1.876500000000000000e+04 1.863500000000000000e+04 1.861900000000000000e+04 1.854300000000000000e+04 1.874200000000000000e+04 1.855900000000000000e+04 1.853400000000000000e+04 1.865500000000000000e+04 1.850700000000000000e+04 1.855900000000000000e+04 1.868900000000000000e+04 1.855100000000000000e+04 1.866800000000000000e+04 1.831600000000000000e+04 1.860400000000000000e+04 1.860700000000000000e+04 1.858100000000000000e+04 1.847600000000000000e+04 1.821100000000000000e+04 1.834000000000000000e+04 1.844000000000000000e+04 1.831000000000000000e+04 1.846000000000000000e+04 1.830000000000000000e+04 1.847900000000000000e+04 1.852700000000000000e+04 1.847300000000000000e+04 1.846900000000000000e+04 1.819200000000000000e+04 1.816600000000000000e+04 1.826900000000000000e+04 1.816800000000000000e+04 1.838200000000000000e+04 1.828300000000000000e+04 1.825500000000000000e+04 1.848800000000000000e+04 1.850800000000000000e+04 1.813400000000000000e+04 1.821300000000000000e+04 1.828800000000000000e+04 1.797900000000000000e+04 1.853800000000000000e+04 1.830800000000000000e+04 1.839100000000000000e+04 1.817500000000000000e+04 1.791800000000000000e+04 1.812900000000000000e+04 1.801900000000000000e+04 1.793700000000000000e+04 1.792900000000000000e+04 1.807100000000000000e+04 1.809600000000000000e+04 1.775800000000000000e+04 1.783000000000000000e+04 1.781900000000000000e+04 1.791700000000000000e+04 1.791200000000000000e+04 1.804200000000000000e+04 1.816400000000000000e+04 1.804000000000000000e+04 1.784900000000000000e+04 1.796600000000000000e+04 1.814700000000000000e+04 1.768000000000000000e+04 1.794500000000000000e+04 1.789400000000000000e+04 1.769800000000000000e+04 1.810800000000000000e+04 1.774200000000000000e+04 1.798900000000000000e+04 1.779600000000000000e+04 1.775800000000000000e+04 1.800600000000000000e+04 1.775500000000000000e+04 1.768300000000000000e+04 1.775400000000000000e+04 1.805300000000000000e+04 1.769500000000000000e+04 1.774700000000000000e+04 1.791700000000000000e+04 1.753100000000000000e+04 1.775600000000000000e+04 1.773600000000000000e+04 1.776000000000000000e+04 1.792200000000000000e+04 1.761800000000000000e+04 1.788100000000000000e+04 1.789100000000000000e+04 1.755100000000000000e+04 1.759600000000000000e+04 1.756000000000000000e+04 1.777200000000000000e+04 1.769600000000000000e+04 1.780400000000000000e+04 1.783900000000000000e+04 1.767700000000000000e+04 1.774200000000000000e+04 1.749200000000000000e+04 1.759100000000000000e+04 1.769100000000000000e+04 1.754600000000000000e+04 1.766600000000000000e+04 1.782000000000000000e+04 1.753800000000000000e+04 1.757800000000000000e+04 1.739900000000000000e+04 1.721400000000000000e+04 1.746600000000000000e+04 1.752200000000000000e+04 1.776200000000000000e+04 1.747700000000000000e+04 1.753000000000000000e+04 1.740900000000000000e+04 1.754900000000000000e+04 1.740700000000000000e+04 1.746900000000000000e+04 1.726800000000000000e+04 1.720900000000000000e+04 1.732700000000000000e+04 1.732700000000000000e+04 1.734700000000000000e+04 1.732000000000000000e+04 1.747000000000000000e+04 1.735300000000000000e+04 1.733000000000000000e+04 1.749500000000000000e+04 1.742500000000000000e+04 1.705000000000000000e+04 1.728100000000000000e+04 1.724200000000000000e+04 1.734900000000000000e+04 1.729600000000000000e+04 1.719300000000000000e+04 1.719500000000000000e+04 1.732700000000000000e+04 1.709900000000000000e+04 1.742300000000000000e+04 1.724200000000000000e+04 1.731900000000000000e+04 1.711700000000000000e+04 1.717500000000000000e+04 1.720200000000000000e+04 1.695800000000000000e+04 1.725400000000000000e+04 1.692700000000000000e+04 1.706100000000000000e+04 1.715600000000000000e+04 1.725600000000000000e+04 1.707000000000000000e+04 1.691000000000000000e+04 1.691400000000000000e+04 1.706400000000000000e+04 1.687400000000000000e+04 1.697800000000000000e+04 1.684000000000000000e+04 1.738600000000000000e+04 1.716300000000000000e+04 1.704700000000000000e+04 1.706000000000000000e+04 1.690500000000000000e+04 1.669700000000000000e+04 1.706100000000000000e+04 1.700100000000000000e+04 1.708300000000000000e+04 1.679800000000000000e+04 1.708600000000000000e+04 1.692800000000000000e+04 1.680500000000000000e+04 1.702600000000000000e+04 1.682100000000000000e+04 1.680300000000000000e+04 1.683500000000000000e+04 1.672100000000000000e+04 1.666800000000000000e+04 1.685100000000000000e+04 1.685200000000000000e+04 1.685300000000000000e+04 1.670300000000000000e+04 1.699000000000000000e+04 1.655500000000000000e+04 1.691000000000000000e+04 1.681600000000000000e+04 1.690800000000000000e+04 1.702700000000000000e+04 1.673300000000000000e+04 1.675500000000000000e+04 1.672400000000000000e+04 1.676300000000000000e+04 1.679200000000000000e+04 1.668800000000000000e+04 1.658700000000000000e+04 1.672900000000000000e+04 1.668100000000000000e+04 1.666500000000000000e+04 1.658500000000000000e+04 1.667700000000000000e+04 1.656000000000000000e+04 1.648100000000000000e+04 1.651100000000000000e+04 1.666600000000000000e+04 1.665500000000000000e+04 1.656600000000000000e+04 1.663000000000000000e+04 1.649800000000000000e+04 1.636300000000000000e+04 1.667400000000000000e+04 1.645800000000000000e+04 1.622900000000000000e+04 1.658500000000000000e+04 1.654300000000000000e+04 1.663300000000000000e+04 1.628600000000000000e+04 1.642400000000000000e+04 1.654800000000000000e+04 1.627800000000000000e+04 1.654000000000000000e+04 1.642200000000000000e+04 1.623200000000000000e+04 1.638800000000000000e+04 1.647900000000000000e+04 1.648700000000000000e+04 1.642300000000000000e+04 1.654500000000000000e+04 1.636300000000000000e+04 1.631100000000000000e+04 1.611500000000000000e+04 1.637000000000000000e+04 1.634700000000000000e+04 1.631200000000000000e+04 1.640900000000000000e+04 1.621800000000000000e+04 1.607600000000000000e+04 1.620600000000000000e+04 1.596000000000000000e+04 1.601500000000000000e+04 1.618700000000000000e+04 1.584400000000000000e+04 1.607600000000000000e+04 1.593200000000000000e+04 1.623800000000000000e+04 1.620900000000000000e+04 1.619600000000000000e+04 1.605800000000000000e+04 1.613000000000000000e+04 1.607600000000000000e+04 1.613900000000000000e+04 1.608100000000000000e+04 1.606700000000000000e+04 1.633500000000000000e+04 1.605400000000000000e+04 1.608100000000000000e+04 1.608900000000000000e+04 1.600000000000000000e+04 1.590800000000000000e+04 1.585100000000000000e+04 1.615500000000000000e+04 1.592400000000000000e+04 1.610300000000000000e+04 1.627700000000000000e+04 1.607400000000000000e+04 1.581300000000000000e+04 1.607200000000000000e+04 1.595800000000000000e+04 1.591600000000000000e+04 1.585100000000000000e+04 1.601500000000000000e+04 1.589100000000000000e+04 1.614700000000000000e+04 1.572200000000000000e+04 1.589700000000000000e+04 1.597200000000000000e+04 1.604100000000000000e+04 1.590600000000000000e+04 1.585000000000000000e+04 1.582700000000000000e+04 1.555600000000000000e+04 1.575100000000000000e+04 1.604500000000000000e+04 1.598200000000000000e+04 1.590700000000000000e+04 1.580600000000000000e+04 1.603100000000000000e+04 1.579200000000000000e+04 1.558400000000000000e+04 1.561900000000000000e+04 1.584300000000000000e+04 1.588000000000000000e+04 1.596000000000000000e+04 1.580200000000000000e+04 1.573900000000000000e+04 1.595500000000000000e+04 1.584300000000000000e+04 1.559000000000000000e+04 1.570300000000000000e+04 1.563200000000000000e+04 1.533800000000000000e+04 1.574300000000000000e+04 1.577500000000000000e+04 1.573300000000000000e+04 1.556800000000000000e+04 1.572000000000000000e+04 1.562100000000000000e+04 1.574400000000000000e+04 1.577300000000000000e+04 1.573500000000000000e+04 1.568300000000000000e+04 1.533300000000000000e+04 1.554400000000000000e+04 1.524200000000000000e+04 1.559200000000000000e+04 1.560900000000000000e+04 1.546700000000000000e+04 1.557600000000000000e+04 1.549900000000000000e+04 1.530200000000000000e+04 1.557200000000000000e+04 1.552000000000000000e+04 1.557200000000000000e+04 1.561600000000000000e+04 1.564100000000000000e+04 1.528000000000000000e+04 1.558600000000000000e+04 1.541300000000000000e+04 1.575400000000000000e+04 1.538300000000000000e+04 1.558300000000000000e+04 1.563000000000000000e+04 1.544100000000000000e+04 1.546900000000000000e+04 1.532300000000000000e+04 1.539800000000000000e+04 1.519400000000000000e+04 1.518500000000000000e+04 1.541000000000000000e+04 1.543800000000000000e+04 1.534700000000000000e+04 1.521800000000000000e+04 1.511000000000000000e+04 1.514100000000000000e+04 1.538800000000000000e+04 1.521000000000000000e+04 1.501400000000000000e+04 1.524800000000000000e+04 1.526800000000000000e+04 1.526300000000000000e+04 1.523100000000000000e+04 1.516600000000000000e+04 1.511100000000000000e+04 1.532200000000000000e+04 1.496800000000000000e+04 1.504200000000000000e+04 1.509500000000000000e+04 1.499200000000000000e+04 1.509500000000000000e+04 1.528300000000000000e+04 1.519800000000000000e+04 1.516900000000000000e+04 1.496200000000000000e+04 1.503800000000000000e+04 1.523500000000000000e+04 1.506000000000000000e+04 1.525000000000000000e+04 1.493800000000000000e+04 1.493100000000000000e+04 1.492100000000000000e+04 1.508600000000000000e+04 1.494100000000000000e+04 1.517900000000000000e+04 1.507900000000000000e+04 1.503700000000000000e+04 1.486900000000000000e+04 1.473900000000000000e+04 1.519500000000000000e+04 1.518600000000000000e+04 1.508300000000000000e+04 1.503300000000000000e+04 1.510000000000000000e+04 1.491000000000000000e+04 1.473800000000000000e+04 1.504500000000000000e+04 1.466500000000000000e+04 1.502300000000000000e+04 1.479900000000000000e+04 1.479600000000000000e+04 1.499400000000000000e+04 1.486400000000000000e+04 1.496300000000000000e+04 1.474000000000000000e+04 1.485100000000000000e+04 1.472600000000000000e+04 1.495500000000000000e+04 1.488100000000000000e+04 1.483900000000000000e+04 1.484400000000000000e+04 1.485300000000000000e+04 1.456500000000000000e+04 1.495500000000000000e+04 1.487500000000000000e+04 1.465400000000000000e+04 1.459600000000000000e+04 1.479500000000000000e+04 1.466700000000000000e+04 1.459500000000000000e+04 1.466600000000000000e+04 1.458600000000000000e+04 1.490000000000000000e+04 1.501400000000000000e+04 1.454000000000000000e+04 1.454800000000000000e+04 1.454100000000000000e+04 1.461300000000000000e+04 1.451700000000000000e+04 1.432400000000000000e+04 1.453300000000000000e+04 1.459300000000000000e+04 1.479100000000000000e+04 1.461600000000000000e+04 1.477300000000000000e+04 1.464800000000000000e+04 1.472800000000000000e+04 1.462400000000000000e+04 1.478500000000000000e+04 1.453600000000000000e+04 1.434900000000000000e+04 1.458100000000000000e+04 1.465100000000000000e+04 1.464200000000000000e+04 1.450400000000000000e+04 1.441800000000000000e+04 1.455000000000000000e+04 1.446900000000000000e+04 1.458700000000000000e+04 1.459300000000000000e+04 1.453400000000000000e+04 1.453600000000000000e+04 1.451900000000000000e+04 1.439700000000000000e+04 1.448800000000000000e+04 1.458000000000000000e+04 1.463200000000000000e+04 1.430400000000000000e+04 1.429000000000000000e+04 1.441000000000000000e+04 1.460800000000000000e+04 1.450200000000000000e+04 1.448500000000000000e+04 1.438600000000000000e+04 1.453000000000000000e+04 1.421800000000000000e+04 1.451400000000000000e+04 1.442400000000000000e+04 1.461500000000000000e+04 1.438900000000000000e+04 1.427700000000000000e+04 1.438600000000000000e+04 1.432800000000000000e+04 1.433900000000000000e+04 1.436500000000000000e+04 1.424400000000000000e+04 1.433900000000000000e+04 1.426500000000000000e+04 1.422500000000000000e+04 1.416000000000000000e+04 1.434900000000000000e+04 1.423700000000000000e+04 1.426200000000000000e+04 1.430900000000000000e+04 1.417900000000000000e+04 1.446600000000000000e+04 1.409800000000000000e+04 1.420000000000000000e+04 1.432500000000000000e+04 1.432500000000000000e+04 1.422700000000000000e+04 1.442100000000000000e+04 1.408300000000000000e+04 1.416700000000000000e+04 1.392500000000000000e+04 1.398800000000000000e+04 1.416700000000000000e+04 1.391700000000000000e+04 1.401600000000000000e+04 1.410900000000000000e+04 1.408800000000000000e+04 1.407000000000000000e+04 1.431000000000000000e+04 1.422300000000000000e+04 1.410300000000000000e+04 1.397700000000000000e+04 1.398800000000000000e+04 1.427300000000000000e+04 1.390200000000000000e+04 1.409500000000000000e+04 1.384800000000000000e+04 1.417700000000000000e+04 1.399100000000000000e+04 1.402700000000000000e+04 1.402900000000000000e+04 1.372800000000000000e+04 1.387300000000000000e+04 1.376800000000000000e+04 1.385500000000000000e+04 1.396000000000000000e+04 1.369800000000000000e+04 1.374200000000000000e+04 1.402100000000000000e+04 1.378500000000000000e+04 1.368900000000000000e+04 1.383500000000000000e+04 1.407900000000000000e+04 1.383000000000000000e+04 1.394900000000000000e+04 1.376000000000000000e+04 1.412600000000000000e+04 1.370100000000000000e+04 1.382300000000000000e+04 1.384700000000000000e+04 1.391600000000000000e+04 1.379100000000000000e+04 1.380100000000000000e+04 1.383800000000000000e+04 1.369700000000000000e+04 1.367900000000000000e+04 1.377200000000000000e+04 1.379900000000000000e+04 1.386900000000000000e+04 1.397300000000000000e+04 1.377600000000000000e+04 1.367800000000000000e+04 1.378200000000000000e+04 1.371800000000000000e+04 1.380700000000000000e+04 1.387300000000000000e+04 1.379800000000000000e+04 1.382900000000000000e+04 1.363200000000000000e+04 1.365400000000000000e+04 1.361900000000000000e+04 1.356800000000000000e+04 1.365200000000000000e+04 1.353300000000000000e+04 1.359900000000000000e+04 1.375800000000000000e+04 1.361900000000000000e+04 1.369400000000000000e+04 1.370300000000000000e+04 1.351900000000000000e+04 1.363300000000000000e+04 1.348600000000000000e+04 1.344300000000000000e+04 1.368800000000000000e+04 1.368300000000000000e+04 1.349800000000000000e+04 1.362800000000000000e+04 1.352800000000000000e+04 1.376400000000000000e+04 1.348100000000000000e+04 1.342300000000000000e+04 1.354200000000000000e+04 1.381400000000000000e+04 1.377900000000000000e+04 1.329300000000000000e+04 1.325900000000000000e+04 1.362600000000000000e+04 1.343100000000000000e+04 1.356700000000000000e+04 1.351300000000000000e+04 1.348900000000000000e+04 1.351200000000000000e+04 1.344400000000000000e+04 1.342700000000000000e+04 1.315100000000000000e+04 1.345200000000000000e+04 1.345700000000000000e+04 1.340700000000000000e+04 1.340900000000000000e+04 1.341800000000000000e+04 1.323100000000000000e+04 1.344200000000000000e+04 1.352200000000000000e+04 1.334700000000000000e+04 1.349200000000000000e+04 1.332400000000000000e+04 1.319800000000000000e+04 1.324900000000000000e+04 1.347000000000000000e+04 1.330100000000000000e+04 1.344200000000000000e+04 1.338300000000000000e+04 1.320000000000000000e+04 1.356600000000000000e+04 1.334700000000000000e+04 1.327100000000000000e+04 1.321100000000000000e+04 1.334400000000000000e+04 1.316700000000000000e+04 1.340800000000000000e+04 1.315400000000000000e+04 1.328700000000000000e+04 1.332300000000000000e+04 1.306500000000000000e+04 1.321200000000000000e+04 1.307400000000000000e+04 1.320600000000000000e+04 1.325600000000000000e+04 1.314000000000000000e+04 1.322800000000000000e+04 1.319800000000000000e+04 1.311700000000000000e+04 1.313600000000000000e+04 1.295000000000000000e+04 1.312100000000000000e+04 1.341200000000000000e+04 1.331100000000000000e+04 1.317700000000000000e+04 1.310000000000000000e+04 1.313500000000000000e+04 1.291600000000000000e+04 1.309100000000000000e+04 1.310300000000000000e+04 1.317800000000000000e+04 1.322400000000000000e+04 1.315300000000000000e+04 1.309700000000000000e+04 1.294100000000000000e+04 1.311300000000000000e+04 1.316800000000000000e+04 1.310400000000000000e+04 1.302700000000000000e+04 1.295800000000000000e+04 1.292100000000000000e+04 1.292700000000000000e+04 1.326800000000000000e+04 1.308900000000000000e+04 1.310500000000000000e+04 1.274500000000000000e+04 1.290500000000000000e+04 1.319600000000000000e+04 1.305100000000000000e+04 1.300300000000000000e+04 1.301500000000000000e+04 1.291700000000000000e+04 1.277300000000000000e+04 1.308000000000000000e+04 1.291500000000000000e+04 1.273600000000000000e+04 1.256900000000000000e+04 1.273100000000000000e+04 1.283300000000000000e+04 1.296400000000000000e+04 1.276300000000000000e+04 1.274200000000000000e+04 1.265500000000000000e+04 1.268300000000000000e+04 1.274300000000000000e+04 1.284000000000000000e+04 1.270200000000000000e+04 1.276900000000000000e+04 1.264000000000000000e+04 1.273100000000000000e+04 1.299300000000000000e+04 1.287200000000000000e+04 1.273500000000000000e+04 1.255700000000000000e+04 1.283400000000000000e+04 1.277300000000000000e+04 1.294700000000000000e+04 1.263400000000000000e+04 1.280800000000000000e+04 1.264100000000000000e+04 1.262200000000000000e+04 1.264300000000000000e+04 1.286900000000000000e+04 1.284000000000000000e+04 1.267400000000000000e+04 1.307500000000000000e+04 1.273500000000000000e+04 1.272600000000000000e+04 1.258500000000000000e+04 1.270800000000000000e+04 1.278900000000000000e+04 1.251900000000000000e+04 1.268200000000000000e+04 1.282300000000000000e+04 1.262700000000000000e+04 1.271800000000000000e+04 1.262900000000000000e+04 1.277700000000000000e+04 1.266200000000000000e+04 1.258900000000000000e+04 1.265600000000000000e+04 1.272000000000000000e+04 1.264200000000000000e+04 1.276900000000000000e+04 1.270900000000000000e+04 1.261100000000000000e+04 1.234400000000000000e+04 1.265300000000000000e+04 1.262700000000000000e+04 1.247500000000000000e+04 1.252000000000000000e+04 1.258200000000000000e+04 1.271500000000000000e+04 1.237900000000000000e+04 1.251900000000000000e+04 1.235700000000000000e+04 1.268600000000000000e+04 1.278800000000000000e+04 1.275200000000000000e+04 1.251200000000000000e+04 1.259600000000000000e+04 1.252700000000000000e+04 1.263100000000000000e+04 1.243900000000000000e+04 1.268400000000000000e+04 1.237400000000000000e+04 1.254900000000000000e+04 1.251400000000000000e+04 1.259300000000000000e+04 1.231300000000000000e+04 1.245800000000000000e+04 1.254100000000000000e+04 1.236200000000000000e+04 1.231000000000000000e+04 1.239700000000000000e+04 1.254300000000000000e+04 1.231300000000000000e+04 1.245000000000000000e+04 1.228900000000000000e+04 1.215400000000000000e+04 1.250000000000000000e+04 1.252800000000000000e+04 1.242900000000000000e+04 1.246200000000000000e+04 1.256000000000000000e+04 1.237100000000000000e+04 1.238500000000000000e+04 1.215100000000000000e+04 1.224500000000000000e+04 1.220500000000000000e+04 1.227300000000000000e+04 1.243400000000000000e+04 1.224300000000000000e+04 1.222600000000000000e+04 1.207300000000000000e+04 1.222100000000000000e+04 1.219200000000000000e+04 1.228400000000000000e+04 1.228400000000000000e+04 1.228100000000000000e+04 1.216300000000000000e+04 1.217600000000000000e+04 1.213600000000000000e+04 1.216300000000000000e+04 1.212500000000000000e+04 1.208500000000000000e+04 1.215000000000000000e+04 1.215100000000000000e+04 1.231700000000000000e+04 1.226200000000000000e+04 1.207300000000000000e+04 1.212000000000000000e+04 1.208700000000000000e+04 1.189800000000000000e+04 1.208400000000000000e+04 1.221300000000000000e+04 1.239500000000000000e+04 1.212000000000000000e+04 1.212300000000000000e+04 1.203400000000000000e+04 1.198700000000000000e+04 1.227200000000000000e+04 1.175800000000000000e+04 1.219100000000000000e+04 1.214200000000000000e+04 1.210800000000000000e+04 1.216800000000000000e+04 1.187200000000000000e+04 1.238500000000000000e+04 1.197400000000000000e+04 1.207000000000000000e+04 1.202400000000000000e+04 1.219600000000000000e+04 1.195000000000000000e+04 1.202400000000000000e+04 1.190400000000000000e+04 1.209200000000000000e+04 1.229300000000000000e+04 1.217200000000000000e+04 1.184100000000000000e+04 1.202300000000000000e+04 1.190100000000000000e+04 1.194900000000000000e+04 1.187000000000000000e+04 1.199600000000000000e+04 1.206400000000000000e+04 1.209900000000000000e+04 1.196000000000000000e+04 1.193700000000000000e+04 1.198000000000000000e+04 1.200500000000000000e+04 1.172000000000000000e+04 1.198500000000000000e+04 1.192500000000000000e+04 1.188400000000000000e+04 1.189700000000000000e+04 1.195900000000000000e+04 1.191900000000000000e+04 1.179300000000000000e+04 1.205700000000000000e+04 1.186800000000000000e+04 1.195000000000000000e+04 1.189400000000000000e+04 1.187000000000000000e+04 1.178800000000000000e+04 1.180600000000000000e+04 1.171000000000000000e+04 1.186400000000000000e+04 1.178000000000000000e+04 1.188200000000000000e+04 1.175800000000000000e+04 1.175800000000000000e+04 1.168800000000000000e+04 1.184200000000000000e+04 1.170400000000000000e+04 1.171300000000000000e+04 1.184400000000000000e+04 1.203500000000000000e+04 1.195600000000000000e+04 1.176200000000000000e+04 1.159600000000000000e+04 1.158600000000000000e+04 1.151100000000000000e+04 1.171600000000000000e+04 1.184800000000000000e+04 1.144500000000000000e+04 1.164500000000000000e+04 1.171100000000000000e+04 1.157100000000000000e+04 1.178300000000000000e+04 1.173400000000000000e+04 1.183800000000000000e+04 1.158000000000000000e+04 1.156600000000000000e+04 1.152700000000000000e+04 1.154800000000000000e+04 1.163600000000000000e+04 1.182100000000000000e+04 1.165900000000000000e+04 1.158400000000000000e+04 1.154400000000000000e+04 1.159400000000000000e+04 1.150100000000000000e+04 1.161300000000000000e+04 1.164200000000000000e+04 1.156800000000000000e+04 1.155400000000000000e+04 1.149500000000000000e+04 1.149500000000000000e+04 1.161200000000000000e+04 1.152900000000000000e+04 1.156800000000000000e+04 1.142700000000000000e+04 1.152600000000000000e+04 1.143500000000000000e+04 1.163500000000000000e+04 1.145700000000000000e+04 1.159500000000000000e+04 1.146800000000000000e+04 1.140600000000000000e+04 1.144000000000000000e+04 1.160400000000000000e+04 1.149600000000000000e+04 1.156900000000000000e+04 1.157300000000000000e+04 1.162900000000000000e+04 1.138700000000000000e+04 1.142500000000000000e+04 1.132900000000000000e+04 1.139100000000000000e+04 1.154500000000000000e+04 1.129600000000000000e+04 1.123100000000000000e+04 1.130000000000000000e+04 1.148900000000000000e+04 1.155500000000000000e+04 1.141900000000000000e+04 1.138600000000000000e+04 1.121000000000000000e+04 1.127600000000000000e+04 1.142600000000000000e+04 1.124900000000000000e+04 1.119500000000000000e+04 1.129400000000000000e+04 1.129400000000000000e+04 1.135600000000000000e+04 1.135200000000000000e+04 1.134300000000000000e+04 1.118800000000000000e+04 1.116400000000000000e+04 1.131700000000000000e+04 1.110400000000000000e+04 1.135200000000000000e+04 1.112400000000000000e+04 1.121300000000000000e+04 1.113700000000000000e+04 1.142000000000000000e+04 1.119900000000000000e+04 1.123100000000000000e+04 1.147300000000000000e+04 1.131700000000000000e+04 1.118500000000000000e+04 1.104700000000000000e+04 1.115000000000000000e+04 1.134700000000000000e+04 1.108900000000000000e+04 1.110600000000000000e+04 1.111700000000000000e+04 1.125900000000000000e+04 1.111400000000000000e+04 1.129700000000000000e+04 1.122700000000000000e+04 1.127100000000000000e+04 1.097200000000000000e+04 1.097900000000000000e+04 1.117900000000000000e+04 1.129200000000000000e+04 1.106900000000000000e+04 1.105600000000000000e+04 1.103400000000000000e+04 1.095200000000000000e+04 1.108600000000000000e+04 1.117200000000000000e+04 1.101100000000000000e+04 1.110600000000000000e+04 1.091200000000000000e+04 1.109200000000000000e+04 1.098000000000000000e+04 1.115500000000000000e+04 1.092600000000000000e+04 1.095800000000000000e+04 1.107700000000000000e+04 1.103200000000000000e+04 1.086800000000000000e+04 1.092600000000000000e+04 1.081600000000000000e+04 1.088800000000000000e+04 1.089700000000000000e+04 1.075400000000000000e+04 1.095900000000000000e+04 1.092100000000000000e+04 1.071000000000000000e+04 1.090800000000000000e+04 1.076200000000000000e+04 1.082600000000000000e+04 1.080600000000000000e+04 1.089200000000000000e+04 1.083900000000000000e+04 1.092300000000000000e+04 1.084800000000000000e+04 1.081500000000000000e+04 1.107000000000000000e+04 1.077800000000000000e+04 1.077600000000000000e+04 1.074400000000000000e+04 1.115100000000000000e+04 1.079700000000000000e+04 1.071800000000000000e+04 1.076100000000000000e+04 1.090800000000000000e+04 1.074500000000000000e+04 1.080300000000000000e+04 1.078900000000000000e+04 1.075700000000000000e+04 1.104700000000000000e+04 1.076400000000000000e+04 1.081300000000000000e+04 1.065400000000000000e+04 1.065500000000000000e+04 1.074700000000000000e+04 1.063700000000000000e+04 1.075100000000000000e+04 1.077900000000000000e+04 1.069300000000000000e+04 1.079300000000000000e+04 1.055800000000000000e+04 1.078500000000000000e+04 1.081300000000000000e+04 1.072500000000000000e+04 1.063600000000000000e+04 1.064600000000000000e+04 1.074100000000000000e+04 1.070900000000000000e+04 1.081000000000000000e+04 1.072400000000000000e+04 1.074500000000000000e+04 1.043900000000000000e+04 1.082300000000000000e+04 1.058300000000000000e+04 1.057600000000000000e+04 1.078600000000000000e+04 1.073800000000000000e+04 1.088500000000000000e+04 1.057300000000000000e+04 1.074900000000000000e+04 1.055100000000000000e+04 1.069100000000000000e+04 1.060100000000000000e+04 1.080100000000000000e+04 1.073300000000000000e+04 1.061000000000000000e+04 1.062900000000000000e+04 1.045300000000000000e+04 1.071300000000000000e+04 1.061900000000000000e+04 1.083900000000000000e+04 1.056200000000000000e+04 1.054300000000000000e+04 1.058900000000000000e+04 1.053600000000000000e+04 1.067400000000000000e+04 1.035500000000000000e+04 1.038500000000000000e+04 1.050500000000000000e+04 1.045000000000000000e+04 1.045700000000000000e+04 1.047600000000000000e+04 1.044300000000000000e+04 1.047500000000000000e+04 1.046900000000000000e+04 1.047100000000000000e+04 1.045800000000000000e+04 1.054600000000000000e+04 1.035900000000000000e+04 1.030400000000000000e+04 1.047900000000000000e+04 1.043800000000000000e+04 1.040400000000000000e+04 1.049000000000000000e+04 1.044900000000000000e+04 1.058300000000000000e+04 1.039500000000000000e+04 1.051700000000000000e+04 1.044100000000000000e+04 1.042500000000000000e+04 1.048400000000000000e+04 1.028200000000000000e+04 1.053600000000000000e+04 1.041800000000000000e+04 1.033200000000000000e+04 1.027200000000000000e+04 1.032400000000000000e+04 1.030700000000000000e+04 1.037900000000000000e+04 1.020300000000000000e+04 1.025400000000000000e+04 1.020800000000000000e+04 1.037800000000000000e+04 1.025900000000000000e+04 1.019700000000000000e+04 1.028000000000000000e+04 1.035200000000000000e+04 1.028200000000000000e+04 1.031700000000000000e+04 1.041300000000000000e+04 1.021900000000000000e+04 1.032700000000000000e+04 1.026000000000000000e+04 1.031500000000000000e+04 1.016500000000000000e+04 1.040100000000000000e+04 1.036400000000000000e+04 1.015300000000000000e+04 1.012200000000000000e+04 1.031300000000000000e+04 1.022800000000000000e+04 1.027600000000000000e+04 1.020400000000000000e+04 1.018000000000000000e+04 1.004700000000000000e+04 1.036300000000000000e+04 1.011500000000000000e+04 1.014300000000000000e+04 1.025900000000000000e+04 1.018400000000000000e+04 1.007700000000000000e+04 1.031800000000000000e+04 1.038600000000000000e+04 1.011700000000000000e+04 1.025800000000000000e+04 1.008900000000000000e+04 9.967000000000000000e+03 9.996000000000000000e+03 9.975000000000000000e+03 1.022600000000000000e+04 1.024400000000000000e+04 1.014700000000000000e+04 1.007100000000000000e+04 1.017000000000000000e+04 1.010500000000000000e+04 1.014200000000000000e+04 1.005200000000000000e+04 1.014100000000000000e+04 9.898000000000000000e+03 1.017400000000000000e+04 1.011400000000000000e+04 1.009300000000000000e+04 9.989000000000000000e+03 1.015700000000000000e+04 9.972000000000000000e+03 9.994000000000000000e+03 1.015000000000000000e+04 1.014800000000000000e+04 1.010800000000000000e+04 1.014400000000000000e+04 1.023200000000000000e+04 9.872000000000000000e+03 9.916000000000000000e+03 1.004100000000000000e+04 9.988000000000000000e+03 9.935000000000000000e+03 1.010800000000000000e+04 9.896000000000000000e+03 1.002800000000000000e+04 1.001500000000000000e+04 1.010500000000000000e+04 1.002300000000000000e+04 9.875000000000000000e+03 1.000900000000000000e+04 1.001700000000000000e+04 9.954000000000000000e+03 1.003300000000000000e+04 9.818000000000000000e+03 9.933000000000000000e+03 1.000700000000000000e+04 1.003600000000000000e+04 9.865000000000000000e+03 1.000300000000000000e+04 9.907000000000000000e+03 9.708000000000000000e+03 9.962000000000000000e+03 1.003100000000000000e+04 1.003300000000000000e+04 1.000600000000000000e+04 9.845000000000000000e+03 9.907000000000000000e+03 9.845000000000000000e+03 9.873000000000000000e+03 9.840000000000000000e+03 9.886000000000000000e+03 9.943000000000000000e+03 9.914000000000000000e+03 9.834000000000000000e+03 9.886000000000000000e+03 9.781000000000000000e+03 9.950000000000000000e+03 9.906000000000000000e+03 9.819000000000000000e+03 9.879000000000000000e+03 9.686000000000000000e+03 9.667000000000000000e+03 9.744000000000000000e+03 9.697000000000000000e+03 9.721000000000000000e+03 9.885000000000000000e+03 9.840000000000000000e+03 9.754000000000000000e+03 9.766000000000000000e+03 9.872000000000000000e+03 9.707000000000000000e+03 9.790000000000000000e+03 9.787000000000000000e+03 9.636000000000000000e+03 9.758000000000000000e+03 9.882000000000000000e+03 9.465000000000000000e+03 9.671000000000000000e+03 9.934000000000000000e+03 9.770000000000000000e+03 9.726000000000000000e+03 9.779000000000000000e+03 9.548000000000000000e+03 9.688000000000000000e+03 9.739000000000000000e+03 9.695000000000000000e+03 9.771000000000000000e+03 9.752000000000000000e+03 9.849000000000000000e+03 9.727000000000000000e+03 9.935000000000000000e+03 9.487000000000000000e+03 9.670000000000000000e+03 9.873000000000000000e+03 9.612000000000000000e+03 9.724000000000000000e+03 9.731000000000000000e+03 9.664000000000000000e+03 9.720000000000000000e+03 9.654000000000000000e+03 9.716000000000000000e+03 9.863000000000000000e+03 9.542000000000000000e+03 9.667000000000000000e+03 9.697000000000000000e+03 9.494000000000000000e+03 9.525000000000000000e+03 9.673000000000000000e+03 9.582000000000000000e+03 9.440000000000000000e+03 9.657000000000000000e+03 9.492000000000000000e+03 9.613000000000000000e+03 9.627000000000000000e+03 9.574000000000000000e+03 9.450000000000000000e+03 9.561000000000000000e+03 9.543000000000000000e+03 9.481000000000000000e+03 9.410000000000000000e+03 9.418000000000000000e+03 9.630000000000000000e+03 9.400000000000000000e+03 9.541000000000000000e+03 9.366000000000000000e+03 9.388000000000000000e+03 9.417000000000000000e+03 9.436000000000000000e+03 9.532000000000000000e+03 9.470000000000000000e+03 9.494000000000000000e+03 9.452000000000000000e+03 9.351000000000000000e+03 9.477000000000000000e+03 9.565000000000000000e+03 9.306000000000000000e+03 9.498000000000000000e+03 9.468000000000000000e+03 9.378000000000000000e+03 9.427000000000000000e+03 9.339000000000000000e+03 9.506000000000000000e+03 9.166000000000000000e+03 9.211000000000000000e+03 9.440000000000000000e+03 9.486000000000000000e+03 9.361000000000000000e+03 9.334000000000000000e+03 9.388000000000000000e+03 9.410000000000000000e+03 9.142000000000000000e+03 9.287000000000000000e+03 9.398000000000000000e+03 9.361000000000000000e+03 9.130000000000000000e+03 9.413000000000000000e+03 9.184000000000000000e+03 9.169000000000000000e+03 9.342000000000000000e+03 9.233000000000000000e+03 9.390000000000000000e+03 9.296000000000000000e+03 9.237000000000000000e+03 9.155000000000000000e+03 9.204000000000000000e+03 9.136000000000000000e+03 9.274000000000000000e+03 9.234000000000000000e+03 9.254000000000000000e+03 9.217000000000000000e+03 9.018000000000000000e+03 9.347000000000000000e+03 9.352000000000000000e+03 9.268000000000000000e+03 9.271000000000000000e+03 9.124000000000000000e+03 9.403000000000000000e+03 9.113000000000000000e+03 9.275000000000000000e+03 9.250000000000000000e+03 9.162000000000000000e+03 9.283000000000000000e+03 9.214000000000000000e+03 9.285000000000000000e+03 9.193000000000000000e+03 9.163000000000000000e+03 9.129000000000000000e+03 8.985000000000000000e+03 9.254000000000000000e+03 8.983000000000000000e+03 9.144000000000000000e+03 9.057000000000000000e+03 9.084000000000000000e+03 9.214000000000000000e+03 9.140000000000000000e+03 9.080000000000000000e+03 9.171000000000000000e+03 9.100000000000000000e+03 9.074000000000000000e+03 9.031000000000000000e+03 9.014000000000000000e+03 9.181000000000000000e+03 9.126000000000000000e+03 9.112000000000000000e+03 8.963000000000000000e+03 8.938000000000000000e+03 9.079000000000000000e+03 9.140000000000000000e+03 9.013000000000000000e+03 8.997000000000000000e+03 8.832000000000000000e+03 8.803000000000000000e+03 8.892000000000000000e+03 9.015000000000000000e+03 9.050000000000000000e+03 8.968000000000000000e+03 8.928000000000000000e+03 8.990000000000000000e+03 8.946000000000000000e+03 8.828000000000000000e+03 8.889000000000000000e+03 8.941000000000000000e+03 8.891000000000000000e+03 8.896000000000000000e+03 9.002000000000000000e+03 8.903000000000000000e+03 8.907000000000000000e+03 9.054000000000000000e+03 8.952000000000000000e+03 8.891000000000000000e+03 8.766000000000000000e+03 8.946000000000000000e+03 8.817000000000000000e+03 8.879000000000000000e+03 8.670000000000000000e+03 8.835000000000000000e+03 8.883000000000000000e+03 8.686000000000000000e+03 8.869000000000000000e+03 8.732000000000000000e+03 8.810000000000000000e+03 8.685000000000000000e+03 8.790000000000000000e+03 8.837000000000000000e+03 8.884000000000000000e+03 8.689000000000000000e+03 8.822000000000000000e+03 8.727000000000000000e+03 8.824000000000000000e+03 8.805000000000000000e+03 8.720000000000000000e+03 8.746000000000000000e+03 8.857000000000000000e+03 8.540000000000000000e+03 8.767000000000000000e+03 8.736000000000000000e+03 8.772000000000000000e+03 8.800000000000000000e+03 8.550000000000000000e+03 8.573000000000000000e+03 8.780000000000000000e+03 8.715000000000000000e+03 8.625000000000000000e+03 8.708000000000000000e+03 8.659000000000000000e+03 8.570000000000000000e+03 8.625000000000000000e+03 8.696000000000000000e+03 8.608000000000000000e+03 8.464000000000000000e+03 8.677000000000000000e+03 8.603000000000000000e+03 8.670000000000000000e+03 8.659000000000000000e+03 8.819000000000000000e+03 8.574000000000000000e+03 8.696000000000000000e+03 8.635000000000000000e+03 8.503000000000000000e+03 8.743000000000000000e+03 8.688000000000000000e+03 8.603000000000000000e+03 8.465000000000000000e+03 8.604000000000000000e+03 8.653000000000000000e+03 8.491000000000000000e+03 8.552000000000000000e+03 8.573000000000000000e+03 8.668000000000000000e+03 8.488000000000000000e+03 8.718000000000000000e+03 8.555000000000000000e+03 8.461000000000000000e+03 8.486000000000000000e+03 8.558000000000000000e+03 8.397000000000000000e+03 8.517000000000000000e+03 8.325000000000000000e+03 8.459000000000000000e+03 8.568000000000000000e+03 8.720000000000000000e+03 8.492000000000000000e+03 8.439000000000000000e+03 8.460000000000000000e+03 8.683000000000000000e+03 8.421000000000000000e+03 8.487000000000000000e+03 8.393000000000000000e+03 8.481000000000000000e+03 8.509000000000000000e+03 8.605000000000000000e+03 8.470000000000000000e+03 8.546000000000000000e+03 8.451000000000000000e+03 8.410000000000000000e+03 8.418000000000000000e+03 8.369000000000000000e+03 8.380000000000000000e+03 8.409000000000000000e+03 8.472000000000000000e+03 8.317000000000000000e+03 8.366000000000000000e+03 8.445000000000000000e+03 8.264000000000000000e+03 8.363000000000000000e+03 8.403000000000000000e+03 8.457000000000000000e+03 8.240000000000000000e+03 8.364000000000000000e+03 8.306000000000000000e+03 8.508000000000000000e+03 8.485000000000000000e+03 8.386000000000000000e+03 8.334000000000000000e+03 8.351000000000000000e+03 8.319000000000000000e+03 8.278000000000000000e+03 8.180000000000000000e+03 8.411000000000000000e+03 8.244000000000000000e+03 8.166000000000000000e+03 8.234000000000000000e+03 8.283000000000000000e+03 8.365000000000000000e+03 8.368000000000000000e+03 8.353000000000000000e+03 8.212000000000000000e+03 8.200000000000000000e+03 8.416000000000000000e+03 8.216000000000000000e+03 8.226000000000000000e+03 8.265000000000000000e+03 8.185000000000000000e+03 8.026000000000000000e+03 8.310000000000000000e+03 8.160000000000000000e+03 8.233000000000000000e+03 8.234000000000000000e+03 8.150000000000000000e+03 8.225000000000000000e+03 8.209000000000000000e+03 8.057000000000000000e+03 8.194000000000000000e+03 8.257000000000000000e+03 8.130000000000000000e+03 8.009000000000000000e+03 8.100000000000000000e+03 8.316000000000000000e+03 8.316000000000000000e+03 8.116000000000000000e+03 8.132000000000000000e+03 8.181000000000000000e+03 8.186000000000000000e+03 8.037000000000000000e+03 8.185000000000000000e+03 8.171000000000000000e+03 8.125000000000000000e+03 8.174000000000000000e+03 8.042000000000000000e+03 8.214000000000000000e+03 8.147000000000000000e+03 8.136000000000000000e+03 8.033000000000000000e+03 8.236000000000000000e+03 8.113000000000000000e+03 8.175000000000000000e+03 7.953000000000000000e+03 8.071000000000000000e+03 7.946000000000000000e+03 7.998000000000000000e+03 7.991000000000000000e+03 8.083000000000000000e+03 8.093000000000000000e+03 8.089000000000000000e+03 8.114000000000000000e+03 8.130000000000000000e+03 7.951000000000000000e+03 8.183000000000000000e+03 8.084000000000000000e+03 7.975000000000000000e+03 8.083000000000000000e+03 7.992000000000000000e+03 7.991000000000000000e+03 7.999000000000000000e+03 7.843000000000000000e+03 8.019000000000000000e+03 8.115000000000000000e+03 8.082000000000000000e+03 8.002000000000000000e+03 7.855000000000000000e+03 8.001000000000000000e+03 8.001000000000000000e+03 7.852000000000000000e+03 7.858000000000000000e+03 7.860000000000000000e+03 8.063000000000000000e+03 7.959000000000000000e+03 7.947000000000000000e+03 8.118000000000000000e+03 7.933000000000000000e+03 7.790000000000000000e+03 8.072000000000000000e+03 8.020000000000000000e+03 8.095000000000000000e+03 7.895000000000000000e+03 7.942000000000000000e+03 7.916000000000000000e+03 7.896000000000000000e+03 8.030000000000000000e+03 7.809000000000000000e+03 7.848000000000000000e+03 8.033000000000000000e+03 7.838000000000000000e+03 7.889000000000000000e+03 7.982000000000000000e+03 7.779000000000000000e+03 8.000000000000000000e+03 7.981000000000000000e+03 7.829000000000000000e+03 7.817000000000000000e+03 7.922000000000000000e+03 7.913000000000000000e+03 7.973000000000000000e+03 7.802000000000000000e+03 7.895000000000000000e+03 7.808000000000000000e+03 7.775000000000000000e+03 7.843000000000000000e+03 7.695000000000000000e+03 7.875000000000000000e+03 7.690000000000000000e+03 7.796000000000000000e+03 7.619000000000000000e+03 7.768000000000000000e+03 7.709000000000000000e+03 7.779000000000000000e+03 7.777000000000000000e+03 7.808000000000000000e+03 7.706000000000000000e+03 7.798000000000000000e+03 7.860000000000000000e+03 7.829000000000000000e+03 7.777000000000000000e+03 7.629000000000000000e+03 7.692000000000000000e+03 7.718000000000000000e+03 7.841000000000000000e+03 7.815000000000000000e+03 7.695000000000000000e+03 7.706000000000000000e+03 7.727000000000000000e+03 7.777000000000000000e+03 7.818000000000000000e+03 7.647000000000000000e+03 7.843000000000000000e+03 7.821000000000000000e+03 7.802000000000000000e+03 7.888000000000000000e+03 7.637000000000000000e+03 7.553000000000000000e+03 7.919000000000000000e+03 7.747000000000000000e+03 7.542000000000000000e+03 7.719000000000000000e+03 7.628000000000000000e+03 7.629000000000000000e+03 7.484000000000000000e+03 7.536000000000000000e+03 7.833000000000000000e+03 7.630000000000000000e+03 7.423000000000000000e+03 7.558000000000000000e+03 7.763000000000000000e+03 7.753000000000000000e+03 7.702000000000000000e+03 7.518000000000000000e+03 7.616000000000000000e+03 7.482000000000000000e+03 7.470000000000000000e+03 7.716000000000000000e+03 7.561000000000000000e+03 7.505000000000000000e+03 7.533000000000000000e+03 7.762000000000000000e+03 7.287000000000000000e+03 7.476000000000000000e+03 7.633000000000000000e+03 7.488000000000000000e+03 7.637000000000000000e+03 7.292000000000000000e+03 7.517000000000000000e+03 7.601000000000000000e+03 7.482000000000000000e+03 7.493000000000000000e+03 7.436000000000000000e+03 7.440000000000000000e+03 7.637000000000000000e+03 7.393000000000000000e+03 7.544000000000000000e+03 7.619000000000000000e+03 7.583000000000000000e+03 7.432000000000000000e+03 7.506000000000000000e+03 7.531000000000000000e+03 7.248000000000000000e+03 7.235000000000000000e+03 7.608000000000000000e+03 7.457000000000000000e+03 7.605000000000000000e+03 7.411000000000000000e+03 7.539000000000000000e+03 7.315000000000000000e+03 7.424000000000000000e+03 7.455000000000000000e+03 7.409000000000000000e+03 7.361000000000000000e+03 7.459000000000000000e+03 7.356000000000000000e+03 7.497000000000000000e+03 7.473000000000000000e+03 7.428000000000000000e+03 7.456000000000000000e+03 7.488000000000000000e+03 7.345000000000000000e+03 7.370000000000000000e+03 7.412000000000000000e+03 7.594000000000000000e+03 7.238000000000000000e+03 7.435000000000000000e+03 7.360000000000000000e+03 7.378000000000000000e+03 7.386000000000000000e+03 7.466000000000000000e+03 7.311000000000000000e+03 7.422000000000000000e+03 7.532000000000000000e+03 7.382000000000000000e+03 7.263000000000000000e+03 7.308000000000000000e+03 7.297000000000000000e+03 7.416000000000000000e+03 7.419000000000000000e+03 7.301000000000000000e+03 7.361000000000000000e+03 7.394000000000000000e+03 7.311000000000000000e+03 7.185000000000000000e+03 7.338000000000000000e+03 7.265000000000000000e+03 7.266000000000000000e+03 7.270000000000000000e+03 7.186000000000000000e+03 7.291000000000000000e+03 7.297000000000000000e+03 7.292000000000000000e+03 7.194000000000000000e+03 7.382000000000000000e+03 7.374000000000000000e+03 7.220000000000000000e+03 7.110000000000000000e+03 7.283000000000000000e+03 7.264000000000000000e+03 7.342000000000000000e+03 7.203000000000000000e+03 7.306000000000000000e+03 7.333000000000000000e+03 7.248000000000000000e+03 7.225000000000000000e+03 7.244000000000000000e+03 7.175000000000000000e+03 7.299000000000000000e+03 7.207000000000000000e+03 7.350000000000000000e+03 7.205000000000000000e+03 7.185000000000000000e+03 7.282000000000000000e+03 7.151000000000000000e+03 7.104000000000000000e+03 7.246000000000000000e+03 7.147000000000000000e+03 7.279000000000000000e+03 7.252000000000000000e+03 7.081000000000000000e+03 7.244000000000000000e+03 7.106000000000000000e+03 7.342000000000000000e+03 7.319000000000000000e+03 7.155000000000000000e+03 7.088000000000000000e+03 7.042000000000000000e+03 7.279000000000000000e+03 7.135000000000000000e+03 7.161000000000000000e+03 7.138000000000000000e+03 7.188000000000000000e+03 7.150000000000000000e+03 7.329000000000000000e+03 7.161000000000000000e+03 7.086000000000000000e+03 6.951000000000000000e+03 7.212000000000000000e+03 7.070000000000000000e+03 7.246000000000000000e+03 7.083000000000000000e+03 7.220000000000000000e+03 7.037000000000000000e+03 7.067000000000000000e+03 7.032000000000000000e+03 6.970000000000000000e+03 7.095000000000000000e+03 7.103000000000000000e+03 6.960000000000000000e+03 7.015000000000000000e+03 6.866000000000000000e+03 7.036000000000000000e+03 7.167000000000000000e+03 7.009000000000000000e+03 7.131000000000000000e+03 7.115000000000000000e+03 7.035000000000000000e+03 7.064000000000000000e+03 7.194000000000000000e+03 7.049000000000000000e+03 7.028000000000000000e+03 7.068000000000000000e+03 6.915000000000000000e+03 7.111000000000000000e+03 7.189000000000000000e+03 6.830000000000000000e+03 6.885000000000000000e+03 6.982000000000000000e+03 6.938000000000000000e+03 6.931000000000000000e+03 7.208000000000000000e+03 6.971000000000000000e+03 7.054000000000000000e+03 7.060000000000000000e+03 6.941000000000000000e+03 7.018000000000000000e+03 6.891000000000000000e+03 6.998000000000000000e+03 6.916000000000000000e+03 7.049000000000000000e+03 6.928000000000000000e+03 6.946000000000000000e+03 6.953000000000000000e+03 6.836000000000000000e+03 6.954000000000000000e+03 6.850000000000000000e+03 6.876000000000000000e+03 6.801000000000000000e+03 6.914000000000000000e+03 6.968000000000000000e+03 6.716000000000000000e+03 6.939000000000000000e+03 6.967000000000000000e+03 6.875000000000000000e+03 6.918000000000000000e+03 7.002000000000000000e+03 6.851000000000000000e+03 6.964000000000000000e+03 6.940000000000000000e+03 6.869000000000000000e+03 6.955000000000000000e+03 6.889000000000000000e+03 6.863000000000000000e+03 6.895000000000000000e+03 7.052000000000000000e+03 7.016000000000000000e+03 6.887000000000000000e+03 6.900000000000000000e+03 6.852000000000000000e+03 6.919000000000000000e+03 6.805000000000000000e+03 7.016000000000000000e+03 6.711000000000000000e+03 6.853000000000000000e+03 6.690000000000000000e+03 6.943000000000000000e+03 6.749000000000000000e+03 6.833000000000000000e+03 6.664000000000000000e+03 6.769000000000000000e+03 6.740000000000000000e+03 6.703000000000000000e+03 6.866000000000000000e+03 6.905000000000000000e+03 6.892000000000000000e+03 6.916000000000000000e+03 6.865000000000000000e+03 6.791000000000000000e+03 6.751000000000000000e+03 6.731000000000000000e+03 6.868000000000000000e+03 6.716000000000000000e+03 6.862000000000000000e+03 6.809000000000000000e+03 6.791000000000000000e+03 6.780000000000000000e+03 6.810000000000000000e+03 6.824000000000000000e+03 6.816000000000000000e+03 6.688000000000000000e+03 6.877000000000000000e+03 6.889000000000000000e+03 6.926000000000000000e+03 6.725000000000000000e+03 6.665000000000000000e+03 6.802000000000000000e+03 6.773000000000000000e+03 6.754000000000000000e+03 6.727000000000000000e+03 6.692000000000000000e+03 6.751000000000000000e+03 6.784000000000000000e+03 6.644000000000000000e+03 6.732000000000000000e+03 6.867000000000000000e+03 6.643000000000000000e+03 6.640000000000000000e+03 6.818000000000000000e+03 6.860000000000000000e+03 6.683000000000000000e+03 6.799000000000000000e+03 6.669000000000000000e+03 6.750000000000000000e+03 6.835000000000000000e+03 6.715000000000000000e+03 6.632000000000000000e+03 6.875000000000000000e+03 6.634000000000000000e+03 6.637000000000000000e+03 6.809000000000000000e+03 6.664000000000000000e+03 6.754000000000000000e+03 6.799000000000000000e+03 6.751000000000000000e+03 6.603000000000000000e+03 6.696000000000000000e+03 6.571000000000000000e+03 6.884000000000000000e+03 6.626000000000000000e+03 6.636000000000000000e+03 6.641000000000000000e+03 6.644000000000000000e+03 6.591000000000000000e+03 6.611000000000000000e+03 6.480000000000000000e+03 6.478000000000000000e+03 6.582000000000000000e+03 6.611000000000000000e+03 6.588000000000000000e+03 6.465000000000000000e+03 6.585000000000000000e+03 6.640000000000000000e+03 6.659000000000000000e+03 6.654000000000000000e+03 6.559000000000000000e+03 6.659000000000000000e+03 6.544000000000000000e+03 6.430000000000000000e+03 6.626000000000000000e+03 6.458000000000000000e+03 6.627000000000000000e+03 6.440000000000000000e+03 6.490000000000000000e+03 6.655000000000000000e+03 6.602000000000000000e+03 6.521000000000000000e+03 6.487000000000000000e+03 6.403000000000000000e+03 6.506000000000000000e+03 6.550000000000000000e+03 6.396000000000000000e+03 6.571000000000000000e+03 6.622000000000000000e+03 6.480000000000000000e+03 6.644000000000000000e+03 6.426000000000000000e+03 6.683000000000000000e+03 6.382000000000000000e+03 6.248000000000000000e+03 6.561000000000000000e+03 6.468000000000000000e+03 6.452000000000000000e+03 6.441000000000000000e+03 6.607000000000000000e+03 6.533000000000000000e+03 6.371000000000000000e+03 6.548000000000000000e+03 6.423000000000000000e+03 6.463000000000000000e+03 6.431000000000000000e+03 6.412000000000000000e+03 6.344000000000000000e+03 6.410000000000000000e+03 6.362000000000000000e+03 6.402000000000000000e+03 6.286000000000000000e+03 6.368000000000000000e+03 6.365000000000000000e+03 6.558000000000000000e+03 6.298000000000000000e+03 6.419000000000000000e+03 6.395000000000000000e+03 6.424000000000000000e+03 6.431000000000000000e+03 6.368000000000000000e+03 6.532000000000000000e+03 6.301000000000000000e+03 6.345000000000000000e+03 6.395000000000000000e+03 6.401000000000000000e+03 6.396000000000000000e+03 6.227000000000000000e+03 6.307000000000000000e+03 6.404000000000000000e+03 6.389000000000000000e+03 6.378000000000000000e+03 6.272000000000000000e+03 6.447000000000000000e+03 6.401000000000000000e+03 6.377000000000000000e+03 6.288000000000000000e+03 6.464000000000000000e+03 6.374000000000000000e+03 6.268000000000000000e+03 6.196000000000000000e+03 6.403000000000000000e+03 6.393000000000000000e+03 6.453000000000000000e+03 6.262000000000000000e+03 6.101000000000000000e+03 6.330000000000000000e+03 6.328000000000000000e+03 6.290000000000000000e+03 6.196000000000000000e+03 6.184000000000000000e+03 6.252000000000000000e+03 6.321000000000000000e+03 6.290000000000000000e+03 6.295000000000000000e+03 6.338000000000000000e+03 6.354000000000000000e+03 6.400000000000000000e+03 6.303000000000000000e+03 6.320000000000000000e+03 6.381000000000000000e+03 6.429000000000000000e+03 6.336000000000000000e+03 6.282000000000000000e+03 6.190000000000000000e+03 6.288000000000000000e+03 6.130000000000000000e+03 6.308000000000000000e+03 6.274000000000000000e+03 6.266000000000000000e+03 6.166000000000000000e+03 6.379000000000000000e+03 6.123000000000000000e+03 6.249000000000000000e+03 6.109000000000000000e+03 6.238000000000000000e+03 6.287000000000000000e+03 6.329000000000000000e+03 6.230000000000000000e+03 6.035000000000000000e+03 6.310000000000000000e+03 6.253000000000000000e+03 6.306000000000000000e+03 6.179000000000000000e+03 6.169000000000000000e+03 6.349000000000000000e+03 6.172000000000000000e+03 6.182000000000000000e+03 6.181000000000000000e+03 6.167000000000000000e+03 6.150000000000000000e+03 6.186000000000000000e+03 6.223000000000000000e+03 6.292000000000000000e+03 6.122000000000000000e+03 5.983000000000000000e+03 6.217000000000000000e+03 6.162000000000000000e+03 6.300000000000000000e+03 6.182000000000000000e+03 6.246000000000000000e+03 6.195000000000000000e+03 6.192000000000000000e+03 6.083000000000000000e+03 6.160000000000000000e+03 6.078000000000000000e+03 6.097000000000000000e+03 6.075000000000000000e+03 6.111000000000000000e+03 6.093000000000000000e+03 6.156000000000000000e+03 6.058000000000000000e+03 6.102000000000000000e+03 6.144000000000000000e+03 6.058000000000000000e+03 6.236000000000000000e+03 6.216000000000000000e+03 6.132000000000000000e+03 6.033000000000000000e+03 6.122000000000000000e+03 5.972000000000000000e+03 6.093000000000000000e+03 6.133000000000000000e+03 5.914000000000000000e+03 6.123000000000000000e+03 6.109000000000000000e+03 6.081000000000000000e+03 6.134000000000000000e+03 6.012000000000000000e+03 5.979000000000000000e+03 6.033000000000000000e+03 5.910000000000000000e+03 6.048000000000000000e+03 5.986000000000000000e+03 6.065000000000000000e+03 6.031000000000000000e+03 5.995000000000000000e+03 5.989000000000000000e+03 6.032000000000000000e+03 6.120000000000000000e+03 5.970000000000000000e+03 5.986000000000000000e+03 6.007000000000000000e+03 5.971000000000000000e+03 6.071000000000000000e+03 5.858000000000000000e+03 5.915000000000000000e+03 5.963000000000000000e+03 5.880000000000000000e+03 6.065000000000000000e+03 5.906000000000000000e+03 6.027000000000000000e+03 6.087000000000000000e+03 5.907000000000000000e+03 6.068000000000000000e+03 5.949000000000000000e+03 6.024000000000000000e+03 5.857000000000000000e+03 6.103000000000000000e+03 6.188000000000000000e+03 5.911000000000000000e+03 5.971000000000000000e+03 6.001000000000000000e+03 5.958000000000000000e+03 6.068000000000000000e+03 5.859000000000000000e+03 6.074000000000000000e+03 5.869000000000000000e+03 6.015000000000000000e+03 5.935000000000000000e+03 5.972000000000000000e+03 6.051000000000000000e+03 5.863000000000000000e+03 5.879000000000000000e+03 5.898000000000000000e+03 6.088000000000000000e+03 5.972000000000000000e+03 5.980000000000000000e+03 5.945000000000000000e+03 5.921000000000000000e+03 5.894000000000000000e+03 5.839000000000000000e+03 5.941000000000000000e+03 5.906000000000000000e+03 5.975000000000000000e+03 5.822000000000000000e+03 5.869000000000000000e+03 5.815000000000000000e+03 5.902000000000000000e+03 5.941000000000000000e+03 5.950000000000000000e+03 5.852000000000000000e+03 5.913000000000000000e+03 5.826000000000000000e+03 5.932000000000000000e+03 5.968000000000000000e+03 5.976000000000000000e+03 5.964000000000000000e+03 5.872000000000000000e+03 5.877000000000000000e+03 5.869000000000000000e+03 5.860000000000000000e+03 5.833000000000000000e+03 5.773000000000000000e+03 5.785000000000000000e+03 5.822000000000000000e+03 5.755000000000000000e+03 5.663000000000000000e+03 5.772000000000000000e+03 5.774000000000000000e+03 5.838000000000000000e+03 5.712000000000000000e+03 5.727000000000000000e+03 5.856000000000000000e+03 5.879000000000000000e+03 5.937000000000000000e+03 5.737000000000000000e+03 5.763000000000000000e+03 5.787000000000000000e+03 5.801000000000000000e+03 5.773000000000000000e+03 5.874000000000000000e+03 5.914000000000000000e+03 5.799000000000000000e+03 5.833000000000000000e+03 5.819000000000000000e+03 5.868000000000000000e+03 5.913000000000000000e+03 5.853000000000000000e+03 5.828000000000000000e+03 5.709000000000000000e+03 5.759000000000000000e+03 5.869000000000000000e+03 5.907000000000000000e+03 5.850000000000000000e+03 5.752000000000000000e+03 5.915000000000000000e+03 5.732000000000000000e+03 5.698000000000000000e+03 5.783000000000000000e+03 5.749000000000000000e+03 5.780000000000000000e+03 5.741000000000000000e+03 5.779000000000000000e+03 5.718000000000000000e+03 5.699000000000000000e+03 5.756000000000000000e+03 5.794000000000000000e+03 5.724000000000000000e+03 5.723000000000000000e+03 5.805000000000000000e+03 5.757000000000000000e+03 5.736000000000000000e+03 5.744000000000000000e+03 5.731000000000000000e+03 5.608000000000000000e+03 5.828000000000000000e+03 5.828000000000000000e+03 5.776000000000000000e+03 5.663000000000000000e+03 5.741000000000000000e+03 5.577000000000000000e+03 5.569000000000000000e+03 5.631000000000000000e+03 5.720000000000000000e+03 5.657000000000000000e+03 5.559000000000000000e+03 5.637000000000000000e+03 5.668000000000000000e+03 5.772000000000000000e+03 5.634000000000000000e+03 5.818000000000000000e+03 5.709000000000000000e+03 5.689000000000000000e+03 5.638000000000000000e+03 5.641000000000000000e+03 5.621000000000000000e+03 5.699000000000000000e+03 5.526000000000000000e+03 5.633000000000000000e+03 5.577000000000000000e+03 5.638000000000000000e+03 5.648000000000000000e+03 5.578000000000000000e+03 5.588000000000000000e+03 5.574000000000000000e+03 5.545000000000000000e+03 5.712000000000000000e+03 5.580000000000000000e+03 5.579000000000000000e+03 5.554000000000000000e+03 5.536000000000000000e+03 5.552000000000000000e+03 5.687000000000000000e+03 5.656000000000000000e+03 5.545000000000000000e+03 5.616000000000000000e+03 5.567000000000000000e+03 5.496000000000000000e+03 5.561000000000000000e+03 5.693000000000000000e+03 5.440000000000000000e+03 5.521000000000000000e+03 5.533000000000000000e+03 5.520000000000000000e+03 5.478000000000000000e+03 5.499000000000000000e+03 5.627000000000000000e+03 5.487000000000000000e+03 5.573000000000000000e+03 5.521000000000000000e+03 5.577000000000000000e+03 5.589000000000000000e+03 5.616000000000000000e+03 5.466000000000000000e+03 5.522000000000000000e+03 5.502000000000000000e+03 5.678000000000000000e+03 5.474000000000000000e+03 5.449000000000000000e+03 5.488000000000000000e+03 5.505000000000000000e+03 5.473000000000000000e+03 5.639000000000000000e+03 5.443000000000000000e+03 5.429000000000000000e+03 5.533000000000000000e+03 5.535000000000000000e+03 5.490000000000000000e+03 5.429000000000000000e+03 5.409000000000000000e+03 5.450000000000000000e+03 5.483000000000000000e+03 5.352000000000000000e+03 5.512000000000000000e+03 5.552000000000000000e+03 5.252000000000000000e+03 5.535000000000000000e+03 5.315000000000000000e+03 5.307000000000000000e+03 5.408000000000000000e+03 5.517000000000000000e+03 5.372000000000000000e+03 5.453000000000000000e+03 5.398000000000000000e+03 5.440000000000000000e+03 5.399000000000000000e+03 5.353000000000000000e+03 5.514000000000000000e+03 5.392000000000000000e+03 5.413000000000000000e+03 5.303000000000000000e+03 5.308000000000000000e+03 5.497000000000000000e+03 5.479000000000000000e+03 5.196000000000000000e+03 5.472000000000000000e+03 5.455000000000000000e+03 5.407000000000000000e+03 5.360000000000000000e+03 5.354000000000000000e+03 5.381000000000000000e+03 5.322000000000000000e+03 5.242000000000000000e+03 5.279000000000000000e+03 5.388000000000000000e+03 5.506000000000000000e+03 5.406000000000000000e+03 5.423000000000000000e+03 5.409000000000000000e+03 5.307000000000000000e+03 5.432000000000000000e+03 5.464000000000000000e+03 5.309000000000000000e+03 5.314000000000000000e+03 5.453000000000000000e+03 5.471000000000000000e+03 5.355000000000000000e+03 5.344000000000000000e+03 5.490000000000000000e+03 5.337000000000000000e+03 5.420000000000000000e+03 5.331000000000000000e+03 5.509000000000000000e+03 5.481000000000000000e+03 5.345000000000000000e+03 5.335000000000000000e+03 5.303000000000000000e+03 5.327000000000000000e+03 5.268000000000000000e+03 5.309000000000000000e+03 5.388000000000000000e+03 5.178000000000000000e+03 5.373000000000000000e+03 5.279000000000000000e+03 5.340000000000000000e+03 5.414000000000000000e+03 5.234000000000000000e+03 5.336000000000000000e+03 5.296000000000000000e+03 5.294000000000000000e+03 5.217000000000000000e+03 5.325000000000000000e+03 5.315000000000000000e+03 5.223000000000000000e+03 5.334000000000000000e+03 5.245000000000000000e+03 5.291000000000000000e+03 5.335000000000000000e+03 5.271000000000000000e+03 5.244000000000000000e+03 5.258000000000000000e+03 5.245000000000000000e+03 5.257000000000000000e+03 5.314000000000000000e+03 5.306000000000000000e+03 5.283000000000000000e+03 5.289000000000000000e+03 5.257000000000000000e+03 5.323000000000000000e+03 5.313000000000000000e+03 5.295000000000000000e+03 5.240000000000000000e+03 5.242000000000000000e+03 5.345000000000000000e+03 5.136000000000000000e+03 5.199000000000000000e+03 5.297000000000000000e+03 5.330000000000000000e+03 5.245000000000000000e+03 5.229000000000000000e+03 5.207000000000000000e+03 5.219000000000000000e+03 5.282000000000000000e+03 5.237000000000000000e+03 5.147000000000000000e+03 5.146000000000000000e+03 5.256000000000000000e+03 5.191000000000000000e+03 5.257000000000000000e+03 5.227000000000000000e+03 5.299000000000000000e+03 5.203000000000000000e+03 5.231000000000000000e+03 5.189000000000000000e+03 5.141000000000000000e+03 5.166000000000000000e+03 5.158000000000000000e+03 5.162000000000000000e+03 5.091000000000000000e+03 5.244000000000000000e+03 5.205000000000000000e+03 5.255000000000000000e+03 5.119000000000000000e+03 5.262000000000000000e+03 5.163000000000000000e+03 5.200000000000000000e+03 5.230000000000000000e+03 5.197000000000000000e+03 5.265000000000000000e+03 5.081000000000000000e+03 5.199000000000000000e+03 5.238000000000000000e+03 5.208000000000000000e+03 5.069000000000000000e+03 5.069000000000000000e+03 5.207000000000000000e+03 5.166000000000000000e+03 5.129000000000000000e+03 5.209000000000000000e+03 5.182000000000000000e+03 5.214000000000000000e+03 5.306000000000000000e+03 5.137000000000000000e+03 5.109000000000000000e+03 5.173000000000000000e+03 5.157000000000000000e+03 5.208000000000000000e+03 5.179000000000000000e+03 5.235000000000000000e+03 5.312000000000000000e+03 5.120000000000000000e+03 5.189000000000000000e+03 5.033000000000000000e+03 5.187000000000000000e+03 5.198000000000000000e+03 4.978000000000000000e+03 5.006000000000000000e+03 5.050000000000000000e+03 5.161000000000000000e+03 5.179000000000000000e+03 5.183000000000000000e+03 5.074000000000000000e+03 5.082000000000000000e+03 5.116000000000000000e+03 5.022000000000000000e+03 5.228000000000000000e+03 5.158000000000000000e+03 5.154000000000000000e+03 5.065000000000000000e+03 5.082000000000000000e+03 5.070000000000000000e+03 4.981000000000000000e+03 5.191000000000000000e+03 5.082000000000000000e+03 5.057000000000000000e+03 5.229000000000000000e+03 5.064000000000000000e+03 5.157000000000000000e+03 5.221000000000000000e+03 5.164000000000000000e+03 5.158000000000000000e+03 5.071000000000000000e+03 5.067000000000000000e+03 5.147000000000000000e+03 4.993000000000000000e+03 5.170000000000000000e+03 5.089000000000000000e+03 5.091000000000000000e+03 4.991000000000000000e+03 5.054000000000000000e+03 5.016000000000000000e+03 4.986000000000000000e+03 5.176000000000000000e+03 5.131000000000000000e+03 4.997000000000000000e+03 5.098000000000000000e+03 4.926000000000000000e+03 5.061000000000000000e+03 5.073000000000000000e+03 4.937000000000000000e+03 5.067000000000000000e+03 5.115000000000000000e+03 4.925000000000000000e+03 4.968000000000000000e+03 4.972000000000000000e+03 4.903000000000000000e+03 5.015000000000000000e+03 5.018000000000000000e+03 4.957000000000000000e+03 4.977000000000000000e+03 4.958000000000000000e+03 4.973000000000000000e+03 5.042000000000000000e+03 4.826000000000000000e+03 4.968000000000000000e+03 4.982000000000000000e+03 5.019000000000000000e+03 5.059000000000000000e+03 4.835000000000000000e+03 5.002000000000000000e+03 4.973000000000000000e+03 5.024000000000000000e+03 5.057000000000000000e+03 5.050000000000000000e+03 4.949000000000000000e+03 5.181000000000000000e+03 4.981000000000000000e+03 5.031000000000000000e+03 4.848000000000000000e+03 4.968000000000000000e+03 4.964000000000000000e+03 4.890000000000000000e+03 4.891000000000000000e+03 4.908000000000000000e+03 4.890000000000000000e+03 4.921000000000000000e+03 5.006000000000000000e+03 4.932000000000000000e+03 4.988000000000000000e+03 4.977000000000000000e+03 5.023000000000000000e+03 4.975000000000000000e+03 4.923000000000000000e+03 5.003000000000000000e+03 4.861000000000000000e+03 4.869000000000000000e+03 4.919000000000000000e+03 4.876000000000000000e+03 4.846000000000000000e+03 4.782000000000000000e+03 4.959000000000000000e+03 4.982000000000000000e+03 4.792000000000000000e+03 4.937000000000000000e+03 4.981000000000000000e+03 5.003000000000000000e+03 4.834000000000000000e+03 4.930000000000000000e+03 4.932000000000000000e+03 4.920000000000000000e+03 4.804000000000000000e+03 4.845000000000000000e+03 4.876000000000000000e+03 4.837000000000000000e+03 4.777000000000000000e+03 4.914000000000000000e+03 5.021000000000000000e+03 4.839000000000000000e+03 4.830000000000000000e+03 4.819000000000000000e+03 4.811000000000000000e+03 4.953000000000000000e+03 4.805000000000000000e+03 4.880000000000000000e+03 4.941000000000000000e+03 4.763000000000000000e+03 4.873000000000000000e+03 4.793000000000000000e+03 4.854000000000000000e+03 4.869000000000000000e+03 4.872000000000000000e+03 4.759000000000000000e+03 4.936000000000000000e+03 4.898000000000000000e+03 4.804000000000000000e+03 4.749000000000000000e+03 4.731000000000000000e+03 4.759000000000000000e+03 4.825000000000000000e+03 4.759000000000000000e+03 4.834000000000000000e+03 4.785000000000000000e+03 4.802000000000000000e+03 4.769000000000000000e+03 4.801000000000000000e+03 4.672000000000000000e+03 4.702000000000000000e+03 4.627000000000000000e+03 4.802000000000000000e+03 4.878000000000000000e+03 4.787000000000000000e+03 4.685000000000000000e+03 4.785000000000000000e+03 4.791000000000000000e+03 4.742000000000000000e+03 4.776000000000000000e+03 4.848000000000000000e+03 4.779000000000000000e+03 4.744000000000000000e+03 4.805000000000000000e+03 4.779000000000000000e+03 4.654000000000000000e+03 4.657000000000000000e+03 4.689000000000000000e+03 4.736000000000000000e+03 4.782000000000000000e+03 4.609000000000000000e+03 4.745000000000000000e+03 4.677000000000000000e+03 4.762000000000000000e+03 4.660000000000000000e+03 4.745000000000000000e+03 4.762000000000000000e+03 4.734000000000000000e+03 4.635000000000000000e+03 4.573000000000000000e+03 4.716000000000000000e+03 4.722000000000000000e+03 4.593000000000000000e+03 4.633000000000000000e+03 4.675000000000000000e+03 4.760000000000000000e+03 4.713000000000000000e+03 4.677000000000000000e+03 4.699000000000000000e+03 4.664000000000000000e+03 4.623000000000000000e+03 4.638000000000000000e+03 4.682000000000000000e+03 4.655000000000000000e+03 4.784000000000000000e+03 4.621000000000000000e+03 4.727000000000000000e+03 4.592000000000000000e+03 4.649000000000000000e+03 4.650000000000000000e+03 4.800000000000000000e+03 4.621000000000000000e+03 4.649000000000000000e+03 4.614000000000000000e+03 4.654000000000000000e+03 4.604000000000000000e+03 4.513000000000000000e+03 4.550000000000000000e+03 4.649000000000000000e+03 4.717000000000000000e+03 4.639000000000000000e+03 4.755000000000000000e+03 4.644000000000000000e+03 4.569000000000000000e+03 4.673000000000000000e+03 4.651000000000000000e+03 4.585000000000000000e+03 4.566000000000000000e+03 4.583000000000000000e+03 4.647000000000000000e+03 4.546000000000000000e+03 4.525000000000000000e+03 4.568000000000000000e+03 4.719000000000000000e+03 4.583000000000000000e+03 4.563000000000000000e+03 4.618000000000000000e+03 4.505000000000000000e+03 4.597000000000000000e+03 4.568000000000000000e+03 4.597000000000000000e+03 4.707000000000000000e+03 4.617000000000000000e+03 4.552000000000000000e+03 4.644000000000000000e+03 4.513000000000000000e+03 4.552000000000000000e+03 4.568000000000000000e+03 4.606000000000000000e+03 4.696000000000000000e+03 4.546000000000000000e+03 4.638000000000000000e+03 4.625000000000000000e+03 4.469000000000000000e+03 4.640000000000000000e+03 4.616000000000000000e+03 4.669000000000000000e+03 4.610000000000000000e+03 4.534000000000000000e+03 4.765000000000000000e+03 4.575000000000000000e+03 4.575000000000000000e+03 4.581000000000000000e+03 4.486000000000000000e+03 4.550000000000000000e+03 4.555000000000000000e+03 4.628000000000000000e+03 4.493000000000000000e+03 4.636000000000000000e+03 4.461000000000000000e+03 4.514000000000000000e+03 4.491000000000000000e+03 4.593000000000000000e+03 4.541000000000000000e+03 4.637000000000000000e+03 4.549000000000000000e+03 4.470000000000000000e+03 4.463000000000000000e+03 4.504000000000000000e+03 4.461000000000000000e+03 4.713000000000000000e+03 4.509000000000000000e+03 4.423000000000000000e+03 4.587000000000000000e+03 4.489000000000000000e+03 4.589000000000000000e+03 4.470000000000000000e+03 4.452000000000000000e+03 4.540000000000000000e+03 4.568000000000000000e+03 4.539000000000000000e+03 4.405000000000000000e+03 4.476000000000000000e+03 4.442000000000000000e+03 4.518000000000000000e+03 4.575000000000000000e+03 4.561000000000000000e+03 4.466000000000000000e+03 4.408000000000000000e+03 4.464000000000000000e+03 4.293000000000000000e+03 4.385000000000000000e+03 4.505000000000000000e+03 4.501000000000000000e+03 4.451000000000000000e+03 4.541000000000000000e+03 4.392000000000000000e+03 4.540000000000000000e+03 4.441000000000000000e+03 4.407000000000000000e+03 4.498000000000000000e+03 4.413000000000000000e+03 4.511000000000000000e+03 4.432000000000000000e+03 4.509000000000000000e+03 4.432000000000000000e+03 4.459000000000000000e+03 4.471000000000000000e+03 4.391000000000000000e+03 4.349000000000000000e+03 4.357000000000000000e+03 4.384000000000000000e+03 4.425000000000000000e+03 4.369000000000000000e+03 4.289000000000000000e+03 4.469000000000000000e+03 4.432000000000000000e+03 4.333000000000000000e+03 4.508000000000000000e+03 4.338000000000000000e+03 4.287000000000000000e+03 4.436000000000000000e+03 4.364000000000000000e+03 4.495000000000000000e+03 4.455000000000000000e+03 4.334000000000000000e+03 4.310000000000000000e+03 4.463000000000000000e+03 4.456000000000000000e+03 4.437000000000000000e+03 4.426000000000000000e+03 4.465000000000000000e+03 4.317000000000000000e+03 4.347000000000000000e+03 4.384000000000000000e+03 4.292000000000000000e+03 4.266000000000000000e+03 4.378000000000000000e+03 4.208000000000000000e+03 4.305000000000000000e+03 4.340000000000000000e+03 4.381000000000000000e+03 4.254000000000000000e+03 4.346000000000000000e+03 4.232000000000000000e+03 4.328000000000000000e+03 4.348000000000000000e+03 4.270000000000000000e+03 4.375000000000000000e+03 4.350000000000000000e+03 4.231000000000000000e+03 4.222000000000000000e+03 4.238000000000000000e+03 4.348000000000000000e+03 4.388000000000000000e+03 4.350000000000000000e+03 4.442000000000000000e+03 4.298000000000000000e+03 4.426000000000000000e+03 4.284000000000000000e+03 4.267000000000000000e+03 4.230000000000000000e+03 4.274000000000000000e+03 4.295000000000000000e+03 4.408000000000000000e+03 4.311000000000000000e+03 4.316000000000000000e+03 4.223000000000000000e+03 4.276000000000000000e+03 4.191000000000000000e+03 4.254000000000000000e+03 4.246000000000000000e+03 4.287000000000000000e+03 4.297000000000000000e+03 4.319000000000000000e+03 4.327000000000000000e+03 4.109000000000000000e+03 4.350000000000000000e+03 4.288000000000000000e+03 4.231000000000000000e+03 4.176000000000000000e+03 4.192000000000000000e+03 4.168000000000000000e+03 4.237000000000000000e+03 4.232000000000000000e+03 4.104000000000000000e+03 4.257000000000000000e+03 4.238000000000000000e+03 4.315000000000000000e+03 4.226000000000000000e+03 4.138000000000000000e+03 4.165000000000000000e+03 4.218000000000000000e+03 4.308000000000000000e+03 4.296000000000000000e+03 4.244000000000000000e+03 4.128000000000000000e+03 4.391000000000000000e+03 4.139000000000000000e+03 4.171000000000000000e+03 4.169000000000000000e+03 4.157000000000000000e+03 4.194000000000000000e+03 4.212000000000000000e+03 4.182000000000000000e+03 4.134000000000000000e+03 4.051000000000000000e+03 4.163000000000000000e+03 4.154000000000000000e+03 4.189000000000000000e+03 4.072000000000000000e+03 4.214000000000000000e+03 4.133000000000000000e+03 4.225000000000000000e+03 4.236000000000000000e+03 4.063000000000000000e+03 4.156000000000000000e+03 4.176000000000000000e+03 4.157000000000000000e+03 4.230000000000000000e+03 4.162000000000000000e+03 4.001000000000000000e+03 4.202000000000000000e+03 4.057000000000000000e+03 4.144000000000000000e+03 4.142000000000000000e+03 4.134000000000000000e+03 4.039000000000000000e+03 4.200000000000000000e+03 4.044000000000000000e+03 4.174000000000000000e+03 4.062000000000000000e+03 4.208000000000000000e+03 4.120000000000000000e+03 4.011000000000000000e+03 4.063000000000000000e+03 4.141000000000000000e+03 4.182000000000000000e+03 4.058000000000000000e+03 4.012000000000000000e+03 4.120000000000000000e+03 4.102000000000000000e+03 4.124000000000000000e+03 4.084000000000000000e+03 4.052000000000000000e+03 4.163000000000000000e+03 4.085000000000000000e+03 4.121000000000000000e+03 4.076000000000000000e+03 4.049000000000000000e+03 4.128000000000000000e+03 4.194000000000000000e+03 4.006000000000000000e+03 4.127000000000000000e+03 4.022000000000000000e+03 3.799000000000000000e+03 4.128000000000000000e+03 4.008000000000000000e+03 4.018000000000000000e+03 4.038000000000000000e+03 4.013000000000000000e+03 4.048000000000000000e+03 4.096000000000000000e+03 4.093000000000000000e+03 3.975000000000000000e+03 4.046000000000000000e+03 4.129000000000000000e+03 4.078000000000000000e+03 4.039000000000000000e+03 3.948000000000000000e+03 4.002000000000000000e+03 4.030000000000000000e+03 4.089000000000000000e+03 4.071000000000000000e+03 4.020000000000000000e+03 4.011000000000000000e+03 3.902000000000000000e+03 4.160000000000000000e+03 4.009000000000000000e+03 4.027000000000000000e+03 4.003000000000000000e+03 4.092000000000000000e+03 3.912000000000000000e+03 4.067000000000000000e+03 3.893000000000000000e+03 3.982000000000000000e+03 4.010000000000000000e+03 3.982000000000000000e+03 3.972000000000000000e+03 4.074000000000000000e+03 3.973000000000000000e+03 4.027000000000000000e+03 3.958000000000000000e+03 4.011000000000000000e+03 3.968000000000000000e+03 3.841000000000000000e+03 4.104000000000000000e+03 4.088000000000000000e+03 4.031000000000000000e+03 3.959000000000000000e+03 4.042000000000000000e+03 3.957000000000000000e+03 3.914000000000000000e+03 3.907000000000000000e+03 3.970000000000000000e+03 3.839000000000000000e+03 3.989000000000000000e+03 3.858000000000000000e+03 4.023000000000000000e+03 3.971000000000000000e+03 3.942000000000000000e+03 4.024000000000000000e+03 4.002000000000000000e+03 3.926000000000000000e+03 3.898000000000000000e+03 3.899000000000000000e+03 3.899000000000000000e+03 3.880000000000000000e+03 3.934000000000000000e+03 3.985000000000000000e+03 3.937000000000000000e+03 3.915000000000000000e+03 4.035000000000000000e+03 4.091000000000000000e+03 3.935000000000000000e+03 3.931000000000000000e+03 3.998000000000000000e+03 3.964000000000000000e+03 3.843000000000000000e+03 3.886000000000000000e+03 4.001000000000000000e+03 3.864000000000000000e+03 3.842000000000000000e+03 3.824000000000000000e+03 3.771000000000000000e+03 3.892000000000000000e+03 3.894000000000000000e+03 3.862000000000000000e+03 3.877000000000000000e+03 3.939000000000000000e+03 3.801000000000000000e+03 3.894000000000000000e+03 3.830000000000000000e+03 3.693000000000000000e+03 3.912000000000000000e+03 3.809000000000000000e+03 3.745000000000000000e+03 3.838000000000000000e+03 3.848000000000000000e+03 3.777000000000000000e+03 3.800000000000000000e+03 3.724000000000000000e+03 3.806000000000000000e+03 3.837000000000000000e+03 3.868000000000000000e+03 3.753000000000000000e+03 3.767000000000000000e+03 3.768000000000000000e+03 3.761000000000000000e+03 3.742000000000000000e+03 3.720000000000000000e+03 3.787000000000000000e+03 3.803000000000000000e+03 3.670000000000000000e+03 3.787000000000000000e+03 3.750000000000000000e+03 3.720000000000000000e+03 3.652000000000000000e+03 3.813000000000000000e+03 3.750000000000000000e+03 3.817000000000000000e+03 3.765000000000000000e+03 3.748000000000000000e+03 3.649000000000000000e+03 3.794000000000000000e+03 3.756000000000000000e+03 3.700000000000000000e+03 3.849000000000000000e+03 3.736000000000000000e+03 3.786000000000000000e+03 3.675000000000000000e+03 3.681000000000000000e+03 3.740000000000000000e+03 3.601000000000000000e+03 3.732000000000000000e+03 3.779000000000000000e+03 3.730000000000000000e+03 3.657000000000000000e+03 3.713000000000000000e+03 3.777000000000000000e+03 3.703000000000000000e+03 3.664000000000000000e+03 3.728000000000000000e+03 3.621000000000000000e+03 3.669000000000000000e+03 3.651000000000000000e+03 3.743000000000000000e+03 3.656000000000000000e+03 3.613000000000000000e+03 3.683000000000000000e+03 3.624000000000000000e+03 3.678000000000000000e+03 3.796000000000000000e+03 3.617000000000000000e+03 3.650000000000000000e+03 3.614000000000000000e+03 3.725000000000000000e+03 3.613000000000000000e+03 3.710000000000000000e+03 3.656000000000000000e+03 3.561000000000000000e+03 3.721000000000000000e+03 3.685000000000000000e+03 3.555000000000000000e+03 3.653000000000000000e+03 3.582000000000000000e+03 3.639000000000000000e+03 3.510000000000000000e+03 3.621000000000000000e+03 3.647000000000000000e+03 3.654000000000000000e+03 3.480000000000000000e+03 3.568000000000000000e+03 3.603000000000000000e+03 3.608000000000000000e+03 3.567000000000000000e+03 3.494000000000000000e+03 3.622000000000000000e+03 3.569000000000000000e+03 3.626000000000000000e+03 3.551000000000000000e+03 3.555000000000000000e+03 3.649000000000000000e+03 3.612000000000000000e+03 3.562000000000000000e+03 3.523000000000000000e+03 3.457000000000000000e+03 3.523000000000000000e+03 3.603000000000000000e+03 3.516000000000000000e+03 3.558000000000000000e+03 3.576000000000000000e+03 3.659000000000000000e+03 3.558000000000000000e+03 3.497000000000000000e+03 3.529000000000000000e+03 3.568000000000000000e+03 3.448000000000000000e+03 3.461000000000000000e+03 3.434000000000000000e+03 3.571000000000000000e+03 3.480000000000000000e+03 3.571000000000000000e+03 3.656000000000000000e+03 3.520000000000000000e+03 3.506000000000000000e+03 3.543000000000000000e+03 3.551000000000000000e+03 3.504000000000000000e+03 3.478000000000000000e+03 3.493000000000000000e+03 3.512000000000000000e+03 3.534000000000000000e+03 3.541000000000000000e+03 3.527000000000000000e+03 3.539000000000000000e+03 3.441000000000000000e+03 3.505000000000000000e+03 3.516000000000000000e+03 3.457000000000000000e+03 3.547000000000000000e+03 3.537000000000000000e+03 3.488000000000000000e+03 3.496000000000000000e+03 3.548000000000000000e+03 3.445000000000000000e+03 3.550000000000000000e+03 3.437000000000000000e+03 3.460000000000000000e+03 3.553000000000000000e+03 3.523000000000000000e+03 3.530000000000000000e+03 3.386000000000000000e+03 3.494000000000000000e+03 3.436000000000000000e+03 3.399000000000000000e+03 3.382000000000000000e+03 3.426000000000000000e+03 3.395000000000000000e+03 3.415000000000000000e+03 3.507000000000000000e+03 3.359000000000000000e+03 3.435000000000000000e+03 3.460000000000000000e+03 3.350000000000000000e+03 3.403000000000000000e+03 3.415000000000000000e+03 3.410000000000000000e+03 3.295000000000000000e+03 3.388000000000000000e+03 3.396000000000000000e+03 3.415000000000000000e+03 3.419000000000000000e+03 3.510000000000000000e+03 3.440000000000000000e+03 3.431000000000000000e+03 3.411000000000000000e+03 3.384000000000000000e+03 3.464000000000000000e+03 3.452000000000000000e+03 3.339000000000000000e+03 3.485000000000000000e+03 3.423000000000000000e+03 3.376000000000000000e+03 3.453000000000000000e+03 3.368000000000000000e+03 3.425000000000000000e+03 3.362000000000000000e+03 3.484000000000000000e+03 3.434000000000000000e+03 3.367000000000000000e+03 3.477000000000000000e+03 3.368000000000000000e+03 3.362000000000000000e+03 3.383000000000000000e+03 3.365000000000000000e+03 3.394000000000000000e+03 3.440000000000000000e+03 3.416000000000000000e+03 3.458000000000000000e+03 3.412000000000000000e+03 3.393000000000000000e+03 3.353000000000000000e+03 3.371000000000000000e+03 3.430000000000000000e+03 3.403000000000000000e+03 3.434000000000000000e+03 3.336000000000000000e+03 3.475000000000000000e+03 3.369000000000000000e+03 3.336000000000000000e+03 3.373000000000000000e+03 3.390000000000000000e+03 3.297000000000000000e+03 3.335000000000000000e+03 3.361000000000000000e+03 3.331000000000000000e+03 3.317000000000000000e+03 3.416000000000000000e+03 3.360000000000000000e+03 3.291000000000000000e+03 3.385000000000000000e+03 3.354000000000000000e+03 3.389000000000000000e+03 3.274000000000000000e+03 3.411000000000000000e+03 3.317000000000000000e+03 3.311000000000000000e+03 3.274000000000000000e+03 3.271000000000000000e+03 3.308000000000000000e+03 3.269000000000000000e+03 3.279000000000000000e+03 3.367000000000000000e+03 3.231000000000000000e+03 3.366000000000000000e+03 3.228000000000000000e+03 3.268000000000000000e+03 3.373000000000000000e+03 3.184000000000000000e+03 3.297000000000000000e+03 3.190000000000000000e+03 3.309000000000000000e+03 3.227000000000000000e+03 3.290000000000000000e+03 3.253000000000000000e+03 3.266000000000000000e+03 3.241000000000000000e+03 3.309000000000000000e+03 3.208000000000000000e+03 3.208000000000000000e+03 3.259000000000000000e+03 3.166000000000000000e+03 3.254000000000000000e+03 3.146000000000000000e+03 3.252000000000000000e+03 3.148000000000000000e+03 3.184000000000000000e+03 3.237000000000000000e+03 3.216000000000000000e+03 3.334000000000000000e+03 3.208000000000000000e+03 3.157000000000000000e+03 3.251000000000000000e+03 3.249000000000000000e+03 3.186000000000000000e+03 3.247000000000000000e+03 3.286000000000000000e+03 3.186000000000000000e+03 3.231000000000000000e+03 3.266000000000000000e+03 3.189000000000000000e+03 3.227000000000000000e+03 3.228000000000000000e+03 3.077000000000000000e+03 3.221000000000000000e+03 3.205000000000000000e+03 3.215000000000000000e+03 3.180000000000000000e+03 3.277000000000000000e+03 3.250000000000000000e+03 3.200000000000000000e+03 3.329000000000000000e+03 3.182000000000000000e+03 3.277000000000000000e+03 3.242000000000000000e+03 3.248000000000000000e+03 3.232000000000000000e+03 3.206000000000000000e+03 3.233000000000000000e+03 3.167000000000000000e+03 3.197000000000000000e+03 3.103000000000000000e+03 3.219000000000000000e+03 3.225000000000000000e+03 3.200000000000000000e+03 3.220000000000000000e+03 3.108000000000000000e+03 3.199000000000000000e+03 3.221000000000000000e+03 3.197000000000000000e+03 3.156000000000000000e+03 3.079000000000000000e+03 3.206000000000000000e+03 3.137000000000000000e+03 3.167000000000000000e+03 3.173000000000000000e+03 3.135000000000000000e+03 3.149000000000000000e+03 3.090000000000000000e+03 3.103000000000000000e+03 3.200000000000000000e+03 3.155000000000000000e+03 3.132000000000000000e+03 3.162000000000000000e+03 3.122000000000000000e+03 3.278000000000000000e+03 3.100000000000000000e+03 3.096000000000000000e+03 3.103000000000000000e+03 3.083000000000000000e+03 3.264000000000000000e+03 3.002000000000000000e+03 3.088000000000000000e+03 2.953000000000000000e+03 3.094000000000000000e+03 3.099000000000000000e+03 3.025000000000000000e+03 3.151000000000000000e+03 3.020000000000000000e+03 3.166000000000000000e+03 3.065000000000000000e+03 3.115000000000000000e+03 3.105000000000000000e+03 2.998000000000000000e+03 3.076000000000000000e+03 3.055000000000000000e+03 3.114000000000000000e+03 3.190000000000000000e+03 3.003000000000000000e+03 3.180000000000000000e+03 3.036000000000000000e+03 3.047000000000000000e+03 3.025000000000000000e+03 3.097000000000000000e+03 3.053000000000000000e+03 3.019000000000000000e+03 2.967000000000000000e+03 3.044000000000000000e+03 3.117000000000000000e+03 3.012000000000000000e+03 3.062000000000000000e+03 3.044000000000000000e+03 3.089000000000000000e+03 3.077000000000000000e+03 3.039000000000000000e+03 2.967000000000000000e+03 3.095000000000000000e+03 2.974000000000000000e+03 3.006000000000000000e+03 2.991000000000000000e+03 2.966000000000000000e+03 3.055000000000000000e+03 2.986000000000000000e+03 2.890000000000000000e+03 2.996000000000000000e+03 2.970000000000000000e+03 2.943000000000000000e+03 2.840000000000000000e+03 2.979000000000000000e+03 3.019000000000000000e+03 3.015000000000000000e+03 2.961000000000000000e+03 3.009000000000000000e+03 3.095000000000000000e+03 3.129000000000000000e+03 2.926000000000000000e+03 2.942000000000000000e+03 3.056000000000000000e+03 3.004000000000000000e+03 2.971000000000000000e+03 2.975000000000000000e+03 3.045000000000000000e+03 2.974000000000000000e+03 3.025000000000000000e+03 2.967000000000000000e+03 3.007000000000000000e+03 2.956000000000000000e+03 2.896000000000000000e+03 2.929000000000000000e+03 2.924000000000000000e+03 2.950000000000000000e+03 2.940000000000000000e+03 2.893000000000000000e+03 2.988000000000000000e+03 2.853000000000000000e+03 2.847000000000000000e+03 2.823000000000000000e+03 2.863000000000000000e+03 2.785000000000000000e+03 2.886000000000000000e+03 2.955000000000000000e+03 2.891000000000000000e+03 3.013000000000000000e+03 2.881000000000000000e+03 2.910000000000000000e+03 2.950000000000000000e+03 2.924000000000000000e+03 2.911000000000000000e+03 2.873000000000000000e+03 2.856000000000000000e+03 2.845000000000000000e+03 2.874000000000000000e+03 2.908000000000000000e+03 2.764000000000000000e+03 2.825000000000000000e+03 2.879000000000000000e+03 2.919000000000000000e+03 2.896000000000000000e+03 2.870000000000000000e+03 2.840000000000000000e+03 2.952000000000000000e+03 2.895000000000000000e+03 2.879000000000000000e+03 2.866000000000000000e+03 2.932000000000000000e+03 2.899000000000000000e+03 2.690000000000000000e+03 2.813000000000000000e+03 2.865000000000000000e+03 2.968000000000000000e+03 2.912000000000000000e+03 2.892000000000000000e+03 2.867000000000000000e+03 2.836000000000000000e+03 2.906000000000000000e+03 2.916000000000000000e+03 2.793000000000000000e+03 2.838000000000000000e+03 2.882000000000000000e+03 2.799000000000000000e+03 2.842000000000000000e+03 2.884000000000000000e+03 2.813000000000000000e+03 2.817000000000000000e+03 2.606000000000000000e+03 2.873000000000000000e+03 2.944000000000000000e+03 2.838000000000000000e+03 2.899000000000000000e+03 2.762000000000000000e+03 2.830000000000000000e+03 2.831000000000000000e+03 2.794000000000000000e+03 2.798000000000000000e+03 2.788000000000000000e+03 2.841000000000000000e+03 2.812000000000000000e+03 2.765000000000000000e+03 2.839000000000000000e+03 2.786000000000000000e+03 2.775000000000000000e+03 2.783000000000000000e+03 2.801000000000000000e+03 2.761000000000000000e+03 2.816000000000000000e+03 2.754000000000000000e+03 2.701000000000000000e+03 2.771000000000000000e+03 2.742000000000000000e+03 2.755000000000000000e+03 2.775000000000000000e+03 2.822000000000000000e+03 2.802000000000000000e+03 2.734000000000000000e+03 2.790000000000000000e+03 2.792000000000000000e+03 2.827000000000000000e+03 2.746000000000000000e+03 2.771000000000000000e+03 2.770000000000000000e+03 2.780000000000000000e+03 2.770000000000000000e+03 2.717000000000000000e+03 2.774000000000000000e+03 2.814000000000000000e+03 2.669000000000000000e+03 2.599000000000000000e+03 2.766000000000000000e+03 2.788000000000000000e+03 2.751000000000000000e+03 2.703000000000000000e+03 2.767000000000000000e+03 2.632000000000000000e+03 2.750000000000000000e+03 2.761000000000000000e+03 2.766000000000000000e+03 2.731000000000000000e+03 2.661000000000000000e+03 2.733000000000000000e+03 2.746000000000000000e+03 2.772000000000000000e+03 2.626000000000000000e+03 2.813000000000000000e+03 2.694000000000000000e+03 2.750000000000000000e+03 2.703000000000000000e+03 2.667000000000000000e+03 2.710000000000000000e+03 2.734000000000000000e+03 2.709000000000000000e+03 2.582000000000000000e+03 2.772000000000000000e+03 2.697000000000000000e+03 2.683000000000000000e+03 2.731000000000000000e+03 2.608000000000000000e+03 2.739000000000000000e+03 2.650000000000000000e+03 2.634000000000000000e+03 2.676000000000000000e+03 2.687000000000000000e+03 2.726000000000000000e+03 2.579000000000000000e+03 2.647000000000000000e+03 2.609000000000000000e+03 2.678000000000000000e+03 2.646000000000000000e+03 2.714000000000000000e+03 2.638000000000000000e+03 2.698000000000000000e+03 2.692000000000000000e+03 2.692000000000000000e+03 2.611000000000000000e+03 2.556000000000000000e+03 2.613000000000000000e+03 2.571000000000000000e+03 2.612000000000000000e+03 2.607000000000000000e+03 2.579000000000000000e+03 2.492000000000000000e+03 2.622000000000000000e+03 2.702000000000000000e+03 2.565000000000000000e+03 2.655000000000000000e+03 2.560000000000000000e+03 2.625000000000000000e+03 2.583000000000000000e+03 2.597000000000000000e+03 2.602000000000000000e+03 2.623000000000000000e+03 2.558000000000000000e+03 2.650000000000000000e+03 2.630000000000000000e+03 2.637000000000000000e+03 2.592000000000000000e+03 2.495000000000000000e+03 2.689000000000000000e+03 2.625000000000000000e+03 2.648000000000000000e+03 2.675000000000000000e+03 2.652000000000000000e+03 2.625000000000000000e+03 2.547000000000000000e+03 2.584000000000000000e+03 2.712000000000000000e+03 2.595000000000000000e+03 2.563000000000000000e+03 2.607000000000000000e+03 2.588000000000000000e+03 2.679000000000000000e+03 2.533000000000000000e+03 2.641000000000000000e+03 2.618000000000000000e+03 2.677000000000000000e+03 2.553000000000000000e+03 2.521000000000000000e+03 2.588000000000000000e+03 2.567000000000000000e+03 2.583000000000000000e+03 2.666000000000000000e+03 2.623000000000000000e+03 2.562000000000000000e+03 2.643000000000000000e+03 2.585000000000000000e+03 2.551000000000000000e+03 2.549000000000000000e+03 2.631000000000000000e+03 2.608000000000000000e+03 2.558000000000000000e+03 2.617000000000000000e+03 2.515000000000000000e+03 2.626000000000000000e+03 2.477000000000000000e+03 2.530000000000000000e+03 2.530000000000000000e+03 2.541000000000000000e+03 2.526000000000000000e+03 2.571000000000000000e+03 2.619000000000000000e+03 2.605000000000000000e+03 2.478000000000000000e+03 2.548000000000000000e+03 2.552000000000000000e+03 2.517000000000000000e+03 2.570000000000000000e+03 2.589000000000000000e+03 2.479000000000000000e+03 2.557000000000000000e+03 2.574000000000000000e+03 2.513000000000000000e+03 2.596000000000000000e+03 2.527000000000000000e+03 2.472000000000000000e+03 2.515000000000000000e+03 2.581000000000000000e+03 2.564000000000000000e+03 2.537000000000000000e+03 2.587000000000000000e+03 2.555000000000000000e+03 2.554000000000000000e+03 2.495000000000000000e+03 2.516000000000000000e+03 2.478000000000000000e+03 2.431000000000000000e+03 2.517000000000000000e+03 2.514000000000000000e+03 2.539000000000000000e+03 2.525000000000000000e+03 2.543000000000000000e+03 2.459000000000000000e+03 2.527000000000000000e+03 2.418000000000000000e+03 2.583000000000000000e+03 2.542000000000000000e+03 2.473000000000000000e+03 2.352000000000000000e+03 2.411000000000000000e+03 2.510000000000000000e+03 2.505000000000000000e+03 2.535000000000000000e+03 2.431000000000000000e+03 2.486000000000000000e+03 2.500000000000000000e+03 2.395000000000000000e+03 2.385000000000000000e+03 2.484000000000000000e+03 2.460000000000000000e+03 2.448000000000000000e+03 2.507000000000000000e+03 2.508000000000000000e+03 2.595000000000000000e+03 2.474000000000000000e+03 2.519000000000000000e+03 2.438000000000000000e+03 2.549000000000000000e+03 2.397000000000000000e+03 2.440000000000000000e+03 2.405000000000000000e+03 2.391000000000000000e+03 2.370000000000000000e+03 2.388000000000000000e+03 2.388000000000000000e+03 2.492000000000000000e+03 2.380000000000000000e+03 2.340000000000000000e+03 2.421000000000000000e+03 2.467000000000000000e+03 2.412000000000000000e+03 2.382000000000000000e+03 2.369000000000000000e+03 2.419000000000000000e+03 2.373000000000000000e+03 2.397000000000000000e+03 2.339000000000000000e+03 2.434000000000000000e+03 2.414000000000000000e+03 2.316000000000000000e+03 2.296000000000000000e+03 2.372000000000000000e+03 2.358000000000000000e+03 2.324000000000000000e+03 2.368000000000000000e+03 2.359000000000000000e+03 2.397000000000000000e+03 2.353000000000000000e+03 2.380000000000000000e+03 2.341000000000000000e+03 2.413000000000000000e+03 2.313000000000000000e+03 2.518000000000000000e+03 2.359000000000000000e+03 2.388000000000000000e+03 2.352000000000000000e+03 2.342000000000000000e+03 2.472000000000000000e+03 2.296000000000000000e+03 2.340000000000000000e+03 2.304000000000000000e+03 2.315000000000000000e+03 2.351000000000000000e+03 2.391000000000000000e+03 2.275000000000000000e+03 2.363000000000000000e+03 2.311000000000000000e+03 2.359000000000000000e+03 2.309000000000000000e+03 2.328000000000000000e+03 2.424000000000000000e+03 2.353000000000000000e+03 2.353000000000000000e+03 2.389000000000000000e+03 2.348000000000000000e+03 2.373000000000000000e+03 2.360000000000000000e+03 2.315000000000000000e+03 2.337000000000000000e+03 2.297000000000000000e+03 2.188000000000000000e+03 2.307000000000000000e+03 2.337000000000000000e+03 2.293000000000000000e+03 2.295000000000000000e+03 2.325000000000000000e+03 2.354000000000000000e+03 2.257000000000000000e+03 2.353000000000000000e+03 2.338000000000000000e+03 2.254000000000000000e+03 2.275000000000000000e+03 2.315000000000000000e+03 2.330000000000000000e+03 2.303000000000000000e+03 2.311000000000000000e+03 2.283000000000000000e+03 2.265000000000000000e+03 2.369000000000000000e+03 2.248000000000000000e+03 2.245000000000000000e+03 2.220000000000000000e+03 2.357000000000000000e+03 2.249000000000000000e+03 2.272000000000000000e+03 2.215000000000000000e+03 2.259000000000000000e+03 2.268000000000000000e+03 2.213000000000000000e+03 2.212000000000000000e+03 2.312000000000000000e+03 2.172000000000000000e+03 2.298000000000000000e+03 2.253000000000000000e+03 2.237000000000000000e+03 2.255000000000000000e+03 2.322000000000000000e+03 2.289000000000000000e+03 2.214000000000000000e+03 2.239000000000000000e+03 2.279000000000000000e+03 2.226000000000000000e+03 2.232000000000000000e+03 2.272000000000000000e+03 2.235000000000000000e+03 2.343000000000000000e+03 2.299000000000000000e+03 2.309000000000000000e+03 2.244000000000000000e+03 2.240000000000000000e+03 2.173000000000000000e+03 2.210000000000000000e+03 2.212000000000000000e+03 2.256000000000000000e+03 2.256000000000000000e+03 2.235000000000000000e+03 2.194000000000000000e+03 2.256000000000000000e+03 2.168000000000000000e+03 2.204000000000000000e+03 2.227000000000000000e+03 2.199000000000000000e+03 2.231000000000000000e+03 2.185000000000000000e+03 2.169000000000000000e+03 2.300000000000000000e+03 2.192000000000000000e+03 2.177000000000000000e+03 2.172000000000000000e+03 2.307000000000000000e+03 2.253000000000000000e+03 2.202000000000000000e+03 2.220000000000000000e+03 2.229000000000000000e+03 2.272000000000000000e+03 2.197000000000000000e+03 2.251000000000000000e+03 2.205000000000000000e+03 2.238000000000000000e+03 2.291000000000000000e+03 2.185000000000000000e+03 2.225000000000000000e+03 2.216000000000000000e+03 2.239000000000000000e+03 2.202000000000000000e+03 2.202000000000000000e+03 2.228000000000000000e+03 2.240000000000000000e+03 2.215000000000000000e+03 2.225000000000000000e+03 2.259000000000000000e+03 2.213000000000000000e+03 2.236000000000000000e+03 2.194000000000000000e+03 2.252000000000000000e+03 2.221000000000000000e+03 2.089000000000000000e+03 2.172000000000000000e+03 2.192000000000000000e+03 2.187000000000000000e+03 2.247000000000000000e+03 2.112000000000000000e+03 2.261000000000000000e+03 2.117000000000000000e+03 2.150000000000000000e+03 2.041000000000000000e+03 2.125000000000000000e+03 2.034000000000000000e+03 2.186000000000000000e+03 2.142000000000000000e+03 2.214000000000000000e+03 2.256000000000000000e+03 2.125000000000000000e+03 2.222000000000000000e+03 2.144000000000000000e+03 2.175000000000000000e+03 2.130000000000000000e+03 2.134000000000000000e+03 2.165000000000000000e+03 2.221000000000000000e+03 2.241000000000000000e+03 2.177000000000000000e+03 2.192000000000000000e+03 2.194000000000000000e+03 2.159000000000000000e+03 2.239000000000000000e+03 2.225000000000000000e+03 2.173000000000000000e+03 2.148000000000000000e+03 2.102000000000000000e+03 2.113000000000000000e+03 2.136000000000000000e+03 2.222000000000000000e+03 2.158000000000000000e+03 2.108000000000000000e+03 2.214000000000000000e+03 2.115000000000000000e+03 2.109000000000000000e+03 2.067000000000000000e+03 2.134000000000000000e+03 2.110000000000000000e+03 2.061000000000000000e+03 2.082000000000000000e+03 2.083000000000000000e+03 2.128000000000000000e+03 2.111000000000000000e+03 2.065000000000000000e+03 2.223000000000000000e+03 2.131000000000000000e+03 2.114000000000000000e+03 2.069000000000000000e+03 2.053000000000000000e+03 2.045000000000000000e+03 2.141000000000000000e+03 2.128000000000000000e+03 2.155000000000000000e+03 2.092000000000000000e+03 2.159000000000000000e+03 2.082000000000000000e+03 2.089000000000000000e+03 2.107000000000000000e+03 2.146000000000000000e+03 2.079000000000000000e+03 2.032000000000000000e+03 2.123000000000000000e+03 2.090000000000000000e+03 2.090000000000000000e+03 2.132000000000000000e+03 2.093000000000000000e+03 2.083000000000000000e+03 2.162000000000000000e+03 2.130000000000000000e+03 2.033000000000000000e+03 2.028000000000000000e+03 2.005000000000000000e+03 2.108000000000000000e+03 2.098000000000000000e+03 2.070000000000000000e+03 2.123000000000000000e+03 2.161000000000000000e+03 2.014000000000000000e+03 2.091000000000000000e+03 2.101000000000000000e+03 2.066000000000000000e+03 2.002000000000000000e+03 2.089000000000000000e+03 2.014000000000000000e+03 2.034000000000000000e+03 2.015000000000000000e+03 2.059000000000000000e+03 2.052000000000000000e+03 2.038000000000000000e+03 1.904000000000000000e+03 2.105000000000000000e+03 2.019000000000000000e+03 2.061000000000000000e+03 2.122000000000000000e+03 2.027000000000000000e+03 1.990000000000000000e+03 2.075000000000000000e+03 2.063000000000000000e+03 2.080000000000000000e+03 2.112000000000000000e+03 2.009000000000000000e+03 1.963000000000000000e+03 2.120000000000000000e+03 1.992000000000000000e+03 2.055000000000000000e+03 2.062000000000000000e+03 2.125000000000000000e+03 2.084000000000000000e+03 1.992000000000000000e+03 1.988000000000000000e+03 1.984000000000000000e+03 2.017000000000000000e+03 2.120000000000000000e+03 1.954000000000000000e+03 2.011000000000000000e+03 1.997000000000000000e+03 1.899000000000000000e+03 2.089000000000000000e+03 2.074000000000000000e+03 2.001000000000000000e+03 2.128000000000000000e+03 2.019000000000000000e+03 1.997000000000000000e+03 2.035000000000000000e+03 2.058000000000000000e+03 2.120000000000000000e+03 2.079000000000000000e+03 2.067000000000000000e+03 2.034000000000000000e+03 2.074000000000000000e+03 1.956000000000000000e+03 1.983000000000000000e+03 2.041000000000000000e+03 2.054000000000000000e+03 1.947000000000000000e+03 2.001000000000000000e+03 1.931000000000000000e+03 2.040000000000000000e+03 2.065000000000000000e+03 1.965000000000000000e+03 2.016000000000000000e+03 2.048000000000000000e+03 1.950000000000000000e+03 2.018000000000000000e+03 1.959000000000000000e+03 1.972000000000000000e+03 1.950000000000000000e+03 2.073000000000000000e+03 2.006000000000000000e+03 1.926000000000000000e+03 1.996000000000000000e+03 2.058000000000000000e+03 1.929000000000000000e+03 1.996000000000000000e+03 2.013000000000000000e+03 2.010000000000000000e+03 2.022000000000000000e+03 2.043000000000000000e+03 1.882000000000000000e+03 1.953000000000000000e+03 2.014000000000000000e+03 2.001000000000000000e+03 1.865000000000000000e+03 2.070000000000000000e+03 2.009000000000000000e+03 2.030000000000000000e+03 1.985000000000000000e+03 1.955000000000000000e+03 1.962000000000000000e+03 1.961000000000000000e+03 2.005000000000000000e+03 2.072000000000000000e+03 2.016000000000000000e+03 2.041000000000000000e+03 2.026000000000000000e+03 2.010000000000000000e+03 2.018000000000000000e+03 2.005000000000000000e+03 2.004000000000000000e+03 1.937000000000000000e+03 1.965000000000000000e+03 1.907000000000000000e+03 1.964000000000000000e+03 1.966000000000000000e+03 1.892000000000000000e+03 1.992000000000000000e+03 1.951000000000000000e+03 1.945000000000000000e+03 1.968000000000000000e+03 1.915000000000000000e+03 1.985000000000000000e+03 1.928000000000000000e+03 1.915000000000000000e+03 1.936000000000000000e+03 1.906000000000000000e+03 1.982000000000000000e+03 2.045000000000000000e+03 1.968000000000000000e+03 1.890000000000000000e+03 1.949000000000000000e+03 1.939000000000000000e+03 1.990000000000000000e+03 1.961000000000000000e+03 1.965000000000000000e+03 1.983000000000000000e+03 1.961000000000000000e+03 1.942000000000000000e+03 1.879000000000000000e+03 1.904000000000000000e+03 1.936000000000000000e+03 1.945000000000000000e+03 2.005000000000000000e+03 1.809000000000000000e+03 1.865000000000000000e+03 1.961000000000000000e+03 2.014000000000000000e+03 1.913000000000000000e+03 1.946000000000000000e+03 1.941000000000000000e+03 1.957000000000000000e+03 1.898000000000000000e+03 2.004000000000000000e+03 1.912000000000000000e+03 1.867000000000000000e+03 1.780000000000000000e+03 1.898000000000000000e+03 1.906000000000000000e+03 1.837000000000000000e+03 2.021000000000000000e+03 1.998000000000000000e+03 1.862000000000000000e+03 1.923000000000000000e+03 2.002000000000000000e+03 1.906000000000000000e+03 1.892000000000000000e+03 1.904000000000000000e+03 1.966000000000000000e+03 1.838000000000000000e+03 1.923000000000000000e+03 1.894000000000000000e+03 1.871000000000000000e+03 1.911000000000000000e+03 1.913000000000000000e+03 1.808000000000000000e+03 1.847000000000000000e+03 1.915000000000000000e+03 1.891000000000000000e+03 1.876000000000000000e+03 1.837000000000000000e+03 1.955000000000000000e+03 1.999000000000000000e+03 1.897000000000000000e+03 1.919000000000000000e+03 1.832000000000000000e+03 1.981000000000000000e+03 1.910000000000000000e+03 2.001000000000000000e+03 1.990000000000000000e+03 1.842000000000000000e+03 1.946000000000000000e+03 1.879000000000000000e+03 1.907000000000000000e+03 1.908000000000000000e+03 1.943000000000000000e+03 1.951000000000000000e+03 1.887000000000000000e+03 1.936000000000000000e+03 1.914000000000000000e+03 1.821000000000000000e+03 1.840000000000000000e+03 1.907000000000000000e+03 1.821000000000000000e+03 1.908000000000000000e+03 1.896000000000000000e+03 1.916000000000000000e+03 1.828000000000000000e+03 1.920000000000000000e+03 1.955000000000000000e+03 1.883000000000000000e+03 1.902000000000000000e+03 1.956000000000000000e+03 1.932000000000000000e+03 1.980000000000000000e+03 1.998000000000000000e+03 1.859000000000000000e+03 1.875000000000000000e+03 1.806000000000000000e+03 1.849000000000000000e+03 1.900000000000000000e+03 1.908000000000000000e+03 1.868000000000000000e+03 1.869000000000000000e+03 1.902000000000000000e+03 1.913000000000000000e+03 1.928000000000000000e+03 2.023000000000000000e+03 1.894000000000000000e+03 1.907000000000000000e+03 1.836000000000000000e+03 1.915000000000000000e+03 1.878000000000000000e+03 1.840000000000000000e+03 1.814000000000000000e+03 1.836000000000000000e+03 1.953000000000000000e+03 1.890000000000000000e+03 1.854000000000000000e+03 1.867000000000000000e+03 1.855000000000000000e+03 1.811000000000000000e+03 1.882000000000000000e+03 1.824000000000000000e+03 1.861000000000000000e+03 1.803000000000000000e+03 1.910000000000000000e+03 1.853000000000000000e+03 1.861000000000000000e+03 1.879000000000000000e+03 1.874000000000000000e+03 1.839000000000000000e+03 1.847000000000000000e+03 1.836000000000000000e+03 1.931000000000000000e+03 1.907000000000000000e+03 1.841000000000000000e+03 1.865000000000000000e+03 1.780000000000000000e+03 1.906000000000000000e+03 1.841000000000000000e+03 1.858000000000000000e+03 1.902000000000000000e+03 1.829000000000000000e+03 1.774000000000000000e+03 1.880000000000000000e+03 1.837000000000000000e+03 1.851000000000000000e+03 1.894000000000000000e+03 1.818000000000000000e+03 1.801000000000000000e+03 1.923000000000000000e+03 1.821000000000000000e+03 1.764000000000000000e+03 1.864000000000000000e+03 1.774000000000000000e+03 1.820000000000000000e+03 1.828000000000000000e+03 1.817000000000000000e+03 1.857000000000000000e+03 1.832000000000000000e+03 1.769000000000000000e+03 1.841000000000000000e+03 1.794000000000000000e+03 1.850000000000000000e+03 1.877000000000000000e+03 1.789000000000000000e+03 1.847000000000000000e+03 1.801000000000000000e+03 1.889000000000000000e+03 1.907000000000000000e+03 1.861000000000000000e+03 1.777000000000000000e+03 1.826000000000000000e+03 1.826000000000000000e+03 1.796000000000000000e+03 1.780000000000000000e+03 1.773000000000000000e+03 1.791000000000000000e+03 1.810000000000000000e+03 1.856000000000000000e+03 1.849000000000000000e+03 1.816000000000000000e+03 1.861000000000000000e+03 1.798000000000000000e+03 1.796000000000000000e+03 1.811000000000000000e+03 1.801000000000000000e+03 1.732000000000000000e+03 1.798000000000000000e+03 1.757000000000000000e+03 1.745000000000000000e+03 1.800000000000000000e+03 1.803000000000000000e+03 1.793000000000000000e+03 1.749000000000000000e+03 1.822000000000000000e+03 1.757000000000000000e+03 1.740000000000000000e+03 1.817000000000000000e+03 1.803000000000000000e+03 1.862000000000000000e+03 1.849000000000000000e+03 1.798000000000000000e+03 1.752000000000000000e+03 1.791000000000000000e+03 1.810000000000000000e+03 1.767000000000000000e+03 1.834000000000000000e+03 1.806000000000000000e+03 1.733000000000000000e+03 1.741000000000000000e+03 1.753000000000000000e+03 1.826000000000000000e+03 1.818000000000000000e+03 1.755000000000000000e+03 1.780000000000000000e+03 1.798000000000000000e+03 1.827000000000000000e+03 1.704000000000000000e+03 1.748000000000000000e+03 1.795000000000000000e+03 1.790000000000000000e+03 1.729000000000000000e+03 1.801000000000000000e+03 1.740000000000000000e+03 1.797000000000000000e+03 1.703000000000000000e+03 1.709000000000000000e+03 1.793000000000000000e+03 1.767000000000000000e+03 1.798000000000000000e+03 1.763000000000000000e+03 1.635000000000000000e+03 1.779000000000000000e+03 1.839000000000000000e+03 1.742000000000000000e+03 1.764000000000000000e+03 1.825000000000000000e+03 1.749000000000000000e+03 1.731000000000000000e+03 1.757000000000000000e+03 1.726000000000000000e+03 1.786000000000000000e+03 1.729000000000000000e+03 1.763000000000000000e+03 1.732000000000000000e+03 1.737000000000000000e+03 1.794000000000000000e+03 1.715000000000000000e+03 1.778000000000000000e+03 1.700000000000000000e+03 1.656000000000000000e+03 1.810000000000000000e+03 1.768000000000000000e+03 1.757000000000000000e+03 1.727000000000000000e+03 1.810000000000000000e+03 1.694000000000000000e+03 1.764000000000000000e+03 1.730000000000000000e+03 1.779000000000000000e+03 1.712000000000000000e+03 1.701000000000000000e+03 1.772000000000000000e+03 1.727000000000000000e+03 1.816000000000000000e+03 1.685000000000000000e+03 1.813000000000000000e+03 1.713000000000000000e+03 1.691000000000000000e+03 1.627000000000000000e+03 1.727000000000000000e+03 1.768000000000000000e+03 1.796000000000000000e+03 1.778000000000000000e+03 1.762000000000000000e+03 1.695000000000000000e+03 1.739000000000000000e+03 1.723000000000000000e+03 1.735000000000000000e+03 1.721000000000000000e+03 1.789000000000000000e+03 1.692000000000000000e+03 1.745000000000000000e+03 1.737000000000000000e+03 1.641000000000000000e+03 1.693000000000000000e+03 1.703000000000000000e+03 1.776000000000000000e+03 1.739000000000000000e+03 1.699000000000000000e+03 1.705000000000000000e+03 1.710000000000000000e+03 1.637000000000000000e+03 1.713000000000000000e+03 1.744000000000000000e+03 1.634000000000000000e+03 1.729000000000000000e+03 1.706000000000000000e+03 1.735000000000000000e+03 1.691000000000000000e+03 1.684000000000000000e+03 1.732000000000000000e+03 1.725000000000000000e+03 1.676000000000000000e+03 1.730000000000000000e+03 1.704000000000000000e+03 1.784000000000000000e+03 1.685000000000000000e+03 1.749000000000000000e+03 1.721000000000000000e+03 1.676000000000000000e+03 1.651000000000000000e+03 1.830000000000000000e+03 1.614000000000000000e+03 1.734000000000000000e+03 1.635000000000000000e+03 1.647000000000000000e+03 1.690000000000000000e+03 1.713000000000000000e+03 1.670000000000000000e+03 1.671000000000000000e+03 1.618000000000000000e+03 1.725000000000000000e+03 1.734000000000000000e+03 1.739000000000000000e+03 1.693000000000000000e+03 1.696000000000000000e+03 1.664000000000000000e+03 1.700000000000000000e+03 1.714000000000000000e+03 1.631000000000000000e+03 1.736000000000000000e+03 1.744000000000000000e+03 1.669000000000000000e+03 1.689000000000000000e+03 1.686000000000000000e+03 1.700000000000000000e+03 1.700000000000000000e+03 1.727000000000000000e+03 1.711000000000000000e+03 1.666000000000000000e+03 1.692000000000000000e+03 1.721000000000000000e+03 1.719000000000000000e+03 1.633000000000000000e+03 1.714000000000000000e+03 1.600000000000000000e+03 1.726000000000000000e+03 1.689000000000000000e+03 1.630000000000000000e+03 1.626000000000000000e+03 1.731000000000000000e+03 1.603000000000000000e+03 1.604000000000000000e+03 1.636000000000000000e+03 1.688000000000000000e+03 1.727000000000000000e+03 1.738000000000000000e+03 1.614000000000000000e+03 1.676000000000000000e+03 1.613000000000000000e+03 1.670000000000000000e+03 1.632000000000000000e+03 1.621000000000000000e+03 1.636000000000000000e+03 1.632000000000000000e+03 1.574000000000000000e+03 1.634000000000000000e+03 1.658000000000000000e+03 1.642000000000000000e+03 1.650000000000000000e+03 1.630000000000000000e+03 1.689000000000000000e+03 1.669000000000000000e+03 1.596000000000000000e+03 1.647000000000000000e+03 1.645000000000000000e+03 1.618000000000000000e+03 1.653000000000000000e+03 1.678000000000000000e+03 1.607000000000000000e+03 1.644000000000000000e+03 1.681000000000000000e+03 1.606000000000000000e+03 1.642000000000000000e+03 1.641000000000000000e+03 1.593000000000000000e+03 1.637000000000000000e+03 1.651000000000000000e+03 1.637000000000000000e+03 1.584000000000000000e+03 1.631000000000000000e+03 1.654000000000000000e+03 1.612000000000000000e+03 1.582000000000000000e+03 1.663000000000000000e+03 1.567000000000000000e+03 1.608000000000000000e+03 1.594000000000000000e+03 1.633000000000000000e+03 1.634000000000000000e+03 1.653000000000000000e+03 1.530000000000000000e+03 1.519000000000000000e+03 1.655000000000000000e+03 1.661000000000000000e+03 1.677000000000000000e+03 1.597000000000000000e+03 1.605000000000000000e+03 1.570000000000000000e+03 1.621000000000000000e+03 1.626000000000000000e+03 1.651000000000000000e+03 1.614000000000000000e+03 1.565000000000000000e+03 1.651000000000000000e+03 1.621000000000000000e+03 1.655000000000000000e+03 1.626000000000000000e+03 1.568000000000000000e+03 1.623000000000000000e+03 1.495000000000000000e+03 1.599000000000000000e+03 1.643000000000000000e+03 1.592000000000000000e+03 1.562000000000000000e+03 1.548000000000000000e+03 1.565000000000000000e+03 1.602000000000000000e+03 1.581000000000000000e+03 1.575000000000000000e+03 1.715000000000000000e+03 1.763000000000000000e+03 1.541000000000000000e+03 1.675000000000000000e+03 1.605000000000000000e+03 1.569000000000000000e+03 1.682000000000000000e+03 1.589000000000000000e+03 1.594000000000000000e+03 1.623000000000000000e+03 1.607000000000000000e+03 1.567000000000000000e+03 1.679000000000000000e+03 1.610000000000000000e+03 1.630000000000000000e+03 1.582000000000000000e+03 1.574000000000000000e+03 1.585000000000000000e+03 1.592000000000000000e+03 1.634000000000000000e+03 1.498000000000000000e+03 1.609000000000000000e+03 1.588000000000000000e+03 1.588000000000000000e+03 1.579000000000000000e+03 1.577000000000000000e+03 1.619000000000000000e+03 1.631000000000000000e+03 1.557000000000000000e+03 1.634000000000000000e+03 1.565000000000000000e+03 1.495000000000000000e+03 1.574000000000000000e+03 1.593000000000000000e+03 1.633000000000000000e+03 1.631000000000000000e+03 1.625000000000000000e+03 1.540000000000000000e+03 1.608000000000000000e+03 1.532000000000000000e+03 1.547000000000000000e+03 1.594000000000000000e+03 1.557000000000000000e+03 1.611000000000000000e+03 1.609000000000000000e+03 1.592000000000000000e+03 1.582000000000000000e+03 1.503000000000000000e+03 1.559000000000000000e+03 1.580000000000000000e+03 1.534000000000000000e+03 1.520000000000000000e+03 1.533000000000000000e+03 1.575000000000000000e+03 1.554000000000000000e+03 1.502000000000000000e+03 1.577000000000000000e+03 1.576000000000000000e+03 1.579000000000000000e+03 1.466000000000000000e+03 1.510000000000000000e+03 1.570000000000000000e+03 1.516000000000000000e+03 1.514000000000000000e+03 1.530000000000000000e+03 1.524000000000000000e+03 1.605000000000000000e+03 1.559000000000000000e+03 1.601000000000000000e+03 1.520000000000000000e+03 1.522000000000000000e+03 1.610000000000000000e+03 1.611000000000000000e+03 1.519000000000000000e+03 1.481000000000000000e+03 1.525000000000000000e+03 1.547000000000000000e+03 1.596000000000000000e+03 1.562000000000000000e+03 1.560000000000000000e+03 1.518000000000000000e+03 1.562000000000000000e+03 1.498000000000000000e+03 1.612000000000000000e+03 1.521000000000000000e+03 1.554000000000000000e+03 1.488000000000000000e+03 1.570000000000000000e+03 1.543000000000000000e+03 1.465000000000000000e+03 1.568000000000000000e+03 1.542000000000000000e+03 1.528000000000000000e+03 1.547000000000000000e+03 1.433000000000000000e+03 1.632000000000000000e+03 1.581000000000000000e+03 1.609000000000000000e+03 1.500000000000000000e+03 1.509000000000000000e+03 1.579000000000000000e+03 1.570000000000000000e+03 1.476000000000000000e+03 1.538000000000000000e+03 1.532000000000000000e+03 1.547000000000000000e+03 1.452000000000000000e+03 1.508000000000000000e+03 1.597000000000000000e+03 1.535000000000000000e+03 1.481000000000000000e+03 1.530000000000000000e+03 1.578000000000000000e+03 1.515000000000000000e+03 1.512000000000000000e+03 1.499000000000000000e+03 1.523000000000000000e+03 1.476000000000000000e+03 1.511000000000000000e+03 1.467000000000000000e+03 1.551000000000000000e+03 1.466000000000000000e+03 1.456000000000000000e+03 1.513000000000000000e+03 1.451000000000000000e+03 1.475000000000000000e+03 1.489000000000000000e+03 1.531000000000000000e+03 1.525000000000000000e+03 1.521000000000000000e+03 1.492000000000000000e+03 1.457000000000000000e+03 1.421000000000000000e+03 1.467000000000000000e+03 1.432000000000000000e+03 1.630000000000000000e+03 1.415000000000000000e+03 1.490000000000000000e+03 1.428000000000000000e+03 1.535000000000000000e+03 1.475000000000000000e+03 1.513000000000000000e+03 1.501000000000000000e+03 1.457000000000000000e+03 1.498000000000000000e+03 1.497000000000000000e+03 1.471000000000000000e+03 1.452000000000000000e+03 1.439000000000000000e+03 1.478000000000000000e+03 1.472000000000000000e+03 1.440000000000000000e+03 1.394000000000000000e+03 1.419000000000000000e+03 1.448000000000000000e+03 1.486000000000000000e+03 1.458000000000000000e+03 1.484000000000000000e+03 1.461000000000000000e+03 1.456000000000000000e+03 1.452000000000000000e+03 1.433000000000000000e+03 1.451000000000000000e+03 1.464000000000000000e+03 1.525000000000000000e+03 1.424000000000000000e+03 1.421000000000000000e+03 1.392000000000000000e+03 1.408000000000000000e+03 1.399000000000000000e+03 1.443000000000000000e+03 1.438000000000000000e+03 1.443000000000000000e+03 1.388000000000000000e+03 1.492000000000000000e+03 1.454000000000000000e+03 1.406000000000000000e+03 1.433000000000000000e+03 1.438000000000000000e+03 1.418000000000000000e+03 1.477000000000000000e+03 1.448000000000000000e+03 1.461000000000000000e+03 1.445000000000000000e+03 1.403000000000000000e+03 1.403000000000000000e+03 1.440000000000000000e+03 1.382000000000000000e+03 1.384000000000000000e+03 1.363000000000000000e+03 1.431000000000000000e+03 1.456000000000000000e+03 1.390000000000000000e+03 1.390000000000000000e+03 1.419000000000000000e+03 1.354000000000000000e+03 1.421000000000000000e+03 1.364000000000000000e+03 1.355000000000000000e+03 1.336000000000000000e+03 1.388000000000000000e+03 1.364000000000000000e+03 1.413000000000000000e+03 1.411000000000000000e+03 1.427000000000000000e+03 1.404000000000000000e+03 1.390000000000000000e+03 1.429000000000000000e+03 1.338000000000000000e+03 1.324000000000000000e+03 1.379000000000000000e+03 1.335000000000000000e+03 1.452000000000000000e+03 1.347000000000000000e+03 1.373000000000000000e+03 1.370000000000000000e+03 1.364000000000000000e+03 1.387000000000000000e+03 1.470000000000000000e+03 1.341000000000000000e+03 1.405000000000000000e+03 1.362000000000000000e+03 1.404000000000000000e+03 1.354000000000000000e+03 1.367000000000000000e+03 1.401000000000000000e+03 1.298000000000000000e+03 1.359000000000000000e+03 1.350000000000000000e+03 1.401000000000000000e+03 1.416000000000000000e+03 1.407000000000000000e+03 1.389000000000000000e+03 1.356000000000000000e+03 1.325000000000000000e+03 1.323000000000000000e+03 1.356000000000000000e+03 1.301000000000000000e+03 1.260000000000000000e+03 1.390000000000000000e+03 1.336000000000000000e+03 1.338000000000000000e+03 1.310000000000000000e+03 1.336000000000000000e+03 1.306000000000000000e+03 1.400000000000000000e+03 1.323000000000000000e+03 1.340000000000000000e+03 1.291000000000000000e+03 1.328000000000000000e+03 1.365000000000000000e+03 1.403000000000000000e+03 1.382000000000000000e+03 1.312000000000000000e+03 1.351000000000000000e+03 1.370000000000000000e+03 1.300000000000000000e+03 1.374000000000000000e+03 1.372000000000000000e+03 1.275000000000000000e+03 1.297000000000000000e+03 1.390000000000000000e+03 1.300000000000000000e+03 1.269000000000000000e+03 1.309000000000000000e+03 1.338000000000000000e+03 1.377000000000000000e+03 1.300000000000000000e+03 1.349000000000000000e+03 1.276000000000000000e+03 1.322000000000000000e+03 1.330000000000000000e+03 1.342000000000000000e+03 1.291000000000000000e+03 1.318000000000000000e+03 1.322000000000000000e+03 1.320000000000000000e+03 1.281000000000000000e+03 1.258000000000000000e+03 1.279000000000000000e+03 1.362000000000000000e+03 1.268000000000000000e+03 1.313000000000000000e+03 1.314000000000000000e+03 1.314000000000000000e+03 1.282000000000000000e+03 1.347000000000000000e+03 1.334000000000000000e+03 1.316000000000000000e+03 1.290000000000000000e+03 1.344000000000000000e+03 1.258000000000000000e+03 1.283000000000000000e+03 1.325000000000000000e+03 1.310000000000000000e+03 1.279000000000000000e+03 1.363000000000000000e+03 1.340000000000000000e+03 1.264000000000000000e+03 1.284000000000000000e+03 1.198000000000000000e+03 1.237000000000000000e+03 1.275000000000000000e+03 1.255000000000000000e+03 1.227000000000000000e+03 1.269000000000000000e+03 1.327000000000000000e+03 1.287000000000000000e+03 1.313000000000000000e+03 1.279000000000000000e+03 1.281000000000000000e+03 1.296000000000000000e+03 1.335000000000000000e+03 1.273000000000000000e+03 1.314000000000000000e+03 1.299000000000000000e+03 1.355000000000000000e+03 1.238000000000000000e+03 1.254000000000000000e+03 1.334000000000000000e+03 1.283000000000000000e+03 1.266000000000000000e+03 1.273000000000000000e+03 1.302000000000000000e+03 1.273000000000000000e+03 1.325000000000000000e+03 1.268000000000000000e+03 1.326000000000000000e+03 1.271000000000000000e+03 1.314000000000000000e+03 1.237000000000000000e+03 1.275000000000000000e+03 1.222000000000000000e+03 1.303000000000000000e+03 1.303000000000000000e+03 1.293000000000000000e+03 1.264000000000000000e+03 1.219000000000000000e+03 1.254000000000000000e+03 1.277000000000000000e+03 1.229000000000000000e+03 1.262000000000000000e+03 1.240000000000000000e+03 1.221000000000000000e+03 1.344000000000000000e+03 1.245000000000000000e+03 1.205000000000000000e+03 1.304000000000000000e+03 1.308000000000000000e+03 1.205000000000000000e+03 1.226000000000000000e+03 1.269000000000000000e+03 1.247000000000000000e+03 1.274000000000000000e+03 1.200000000000000000e+03 1.255000000000000000e+03 1.227000000000000000e+03 1.214000000000000000e+03 1.191000000000000000e+03 1.145000000000000000e+03 1.268000000000000000e+03 1.268000000000000000e+03 1.294000000000000000e+03 1.223000000000000000e+03 1.290000000000000000e+03 1.287000000000000000e+03 1.258000000000000000e+03 1.244000000000000000e+03 1.263000000000000000e+03 1.250000000000000000e+03 1.202000000000000000e+03 1.251000000000000000e+03 1.256000000000000000e+03 1.265000000000000000e+03 1.218000000000000000e+03 1.276000000000000000e+03 1.199000000000000000e+03 1.262000000000000000e+03 1.205000000000000000e+03 1.312000000000000000e+03 1.259000000000000000e+03 1.227000000000000000e+03 1.283000000000000000e+03 1.263000000000000000e+03 1.226000000000000000e+03 1.216000000000000000e+03 1.234000000000000000e+03 1.242000000000000000e+03 1.297000000000000000e+03 1.175000000000000000e+03 1.209000000000000000e+03 1.242000000000000000e+03 1.258000000000000000e+03 1.243000000000000000e+03 1.199000000000000000e+03 1.308000000000000000e+03 1.250000000000000000e+03 1.217000000000000000e+03 1.266000000000000000e+03 1.276000000000000000e+03 1.284000000000000000e+03 1.202000000000000000e+03 1.270000000000000000e+03 1.226000000000000000e+03 1.259000000000000000e+03 1.218000000000000000e+03 1.234000000000000000e+03 1.250000000000000000e+03 1.202000000000000000e+03 1.198000000000000000e+03 1.248000000000000000e+03 1.256000000000000000e+03 1.224000000000000000e+03 1.223000000000000000e+03 1.253000000000000000e+03 1.159000000000000000e+03 1.229000000000000000e+03 1.134000000000000000e+03 1.205000000000000000e+03 1.250000000000000000e+03 1.222000000000000000e+03 1.180000000000000000e+03 1.211000000000000000e+03 1.259000000000000000e+03 1.259000000000000000e+03 1.239000000000000000e+03 1.197000000000000000e+03 1.269000000000000000e+03 1.163000000000000000e+03 1.181000000000000000e+03 1.232000000000000000e+03 1.215000000000000000e+03 1.215000000000000000e+03 1.239000000000000000e+03 1.147000000000000000e+03 1.177000000000000000e+03 1.221000000000000000e+03 1.205000000000000000e+03 1.221000000000000000e+03 1.166000000000000000e+03 1.170000000000000000e+03 1.194000000000000000e+03 1.219000000000000000e+03 1.196000000000000000e+03 1.216000000000000000e+03 1.151000000000000000e+03 1.155000000000000000e+03 1.244000000000000000e+03 1.209000000000000000e+03 1.226000000000000000e+03 1.230000000000000000e+03 1.161000000000000000e+03 1.164000000000000000e+03 1.205000000000000000e+03 1.239000000000000000e+03 1.231000000000000000e+03 1.194000000000000000e+03 1.127000000000000000e+03 1.204000000000000000e+03 1.243000000000000000e+03 1.200000000000000000e+03 1.215000000000000000e+03 1.189000000000000000e+03 1.203000000000000000e+03 1.176000000000000000e+03 1.210000000000000000e+03 1.231000000000000000e+03 1.225000000000000000e+03 1.203000000000000000e+03 1.148000000000000000e+03 1.218000000000000000e+03 1.187000000000000000e+03 1.218000000000000000e+03 1.135000000000000000e+03 1.232000000000000000e+03 1.183000000000000000e+03 1.247000000000000000e+03 1.190000000000000000e+03 1.201000000000000000e+03 1.220000000000000000e+03 1.196000000000000000e+03 1.162000000000000000e+03 1.202000000000000000e+03 1.189000000000000000e+03 1.197000000000000000e+03 1.205000000000000000e+03 1.154000000000000000e+03 1.120000000000000000e+03 1.142000000000000000e+03 1.255000000000000000e+03 1.124000000000000000e+03 1.148000000000000000e+03 1.210000000000000000e+03 1.229000000000000000e+03 1.200000000000000000e+03 1.184000000000000000e+03 1.212000000000000000e+03 1.151000000000000000e+03 1.192000000000000000e+03 1.141000000000000000e+03 1.179000000000000000e+03 1.205000000000000000e+03 1.090000000000000000e+03 1.177000000000000000e+03 1.178000000000000000e+03 1.099000000000000000e+03 1.152000000000000000e+03 1.122000000000000000e+03 1.165000000000000000e+03 1.168000000000000000e+03 1.173000000000000000e+03 1.180000000000000000e+03 1.186000000000000000e+03 1.198000000000000000e+03 1.119000000000000000e+03 1.176000000000000000e+03 1.168000000000000000e+03 1.156000000000000000e+03 1.083000000000000000e+03 1.111000000000000000e+03 1.179000000000000000e+03 1.125000000000000000e+03 1.185000000000000000e+03 1.121000000000000000e+03 1.152000000000000000e+03 1.154000000000000000e+03 1.076000000000000000e+03 1.096000000000000000e+03 1.141000000000000000e+03 1.133000000000000000e+03 1.144000000000000000e+03 1.064000000000000000e+03 1.056000000000000000e+03 1.133000000000000000e+03 1.104000000000000000e+03 1.186000000000000000e+03 1.117000000000000000e+03 1.138000000000000000e+03 1.151000000000000000e+03 1.127000000000000000e+03 1.119000000000000000e+03 1.082000000000000000e+03 1.128000000000000000e+03 1.069000000000000000e+03 1.127000000000000000e+03 1.126000000000000000e+03 1.091000000000000000e+03 1.095000000000000000e+03 1.108000000000000000e+03 1.083000000000000000e+03 1.133000000000000000e+03 1.192000000000000000e+03 1.071000000000000000e+03 1.092000000000000000e+03 1.163000000000000000e+03 1.114000000000000000e+03 1.053000000000000000e+03 1.069000000000000000e+03 1.079000000000000000e+03 1.063000000000000000e+03 1.131000000000000000e+03 1.160000000000000000e+03 1.083000000000000000e+03 1.119000000000000000e+03 1.138000000000000000e+03 1.132000000000000000e+03 1.090000000000000000e+03 1.148000000000000000e+03 1.184000000000000000e+03 1.145000000000000000e+03 1.133000000000000000e+03 1.123000000000000000e+03 1.138000000000000000e+03 1.073000000000000000e+03 1.072000000000000000e+03 1.054000000000000000e+03 1.100000000000000000e+03 1.108000000000000000e+03 1.078000000000000000e+03 1.100000000000000000e+03 1.104000000000000000e+03 1.069000000000000000e+03 1.073000000000000000e+03 1.081000000000000000e+03 1.102000000000000000e+03 1.085000000000000000e+03 1.144000000000000000e+03 1.107000000000000000e+03 1.122000000000000000e+03 1.038000000000000000e+03 1.071000000000000000e+03 1.077000000000000000e+03 1.051000000000000000e+03 1.059000000000000000e+03 1.093000000000000000e+03 1.022000000000000000e+03 1.056000000000000000e+03 1.064000000000000000e+03 1.063000000000000000e+03 1.057000000000000000e+03 1.087000000000000000e+03 1.034000000000000000e+03 1.060000000000000000e+03 1.062000000000000000e+03 1.070000000000000000e+03 1.085000000000000000e+03 1.075000000000000000e+03 1.001000000000000000e+03 1.085000000000000000e+03 1.109000000000000000e+03 1.073000000000000000e+03 1.072000000000000000e+03 1.087000000000000000e+03 1.028000000000000000e+03 1.041000000000000000e+03 1.082000000000000000e+03 1.038000000000000000e+03 1.108000000000000000e+03 1.004000000000000000e+03 1.031000000000000000e+03 1.051000000000000000e+03 1.045000000000000000e+03 1.103000000000000000e+03 1.045000000000000000e+03 1.111000000000000000e+03 1.107000000000000000e+03 1.067000000000000000e+03 1.041000000000000000e+03 1.006000000000000000e+03 1.038000000000000000e+03 1.044000000000000000e+03 1.013000000000000000e+03 1.050000000000000000e+03 1.036000000000000000e+03 1.081000000000000000e+03 1.060000000000000000e+03 1.048000000000000000e+03 9.850000000000000000e+02 9.720000000000000000e+02 1.044000000000000000e+03 1.092000000000000000e+03 1.060000000000000000e+03 1.021000000000000000e+03 1.036000000000000000e+03 1.054000000000000000e+03 9.960000000000000000e+02 1.113000000000000000e+03 1.039000000000000000e+03 1.048000000000000000e+03 1.086000000000000000e+03 1.012000000000000000e+03 1.025000000000000000e+03 1.057000000000000000e+03 1.038000000000000000e+03 1.051000000000000000e+03 1.035000000000000000e+03 1.110000000000000000e+03 1.042000000000000000e+03 1.033000000000000000e+03 1.045000000000000000e+03 1.007000000000000000e+03 1.036000000000000000e+03 1.086000000000000000e+03 1.090000000000000000e+03 1.051000000000000000e+03 1.027000000000000000e+03 1.005000000000000000e+03 9.840000000000000000e+02 1.007000000000000000e+03 9.930000000000000000e+02 1.016000000000000000e+03 1.007000000000000000e+03 1.021000000000000000e+03 1.058000000000000000e+03 9.970000000000000000e+02 9.950000000000000000e+02 1.039000000000000000e+03 1.092000000000000000e+03 1.031000000000000000e+03 9.540000000000000000e+02 1.022000000000000000e+03 1.014000000000000000e+03 9.860000000000000000e+02 9.830000000000000000e+02 1.078000000000000000e+03 9.350000000000000000e+02 1.038000000000000000e+03 9.710000000000000000e+02 1.025000000000000000e+03 1.040000000000000000e+03 1.001000000000000000e+03 1.017000000000000000e+03 9.790000000000000000e+02 1.043000000000000000e+03 1.018000000000000000e+03 1.021000000000000000e+03 1.019000000000000000e+03 1.029000000000000000e+03 1.031000000000000000e+03 1.035000000000000000e+03 1.006000000000000000e+03 1.014000000000000000e+03 1.041000000000000000e+03 1.023000000000000000e+03 9.840000000000000000e+02 1.004000000000000000e+03 9.800000000000000000e+02 9.500000000000000000e+02 9.600000000000000000e+02 1.029000000000000000e+03 1.002000000000000000e+03 9.510000000000000000e+02 1.010000000000000000e+03 1.038000000000000000e+03 1.028000000000000000e+03 9.870000000000000000e+02 1.030000000000000000e+03 9.940000000000000000e+02 1.070000000000000000e+03 1.001000000000000000e+03 1.002000000000000000e+03 1.036000000000000000e+03 1.007000000000000000e+03 1.004000000000000000e+03 1.004000000000000000e+03 1.022000000000000000e+03 9.800000000000000000e+02 1.009000000000000000e+03 1.056000000000000000e+03 1.011000000000000000e+03 1.014000000000000000e+03 1.020000000000000000e+03 9.920000000000000000e+02 9.650000000000000000e+02 9.760000000000000000e+02 9.890000000000000000e+02 9.900000000000000000e+02 9.820000000000000000e+02 1.007000000000000000e+03 9.780000000000000000e+02 9.760000000000000000e+02 9.710000000000000000e+02 9.860000000000000000e+02 9.750000000000000000e+02 1.023000000000000000e+03 9.200000000000000000e+02 1.014000000000000000e+03 9.930000000000000000e+02 9.900000000000000000e+02 1.038000000000000000e+03 1.024000000000000000e+03 9.690000000000000000e+02 9.710000000000000000e+02 1.027000000000000000e+03 1.061000000000000000e+03 1.016000000000000000e+03 9.720000000000000000e+02 1.001000000000000000e+03 9.740000000000000000e+02 9.850000000000000000e+02 9.950000000000000000e+02 1.012000000000000000e+03 9.840000000000000000e+02 9.490000000000000000e+02 9.980000000000000000e+02 9.400000000000000000e+02 9.120000000000000000e+02 9.710000000000000000e+02 1.032000000000000000e+03 9.970000000000000000e+02 9.750000000000000000e+02 1.003000000000000000e+03 9.730000000000000000e+02 9.800000000000000000e+02 9.680000000000000000e+02 9.890000000000000000e+02 9.690000000000000000e+02 9.350000000000000000e+02 1.058000000000000000e+03 9.750000000000000000e+02 9.900000000000000000e+02 9.350000000000000000e+02 9.470000000000000000e+02 9.540000000000000000e+02 9.280000000000000000e+02 9.750000000000000000e+02 9.270000000000000000e+02 9.890000000000000000e+02 9.760000000000000000e+02 9.900000000000000000e+02 9.640000000000000000e+02 9.520000000000000000e+02 9.340000000000000000e+02 1.070000000000000000e+03 1.012000000000000000e+03 9.730000000000000000e+02 9.650000000000000000e+02 9.240000000000000000e+02 9.680000000000000000e+02 9.560000000000000000e+02 9.310000000000000000e+02 9.390000000000000000e+02 9.000000000000000000e+02 9.520000000000000000e+02 9.720000000000000000e+02 9.300000000000000000e+02 9.170000000000000000e+02 9.450000000000000000e+02 9.230000000000000000e+02 9.420000000000000000e+02 9.410000000000000000e+02 1.014000000000000000e+03 9.870000000000000000e+02 9.230000000000000000e+02 1.004000000000000000e+03 9.760000000000000000e+02 9.720000000000000000e+02 9.280000000000000000e+02 8.860000000000000000e+02 9.310000000000000000e+02 9.940000000000000000e+02 9.590000000000000000e+02 9.340000000000000000e+02 9.240000000000000000e+02 9.400000000000000000e+02 8.910000000000000000e+02 9.400000000000000000e+02 9.300000000000000000e+02 9.370000000000000000e+02 9.210000000000000000e+02 9.730000000000000000e+02 9.250000000000000000e+02 9.670000000000000000e+02 9.440000000000000000e+02 9.450000000000000000e+02 9.400000000000000000e+02 9.280000000000000000e+02 9.000000000000000000e+02 9.080000000000000000e+02 9.230000000000000000e+02 8.810000000000000000e+02 9.030000000000000000e+02 9.590000000000000000e+02 8.830000000000000000e+02 9.240000000000000000e+02 9.370000000000000000e+02 1.010000000000000000e+03 9.120000000000000000e+02 9.080000000000000000e+02 9.460000000000000000e+02 9.380000000000000000e+02 9.890000000000000000e+02 9.570000000000000000e+02 9.410000000000000000e+02 9.780000000000000000e+02 9.260000000000000000e+02 8.400000000000000000e+02 9.170000000000000000e+02 9.600000000000000000e+02 8.950000000000000000e+02 9.860000000000000000e+02 8.730000000000000000e+02 8.960000000000000000e+02 9.180000000000000000e+02 9.490000000000000000e+02 9.150000000000000000e+02 9.200000000000000000e+02 9.440000000000000000e+02 9.230000000000000000e+02 9.710000000000000000e+02 9.360000000000000000e+02 9.260000000000000000e+02 9.480000000000000000e+02 8.860000000000000000e+02 9.400000000000000000e+02 8.930000000000000000e+02 9.000000000000000000e+02 8.970000000000000000e+02 9.100000000000000000e+02 9.010000000000000000e+02 9.090000000000000000e+02 9.190000000000000000e+02 9.600000000000000000e+02 8.850000000000000000e+02 8.810000000000000000e+02 9.180000000000000000e+02 9.150000000000000000e+02 9.270000000000000000e+02 9.050000000000000000e+02 9.180000000000000000e+02 9.310000000000000000e+02 8.970000000000000000e+02 9.130000000000000000e+02 9.450000000000000000e+02 8.770000000000000000e+02 8.690000000000000000e+02 9.840000000000000000e+02 9.420000000000000000e+02 8.610000000000000000e+02 8.520000000000000000e+02 8.590000000000000000e+02 9.180000000000000000e+02 9.280000000000000000e+02 9.340000000000000000e+02 9.060000000000000000e+02 8.970000000000000000e+02 9.060000000000000000e+02 9.100000000000000000e+02 9.350000000000000000e+02 8.880000000000000000e+02 9.420000000000000000e+02 8.990000000000000000e+02 9.480000000000000000e+02 9.310000000000000000e+02 9.770000000000000000e+02 9.020000000000000000e+02 8.850000000000000000e+02 8.940000000000000000e+02 8.930000000000000000e+02 9.220000000000000000e+02 9.120000000000000000e+02 9.280000000000000000e+02 8.690000000000000000e+02 8.990000000000000000e+02 8.830000000000000000e+02 9.090000000000000000e+02 9.380000000000000000e+02 8.860000000000000000e+02 9.580000000000000000e+02 9.170000000000000000e+02 9.060000000000000000e+02 8.670000000000000000e+02 9.570000000000000000e+02 8.780000000000000000e+02 9.120000000000000000e+02 8.250000000000000000e+02 8.870000000000000000e+02 8.970000000000000000e+02 8.850000000000000000e+02 9.340000000000000000e+02 8.980000000000000000e+02 9.390000000000000000e+02 9.560000000000000000e+02 8.620000000000000000e+02 8.580000000000000000e+02 8.820000000000000000e+02 8.830000000000000000e+02 8.510000000000000000e+02 8.750000000000000000e+02 8.660000000000000000e+02 8.550000000000000000e+02 8.850000000000000000e+02 9.090000000000000000e+02 8.880000000000000000e+02 8.630000000000000000e+02 9.520000000000000000e+02 8.730000000000000000e+02 9.440000000000000000e+02 9.060000000000000000e+02 8.780000000000000000e+02 9.330000000000000000e+02 9.010000000000000000e+02 9.220000000000000000e+02 8.280000000000000000e+02 8.790000000000000000e+02 8.500000000000000000e+02 9.170000000000000000e+02 9.150000000000000000e+02 8.520000000000000000e+02 8.510000000000000000e+02 9.160000000000000000e+02 8.690000000000000000e+02 8.920000000000000000e+02 8.740000000000000000e+02 9.010000000000000000e+02 8.790000000000000000e+02 8.640000000000000000e+02 9.070000000000000000e+02 8.980000000000000000e+02 9.140000000000000000e+02 8.450000000000000000e+02 8.910000000000000000e+02 8.980000000000000000e+02 9.330000000000000000e+02 8.930000000000000000e+02 8.800000000000000000e+02 8.720000000000000000e+02 9.050000000000000000e+02 8.730000000000000000e+02 8.990000000000000000e+02 8.860000000000000000e+02 8.570000000000000000e+02 9.110000000000000000e+02 9.100000000000000000e+02 8.400000000000000000e+02 9.000000000000000000e+02 8.410000000000000000e+02 8.330000000000000000e+02 8.450000000000000000e+02 8.700000000000000000e+02 8.620000000000000000e+02 8.800000000000000000e+02 8.440000000000000000e+02 9.100000000000000000e+02 8.970000000000000000e+02 9.360000000000000000e+02 9.010000000000000000e+02 8.200000000000000000e+02 8.490000000000000000e+02 8.180000000000000000e+02 8.180000000000000000e+02 8.650000000000000000e+02 8.970000000000000000e+02 8.360000000000000000e+02 8.930000000000000000e+02 8.410000000000000000e+02 9.180000000000000000e+02 8.990000000000000000e+02 8.660000000000000000e+02 8.880000000000000000e+02 9.170000000000000000e+02 8.900000000000000000e+02 8.620000000000000000e+02 8.800000000000000000e+02 8.650000000000000000e+02 8.880000000000000000e+02 8.900000000000000000e+02 8.580000000000000000e+02 8.400000000000000000e+02 8.360000000000000000e+02 8.390000000000000000e+02 8.500000000000000000e+02 8.830000000000000000e+02 8.930000000000000000e+02 8.600000000000000000e+02 8.370000000000000000e+02 8.840000000000000000e+02 8.510000000000000000e+02 8.740000000000000000e+02 8.550000000000000000e+02 8.700000000000000000e+02 8.910000000000000000e+02 9.240000000000000000e+02 8.670000000000000000e+02 8.210000000000000000e+02 8.740000000000000000e+02 8.400000000000000000e+02 8.610000000000000000e+02 8.480000000000000000e+02 8.470000000000000000e+02 8.780000000000000000e+02 8.290000000000000000e+02 8.670000000000000000e+02 8.740000000000000000e+02 8.470000000000000000e+02 8.620000000000000000e+02 8.020000000000000000e+02 8.570000000000000000e+02 8.480000000000000000e+02 8.740000000000000000e+02 8.830000000000000000e+02 8.370000000000000000e+02 8.090000000000000000e+02 8.430000000000000000e+02 8.370000000000000000e+02 8.810000000000000000e+02 8.490000000000000000e+02 8.800000000000000000e+02 9.060000000000000000e+02 7.800000000000000000e+02 8.660000000000000000e+02 8.430000000000000000e+02 8.680000000000000000e+02 8.830000000000000000e+02 8.710000000000000000e+02 8.400000000000000000e+02 8.550000000000000000e+02 8.830000000000000000e+02 8.390000000000000000e+02 8.580000000000000000e+02 8.140000000000000000e+02 8.430000000000000000e+02 8.850000000000000000e+02 8.100000000000000000e+02 8.480000000000000000e+02 7.880000000000000000e+02 8.540000000000000000e+02 8.760000000000000000e+02 8.290000000000000000e+02 8.500000000000000000e+02 8.710000000000000000e+02 8.960000000000000000e+02 8.390000000000000000e+02 8.160000000000000000e+02 8.480000000000000000e+02 8.600000000000000000e+02 8.400000000000000000e+02 8.470000000000000000e+02 8.840000000000000000e+02 8.060000000000000000e+02 8.530000000000000000e+02 8.360000000000000000e+02 8.310000000000000000e+02 7.990000000000000000e+02 8.020000000000000000e+02 8.570000000000000000e+02 8.230000000000000000e+02 8.640000000000000000e+02 9.060000000000000000e+02 7.900000000000000000e+02 8.910000000000000000e+02 8.570000000000000000e+02 8.160000000000000000e+02 8.290000000000000000e+02 8.590000000000000000e+02 8.530000000000000000e+02 8.240000000000000000e+02 8.390000000000000000e+02 9.000000000000000000e+02 8.290000000000000000e+02 7.990000000000000000e+02 9.200000000000000000e+02 8.800000000000000000e+02 8.060000000000000000e+02 8.400000000000000000e+02 8.690000000000000000e+02 8.020000000000000000e+02 8.340000000000000000e+02 8.300000000000000000e+02 8.580000000000000000e+02 8.100000000000000000e+02 7.750000000000000000e+02 8.490000000000000000e+02 8.460000000000000000e+02 7.910000000000000000e+02 8.050000000000000000e+02 8.820000000000000000e+02 8.240000000000000000e+02 8.400000000000000000e+02 8.010000000000000000e+02 8.440000000000000000e+02 8.110000000000000000e+02 8.410000000000000000e+02 8.090000000000000000e+02 8.060000000000000000e+02 8.040000000000000000e+02 8.330000000000000000e+02 8.560000000000000000e+02 8.300000000000000000e+02 8.590000000000000000e+02 8.310000000000000000e+02 8.600000000000000000e+02 7.920000000000000000e+02 7.740000000000000000e+02 7.960000000000000000e+02 7.960000000000000000e+02 7.710000000000000000e+02 8.280000000000000000e+02 7.940000000000000000e+02 8.260000000000000000e+02 7.820000000000000000e+02 8.020000000000000000e+02 8.430000000000000000e+02 8.170000000000000000e+02 7.840000000000000000e+02 8.550000000000000000e+02 8.180000000000000000e+02 8.120000000000000000e+02 8.600000000000000000e+02 8.040000000000000000e+02 8.300000000000000000e+02 8.910000000000000000e+02 8.630000000000000000e+02 7.960000000000000000e+02 7.810000000000000000e+02 8.550000000000000000e+02 8.180000000000000000e+02 7.990000000000000000e+02 8.130000000000000000e+02 8.390000000000000000e+02 7.890000000000000000e+02 8.510000000000000000e+02 8.490000000000000000e+02 8.070000000000000000e+02 7.950000000000000000e+02 8.060000000000000000e+02 7.640000000000000000e+02 8.130000000000000000e+02 8.360000000000000000e+02 7.450000000000000000e+02 8.200000000000000000e+02 7.890000000000000000e+02 7.750000000000000000e+02 8.200000000000000000e+02 7.300000000000000000e+02 7.930000000000000000e+02 7.770000000000000000e+02 7.640000000000000000e+02 7.910000000000000000e+02 7.970000000000000000e+02 8.280000000000000000e+02 7.650000000000000000e+02 8.180000000000000000e+02 8.310000000000000000e+02 7.970000000000000000e+02 8.450000000000000000e+02 8.380000000000000000e+02 8.050000000000000000e+02 7.840000000000000000e+02 8.200000000000000000e+02 8.450000000000000000e+02 8.030000000000000000e+02 8.000000000000000000e+02 8.060000000000000000e+02 8.040000000000000000e+02 7.940000000000000000e+02 8.090000000000000000e+02 7.880000000000000000e+02 8.050000000000000000e+02 7.730000000000000000e+02 8.100000000000000000e+02 8.280000000000000000e+02 8.160000000000000000e+02 8.070000000000000000e+02 8.110000000000000000e+02 8.380000000000000000e+02 8.010000000000000000e+02 7.830000000000000000e+02 7.890000000000000000e+02 8.050000000000000000e+02 7.910000000000000000e+02 7.980000000000000000e+02 7.930000000000000000e+02 8.350000000000000000e+02 8.420000000000000000e+02 8.170000000000000000e+02 8.500000000000000000e+02 8.010000000000000000e+02 8.240000000000000000e+02 8.000000000000000000e+02 8.770000000000000000e+02 8.090000000000000000e+02 8.370000000000000000e+02 8.140000000000000000e+02 8.470000000000000000e+02 8.110000000000000000e+02 8.360000000000000000e+02 8.260000000000000000e+02 7.970000000000000000e+02 8.520000000000000000e+02 7.860000000000000000e+02 8.090000000000000000e+02 8.080000000000000000e+02 7.840000000000000000e+02 7.800000000000000000e+02 8.080000000000000000e+02 7.980000000000000000e+02 8.340000000000000000e+02 8.420000000000000000e+02 7.720000000000000000e+02 8.200000000000000000e+02 8.240000000000000000e+02 7.710000000000000000e+02 7.790000000000000000e+02 7.910000000000000000e+02 7.390000000000000000e+02 8.420000000000000000e+02 7.630000000000000000e+02 7.880000000000000000e+02 7.970000000000000000e+02 7.970000000000000000e+02 8.190000000000000000e+02 7.910000000000000000e+02 7.870000000000000000e+02 7.780000000000000000e+02 7.950000000000000000e+02 7.780000000000000000e+02 8.060000000000000000e+02 8.230000000000000000e+02 7.800000000000000000e+02 8.050000000000000000e+02 7.850000000000000000e+02 7.500000000000000000e+02 7.890000000000000000e+02 7.790000000000000000e+02 7.910000000000000000e+02 8.180000000000000000e+02 7.770000000000000000e+02 7.720000000000000000e+02 7.710000000000000000e+02 7.710000000000000000e+02 8.230000000000000000e+02 7.880000000000000000e+02 8.130000000000000000e+02 7.940000000000000000e+02 7.430000000000000000e+02 7.550000000000000000e+02 8.210000000000000000e+02 7.900000000000000000e+02 7.910000000000000000e+02 8.110000000000000000e+02 7.790000000000000000e+02 7.710000000000000000e+02 8.150000000000000000e+02 7.420000000000000000e+02 8.080000000000000000e+02 7.270000000000000000e+02 8.350000000000000000e+02 8.250000000000000000e+02 8.460000000000000000e+02 7.950000000000000000e+02 7.590000000000000000e+02 8.200000000000000000e+02 7.940000000000000000e+02 7.800000000000000000e+02 6.980000000000000000e+02 8.180000000000000000e+02 7.650000000000000000e+02 8.450000000000000000e+02 7.950000000000000000e+02 7.890000000000000000e+02 7.720000000000000000e+02 7.680000000000000000e+02 7.590000000000000000e+02 7.710000000000000000e+02 8.230000000000000000e+02 7.560000000000000000e+02 7.530000000000000000e+02 7.300000000000000000e+02 7.450000000000000000e+02 7.800000000000000000e+02 7.540000000000000000e+02 7.690000000000000000e+02 7.490000000000000000e+02 8.260000000000000000e+02 7.930000000000000000e+02 8.170000000000000000e+02 7.980000000000000000e+02 8.130000000000000000e+02 7.730000000000000000e+02 7.940000000000000000e+02 7.560000000000000000e+02 8.650000000000000000e+02 7.720000000000000000e+02 8.110000000000000000e+02 7.610000000000000000e+02 7.730000000000000000e+02 7.500000000000000000e+02 8.110000000000000000e+02 7.650000000000000000e+02 8.100000000000000000e+02 7.910000000000000000e+02 7.300000000000000000e+02 7.740000000000000000e+02 7.690000000000000000e+02 8.150000000000000000e+02 7.600000000000000000e+02 7.470000000000000000e+02 7.880000000000000000e+02 7.560000000000000000e+02 7.900000000000000000e+02 7.270000000000000000e+02 7.450000000000000000e+02 7.580000000000000000e+02 8.080000000000000000e+02 7.810000000000000000e+02 7.350000000000000000e+02 7.490000000000000000e+02 7.670000000000000000e+02 8.100000000000000000e+02 7.750000000000000000e+02 7.570000000000000000e+02 7.850000000000000000e+02 7.520000000000000000e+02 7.740000000000000000e+02 7.850000000000000000e+02 7.350000000000000000e+02 7.500000000000000000e+02 7.410000000000000000e+02 8.170000000000000000e+02 7.280000000000000000e+02 7.950000000000000000e+02 7.910000000000000000e+02 8.050000000000000000e+02 7.760000000000000000e+02 7.500000000000000000e+02 7.690000000000000000e+02 7.270000000000000000e+02 7.680000000000000000e+02 7.970000000000000000e+02 7.700000000000000000e+02 7.400000000000000000e+02 7.640000000000000000e+02 7.800000000000000000e+02 7.570000000000000000e+02 7.540000000000000000e+02 7.640000000000000000e+02 7.790000000000000000e+02 6.910000000000000000e+02 7.310000000000000000e+02 7.550000000000000000e+02 7.680000000000000000e+02 6.860000000000000000e+02 8.170000000000000000e+02 7.720000000000000000e+02 7.900000000000000000e+02 7.510000000000000000e+02 7.840000000000000000e+02 7.380000000000000000e+02 7.790000000000000000e+02 7.620000000000000000e+02 7.610000000000000000e+02 7.910000000000000000e+02 7.330000000000000000e+02 8.430000000000000000e+02 7.410000000000000000e+02 7.500000000000000000e+02 7.250000000000000000e+02 7.970000000000000000e+02 7.360000000000000000e+02 7.730000000000000000e+02 7.840000000000000000e+02 7.430000000000000000e+02 7.410000000000000000e+02 7.300000000000000000e+02 7.520000000000000000e+02 7.280000000000000000e+02 7.280000000000000000e+02 7.550000000000000000e+02 7.310000000000000000e+02 7.950000000000000000e+02 7.480000000000000000e+02 7.190000000000000000e+02 7.470000000000000000e+02 7.300000000000000000e+02 7.110000000000000000e+02 7.500000000000000000e+02 7.030000000000000000e+02 7.710000000000000000e+02 7.810000000000000000e+02 7.040000000000000000e+02 7.680000000000000000e+02 7.590000000000000000e+02 6.620000000000000000e+02 6.850000000000000000e+02 7.040000000000000000e+02 7.410000000000000000e+02 7.750000000000000000e+02 6.930000000000000000e+02 7.230000000000000000e+02 7.580000000000000000e+02 7.360000000000000000e+02 7.330000000000000000e+02 7.370000000000000000e+02 7.050000000000000000e+02 6.920000000000000000e+02 7.020000000000000000e+02 7.160000000000000000e+02 7.400000000000000000e+02 7.190000000000000000e+02 7.340000000000000000e+02 7.160000000000000000e+02 7.350000000000000000e+02 7.760000000000000000e+02 7.320000000000000000e+02 7.390000000000000000e+02 7.460000000000000000e+02 7.240000000000000000e+02 6.990000000000000000e+02 6.900000000000000000e+02 7.070000000000000000e+02 7.300000000000000000e+02 7.050000000000000000e+02 7.580000000000000000e+02 7.150000000000000000e+02 7.630000000000000000e+02 6.940000000000000000e+02 7.380000000000000000e+02 7.210000000000000000e+02 6.850000000000000000e+02 7.010000000000000000e+02 6.550000000000000000e+02 7.070000000000000000e+02 7.020000000000000000e+02 6.950000000000000000e+02 7.370000000000000000e+02 6.740000000000000000e+02 7.190000000000000000e+02 6.830000000000000000e+02 7.170000000000000000e+02 7.190000000000000000e+02 6.900000000000000000e+02 6.650000000000000000e+02 6.870000000000000000e+02 6.970000000000000000e+02 7.240000000000000000e+02 6.750000000000000000e+02 7.210000000000000000e+02 7.630000000000000000e+02 6.800000000000000000e+02 7.010000000000000000e+02 6.950000000000000000e+02 7.550000000000000000e+02 6.970000000000000000e+02 6.670000000000000000e+02 7.090000000000000000e+02 6.690000000000000000e+02 7.030000000000000000e+02 7.030000000000000000e+02 6.770000000000000000e+02 6.640000000000000000e+02 7.420000000000000000e+02 7.220000000000000000e+02 7.090000000000000000e+02 7.210000000000000000e+02 6.830000000000000000e+02 6.920000000000000000e+02 6.880000000000000000e+02 6.820000000000000000e+02 6.770000000000000000e+02 7.090000000000000000e+02 7.230000000000000000e+02 6.690000000000000000e+02 6.540000000000000000e+02 6.670000000000000000e+02 7.100000000000000000e+02 6.840000000000000000e+02 6.630000000000000000e+02 6.690000000000000000e+02 6.590000000000000000e+02 6.580000000000000000e+02 6.180000000000000000e+02 6.460000000000000000e+02 7.160000000000000000e+02 6.680000000000000000e+02 6.810000000000000000e+02 7.070000000000000000e+02 7.500000000000000000e+02 6.920000000000000000e+02 7.070000000000000000e+02 6.850000000000000000e+02 6.650000000000000000e+02 6.770000000000000000e+02 6.850000000000000000e+02 6.780000000000000000e+02 6.440000000000000000e+02 6.690000000000000000e+02 7.000000000000000000e+02 6.770000000000000000e+02 6.350000000000000000e+02 6.850000000000000000e+02 6.970000000000000000e+02 7.010000000000000000e+02 6.290000000000000000e+02 6.420000000000000000e+02 6.640000000000000000e+02 6.460000000000000000e+02 6.350000000000000000e+02 6.430000000000000000e+02 6.360000000000000000e+02 6.320000000000000000e+02 6.720000000000000000e+02 6.830000000000000000e+02 7.270000000000000000e+02 6.930000000000000000e+02 6.340000000000000000e+02 6.270000000000000000e+02 6.620000000000000000e+02 6.340000000000000000e+02 6.590000000000000000e+02 6.780000000000000000e+02 6.870000000000000000e+02 6.610000000000000000e+02 6.580000000000000000e+02 6.410000000000000000e+02 6.650000000000000000e+02 6.950000000000000000e+02 6.880000000000000000e+02 6.710000000000000000e+02 6.530000000000000000e+02 6.780000000000000000e+02 7.050000000000000000e+02 7.040000000000000000e+02 6.410000000000000000e+02 7.040000000000000000e+02 6.770000000000000000e+02 6.590000000000000000e+02 6.190000000000000000e+02 6.470000000000000000e+02 6.380000000000000000e+02 7.100000000000000000e+02 6.880000000000000000e+02 6.560000000000000000e+02 7.030000000000000000e+02 6.680000000000000000e+02 6.650000000000000000e+02 6.850000000000000000e+02 6.300000000000000000e+02 6.620000000000000000e+02 6.220000000000000000e+02 6.470000000000000000e+02 6.620000000000000000e+02 6.440000000000000000e+02 6.330000000000000000e+02 6.500000000000000000e+02 6.650000000000000000e+02 6.710000000000000000e+02 6.720000000000000000e+02 6.780000000000000000e+02 6.600000000000000000e+02 6.500000000000000000e+02 7.130000000000000000e+02 6.510000000000000000e+02 6.550000000000000000e+02 6.230000000000000000e+02 6.830000000000000000e+02 6.520000000000000000e+02 6.490000000000000000e+02 6.390000000000000000e+02 6.480000000000000000e+02 6.280000000000000000e+02 6.680000000000000000e+02 5.920000000000000000e+02 6.020000000000000000e+02 6.460000000000000000e+02 6.560000000000000000e+02 6.400000000000000000e+02 6.970000000000000000e+02 6.230000000000000000e+02 6.700000000000000000e+02 6.580000000000000000e+02 7.140000000000000000e+02 6.920000000000000000e+02 6.050000000000000000e+02 6.210000000000000000e+02 6.400000000000000000e+02 6.420000000000000000e+02 6.690000000000000000e+02 6.720000000000000000e+02 6.880000000000000000e+02 6.700000000000000000e+02 6.630000000000000000e+02 6.720000000000000000e+02 6.720000000000000000e+02 6.550000000000000000e+02 6.380000000000000000e+02 6.390000000000000000e+02 6.330000000000000000e+02 6.670000000000000000e+02 6.360000000000000000e+02 6.530000000000000000e+02 6.010000000000000000e+02 6.440000000000000000e+02 6.300000000000000000e+02 6.580000000000000000e+02 6.590000000000000000e+02 6.740000000000000000e+02 6.480000000000000000e+02 6.870000000000000000e+02 6.140000000000000000e+02 6.310000000000000000e+02 6.360000000000000000e+02 6.870000000000000000e+02 6.220000000000000000e+02 6.340000000000000000e+02 6.180000000000000000e+02 6.790000000000000000e+02 6.190000000000000000e+02 6.680000000000000000e+02 6.650000000000000000e+02 6.750000000000000000e+02 6.610000000000000000e+02 6.070000000000000000e+02 6.430000000000000000e+02 6.890000000000000000e+02 6.370000000000000000e+02 6.610000000000000000e+02 6.420000000000000000e+02 6.390000000000000000e+02 6.480000000000000000e+02 6.210000000000000000e+02 6.540000000000000000e+02 6.710000000000000000e+02 6.310000000000000000e+02 6.420000000000000000e+02 6.420000000000000000e+02 6.360000000000000000e+02 6.200000000000000000e+02 6.440000000000000000e+02 6.150000000000000000e+02 6.310000000000000000e+02 6.550000000000000000e+02 6.270000000000000000e+02 6.540000000000000000e+02 6.570000000000000000e+02 6.130000000000000000e+02 6.290000000000000000e+02 6.620000000000000000e+02 5.880000000000000000e+02 5.700000000000000000e+02 6.070000000000000000e+02 6.440000000000000000e+02 6.660000000000000000e+02 6.390000000000000000e+02 5.340000000000000000e+02 6.300000000000000000e+02 6.010000000000000000e+02 6.340000000000000000e+02 6.210000000000000000e+02 6.400000000000000000e+02 6.340000000000000000e+02 6.530000000000000000e+02 6.330000000000000000e+02 6.260000000000000000e+02 6.050000000000000000e+02 6.650000000000000000e+02 6.080000000000000000e+02 5.970000000000000000e+02 5.840000000000000000e+02 6.510000000000000000e+02 5.890000000000000000e+02 6.370000000000000000e+02 6.150000000000000000e+02 6.490000000000000000e+02 5.760000000000000000e+02 6.350000000000000000e+02 6.290000000000000000e+02 6.300000000000000000e+02 5.610000000000000000e+02 6.260000000000000000e+02 6.100000000000000000e+02 5.940000000000000000e+02 6.180000000000000000e+02 6.860000000000000000e+02 5.840000000000000000e+02 6.160000000000000000e+02 5.880000000000000000e+02 6.120000000000000000e+02 5.820000000000000000e+02 5.780000000000000000e+02 5.910000000000000000e+02 6.090000000000000000e+02 5.850000000000000000e+02 5.610000000000000000e+02 5.640000000000000000e+02 6.300000000000000000e+02 6.070000000000000000e+02 5.680000000000000000e+02 6.210000000000000000e+02 5.980000000000000000e+02 5.930000000000000000e+02 6.380000000000000000e+02 6.530000000000000000e+02 6.200000000000000000e+02 6.370000000000000000e+02 6.310000000000000000e+02 6.370000000000000000e+02 5.710000000000000000e+02 5.870000000000000000e+02 5.750000000000000000e+02 5.700000000000000000e+02 5.930000000000000000e+02 6.240000000000000000e+02 6.240000000000000000e+02 6.090000000000000000e+02 5.790000000000000000e+02 5.930000000000000000e+02 6.120000000000000000e+02 5.980000000000000000e+02 6.060000000000000000e+02 6.410000000000000000e+02 5.760000000000000000e+02 6.040000000000000000e+02 5.730000000000000000e+02 6.030000000000000000e+02 6.510000000000000000e+02 6.510000000000000000e+02 6.150000000000000000e+02 6.220000000000000000e+02 5.980000000000000000e+02 6.100000000000000000e+02 6.110000000000000000e+02 6.070000000000000000e+02 5.670000000000000000e+02 5.990000000000000000e+02 6.600000000000000000e+02 6.180000000000000000e+02 5.760000000000000000e+02 5.740000000000000000e+02 6.060000000000000000e+02 6.510000000000000000e+02 6.550000000000000000e+02 6.220000000000000000e+02 6.360000000000000000e+02 5.910000000000000000e+02 6.210000000000000000e+02 6.280000000000000000e+02 6.040000000000000000e+02 5.930000000000000000e+02 6.040000000000000000e+02 5.970000000000000000e+02 5.820000000000000000e+02 6.090000000000000000e+02 6.230000000000000000e+02 6.120000000000000000e+02 5.700000000000000000e+02 6.210000000000000000e+02 6.140000000000000000e+02 5.900000000000000000e+02 6.050000000000000000e+02 5.710000000000000000e+02 6.030000000000000000e+02 5.830000000000000000e+02 6.090000000000000000e+02 6.430000000000000000e+02 6.250000000000000000e+02 5.760000000000000000e+02 6.260000000000000000e+02 5.560000000000000000e+02 5.700000000000000000e+02 5.650000000000000000e+02 6.180000000000000000e+02 6.060000000000000000e+02 6.090000000000000000e+02 6.000000000000000000e+02 5.700000000000000000e+02 5.940000000000000000e+02 5.960000000000000000e+02 5.940000000000000000e+02 6.040000000000000000e+02 5.880000000000000000e+02 5.810000000000000000e+02 5.780000000000000000e+02 6.050000000000000000e+02 5.870000000000000000e+02 5.910000000000000000e+02 5.490000000000000000e+02 5.780000000000000000e+02 6.070000000000000000e+02 5.760000000000000000e+02 5.800000000000000000e+02 6.230000000000000000e+02 5.840000000000000000e+02 5.400000000000000000e+02 5.900000000000000000e+02 5.700000000000000000e+02 5.960000000000000000e+02 6.160000000000000000e+02 5.470000000000000000e+02 6.030000000000000000e+02 5.920000000000000000e+02 5.920000000000000000e+02 6.130000000000000000e+02 5.810000000000000000e+02 6.200000000000000000e+02 6.240000000000000000e+02 6.000000000000000000e+02 6.090000000000000000e+02 5.940000000000000000e+02 5.540000000000000000e+02 6.210000000000000000e+02 5.990000000000000000e+02 6.310000000000000000e+02 5.600000000000000000e+02 5.340000000000000000e+02 5.660000000000000000e+02 5.900000000000000000e+02 6.270000000000000000e+02 6.550000000000000000e+02 5.930000000000000000e+02 5.920000000000000000e+02 6.310000000000000000e+02 6.100000000000000000e+02 5.780000000000000000e+02 5.950000000000000000e+02 6.060000000000000000e+02 5.880000000000000000e+02 6.080000000000000000e+02 5.630000000000000000e+02 6.170000000000000000e+02 5.500000000000000000e+02 5.730000000000000000e+02 5.360000000000000000e+02 5.880000000000000000e+02 5.620000000000000000e+02 5.690000000000000000e+02 5.890000000000000000e+02 5.820000000000000000e+02 6.020000000000000000e+02 5.870000000000000000e+02 6.270000000000000000e+02 5.520000000000000000e+02 5.570000000000000000e+02 5.650000000000000000e+02 5.550000000000000000e+02 5.830000000000000000e+02 6.140000000000000000e+02 5.430000000000000000e+02 5.620000000000000000e+02 5.970000000000000000e+02 6.030000000000000000e+02 5.950000000000000000e+02 5.770000000000000000e+02 5.910000000000000000e+02 6.120000000000000000e+02 5.690000000000000000e+02 5.920000000000000000e+02 5.660000000000000000e+02 6.350000000000000000e+02 5.900000000000000000e+02 5.750000000000000000e+02 5.310000000000000000e+02 5.480000000000000000e+02 5.360000000000000000e+02 5.730000000000000000e+02 5.540000000000000000e+02 5.650000000000000000e+02 6.050000000000000000e+02 6.120000000000000000e+02 5.470000000000000000e+02 5.690000000000000000e+02 5.590000000000000000e+02 5.590000000000000000e+02 5.130000000000000000e+02 5.840000000000000000e+02 5.760000000000000000e+02 5.930000000000000000e+02 5.960000000000000000e+02 6.300000000000000000e+02 5.580000000000000000e+02 5.900000000000000000e+02 5.460000000000000000e+02 6.300000000000000000e+02 5.980000000000000000e+02 5.960000000000000000e+02 5.940000000000000000e+02 5.350000000000000000e+02 5.590000000000000000e+02 5.680000000000000000e+02 5.980000000000000000e+02 6.100000000000000000e+02 5.990000000000000000e+02 5.400000000000000000e+02 5.370000000000000000e+02 5.360000000000000000e+02 5.910000000000000000e+02 6.020000000000000000e+02 6.040000000000000000e+02 5.600000000000000000e+02 5.600000000000000000e+02 6.050000000000000000e+02 5.340000000000000000e+02 5.760000000000000000e+02 5.710000000000000000e+02 5.970000000000000000e+02 6.010000000000000000e+02 5.920000000000000000e+02 5.960000000000000000e+02 5.780000000000000000e+02 5.550000000000000000e+02 5.790000000000000000e+02 5.610000000000000000e+02 6.060000000000000000e+02 5.750000000000000000e+02 5.710000000000000000e+02 5.870000000000000000e+02 5.770000000000000000e+02 6.040000000000000000e+02 5.530000000000000000e+02 5.460000000000000000e+02 5.830000000000000000e+02 5.820000000000000000e+02 5.430000000000000000e+02 5.150000000000000000e+02 6.100000000000000000e+02 5.720000000000000000e+02 5.590000000000000000e+02 5.630000000000000000e+02 5.910000000000000000e+02 5.420000000000000000e+02 5.440000000000000000e+02 5.440000000000000000e+02 5.730000000000000000e+02 5.830000000000000000e+02 5.690000000000000000e+02 5.750000000000000000e+02 5.780000000000000000e+02 5.780000000000000000e+02 5.570000000000000000e+02 5.770000000000000000e+02 5.690000000000000000e+02 5.880000000000000000e+02 5.740000000000000000e+02 5.700000000000000000e+02 5.910000000000000000e+02 5.530000000000000000e+02 5.870000000000000000e+02 5.730000000000000000e+02 5.710000000000000000e+02 5.610000000000000000e+02 5.730000000000000000e+02 5.520000000000000000e+02 5.660000000000000000e+02 5.550000000000000000e+02 5.890000000000000000e+02 5.390000000000000000e+02 5.810000000000000000e+02 5.590000000000000000e+02 5.930000000000000000e+02 5.110000000000000000e+02 5.370000000000000000e+02 5.550000000000000000e+02 5.030000000000000000e+02 5.700000000000000000e+02 5.670000000000000000e+02 5.400000000000000000e+02 5.370000000000000000e+02 5.360000000000000000e+02 5.150000000000000000e+02 5.450000000000000000e+02 5.580000000000000000e+02 5.370000000000000000e+02 5.920000000000000000e+02 5.640000000000000000e+02 5.680000000000000000e+02 5.560000000000000000e+02 5.620000000000000000e+02 6.090000000000000000e+02 5.450000000000000000e+02 5.940000000000000000e+02 5.300000000000000000e+02 5.620000000000000000e+02 5.690000000000000000e+02 5.570000000000000000e+02 5.240000000000000000e+02 5.490000000000000000e+02 5.800000000000000000e+02 5.480000000000000000e+02 5.400000000000000000e+02 5.350000000000000000e+02 5.890000000000000000e+02 6.160000000000000000e+02 5.200000000000000000e+02 5.240000000000000000e+02 5.490000000000000000e+02 5.710000000000000000e+02 5.410000000000000000e+02 5.350000000000000000e+02 5.760000000000000000e+02 5.550000000000000000e+02 5.090000000000000000e+02 4.940000000000000000e+02 5.360000000000000000e+02 5.450000000000000000e+02 5.930000000000000000e+02 5.470000000000000000e+02 5.170000000000000000e+02 5.310000000000000000e+02 5.710000000000000000e+02 5.600000000000000000e+02 5.930000000000000000e+02 5.580000000000000000e+02 5.320000000000000000e+02 5.260000000000000000e+02 5.760000000000000000e+02 5.540000000000000000e+02 5.260000000000000000e+02 5.590000000000000000e+02 5.400000000000000000e+02 5.640000000000000000e+02 5.860000000000000000e+02 5.430000000000000000e+02 5.190000000000000000e+02 5.710000000000000000e+02 5.720000000000000000e+02 5.280000000000000000e+02 5.340000000000000000e+02 5.640000000000000000e+02 5.090000000000000000e+02 5.580000000000000000e+02 5.100000000000000000e+02 5.260000000000000000e+02 5.340000000000000000e+02 5.780000000000000000e+02 5.250000000000000000e+02 5.500000000000000000e+02 5.590000000000000000e+02 5.050000000000000000e+02 5.340000000000000000e+02 5.630000000000000000e+02 5.480000000000000000e+02 5.330000000000000000e+02 5.990000000000000000e+02 5.420000000000000000e+02 5.940000000000000000e+02 5.780000000000000000e+02 5.780000000000000000e+02 5.540000000000000000e+02 5.450000000000000000e+02 4.800000000000000000e+02 5.080000000000000000e+02 5.120000000000000000e+02 5.130000000000000000e+02 5.820000000000000000e+02 5.160000000000000000e+02 5.190000000000000000e+02 5.650000000000000000e+02 5.260000000000000000e+02 5.560000000000000000e+02 5.570000000000000000e+02 5.450000000000000000e+02 5.530000000000000000e+02 5.310000000000000000e+02 5.330000000000000000e+02 5.400000000000000000e+02 5.220000000000000000e+02 5.310000000000000000e+02 5.500000000000000000e+02 5.170000000000000000e+02 5.460000000000000000e+02 5.160000000000000000e+02 5.340000000000000000e+02 5.400000000000000000e+02 5.560000000000000000e+02 5.120000000000000000e+02 5.180000000000000000e+02 5.310000000000000000e+02 5.460000000000000000e+02 5.320000000000000000e+02 5.300000000000000000e+02 5.220000000000000000e+02 5.860000000000000000e+02 5.170000000000000000e+02 5.090000000000000000e+02 5.140000000000000000e+02 5.080000000000000000e+02 5.020000000000000000e+02 5.090000000000000000e+02 5.570000000000000000e+02 5.030000000000000000e+02 5.260000000000000000e+02 5.230000000000000000e+02 5.160000000000000000e+02 5.380000000000000000e+02 5.170000000000000000e+02 4.660000000000000000e+02 5.380000000000000000e+02 5.520000000000000000e+02 5.070000000000000000e+02 5.400000000000000000e+02 5.270000000000000000e+02 4.810000000000000000e+02 5.050000000000000000e+02 5.520000000000000000e+02 5.390000000000000000e+02 5.260000000000000000e+02 5.440000000000000000e+02 5.260000000000000000e+02 5.150000000000000000e+02 5.840000000000000000e+02 4.980000000000000000e+02 5.250000000000000000e+02 5.330000000000000000e+02 5.390000000000000000e+02 5.520000000000000000e+02 5.120000000000000000e+02 5.000000000000000000e+02 5.490000000000000000e+02 5.050000000000000000e+02 5.370000000000000000e+02 5.260000000000000000e+02 4.840000000000000000e+02 5.390000000000000000e+02 5.390000000000000000e+02 5.260000000000000000e+02 5.210000000000000000e+02 5.060000000000000000e+02 4.950000000000000000e+02 5.070000000000000000e+02 5.100000000000000000e+02 4.960000000000000000e+02 4.820000000000000000e+02 5.420000000000000000e+02 5.510000000000000000e+02 4.960000000000000000e+02 5.180000000000000000e+02 5.430000000000000000e+02 5.230000000000000000e+02 5.230000000000000000e+02 4.820000000000000000e+02 4.640000000000000000e+02 5.180000000000000000e+02 4.840000000000000000e+02 4.870000000000000000e+02 4.740000000000000000e+02 5.020000000000000000e+02 4.900000000000000000e+02 4.820000000000000000e+02 4.870000000000000000e+02 4.950000000000000000e+02 5.140000000000000000e+02 5.020000000000000000e+02 5.400000000000000000e+02 4.920000000000000000e+02 4.780000000000000000e+02 4.540000000000000000e+02 4.640000000000000000e+02 4.870000000000000000e+02 4.820000000000000000e+02 4.860000000000000000e+02 4.530000000000000000e+02 4.510000000000000000e+02 4.980000000000000000e+02 4.960000000000000000e+02 4.800000000000000000e+02 4.910000000000000000e+02 5.080000000000000000e+02 4.690000000000000000e+02 5.180000000000000000e+02 5.040000000000000000e+02 4.850000000000000000e+02 4.930000000000000000e+02 4.960000000000000000e+02 5.010000000000000000e+02 4.770000000000000000e+02 5.400000000000000000e+02 4.420000000000000000e+02 4.640000000000000000e+02 4.880000000000000000e+02 4.700000000000000000e+02 5.000000000000000000e+02 4.860000000000000000e+02 4.730000000000000000e+02 4.820000000000000000e+02 4.780000000000000000e+02 4.730000000000000000e+02 4.600000000000000000e+02 4.790000000000000000e+02 4.780000000000000000e+02 4.510000000000000000e+02 4.790000000000000000e+02 4.300000000000000000e+02 5.330000000000000000e+02 4.860000000000000000e+02 4.620000000000000000e+02 4.690000000000000000e+02 4.420000000000000000e+02 4.770000000000000000e+02 5.010000000000000000e+02 5.000000000000000000e+02 4.460000000000000000e+02 4.370000000000000000e+02 4.390000000000000000e+02 4.970000000000000000e+02 5.060000000000000000e+02 4.870000000000000000e+02 4.720000000000000000e+02 4.490000000000000000e+02 4.440000000000000000e+02 4.700000000000000000e+02 4.490000000000000000e+02 4.750000000000000000e+02 4.570000000000000000e+02 4.680000000000000000e+02 4.580000000000000000e+02 4.470000000000000000e+02 4.670000000000000000e+02 4.070000000000000000e+02 4.730000000000000000e+02 4.340000000000000000e+02 4.940000000000000000e+02 4.410000000000000000e+02 4.870000000000000000e+02 4.680000000000000000e+02 4.480000000000000000e+02 4.430000000000000000e+02 4.450000000000000000e+02 4.470000000000000000e+02 5.230000000000000000e+02 4.620000000000000000e+02 4.950000000000000000e+02 4.810000000000000000e+02 5.020000000000000000e+02 5.020000000000000000e+02 4.740000000000000000e+02 4.740000000000000000e+02 4.780000000000000000e+02 4.600000000000000000e+02 4.420000000000000000e+02 4.680000000000000000e+02 4.580000000000000000e+02 4.380000000000000000e+02 4.660000000000000000e+02 4.560000000000000000e+02 4.250000000000000000e+02 4.310000000000000000e+02 4.720000000000000000e+02 4.610000000000000000e+02 4.590000000000000000e+02 4.620000000000000000e+02 3.990000000000000000e+02 4.230000000000000000e+02 4.260000000000000000e+02 4.550000000000000000e+02 4.470000000000000000e+02 4.400000000000000000e+02 4.520000000000000000e+02 4.690000000000000000e+02 4.660000000000000000e+02 4.770000000000000000e+02 4.690000000000000000e+02 4.690000000000000000e+02 3.910000000000000000e+02 4.260000000000000000e+02 4.190000000000000000e+02 4.910000000000000000e+02 4.540000000000000000e+02 4.350000000000000000e+02 4.880000000000000000e+02 4.480000000000000000e+02 4.740000000000000000e+02 4.600000000000000000e+02 4.510000000000000000e+02 4.450000000000000000e+02 4.740000000000000000e+02 4.310000000000000000e+02 4.660000000000000000e+02 4.510000000000000000e+02 4.400000000000000000e+02 4.170000000000000000e+02 4.940000000000000000e+02 4.300000000000000000e+02 4.560000000000000000e+02 4.760000000000000000e+02 4.270000000000000000e+02 4.370000000000000000e+02 4.710000000000000000e+02 4.210000000000000000e+02 4.410000000000000000e+02 4.240000000000000000e+02 4.580000000000000000e+02 4.200000000000000000e+02 4.380000000000000000e+02 4.280000000000000000e+02 4.260000000000000000e+02 4.310000000000000000e+02 4.820000000000000000e+02 4.490000000000000000e+02 4.400000000000000000e+02 4.620000000000000000e+02 4.650000000000000000e+02 4.410000000000000000e+02 4.460000000000000000e+02 4.700000000000000000e+02 4.300000000000000000e+02 4.540000000000000000e+02 4.540000000000000000e+02 4.700000000000000000e+02 4.160000000000000000e+02 5.090000000000000000e+02 4.620000000000000000e+02 4.310000000000000000e+02 4.490000000000000000e+02 4.370000000000000000e+02 4.620000000000000000e+02 4.220000000000000000e+02 4.260000000000000000e+02 4.860000000000000000e+02 4.730000000000000000e+02 4.280000000000000000e+02 3.960000000000000000e+02 4.080000000000000000e+02 4.780000000000000000e+02 4.110000000000000000e+02 4.670000000000000000e+02 4.480000000000000000e+02 4.810000000000000000e+02 4.680000000000000000e+02 4.510000000000000000e+02 4.470000000000000000e+02 4.580000000000000000e+02 4.420000000000000000e+02 4.390000000000000000e+02 4.400000000000000000e+02 4.590000000000000000e+02 4.520000000000000000e+02 4.430000000000000000e+02 4.420000000000000000e+02 4.060000000000000000e+02 4.710000000000000000e+02 4.580000000000000000e+02 4.150000000000000000e+02 4.520000000000000000e+02 4.060000000000000000e+02 4.420000000000000000e+02 4.750000000000000000e+02 4.770000000000000000e+02 4.580000000000000000e+02 4.510000000000000000e+02 4.700000000000000000e+02 4.570000000000000000e+02 4.130000000000000000e+02 4.550000000000000000e+02 4.960000000000000000e+02 4.580000000000000000e+02 4.540000000000000000e+02 4.610000000000000000e+02 5.000000000000000000e+02 4.500000000000000000e+02 4.630000000000000000e+02 4.560000000000000000e+02 4.580000000000000000e+02 4.220000000000000000e+02 4.560000000000000000e+02 4.300000000000000000e+02 4.580000000000000000e+02 4.380000000000000000e+02 4.590000000000000000e+02 4.250000000000000000e+02 4.400000000000000000e+02 4.220000000000000000e+02 4.350000000000000000e+02 4.630000000000000000e+02 4.560000000000000000e+02 4.450000000000000000e+02 4.550000000000000000e+02 4.530000000000000000e+02 4.480000000000000000e+02 4.640000000000000000e+02 4.430000000000000000e+02 4.210000000000000000e+02 4.330000000000000000e+02 4.540000000000000000e+02 4.130000000000000000e+02 4.380000000000000000e+02 4.160000000000000000e+02 4.270000000000000000e+02 4.320000000000000000e+02 4.610000000000000000e+02 4.120000000000000000e+02 4.220000000000000000e+02 4.710000000000000000e+02 4.290000000000000000e+02 4.520000000000000000e+02 4.450000000000000000e+02 4.400000000000000000e+02 4.790000000000000000e+02 4.670000000000000000e+02 4.480000000000000000e+02 4.480000000000000000e+02 4.080000000000000000e+02 4.600000000000000000e+02 4.110000000000000000e+02 4.450000000000000000e+02 4.250000000000000000e+02 4.460000000000000000e+02 4.310000000000000000e+02 4.390000000000000000e+02 4.290000000000000000e+02 4.700000000000000000e+02 4.740000000000000000e+02 4.860000000000000000e+02 4.250000000000000000e+02 4.090000000000000000e+02 4.340000000000000000e+02 4.600000000000000000e+02 4.280000000000000000e+02 4.450000000000000000e+02 4.050000000000000000e+02 4.370000000000000000e+02 4.030000000000000000e+02 4.450000000000000000e+02 4.040000000000000000e+02 4.590000000000000000e+02 4.280000000000000000e+02 4.540000000000000000e+02 4.260000000000000000e+02 4.010000000000000000e+02 4.100000000000000000e+02 4.280000000000000000e+02 4.220000000000000000e+02 4.540000000000000000e+02 4.500000000000000000e+02 4.280000000000000000e+02 4.340000000000000000e+02 4.380000000000000000e+02 4.160000000000000000e+02 4.330000000000000000e+02 4.300000000000000000e+02 4.250000000000000000e+02 4.400000000000000000e+02 4.200000000000000000e+02 4.240000000000000000e+02 4.380000000000000000e+02 4.050000000000000000e+02 4.330000000000000000e+02 4.060000000000000000e+02 4.370000000000000000e+02 4.110000000000000000e+02 4.270000000000000000e+02 4.190000000000000000e+02 4.160000000000000000e+02 4.170000000000000000e+02 4.000000000000000000e+02 3.880000000000000000e+02 4.320000000000000000e+02 4.220000000000000000e+02 4.380000000000000000e+02 4.050000000000000000e+02 3.810000000000000000e+02 4.600000000000000000e+02 4.400000000000000000e+02 3.940000000000000000e+02 4.220000000000000000e+02 4.000000000000000000e+02 3.990000000000000000e+02 4.120000000000000000e+02 4.390000000000000000e+02 4.520000000000000000e+02 4.090000000000000000e+02 3.940000000000000000e+02 4.490000000000000000e+02 4.180000000000000000e+02 3.970000000000000000e+02 4.160000000000000000e+02 4.060000000000000000e+02 3.910000000000000000e+02 4.190000000000000000e+02 4.110000000000000000e+02 4.310000000000000000e+02 3.940000000000000000e+02 3.640000000000000000e+02 4.110000000000000000e+02 4.110000000000000000e+02 3.910000000000000000e+02 4.210000000000000000e+02 3.890000000000000000e+02 4.210000000000000000e+02 4.330000000000000000e+02 4.460000000000000000e+02 4.040000000000000000e+02 4.390000000000000000e+02 4.080000000000000000e+02 4.290000000000000000e+02 3.800000000000000000e+02 3.910000000000000000e+02 4.090000000000000000e+02 4.210000000000000000e+02 4.000000000000000000e+02 4.010000000000000000e+02 3.730000000000000000e+02 4.130000000000000000e+02 4.190000000000000000e+02 4.480000000000000000e+02 4.530000000000000000e+02 4.140000000000000000e+02 3.940000000000000000e+02 3.810000000000000000e+02 3.950000000000000000e+02 3.980000000000000000e+02 4.070000000000000000e+02 4.090000000000000000e+02 3.830000000000000000e+02 3.940000000000000000e+02 4.160000000000000000e+02 3.630000000000000000e+02 4.170000000000000000e+02 4.130000000000000000e+02 3.770000000000000000e+02 4.270000000000000000e+02 3.820000000000000000e+02 3.570000000000000000e+02 4.290000000000000000e+02 4.390000000000000000e+02 3.980000000000000000e+02 3.710000000000000000e+02 4.290000000000000000e+02 3.810000000000000000e+02 4.110000000000000000e+02 4.010000000000000000e+02 3.700000000000000000e+02 3.980000000000000000e+02 4.330000000000000000e+02 4.290000000000000000e+02 3.870000000000000000e+02 4.020000000000000000e+02 3.800000000000000000e+02 3.890000000000000000e+02 3.890000000000000000e+02 3.800000000000000000e+02 4.110000000000000000e+02 3.760000000000000000e+02 4.290000000000000000e+02 4.010000000000000000e+02 3.700000000000000000e+02 4.260000000000000000e+02 3.880000000000000000e+02 4.120000000000000000e+02 4.160000000000000000e+02 3.960000000000000000e+02 4.310000000000000000e+02 4.060000000000000000e+02 3.750000000000000000e+02 3.940000000000000000e+02 3.790000000000000000e+02 3.800000000000000000e+02 3.970000000000000000e+02 4.310000000000000000e+02 4.230000000000000000e+02 3.950000000000000000e+02 3.960000000000000000e+02 3.850000000000000000e+02 4.010000000000000000e+02 4.120000000000000000e+02 3.780000000000000000e+02 3.890000000000000000e+02 3.670000000000000000e+02 4.300000000000000000e+02 3.730000000000000000e+02 3.720000000000000000e+02 4.050000000000000000e+02 3.910000000000000000e+02 3.780000000000000000e+02 4.190000000000000000e+02 3.910000000000000000e+02 3.830000000000000000e+02 3.810000000000000000e+02 3.960000000000000000e+02 3.820000000000000000e+02 3.680000000000000000e+02 4.150000000000000000e+02 4.170000000000000000e+02 4.060000000000000000e+02 3.980000000000000000e+02 3.950000000000000000e+02 4.220000000000000000e+02 3.630000000000000000e+02 3.910000000000000000e+02 3.960000000000000000e+02 3.320000000000000000e+02 3.680000000000000000e+02 3.810000000000000000e+02 3.900000000000000000e+02 3.800000000000000000e+02 3.700000000000000000e+02 3.840000000000000000e+02 3.800000000000000000e+02 3.620000000000000000e+02 3.620000000000000000e+02 3.600000000000000000e+02 3.670000000000000000e+02 3.770000000000000000e+02 4.050000000000000000e+02 3.860000000000000000e+02 3.390000000000000000e+02 3.440000000000000000e+02 3.830000000000000000e+02 3.980000000000000000e+02 3.790000000000000000e+02 3.820000000000000000e+02 3.650000000000000000e+02 3.850000000000000000e+02 3.990000000000000000e+02 3.830000000000000000e+02 4.010000000000000000e+02 3.410000000000000000e+02 3.720000000000000000e+02 3.730000000000000000e+02 3.750000000000000000e+02 3.830000000000000000e+02 3.380000000000000000e+02 3.610000000000000000e+02 3.400000000000000000e+02 4.010000000000000000e+02 3.840000000000000000e+02 3.550000000000000000e+02 3.770000000000000000e+02 3.720000000000000000e+02 3.610000000000000000e+02 3.410000000000000000e+02 3.680000000000000000e+02 3.640000000000000000e+02 3.560000000000000000e+02 3.910000000000000000e+02 3.710000000000000000e+02 3.680000000000000000e+02 3.690000000000000000e+02 3.780000000000000000e+02 3.730000000000000000e+02 3.940000000000000000e+02 3.620000000000000000e+02 3.440000000000000000e+02 3.690000000000000000e+02 3.810000000000000000e+02 4.360000000000000000e+02 3.640000000000000000e+02 3.190000000000000000e+02 4.060000000000000000e+02 3.430000000000000000e+02 3.690000000000000000e+02 3.430000000000000000e+02 3.670000000000000000e+02 3.590000000000000000e+02 3.440000000000000000e+02 3.690000000000000000e+02 3.310000000000000000e+02 3.820000000000000000e+02 3.380000000000000000e+02 3.920000000000000000e+02 3.360000000000000000e+02 3.550000000000000000e+02 3.800000000000000000e+02 3.810000000000000000e+02 3.760000000000000000e+02 3.730000000000000000e+02 3.640000000000000000e+02 3.500000000000000000e+02 3.520000000000000000e+02 3.480000000000000000e+02 3.520000000000000000e+02 3.980000000000000000e+02 3.670000000000000000e+02 3.900000000000000000e+02 3.730000000000000000e+02 3.720000000000000000e+02 3.460000000000000000e+02 3.770000000000000000e+02 3.600000000000000000e+02 3.530000000000000000e+02 3.980000000000000000e+02 3.770000000000000000e+02 3.440000000000000000e+02 3.530000000000000000e+02 3.600000000000000000e+02 3.790000000000000000e+02 3.680000000000000000e+02 3.700000000000000000e+02 3.440000000000000000e+02 3.580000000000000000e+02 3.640000000000000000e+02 3.460000000000000000e+02 3.300000000000000000e+02 3.660000000000000000e+02 3.580000000000000000e+02 3.600000000000000000e+02 3.720000000000000000e+02 3.690000000000000000e+02 3.140000000000000000e+02 3.770000000000000000e+02 3.320000000000000000e+02 3.760000000000000000e+02 3.740000000000000000e+02 3.540000000000000000e+02 3.540000000000000000e+02 3.470000000000000000e+02 3.760000000000000000e+02 3.210000000000000000e+02 3.550000000000000000e+02 3.910000000000000000e+02 3.600000000000000000e+02 3.270000000000000000e+02 3.320000000000000000e+02 3.980000000000000000e+02 3.300000000000000000e+02 3.330000000000000000e+02 3.300000000000000000e+02 3.520000000000000000e+02 3.160000000000000000e+02 3.270000000000000000e+02 3.580000000000000000e+02 3.300000000000000000e+02 3.150000000000000000e+02 3.420000000000000000e+02 3.330000000000000000e+02 3.330000000000000000e+02 3.320000000000000000e+02 3.200000000000000000e+02 3.190000000000000000e+02 3.300000000000000000e+02 3.480000000000000000e+02 3.480000000000000000e+02 3.260000000000000000e+02 2.980000000000000000e+02 3.290000000000000000e+02 3.330000000000000000e+02 3.310000000000000000e+02 2.960000000000000000e+02 3.480000000000000000e+02 3.360000000000000000e+02 3.480000000000000000e+02 3.560000000000000000e+02 3.540000000000000000e+02 3.470000000000000000e+02 3.470000000000000000e+02 3.300000000000000000e+02 3.410000000000000000e+02 3.390000000000000000e+02 3.450000000000000000e+02 3.060000000000000000e+02 3.310000000000000000e+02 3.310000000000000000e+02 3.390000000000000000e+02 3.300000000000000000e+02 2.930000000000000000e+02 3.220000000000000000e+02 3.080000000000000000e+02 2.910000000000000000e+02 3.250000000000000000e+02 3.130000000000000000e+02 3.300000000000000000e+02 2.990000000000000000e+02 3.170000000000000000e+02 3.090000000000000000e+02 3.360000000000000000e+02 3.000000000000000000e+02 3.360000000000000000e+02 3.170000000000000000e+02 3.240000000000000000e+02 3.280000000000000000e+02 3.500000000000000000e+02 3.280000000000000000e+02 3.210000000000000000e+02 3.360000000000000000e+02 2.640000000000000000e+02 3.390000000000000000e+02 3.420000000000000000e+02 3.330000000000000000e+02 2.890000000000000000e+02 3.200000000000000000e+02 3.340000000000000000e+02 3.320000000000000000e+02 3.020000000000000000e+02 3.100000000000000000e+02 3.250000000000000000e+02 3.350000000000000000e+02 3.530000000000000000e+02 3.330000000000000000e+02 3.250000000000000000e+02 3.270000000000000000e+02 3.350000000000000000e+02 3.230000000000000000e+02 3.380000000000000000e+02 3.100000000000000000e+02 3.360000000000000000e+02 2.980000000000000000e+02 3.090000000000000000e+02 3.150000000000000000e+02 3.190000000000000000e+02 3.260000000000000000e+02 3.210000000000000000e+02 3.460000000000000000e+02 3.060000000000000000e+02 3.200000000000000000e+02 3.260000000000000000e+02 3.210000000000000000e+02 3.240000000000000000e+02 3.260000000000000000e+02 2.950000000000000000e+02 3.130000000000000000e+02 3.250000000000000000e+02 3.150000000000000000e+02 3.460000000000000000e+02 2.900000000000000000e+02 2.990000000000000000e+02 3.080000000000000000e+02 3.250000000000000000e+02 3.120000000000000000e+02 3.100000000000000000e+02 3.370000000000000000e+02 3.040000000000000000e+02 2.860000000000000000e+02 3.100000000000000000e+02 2.830000000000000000e+02 2.780000000000000000e+02 3.130000000000000000e+02 2.690000000000000000e+02 3.270000000000000000e+02 2.900000000000000000e+02 3.000000000000000000e+02 3.360000000000000000e+02 3.300000000000000000e+02 2.970000000000000000e+02 3.120000000000000000e+02 3.070000000000000000e+02 3.120000000000000000e+02 3.130000000000000000e+02 2.990000000000000000e+02 3.160000000000000000e+02 2.940000000000000000e+02 2.780000000000000000e+02 3.120000000000000000e+02 2.970000000000000000e+02 3.240000000000000000e+02 3.100000000000000000e+02 3.390000000000000000e+02 3.070000000000000000e+02 2.930000000000000000e+02 3.170000000000000000e+02 3.150000000000000000e+02 3.310000000000000000e+02 3.280000000000000000e+02 3.330000000000000000e+02 2.750000000000000000e+02 2.950000000000000000e+02 3.330000000000000000e+02 3.230000000000000000e+02 3.170000000000000000e+02 3.280000000000000000e+02 2.980000000000000000e+02 3.320000000000000000e+02 3.070000000000000000e+02 3.110000000000000000e+02 3.170000000000000000e+02 2.930000000000000000e+02 3.620000000000000000e+02 3.090000000000000000e+02 2.970000000000000000e+02 3.250000000000000000e+02 3.330000000000000000e+02 2.920000000000000000e+02 3.010000000000000000e+02 3.310000000000000000e+02 3.300000000000000000e+02 3.250000000000000000e+02 3.290000000000000000e+02 3.050000000000000000e+02 3.420000000000000000e+02 3.250000000000000000e+02 3.320000000000000000e+02 3.140000000000000000e+02 3.300000000000000000e+02 3.020000000000000000e+02 3.230000000000000000e+02 2.730000000000000000e+02 2.970000000000000000e+02 3.440000000000000000e+02 3.060000000000000000e+02 3.270000000000000000e+02 2.820000000000000000e+02 2.960000000000000000e+02 2.930000000000000000e+02 3.150000000000000000e+02 2.980000000000000000e+02 3.280000000000000000e+02 2.910000000000000000e+02 2.880000000000000000e+02 3.410000000000000000e+02 3.160000000000000000e+02 3.130000000000000000e+02 2.980000000000000000e+02 2.910000000000000000e+02 2.920000000000000000e+02 3.270000000000000000e+02 3.210000000000000000e+02 2.950000000000000000e+02 2.970000000000000000e+02 2.770000000000000000e+02 3.140000000000000000e+02 3.250000000000000000e+02 3.080000000000000000e+02 2.790000000000000000e+02 2.910000000000000000e+02 3.030000000000000000e+02 2.940000000000000000e+02 2.890000000000000000e+02 3.480000000000000000e+02 2.950000000000000000e+02 2.750000000000000000e+02 2.700000000000000000e+02 3.170000000000000000e+02 3.150000000000000000e+02 2.750000000000000000e+02 2.770000000000000000e+02 2.920000000000000000e+02 2.710000000000000000e+02 3.340000000000000000e+02 3.240000000000000000e+02 2.780000000000000000e+02 2.740000000000000000e+02 3.070000000000000000e+02 3.030000000000000000e+02 3.120000000000000000e+02 3.020000000000000000e+02 3.400000000000000000e+02 2.950000000000000000e+02 3.000000000000000000e+02 2.920000000000000000e+02 2.700000000000000000e+02 3.100000000000000000e+02 3.230000000000000000e+02 3.270000000000000000e+02 2.680000000000000000e+02 2.860000000000000000e+02 2.860000000000000000e+02 3.130000000000000000e+02 2.960000000000000000e+02 2.730000000000000000e+02 2.880000000000000000e+02 2.930000000000000000e+02 2.850000000000000000e+02 2.960000000000000000e+02 2.920000000000000000e+02 3.250000000000000000e+02 3.030000000000000000e+02 2.770000000000000000e+02 3.190000000000000000e+02 2.710000000000000000e+02 2.660000000000000000e+02 3.170000000000000000e+02 3.200000000000000000e+02 2.950000000000000000e+02 2.810000000000000000e+02 2.910000000000000000e+02 3.010000000000000000e+02 2.830000000000000000e+02 3.260000000000000000e+02 2.790000000000000000e+02 3.180000000000000000e+02 3.020000000000000000e+02 2.880000000000000000e+02 3.330000000000000000e+02 3.250000000000000000e+02 3.120000000000000000e+02 3.280000000000000000e+02 3.020000000000000000e+02 3.010000000000000000e+02 3.050000000000000000e+02 2.860000000000000000e+02 2.840000000000000000e+02 3.170000000000000000e+02 2.880000000000000000e+02 2.900000000000000000e+02 3.350000000000000000e+02 3.160000000000000000e+02 3.150000000000000000e+02 2.990000000000000000e+02 3.190000000000000000e+02 3.280000000000000000e+02 2.950000000000000000e+02 3.050000000000000000e+02 3.150000000000000000e+02 3.010000000000000000e+02 2.750000000000000000e+02 2.960000000000000000e+02 2.780000000000000000e+02 2.860000000000000000e+02 2.790000000000000000e+02 3.170000000000000000e+02 2.970000000000000000e+02 3.210000000000000000e+02 3.110000000000000000e+02 2.660000000000000000e+02 2.900000000000000000e+02 2.930000000000000000e+02 2.840000000000000000e+02 2.940000000000000000e+02 2.830000000000000000e+02 3.010000000000000000e+02 3.220000000000000000e+02 2.710000000000000000e+02 2.770000000000000000e+02 2.870000000000000000e+02 3.230000000000000000e+02 2.910000000000000000e+02 2.630000000000000000e+02 2.710000000000000000e+02 2.960000000000000000e+02 2.760000000000000000e+02 2.770000000000000000e+02 2.540000000000000000e+02 2.700000000000000000e+02 2.940000000000000000e+02 2.840000000000000000e+02 2.510000000000000000e+02 2.500000000000000000e+02 2.510000000000000000e+02 2.810000000000000000e+02 2.780000000000000000e+02 2.890000000000000000e+02 2.750000000000000000e+02 2.590000000000000000e+02 2.810000000000000000e+02 2.980000000000000000e+02 2.640000000000000000e+02 2.710000000000000000e+02 2.690000000000000000e+02 2.970000000000000000e+02 2.860000000000000000e+02 2.710000000000000000e+02 3.010000000000000000e+02 2.870000000000000000e+02 2.830000000000000000e+02 2.740000000000000000e+02 2.460000000000000000e+02 2.670000000000000000e+02 2.960000000000000000e+02 2.680000000000000000e+02 2.790000000000000000e+02 2.820000000000000000e+02 2.510000000000000000e+02 2.620000000000000000e+02 2.530000000000000000e+02 2.480000000000000000e+02 2.580000000000000000e+02 2.580000000000000000e+02 2.900000000000000000e+02 2.820000000000000000e+02 2.600000000000000000e+02 2.800000000000000000e+02 2.440000000000000000e+02 2.470000000000000000e+02 2.600000000000000000e+02 2.820000000000000000e+02 2.940000000000000000e+02 2.970000000000000000e+02 2.790000000000000000e+02 2.770000000000000000e+02 2.790000000000000000e+02 2.730000000000000000e+02 2.410000000000000000e+02 2.870000000000000000e+02 2.840000000000000000e+02 2.400000000000000000e+02 2.940000000000000000e+02 2.980000000000000000e+02 2.790000000000000000e+02 2.780000000000000000e+02 2.670000000000000000e+02 2.710000000000000000e+02 2.810000000000000000e+02 2.840000000000000000e+02 2.530000000000000000e+02 2.430000000000000000e+02 2.490000000000000000e+02 2.650000000000000000e+02 2.510000000000000000e+02 2.270000000000000000e+02 2.380000000000000000e+02 2.660000000000000000e+02 2.440000000000000000e+02 2.540000000000000000e+02 2.750000000000000000e+02 2.810000000000000000e+02 2.750000000000000000e+02 2.720000000000000000e+02 2.470000000000000000e+02 2.400000000000000000e+02 2.650000000000000000e+02 2.500000000000000000e+02 2.550000000000000000e+02 2.620000000000000000e+02 2.740000000000000000e+02 2.600000000000000000e+02 2.240000000000000000e+02 2.440000000000000000e+02 2.640000000000000000e+02 2.380000000000000000e+02 2.530000000000000000e+02 2.510000000000000000e+02 2.510000000000000000e+02 2.560000000000000000e+02 2.340000000000000000e+02 2.450000000000000000e+02 2.550000000000000000e+02 2.720000000000000000e+02 2.380000000000000000e+02 2.360000000000000000e+02 2.690000000000000000e+02 2.540000000000000000e+02 2.560000000000000000e+02 2.260000000000000000e+02 2.690000000000000000e+02 2.810000000000000000e+02 2.310000000000000000e+02 2.430000000000000000e+02 2.360000000000000000e+02 2.100000000000000000e+02 2.130000000000000000e+02 2.250000000000000000e+02 2.430000000000000000e+02 2.200000000000000000e+02 2.370000000000000000e+02 2.500000000000000000e+02 2.310000000000000000e+02 2.370000000000000000e+02 2.580000000000000000e+02 2.140000000000000000e+02 2.470000000000000000e+02 2.100000000000000000e+02 2.430000000000000000e+02 2.210000000000000000e+02 2.450000000000000000e+02 2.630000000000000000e+02 2.490000000000000000e+02 2.220000000000000000e+02 2.600000000000000000e+02 2.660000000000000000e+02 2.380000000000000000e+02 2.650000000000000000e+02 2.210000000000000000e+02 2.220000000000000000e+02 2.520000000000000000e+02 2.540000000000000000e+02 2.250000000000000000e+02 2.370000000000000000e+02 2.250000000000000000e+02 2.530000000000000000e+02 2.360000000000000000e+02 2.610000000000000000e+02 2.280000000000000000e+02 2.320000000000000000e+02 2.400000000000000000e+02 2.380000000000000000e+02 2.430000000000000000e+02 2.320000000000000000e+02 2.470000000000000000e+02 2.110000000000000000e+02 2.300000000000000000e+02 2.500000000000000000e+02 2.190000000000000000e+02 2.490000000000000000e+02 2.290000000000000000e+02 2.420000000000000000e+02 2.430000000000000000e+02 2.410000000000000000e+02 2.440000000000000000e+02 2.250000000000000000e+02 2.380000000000000000e+02 2.680000000000000000e+02 2.470000000000000000e+02 2.410000000000000000e+02 2.460000000000000000e+02 2.380000000000000000e+02 2.270000000000000000e+02 2.470000000000000000e+02 2.410000000000000000e+02 2.340000000000000000e+02 2.580000000000000000e+02 2.590000000000000000e+02 2.250000000000000000e+02 2.310000000000000000e+02 2.300000000000000000e+02 2.550000000000000000e+02 2.500000000000000000e+02 2.430000000000000000e+02 2.450000000000000000e+02 2.390000000000000000e+02 2.490000000000000000e+02 2.640000000000000000e+02 2.390000000000000000e+02 2.440000000000000000e+02 2.420000000000000000e+02 2.490000000000000000e+02 2.040000000000000000e+02 2.270000000000000000e+02 2.040000000000000000e+02 2.350000000000000000e+02 2.500000000000000000e+02 2.250000000000000000e+02 2.190000000000000000e+02 2.370000000000000000e+02 2.710000000000000000e+02 2.310000000000000000e+02 2.200000000000000000e+02 2.510000000000000000e+02 2.400000000000000000e+02 2.650000000000000000e+02 2.140000000000000000e+02 2.380000000000000000e+02 2.500000000000000000e+02 2.340000000000000000e+02 2.230000000000000000e+02 2.590000000000000000e+02 2.400000000000000000e+02 2.420000000000000000e+02 2.260000000000000000e+02 2.180000000000000000e+02 2.600000000000000000e+02 2.290000000000000000e+02 2.320000000000000000e+02 2.580000000000000000e+02 2.630000000000000000e+02 2.260000000000000000e+02 2.340000000000000000e+02 2.420000000000000000e+02 2.550000000000000000e+02 2.100000000000000000e+02 2.650000000000000000e+02 2.270000000000000000e+02 2.170000000000000000e+02 2.240000000000000000e+02 2.370000000000000000e+02 2.190000000000000000e+02 2.390000000000000000e+02 2.390000000000000000e+02 2.350000000000000000e+02 2.390000000000000000e+02 2.280000000000000000e+02 2.350000000000000000e+02 2.540000000000000000e+02 2.480000000000000000e+02 2.290000000000000000e+02 2.210000000000000000e+02 2.650000000000000000e+02 2.360000000000000000e+02 2.300000000000000000e+02 2.580000000000000000e+02 2.410000000000000000e+02 2.270000000000000000e+02 2.450000000000000000e+02 2.370000000000000000e+02 2.430000000000000000e+02 2.490000000000000000e+02 2.600000000000000000e+02 2.200000000000000000e+02 2.530000000000000000e+02 2.160000000000000000e+02 2.260000000000000000e+02 2.490000000000000000e+02 2.340000000000000000e+02 2.510000000000000000e+02 2.350000000000000000e+02 2.410000000000000000e+02 2.280000000000000000e+02 2.340000000000000000e+02 2.280000000000000000e+02 2.380000000000000000e+02 2.550000000000000000e+02 2.360000000000000000e+02 2.380000000000000000e+02 2.610000000000000000e+02 2.290000000000000000e+02 2.790000000000000000e+02 2.470000000000000000e+02 2.670000000000000000e+02 2.520000000000000000e+02 2.210000000000000000e+02 2.430000000000000000e+02 2.270000000000000000e+02 2.490000000000000000e+02 2.210000000000000000e+02 2.400000000000000000e+02 2.360000000000000000e+02 2.200000000000000000e+02 2.360000000000000000e+02 2.300000000000000000e+02 2.160000000000000000e+02 2.480000000000000000e+02 2.250000000000000000e+02 2.400000000000000000e+02 2.320000000000000000e+02 2.210000000000000000e+02 2.550000000000000000e+02 2.380000000000000000e+02 2.400000000000000000e+02 2.540000000000000000e+02 2.100000000000000000e+02 2.590000000000000000e+02 2.820000000000000000e+02 2.000000000000000000e+02 2.640000000000000000e+02 2.310000000000000000e+02 2.430000000000000000e+02 2.300000000000000000e+02 2.370000000000000000e+02 2.490000000000000000e+02 2.500000000000000000e+02 2.240000000000000000e+02 2.340000000000000000e+02 2.310000000000000000e+02 2.410000000000000000e+02 2.270000000000000000e+02 2.580000000000000000e+02 2.510000000000000000e+02 2.380000000000000000e+02 2.430000000000000000e+02 2.660000000000000000e+02 2.660000000000000000e+02 2.280000000000000000e+02 2.510000000000000000e+02 2.550000000000000000e+02 2.600000000000000000e+02 2.260000000000000000e+02 2.330000000000000000e+02 2.300000000000000000e+02 2.270000000000000000e+02 2.400000000000000000e+02 2.700000000000000000e+02 2.320000000000000000e+02 2.420000000000000000e+02 2.440000000000000000e+02 2.720000000000000000e+02 2.310000000000000000e+02 2.310000000000000000e+02 2.380000000000000000e+02 2.410000000000000000e+02 2.350000000000000000e+02 2.250000000000000000e+02 2.600000000000000000e+02 2.300000000000000000e+02 2.490000000000000000e+02 2.430000000000000000e+02 2.580000000000000000e+02 2.520000000000000000e+02 2.680000000000000000e+02 2.190000000000000000e+02 2.270000000000000000e+02 2.450000000000000000e+02 2.810000000000000000e+02 2.330000000000000000e+02 2.560000000000000000e+02 2.330000000000000000e+02 2.210000000000000000e+02 2.010000000000000000e+02 2.360000000000000000e+02 2.060000000000000000e+02 2.200000000000000000e+02 2.520000000000000000e+02 2.320000000000000000e+02 2.220000000000000000e+02 2.550000000000000000e+02 2.340000000000000000e+02 2.160000000000000000e+02 2.380000000000000000e+02 2.440000000000000000e+02 2.360000000000000000e+02 2.240000000000000000e+02 2.190000000000000000e+02 2.170000000000000000e+02 2.300000000000000000e+02 2.340000000000000000e+02 2.390000000000000000e+02 2.350000000000000000e+02 2.310000000000000000e+02 2.530000000000000000e+02 2.460000000000000000e+02 2.680000000000000000e+02 2.320000000000000000e+02 2.280000000000000000e+02 2.390000000000000000e+02 2.170000000000000000e+02 2.490000000000000000e+02 2.300000000000000000e+02 2.590000000000000000e+02 2.310000000000000000e+02 2.290000000000000000e+02 2.210000000000000000e+02 2.500000000000000000e+02 2.410000000000000000e+02 2.380000000000000000e+02 2.520000000000000000e+02 2.410000000000000000e+02 2.480000000000000000e+02 2.430000000000000000e+02 2.380000000000000000e+02 2.340000000000000000e+02 2.220000000000000000e+02 2.610000000000000000e+02 2.420000000000000000e+02 2.380000000000000000e+02 2.310000000000000000e+02 2.390000000000000000e+02 2.490000000000000000e+02 2.220000000000000000e+02 2.310000000000000000e+02 2.380000000000000000e+02 2.470000000000000000e+02 2.390000000000000000e+02 2.370000000000000000e+02 2.370000000000000000e+02 2.190000000000000000e+02 2.090000000000000000e+02 2.300000000000000000e+02 2.360000000000000000e+02 2.290000000000000000e+02 2.600000000000000000e+02 2.520000000000000000e+02 2.380000000000000000e+02 2.410000000000000000e+02 2.350000000000000000e+02 2.400000000000000000e+02 2.460000000000000000e+02 2.460000000000000000e+02 2.500000000000000000e+02 2.440000000000000000e+02 2.340000000000000000e+02 2.620000000000000000e+02 2.330000000000000000e+02 2.350000000000000000e+02 2.430000000000000000e+02 2.160000000000000000e+02 2.400000000000000000e+02 2.450000000000000000e+02 2.500000000000000000e+02 2.180000000000000000e+02 2.460000000000000000e+02 2.270000000000000000e+02 2.320000000000000000e+02 2.430000000000000000e+02 2.350000000000000000e+02 2.570000000000000000e+02 2.400000000000000000e+02 2.580000000000000000e+02 2.390000000000000000e+02 2.390000000000000000e+02 2.260000000000000000e+02 2.520000000000000000e+02 2.640000000000000000e+02 2.390000000000000000e+02 2.430000000000000000e+02 2.540000000000000000e+02 2.290000000000000000e+02 2.460000000000000000e+02 2.300000000000000000e+02 2.290000000000000000e+02 2.410000000000000000e+02 2.250000000000000000e+02 2.520000000000000000e+02 2.650000000000000000e+02 2.600000000000000000e+02 2.320000000000000000e+02 2.000000000000000000e+02 2.480000000000000000e+02 2.400000000000000000e+02 2.890000000000000000e+02 2.580000000000000000e+02 2.110000000000000000e+02 2.550000000000000000e+02 2.540000000000000000e+02 2.420000000000000000e+02 2.280000000000000000e+02 2.600000000000000000e+02 2.370000000000000000e+02 2.400000000000000000e+02 2.090000000000000000e+02 2.530000000000000000e+02 2.560000000000000000e+02 2.450000000000000000e+02 2.280000000000000000e+02 2.410000000000000000e+02 2.280000000000000000e+02 2.230000000000000000e+02 2.390000000000000000e+02 2.300000000000000000e+02 2.130000000000000000e+02 2.330000000000000000e+02 2.260000000000000000e+02 2.390000000000000000e+02 2.230000000000000000e+02 2.210000000000000000e+02 2.530000000000000000e+02 2.010000000000000000e+02 2.400000000000000000e+02 2.140000000000000000e+02 2.350000000000000000e+02 2.260000000000000000e+02 2.440000000000000000e+02 2.690000000000000000e+02 2.260000000000000000e+02 2.240000000000000000e+02 2.590000000000000000e+02 2.230000000000000000e+02 2.360000000000000000e+02 2.380000000000000000e+02 2.740000000000000000e+02 2.290000000000000000e+02 2.620000000000000000e+02 2.180000000000000000e+02 2.440000000000000000e+02 2.200000000000000000e+02 2.550000000000000000e+02 2.560000000000000000e+02 2.400000000000000000e+02 2.680000000000000000e+02 2.420000000000000000e+02 2.660000000000000000e+02 2.300000000000000000e+02 2.530000000000000000e+02 2.390000000000000000e+02 2.660000000000000000e+02 2.680000000000000000e+02 2.130000000000000000e+02 2.320000000000000000e+02 2.360000000000000000e+02 2.400000000000000000e+02 2.420000000000000000e+02 2.300000000000000000e+02 2.620000000000000000e+02 2.400000000000000000e+02 2.680000000000000000e+02 2.440000000000000000e+02 2.530000000000000000e+02 2.270000000000000000e+02 2.380000000000000000e+02 2.240000000000000000e+02 2.270000000000000000e+02 2.370000000000000000e+02
[truncated: 3,599,776 more chars]
