# Supplementary material for: Bayesian inference of kinetic schemes for ion channels by Kalman filtering
Source: eLife. 2022 May 4;11:e62714. doi: 10.7554/eLife.62714 (PMC9342998; doi:10.7554/eLife.62714)
Supplement: Figure 7—source data 2. — Each of them has 10 ligand concentrations. The number in the file name reports the amount of ion channels in the patch. [file elife-62714-fig7-data2.zip › 40000fluor.txt]

0.000000000000000000e+00 0.000000000000000000e+00 0.000000000000000000e+00 0.000000000000000000e+00 0.000000000000000000e+00 0.000000000000000000e+00 0.000000000000000000e+00 0.000000000000000000e+00 0.000000000000000000e+00 0.000000000000000000e+00 0.000000000000000000e+00 0.000000000000000000e+00 0.000000000000000000e+00 0.000000000000000000e+00 0.000000000000000000e+00 0.000000000000000000e+00 0.000000000000000000e+00 0.000000000000000000e+00 0.000000000000000000e+00 0.000000000000000000e+00 0.000000000000000000e+00 0.000000000000000000e+00 0.000000000000000000e+00 0.000000000000000000e+00 0.000000000000000000e+00 0.000000000000000000e+00 0.000000000000000000e+00 0.000000000000000000e+00 0.000000000000000000e+00 0.000000000000000000e+00 0.000000000000000000e+00 0.000000000000000000e+00 0.000000000000000000e+00 0.000000000000000000e+00 0.000000000000000000e+00 0.000000000000000000e+00 0.000000000000000000e+00 0.000000000000000000e+00 0.000000000000000000e+00 0.000000000000000000e+00 0.000000000000000000e+00 0.000000000000000000e+00 0.000000000000000000e+00 0.000000000000000000e+00 0.000000000000000000e+00 0.000000000000000000e+00 0.000000000000000000e+00 0.000000000000000000e+00 0.000000000000000000e+00 0.000000000000000000e+00 0.000000000000000000e+00 0.000000000000000000e+00 0.000000000000000000e+00 0.000000000000000000e+00 0.000000000000000000e+00 0.000000000000000000e+00 0.000000000000000000e+00 0.000000000000000000e+00 0.000000000000000000e+00 0.000000000000000000e+00 0.000000000000000000e+00 0.000000000000000000e+00 0.000000000000000000e+00 0.000000000000000000e+00 0.000000000000000000e+00 0.000000000000000000e+00 0.000000000000000000e+00 0.000000000000000000e+00 0.000000000000000000e+00 0.000000000000000000e+00 0.000000000000000000e+00 0.000000000000000000e+00 0.000000000000000000e+00 0.000000000000000000e+00 0.000000000000000000e+00 0.000000000000000000e+00 0.000000000000000000e+00 0.000000000000000000e+00 0.000000000000000000e+00 0.000000000000000000e+00 0.000000000000000000e+00 0.000000000000000000e+00 0.000000000000000000e+00 0.000000000000000000e+00 0.000000000000000000e+00 0.000000000000000000e+00 0.000000000000000000e+00 0.000000000000000000e+00 0.000000000000000000e+00 0.000000000000000000e+00 0.000000000000000000e+00 0.000000000000000000e+00 0.000000000000000000e+00 0.000000000000000000e+00 0.000000000000000000e+00 0.000000000000000000e+00 0.000000000000000000e+00 0.000000000000000000e+00 0.000000000000000000e+00 0.000000000000000000e+00 0.000000000000000000e+00 0.000000000000000000e+00 0.000000000000000000e+00 0.000000000000000000e+00 0.000000000000000000e+00 0.000000000000000000e+00 0.000000000000000000e+00 0.000000000000000000e+00 0.000000000000000000e+00 0.000000000000000000e+00 0.000000000000000000e+00 0.000000000000000000e+00 0.000000000000000000e+00 0.000000000000000000e+00 0.000000000000000000e+00 0.000000000000000000e+00 0.000000000000000000e+00 0.000000000000000000e+00 0.000000000000000000e+00 0.000000000000000000e+00 0.000000000000000000e+00 0.000000000000000000e+00 0.000000000000000000e+00 0.000000000000000000e+00 0.000000000000000000e+00 0.000000000000000000e+00 0.000000000000000000e+00 0.000000000000000000e+00 0.000000000000000000e+00 0.000000000000000000e+00 0.000000000000000000e+00 0.000000000000000000e+00 0.000000000000000000e+00 0.000000000000000000e+00 0.000000000000000000e+00 0.000000000000000000e+00 0.000000000000000000e+00 0.000000000000000000e+00 0.000000000000000000e+00 0.000000000000000000e+00 0.000000000000000000e+00 0.000000000000000000e+00 0.000000000000000000e+00 0.000000000000000000e+00 0.000000000000000000e+00 0.000000000000000000e+00 0.000000000000000000e+00 0.000000000000000000e+00 0.000000000000000000e+00 0.000000000000000000e+00 0.000000000000000000e+00 0.000000000000000000e+00 0.000000000000000000e+00 0.000000000000000000e+00 0.000000000000000000e+00 0.000000000000000000e+00 0.000000000000000000e+00 0.000000000000000000e+00 0.000000000000000000e+00 0.000000000000000000e+00 0.000000000000000000e+00 0.000000000000000000e+00 0.000000000000000000e+00 0.000000000000000000e+00 0.000000000000000000e+00 0.000000000000000000e+00 0.000000000000000000e+00 0.000000000000000000e+00 0.000000000000000000e+00 0.000000000000000000e+00 0.000000000000000000e+00 0.000000000000000000e+00 0.000000000000000000e+00 0.000000000000000000e+00 0.000000000000000000e+00 0.000000000000000000e+00 0.000000000000000000e+00 0.000000000000000000e+00 0.000000000000000000e+00 0.000000000000000000e+00 0.000000000000000000e+00 0.000000000000000000e+00 0.000000000000000000e+00 0.000000000000000000e+00 0.000000000000000000e+00 0.000000000000000000e+00 0.000000000000000000e+00 0.000000000000000000e+00 0.000000000000000000e+00 0.000000000000000000e+00 0.000000000000000000e+00 0.000000000000000000e+00 0.000000000000000000e+00 0.000000000000000000e+00 0.000000000000000000e+00 0.000000000000000000e+00 0.000000000000000000e+00 0.000000000000000000e+00 0.000000000000000000e+00 0.000000000000000000e+00 0.000000000000000000e+00 0.000000000000000000e+00 0.000000000000000000e+00 0.000000000000000000e+00 0.000000000000000000e+00 0.000000000000000000e+00 0.000000000000000000e+00 0.000000000000000000e+00 0.000000000000000000e+00 0.000000000000000000e+00 0.000000000000000000e+00 0.000000000000000000e+00 0.000000000000000000e+00 0.000000000000000000e+00 0.000000000000000000e+00 0.000000000000000000e+00 0.000000000000000000e+00 0.000000000000000000e+00 0.000000000000000000e+00 0.000000000000000000e+00 0.000000000000000000e+00 0.000000000000000000e+00 0.000000000000000000e+00 0.000000000000000000e+00 0.000000000000000000e+00 0.000000000000000000e+00 0.000000000000000000e+00 0.000000000000000000e+00 0.000000000000000000e+00 0.000000000000000000e+00 0.000000000000000000e+00 0.000000000000000000e+00 0.000000000000000000e+00 0.000000000000000000e+00 0.000000000000000000e+00 0.000000000000000000e+00 0.000000000000000000e+00 0.000000000000000000e+00 0.000000000000000000e+00 0.000000000000000000e+00 0.000000000000000000e+00 0.000000000000000000e+00 0.000000000000000000e+00 0.000000000000000000e+00 0.000000000000000000e+00 0.000000000000000000e+00 0.000000000000000000e+00 0.000000000000000000e+00 0.000000000000000000e+00 0.000000000000000000e+00 0.000000000000000000e+00 0.000000000000000000e+00 0.000000000000000000e+00 0.000000000000000000e+00 0.000000000000000000e+00 0.000000000000000000e+00 0.000000000000000000e+00 0.000000000000000000e+00 0.000000000000000000e+00 0.000000000000000000e+00 0.000000000000000000e+00 0.000000000000000000e+00 0.000000000000000000e+00 0.000000000000000000e+00 0.000000000000000000e+00 0.000000000000000000e+00 0.000000000000000000e+00 0.000000000000000000e+00 0.000000000000000000e+00 0.000000000000000000e+00 0.000000000000000000e+00 0.000000000000000000e+00 0.000000000000000000e+00 0.000000000000000000e+00 0.000000000000000000e+00 0.000000000000000000e+00 0.000000000000000000e+00 0.000000000000000000e+00 0.000000000000000000e+00 0.000000000000000000e+00 0.000000000000000000e+00 0.000000000000000000e+00 0.000000000000000000e+00 0.000000000000000000e+00 0.000000000000000000e+00 0.000000000000000000e+00 0.000000000000000000e+00 0.000000000000000000e+00 0.000000000000000000e+00 0.000000000000000000e+00 0.000000000000000000e+00 0.000000000000000000e+00 0.000000000000000000e+00 0.000000000000000000e+00 0.000000000000000000e+00 0.000000000000000000e+00 0.000000000000000000e+00 0.000000000000000000e+00 0.000000000000000000e+00 0.000000000000000000e+00 0.000000000000000000e+00 0.000000000000000000e+00 0.000000000000000000e+00 0.000000000000000000e+00 0.000000000000000000e+00 0.000000000000000000e+00 0.000000000000000000e+00 0.000000000000000000e+00 0.000000000000000000e+00 0.000000000000000000e+00 0.000000000000000000e+00 0.000000000000000000e+00 0.000000000000000000e+00 0.000000000000000000e+00 0.000000000000000000e+00 0.000000000000000000e+00 0.000000000000000000e+00 0.000000000000000000e+00 0.000000000000000000e+00 0.000000000000000000e+00 0.000000000000000000e+00 0.000000000000000000e+00 0.000000000000000000e+00 0.000000000000000000e+00 0.000000000000000000e+00 0.000000000000000000e+00 0.000000000000000000e+00 0.000000000000000000e+00 0.000000000000000000e+00 0.000000000000000000e+00 0.000000000000000000e+00 0.000000000000000000e+00 0.000000000000000000e+00 0.000000000000000000e+00 0.000000000000000000e+00 0.000000000000000000e+00 0.000000000000000000e+00 0.000000000000000000e+00 0.000000000000000000e+00 0.000000000000000000e+00 0.000000000000000000e+00 0.000000000000000000e+00 0.000000000000000000e+00 0.000000000000000000e+00 0.000000000000000000e+00 0.000000000000000000e+00 0.000000000000000000e+00 0.000000000000000000e+00 0.000000000000000000e+00 0.000000000000000000e+00 0.000000000000000000e+00 0.000000000000000000e+00 0.000000000000000000e+00 0.000000000000000000e+00 0.000000000000000000e+00 0.000000000000000000e+00 0.000000000000000000e+00 0.000000000000000000e+00 0.000000000000000000e+00 0.000000000000000000e+00 0.000000000000000000e+00 0.000000000000000000e+00 0.000000000000000000e+00 0.000000000000000000e+00 0.000000000000000000e+00 0.000000000000000000e+00 0.000000000000000000e+00 0.000000000000000000e+00 0.000000000000000000e+00 0.000000000000000000e+00 0.000000000000000000e+00 0.000000000000000000e+00 0.000000000000000000e+00 0.000000000000000000e+00 0.000000000000000000e+00 0.000000000000000000e+00 0.000000000000000000e+00 0.000000000000000000e+00 0.000000000000000000e+00 0.000000000000000000e+00 0.000000000000000000e+00 0.000000000000000000e+00 0.000000000000000000e+00 0.000000000000000000e+00 0.000000000000000000e+00 0.000000000000000000e+00 0.000000000000000000e+00 0.000000000000000000e+00 0.000000000000000000e+00 0.000000000000000000e+00 0.000000000000000000e+00 0.000000000000000000e+00 0.000000000000000000e+00 0.000000000000000000e+00 0.000000000000000000e+00 0.000000000000000000e+00 0.000000000000000000e+00 0.000000000000000000e+00 0.000000000000000000e+00 0.000000000000000000e+00 0.000000000000000000e+00 0.000000000000000000e+00 0.000000000000000000e+00 0.000000000000000000e+00 0.000000000000000000e+00 0.000000000000000000e+00 0.000000000000000000e+00 0.000000000000000000e+00 0.000000000000000000e+00 0.000000000000000000e+00 0.000000000000000000e+00 0.000000000000000000e+00 0.000000000000000000e+00 0.000000000000000000e+00 0.000000000000000000e+00 0.000000000000000000e+00 0.000000000000000000e+00 0.000000000000000000e+00 0.000000000000000000e+00 0.000000000000000000e+00 0.000000000000000000e+00 0.000000000000000000e+00 0.000000000000000000e+00 0.000000000000000000e+00 0.000000000000000000e+00 0.000000000000000000e+00 0.000000000000000000e+00 0.000000000000000000e+00 0.000000000000000000e+00 0.000000000000000000e+00 0.000000000000000000e+00 0.000000000000000000e+00 0.000000000000000000e+00 0.000000000000000000e+00 0.000000000000000000e+00 0.000000000000000000e+00 0.000000000000000000e+00 0.000000000000000000e+00 0.000000000000000000e+00 0.000000000000000000e+00 0.000000000000000000e+00 0.000000000000000000e+00 0.000000000000000000e+00 0.000000000000000000e+00 0.000000000000000000e+00 0.000000000000000000e+00 0.000000000000000000e+00 0.000000000000000000e+00 0.000000000000000000e+00 0.000000000000000000e+00 0.000000000000000000e+00 0.000000000000000000e+00 0.000000000000000000e+00 0.000000000000000000e+00 0.000000000000000000e+00 0.000000000000000000e+00 0.000000000000000000e+00 0.000000000000000000e+00 0.000000000000000000e+00 0.000000000000000000e+00 0.000000000000000000e+00 0.000000000000000000e+00 0.000000000000000000e+00 0.000000000000000000e+00 0.000000000000000000e+00 0.000000000000000000e+00 0.000000000000000000e+00 0.000000000000000000e+00 0.000000000000000000e+00 0.000000000000000000e+00 0.000000000000000000e+00 0.000000000000000000e+00 0.000000000000000000e+00 0.000000000000000000e+00 0.000000000000000000e+00 0.000000000000000000e+00 0.000000000000000000e+00 0.000000000000000000e+00 0.000000000000000000e+00 0.000000000000000000e+00 0.000000000000000000e+00 0.000000000000000000e+00 0.000000000000000000e+00 0.000000000000000000e+00 0.000000000000000000e+00 0.000000000000000000e+00 0.000000000000000000e+00 0.000000000000000000e+00 0.000000000000000000e+00 0.000000000000000000e+00 0.000000000000000000e+00 0.000000000000000000e+00 0.000000000000000000e+00 0.000000000000000000e+00 0.000000000000000000e+00 0.000000000000000000e+00 0.000000000000000000e+00 0.000000000000000000e+00 0.000000000000000000e+00 0.000000000000000000e+00 0.000000000000000000e+00 0.000000000000000000e+00 0.000000000000000000e+00 0.000000000000000000e+00 0.000000000000000000e+00 0.000000000000000000e+00 0.000000000000000000e+00 0.000000000000000000e+00 0.000000000000000000e+00 0.000000000000000000e+00 0.000000000000000000e+00 0.000000000000000000e+00 0.000000000000000000e+00 0.000000000000000000e+00 0.000000000000000000e+00 0.000000000000000000e+00 0.000000000000000000e+00 0.000000000000000000e+00 0.000000000000000000e+00 0.000000000000000000e+00 0.000000000000000000e+00 0.000000000000000000e+00 0.000000000000000000e+00 0.000000000000000000e+00 0.000000000000000000e+00 0.000000000000000000e+00 0.000000000000000000e+00 0.000000000000000000e+00 0.000000000000000000e+00 0.000000000000000000e+00 0.000000000000000000e+00 0.000000000000000000e+00 0.000000000000000000e+00 0.000000000000000000e+00 0.000000000000000000e+00 0.000000000000000000e+00 0.000000000000000000e+00 0.000000000000000000e+00 0.000000000000000000e+00 0.000000000000000000e+00 0.000000000000000000e+00 0.000000000000000000e+00 0.000000000000000000e+00 0.000000000000000000e+00 0.000000000000000000e+00 0.000000000000000000e+00 0.000000000000000000e+00 0.000000000000000000e+00 0.000000000000000000e+00 0.000000000000000000e+00 0.000000000000000000e+00 0.000000000000000000e+00 0.000000000000000000e+00 0.000000000000000000e+00 0.000000000000000000e+00 0.000000000000000000e+00 0.000000000000000000e+00 0.000000000000000000e+00 0.000000000000000000e+00 0.000000000000000000e+00 0.000000000000000000e+00 0.000000000000000000e+00 0.000000000000000000e+00 0.000000000000000000e+00 0.000000000000000000e+00 0.000000000000000000e+00 0.000000000000000000e+00 0.000000000000000000e+00 0.000000000000000000e+00 0.000000000000000000e+00 0.000000000000000000e+00 0.000000000000000000e+00 0.000000000000000000e+00 0.000000000000000000e+00 0.000000000000000000e+00 0.000000000000000000e+00 0.000000000000000000e+00 0.000000000000000000e+00 0.000000000000000000e+00 0.000000000000000000e+00 0.000000000000000000e+00 0.000000000000000000e+00 0.000000000000000000e+00 0.000000000000000000e+00 0.000000000000000000e+00 0.000000000000000000e+00 0.000000000000000000e+00 0.000000000000000000e+00 0.000000000000000000e+00 0.000000000000000000e+00 0.000000000000000000e+00 0.000000000000000000e+00 0.000000000000000000e+00 0.000000000000000000e+00 0.000000000000000000e+00 0.000000000000000000e+00 0.000000000000000000e+00 0.000000000000000000e+00 0.000000000000000000e+00 0.000000000000000000e+00 0.000000000000000000e+00 0.000000000000000000e+00 0.000000000000000000e+00 0.000000000000000000e+00 0.000000000000000000e+00 0.000000000000000000e+00 0.000000000000000000e+00 0.000000000000000000e+00 0.000000000000000000e+00 0.000000000000000000e+00 0.000000000000000000e+00 0.000000000000000000e+00 0.000000000000000000e+00 0.000000000000000000e+00 0.000000000000000000e+00 0.000000000000000000e+00 0.000000000000000000e+00 0.000000000000000000e+00 0.000000000000000000e+00 0.000000000000000000e+00 0.000000000000000000e+00 0.000000000000000000e+00 0.000000000000000000e+00 0.000000000000000000e+00 0.000000000000000000e+00 0.000000000000000000e+00 0.000000000000000000e+00 0.000000000000000000e+00 0.000000000000000000e+00 0.000000000000000000e+00 0.000000000000000000e+00 0.000000000000000000e+00 0.000000000000000000e+00 0.000000000000000000e+00 0.000000000000000000e+00 0.000000000000000000e+00 0.000000000000000000e+00 0.000000000000000000e+00 0.000000000000000000e+00 0.000000000000000000e+00 0.000000000000000000e+00 0.000000000000000000e+00 0.000000000000000000e+00 0.000000000000000000e+00 0.000000000000000000e+00 0.000000000000000000e+00 0.000000000000000000e+00 0.000000000000000000e+00 0.000000000000000000e+00 0.000000000000000000e+00 0.000000000000000000e+00 0.000000000000000000e+00 0.000000000000000000e+00 0.000000000000000000e+00 0.000000000000000000e+00 0.000000000000000000e+00 0.000000000000000000e+00 0.000000000000000000e+00 0.000000000000000000e+00 0.000000000000000000e+00 0.000000000000000000e+00 0.000000000000000000e+00 0.000000000000000000e+00 0.000000000000000000e+00 0.000000000000000000e+00 0.000000000000000000e+00 0.000000000000000000e+00 0.000000000000000000e+00 0.000000000000000000e+00 0.000000000000000000e+00 0.000000000000000000e+00 0.000000000000000000e+00 0.000000000000000000e+00 0.000000000000000000e+00 0.000000000000000000e+00 0.000000000000000000e+00 0.000000000000000000e+00 0.000000000000000000e+00 0.000000000000000000e+00 0.000000000000000000e+00 0.000000000000000000e+00 0.000000000000000000e+00 0.000000000000000000e+00 0.000000000000000000e+00 0.000000000000000000e+00 0.000000000000000000e+00 0.000000000000000000e+00 0.000000000000000000e+00 0.000000000000000000e+00 0.000000000000000000e+00 0.000000000000000000e+00 0.000000000000000000e+00 0.000000000000000000e+00 0.000000000000000000e+00 0.000000000000000000e+00 0.000000000000000000e+00 0.000000000000000000e+00 0.000000000000000000e+00 0.000000000000000000e+00 0.000000000000000000e+00 0.000000000000000000e+00 0.000000000000000000e+00 0.000000000000000000e+00 0.000000000000000000e+00 0.000000000000000000e+00 0.000000000000000000e+00 0.000000000000000000e+00 0.000000000000000000e+00 0.000000000000000000e+00 0.000000000000000000e+00 0.000000000000000000e+00 0.000000000000000000e+00 0.000000000000000000e+00 0.000000000000000000e+00 0.000000000000000000e+00 0.000000000000000000e+00 0.000000000000000000e+00 0.000000000000000000e+00 0.000000000000000000e+00 0.000000000000000000e+00 0.000000000000000000e+00 0.000000000000000000e+00 0.000000000000000000e+00 0.000000000000000000e+00 0.000000000000000000e+00 0.000000000000000000e+00 0.000000000000000000e+00 0.000000000000000000e+00 0.000000000000000000e+00 0.000000000000000000e+00 0.000000000000000000e+00 0.000000000000000000e+00 0.000000000000000000e+00 0.000000000000000000e+00 0.000000000000000000e+00 0.000000000000000000e+00 0.000000000000000000e+00 0.000000000000000000e+00 0.000000000000000000e+00 0.000000000000000000e+00 0.000000000000000000e+00 0.000000000000000000e+00 0.000000000000000000e+00 0.000000000000000000e+00 0.000000000000000000e+00 0.000000000000000000e+00 0.000000000000000000e+00 0.000000000000000000e+00 0.000000000000000000e+00 0.000000000000000000e+00 0.000000000000000000e+00 0.000000000000000000e+00 0.000000000000000000e+00 0.000000000000000000e+00 0.000000000000000000e+00 0.000000000000000000e+00 0.000000000000000000e+00 0.000000000000000000e+00 0.000000000000000000e+00 0.000000000000000000e+00 0.000000000000000000e+00 0.000000000000000000e+00 0.000000000000000000e+00 0.000000000000000000e+00 0.000000000000000000e+00 0.000000000000000000e+00 0.000000000000000000e+00 0.000000000000000000e+00 0.000000000000000000e+00 0.000000000000000000e+00 0.000000000000000000e+00 0.000000000000000000e+00 0.000000000000000000e+00 0.000000000000000000e+00 0.000000000000000000e+00 0.000000000000000000e+00 0.000000000000000000e+00 0.000000000000000000e+00 0.000000000000000000e+00 0.000000000000000000e+00 0.000000000000000000e+00 0.000000000000000000e+00 0.000000000000000000e+00 0.000000000000000000e+00 0.000000000000000000e+00 0.000000000000000000e+00 0.000000000000000000e+00 0.000000000000000000e+00 0.000000000000000000e+00 0.000000000000000000e+00 0.000000000000000000e+00 0.000000000000000000e+00 0.000000000000000000e+00 0.000000000000000000e+00 0.000000000000000000e+00 0.000000000000000000e+00 0.000000000000000000e+00 0.000000000000000000e+00 0.000000000000000000e+00 0.000000000000000000e+00 0.000000000000000000e+00 0.000000000000000000e+00 0.000000000000000000e+00 0.000000000000000000e+00 0.000000000000000000e+00 0.000000000000000000e+00 0.000000000000000000e+00 0.000000000000000000e+00 0.000000000000000000e+00 0.000000000000000000e+00 0.000000000000000000e+00 0.000000000000000000e+00 0.000000000000000000e+00 0.000000000000000000e+00 0.000000000000000000e+00 0.000000000000000000e+00 0.000000000000000000e+00 0.000000000000000000e+00 0.000000000000000000e+00 0.000000000000000000e+00 0.000000000000000000e+00 0.000000000000000000e+00 0.000000000000000000e+00 0.000000000000000000e+00 0.000000000000000000e+00 0.000000000000000000e+00 0.000000000000000000e+00 0.000000000000000000e+00 0.000000000000000000e+00 0.000000000000000000e+00 0.000000000000000000e+00 0.000000000000000000e+00 0.000000000000000000e+00 0.000000000000000000e+00 0.000000000000000000e+00 0.000000000000000000e+00 0.000000000000000000e+00 0.000000000000000000e+00 0.000000000000000000e+00 0.000000000000000000e+00 0.000000000000000000e+00 0.000000000000000000e+00 0.000000000000000000e+00 0.000000000000000000e+00 0.000000000000000000e+00 0.000000000000000000e+00 0.000000000000000000e+00 0.000000000000000000e+00 0.000000000000000000e+00 0.000000000000000000e+00 0.000000000000000000e+00 0.000000000000000000e+00 0.000000000000000000e+00 0.000000000000000000e+00 0.000000000000000000e+00 0.000000000000000000e+00 0.000000000000000000e+00 0.000000000000000000e+00 0.000000000000000000e+00 0.000000000000000000e+00 0.000000000000000000e+00 0.000000000000000000e+00 0.000000000000000000e+00 0.000000000000000000e+00 0.000000000000000000e+00 0.000000000000000000e+00 0.000000000000000000e+00 0.000000000000000000e+00 0.000000000000000000e+00 0.000000000000000000e+00 0.000000000000000000e+00 0.000000000000000000e+00 0.000000000000000000e+00 0.000000000000000000e+00 0.000000000000000000e+00 0.000000000000000000e+00 0.000000000000000000e+00 0.000000000000000000e+00 0.000000000000000000e+00 0.000000000000000000e+00 0.000000000000000000e+00 0.000000000000000000e+00 0.000000000000000000e+00 0.000000000000000000e+00 0.000000000000000000e+00 0.000000000000000000e+00 0.000000000000000000e+00 0.000000000000000000e+00 0.000000000000000000e+00 0.000000000000000000e+00 0.000000000000000000e+00 0.000000000000000000e+00 0.000000000000000000e+00 0.000000000000000000e+00 0.000000000000000000e+00 0.000000000000000000e+00 0.000000000000000000e+00 0.000000000000000000e+00 0.000000000000000000e+00 0.000000000000000000e+00 0.000000000000000000e+00 0.000000000000000000e+00 0.000000000000000000e+00 0.000000000000000000e+00 0.000000000000000000e+00 0.000000000000000000e+00 0.000000000000000000e+00 0.000000000000000000e+00 0.000000000000000000e+00 0.000000000000000000e+00 0.000000000000000000e+00 0.000000000000000000e+00 0.000000000000000000e+00 0.000000000000000000e+00 0.000000000000000000e+00 0.000000000000000000e+00 0.000000000000000000e+00 0.000000000000000000e+00 0.000000000000000000e+00 0.000000000000000000e+00 0.000000000000000000e+00 0.000000000000000000e+00 0.000000000000000000e+00 0.000000000000000000e+00 0.000000000000000000e+00 0.000000000000000000e+00 0.000000000000000000e+00 0.000000000000000000e+00 0.000000000000000000e+00 0.000000000000000000e+00 0.000000000000000000e+00 0.000000000000000000e+00 0.000000000000000000e+00 0.000000000000000000e+00 0.000000000000000000e+00 0.000000000000000000e+00 0.000000000000000000e+00 0.000000000000000000e+00 0.000000000000000000e+00 0.000000000000000000e+00 0.000000000000000000e+00 0.000000000000000000e+00 0.000000000000000000e+00 0.000000000000000000e+00 0.000000000000000000e+00 0.000000000000000000e+00 0.000000000000000000e+00 0.000000000000000000e+00 0.000000000000000000e+00 0.000000000000000000e+00 0.000000000000000000e+00 0.000000000000000000e+00 0.000000000000000000e+00 0.000000000000000000e+00 0.000000000000000000e+00 0.000000000000000000e+00 0.000000000000000000e+00 0.000000000000000000e+00 0.000000000000000000e+00 0.000000000000000000e+00 0.000000000000000000e+00 0.000000000000000000e+00 0.000000000000000000e+00 0.000000000000000000e+00 0.000000000000000000e+00 0.000000000000000000e+00 0.000000000000000000e+00 0.000000000000000000e+00 0.000000000000000000e+00 0.000000000000000000e+00 0.000000000000000000e+00 0.000000000000000000e+00 0.000000000000000000e+00 0.000000000000000000e+00 0.000000000000000000e+00 0.000000000000000000e+00 0.000000000000000000e+00 0.000000000000000000e+00 0.000000000000000000e+00 0.000000000000000000e+00 0.000000000000000000e+00 0.000000000000000000e+00 0.000000000000000000e+00 0.000000000000000000e+00 0.000000000000000000e+00 0.000000000000000000e+00 0.000000000000000000e+00 0.000000000000000000e+00 0.000000000000000000e+00 0.000000000000000000e+00 0.000000000000000000e+00 0.000000000000000000e+00 0.000000000000000000e+00 0.000000000000000000e+00 0.000000000000000000e+00 0.000000000000000000e+00 0.000000000000000000e+00 0.000000000000000000e+00 0.000000000000000000e+00 2.850000000000000000e+02 6.210000000000000000e+02 9.920000000000000000e+02 1.349000000000000000e+03 1.660000000000000000e+03 1.840000000000000000e+03 2.013000000000000000e+03 2.425000000000000000e+03 2.596000000000000000e+03 2.944000000000000000e+03 3.060000000000000000e+03 3.386000000000000000e+03 3.448000000000000000e+03 3.782000000000000000e+03 3.832000000000000000e+03 3.970000000000000000e+03 4.266000000000000000e+03 4.060000000000000000e+03 4.319000000000000000e+03 4.344000000000000000e+03 4.458000000000000000e+03 4.464000000000000000e+03 4.629000000000000000e+03 4.611000000000000000e+03 4.766000000000000000e+03 4.992000000000000000e+03 5.274000000000000000e+03 5.184000000000000000e+03 5.340000000000000000e+03 5.329000000000000000e+03 5.573000000000000000e+03 5.621000000000000000e+03 5.735000000000000000e+03 5.851000000000000000e+03 5.976000000000000000e+03 5.881000000000000000e+03 5.899000000000000000e+03 6.182000000000000000e+03 6.095000000000000000e+03 6.283000000000000000e+03 6.167000000000000000e+03 6.365000000000000000e+03 6.629000000000000000e+03 6.439000000000000000e+03 6.358000000000000000e+03 6.315000000000000000e+03 6.472000000000000000e+03 6.491000000000000000e+03 6.575000000000000000e+03 6.638000000000000000e+03 6.681000000000000000e+03 6.707000000000000000e+03 6.755000000000000000e+03 6.832000000000000000e+03 6.967000000000000000e+03 7.069000000000000000e+03 7.078000000000000000e+03 7.255000000000000000e+03 7.146000000000000000e+03 7.342000000000000000e+03 7.438000000000000000e+03 7.476000000000000000e+03 7.468000000000000000e+03 7.482000000000000000e+03 7.590000000000000000e+03 7.686000000000000000e+03 7.722000000000000000e+03 7.669000000000000000e+03 7.688000000000000000e+03 7.707000000000000000e+03 7.611000000000000000e+03 7.633000000000000000e+03 7.990000000000000000e+03 7.780000000000000000e+03 7.742000000000000000e+03 7.848000000000000000e+03 8.052000000000000000e+03 8.050000000000000000e+03 8.074000000000000000e+03 8.180000000000000000e+03 8.181000000000000000e+03 8.238000000000000000e+03 8.376000000000000000e+03 8.469000000000000000e+03 8.625000000000000000e+03 8.764000000000000000e+03 8.388000000000000000e+03 8.540000000000000000e+03 8.563000000000000000e+03 8.673000000000000000e+03 8.580000000000000000e+03 8.794000000000000000e+03 8.492000000000000000e+03 8.701000000000000000e+03 8.704000000000000000e+03 8.642000000000000000e+03 8.661000000000000000e+03 8.565000000000000000e+03 8.690000000000000000e+03 8.637000000000000000e+03 8.685000000000000000e+03 8.722000000000000000e+03 8.932000000000000000e+03 8.824000000000000000e+03 8.958000000000000000e+03 9.019000000000000000e+03 8.936000000000000000e+03 8.903000000000000000e+03 8.876000000000000000e+03 8.688000000000000000e+03 8.937000000000000000e+03 9.041000000000000000e+03 8.956000000000000000e+03 8.888000000000000000e+03 9.058000000000000000e+03 9.005000000000000000e+03 9.091000000000000000e+03 8.952000000000000000e+03 9.072000000000000000e+03 8.990000000000000000e+03 8.986000000000000000e+03 9.002000000000000000e+03 8.878000000000000000e+03 8.886000000000000000e+03 9.066000000000000000e+03 9.257000000000000000e+03 9.381000000000000000e+03 9.048000000000000000e+03 9.371000000000000000e+03 9.581000000000000000e+03 9.667000000000000000e+03 9.395000000000000000e+03 9.725000000000000000e+03 9.677000000000000000e+03 9.748000000000000000e+03 9.468000000000000000e+03 9.508000000000000000e+03 9.773000000000000000e+03 9.725000000000000000e+03 9.764000000000000000e+03 9.780000000000000000e+03 1.000800000000000000e+04 9.910000000000000000e+03 9.723000000000000000e+03 9.847000000000000000e+03 9.958000000000000000e+03 9.741000000000000000e+03 9.972000000000000000e+03 1.020000000000000000e+04 9.850000000000000000e+03 9.970000000000000000e+03 1.012800000000000000e+04 1.004300000000000000e+04 1.002600000000000000e+04 1.021800000000000000e+04 1.014500000000000000e+04 1.020000000000000000e+04 1.025300000000000000e+04 1.032400000000000000e+04 1.011200000000000000e+04 1.024200000000000000e+04 1.026800000000000000e+04 1.056800000000000000e+04 1.048900000000000000e+04 1.037000000000000000e+04 1.031900000000000000e+04 1.058000000000000000e+04 1.052200000000000000e+04 1.053500000000000000e+04 1.052200000000000000e+04 1.060600000000000000e+04 1.075000000000000000e+04 1.051800000000000000e+04 1.090800000000000000e+04 1.054500000000000000e+04 1.057500000000000000e+04 1.054200000000000000e+04 1.022400000000000000e+04 1.051300000000000000e+04 1.049300000000000000e+04 1.036400000000000000e+04 1.033800000000000000e+04 1.061700000000000000e+04 1.025100000000000000e+04 1.034400000000000000e+04 1.027100000000000000e+04 1.044400000000000000e+04 1.046200000000000000e+04 1.053900000000000000e+04 1.063900000000000000e+04 1.061800000000000000e+04 1.039400000000000000e+04 1.042500000000000000e+04 1.060100000000000000e+04 1.076100000000000000e+04 1.071800000000000000e+04 1.065100000000000000e+04 1.076900000000000000e+04 1.104700000000000000e+04 1.082100000000000000e+04 1.111500000000000000e+04 1.101700000000000000e+04 1.098300000000000000e+04 1.098400000000000000e+04 1.086600000000000000e+04 1.102300000000000000e+04 1.084800000000000000e+04 1.094100000000000000e+04 1.096000000000000000e+04 1.070500000000000000e+04 1.088800000000000000e+04 1.112000000000000000e+04 1.077100000000000000e+04 1.091300000000000000e+04 1.084700000000000000e+04 1.073800000000000000e+04 1.080700000000000000e+04 1.088000000000000000e+04 1.097700000000000000e+04 1.123800000000000000e+04 1.136600000000000000e+04 1.115400000000000000e+04 1.094600000000000000e+04 1.116000000000000000e+04 1.120700000000000000e+04 1.126800000000000000e+04 1.110200000000000000e+04 1.114600000000000000e+04 1.111200000000000000e+04 1.109000000000000000e+04 1.119400000000000000e+04 1.091700000000000000e+04 1.100200000000000000e+04 1.110100000000000000e+04 1.111200000000000000e+04 1.110200000000000000e+04 1.103800000000000000e+04 1.104900000000000000e+04 1.121400000000000000e+04 1.115100000000000000e+04 1.125400000000000000e+04 1.133500000000000000e+04 1.149000000000000000e+04 1.145500000000000000e+04 1.140900000000000000e+04 1.170500000000000000e+04 1.149900000000000000e+04 1.150300000000000000e+04 1.163300000000000000e+04 1.162800000000000000e+04 1.196300000000000000e+04 1.177700000000000000e+04 1.192400000000000000e+04 1.193600000000000000e+04 1.169700000000000000e+04 1.185700000000000000e+04 1.176800000000000000e+04 1.219600000000000000e+04 1.169700000000000000e+04 1.168200000000000000e+04 1.169700000000000000e+04 1.187000000000000000e+04 1.158800000000000000e+04 1.194100000000000000e+04 1.215500000000000000e+04 1.201300000000000000e+04 1.198600000000000000e+04 1.187100000000000000e+04 1.190200000000000000e+04 1.166800000000000000e+04 1.193800000000000000e+04 1.182500000000000000e+04 1.204600000000000000e+04 1.176300000000000000e+04 1.198000000000000000e+04 1.217400000000000000e+04 1.199600000000000000e+04 1.206700000000000000e+04 1.183600000000000000e+04 1.180800000000000000e+04 1.196600000000000000e+04 1.200500000000000000e+04 1.205300000000000000e+04 1.196700000000000000e+04 1.172400000000000000e+04 1.187400000000000000e+04 1.207300000000000000e+04 1.181900000000000000e+04 1.213600000000000000e+04 1.211100000000000000e+04 1.222100000000000000e+04 1.218500000000000000e+04 1.194200000000000000e+04 1.198900000000000000e+04 1.179000000000000000e+04 1.186200000000000000e+04 1.190100000000000000e+04 1.211700000000000000e+04 1.220900000000000000e+04 1.223100000000000000e+04 1.221300000000000000e+04 1.212100000000000000e+04 1.224500000000000000e+04 1.214600000000000000e+04 1.222400000000000000e+04 1.214600000000000000e+04 1.226400000000000000e+04 1.220700000000000000e+04 1.246300000000000000e+04 1.239300000000000000e+04 1.218700000000000000e+04 1.233600000000000000e+04 1.230700000000000000e+04 1.238900000000000000e+04 1.247400000000000000e+04 1.245200000000000000e+04 1.252600000000000000e+04 1.241900000000000000e+04 1.215100000000000000e+04 1.222400000000000000e+04 1.223400000000000000e+04 1.238500000000000000e+04 1.228600000000000000e+04 1.229600000000000000e+04 1.215100000000000000e+04 1.205900000000000000e+04 1.224800000000000000e+04 1.221800000000000000e+04 1.196500000000000000e+04 1.212600000000000000e+04 1.223700000000000000e+04 1.221900000000000000e+04 1.203400000000000000e+04 1.197700000000000000e+04 1.188800000000000000e+04 1.212400000000000000e+04 1.220000000000000000e+04 1.215000000000000000e+04 1.196900000000000000e+04 1.203500000000000000e+04 1.196500000000000000e+04 1.194400000000000000e+04 1.206100000000000000e+04 1.209700000000000000e+04 1.201300000000000000e+04 1.203700000000000000e+04 1.221900000000000000e+04 1.211500000000000000e+04 1.239400000000000000e+04 1.220100000000000000e+04 1.227000000000000000e+04 1.223700000000000000e+04 1.222200000000000000e+04 1.242300000000000000e+04 1.219300000000000000e+04 1.220000000000000000e+04 1.224700000000000000e+04 1.216700000000000000e+04 1.211500000000000000e+04 1.215700000000000000e+04 1.210200000000000000e+04 1.200200000000000000e+04 1.228700000000000000e+04 1.226200000000000000e+04 1.218100000000000000e+04 1.223100000000000000e+04 1.226200000000000000e+04 1.229600000000000000e+04 1.223000000000000000e+04 1.243400000000000000e+04 1.258700000000000000e+04 1.233300000000000000e+04 1.249300000000000000e+04 1.254100000000000000e+04 1.271100000000000000e+04 1.267600000000000000e+04 1.286700000000000000e+04 1.244300000000000000e+04 1.248400000000000000e+04 1.260600000000000000e+04 1.224200000000000000e+04 1.257300000000000000e+04 1.236200000000000000e+04 1.238000000000000000e+04 1.245500000000000000e+04 1.238900000000000000e+04 1.263300000000000000e+04 1.247100000000000000e+04 1.239100000000000000e+04 1.259600000000000000e+04 1.258200000000000000e+04 1.252300000000000000e+04 1.253200000000000000e+04 1.248300000000000000e+04 1.268900000000000000e+04 1.261600000000000000e+04 1.256900000000000000e+04 1.258700000000000000e+04 1.279200000000000000e+04 1.241900000000000000e+04 1.257400000000000000e+04 1.259700000000000000e+04 1.248300000000000000e+04 1.268600000000000000e+04 1.254200000000000000e+04 1.236500000000000000e+04 1.253000000000000000e+04 1.252000000000000000e+04 1.257700000000000000e+04 1.269400000000000000e+04 1.282200000000000000e+04 1.282400000000000000e+04 1.285800000000000000e+04 1.289600000000000000e+04 1.290100000000000000e+04 1.270100000000000000e+04 1.296600000000000000e+04 1.278700000000000000e+04 1.282000000000000000e+04 1.300800000000000000e+04 1.287900000000000000e+04 1.308500000000000000e+04 1.310400000000000000e+04 1.309300000000000000e+04 1.270100000000000000e+04 1.314300000000000000e+04 1.314700000000000000e+04 1.307200000000000000e+04 1.316000000000000000e+04 1.310700000000000000e+04 1.318300000000000000e+04 1.316000000000000000e+04 1.294800000000000000e+04 1.297600000000000000e+04 1.302200000000000000e+04 1.296200000000000000e+04 1.298200000000000000e+04 1.278300000000000000e+04 1.292100000000000000e+04 1.293800000000000000e+04 1.287700000000000000e+04 1.325000000000000000e+04 1.300300000000000000e+04 1.301200000000000000e+04 1.303400000000000000e+04 1.292500000000000000e+04 1.300800000000000000e+04 1.303100000000000000e+04 1.268600000000000000e+04 1.327800000000000000e+04 1.320000000000000000e+04 1.312200000000000000e+04 1.311100000000000000e+04 1.316300000000000000e+04 1.328300000000000000e+04 1.329200000000000000e+04 1.309600000000000000e+04 1.320600000000000000e+04 1.322300000000000000e+04 1.310800000000000000e+04 1.310200000000000000e+04 1.350600000000000000e+04 1.345100000000000000e+04 1.324300000000000000e+04 1.339500000000000000e+04 1.365500000000000000e+04 1.336600000000000000e+04 1.347800000000000000e+04 1.338200000000000000e+04 1.321700000000000000e+04 1.352100000000000000e+04 1.339700000000000000e+04 1.363300000000000000e+04 1.364300000000000000e+04 1.355300000000000000e+04 1.376200000000000000e+04 1.350100000000000000e+04 1.342200000000000000e+04 1.351700000000000000e+04 1.323500000000000000e+04 1.334700000000000000e+04 1.346300000000000000e+04 1.344200000000000000e+04 1.335400000000000000e+04 1.293300000000000000e+04 1.311000000000000000e+04 1.315000000000000000e+04 1.341400000000000000e+04 1.333600000000000000e+04 1.327400000000000000e+04 1.331500000000000000e+04 1.329000000000000000e+04 1.333800000000000000e+04 1.353000000000000000e+04 1.341200000000000000e+04 1.328700000000000000e+04 1.314300000000000000e+04 1.340500000000000000e+04 1.332200000000000000e+04 1.341200000000000000e+04 1.348000000000000000e+04 1.319700000000000000e+04 1.318200000000000000e+04 1.318500000000000000e+04 1.332000000000000000e+04 1.311900000000000000e+04 1.313000000000000000e+04 1.325400000000000000e+04 1.322500000000000000e+04 1.341900000000000000e+04 1.315500000000000000e+04 1.330400000000000000e+04 1.351800000000000000e+04 1.334800000000000000e+04 1.329800000000000000e+04 1.329600000000000000e+04 1.361500000000000000e+04 1.344100000000000000e+04 1.341800000000000000e+04 1.357900000000000000e+04 1.344100000000000000e+04 1.340800000000000000e+04 1.372600000000000000e+04 1.367700000000000000e+04 1.327500000000000000e+04 1.355900000000000000e+04 1.353400000000000000e+04 1.366100000000000000e+04 1.363100000000000000e+04 1.347000000000000000e+04 1.342000000000000000e+04 1.337600000000000000e+04 1.331100000000000000e+04 1.333000000000000000e+04 1.348100000000000000e+04 1.339300000000000000e+04 1.326200000000000000e+04 1.332800000000000000e+04 1.353800000000000000e+04 1.333500000000000000e+04 1.349700000000000000e+04 1.367900000000000000e+04 1.357800000000000000e+04 1.335400000000000000e+04 1.341500000000000000e+04 1.352300000000000000e+04 1.333400000000000000e+04 1.328700000000000000e+04 1.342400000000000000e+04 1.337200000000000000e+04 1.365700000000000000e+04 1.351700000000000000e+04 1.321700000000000000e+04 1.351600000000000000e+04 1.351700000000000000e+04 1.355100000000000000e+04 1.347700000000000000e+04 1.369000000000000000e+04 1.346300000000000000e+04 1.351800000000000000e+04 1.354300000000000000e+04 1.360800000000000000e+04 1.366500000000000000e+04 1.374300000000000000e+04 1.366400000000000000e+04 1.377300000000000000e+04 1.388100000000000000e+04 1.379300000000000000e+04 1.395400000000000000e+04 1.395300000000000000e+04 1.399000000000000000e+04 1.413000000000000000e+04 1.401200000000000000e+04 1.398600000000000000e+04 1.399000000000000000e+04 1.402900000000000000e+04 1.393400000000000000e+04 1.398700000000000000e+04 1.393300000000000000e+04 1.389000000000000000e+04 1.394900000000000000e+04 1.401300000000000000e+04 1.373300000000000000e+04 1.385200000000000000e+04 1.391200000000000000e+04 1.404400000000000000e+04 1.409200000000000000e+04 1.415300000000000000e+04 1.395900000000000000e+04 1.375600000000000000e+04 1.406600000000000000e+04 1.372900000000000000e+04 1.389500000000000000e+04 1.393000000000000000e+04 1.385700000000000000e+04 1.388400000000000000e+04 1.386600000000000000e+04 1.380300000000000000e+04 1.398700000000000000e+04 1.392500000000000000e+04 1.369100000000000000e+04 1.398000000000000000e+04 1.408600000000000000e+04 1.406000000000000000e+04 1.392200000000000000e+04 1.412400000000000000e+04 1.395400000000000000e+04 1.378400000000000000e+04 1.392600000000000000e+04 1.368700000000000000e+04 1.392600000000000000e+04 1.359800000000000000e+04 1.399500000000000000e+04 1.402600000000000000e+04 1.376700000000000000e+04 1.362200000000000000e+04 1.369900000000000000e+04 1.372200000000000000e+04 1.365200000000000000e+04 1.368800000000000000e+04 1.377100000000000000e+04 1.371200000000000000e+04 1.371400000000000000e+04 1.380500000000000000e+04 1.387300000000000000e+04 1.355200000000000000e+04 1.362800000000000000e+04 1.361700000000000000e+04 1.390600000000000000e+04 1.399800000000000000e+04 1.390300000000000000e+04 1.391000000000000000e+04 1.356000000000000000e+04 1.385300000000000000e+04 1.376700000000000000e+04 1.372800000000000000e+04 1.386200000000000000e+04 1.400600000000000000e+04 1.388200000000000000e+04 1.410500000000000000e+04 1.395600000000000000e+04 1.388700000000000000e+04 1.395700000000000000e+04 1.411600000000000000e+04 1.408400000000000000e+04 1.421300000000000000e+04 1.396400000000000000e+04 1.403600000000000000e+04 1.368100000000000000e+04 1.392900000000000000e+04 1.408400000000000000e+04 1.407900000000000000e+04 1.413000000000000000e+04 1.406400000000000000e+04 1.414100000000000000e+04 1.409600000000000000e+04 1.400300000000000000e+04 1.411900000000000000e+04 1.437100000000000000e+04 1.413700000000000000e+04 1.410600000000000000e+04 1.418300000000000000e+04 1.438800000000000000e+04 1.416200000000000000e+04 1.424600000000000000e+04 1.432800000000000000e+04 1.446900000000000000e+04 1.441200000000000000e+04 1.443800000000000000e+04 1.456000000000000000e+04 1.453900000000000000e+04 1.448000000000000000e+04 1.453400000000000000e+04 1.444300000000000000e+04 1.432400000000000000e+04 1.460500000000000000e+04 1.468500000000000000e+04 1.452900000000000000e+04 1.435000000000000000e+04 1.467900000000000000e+04 1.471500000000000000e+04 1.450000000000000000e+04 1.443200000000000000e+04 1.456000000000000000e+04 1.446500000000000000e+04 1.489600000000000000e+04 1.467900000000000000e+04 1.462700000000000000e+04 1.470300000000000000e+04 1.459700000000000000e+04 1.454400000000000000e+04 1.461800000000000000e+04 1.494500000000000000e+04 1.457500000000000000e+04 1.451700000000000000e+04 1.451800000000000000e+04 1.455500000000000000e+04 1.464000000000000000e+04 1.454300000000000000e+04 1.455600000000000000e+04 1.444200000000000000e+04 1.450900000000000000e+04 1.425700000000000000e+04 1.424700000000000000e+04 1.430100000000000000e+04 1.430700000000000000e+04 1.461000000000000000e+04 1.470000000000000000e+04 1.455500000000000000e+04 1.458500000000000000e+04 1.456200000000000000e+04 1.422600000000000000e+04 1.446300000000000000e+04 1.441800000000000000e+04 1.434200000000000000e+04 1.436800000000000000e+04 1.460900000000000000e+04 1.442700000000000000e+04 1.438100000000000000e+04 1.450900000000000000e+04 1.453900000000000000e+04 1.442300000000000000e+04 1.471400000000000000e+04 1.463000000000000000e+04 1.443100000000000000e+04 1.440200000000000000e+04 1.414000000000000000e+04 1.438500000000000000e+04 1.455000000000000000e+04 1.430100000000000000e+04 1.442500000000000000e+04 1.444000000000000000e+04 1.454200000000000000e+04 1.431200000000000000e+04 1.418800000000000000e+04 1.443400000000000000e+04 1.427600000000000000e+04 1.426800000000000000e+04 1.448400000000000000e+04 1.421300000000000000e+04 1.445600000000000000e+04 1.417300000000000000e+04 1.422200000000000000e+04 1.409300000000000000e+04 1.457700000000000000e+04 1.419800000000000000e+04 1.452400000000000000e+04 1.448100000000000000e+04 1.430200000000000000e+04 1.438100000000000000e+04 1.416200000000000000e+04 1.426300000000000000e+04 1.423900000000000000e+04 1.428400000000000000e+04 1.437100000000000000e+04 1.410700000000000000e+04 1.410100000000000000e+04 1.412700000000000000e+04 1.408100000000000000e+04 1.406300000000000000e+04 1.432400000000000000e+04 1.409100000000000000e+04 1.446700000000000000e+04 1.426500000000000000e+04 1.433700000000000000e+04 1.436700000000000000e+04 1.420600000000000000e+04 1.416900000000000000e+04 1.423200000000000000e+04 1.425700000000000000e+04 1.445500000000000000e+04 1.447800000000000000e+04 1.444500000000000000e+04 1.428400000000000000e+04 1.412300000000000000e+04 1.401900000000000000e+04 1.423000000000000000e+04 1.423300000000000000e+04 1.428900000000000000e+04 1.427700000000000000e+04 1.401200000000000000e+04 1.417800000000000000e+04 1.396800000000000000e+04 1.433900000000000000e+04 1.413600000000000000e+04 1.431700000000000000e+04 1.435400000000000000e+04 1.432800000000000000e+04 1.404100000000000000e+04 1.415500000000000000e+04 1.422000000000000000e+04 1.433800000000000000e+04 1.418000000000000000e+04 1.424400000000000000e+04 1.431700000000000000e+04 1.405200000000000000e+04 1.405100000000000000e+04 1.431500000000000000e+04 1.444600000000000000e+04 1.428200000000000000e+04 1.435100000000000000e+04 1.439600000000000000e+04 1.441300000000000000e+04 1.446600000000000000e+04 1.440800000000000000e+04 1.432800000000000000e+04 1.425500000000000000e+04 1.423500000000000000e+04 1.441300000000000000e+04 1.450300000000000000e+04 1.432100000000000000e+04 1.462200000000000000e+04 1.425500000000000000e+04 1.428400000000000000e+04 1.435100000000000000e+04 1.463800000000000000e+04 1.467400000000000000e+04 1.435600000000000000e+04 1.433600000000000000e+04 1.448000000000000000e+04 1.440500000000000000e+04 1.460500000000000000e+04 1.468400000000000000e+04 1.473200000000000000e+04 1.453800000000000000e+04 1.449900000000000000e+04 1.450800000000000000e+04 1.457700000000000000e+04 1.455200000000000000e+04 1.466900000000000000e+04 1.453600000000000000e+04 1.423600000000000000e+04 1.471400000000000000e+04 1.472800000000000000e+04 1.432600000000000000e+04 1.424700000000000000e+04 1.434100000000000000e+04 1.486000000000000000e+04 1.448500000000000000e+04 1.476000000000000000e+04 1.434400000000000000e+04 1.454600000000000000e+04 1.472600000000000000e+04 1.451900000000000000e+04 1.467000000000000000e+04 1.462800000000000000e+04 1.457900000000000000e+04 1.457700000000000000e+04 1.474500000000000000e+04 1.451000000000000000e+04 1.459200000000000000e+04 1.478800000000000000e+04 1.462400000000000000e+04 1.467000000000000000e+04 1.449500000000000000e+04 1.467400000000000000e+04 1.477700000000000000e+04 1.465000000000000000e+04 1.462600000000000000e+04 1.468200000000000000e+04 1.462100000000000000e+04 1.477000000000000000e+04 1.480800000000000000e+04 1.467300000000000000e+04 1.471000000000000000e+04 1.480000000000000000e+04 1.503800000000000000e+04 1.490100000000000000e+04 1.471500000000000000e+04 1.502700000000000000e+04 1.493000000000000000e+04 1.463400000000000000e+04 1.480400000000000000e+04 1.498600000000000000e+04 1.486900000000000000e+04 1.478800000000000000e+04 1.485700000000000000e+04 1.516000000000000000e+04 1.470300000000000000e+04 1.482500000000000000e+04 1.491500000000000000e+04 1.469600000000000000e+04 1.438000000000000000e+04 1.439800000000000000e+04 1.452000000000000000e+04 1.422900000000000000e+04 1.485000000000000000e+04 1.455800000000000000e+04 1.475800000000000000e+04 1.482500000000000000e+04 1.476200000000000000e+04 1.438100000000000000e+04 1.458800000000000000e+04 1.456800000000000000e+04 1.462200000000000000e+04 1.451600000000000000e+04 1.461900000000000000e+04 1.481400000000000000e+04 1.449100000000000000e+04 1.486700000000000000e+04 1.448000000000000000e+04 1.471500000000000000e+04 1.460700000000000000e+04 1.478600000000000000e+04 1.477800000000000000e+04 1.493500000000000000e+04 1.490300000000000000e+04 1.491200000000000000e+04 1.455300000000000000e+04 1.491900000000000000e+04 1.473000000000000000e+04 1.471000000000000000e+04 1.462700000000000000e+04 1.482100000000000000e+04 1.465500000000000000e+04 1.462200000000000000e+04 1.466400000000000000e+04 1.472200000000000000e+04 1.440200000000000000e+04 1.425600000000000000e+04 1.445000000000000000e+04 1.447000000000000000e+04 1.476000000000000000e+04 1.426900000000000000e+04 1.445800000000000000e+04 1.462800000000000000e+04 1.456700000000000000e+04 1.493800000000000000e+04 1.485100000000000000e+04 1.461800000000000000e+04 1.468600000000000000e+04 1.451200000000000000e+04 1.471200000000000000e+04 1.458200000000000000e+04 1.471600000000000000e+04 1.478000000000000000e+04 1.467400000000000000e+04 1.471800000000000000e+04 1.482900000000000000e+04 1.479400000000000000e+04 1.476200000000000000e+04 1.481500000000000000e+04 1.475500000000000000e+04 1.479500000000000000e+04 1.452200000000000000e+04 1.452500000000000000e+04 1.446900000000000000e+04 1.458300000000000000e+04 1.456300000000000000e+04 1.436500000000000000e+04 1.454900000000000000e+04 1.474100000000000000e+04 1.449300000000000000e+04 1.445600000000000000e+04 1.468700000000000000e+04 1.482900000000000000e+04 1.466600000000000000e+04 1.501600000000000000e+04 1.497400000000000000e+04 1.512600000000000000e+04 1.484000000000000000e+04 1.481600000000000000e+04 1.512200000000000000e+04 1.493400000000000000e+04 1.511400000000000000e+04 1.485500000000000000e+04 1.483900000000000000e+04 1.507300000000000000e+04 1.479800000000000000e+04 1.482600000000000000e+04 1.482800000000000000e+04 1.493000000000000000e+04 1.501000000000000000e+04 1.523000000000000000e+04 1.486400000000000000e+04 1.495700000000000000e+04 1.492400000000000000e+04 1.465800000000000000e+04 1.457700000000000000e+04 1.464000000000000000e+04 1.469100000000000000e+04 1.495400000000000000e+04 1.501300000000000000e+04 1.516200000000000000e+04 1.497700000000000000e+04 1.504900000000000000e+04 1.495900000000000000e+04 1.503300000000000000e+04 1.503300000000000000e+04 1.491200000000000000e+04 1.509500000000000000e+04 1.518700000000000000e+04 1.489500000000000000e+04 1.497400000000000000e+04 1.511900000000000000e+04 1.521000000000000000e+04 1.508600000000000000e+04 1.526500000000000000e+04 1.500200000000000000e+04 1.518400000000000000e+04 1.497700000000000000e+04 1.507300000000000000e+04 1.505800000000000000e+04 1.496500000000000000e+04 1.500300000000000000e+04 1.503400000000000000e+04 1.504900000000000000e+04 1.501500000000000000e+04 1.507400000000000000e+04 1.501100000000000000e+04 1.490000000000000000e+04 1.494600000000000000e+04 1.494300000000000000e+04 1.516200000000000000e+04 1.499500000000000000e+04 1.505000000000000000e+04 1.525100000000000000e+04 1.501900000000000000e+04 1.500600000000000000e+04 1.489900000000000000e+04 1.489500000000000000e+04 1.487200000000000000e+04 1.474800000000000000e+04 1.485900000000000000e+04 1.486800000000000000e+04 1.495300000000000000e+04 1.502300000000000000e+04 1.501700000000000000e+04 1.474800000000000000e+04 1.465000000000000000e+04 1.469400000000000000e+04 1.469600000000000000e+04 1.504500000000000000e+04 1.514100000000000000e+04 1.529700000000000000e+04 1.549300000000000000e+04 1.516500000000000000e+04 1.528000000000000000e+04 1.536400000000000000e+04 1.528400000000000000e+04 1.529500000000000000e+04 1.518600000000000000e+04 1.502800000000000000e+04 1.543300000000000000e+04 1.504800000000000000e+04 1.502200000000000000e+04 1.507600000000000000e+04 1.504000000000000000e+04 1.509300000000000000e+04 1.500300000000000000e+04 1.526100000000000000e+04 1.539600000000000000e+04 1.526100000000000000e+04 1.548200000000000000e+04 1.526600000000000000e+04 1.557200000000000000e+04 1.546800000000000000e+04 1.541300000000000000e+04 1.562500000000000000e+04 1.548400000000000000e+04 1.531900000000000000e+04 1.533700000000000000e+04 1.558400000000000000e+04 1.538300000000000000e+04 1.543200000000000000e+04 1.561400000000000000e+04 1.531900000000000000e+04 1.517200000000000000e+04 1.546500000000000000e+04 1.537500000000000000e+04 1.542800000000000000e+04 1.533000000000000000e+04 1.545500000000000000e+04 1.519400000000000000e+04 1.536500000000000000e+04 1.534400000000000000e+04 1.541800000000000000e+04 1.516900000000000000e+04 1.541200000000000000e+04 1.551900000000000000e+04 1.569300000000000000e+04 1.539800000000000000e+04 1.508300000000000000e+04 1.549400000000000000e+04 1.534300000000000000e+04 1.556500000000000000e+04 1.524400000000000000e+04 1.560600000000000000e+04 1.548800000000000000e+04 1.548100000000000000e+04 1.551600000000000000e+04 1.551600000000000000e+04 1.555400000000000000e+04 1.578000000000000000e+04 1.514700000000000000e+04 1.541500000000000000e+04 1.580600000000000000e+04 1.568100000000000000e+04 1.563400000000000000e+04 1.543700000000000000e+04 1.553400000000000000e+04 1.556200000000000000e+04 1.538200000000000000e+04 1.527500000000000000e+04 1.533900000000000000e+04 1.557500000000000000e+04 1.534900000000000000e+04 1.556900000000000000e+04 1.551600000000000000e+04 1.527600000000000000e+04 1.548800000000000000e+04 1.554900000000000000e+04 1.532200000000000000e+04 1.547800000000000000e+04 1.525100000000000000e+04 1.559000000000000000e+04 1.531400000000000000e+04 1.544800000000000000e+04 1.526500000000000000e+04 1.543500000000000000e+04 1.541100000000000000e+04 1.557900000000000000e+04 1.516700000000000000e+04 1.542600000000000000e+04 1.549900000000000000e+04 1.531500000000000000e+04 1.549000000000000000e+04 1.544800000000000000e+04 1.547000000000000000e+04 1.538100000000000000e+04 1.528700000000000000e+04 1.528700000000000000e+04 1.541300000000000000e+04 1.526400000000000000e+04 1.525500000000000000e+04 1.536600000000000000e+04 1.522800000000000000e+04 1.517000000000000000e+04 1.528100000000000000e+04 1.544200000000000000e+04 1.553100000000000000e+04 1.524800000000000000e+04 1.528600000000000000e+04 1.531100000000000000e+04 1.532800000000000000e+04 1.523000000000000000e+04 1.521600000000000000e+04 1.545600000000000000e+04 1.522000000000000000e+04 1.527700000000000000e+04 1.570000000000000000e+04 1.542400000000000000e+04 1.528000000000000000e+04 1.554700000000000000e+04 1.528300000000000000e+04 1.546400000000000000e+04 1.522800000000000000e+04 1.550500000000000000e+04 1.554600000000000000e+04 1.542500000000000000e+04 1.548900000000000000e+04 1.546300000000000000e+04 1.522300000000000000e+04 1.546900000000000000e+04 1.529400000000000000e+04 1.527300000000000000e+04 1.528200000000000000e+04 1.513600000000000000e+04 1.553500000000000000e+04 1.522600000000000000e+04 1.535500000000000000e+04 1.515500000000000000e+04 1.513500000000000000e+04 1.550300000000000000e+04 1.536700000000000000e+04 1.549000000000000000e+04 1.517300000000000000e+04 1.535900000000000000e+04 1.509800000000000000e+04 1.512200000000000000e+04 1.512600000000000000e+04 1.537700000000000000e+04 1.550200000000000000e+04 1.551600000000000000e+04 1.520600000000000000e+04 1.532000000000000000e+04 1.519000000000000000e+04 1.526300000000000000e+04 1.526700000000000000e+04 1.543200000000000000e+04 1.537500000000000000e+04 1.528600000000000000e+04 1.542400000000000000e+04 1.531900000000000000e+04 1.549600000000000000e+04 1.564100000000000000e+04 1.567700000000000000e+04 1.559900000000000000e+04 1.547900000000000000e+04 1.541400000000000000e+04 1.558000000000000000e+04 1.545100000000000000e+04 1.570400000000000000e+04 1.581000000000000000e+04 1.572900000000000000e+04 1.545200000000000000e+04 1.555000000000000000e+04 1.556400000000000000e+04 1.558100000000000000e+04 1.563800000000000000e+04 1.569800000000000000e+04 1.529500000000000000e+04 1.544100000000000000e+04 1.562300000000000000e+04 1.531300000000000000e+04 1.549900000000000000e+04 1.540300000000000000e+04 1.536200000000000000e+04 1.543200000000000000e+04 1.530100000000000000e+04 1.520700000000000000e+04 1.522900000000000000e+04 1.533700000000000000e+04 1.547200000000000000e+04 1.527700000000000000e+04 1.554100000000000000e+04 1.568200000000000000e+04 1.546500000000000000e+04 1.571300000000000000e+04 1.545800000000000000e+04 1.565400000000000000e+04 1.558900000000000000e+04 1.561400000000000000e+04 1.555400000000000000e+04 1.546800000000000000e+04 1.552700000000000000e+04 1.543300000000000000e+04 1.523400000000000000e+04 1.548000000000000000e+04 1.549000000000000000e+04 1.543300000000000000e+04 1.548600000000000000e+04 1.530400000000000000e+04 1.505500000000000000e+04 1.532100000000000000e+04 1.528600000000000000e+04 1.528400000000000000e+04 1.530200000000000000e+04 1.542700000000000000e+04 1.541400000000000000e+04 1.520600000000000000e+04 1.539300000000000000e+04 1.555600000000000000e+04 1.533600000000000000e+04 1.549800000000000000e+04 1.531700000000000000e+04 1.560600000000000000e+04 1.530200000000000000e+04 1.576500000000000000e+04 1.591100000000000000e+04 1.573100000000000000e+04 1.559500000000000000e+04 1.562200000000000000e+04 1.569800000000000000e+04 1.574100000000000000e+04 1.580500000000000000e+04 1.590400000000000000e+04 1.580600000000000000e+04 1.597500000000000000e+04 1.599500000000000000e+04 1.589300000000000000e+04 1.578200000000000000e+04 1.586800000000000000e+04 1.616900000000000000e+04 1.605600000000000000e+04 1.587500000000000000e+04 1.590100000000000000e+04 1.582700000000000000e+04 1.590900000000000000e+04 1.568400000000000000e+04 1.584300000000000000e+04 1.603000000000000000e+04 1.614400000000000000e+04 1.591100000000000000e+04 1.602600000000000000e+04 1.591800000000000000e+04 1.605500000000000000e+04 1.594000000000000000e+04 1.621500000000000000e+04 1.607100000000000000e+04 1.585500000000000000e+04 1.617000000000000000e+04 1.598100000000000000e+04 1.587900000000000000e+04 1.565300000000000000e+04 1.607600000000000000e+04 1.584000000000000000e+04 1.590700000000000000e+04 1.614900000000000000e+04 1.598400000000000000e+04 1.577700000000000000e+04 1.568200000000000000e+04 1.571500000000000000e+04 1.588200000000000000e+04 1.565500000000000000e+04 1.580400000000000000e+04 1.575500000000000000e+04 1.588200000000000000e+04 1.569300000000000000e+04 1.576100000000000000e+04 1.556000000000000000e+04 1.595000000000000000e+04 1.582100000000000000e+04 1.582400000000000000e+04 1.562600000000000000e+04 1.588400000000000000e+04 1.581700000000000000e+04 1.586700000000000000e+04 1.592900000000000000e+04 1.549700000000000000e+04 1.580900000000000000e+04 1.564500000000000000e+04 1.568100000000000000e+04 1.565900000000000000e+04 1.528100000000000000e+04 1.558200000000000000e+04 1.558800000000000000e+04 1.549700000000000000e+04 1.562800000000000000e+04 1.572900000000000000e+04 1.558700000000000000e+04 1.576400000000000000e+04 1.592900000000000000e+04 1.569000000000000000e+04 1.581300000000000000e+04 1.580600000000000000e+04 1.608600000000000000e+04 1.587000000000000000e+04 1.593800000000000000e+04 1.585600000000000000e+04 1.558600000000000000e+04 1.558600000000000000e+04 1.594800000000000000e+04 1.614200000000000000e+04 1.575800000000000000e+04 1.584400000000000000e+04 1.589300000000000000e+04 1.602500000000000000e+04 1.565300000000000000e+04 1.578900000000000000e+04 1.576900000000000000e+04 1.596500000000000000e+04 1.610900000000000000e+04 1.597800000000000000e+04 1.590000000000000000e+04 1.610300000000000000e+04 1.585500000000000000e+04 1.607200000000000000e+04 1.593500000000000000e+04 1.603600000000000000e+04 1.585300000000000000e+04 1.594500000000000000e+04 1.604100000000000000e+04 1.572700000000000000e+04 1.579800000000000000e+04 1.607200000000000000e+04 1.585800000000000000e+04 1.602200000000000000e+04 1.589000000000000000e+04 1.590200000000000000e+04 1.596800000000000000e+04 1.625200000000000000e+04 1.605400000000000000e+04 1.590000000000000000e+04 1.605600000000000000e+04 1.617700000000000000e+04 1.629800000000000000e+04 1.636000000000000000e+04 1.622400000000000000e+04 1.618700000000000000e+04 1.654400000000000000e+04 1.610800000000000000e+04 1.611200000000000000e+04 1.619000000000000000e+04 1.629300000000000000e+04 1.615300000000000000e+04 1.622300000000000000e+04 1.621600000000000000e+04 1.625100000000000000e+04 1.624500000000000000e+04 1.624300000000000000e+04 1.661600000000000000e+04 1.638600000000000000e+04 1.658000000000000000e+04 1.642900000000000000e+04 1.649500000000000000e+04 1.654300000000000000e+04 1.621800000000000000e+04 1.621800000000000000e+04 1.631400000000000000e+04 1.630700000000000000e+04 1.584600000000000000e+04 1.659000000000000000e+04 1.640800000000000000e+04 1.619600000000000000e+04 1.645200000000000000e+04 1.627900000000000000e+04 1.628500000000000000e+04 1.618400000000000000e+04 1.615600000000000000e+04 1.603800000000000000e+04 1.621300000000000000e+04 1.596500000000000000e+04 1.582000000000000000e+04 1.596900000000000000e+04 1.598300000000000000e+04 1.610400000000000000e+04 1.631500000000000000e+04 1.596200000000000000e+04 1.614800000000000000e+04 1.618700000000000000e+04 1.600400000000000000e+04 1.628100000000000000e+04 1.604300000000000000e+04 1.602400000000000000e+04 1.601700000000000000e+04 1.595400000000000000e+04 1.612400000000000000e+04 1.611500000000000000e+04 1.627900000000000000e+04 1.627800000000000000e+04 1.606100000000000000e+04 1.591200000000000000e+04 1.635000000000000000e+04 1.614300000000000000e+04 1.613800000000000000e+04 1.613600000000000000e+04 1.620300000000000000e+04 1.617200000000000000e+04 1.637700000000000000e+04 1.606300000000000000e+04 1.616400000000000000e+04 1.623700000000000000e+04 1.609000000000000000e+04 1.620000000000000000e+04 1.617400000000000000e+04 1.631500000000000000e+04 1.616000000000000000e+04 1.581600000000000000e+04 1.600700000000000000e+04 1.600700000000000000e+04 1.597200000000000000e+04 1.597100000000000000e+04 1.595900000000000000e+04 1.598900000000000000e+04 1.602800000000000000e+04 1.602700000000000000e+04 1.604200000000000000e+04 1.591300000000000000e+04 1.609800000000000000e+04 1.609600000000000000e+04 1.642800000000000000e+04 1.605000000000000000e+04 1.633700000000000000e+04 1.633200000000000000e+04 1.606200000000000000e+04 1.628800000000000000e+04 1.595200000000000000e+04 1.588200000000000000e+04 1.596100000000000000e+04 1.612500000000000000e+04 1.614000000000000000e+04 1.597100000000000000e+04 1.608300000000000000e+04 1.617700000000000000e+04 1.599600000000000000e+04 1.632900000000000000e+04 1.625500000000000000e+04 1.589400000000000000e+04 1.607400000000000000e+04 1.649100000000000000e+04 1.618400000000000000e+04 1.637500000000000000e+04 1.629900000000000000e+04 1.642300000000000000e+04 1.640400000000000000e+04 1.644400000000000000e+04 1.618900000000000000e+04 1.650300000000000000e+04 1.643400000000000000e+04 1.655000000000000000e+04 1.648000000000000000e+04 1.632000000000000000e+04 1.646700000000000000e+04 1.640800000000000000e+04 1.652500000000000000e+04 1.626700000000000000e+04 1.627100000000000000e+04 1.648000000000000000e+04 1.637000000000000000e+04 1.621200000000000000e+04 1.639400000000000000e+04 1.627400000000000000e+04 1.643000000000000000e+04 1.647000000000000000e+04 1.646000000000000000e+04 1.665700000000000000e+04 1.646800000000000000e+04 1.673300000000000000e+04 1.656900000000000000e+04 1.639100000000000000e+04 1.635700000000000000e+04 1.645400000000000000e+04 1.665500000000000000e+04 1.615700000000000000e+04 1.633500000000000000e+04 1.637300000000000000e+04 1.632500000000000000e+04 1.631000000000000000e+04 1.622200000000000000e+04 1.640400000000000000e+04 1.619600000000000000e+04 1.632900000000000000e+04 1.635200000000000000e+04 1.610700000000000000e+04 1.634300000000000000e+04 1.626200000000000000e+04 1.618800000000000000e+04 1.629400000000000000e+04 1.618000000000000000e+04 1.612200000000000000e+04 1.616700000000000000e+04 1.603500000000000000e+04 1.608300000000000000e+04 1.636500000000000000e+04 1.628500000000000000e+04 1.648000000000000000e+04 1.662100000000000000e+04 1.659300000000000000e+04 1.628400000000000000e+04 1.647700000000000000e+04 1.618100000000000000e+04 1.619500000000000000e+04 1.623900000000000000e+04 1.669000000000000000e+04 1.637800000000000000e+04 1.660900000000000000e+04 1.639300000000000000e+04 1.650900000000000000e+04 1.622300000000000000e+04 1.613800000000000000e+04 1.629100000000000000e+04 1.614200000000000000e+04 1.629300000000000000e+04 1.628700000000000000e+04 1.601100000000000000e+04 1.634000000000000000e+04 1.630100000000000000e+04 1.631700000000000000e+04 1.618600000000000000e+04 1.624800000000000000e+04 1.599900000000000000e+04 1.614900000000000000e+04 1.644300000000000000e+04 1.642900000000000000e+04 1.633000000000000000e+04 1.633100000000000000e+04 1.624200000000000000e+04 1.657100000000000000e+04 1.630500000000000000e+04 1.653900000000000000e+04 1.636800000000000000e+04 1.615700000000000000e+04 1.652800000000000000e+04 1.628000000000000000e+04 1.654100000000000000e+04 1.631200000000000000e+04 1.628300000000000000e+04 1.642200000000000000e+04 1.651600000000000000e+04 1.632700000000000000e+04 1.664400000000000000e+04 1.647100000000000000e+04 1.653200000000000000e+04 1.653200000000000000e+04 1.643700000000000000e+04 1.654500000000000000e+04 1.620500000000000000e+04 1.658700000000000000e+04 1.656100000000000000e+04 1.660300000000000000e+04 1.635200000000000000e+04 1.661100000000000000e+04 1.667000000000000000e+04 1.666200000000000000e+04 1.652500000000000000e+04 1.657700000000000000e+04 1.651200000000000000e+04 1.683400000000000000e+04 1.620900000000000000e+04 1.652900000000000000e+04 1.652600000000000000e+04 1.626800000000000000e+04 1.647000000000000000e+04 1.639300000000000000e+04 1.647700000000000000e+04 1.605900000000000000e+04 1.656900000000000000e+04 1.630400000000000000e+04 1.632600000000000000e+04 1.651500000000000000e+04 1.654000000000000000e+04 1.633600000000000000e+04 1.624500000000000000e+04 1.644800000000000000e+04 1.605400000000000000e+04 1.618400000000000000e+04 1.628200000000000000e+04 1.620600000000000000e+04 1.631900000000000000e+04 1.623700000000000000e+04 1.599800000000000000e+04 1.614500000000000000e+04 1.642100000000000000e+04 1.631400000000000000e+04 1.630200000000000000e+04 1.643300000000000000e+04 1.620900000000000000e+04 1.626000000000000000e+04 1.634300000000000000e+04 1.591500000000000000e+04 1.604600000000000000e+04 1.594300000000000000e+04 1.629100000000000000e+04 1.614400000000000000e+04 1.604500000000000000e+04 1.632400000000000000e+04 1.606100000000000000e+04 1.616600000000000000e+04 1.626900000000000000e+04 1.647500000000000000e+04 1.633600000000000000e+04 1.627600000000000000e+04 1.630600000000000000e+04 1.648100000000000000e+04 1.647000000000000000e+04 1.658400000000000000e+04 1.646000000000000000e+04 1.639800000000000000e+04 1.619900000000000000e+04 1.631800000000000000e+04 1.633300000000000000e+04 1.632700000000000000e+04 1.628000000000000000e+04 1.652800000000000000e+04 1.632500000000000000e+04 1.593600000000000000e+04 1.629000000000000000e+04 1.622600000000000000e+04 1.613300000000000000e+04 1.639900000000000000e+04 1.639900000000000000e+04 1.647600000000000000e+04 1.625200000000000000e+04 1.654900000000000000e+04 1.658200000000000000e+04 1.658200000000000000e+04 1.628200000000000000e+04 1.625400000000000000e+04 1.655600000000000000e+04 1.641800000000000000e+04 1.624700000000000000e+04 1.634000000000000000e+04 1.648300000000000000e+04 1.661200000000000000e+04 1.654900000000000000e+04 1.670100000000000000e+04 1.652000000000000000e+04 1.666500000000000000e+04 1.678100000000000000e+04 1.672200000000000000e+04 1.664600000000000000e+04 1.656300000000000000e+04 1.650200000000000000e+04 1.672000000000000000e+04 1.643800000000000000e+04 1.668700000000000000e+04 1.688400000000000000e+04 1.671700000000000000e+04 1.675400000000000000e+04 1.677300000000000000e+04 1.645600000000000000e+04 1.672900000000000000e+04 1.673400000000000000e+04 1.651000000000000000e+04 1.690400000000000000e+04 1.667900000000000000e+04 1.682000000000000000e+04 1.662300000000000000e+04 1.661400000000000000e+04 1.670000000000000000e+04 1.656700000000000000e+04 1.655500000000000000e+04 1.680200000000000000e+04 1.660200000000000000e+04 1.672900000000000000e+04 1.668400000000000000e+04 1.656500000000000000e+04 1.663200000000000000e+04 1.653600000000000000e+04 1.667100000000000000e+04 1.696500000000000000e+04 1.666600000000000000e+04 1.657300000000000000e+04 1.674700000000000000e+04 1.694300000000000000e+04 1.665400000000000000e+04 1.655800000000000000e+04 1.678700000000000000e+04 1.672800000000000000e+04 1.653400000000000000e+04 1.673700000000000000e+04 1.672100000000000000e+04 1.668400000000000000e+04 1.645700000000000000e+04 1.653900000000000000e+04 1.642400000000000000e+04 1.657900000000000000e+04 1.641200000000000000e+04 1.651800000000000000e+04 1.639400000000000000e+04 1.637100000000000000e+04 1.635300000000000000e+04 1.639700000000000000e+04 1.605000000000000000e+04 1.630100000000000000e+04 1.646000000000000000e+04 1.627800000000000000e+04 1.635700000000000000e+04 1.641200000000000000e+04 1.637700000000000000e+04 1.644700000000000000e+04 1.640500000000000000e+04 1.635800000000000000e+04 1.637100000000000000e+04 1.647700000000000000e+04 1.651700000000000000e+04 1.633800000000000000e+04 1.660700000000000000e+04 1.657000000000000000e+04 1.659900000000000000e+04 1.635200000000000000e+04 1.635500000000000000e+04 1.651400000000000000e+04 1.651700000000000000e+04 1.646000000000000000e+04 1.644100000000000000e+04 1.649000000000000000e+04 1.647000000000000000e+04 1.666500000000000000e+04 1.633400000000000000e+04 1.648500000000000000e+04 1.672200000000000000e+04 1.669900000000000000e+04 1.621900000000000000e+04 1.646400000000000000e+04 1.657900000000000000e+04 1.628900000000000000e+04 1.652100000000000000e+04 1.632400000000000000e+04 1.664500000000000000e+04 1.656400000000000000e+04 1.685000000000000000e+04 1.665000000000000000e+04 1.666000000000000000e+04 1.654800000000000000e+04 1.682800000000000000e+04 1.670300000000000000e+04 1.653700000000000000e+04 1.676700000000000000e+04 1.679000000000000000e+04 1.669500000000000000e+04 1.664500000000000000e+04 1.662200000000000000e+04 1.691800000000000000e+04 1.695500000000000000e+04 1.679500000000000000e+04 1.672300000000000000e+04 1.670700000000000000e+04 1.650600000000000000e+04 1.677500000000000000e+04 1.671200000000000000e+04 1.659900000000000000e+04 1.671400000000000000e+04 1.668100000000000000e+04 1.661400000000000000e+04 1.642300000000000000e+04 1.659500000000000000e+04 1.676100000000000000e+04 1.639900000000000000e+04 1.655900000000000000e+04 1.659500000000000000e+04 1.668500000000000000e+04 1.659500000000000000e+04 1.653800000000000000e+04 1.677700000000000000e+04 1.677800000000000000e+04 1.669600000000000000e+04 1.687500000000000000e+04 1.673700000000000000e+04 1.673200000000000000e+04 1.655400000000000000e+04 1.665800000000000000e+04 1.676300000000000000e+04 1.715200000000000000e+04 1.701800000000000000e+04 1.695700000000000000e+04 1.704600000000000000e+04 1.697600000000000000e+04 1.706200000000000000e+04 1.714800000000000000e+04 1.712200000000000000e+04 1.716700000000000000e+04 1.709400000000000000e+04 1.713900000000000000e+04 1.731800000000000000e+04 1.721100000000000000e+04 1.683200000000000000e+04 1.704800000000000000e+04 1.692900000000000000e+04 1.695300000000000000e+04 1.692600000000000000e+04 1.697200000000000000e+04 1.707200000000000000e+04 1.701300000000000000e+04 1.701000000000000000e+04 1.696400000000000000e+04 1.716900000000000000e+04 1.696400000000000000e+04 1.713200000000000000e+04 1.747100000000000000e+04 1.713700000000000000e+04 1.728100000000000000e+04 1.717700000000000000e+04 1.729700000000000000e+04 1.688000000000000000e+04 1.697700000000000000e+04 1.718900000000000000e+04 1.706200000000000000e+04 1.706500000000000000e+04 1.727900000000000000e+04 1.693600000000000000e+04 1.721000000000000000e+04 1.706800000000000000e+04 1.720100000000000000e+04 1.724000000000000000e+04 1.698000000000000000e+04 1.695300000000000000e+04 1.703400000000000000e+04 1.705800000000000000e+04 1.710300000000000000e+04 1.726700000000000000e+04 1.699300000000000000e+04 1.728100000000000000e+04 1.725100000000000000e+04 1.714600000000000000e+04 1.725300000000000000e+04 1.718200000000000000e+04 1.734800000000000000e+04 1.746100000000000000e+04 1.733400000000000000e+04 1.719000000000000000e+04 1.695700000000000000e+04 1.737500000000000000e+04 1.727800000000000000e+04 1.695700000000000000e+04 1.707700000000000000e+04 1.737700000000000000e+04 1.734300000000000000e+04 1.718700000000000000e+04 1.737800000000000000e+04 1.768400000000000000e+04 1.734300000000000000e+04 1.737200000000000000e+04 1.726400000000000000e+04 1.731100000000000000e+04 1.740700000000000000e+04 1.722000000000000000e+04 1.743600000000000000e+04 1.745900000000000000e+04 1.762000000000000000e+04 1.736500000000000000e+04 1.756200000000000000e+04 1.747100000000000000e+04 1.731300000000000000e+04 1.737500000000000000e+04 1.788100000000000000e+04 1.747900000000000000e+04 1.747300000000000000e+04 1.758600000000000000e+04 1.742200000000000000e+04 1.737100000000000000e+04 1.765400000000000000e+04 1.760600000000000000e+04 1.755600000000000000e+04 1.754100000000000000e+04 1.771100000000000000e+04 1.754100000000000000e+04 1.777500000000000000e+04 1.769000000000000000e+04 1.742200000000000000e+04 1.727300000000000000e+04 1.750700000000000000e+04 1.734500000000000000e+04 1.748900000000000000e+04 1.753700000000000000e+04 1.738400000000000000e+04 1.721500000000000000e+04 1.751500000000000000e+04 1.757000000000000000e+04 1.728700000000000000e+04 1.709300000000000000e+04 1.705100000000000000e+04 1.733200000000000000e+04 1.755100000000000000e+04 1.710200000000000000e+04 1.754600000000000000e+04 1.725800000000000000e+04 1.725700000000000000e+04 1.729500000000000000e+04 1.736600000000000000e+04 1.696300000000000000e+04 1.713300000000000000e+04 1.735600000000000000e+04 1.720800000000000000e+04 1.743900000000000000e+04 1.718800000000000000e+04 1.705500000000000000e+04 1.719800000000000000e+04 1.738600000000000000e+04 1.690100000000000000e+04 1.707700000000000000e+04 1.724000000000000000e+04 1.720600000000000000e+04 1.706500000000000000e+04 1.709400000000000000e+04 1.716600000000000000e+04 1.727500000000000000e+04 1.721400000000000000e+04 1.710300000000000000e+04 1.728300000000000000e+04 1.706500000000000000e+04 1.720500000000000000e+04 1.716400000000000000e+04 1.710300000000000000e+04 1.711000000000000000e+04 1.715200000000000000e+04 1.710700000000000000e+04 1.747300000000000000e+04 1.727800000000000000e+04 1.723700000000000000e+04 1.758500000000000000e+04 1.713900000000000000e+04 1.703100000000000000e+04 1.701700000000000000e+04 1.695000000000000000e+04 1.691600000000000000e+04 1.703200000000000000e+04 1.712000000000000000e+04 1.682400000000000000e+04 1.700000000000000000e+04 1.682200000000000000e+04 1.675200000000000000e+04 1.698100000000000000e+04 1.672800000000000000e+04 1.692200000000000000e+04 1.690400000000000000e+04 1.691000000000000000e+04 1.706600000000000000e+04 1.711000000000000000e+04 1.733000000000000000e+04 1.707700000000000000e+04 1.707400000000000000e+04 1.690400000000000000e+04 1.688400000000000000e+04 1.704800000000000000e+04 1.712600000000000000e+04 1.694100000000000000e+04 1.673300000000000000e+04 1.705000000000000000e+04 1.684900000000000000e+04 1.728900000000000000e+04 1.721400000000000000e+04 1.706300000000000000e+04 1.718000000000000000e+04 1.719200000000000000e+04 1.729100000000000000e+04 1.763000000000000000e+04 1.750300000000000000e+04 1.742900000000000000e+04 1.759900000000000000e+04 1.752300000000000000e+04 1.762700000000000000e+04 1.752200000000000000e+04 1.753900000000000000e+04 1.767600000000000000e+04 1.768100000000000000e+04 1.748900000000000000e+04 1.737800000000000000e+04 1.718100000000000000e+04 1.739200000000000000e+04 1.737200000000000000e+04 1.740000000000000000e+04 1.733500000000000000e+04 1.729900000000000000e+04 1.739200000000000000e+04 1.740900000000000000e+04 1.726900000000000000e+04 1.747700000000000000e+04 1.737800000000000000e+04 1.751500000000000000e+04 1.738000000000000000e+04 1.753900000000000000e+04 1.740200000000000000e+04 1.726600000000000000e+04 1.764700000000000000e+04 1.729900000000000000e+04 1.746400000000000000e+04 1.756000000000000000e+04 1.757200000000000000e+04 1.770600000000000000e+04 1.752700000000000000e+04 1.758000000000000000e+04 1.773000000000000000e+04 1.782900000000000000e+04 1.775700000000000000e+04 1.791400000000000000e+04 1.786400000000000000e+04 1.748900000000000000e+04 1.778700000000000000e+04 1.768300000000000000e+04 1.750900000000000000e+04 1.767600000000000000e+04 1.756800000000000000e+04 1.760400000000000000e+04 1.746900000000000000e+04 1.741400000000000000e+04 1.766000000000000000e+04 1.754100000000000000e+04 1.755200000000000000e+04 1.775300000000000000e+04 1.773400000000000000e+04 1.766100000000000000e+04 1.738300000000000000e+04 1.747200000000000000e+04 1.767400000000000000e+04 1.738500000000000000e+04 1.763700000000000000e+04 1.730900000000000000e+04 1.745500000000000000e+04 1.765800000000000000e+04 1.728700000000000000e+04 1.750500000000000000e+04 1.707300000000000000e+04 1.752100000000000000e+04 1.739500000000000000e+04 1.747500000000000000e+04 1.735100000000000000e+04 1.748900000000000000e+04 1.776400000000000000e+04 1.731900000000000000e+04 1.743600000000000000e+04 1.747300000000000000e+04 1.735900000000000000e+04 1.758400000000000000e+04 1.719000000000000000e+04 1.765500000000000000e+04 1.752200000000000000e+04 1.759700000000000000e+04 1.760800000000000000e+04 1.737400000000000000e+04 1.734100000000000000e+04 1.760800000000000000e+04 1.751900000000000000e+04 1.759400000000000000e+04 1.768000000000000000e+04 1.753800000000000000e+04 1.784600000000000000e+04 1.749800000000000000e+04 1.730000000000000000e+04 1.737100000000000000e+04 1.729500000000000000e+04 1.749700000000000000e+04 1.752700000000000000e+04 1.761400000000000000e+04 1.752400000000000000e+04 1.768600000000000000e+04 1.763800000000000000e+04 1.781600000000000000e+04 1.772900000000000000e+04 1.772200000000000000e+04 1.776000000000000000e+04 1.780200000000000000e+04 1.763400000000000000e+04 1.769600000000000000e+04 1.756900000000000000e+04 1.784900000000000000e+04 1.748100000000000000e+04 1.752900000000000000e+04 1.740300000000000000e+04 1.732200000000000000e+04 1.720000000000000000e+04 1.714700000000000000e+04 1.723400000000000000e+04 1.736900000000000000e+04 1.725100000000000000e+04 1.748000000000000000e+04 1.749700000000000000e+04 1.782700000000000000e+04 1.752700000000000000e+04 1.772900000000000000e+04 1.754200000000000000e+04 1.766100000000000000e+04 1.780400000000000000e+04 1.754000000000000000e+04 1.775700000000000000e+04 1.758900000000000000e+04 1.760400000000000000e+04 1.792800000000000000e+04 1.771200000000000000e+04 1.762500000000000000e+04 1.762500000000000000e+04 1.778600000000000000e+04 1.766100000000000000e+04 1.763200000000000000e+04 1.757500000000000000e+04 1.780300000000000000e+04 1.746800000000000000e+04 1.767800000000000000e+04 1.756300000000000000e+04 1.792100000000000000e+04 1.754300000000000000e+04 1.744300000000000000e+04 1.747300000000000000e+04 1.759800000000000000e+04 1.731500000000000000e+04 1.744700000000000000e+04 1.722000000000000000e+04 1.713200000000000000e+04 1.745500000000000000e+04 1.724300000000000000e+04 1.764600000000000000e+04 1.738500000000000000e+04 1.742600000000000000e+04 1.724700000000000000e+04 1.737600000000000000e+04 1.720300000000000000e+04 1.733300000000000000e+04 1.730600000000000000e+04 1.721400000000000000e+04 1.745500000000000000e+04 1.734300000000000000e+04 1.755200000000000000e+04 1.735800000000000000e+04 1.734500000000000000e+04 1.745300000000000000e+04 1.742500000000000000e+04 1.743400000000000000e+04 1.736200000000000000e+04 1.727600000000000000e+04 1.747900000000000000e+04 1.742900000000000000e+04 1.732900000000000000e+04 1.733200000000000000e+04 1.731600000000000000e+04 1.725300000000000000e+04 1.697700000000000000e+04 1.718200000000000000e+04 1.767600000000000000e+04 1.769500000000000000e+04 1.740900000000000000e+04 1.753100000000000000e+04 1.747200000000000000e+04 1.755000000000000000e+04 1.764900000000000000e+04 1.737400000000000000e+04 1.763500000000000000e+04 1.760900000000000000e+04 1.733500000000000000e+04 1.724700000000000000e+04 1.713000000000000000e+04 1.705800000000000000e+04 1.743900000000000000e+04 1.693100000000000000e+04 1.737300000000000000e+04 1.705100000000000000e+04 1.728000000000000000e+04 1.726200000000000000e+04 1.706800000000000000e+04 1.724600000000000000e+04 1.733300000000000000e+04 1.728300000000000000e+04 1.713800000000000000e+04 1.743100000000000000e+04 1.737500000000000000e+04 1.747800000000000000e+04 1.734600000000000000e+04 1.739400000000000000e+04 1.747200000000000000e+04 1.728600000000000000e+04 1.749700000000000000e+04 1.747500000000000000e+04 1.740900000000000000e+04 1.771200000000000000e+04 1.727900000000000000e+04 1.755500000000000000e+04 1.743500000000000000e+04 1.733700000000000000e+04 1.758300000000000000e+04 1.748000000000000000e+04 1.731100000000000000e+04 1.708300000000000000e+04 1.710800000000000000e+04 1.715800000000000000e+04 1.742800000000000000e+04 1.734200000000000000e+04 1.741400000000000000e+04 1.721800000000000000e+04 1.713700000000000000e+04 1.677900000000000000e+04 1.717600000000000000e+04 1.713900000000000000e+04 1.729700000000000000e+04 1.726600000000000000e+04 1.738700000000000000e+04 1.700400000000000000e+04 1.722900000000000000e+04 1.736500000000000000e+04 1.728300000000000000e+04 1.760800000000000000e+04 1.772800000000000000e+04 1.758200000000000000e+04 1.756400000000000000e+04 1.761200000000000000e+04 1.747700000000000000e+04 1.747800000000000000e+04 1.752700000000000000e+04 1.753300000000000000e+04 1.771400000000000000e+04 1.760500000000000000e+04 1.747400000000000000e+04 1.764700000000000000e+04 1.749800000000000000e+04 1.749600000000000000e+04 1.769800000000000000e+04 1.750600000000000000e+04 1.779700000000000000e+04 1.768300000000000000e+04 1.759400000000000000e+04 1.763200000000000000e+04 1.776500000000000000e+04 1.781700000000000000e+04 1.739500000000000000e+04 1.752400000000000000e+04 1.786000000000000000e+04 1.746300000000000000e+04 1.768200000000000000e+04 1.754100000000000000e+04 1.749700000000000000e+04 1.723800000000000000e+04 1.760600000000000000e+04 1.735200000000000000e+04 1.754700000000000000e+04 1.763500000000000000e+04 1.774600000000000000e+04 1.776100000000000000e+04 1.766500000000000000e+04 1.769800000000000000e+04 1.762200000000000000e+04 1.743700000000000000e+04 1.749500000000000000e+04 1.766600000000000000e+04 1.747300000000000000e+04 1.768100000000000000e+04 1.748400000000000000e+04 1.750400000000000000e+04 1.736400000000000000e+04 1.737300000000000000e+04 1.736500000000000000e+04 1.753600000000000000e+04 1.754200000000000000e+04 1.740600000000000000e+04 1.712200000000000000e+04 1.735200000000000000e+04 1.750900000000000000e+04 1.744300000000000000e+04 1.736500000000000000e+04 1.752100000000000000e+04 1.716800000000000000e+04 1.744500000000000000e+04 1.749800000000000000e+04 1.704000000000000000e+04 1.721700000000000000e+04 1.751900000000000000e+04 1.753100000000000000e+04 1.755100000000000000e+04 1.732800000000000000e+04 1.712700000000000000e+04 1.749300000000000000e+04 1.725500000000000000e+04 1.743300000000000000e+04 1.731300000000000000e+04 1.718100000000000000e+04 1.759400000000000000e+04 1.755300000000000000e+04 1.743200000000000000e+04 1.711300000000000000e+04 1.750000000000000000e+04 1.748900000000000000e+04 1.759400000000000000e+04 1.746200000000000000e+04 1.766800000000000000e+04 1.734100000000000000e+04 1.736000000000000000e+04 1.710100000000000000e+04 1.722500000000000000e+04 1.737100000000000000e+04 1.759900000000000000e+04 1.764800000000000000e+04 1.738400000000000000e+04 1.748100000000000000e+04 1.728000000000000000e+04 1.740200000000000000e+04 1.733900000000000000e+04 1.746300000000000000e+04 1.739800000000000000e+04 1.736000000000000000e+04 1.713700000000000000e+04 1.749600000000000000e+04 1.749200000000000000e+04 1.724700000000000000e+04 1.736000000000000000e+04 1.745600000000000000e+04 1.728000000000000000e+04 1.735800000000000000e+04 1.732200000000000000e+04 1.730500000000000000e+04 1.750400000000000000e+04 1.749500000000000000e+04 1.744600000000000000e+04 1.745800000000000000e+04 1.731600000000000000e+04 1.759900000000000000e+04 1.760500000000000000e+04 1.754800000000000000e+04 1.749100000000000000e+04 1.757500000000000000e+04 1.744300000000000000e+04 1.748700000000000000e+04 1.764400000000000000e+04 1.746900000000000000e+04 1.745800000000000000e+04 1.760200000000000000e+04 1.732000000000000000e+04 1.749400000000000000e+04 1.755500000000000000e+04 1.738100000000000000e+04 1.743400000000000000e+04 1.717400000000000000e+04 1.726700000000000000e+04 1.714400000000000000e+04 1.712800000000000000e+04 1.725300000000000000e+04 1.740100000000000000e+04 1.738900000000000000e+04 1.740100000000000000e+04 1.742400000000000000e+04 1.749700000000000000e+04 1.737600000000000000e+04 1.733700000000000000e+04 1.746900000000000000e+04 1.725000000000000000e+04 1.736300000000000000e+04 1.733700000000000000e+04 1.730700000000000000e+04 1.723700000000000000e+04 1.757300000000000000e+04 1.774200000000000000e+04 1.742000000000000000e+04 1.754100000000000000e+04 1.757600000000000000e+04 1.765300000000000000e+04 1.765600000000000000e+04 1.777000000000000000e+04 1.753600000000000000e+04 1.767100000000000000e+04 1.757800000000000000e+04 1.753800000000000000e+04 1.735000000000000000e+04 1.777500000000000000e+04 1.742300000000000000e+04 1.730300000000000000e+04 1.765900000000000000e+04 1.728600000000000000e+04 1.727800000000000000e+04 1.733400000000000000e+04 1.752500000000000000e+04 1.743300000000000000e+04 1.746000000000000000e+04 1.721800000000000000e+04 1.736500000000000000e+04 1.735400000000000000e+04 1.744500000000000000e+04 1.765200000000000000e+04 1.752600000000000000e+04 1.757300000000000000e+04 1.768400000000000000e+04 1.733400000000000000e+04 1.736300000000000000e+04 1.757700000000000000e+04 1.779500000000000000e+04 1.767900000000000000e+04 1.764500000000000000e+04 1.777800000000000000e+04 1.755300000000000000e+04 1.743000000000000000e+04 1.767700000000000000e+04 1.794200000000000000e+04 1.748600000000000000e+04 1.756900000000000000e+04 1.797100000000000000e+04 1.810300000000000000e+04 1.810100000000000000e+04 1.788600000000000000e+04 1.796400000000000000e+04 1.779700000000000000e+04 1.797600000000000000e+04 1.791900000000000000e+04 1.785000000000000000e+04 1.784900000000000000e+04 1.754200000000000000e+04 1.794200000000000000e+04 1.783600000000000000e+04 1.776200000000000000e+04 1.782000000000000000e+04 1.802200000000000000e+04 1.775200000000000000e+04 1.784100000000000000e+04 1.778200000000000000e+04 1.767800000000000000e+04 1.788400000000000000e+04 1.800800000000000000e+04 1.772200000000000000e+04 1.803200000000000000e+04 1.767400000000000000e+04 1.824700000000000000e+04 1.781200000000000000e+04 1.778900000000000000e+04 1.781900000000000000e+04 1.827100000000000000e+04 1.823500000000000000e+04 1.846300000000000000e+04 1.808000000000000000e+04 1.826800000000000000e+04 1.800600000000000000e+04 1.816200000000000000e+04 1.807700000000000000e+04 1.810500000000000000e+04 1.825400000000000000e+04 1.836500000000000000e+04 1.805900000000000000e+04 1.835500000000000000e+04 1.828900000000000000e+04 1.843200000000000000e+04 1.833500000000000000e+04 1.829600000000000000e+04 1.807500000000000000e+04 1.838900000000000000e+04 1.801000000000000000e+04 1.816400000000000000e+04 1.829900000000000000e+04 1.829000000000000000e+04 1.818200000000000000e+04 1.808500000000000000e+04 1.813300000000000000e+04 1.787500000000000000e+04 1.785400000000000000e+04 1.798100000000000000e+04 1.804000000000000000e+04 1.788500000000000000e+04 1.808500000000000000e+04 1.803200000000000000e+04 1.819000000000000000e+04 1.778700000000000000e+04 1.813600000000000000e+04 1.816000000000000000e+04 1.799700000000000000e+04 1.811100000000000000e+04 1.790700000000000000e+04 1.819200000000000000e+04 1.819500000000000000e+04 1.822700000000000000e+04 1.817800000000000000e+04 1.792500000000000000e+04 1.821100000000000000e+04 1.813500000000000000e+04 1.816400000000000000e+04 1.793500000000000000e+04 1.827600000000000000e+04 1.809800000000000000e+04 1.784500000000000000e+04 1.806300000000000000e+04 1.785100000000000000e+04 1.786600000000000000e+04 1.811900000000000000e+04 1.789800000000000000e+04 1.783000000000000000e+04 1.776500000000000000e+04 1.784900000000000000e+04 1.760800000000000000e+04 1.772600000000000000e+04 1.748900000000000000e+04 1.774200000000000000e+04 1.782400000000000000e+04 1.745500000000000000e+04 1.786500000000000000e+04 1.742700000000000000e+04 1.762800000000000000e+04 1.770000000000000000e+04 1.747600000000000000e+04 1.775500000000000000e+04 1.760900000000000000e+04 1.760400000000000000e+04 1.779700000000000000e+04 1.799200000000000000e+04 1.826700000000000000e+04 1.774400000000000000e+04 1.797200000000000000e+04 1.795800000000000000e+04 1.797400000000000000e+04 1.807300000000000000e+04 1.800300000000000000e+04 1.794700000000000000e+04 1.785700000000000000e+04 1.767400000000000000e+04 1.794100000000000000e+04 1.776400000000000000e+04 1.810300000000000000e+04 1.792000000000000000e+04 1.794500000000000000e+04 1.781100000000000000e+04 1.777200000000000000e+04 1.794300000000000000e+04 1.779100000000000000e+04 1.762400000000000000e+04 1.808100000000000000e+04 1.793300000000000000e+04 1.791300000000000000e+04 1.797700000000000000e+04 1.775200000000000000e+04 1.808800000000000000e+04 1.777600000000000000e+04 1.764100000000000000e+04 1.785900000000000000e+04 1.803900000000000000e+04 1.774200000000000000e+04 1.774600000000000000e+04 1.769600000000000000e+04 1.788800000000000000e+04 1.782800000000000000e+04 1.802800000000000000e+04 1.776900000000000000e+04 1.781900000000000000e+04 1.797100000000000000e+04 1.801900000000000000e+04 1.785000000000000000e+04 1.802900000000000000e+04 1.784600000000000000e+04 1.803600000000000000e+04 1.773400000000000000e+04 1.785800000000000000e+04 1.801000000000000000e+04 1.798700000000000000e+04 1.788900000000000000e+04 1.772400000000000000e+04 1.788400000000000000e+04 1.777400000000000000e+04 1.813100000000000000e+04 1.774800000000000000e+04 1.790100000000000000e+04 1.803400000000000000e+04 1.800500000000000000e+04 1.780700000000000000e+04 1.761700000000000000e+04 1.775800000000000000e+04 1.775400000000000000e+04 1.777600000000000000e+04 1.806100000000000000e+04 1.803400000000000000e+04 1.777400000000000000e+04 1.770900000000000000e+04 1.778300000000000000e+04 1.764700000000000000e+04 1.761000000000000000e+04 1.806000000000000000e+04 1.792900000000000000e+04 1.782800000000000000e+04 1.750400000000000000e+04 1.759900000000000000e+04 1.740800000000000000e+04 1.740300000000000000e+04 1.742600000000000000e+04 1.757200000000000000e+04 1.741400000000000000e+04 1.754200000000000000e+04 1.725900000000000000e+04 1.752000000000000000e+04 1.744700000000000000e+04 1.744900000000000000e+04 1.784200000000000000e+04 1.768700000000000000e+04 1.784000000000000000e+04 1.759300000000000000e+04 1.773500000000000000e+04 1.770100000000000000e+04 1.771700000000000000e+04 1.769900000000000000e+04 1.779100000000000000e+04 1.767300000000000000e+04 1.768200000000000000e+04 1.727800000000000000e+04 1.743000000000000000e+04 1.784700000000000000e+04 1.753000000000000000e+04 1.743800000000000000e+04 1.767300000000000000e+04 1.748500000000000000e+04 1.775400000000000000e+04 1.762000000000000000e+04 1.734700000000000000e+04 1.741000000000000000e+04 1.749800000000000000e+04 1.748900000000000000e+04 1.720600000000000000e+04 1.741800000000000000e+04 1.736100000000000000e+04 1.766600000000000000e+04 1.751200000000000000e+04 1.755800000000000000e+04 1.799900000000000000e+04 1.776100000000000000e+04 1.789000000000000000e+04 1.764000000000000000e+04 1.772900000000000000e+04 1.772900000000000000e+04 1.776700000000000000e+04 1.769200000000000000e+04 1.780900000000000000e+04 1.758600000000000000e+04 1.786000000000000000e+04 1.768600000000000000e+04 1.788100000000000000e+04 1.800200000000000000e+04 1.762600000000000000e+04 1.812700000000000000e+04 1.772800000000000000e+04 1.803800000000000000e+04 1.774700000000000000e+04 1.829700000000000000e+04 1.812100000000000000e+04 1.823400000000000000e+04 1.803500000000000000e+04 1.815800000000000000e+04 1.807600000000000000e+04 1.822200000000000000e+04 1.828100000000000000e+04 1.805400000000000000e+04 1.836800000000000000e+04 1.813000000000000000e+04 1.837900000000000000e+04 1.809700000000000000e+04 1.808000000000000000e+04 1.811200000000000000e+04 1.808800000000000000e+04 1.836400000000000000e+04 1.817300000000000000e+04 1.795200000000000000e+04 1.805100000000000000e+04 1.821300000000000000e+04 1.790400000000000000e+04 1.805200000000000000e+04 1.802400000000000000e+04 1.797100000000000000e+04 1.807800000000000000e+04 1.801500000000000000e+04 1.828100000000000000e+04 1.808500000000000000e+04 1.795200000000000000e+04 1.812500000000000000e+04 1.798200000000000000e+04 1.789300000000000000e+04 1.812000000000000000e+04 1.804500000000000000e+04 1.845600000000000000e+04 1.807200000000000000e+04 1.809800000000000000e+04 1.849800000000000000e+04 1.823700000000000000e+04 1.813900000000000000e+04 1.823200000000000000e+04 1.814800000000000000e+04 1.802200000000000000e+04 1.797600000000000000e+04 1.791100000000000000e+04 1.797500000000000000e+04 1.787500000000000000e+04 1.801500000000000000e+04 1.787400000000000000e+04 1.820000000000000000e+04 1.809600000000000000e+04 1.830900000000000000e+04 1.820000000000000000e+04 1.819000000000000000e+04 1.816900000000000000e+04 1.813400000000000000e+04 1.808700000000000000e+04 1.793200000000000000e+04 1.812800000000000000e+04 1.800900000000000000e+04 1.836600000000000000e+04 1.808300000000000000e+04 1.831200000000000000e+04 1.828700000000000000e+04 1.848400000000000000e+04 1.817800000000000000e+04 1.839500000000000000e+04 1.842900000000000000e+04 1.807200000000000000e+04 1.832900000000000000e+04 1.833300000000000000e+04 1.834200000000000000e+04 1.848200000000000000e+04 1.855000000000000000e+04 1.834900000000000000e+04 1.832500000000000000e+04 1.839500000000000000e+04 1.823800000000000000e+04 1.836700000000000000e+04 1.820000000000000000e+04 1.826900000000000000e+04 1.853200000000000000e+04 1.821500000000000000e+04 1.821000000000000000e+04 1.857400000000000000e+04 1.851000000000000000e+04 1.840800000000000000e+04 1.865500000000000000e+04 1.859000000000000000e+04 1.856400000000000000e+04 1.819800000000000000e+04 1.861500000000000000e+04 1.829100000000000000e+04 1.828400000000000000e+04 1.872300000000000000e+04 1.862300000000000000e+04 1.878400000000000000e+04 1.851300000000000000e+04 1.858500000000000000e+04 1.856300000000000000e+04 1.867000000000000000e+04 1.864600000000000000e+04 1.860800000000000000e+04 1.835000000000000000e+04 1.829600000000000000e+04 1.825600000000000000e+04 1.842200000000000000e+04 1.809000000000000000e+04 1.837900000000000000e+04 1.821400000000000000e+04 1.822500000000000000e+04 1.803200000000000000e+04 1.815600000000000000e+04 1.800700000000000000e+04 1.790200000000000000e+04 1.809900000000000000e+04 1.816400000000000000e+04 1.828300000000000000e+04 1.824000000000000000e+04 1.824300000000000000e+04 1.830600000000000000e+04 1.826800000000000000e+04 1.800100000000000000e+04 1.810100000000000000e+04 1.819400000000000000e+04 1.835800000000000000e+04 1.804000000000000000e+04 1.791300000000000000e+04 1.833600000000000000e+04 1.806500000000000000e+04 1.830800000000000000e+04 1.815400000000000000e+04 1.824500000000000000e+04 1.846900000000000000e+04 1.834300000000000000e+04 1.863800000000000000e+04 1.846700000000000000e+04 1.827700000000000000e+04 1.834400000000000000e+04 1.823600000000000000e+04 1.824700000000000000e+04 1.833400000000000000e+04 1.827900000000000000e+04 1.846000000000000000e+04 1.869400000000000000e+04 1.838800000000000000e+04 1.845600000000000000e+04 1.850800000000000000e+04 1.839600000000000000e+04 1.838900000000000000e+04 1.839100000000000000e+04 1.869100000000000000e+04 1.872200000000000000e+04 1.831800000000000000e+04 1.857100000000000000e+04 1.875600000000000000e+04 1.860800000000000000e+04 1.837000000000000000e+04 1.841700000000000000e+04 1.842900000000000000e+04 1.823800000000000000e+04 1.857000000000000000e+04 1.818500000000000000e+04 1.839600000000000000e+04 1.851700000000000000e+04 1.872400000000000000e+04 1.849400000000000000e+04 1.851300000000000000e+04 1.840800000000000000e+04 1.868100000000000000e+04 1.818900000000000000e+04 1.841400000000000000e+04 1.829000000000000000e+04 1.846700000000000000e+04 1.830300000000000000e+04 1.816000000000000000e+04 1.806100000000000000e+04 1.808900000000000000e+04 1.843700000000000000e+04 1.843900000000000000e+04 1.844200000000000000e+04 1.822000000000000000e+04 1.847400000000000000e+04 1.826300000000000000e+04 1.836800000000000000e+04 1.841200000000000000e+04 1.842700000000000000e+04 1.839200000000000000e+04 1.848200000000000000e+04 1.837300000000000000e+04 1.867900000000000000e+04 1.857000000000000000e+04 1.857600000000000000e+04 1.825800000000000000e+04 1.839400000000000000e+04 1.855600000000000000e+04 1.870600000000000000e+04 1.869400000000000000e+04 1.837900000000000000e+04 1.879400000000000000e+04 1.882200000000000000e+04 1.858800000000000000e+04 1.833800000000000000e+04 1.850600000000000000e+04 1.845100000000000000e+04 1.872300000000000000e+04 1.850200000000000000e+04 1.869400000000000000e+04 1.873800000000000000e+04 1.840800000000000000e+04 1.857800000000000000e+04 1.845400000000000000e+04 1.847200000000000000e+04 1.870300000000000000e+04 1.884400000000000000e+04 1.881300000000000000e+04 1.874000000000000000e+04 1.837300000000000000e+04 1.869500000000000000e+04 1.848300000000000000e+04 1.853600000000000000e+04 1.853100000000000000e+04 1.844000000000000000e+04 1.837900000000000000e+04 1.838300000000000000e+04 1.814800000000000000e+04 1.835500000000000000e+04 1.821100000000000000e+04 1.813700000000000000e+04 1.832300000000000000e+04 1.841900000000000000e+04 1.825400000000000000e+04 1.811500000000000000e+04 1.815300000000000000e+04 1.822900000000000000e+04 1.830100000000000000e+04 1.832000000000000000e+04 1.831400000000000000e+04 1.840700000000000000e+04 1.802100000000000000e+04 1.817000000000000000e+04 1.807100000000000000e+04 1.799700000000000000e+04 1.815300000000000000e+04 1.817000000000000000e+04 1.809700000000000000e+04 1.854100000000000000e+04 1.817300000000000000e+04 1.834000000000000000e+04 1.807000000000000000e+04 1.854400000000000000e+04 1.834900000000000000e+04 1.831100000000000000e+04 1.827500000000000000e+04 1.833100000000000000e+04 1.841500000000000000e+04 1.848500000000000000e+04 1.853500000000000000e+04 1.840400000000000000e+04 1.837200000000000000e+04 1.819000000000000000e+04 1.824800000000000000e+04 1.810100000000000000e+04 1.841300000000000000e+04 1.834900000000000000e+04 1.835600000000000000e+04 1.839000000000000000e+04 1.860300000000000000e+04 1.844200000000000000e+04 1.816400000000000000e+04 1.816500000000000000e+04 1.838000000000000000e+04 1.827200000000000000e+04 1.839300000000000000e+04 1.831100000000000000e+04 1.854500000000000000e+04 1.822100000000000000e+04 1.810900000000000000e+04 1.812400000000000000e+04 1.843000000000000000e+04 1.831500000000000000e+04 1.835700000000000000e+04 1.878400000000000000e+04 1.835400000000000000e+04 1.832700000000000000e+04 1.837500000000000000e+04 1.862800000000000000e+04 1.877300000000000000e+04 1.843700000000000000e+04 1.843600000000000000e+04 1.901100000000000000e+04 1.874100000000000000e+04 1.888500000000000000e+04 1.854400000000000000e+04 1.888600000000000000e+04 1.874900000000000000e+04 1.879900000000000000e+04 1.853200000000000000e+04 1.875400000000000000e+04 1.855300000000000000e+04 1.836600000000000000e+04 1.827200000000000000e+04 1.834700000000000000e+04 1.855200000000000000e+04 1.857300000000000000e+04 1.809700000000000000e+04 1.833100000000000000e+04 1.829300000000000000e+04 1.859800000000000000e+04 1.862600000000000000e+04 1.849200000000000000e+04 1.892700000000000000e+04 1.843500000000000000e+04 1.868200000000000000e+04 1.894100000000000000e+04 1.870300000000000000e+04 1.878600000000000000e+04 1.863400000000000000e+04 1.850700000000000000e+04 1.861200000000000000e+04 1.888300000000000000e+04 1.879000000000000000e+04 1.878300000000000000e+04 1.917100000000000000e+04 1.891300000000000000e+04 1.895900000000000000e+04 1.889000000000000000e+04 1.901500000000000000e+04 1.897200000000000000e+04 1.899900000000000000e+04 1.914600000000000000e+04 1.926600000000000000e+04 1.902000000000000000e+04 1.899700000000000000e+04 1.884500000000000000e+04 1.907400000000000000e+04 1.902700000000000000e+04 1.907200000000000000e+04 1.889000000000000000e+04 1.895800000000000000e+04 1.903000000000000000e+04 1.922000000000000000e+04 1.871100000000000000e+04 1.884900000000000000e+04 1.862700000000000000e+04 1.875600000000000000e+04 1.871900000000000000e+04 1.878900000000000000e+04 1.900500000000000000e+04 1.889900000000000000e+04 1.903700000000000000e+04 1.929700000000000000e+04 1.897300000000000000e+04 1.928500000000000000e+04 1.931800000000000000e+04 1.918300000000000000e+04 1.922100000000000000e+04 1.927700000000000000e+04 1.905600000000000000e+04 1.895900000000000000e+04 1.928000000000000000e+04 1.919800000000000000e+04 1.890000000000000000e+04 1.889700000000000000e+04 1.903900000000000000e+04 1.898500000000000000e+04 1.889400000000000000e+04 1.937800000000000000e+04 1.902300000000000000e+04 1.868700000000000000e+04 1.890800000000000000e+04 1.870600000000000000e+04 1.855800000000000000e+04 1.855200000000000000e+04 1.843000000000000000e+04 1.846300000000000000e+04 1.847000000000000000e+04 1.901900000000000000e+04 1.859900000000000000e+04 1.875600000000000000e+04 1.881100000000000000e+04 1.899500000000000000e+04 1.871800000000000000e+04 1.864300000000000000e+04 1.903900000000000000e+04 1.880800000000000000e+04 1.891000000000000000e+04 1.906200000000000000e+04 1.898900000000000000e+04 1.908600000000000000e+04 1.911400000000000000e+04 1.905400000000000000e+04 1.887000000000000000e+04 1.904600000000000000e+04 1.927700000000000000e+04 1.899400000000000000e+04 1.889000000000000000e+04 1.923200000000000000e+04 1.936000000000000000e+04 1.902700000000000000e+04 1.912100000000000000e+04 1.916600000000000000e+04 1.906500000000000000e+04 1.923000000000000000e+04 1.897600000000000000e+04 1.914500000000000000e+04 1.925700000000000000e+04 1.925400000000000000e+04 1.920300000000000000e+04 1.912200000000000000e+04 1.890700000000000000e+04 1.909500000000000000e+04 1.904000000000000000e+04 1.899600000000000000e+04 1.887400000000000000e+04 1.908600000000000000e+04 1.921800000000000000e+04 1.912400000000000000e+04 1.927900000000000000e+04 1.943500000000000000e+04 1.909500000000000000e+04 1.942900000000000000e+04 1.921200000000000000e+04 1.893900000000000000e+04 1.907300000000000000e+04 1.917500000000000000e+04 1.915400000000000000e+04 1.895900000000000000e+04 1.894300000000000000e+04 1.913200000000000000e+04 1.895600000000000000e+04 1.918300000000000000e+04 1.919000000000000000e+04 1.914600000000000000e+04 1.917100000000000000e+04 1.939200000000000000e+04 1.934200000000000000e+04 1.915300000000000000e+04 1.909100000000000000e+04 1.926900000000000000e+04 1.914000000000000000e+04 1.907500000000000000e+04 1.914000000000000000e+04 1.911000000000000000e+04 1.894000000000000000e+04 1.893500000000000000e+04 1.913800000000000000e+04 1.907800000000000000e+04 1.913800000000000000e+04 1.926600000000000000e+04 1.924500000000000000e+04 1.928700000000000000e+04 1.918900000000000000e+04 1.921500000000000000e+04 1.932000000000000000e+04 1.916200000000000000e+04 1.927200000000000000e+04 1.906500000000000000e+04 1.905600000000000000e+04 1.902000000000000000e+04 1.923700000000000000e+04 1.923400000000000000e+04 1.923200000000000000e+04 1.933400000000000000e+04 1.936400000000000000e+04 1.926500000000000000e+04 1.898400000000000000e+04 1.905900000000000000e+04 1.940500000000000000e+04 1.906100000000000000e+04 1.909500000000000000e+04 1.936900000000000000e+04 1.939500000000000000e+04 1.953400000000000000e+04 1.929800000000000000e+04 1.903000000000000000e+04 1.910400000000000000e+04 1.888300000000000000e+04 1.895700000000000000e+04 1.903200000000000000e+04 1.879600000000000000e+04 1.883000000000000000e+04 1.887200000000000000e+04 1.916100000000000000e+04 1.902600000000000000e+04 1.884100000000000000e+04 1.874400000000000000e+04 1.894400000000000000e+04 1.848100000000000000e+04 1.871300000000000000e+04 1.864900000000000000e+04 1.898100000000000000e+04 1.888300000000000000e+04 1.892100000000000000e+04 1.881500000000000000e+04 1.908500000000000000e+04 1.880900000000000000e+04 1.898900000000000000e+04 1.918700000000000000e+04 1.912200000000000000e+04 1.921800000000000000e+04 1.923600000000000000e+04 1.929900000000000000e+04 1.914300000000000000e+04 1.921700000000000000e+04 1.878500000000000000e+04 1.881100000000000000e+04 1.911300000000000000e+04 1.886600000000000000e+04 1.892400000000000000e+04 1.908700000000000000e+04 1.940500000000000000e+04 1.911800000000000000e+04 1.937000000000000000e+04 1.901100000000000000e+04 1.910200000000000000e+04 1.906700000000000000e+04 1.908700000000000000e+04 1.940700000000000000e+04 1.913100000000000000e+04 1.931900000000000000e+04 1.928200000000000000e+04 1.944700000000000000e+04 1.911800000000000000e+04 1.910900000000000000e+04 1.901500000000000000e+04 1.930200000000000000e+04 1.907300000000000000e+04 1.928500000000000000e+04 1.932000000000000000e+04 1.906300000000000000e+04 1.927200000000000000e+04 1.923000000000000000e+04 1.906300000000000000e+04 1.901900000000000000e+04 1.886900000000000000e+04 1.916900000000000000e+04 1.901100000000000000e+04 1.896000000000000000e+04 1.931200000000000000e+04 1.904000000000000000e+04 1.915600000000000000e+04 1.896700000000000000e+04 1.894100000000000000e+04 1.910700000000000000e+04 1.898300000000000000e+04 1.895700000000000000e+04 1.914300000000000000e+04 1.910400000000000000e+04 1.912500000000000000e+04 1.902800000000000000e+04 1.897700000000000000e+04 1.903900000000000000e+04 1.911000000000000000e+04 1.879600000000000000e+04 1.921000000000000000e+04 1.909900000000000000e+04 1.896700000000000000e+04 1.908100000000000000e+04 1.899100000000000000e+04 1.910800000000000000e+04 1.883600000000000000e+04 1.913000000000000000e+04 1.895700000000000000e+04 1.896000000000000000e+04 1.895900000000000000e+04 1.879600000000000000e+04 1.871700000000000000e+04 1.887400000000000000e+04 1.833800000000000000e+04 1.841000000000000000e+04 1.868300000000000000e+04 1.881400000000000000e+04 1.858600000000000000e+04 1.869900000000000000e+04 1.854700000000000000e+04 1.886000000000000000e+04 1.896800000000000000e+04 1.889000000000000000e+04 1.866800000000000000e+04 1.866500000000000000e+04 1.886200000000000000e+04 1.866100000000000000e+04 1.881600000000000000e+04 1.863700000000000000e+04 1.873600000000000000e+04 1.868400000000000000e+04 1.875500000000000000e+04 1.893200000000000000e+04 1.864200000000000000e+04 1.886300000000000000e+04 1.892600000000000000e+04 1.860500000000000000e+04 1.879700000000000000e+04 1.879800000000000000e+04 1.872000000000000000e+04 1.882300000000000000e+04 1.875500000000000000e+04 1.900100000000000000e+04 1.871200000000000000e+04 1.895800000000000000e+04 1.847600000000000000e+04 1.886800000000000000e+04 1.872900000000000000e+04 1.863100000000000000e+04 1.893700000000000000e+04 1.866800000000000000e+04 1.856800000000000000e+04 1.858000000000000000e+04 1.899800000000000000e+04 1.910900000000000000e+04 1.876900000000000000e+04 1.892200000000000000e+04 1.881100000000000000e+04 1.858400000000000000e+04 1.878200000000000000e+04 1.905400000000000000e+04 1.876000000000000000e+04 1.859100000000000000e+04 1.882600000000000000e+04 1.868100000000000000e+04 1.867500000000000000e+04 1.880900000000000000e+04 1.892300000000000000e+04 1.891700000000000000e+04 1.921600000000000000e+04 1.901500000000000000e+04 1.893600000000000000e+04 1.860700000000000000e+04 1.928200000000000000e+04 1.924700000000000000e+04 1.919900000000000000e+04 1.897000000000000000e+04 1.902700000000000000e+04 1.884500000000000000e+04 1.911400000000000000e+04 1.917100000000000000e+04 1.907500000000000000e+04 1.920700000000000000e+04 1.899700000000000000e+04 1.896100000000000000e+04 1.920200000000000000e+04 1.884500000000000000e+04 1.929000000000000000e+04 1.913600000000000000e+04 1.912000000000000000e+04 1.898500000000000000e+04 1.904300000000000000e+04 1.906600000000000000e+04 1.875600000000000000e+04 1.908700000000000000e+04 1.878100000000000000e+04 1.908800000000000000e+04 1.911600000000000000e+04 1.900500000000000000e+04 1.912300000000000000e+04 1.923800000000000000e+04 1.920500000000000000e+04 1.931900000000000000e+04 1.911700000000000000e+04 1.896300000000000000e+04 1.923200000000000000e+04 1.923700000000000000e+04 1.904900000000000000e+04 1.918700000000000000e+04 1.922900000000000000e+04 1.926200000000000000e+04 1.920000000000000000e+04 1.916700000000000000e+04 1.895700000000000000e+04 1.909500000000000000e+04 1.934800000000000000e+04 1.917300000000000000e+04 1.915400000000000000e+04 1.907100000000000000e+04 1.912100000000000000e+04 1.908300000000000000e+04 1.911500000000000000e+04 1.891500000000000000e+04 1.877000000000000000e+04 1.926800000000000000e+04 1.909400000000000000e+04 1.901600000000000000e+04 1.907400000000000000e+04 1.913500000000000000e+04 1.925100000000000000e+04 1.921700000000000000e+04 1.915600000000000000e+04 1.952000000000000000e+04 1.920500000000000000e+04 1.954200000000000000e+04 1.934700000000000000e+04 1.932100000000000000e+04 1.958700000000000000e+04 1.923000000000000000e+04 1.962600000000000000e+04 1.962700000000000000e+04 1.974600000000000000e+04 1.949100000000000000e+04 1.942500000000000000e+04 1.951900000000000000e+04 1.933100000000000000e+04 1.954700000000000000e+04 1.972700000000000000e+04 1.930700000000000000e+04 1.903600000000000000e+04 1.928900000000000000e+04 1.914600000000000000e+04 1.921100000000000000e+04 1.928400000000000000e+04 1.920200000000000000e+04 1.937200000000000000e+04 1.906600000000000000e+04 1.923300000000000000e+04 1.890700000000000000e+04 1.924300000000000000e+04 1.905900000000000000e+04 1.913600000000000000e+04 1.924700000000000000e+04 1.922100000000000000e+04 1.934100000000000000e+04 1.921000000000000000e+04 1.945400000000000000e+04 1.923700000000000000e+04 1.935900000000000000e+04 1.938800000000000000e+04 1.937400000000000000e+04 1.938300000000000000e+04 1.957300000000000000e+04 1.911900000000000000e+04 1.943900000000000000e+04 1.913800000000000000e+04 1.887600000000000000e+04 1.930400000000000000e+04 1.941800000000000000e+04 1.925800000000000000e+04 1.932100000000000000e+04 1.896100000000000000e+04 1.911600000000000000e+04 1.879100000000000000e+04 1.878500000000000000e+04 1.883100000000000000e+04 1.876500000000000000e+04 1.894800000000000000e+04 1.870800000000000000e+04 1.881700000000000000e+04 1.895400000000000000e+04 1.905400000000000000e+04 1.926200000000000000e+04 1.906600000000000000e+04 1.920600000000000000e+04 1.925700000000000000e+04 1.901200000000000000e+04 1.888100000000000000e+04 1.922600000000000000e+04 1.916900000000000000e+04 1.913600000000000000e+04 1.899800000000000000e+04 1.921000000000000000e+04 1.931900000000000000e+04 1.937900000000000000e+04 1.923700000000000000e+04 1.937700000000000000e+04 1.926700000000000000e+04 1.950600000000000000e+04 1.904900000000000000e+04 1.928900000000000000e+04 1.921300000000000000e+04 1.924500000000000000e+04 1.961500000000000000e+04 1.917900000000000000e+04 1.924800000000000000e+04 1.916700000000000000e+04 1.901000000000000000e+04 1.892500000000000000e+04 1.917500000000000000e+04 1.916000000000000000e+04 1.883500000000000000e+04 1.903000000000000000e+04 1.895900000000000000e+04 1.897700000000000000e+04 1.894700000000000000e+04 1.900300000000000000e+04 1.914000000000000000e+04 1.922600000000000000e+04 1.929900000000000000e+04 1.894400000000000000e+04 1.896400000000000000e+04 1.921200000000000000e+04 1.902300000000000000e+04 1.922100000000000000e+04 1.920400000000000000e+04 1.929900000000000000e+04 1.918800000000000000e+04 1.887500000000000000e+04 1.905000000000000000e+04 1.913300000000000000e+04 1.908300000000000000e+04 1.874400000000000000e+04 1.873100000000000000e+04 1.881300000000000000e+04 1.914800000000000000e+04 1.884900000000000000e+04 1.881500000000000000e+04 1.880800000000000000e+04 1.895700000000000000e+04 1.901900000000000000e+04 1.896600000000000000e+04 1.869400000000000000e+04 1.891500000000000000e+04 1.906800000000000000e+04 1.895000000000000000e+04 1.898600000000000000e+04 1.883400000000000000e+04 1.898500000000000000e+04 1.899400000000000000e+04 1.869900000000000000e+04 1.879800000000000000e+04 1.901500000000000000e+04 1.895500000000000000e+04 1.924600000000000000e+04 1.946000000000000000e+04 1.905800000000000000e+04 1.918400000000000000e+04 1.902300000000000000e+04 1.910900000000000000e+04 1.870300000000000000e+04 1.900300000000000000e+04 1.923500000000000000e+04 1.922500000000000000e+04 1.968800000000000000e+04 1.913800000000000000e+04 1.892900000000000000e+04 1.893900000000000000e+04 1.903900000000000000e+04 1.902800000000000000e+04 1.901000000000000000e+04 1.896300000000000000e+04 1.897500000000000000e+04 1.900700000000000000e+04 1.911500000000000000e+04 1.910900000000000000e+04 1.893000000000000000e+04 1.893100000000000000e+04 1.895500000000000000e+04 1.887400000000000000e+04 1.913500000000000000e+04 1.911500000000000000e+04 1.883000000000000000e+04 1.911400000000000000e+04 1.916800000000000000e+04 1.922100000000000000e+04 1.924200000000000000e+04 1.920400000000000000e+04 1.892900000000000000e+04 1.897800000000000000e+04 1.901300000000000000e+04 1.902000000000000000e+04 1.925400000000000000e+04 1.940600000000000000e+04 1.913100000000000000e+04 1.914000000000000000e+04 1.882300000000000000e+04 1.880400000000000000e+04 1.885800000000000000e+04 1.891600000000000000e+04 1.880000000000000000e+04 1.891300000000000000e+04 1.890600000000000000e+04 1.869800000000000000e+04 1.878600000000000000e+04 1.898500000000000000e+04 1.870800000000000000e+04 1.898400000000000000e+04 1.878200000000000000e+04 1.896900000000000000e+04 1.879100000000000000e+04 1.907000000000000000e+04 1.911700000000000000e+04 1.912500000000000000e+04 1.891900000000000000e+04 1.903500000000000000e+04 1.906400000000000000e+04 1.911600000000000000e+04 1.891700000000000000e+04 1.894000000000000000e+04 1.906100000000000000e+04 1.919800000000000000e+04 1.904300000000000000e+04 1.914300000000000000e+04 1.934900000000000000e+04 1.920300000000000000e+04 1.926800000000000000e+04 1.950200000000000000e+04 1.932700000000000000e+04 1.947500000000000000e+04 1.919000000000000000e+04 1.941500000000000000e+04 1.932600000000000000e+04 1.908900000000000000e+04 1.916900000000000000e+04 1.918300000000000000e+04 1.934100000000000000e+04 1.921400000000000000e+04 1.934300000000000000e+04 1.959800000000000000e+04 1.945000000000000000e+04 1.971600000000000000e+04 1.963500000000000000e+04 1.928600000000000000e+04 1.947400000000000000e+04 1.959800000000000000e+04 1.902400000000000000e+04 1.962700000000000000e+04 1.946300000000000000e+04 1.965300000000000000e+04 1.963900000000000000e+04 1.951100000000000000e+04 1.937900000000000000e+04 1.952000000000000000e+04 1.961400000000000000e+04 1.979500000000000000e+04 1.941600000000000000e+04 1.964600000000000000e+04 1.955900000000000000e+04 1.960700000000000000e+04 1.967000000000000000e+04 1.952500000000000000e+04 1.941700000000000000e+04 1.956200000000000000e+04 1.951000000000000000e+04 1.933700000000000000e+04 1.952200000000000000e+04 1.969300000000000000e+04 1.941900000000000000e+04 1.936100000000000000e+04 1.916100000000000000e+04 1.950900000000000000e+04 1.930600000000000000e+04 1.962100000000000000e+04 1.976100000000000000e+04 1.956300000000000000e+04 1.940800000000000000e+04 1.949700000000000000e+04 1.946900000000000000e+04 1.964700000000000000e+04 1.947300000000000000e+04 1.977400000000000000e+04 1.956600000000000000e+04 1.967800000000000000e+04 1.950800000000000000e+04 1.961300000000000000e+04 1.966900000000000000e+04 1.951300000000000000e+04 1.963400000000000000e+04 1.969100000000000000e+04 1.972600000000000000e+04 1.955300000000000000e+04 1.972100000000000000e+04 1.962500000000000000e+04 1.972200000000000000e+04 2.006700000000000000e+04 1.996100000000000000e+04 1.985300000000000000e+04 1.994000000000000000e+04 1.996900000000000000e+04 2.033200000000000000e+04 2.030300000000000000e+04 2.021300000000000000e+04 2.009700000000000000e+04 2.006900000000000000e+04 2.006500000000000000e+04 1.986600000000000000e+04 2.010200000000000000e+04 1.997400000000000000e+04 1.957100000000000000e+04 1.958300000000000000e+04 1.975300000000000000e+04 1.967200000000000000e+04 1.975500000000000000e+04 1.987700000000000000e+04 1.998800000000000000e+04 2.016000000000000000e+04 2.003200000000000000e+04 1.965900000000000000e+04 1.986900000000000000e+04 1.964900000000000000e+04 1.991500000000000000e+04 1.993200000000000000e+04 1.984600000000000000e+04 2.004500000000000000e+04 2.002500000000000000e+04 1.982600000000000000e+04 1.995000000000000000e+04 1.979800000000000000e+04 1.991200000000000000e+04 1.969100000000000000e+04 1.990200000000000000e+04 1.975900000000000000e+04 1.954500000000000000e+04 1.957300000000000000e+04 1.945300000000000000e+04 1.950900000000000000e+04 1.954600000000000000e+04 1.993000000000000000e+04 1.974200000000000000e+04 1.974700000000000000e+04 1.949700000000000000e+04 1.965200000000000000e+04 1.958900000000000000e+04 1.926700000000000000e+04 1.956500000000000000e+04 1.927800000000000000e+04 1.965700000000000000e+04 1.946200000000000000e+04 1.936300000000000000e+04 1.948000000000000000e+04 1.941300000000000000e+04 1.935100000000000000e+04 1.938000000000000000e+04 1.940800000000000000e+04 1.947600000000000000e+04 1.977800000000000000e+04 1.963100000000000000e+04 1.983900000000000000e+04 1.968500000000000000e+04 1.966900000000000000e+04 1.989400000000000000e+04 1.976500000000000000e+04 1.993200000000000000e+04 1.990700000000000000e+04 1.999000000000000000e+04 1.961600000000000000e+04 1.945400000000000000e+04 1.965100000000000000e+04 1.960900000000000000e+04 1.955800000000000000e+04 1.981700000000000000e+04 1.975400000000000000e+04 1.988700000000000000e+04 1.947800000000000000e+04 1.953200000000000000e+04 1.986500000000000000e+04 1.959100000000000000e+04 1.986300000000000000e+04 1.976400000000000000e+04 1.960200000000000000e+04 1.965600000000000000e+04 1.971100000000000000e+04 1.978500000000000000e+04 1.985800000000000000e+04 1.968100000000000000e+04 1.996100000000000000e+04 2.003400000000000000e+04 1.970400000000000000e+04 1.981200000000000000e+04 2.005200000000000000e+04 1.983100000000000000e+04 1.989900000000000000e+04 1.976100000000000000e+04 1.974900000000000000e+04 1.965600000000000000e+04 1.971800000000000000e+04 1.991800000000000000e+04 1.975100000000000000e+04 1.971500000000000000e+04 1.946200000000000000e+04 1.972900000000000000e+04 1.978500000000000000e+04 1.964400000000000000e+04 1.949800000000000000e+04 1.980000000000000000e+04 1.935400000000000000e+04 1.949900000000000000e+04 1.948700000000000000e+04 1.963500000000000000e+04 1.958100000000000000e+04 1.944400000000000000e+04 1.972600000000000000e+04 1.985000000000000000e+04 1.951500000000000000e+04 1.949400000000000000e+04 1.954400000000000000e+04 1.948500000000000000e+04 1.950600000000000000e+04 1.959100000000000000e+04 1.950500000000000000e+04 1.962600000000000000e+04 1.977700000000000000e+04 1.994300000000000000e+04 1.950700000000000000e+04 1.958900000000000000e+04 1.974000000000000000e+04 1.982500000000000000e+04 2.001600000000000000e+04 1.990300000000000000e+04 1.991800000000000000e+04 1.987100000000000000e+04 1.988600000000000000e+04 1.959700000000000000e+04 1.980900000000000000e+04 1.962600000000000000e+04 1.959600000000000000e+04 1.956900000000000000e+04 1.957300000000000000e+04 1.953700000000000000e+04 1.928000000000000000e+04 1.949100000000000000e+04 1.935100000000000000e+04 1.945000000000000000e+04 1.926800000000000000e+04 1.935300000000000000e+04 1.954500000000000000e+04 1.943300000000000000e+04 1.982900000000000000e+04 1.989400000000000000e+04 1.991800000000000000e+04 1.983100000000000000e+04 1.978300000000000000e+04 1.978500000000000000e+04 1.970300000000000000e+04 1.972400000000000000e+04 2.002400000000000000e+04 1.987300000000000000e+04 2.006700000000000000e+04 1.978400000000000000e+04 1.994000000000000000e+04 1.973600000000000000e+04 2.005300000000000000e+04 2.005200000000000000e+04 1.983400000000000000e+04 1.974100000000000000e+04 1.975000000000000000e+04 1.976700000000000000e+04 2.001500000000000000e+04 1.989400000000000000e+04 1.975100000000000000e+04 1.950800000000000000e+04 1.942400000000000000e+04 1.970800000000000000e+04 1.983800000000000000e+04 1.962800000000000000e+04 1.973500000000000000e+04 1.973800000000000000e+04 1.962200000000000000e+04 1.985500000000000000e+04 1.936500000000000000e+04 1.957800000000000000e+04 1.946900000000000000e+04 1.936200000000000000e+04 1.979200000000000000e+04 1.948200000000000000e+04 1.932500000000000000e+04 1.932300000000000000e+04 1.945100000000000000e+04 1.942400000000000000e+04 1.975400000000000000e+04 1.981800000000000000e+04 1.943300000000000000e+04 1.940700000000000000e+04 1.976400000000000000e+04 1.965100000000000000e+04 1.975600000000000000e+04 1.967400000000000000e+04 1.969300000000000000e+04 1.963400000000000000e+04 1.964900000000000000e+04 1.941100000000000000e+04 1.936100000000000000e+04 1.960500000000000000e+04 1.978700000000000000e+04 1.980400000000000000e+04 1.979500000000000000e+04 1.978400000000000000e+04 1.952600000000000000e+04 1.960000000000000000e+04 1.977300000000000000e+04 1.957800000000000000e+04 1.952700000000000000e+04 1.989700000000000000e+04 1.977000000000000000e+04 1.985700000000000000e+04 1.967700000000000000e+04 1.957900000000000000e+04 1.947400000000000000e+04 1.974700000000000000e+04 1.971700000000000000e+04 1.937400000000000000e+04 1.945600000000000000e+04 1.954700000000000000e+04 1.942300000000000000e+04 1.939100000000000000e+04 1.938800000000000000e+04 1.954000000000000000e+04 1.946400000000000000e+04 1.951300000000000000e+04 1.956900000000000000e+04 1.949800000000000000e+04 1.973500000000000000e+04 1.951400000000000000e+04 1.941200000000000000e+04 1.960900000000000000e+04 1.958300000000000000e+04 1.945800000000000000e+04 1.948600000000000000e+04 1.971200000000000000e+04 1.972300000000000000e+04 1.995100000000000000e+04 1.950900000000000000e+04 1.939000000000000000e+04 1.951400000000000000e+04 1.975500000000000000e+04 1.981900000000000000e+04 1.964300000000000000e+04 1.956900000000000000e+04 1.964500000000000000e+04 1.948600000000000000e+04 1.978000000000000000e+04 1.989600000000000000e+04 1.978400000000000000e+04 1.952900000000000000e+04 1.938700000000000000e+04 1.923300000000000000e+04 1.952800000000000000e+04 1.939300000000000000e+04 1.944200000000000000e+04 1.973500000000000000e+04 1.959000000000000000e+04 1.973400000000000000e+04 1.928000000000000000e+04 1.959400000000000000e+04 1.972500000000000000e+04 1.986200000000000000e+04 1.966500000000000000e+04 1.969600000000000000e+04 1.947400000000000000e+04 1.968500000000000000e+04 1.964200000000000000e+04 1.990800000000000000e+04 1.969100000000000000e+04 1.988300000000000000e+04 1.966300000000000000e+04 1.959400000000000000e+04 1.962600000000000000e+04 1.998100000000000000e+04 1.960200000000000000e+04 1.982000000000000000e+04 1.991100000000000000e+04 1.983800000000000000e+04 2.007400000000000000e+04 1.992100000000000000e+04 1.979900000000000000e+04 1.985100000000000000e+04 1.978200000000000000e+04 2.011800000000000000e+04 2.001200000000000000e+04 1.970400000000000000e+04 1.969900000000000000e+04 2.002900000000000000e+04 2.014200000000000000e+04 2.006700000000000000e+04 1.962500000000000000e+04 1.990500000000000000e+04 1.960600000000000000e+04 1.946900000000000000e+04 1.953100000000000000e+04 1.974700000000000000e+04 1.941000000000000000e+04 1.965400000000000000e+04 1.967800000000000000e+04 1.980000000000000000e+04 1.972700000000000000e+04 1.977600000000000000e+04 1.981500000000000000e+04 1.960500000000000000e+04 1.975500000000000000e+04 1.938600000000000000e+04 1.952700000000000000e+04 1.976300000000000000e+04 1.974100000000000000e+04 1.933100000000000000e+04 1.960900000000000000e+04 1.946700000000000000e+04 1.987100000000000000e+04 1.970000000000000000e+04 1.965700000000000000e+04 1.922700000000000000e+04 1.913900000000000000e+04 1.950100000000000000e+04 1.964000000000000000e+04 1.939200000000000000e+04 1.980900000000000000e+04 1.971100000000000000e+04 1.960400000000000000e+04 1.945800000000000000e+04 1.963700000000000000e+04 1.944700000000000000e+04 1.911300000000000000e+04 1.943800000000000000e+04 1.961900000000000000e+04 1.945100000000000000e+04 1.974200000000000000e+04 1.960200000000000000e+04 1.949100000000000000e+04 1.976300000000000000e+04 1.960500000000000000e+04 1.958000000000000000e+04 1.980800000000000000e+04 1.991100000000000000e+04 1.970600000000000000e+04 1.940200000000000000e+04 1.996300000000000000e+04 1.981300000000000000e+04 1.975600000000000000e+04 1.999500000000000000e+04 1.998800000000000000e+04 1.981300000000000000e+04 1.980400000000000000e+04 1.999500000000000000e+04 1.985100000000000000e+04 1.977900000000000000e+04 1.964400000000000000e+04 1.968800000000000000e+04 1.982000000000000000e+04 1.959900000000000000e+04 1.988800000000000000e+04 1.951700000000000000e+04 1.950700000000000000e+04 1.945900000000000000e+04 1.970900000000000000e+04 1.973200000000000000e+04 1.970300000000000000e+04 1.983400000000000000e+04 1.963100000000000000e+04 1.967600000000000000e+04 1.958900000000000000e+04 1.965900000000000000e+04 1.959200000000000000e+04 1.955100000000000000e+04 1.934500000000000000e+04 1.964800000000000000e+04 1.971900000000000000e+04 1.941300000000000000e+04 1.966600000000000000e+04 1.971600000000000000e+04 1.981200000000000000e+04 1.956200000000000000e+04 1.995200000000000000e+04 1.981000000000000000e+04 1.993200000000000000e+04 1.992800000000000000e+04 2.006400000000000000e+04 2.005200000000000000e+04 1.996300000000000000e+04 1.989500000000000000e+04 1.959700000000000000e+04 1.964600000000000000e+04 1.976300000000000000e+04 1.961600000000000000e+04 1.997600000000000000e+04 2.001800000000000000e+04 1.990900000000000000e+04 2.004800000000000000e+04 2.020100000000000000e+04 2.005400000000000000e+04 1.996500000000000000e+04 2.036300000000000000e+04 2.029100000000000000e+04 1.981100000000000000e+04 2.004800000000000000e+04 2.005300000000000000e+04 2.035100000000000000e+04 1.983300000000000000e+04 1.991300000000000000e+04 1.995200000000000000e+04 2.005200000000000000e+04 1.986100000000000000e+04 2.008300000000000000e+04 2.005100000000000000e+04 1.971600000000000000e+04 1.999500000000000000e+04 1.978500000000000000e+04 2.023700000000000000e+04 2.026800000000000000e+04 1.994700000000000000e+04 2.028900000000000000e+04 2.022600000000000000e+04 2.027200000000000000e+04 2.002100000000000000e+04 1.986500000000000000e+04 1.985400000000000000e+04 1.991800000000000000e+04 2.003600000000000000e+04 2.016200000000000000e+04 1.990900000000000000e+04 1.997300000000000000e+04 1.999800000000000000e+04 1.985100000000000000e+04 2.008600000000000000e+04 2.004400000000000000e+04 1.999300000000000000e+04 2.014700000000000000e+04 1.985900000000000000e+04 1.955100000000000000e+04 1.990500000000000000e+04 1.974300000000000000e+04 1.987800000000000000e+04 1.980300000000000000e+04 1.977600000000000000e+04 1.994000000000000000e+04 2.002700000000000000e+04 1.997200000000000000e+04 2.007600000000000000e+04 1.997000000000000000e+04 1.984400000000000000e+04 1.995100000000000000e+04 1.998000000000000000e+04 2.001800000000000000e+04 1.999800000000000000e+04 2.006800000000000000e+04 2.004500000000000000e+04 1.982900000000000000e+04 1.968200000000000000e+04 1.980600000000000000e+04 1.965200000000000000e+04 1.986500000000000000e+04 1.980300000000000000e+04 1.958200000000000000e+04 1.952700000000000000e+04 1.975100000000000000e+04 1.960900000000000000e+04 1.968400000000000000e+04 2.002600000000000000e+04 1.975800000000000000e+04 1.983200000000000000e+04 1.983700000000000000e+04 2.013500000000000000e+04 1.998100000000000000e+04 2.002200000000000000e+04 1.961500000000000000e+04 1.977900000000000000e+04 1.953600000000000000e+04 1.945400000000000000e+04 1.970800000000000000e+04 1.949800000000000000e+04 1.954900000000000000e+04 1.933200000000000000e+04 1.948000000000000000e+04 1.969700000000000000e+04 1.965600000000000000e+04 1.970800000000000000e+04 1.971900000000000000e+04 1.966700000000000000e+04 1.935000000000000000e+04 1.985600000000000000e+04 1.971500000000000000e+04 2.000900000000000000e+04 1.974200000000000000e+04 1.980600000000000000e+04 1.947700000000000000e+04 1.969900000000000000e+04 1.940300000000000000e+04 1.970500000000000000e+04 1.964700000000000000e+04 1.984100000000000000e+04 2.022800000000000000e+04 1.972800000000000000e+04 1.971300000000000000e+04 1.999600000000000000e+04 1.977100000000000000e+04 1.969900000000000000e+04 1.962700000000000000e+04 1.969400000000000000e+04 1.954700000000000000e+04 2.001100000000000000e+04 1.957900000000000000e+04 1.955100000000000000e+04 1.953200000000000000e+04 1.978800000000000000e+04 1.977600000000000000e+04 1.981400000000000000e+04 1.986300000000000000e+04 1.966200000000000000e+04 1.976400000000000000e+04 1.987900000000000000e+04 1.996100000000000000e+04 1.959400000000000000e+04 1.978500000000000000e+04 2.004000000000000000e+04 1.971600000000000000e+04 1.983900000000000000e+04 2.002500000000000000e+04 1.987300000000000000e+04 1.948800000000000000e+04 1.965000000000000000e+04 1.970300000000000000e+04 1.969200000000000000e+04 1.951500000000000000e+04 1.971400000000000000e+04 1.983600000000000000e+04 1.984700000000000000e+04 1.996500000000000000e+04 2.026300000000000000e+04 1.952000000000000000e+04 1.972100000000000000e+04 1.995700000000000000e+04 1.969300000000000000e+04 1.983600000000000000e+04 1.995400000000000000e+04 2.007700000000000000e+04 1.969800000000000000e+04 2.003200000000000000e+04 1.998100000000000000e+04 2.001600000000000000e+04 1.979300000000000000e+04 1.969100000000000000e+04 1.991100000000000000e+04 2.001400000000000000e+04 1.976000000000000000e+04 2.019900000000000000e+04 1.996100000000000000e+04 1.989200000000000000e+04 2.021000000000000000e+04 1.978300000000000000e+04 1.981000000000000000e+04 1.977400000000000000e+04 1.983900000000000000e+04 1.992200000000000000e+04 2.001100000000000000e+04 1.978700000000000000e+04 2.011700000000000000e+04 1.984300000000000000e+04 1.964800000000000000e+04 2.000400000000000000e+04 1.995000000000000000e+04 1.981900000000000000e+04 1.988100000000000000e+04 1.962300000000000000e+04 2.021800000000000000e+04 1.971000000000000000e+04 1.979400000000000000e+04 1.977900000000000000e+04 1.969500000000000000e+04 1.980900000000000000e+04 2.020200000000000000e+04 2.002800000000000000e+04 1.988100000000000000e+04 1.996400000000000000e+04 1.951000000000000000e+04 1.975200000000000000e+04 1.972700000000000000e+04 1.989100000000000000e+04 1.981900000000000000e+04 1.992900000000000000e+04 1.987600000000000000e+04 1.950400000000000000e+04 1.981900000000000000e+04 2.005100000000000000e+04 1.991900000000000000e+04 2.006500000000000000e+04 1.961900000000000000e+04 1.962600000000000000e+04 1.967700000000000000e+04 1.983900000000000000e+04 1.970600000000000000e+04 1.973800000000000000e+04 1.947500000000000000e+04 1.964100000000000000e+04 1.965300000000000000e+04 1.953300000000000000e+04 1.964100000000000000e+04 1.970700000000000000e+04 1.989400000000000000e+04 1.970700000000000000e+04 1.966900000000000000e+04 1.957300000000000000e+04 1.989800000000000000e+04 2.003300000000000000e+04 1.989500000000000000e+04 1.991300000000000000e+04 1.950800000000000000e+04 1.994700000000000000e+04 1.998400000000000000e+04 1.993400000000000000e+04 1.986300000000000000e+04 1.992800000000000000e+04 1.981000000000000000e+04 1.996900000000000000e+04 1.975600000000000000e+04 1.992000000000000000e+04 2.011000000000000000e+04 2.014200000000000000e+04 1.990600000000000000e+04 1.986200000000000000e+04 1.988200000000000000e+04 1.973500000000000000e+04 1.981700000000000000e+04 1.999100000000000000e+04 1.984400000000000000e+04 1.988100000000000000e+04 1.995200000000000000e+04 1.988100000000000000e+04 1.982800000000000000e+04 1.966600000000000000e+04 1.973300000000000000e+04 1.966100000000000000e+04 1.973300000000000000e+04 1.988600000000000000e+04 1.985200000000000000e+04 1.936200000000000000e+04 1.959400000000000000e+04 1.997100000000000000e+04 1.979500000000000000e+04 1.960300000000000000e+04 1.974500000000000000e+04 1.958500000000000000e+04 1.979500000000000000e+04 1.934500000000000000e+04 1.974400000000000000e+04 1.953700000000000000e+04 1.950700000000000000e+04 1.978500000000000000e+04 1.972800000000000000e+04 1.957300000000000000e+04 1.981200000000000000e+04 1.946400000000000000e+04 1.943700000000000000e+04 1.929700000000000000e+04 1.956200000000000000e+04 1.943400000000000000e+04 1.943700000000000000e+04 1.931800000000000000e+04 1.930100000000000000e+04 1.930700000000000000e+04 1.952700000000000000e+04 1.954200000000000000e+04 1.938100000000000000e+04 1.952200000000000000e+04 1.960000000000000000e+04 1.927000000000000000e+04 1.926800000000000000e+04 1.949300000000000000e+04 1.920000000000000000e+04 1.919900000000000000e+04 1.967100000000000000e+04 1.994300000000000000e+04 1.987500000000000000e+04 1.944000000000000000e+04 1.974900000000000000e+04 1.929900000000000000e+04 1.942400000000000000e+04 1.960000000000000000e+04 1.975400000000000000e+04 1.952200000000000000e+04 1.943700000000000000e+04 1.989500000000000000e+04 1.975100000000000000e+04 1.986000000000000000e+04 1.986200000000000000e+04 1.990500000000000000e+04 2.013600000000000000e+04 2.000800000000000000e+04 1.996600000000000000e+04 2.027200000000000000e+04 2.013800000000000000e+04 2.006700000000000000e+04 1.998100000000000000e+04 1.994700000000000000e+04 2.013900000000000000e+04 2.016000000000000000e+04 2.017800000000000000e+04 1.936600000000000000e+04 1.993700000000000000e+04 1.993100000000000000e+04 1.984700000000000000e+04 1.996700000000000000e+04 1.994700000000000000e+04 1.977100000000000000e+04 1.962700000000000000e+04 1.982600000000000000e+04 1.983400000000000000e+04 2.006200000000000000e+04 1.965900000000000000e+04 1.991300000000000000e+04 1.994100000000000000e+04 1.970900000000000000e+04 1.986000000000000000e+04 1.984600000000000000e+04 1.980200000000000000e+04 1.979600000000000000e+04 1.963700000000000000e+04 1.990700000000000000e+04 1.968400000000000000e+04 1.977200000000000000e+04 1.985800000000000000e+04 1.955900000000000000e+04 1.951700000000000000e+04 1.991800000000000000e+04 1.967800000000000000e+04 1.976900000000000000e+04 1.984000000000000000e+04 1.980300000000000000e+04 1.989900000000000000e+04 1.978900000000000000e+04 1.971300000000000000e+04 1.985500000000000000e+04 1.982000000000000000e+04 2.026600000000000000e+04 2.032500000000000000e+04 1.957800000000000000e+04 1.964900000000000000e+04 1.974900000000000000e+04 1.980400000000000000e+04 1.953700000000000000e+04 1.967400000000000000e+04 1.989400000000000000e+04 1.973200000000000000e+04 1.979900000000000000e+04 1.963600000000000000e+04 1.961600000000000000e+04 1.982000000000000000e+04 2.008000000000000000e+04 1.955500000000000000e+04 1.968400000000000000e+04 1.957800000000000000e+04 1.957700000000000000e+04 1.958100000000000000e+04 1.984700000000000000e+04 1.974400000000000000e+04 1.985500000000000000e+04 1.983300000000000000e+04 1.996800000000000000e+04 1.987400000000000000e+04 1.987200000000000000e+04 1.990600000000000000e+04 1.977500000000000000e+04 1.994500000000000000e+04 1.990100000000000000e+04 1.988900000000000000e+04 2.000000000000000000e+04 1.972300000000000000e+04 1.991100000000000000e+04 1.976500000000000000e+04 1.978100000000000000e+04 1.970900000000000000e+04 1.999200000000000000e+04 2.015600000000000000e+04 1.973400000000000000e+04 1.989600000000000000e+04 2.004800000000000000e+04 1.989900000000000000e+04 2.018200000000000000e+04 1.992200000000000000e+04 2.015700000000000000e+04 2.028300000000000000e+04 2.014900000000000000e+04 2.002800000000000000e+04 1.977200000000000000e+04 1.990700000000000000e+04 1.982900000000000000e+04 1.970400000000000000e+04 2.017400000000000000e+04 1.967300000000000000e+04 2.000200000000000000e+04 2.004400000000000000e+04 1.978800000000000000e+04 2.001400000000000000e+04 1.990800000000000000e+04 1.965600000000000000e+04 2.008100000000000000e+04 2.025200000000000000e+04 1.970900000000000000e+04 1.987600000000000000e+04 2.003100000000000000e+04 1.969000000000000000e+04 1.988200000000000000e+04 1.989100000000000000e+04 1.980300000000000000e+04 2.018400000000000000e+04 2.025400000000000000e+04 2.001900000000000000e+04 1.990200000000000000e+04 1.979600000000000000e+04 1.991600000000000000e+04 1.977100000000000000e+04 1.958600000000000000e+04 1.977900000000000000e+04 1.958400000000000000e+04 1.947100000000000000e+04 1.973400000000000000e+04 1.960600000000000000e+04 1.941900000000000000e+04 1.968000000000000000e+04 1.961100000000000000e+04 1.988600000000000000e+04 1.996300000000000000e+04 1.982900000000000000e+04 1.951900000000000000e+04 1.961200000000000000e+04 1.950900000000000000e+04 1.967000000000000000e+04 1.968000000000000000e+04 1.960200000000000000e+04 1.949700000000000000e+04 1.953800000000000000e+04 1.973000000000000000e+04 1.970400000000000000e+04 2.000100000000000000e+04 1.979000000000000000e+04 1.989600000000000000e+04 1.971500000000000000e+04 2.010500000000000000e+04 2.006400000000000000e+04 2.010000000000000000e+04 1.994200000000000000e+04 2.019300000000000000e+04 2.025400000000000000e+04 2.008900000000000000e+04 1.979500000000000000e+04 1.978400000000000000e+04 1.980400000000000000e+04 2.000400000000000000e+04 1.988800000000000000e+04 1.982000000000000000e+04 1.982100000000000000e+04 1.986200000000000000e+04 1.978000000000000000e+04 2.003300000000000000e+04 1.990400000000000000e+04 1.994200000000000000e+04 2.010800000000000000e+04 1.985300000000000000e+04 2.042000000000000000e+04 1.999500000000000000e+04 1.994500000000000000e+04 1.982900000000000000e+04 2.019400000000000000e+04 2.024700000000000000e+04 1.974600000000000000e+04 2.013900000000000000e+04 1.981400000000000000e+04 2.014900000000000000e+04 2.045500000000000000e+04 2.019100000000000000e+04 2.017200000000000000e+04 2.013200000000000000e+04 2.003500000000000000e+04 2.022700000000000000e+04 1.984700000000000000e+04 2.029100000000000000e+04 2.013900000000000000e+04 2.013800000000000000e+04 1.974700000000000000e+04 2.017100000000000000e+04 1.993900000000000000e+04 1.988800000000000000e+04 1.996400000000000000e+04 2.002200000000000000e+04 2.016800000000000000e+04 1.996900000000000000e+04 2.007600000000000000e+04 2.000300000000000000e+04 1.984900000000000000e+04 1.993900000000000000e+04 2.013500000000000000e+04 2.048700000000000000e+04 2.002100000000000000e+04 2.039400000000000000e+04 2.056900000000000000e+04 2.056600000000000000e+04 2.037800000000000000e+04 2.029800000000000000e+04 2.053500000000000000e+04 2.014000000000000000e+04 2.010100000000000000e+04 1.997200000000000000e+04 2.027600000000000000e+04 2.029700000000000000e+04 2.002300000000000000e+04 2.027100000000000000e+04 2.023300000000000000e+04 2.018100000000000000e+04 2.036800000000000000e+04 1.990500000000000000e+04 1.991400000000000000e+04 2.016200000000000000e+04 2.037800000000000000e+04 1.979100000000000000e+04 1.996200000000000000e+04 1.995600000000000000e+04 2.003800000000000000e+04 1.984500000000000000e+04 1.966600000000000000e+04 1.981200000000000000e+04 2.000700000000000000e+04 1.998000000000000000e+04 1.996500000000000000e+04 1.989800000000000000e+04 2.007600000000000000e+04 2.005200000000000000e+04 1.993900000000000000e+04 1.965800000000000000e+04 2.002200000000000000e+04 1.977400000000000000e+04 1.987000000000000000e+04 1.989200000000000000e+04 1.997200000000000000e+04 2.004500000000000000e+04 2.026000000000000000e+04 1.984300000000000000e+04 1.993300000000000000e+04 1.986200000000000000e+04 2.016700000000000000e+04 2.032600000000000000e+04 1.992300000000000000e+04 2.019500000000000000e+04 2.030400000000000000e+04 2.001400000000000000e+04 2.019300000000000000e+04 2.012400000000000000e+04 1.992400000000000000e+04 1.982300000000000000e+04 1.979400000000000000e+04 1.987400000000000000e+04 1.990400000000000000e+04 2.008200000000000000e+04 2.007200000000000000e+04 2.002200000000000000e+04 1.997300000000000000e+04 1.985700000000000000e+04 2.027700000000000000e+04 2.011400000000000000e+04 1.965900000000000000e+04 2.016100000000000000e+04 1.956000000000000000e+04 2.006000000000000000e+04 1.992000000000000000e+04 1.984700000000000000e+04 1.975200000000000000e+04 1.945700000000000000e+04 1.972800000000000000e+04 1.943700000000000000e+04 1.957700000000000000e+04 1.962400000000000000e+04 1.977400000000000000e+04 1.992500000000000000e+04 1.982300000000000000e+04 1.981600000000000000e+04 1.989900000000000000e+04 2.024000000000000000e+04 1.992400000000000000e+04 2.017500000000000000e+04 1.987700000000000000e+04 2.007200000000000000e+04 2.019800000000000000e+04 1.985700000000000000e+04 1.984300000000000000e+04 2.012900000000000000e+04 2.036100000000000000e+04 2.010200000000000000e+04 2.018000000000000000e+04 1.988800000000000000e+04 1.973000000000000000e+04 2.012400000000000000e+04 1.982200000000000000e+04 1.998700000000000000e+04 1.979400000000000000e+04 2.003700000000000000e+04 1.996200000000000000e+04 2.017600000000000000e+04 2.025600000000000000e+04 2.031300000000000000e+04 2.018700000000000000e+04 2.020400000000000000e+04 2.007700000000000000e+04 2.044700000000000000e+04 2.026600000000000000e+04 2.029400000000000000e+04 2.004900000000000000e+04 2.003400000000000000e+04 2.008700000000000000e+04 2.017100000000000000e+04 2.012600000000000000e+04 2.008800000000000000e+04 1.992200000000000000e+04 2.003100000000000000e+04 1.981200000000000000e+04 2.000200000000000000e+04 2.014000000000000000e+04 2.038300000000000000e+04 2.027900000000000000e+04 2.038200000000000000e+04 2.022100000000000000e+04 2.021200000000000000e+04 2.023700000000000000e+04 2.024500000000000000e+04 1.997800000000000000e+04 1.997500000000000000e+04 2.001800000000000000e+04 1.992500000000000000e+04 2.010200000000000000e+04 1.969500000000000000e+04 2.021000000000000000e+04 1.997500000000000000e+04 1.991600000000000000e+04 1.992100000000000000e+04 1.984500000000000000e+04 1.960400000000000000e+04 1.993400000000000000e+04 2.007100000000000000e+04 1.972100000000000000e+04 1.966900000000000000e+04 1.993000000000000000e+04 1.961900000000000000e+04 1.988800000000000000e+04 1.993500000000000000e+04 1.984000000000000000e+04 1.977200000000000000e+04 1.975600000000000000e+04 1.995200000000000000e+04 1.977500000000000000e+04 2.006400000000000000e+04 1.994900000000000000e+04 1.997200000000000000e+04 1.973900000000000000e+04 1.989300000000000000e+04 1.987200000000000000e+04 1.971100000000000000e+04 1.963200000000000000e+04 1.994200000000000000e+04 1.966700000000000000e+04 1.999800000000000000e+04 1.980500000000000000e+04 1.995700000000000000e+04 1.958900000000000000e+04 1.998100000000000000e+04 1.970100000000000000e+04 1.987700000000000000e+04 1.981000000000000000e+04 1.986400000000000000e+04 1.997800000000000000e+04 1.972300000000000000e+04 1.987400000000000000e+04 1.977700000000000000e+04 1.931400000000000000e+04 1.945600000000000000e+04 1.973800000000000000e+04 1.951100000000000000e+04 1.951400000000000000e+04 1.966900000000000000e+04 1.969200000000000000e+04 1.997000000000000000e+04 1.975300000000000000e+04 1.980200000000000000e+04 1.966600000000000000e+04 2.017000000000000000e+04 2.009300000000000000e+04 2.022700000000000000e+04 2.024300000000000000e+04 2.017800000000000000e+04 2.015500000000000000e+04 1.997000000000000000e+04 2.023600000000000000e+04 2.010400000000000000e+04 2.023100000000000000e+04 2.017700000000000000e+04 2.058100000000000000e+04 2.026700000000000000e+04 2.058800000000000000e+04 2.046400000000000000e+04 2.034700000000000000e+04 2.043500000000000000e+04 2.044000000000000000e+04 2.040300000000000000e+04 2.010000000000000000e+04 2.040200000000000000e+04 2.001900000000000000e+04 1.995400000000000000e+04 2.012800000000000000e+04 2.005100000000000000e+04 1.984200000000000000e+04 1.973400000000000000e+04 2.010000000000000000e+04 2.018600000000000000e+04 2.011900000000000000e+04 2.007200000000000000e+04 1.997100000000000000e+04 1.984200000000000000e+04 2.005600000000000000e+04 1.979600000000000000e+04 2.012700000000000000e+04 1.985300000000000000e+04 2.000000000000000000e+04 2.015000000000000000e+04 2.005000000000000000e+04 2.006700000000000000e+04 2.026100000000000000e+04 2.010700000000000000e+04 2.026600000000000000e+04 2.001500000000000000e+04 2.027000000000000000e+04 2.022200000000000000e+04 2.011500000000000000e+04 2.038300000000000000e+04 2.005900000000000000e+04 2.009700000000000000e+04 2.005900000000000000e+04 2.017900000000000000e+04 2.013600000000000000e+04 2.011400000000000000e+04 1.998100000000000000e+04 2.016100000000000000e+04 2.025000000000000000e+04 2.026300000000000000e+04 2.002700000000000000e+04 2.054700000000000000e+04 2.007700000000000000e+04 1.998800000000000000e+04 2.015200000000000000e+04 2.008000000000000000e+04 2.013900000000000000e+04 2.028000000000000000e+04 2.013600000000000000e+04 2.020600000000000000e+04 2.031400000000000000e+04 2.015800000000000000e+04 2.021700000000000000e+04 2.033900000000000000e+04 2.045900000000000000e+04 2.029500000000000000e+04 2.061900000000000000e+04 2.042600000000000000e+04 2.066300000000000000e+04 2.035900000000000000e+04 2.038100000000000000e+04 2.058800000000000000e+04 2.029200000000000000e+04 2.055600000000000000e+04 2.041800000000000000e+04 2.046300000000000000e+04 2.027000000000000000e+04 2.053300000000000000e+04 2.032300000000000000e+04 2.032300000000000000e+04 1.997700000000000000e+04 2.034600000000000000e+04 2.029900000000000000e+04 2.057100000000000000e+04 2.045300000000000000e+04 2.046600000000000000e+04 2.039100000000000000e+04 2.048300000000000000e+04 2.036400000000000000e+04 2.022700000000000000e+04 2.031800000000000000e+04 2.047400000000000000e+04 2.040300000000000000e+04 2.043600000000000000e+04 2.041700000000000000e+04 2.019100000000000000e+04 2.037300000000000000e+04 2.005300000000000000e+04 2.056600000000000000e+04 2.016600000000000000e+04 2.037300000000000000e+04 2.027900000000000000e+04 2.033100000000000000e+04 2.041400000000000000e+04 2.037500000000000000e+04 2.038700000000000000e+04 2.028000000000000000e+04 2.056000000000000000e+04 2.036800000000000000e+04 2.086300000000000000e+04 2.041000000000000000e+04 2.075200000000000000e+04 2.098500000000000000e+04 2.071400000000000000e+04 2.076800000000000000e+04 2.090700000000000000e+04 2.081500000000000000e+04 2.081000000000000000e+04 2.064000000000000000e+04 2.055100000000000000e+04 2.063900000000000000e+04 2.073600000000000000e+04 2.050400000000000000e+04 2.059900000000000000e+04 2.067600000000000000e+04 2.055600000000000000e+04 2.079800000000000000e+04 2.079300000000000000e+04 2.076900000000000000e+04 2.050200000000000000e+04 2.070200000000000000e+04 2.045300000000000000e+04 2.059300000000000000e+04 2.081300000000000000e+04 2.077900000000000000e+04 2.047500000000000000e+04 2.025100000000000000e+04 2.045300000000000000e+04 2.047800000000000000e+04 2.075700000000000000e+04 2.064800000000000000e+04 2.034700000000000000e+04 2.046300000000000000e+04 2.034200000000000000e+04 1.995900000000000000e+04 2.029200000000000000e+04 2.050100000000000000e+04 2.059300000000000000e+04 2.049900000000000000e+04 2.053300000000000000e+04 2.049900000000000000e+04 2.066200000000000000e+04 2.052200000000000000e+04 2.070200000000000000e+04 2.047000000000000000e+04 2.043800000000000000e+04 2.076800000000000000e+04 2.087500000000000000e+04 2.062500000000000000e+04 2.056400000000000000e+04 2.073500000000000000e+04 2.039300000000000000e+04 2.063300000000000000e+04 2.032500000000000000e+04 2.059800000000000000e+04 2.052500000000000000e+04 2.042800000000000000e+04 2.059600000000000000e+04 2.055400000000000000e+04 2.051000000000000000e+04 2.053800000000000000e+04 2.056600000000000000e+04 2.056400000000000000e+04 2.059900000000000000e+04 2.076000000000000000e+04 2.052600000000000000e+04 2.040100000000000000e+04 2.027600000000000000e+04 2.052100000000000000e+04 2.040800000000000000e+04 2.033700000000000000e+04 2.038200000000000000e+04 2.042700000000000000e+04 2.049100000000000000e+04 2.051300000000000000e+04 2.053300000000000000e+04 2.051800000000000000e+04 2.057000000000000000e+04 2.062300000000000000e+04 2.038800000000000000e+04 2.020400000000000000e+04 2.044200000000000000e+04 2.019200000000000000e+04 2.060400000000000000e+04 2.028600000000000000e+04 2.056600000000000000e+04 2.015200000000000000e+04 2.040800000000000000e+04 2.044400000000000000e+04 2.031800000000000000e+04 2.036700000000000000e+04 2.060600000000000000e+04 2.044200000000000000e+04 2.008400000000000000e+04 2.009300000000000000e+04 2.030000000000000000e+04 2.040300000000000000e+04 2.032100000000000000e+04 2.044300000000000000e+04 2.050400000000000000e+04 2.050300000000000000e+04 2.072800000000000000e+04 2.057400000000000000e+04 2.070800000000000000e+04 2.069300000000000000e+04 2.094100000000000000e+04 2.101900000000000000e+04 2.067300000000000000e+04 2.067000000000000000e+04 2.060800000000000000e+04 2.079000000000000000e+04 2.100300000000000000e+04 2.119400000000000000e+04 2.097500000000000000e+04 2.070100000000000000e+04 2.064700000000000000e+04 2.092100000000000000e+04 2.057500000000000000e+04 2.056300000000000000e+04 2.077200000000000000e+04 2.094000000000000000e+04 2.087000000000000000e+04 2.126700000000000000e+04 2.101200000000000000e+04 2.107700000000000000e+04 2.124300000000000000e+04 2.096100000000000000e+04 2.070200000000000000e+04 2.088400000000000000e+04 2.077000000000000000e+04 2.057000000000000000e+04 2.054600000000000000e+04 2.090400000000000000e+04 2.084800000000000000e+04 2.084800000000000000e+04 2.040700000000000000e+04 2.116900000000000000e+04 2.091200000000000000e+04 2.100700000000000000e+04 2.095500000000000000e+04 2.069100000000000000e+04 2.080000000000000000e+04 2.092600000000000000e+04 2.070800000000000000e+04 2.096600000000000000e+04 2.082200000000000000e+04 2.057100000000000000e+04 2.077800000000000000e+04 2.082600000000000000e+04 2.061400000000000000e+04 2.083300000000000000e+04 2.058400000000000000e+04 2.064900000000000000e+04 2.080200000000000000e+04 2.074600000000000000e+04 2.077500000000000000e+04 2.044100000000000000e+04 2.025600000000000000e+04 2.002800000000000000e+04 1.968800000000000000e+04 1.949100000000000000e+04 1.930000000000000000e+04 1.874300000000000000e+04 1.867700000000000000e+04 1.834800000000000000e+04 1.813800000000000000e+04 1.804000000000000000e+04 1.772000000000000000e+04 1.755300000000000000e+04 1.728600000000000000e+04 1.729500000000000000e+04 1.720900000000000000e+04 1.693300000000000000e+04 1.705400000000000000e+04 1.674100000000000000e+04 1.686800000000000000e+04 1.642500000000000000e+04 1.619600000000000000e+04 1.631900000000000000e+04 1.600900000000000000e+04 1.598600000000000000e+04 1.590200000000000000e+04 1.578300000000000000e+04 1.562000000000000000e+04 1.547000000000000000e+04 1.520600000000000000e+04 1.532100000000000000e+04 1.538200000000000000e+04 1.500100000000000000e+04 1.496600000000000000e+04 1.498100000000000000e+04 1.491800000000000000e+04 1.489400000000000000e+04 1.490100000000000000e+04 1.466700000000000000e+04 1.449800000000000000e+04 1.465300000000000000e+04 1.422000000000000000e+04 1.454300000000000000e+04 1.448400000000000000e+04 1.431400000000000000e+04 1.424400000000000000e+04 1.414100000000000000e+04 1.399600000000000000e+04 1.393500000000000000e+04 1.401300000000000000e+04 1.395300000000000000e+04 1.384800000000000000e+04 1.368500000000000000e+04 1.365600000000000000e+04 1.337000000000000000e+04 1.348700000000000000e+04 1.350900000000000000e+04 1.345000000000000000e+04 1.337400000000000000e+04 1.314400000000000000e+04 1.325500000000000000e+04 1.294700000000000000e+04 1.309500000000000000e+04 1.313200000000000000e+04 1.289100000000000000e+04 1.310700000000000000e+04 1.304200000000000000e+04 1.285000000000000000e+04 1.297900000000000000e+04 1.297400000000000000e+04 1.279000000000000000e+04 1.283800000000000000e+04 1.274500000000000000e+04 1.264900000000000000e+04 1.264200000000000000e+04 1.260000000000000000e+04 1.249000000000000000e+04 1.253400000000000000e+04 1.238600000000000000e+04 1.238300000000000000e+04 1.217400000000000000e+04 1.217400000000000000e+04 1.237300000000000000e+04 1.214000000000000000e+04 1.228900000000000000e+04 1.206600000000000000e+04 1.203300000000000000e+04 1.194800000000000000e+04 1.208800000000000000e+04 1.208300000000000000e+04 1.188500000000000000e+04 1.184900000000000000e+04 1.192400000000000000e+04 1.179400000000000000e+04 1.179100000000000000e+04 1.182000000000000000e+04 1.196500000000000000e+04 1.181700000000000000e+04 1.184100000000000000e+04 1.195500000000000000e+04 1.157100000000000000e+04 1.156500000000000000e+04 1.170600000000000000e+04 1.133500000000000000e+04 1.151400000000000000e+04 1.158800000000000000e+04 1.151600000000000000e+04 1.126600000000000000e+04 1.117900000000000000e+04 1.158500000000000000e+04 1.150000000000000000e+04 1.132300000000000000e+04 1.132200000000000000e+04 1.131600000000000000e+04 1.106200000000000000e+04 1.116400000000000000e+04 1.121500000000000000e+04 1.113600000000000000e+04 1.108700000000000000e+04 1.101100000000000000e+04 1.099800000000000000e+04 1.087400000000000000e+04 1.083700000000000000e+04 1.080700000000000000e+04 1.085400000000000000e+04 1.083400000000000000e+04 1.083000000000000000e+04 1.078400000000000000e+04 1.079700000000000000e+04 1.058500000000000000e+04 1.068100000000000000e+04 1.076200000000000000e+04 1.064300000000000000e+04 1.071500000000000000e+04 1.055300000000000000e+04 1.074600000000000000e+04 1.056900000000000000e+04 1.065900000000000000e+04 1.035500000000000000e+04 1.043100000000000000e+04 1.061600000000000000e+04 1.069900000000000000e+04 1.037500000000000000e+04 1.043500000000000000e+04 1.034100000000000000e+04 1.026200000000000000e+04 1.053400000000000000e+04 1.041200000000000000e+04 1.039300000000000000e+04 1.019000000000000000e+04 1.029200000000000000e+04 1.037700000000000000e+04 1.021700000000000000e+04 1.019800000000000000e+04 1.012900000000000000e+04 1.022000000000000000e+04 1.039400000000000000e+04 1.017500000000000000e+04 1.010800000000000000e+04 1.026600000000000000e+04 1.017400000000000000e+04 9.909000000000000000e+03 1.008700000000000000e+04 9.924000000000000000e+03 9.956000000000000000e+03 1.013200000000000000e+04 9.987000000000000000e+03 9.968000000000000000e+03 1.006400000000000000e+04 9.939000000000000000e+03 9.963000000000000000e+03 9.938000000000000000e+03 9.873000000000000000e+03 1.003200000000000000e+04 9.869000000000000000e+03 9.815000000000000000e+03 9.768000000000000000e+03 9.866000000000000000e+03 9.876000000000000000e+03 9.850000000000000000e+03 9.639000000000000000e+03 9.753000000000000000e+03 9.646000000000000000e+03 9.646000000000000000e+03 9.933000000000000000e+03 9.748000000000000000e+03 9.705000000000000000e+03 9.413000000000000000e+03 9.874000000000000000e+03 9.510000000000000000e+03 9.716000000000000000e+03 9.548000000000000000e+03 9.665000000000000000e+03 9.416000000000000000e+03 9.787000000000000000e+03 9.580000000000000000e+03 9.348000000000000000e+03 9.391000000000000000e+03 9.624000000000000000e+03 9.529000000000000000e+03 9.453000000000000000e+03 9.206000000000000000e+03 9.475000000000000000e+03 9.334000000000000000e+03 9.414000000000000000e+03 9.506000000000000000e+03 9.299000000000000000e+03 9.305000000000000000e+03 9.538000000000000000e+03 9.303000000000000000e+03 9.527000000000000000e+03 9.160000000000000000e+03 9.408000000000000000e+03 9.374000000000000000e+03 9.256000000000000000e+03 9.269000000000000000e+03 9.357000000000000000e+03 9.322000000000000000e+03 9.208000000000000000e+03 9.091000000000000000e+03 9.095000000000000000e+03 9.190000000000000000e+03 9.385000000000000000e+03 9.058000000000000000e+03 9.219000000000000000e+03 9.018000000000000000e+03 9.044000000000000000e+03 9.088000000000000000e+03 9.168000000000000000e+03 9.144000000000000000e+03 9.197000000000000000e+03 9.286000000000000000e+03 9.150000000000000000e+03 9.330000000000000000e+03 9.062000000000000000e+03 8.932000000000000000e+03 8.916000000000000000e+03 8.918000000000000000e+03 9.051000000000000000e+03 9.038000000000000000e+03 8.993000000000000000e+03 9.005000000000000000e+03 8.788000000000000000e+03 8.905000000000000000e+03 8.808000000000000000e+03 8.928000000000000000e+03 8.957000000000000000e+03 8.924000000000000000e+03 8.644000000000000000e+03 8.844000000000000000e+03 8.955000000000000000e+03 8.951000000000000000e+03 8.987000000000000000e+03 8.678000000000000000e+03 8.751000000000000000e+03 8.671000000000000000e+03 8.760000000000000000e+03 8.589000000000000000e+03 8.672000000000000000e+03 8.523000000000000000e+03 8.575000000000000000e+03 8.656000000000000000e+03 8.610000000000000000e+03 8.770000000000000000e+03 8.437000000000000000e+03 8.632000000000000000e+03 8.535000000000000000e+03 8.607000000000000000e+03 8.482000000000000000e+03 8.488000000000000000e+03 8.551000000000000000e+03 8.511000000000000000e+03 8.461000000000000000e+03 8.443000000000000000e+03 8.289000000000000000e+03 8.303000000000000000e+03 8.545000000000000000e+03 8.376000000000000000e+03 8.489000000000000000e+03 8.586000000000000000e+03 8.307000000000000000e+03 8.462000000000000000e+03 8.388000000000000000e+03 8.404000000000000000e+03 8.153000000000000000e+03 8.444000000000000000e+03 8.396000000000000000e+03 8.341000000000000000e+03 8.431000000000000000e+03 8.396000000000000000e+03 8.345000000000000000e+03 8.431000000000000000e+03 8.363000000000000000e+03 8.306000000000000000e+03 8.353000000000000000e+03 8.348000000000000000e+03 8.431000000000000000e+03 8.497000000000000000e+03 8.400000000000000000e+03 8.249000000000000000e+03 8.262000000000000000e+03 8.309000000000000000e+03 8.116000000000000000e+03 8.459000000000000000e+03 8.344000000000000000e+03 8.223000000000000000e+03 8.340000000000000000e+03 8.125000000000000000e+03 8.452000000000000000e+03 8.346000000000000000e+03 8.311000000000000000e+03 8.160000000000000000e+03 8.290000000000000000e+03 8.217000000000000000e+03 8.204000000000000000e+03 8.004000000000000000e+03 8.213000000000000000e+03 8.232000000000000000e+03 8.111000000000000000e+03 7.895000000000000000e+03 8.329000000000000000e+03 8.138000000000000000e+03 8.046000000000000000e+03 8.318000000000000000e+03 8.209000000000000000e+03 8.027000000000000000e+03 8.090000000000000000e+03 8.079000000000000000e+03 8.097000000000000000e+03 8.043000000000000000e+03 8.070000000000000000e+03 8.149000000000000000e+03 8.026000000000000000e+03 8.057000000000000000e+03 7.993000000000000000e+03 8.153000000000000000e+03 8.042000000000000000e+03 7.918000000000000000e+03 7.930000000000000000e+03 8.099000000000000000e+03 8.135000000000000000e+03 7.974000000000000000e+03 7.865000000000000000e+03 8.196000000000000000e+03 8.108000000000000000e+03 7.928000000000000000e+03 7.947000000000000000e+03 7.997000000000000000e+03 7.971000000000000000e+03 7.870000000000000000e+03 7.983000000000000000e+03 8.039000000000000000e+03 7.852000000000000000e+03 7.932000000000000000e+03 7.797000000000000000e+03 8.032000000000000000e+03 7.768000000000000000e+03 8.055000000000000000e+03 7.965000000000000000e+03 7.803000000000000000e+03 7.835000000000000000e+03 7.876000000000000000e+03 7.699000000000000000e+03 7.807000000000000000e+03 7.666000000000000000e+03 7.898000000000000000e+03 7.834000000000000000e+03 7.743000000000000000e+03 7.891000000000000000e+03 7.756000000000000000e+03 7.670000000000000000e+03 7.916000000000000000e+03 7.740000000000000000e+03 7.913000000000000000e+03 7.552000000000000000e+03 7.639000000000000000e+03 7.830000000000000000e+03 7.794000000000000000e+03 7.831000000000000000e+03 7.680000000000000000e+03 7.934000000000000000e+03 7.710000000000000000e+03 7.801000000000000000e+03 7.787000000000000000e+03 7.539000000000000000e+03 7.711000000000000000e+03 7.746000000000000000e+03 7.684000000000000000e+03 7.838000000000000000e+03 7.782000000000000000e+03 7.590000000000000000e+03 7.643000000000000000e+03 7.871000000000000000e+03 7.656000000000000000e+03 7.635000000000000000e+03 7.675000000000000000e+03 7.660000000000000000e+03 7.597000000000000000e+03 7.748000000000000000e+03 7.784000000000000000e+03 7.890000000000000000e+03 7.649000000000000000e+03 7.633000000000000000e+03 7.738000000000000000e+03 7.686000000000000000e+03 7.670000000000000000e+03 7.532000000000000000e+03 7.473000000000000000e+03 7.447000000000000000e+03 7.706000000000000000e+03 7.733000000000000000e+03 7.627000000000000000e+03 7.760000000000000000e+03 7.763000000000000000e+03 7.456000000000000000e+03 7.588000000000000000e+03 7.597000000000000000e+03 7.598000000000000000e+03 7.683000000000000000e+03 7.674000000000000000e+03 7.679000000000000000e+03 7.655000000000000000e+03 7.564000000000000000e+03 7.574000000000000000e+03 7.441000000000000000e+03 7.577000000000000000e+03 7.611000000000000000e+03 7.423000000000000000e+03 7.371000000000000000e+03 7.408000000000000000e+03 7.448000000000000000e+03 7.581000000000000000e+03 7.322000000000000000e+03 7.532000000000000000e+03 7.554000000000000000e+03 7.452000000000000000e+03 7.573000000000000000e+03 7.389000000000000000e+03 7.484000000000000000e+03 7.440000000000000000e+03 7.416000000000000000e+03 7.555000000000000000e+03 7.551000000000000000e+03 7.522000000000000000e+03 7.342000000000000000e+03 7.323000000000000000e+03 7.413000000000000000e+03 7.358000000000000000e+03 7.555000000000000000e+03 7.429000000000000000e+03 7.418000000000000000e+03 7.454000000000000000e+03 7.269000000000000000e+03 7.411000000000000000e+03 7.285000000000000000e+03 7.353000000000000000e+03 7.423000000000000000e+03 7.246000000000000000e+03 7.307000000000000000e+03 7.315000000000000000e+03 7.373000000000000000e+03 7.301000000000000000e+03 7.415000000000000000e+03 7.402000000000000000e+03 7.311000000000000000e+03 7.232000000000000000e+03 7.324000000000000000e+03 7.374000000000000000e+03 7.413000000000000000e+03 7.448000000000000000e+03 7.200000000000000000e+03 7.307000000000000000e+03 7.353000000000000000e+03 7.324000000000000000e+03 7.380000000000000000e+03 7.283000000000000000e+03 7.318000000000000000e+03 7.330000000000000000e+03 7.220000000000000000e+03 7.199000000000000000e+03 7.246000000000000000e+03 7.400000000000000000e+03 7.328000000000000000e+03 7.393000000000000000e+03 7.252000000000000000e+03 7.286000000000000000e+03 7.330000000000000000e+03 7.324000000000000000e+03 7.147000000000000000e+03 7.374000000000000000e+03 7.326000000000000000e+03 7.141000000000000000e+03 7.138000000000000000e+03 7.149000000000000000e+03 7.055000000000000000e+03 7.170000000000000000e+03 7.166000000000000000e+03 7.115000000000000000e+03 7.129000000000000000e+03 7.310000000000000000e+03 7.340000000000000000e+03 7.099000000000000000e+03 7.077000000000000000e+03 7.325000000000000000e+03 7.173000000000000000e+03 7.232000000000000000e+03 7.129000000000000000e+03 7.112000000000000000e+03 7.277000000000000000e+03 7.291000000000000000e+03 7.171000000000000000e+03 7.196000000000000000e+03 7.093000000000000000e+03 7.075000000000000000e+03 7.080000000000000000e+03 7.094000000000000000e+03 7.143000000000000000e+03 7.012000000000000000e+03 6.978000000000000000e+03 7.163000000000000000e+03 7.170000000000000000e+03 7.125000000000000000e+03 7.156000000000000000e+03 7.003000000000000000e+03 7.096000000000000000e+03 7.080000000000000000e+03 7.026000000000000000e+03 7.088000000000000000e+03 7.132000000000000000e+03 7.021000000000000000e+03 6.981000000000000000e+03 7.022000000000000000e+03 7.032000000000000000e+03 7.107000000000000000e+03 7.042000000000000000e+03 6.825000000000000000e+03 6.937000000000000000e+03 6.942000000000000000e+03 7.034000000000000000e+03 7.128000000000000000e+03 6.929000000000000000e+03 6.947000000000000000e+03 6.985000000000000000e+03 7.020000000000000000e+03 7.063000000000000000e+03 6.894000000000000000e+03 6.889000000000000000e+03 6.989000000000000000e+03 7.041000000000000000e+03 6.812000000000000000e+03 6.916000000000000000e+03 7.183000000000000000e+03 6.810000000000000000e+03 7.017000000000000000e+03 6.954000000000000000e+03 6.774000000000000000e+03 6.943000000000000000e+03 6.861000000000000000e+03 7.029000000000000000e+03 6.911000000000000000e+03 6.900000000000000000e+03 7.085000000000000000e+03 6.879000000000000000e+03 6.890000000000000000e+03 6.907000000000000000e+03 6.889000000000000000e+03 6.919000000000000000e+03 6.987000000000000000e+03 6.864000000000000000e+03 6.764000000000000000e+03 6.932000000000000000e+03 6.992000000000000000e+03 6.832000000000000000e+03 6.902000000000000000e+03 6.846000000000000000e+03 6.973000000000000000e+03 6.978000000000000000e+03 6.919000000000000000e+03 6.940000000000000000e+03 6.881000000000000000e+03 6.972000000000000000e+03 6.845000000000000000e+03 6.837000000000000000e+03 6.997000000000000000e+03 6.688000000000000000e+03 6.964000000000000000e+03 6.890000000000000000e+03 6.844000000000000000e+03 6.926000000000000000e+03 6.887000000000000000e+03 6.771000000000000000e+03 6.758000000000000000e+03 6.772000000000000000e+03 6.942000000000000000e+03 6.711000000000000000e+03 6.880000000000000000e+03 6.687000000000000000e+03 6.818000000000000000e+03 6.837000000000000000e+03 6.753000000000000000e+03 6.803000000000000000e+03 6.675000000000000000e+03 6.706000000000000000e+03 6.695000000000000000e+03 6.805000000000000000e+03 6.834000000000000000e+03 6.634000000000000000e+03 6.827000000000000000e+03 6.878000000000000000e+03 6.657000000000000000e+03 6.785000000000000000e+03 6.743000000000000000e+03 6.695000000000000000e+03 6.633000000000000000e+03 6.727000000000000000e+03 6.593000000000000000e+03 6.575000000000000000e+03 6.501000000000000000e+03 6.611000000000000000e+03 6.542000000000000000e+03 6.675000000000000000e+03 6.598000000000000000e+03 6.610000000000000000e+03 6.601000000000000000e+03 6.874000000000000000e+03 6.740000000000000000e+03 6.676000000000000000e+03 6.624000000000000000e+03 6.633000000000000000e+03 6.624000000000000000e+03 6.684000000000000000e+03 6.583000000000000000e+03 6.558000000000000000e+03 6.449000000000000000e+03 6.660000000000000000e+03 6.562000000000000000e+03 6.507000000000000000e+03 6.706000000000000000e+03 6.486000000000000000e+03 6.594000000000000000e+03 6.679000000000000000e+03 6.521000000000000000e+03 6.563000000000000000e+03 6.423000000000000000e+03 6.568000000000000000e+03 6.566000000000000000e+03 6.550000000000000000e+03 6.410000000000000000e+03 6.538000000000000000e+03 6.541000000000000000e+03 6.424000000000000000e+03 6.555000000000000000e+03 6.554000000000000000e+03 6.470000000000000000e+03 6.384000000000000000e+03 6.360000000000000000e+03 6.492000000000000000e+03 6.445000000000000000e+03 6.468000000000000000e+03 6.478000000000000000e+03 6.400000000000000000e+03 6.497000000000000000e+03 6.346000000000000000e+03 6.343000000000000000e+03 6.334000000000000000e+03 6.406000000000000000e+03 6.438000000000000000e+03 6.424000000000000000e+03 6.385000000000000000e+03 6.405000000000000000e+03 6.497000000000000000e+03 6.463000000000000000e+03 6.445000000000000000e+03 6.395000000000000000e+03 6.415000000000000000e+03 6.472000000000000000e+03 6.443000000000000000e+03 6.424000000000000000e+03 6.366000000000000000e+03 6.439000000000000000e+03 6.421000000000000000e+03 6.376000000000000000e+03 6.243000000000000000e+03 6.518000000000000000e+03 6.546000000000000000e+03 6.277000000000000000e+03 6.377000000000000000e+03 6.436000000000000000e+03 6.377000000000000000e+03 6.423000000000000000e+03 6.320000000000000000e+03 6.337000000000000000e+03 6.280000000000000000e+03 6.423000000000000000e+03 6.382000000000000000e+03 6.191000000000000000e+03 6.370000000000000000e+03 6.356000000000000000e+03 6.385000000000000000e+03 6.554000000000000000e+03 6.342000000000000000e+03 6.371000000000000000e+03 6.278000000000000000e+03 6.344000000000000000e+03 6.264000000000000000e+03 6.304000000000000000e+03 6.236000000000000000e+03 6.385000000000000000e+03 6.285000000000000000e+03 6.318000000000000000e+03 6.312000000000000000e+03 6.235000000000000000e+03 6.236000000000000000e+03 6.321000000000000000e+03 6.113000000000000000e+03 6.385000000000000000e+03 6.351000000000000000e+03 6.443000000000000000e+03 6.280000000000000000e+03 6.278000000000000000e+03 6.182000000000000000e+03 6.355000000000000000e+03 6.283000000000000000e+03 6.313000000000000000e+03 6.184000000000000000e+03 6.077000000000000000e+03 6.289000000000000000e+03 6.352000000000000000e+03 6.389000000000000000e+03 6.125000000000000000e+03 6.341000000000000000e+03 6.400000000000000000e+03 6.251000000000000000e+03 6.401000000000000000e+03 6.339000000000000000e+03 6.241000000000000000e+03 6.228000000000000000e+03 6.272000000000000000e+03 6.276000000000000000e+03 6.307000000000000000e+03 6.291000000000000000e+03 6.326000000000000000e+03 6.262000000000000000e+03 6.197000000000000000e+03 6.245000000000000000e+03 6.167000000000000000e+03 6.207000000000000000e+03 6.251000000000000000e+03 6.128000000000000000e+03 6.158000000000000000e+03 6.118000000000000000e+03 6.274000000000000000e+03 6.264000000000000000e+03 6.299000000000000000e+03 6.185000000000000000e+03 6.278000000000000000e+03 6.185000000000000000e+03 6.191000000000000000e+03 6.160000000000000000e+03 6.309000000000000000e+03 6.223000000000000000e+03 6.119000000000000000e+03 6.196000000000000000e+03 6.055000000000000000e+03 6.147000000000000000e+03 6.231000000000000000e+03 6.129000000000000000e+03 5.987000000000000000e+03 6.194000000000000000e+03 5.993000000000000000e+03 6.114000000000000000e+03 6.101000000000000000e+03 6.009000000000000000e+03 6.034000000000000000e+03 6.070000000000000000e+03 6.195000000000000000e+03 5.883000000000000000e+03 5.995000000000000000e+03 5.917000000000000000e+03 6.138000000000000000e+03 6.182000000000000000e+03 6.124000000000000000e+03 6.136000000000000000e+03 6.063000000000000000e+03 5.955000000000000000e+03 6.061000000000000000e+03 6.135000000000000000e+03 6.091000000000000000e+03 6.087000000000000000e+03 6.068000000000000000e+03 6.055000000000000000e+03 6.077000000000000000e+03 6.175000000000000000e+03 5.957000000000000000e+03 5.974000000000000000e+03 6.105000000000000000e+03 5.939000000000000000e+03 6.140000000000000000e+03 6.013000000000000000e+03 6.104000000000000000e+03 6.080000000000000000e+03 5.932000000000000000e+03 5.974000000000000000e+03 5.981000000000000000e+03 5.954000000000000000e+03 6.026000000000000000e+03 5.888000000000000000e+03 5.943000000000000000e+03 5.971000000000000000e+03 6.101000000000000000e+03 6.047000000000000000e+03 6.063000000000000000e+03 6.058000000000000000e+03 5.887000000000000000e+03 5.967000000000000000e+03 5.987000000000000000e+03 5.862000000000000000e+03 5.958000000000000000e+03 5.857000000000000000e+03 5.948000000000000000e+03 6.039000000000000000e+03 5.843000000000000000e+03 5.951000000000000000e+03 5.928000000000000000e+03 5.999000000000000000e+03 5.774000000000000000e+03 5.944000000000000000e+03 5.953000000000000000e+03 5.882000000000000000e+03 5.957000000000000000e+03 5.840000000000000000e+03 5.996000000000000000e+03 5.948000000000000000e+03 5.953000000000000000e+03 6.026000000000000000e+03 5.868000000000000000e+03 5.806000000000000000e+03 5.922000000000000000e+03 5.872000000000000000e+03 5.911000000000000000e+03 5.890000000000000000e+03 5.820000000000000000e+03 5.837000000000000000e+03 5.971000000000000000e+03 5.858000000000000000e+03 5.972000000000000000e+03 5.873000000000000000e+03 5.775000000000000000e+03 5.906000000000000000e+03 5.815000000000000000e+03 5.886000000000000000e+03 5.795000000000000000e+03 5.788000000000000000e+03 5.890000000000000000e+03 5.799000000000000000e+03 5.859000000000000000e+03 5.882000000000000000e+03 5.884000000000000000e+03 5.810000000000000000e+03 5.787000000000000000e+03 5.886000000000000000e+03 5.790000000000000000e+03 5.751000000000000000e+03 5.973000000000000000e+03 5.820000000000000000e+03 5.864000000000000000e+03 5.783000000000000000e+03 5.821000000000000000e+03 5.865000000000000000e+03 5.680000000000000000e+03 5.821000000000000000e+03 5.785000000000000000e+03 5.670000000000000000e+03 5.714000000000000000e+03 5.778000000000000000e+03 5.830000000000000000e+03 5.569000000000000000e+03 5.694000000000000000e+03 5.727000000000000000e+03 5.707000000000000000e+03 5.705000000000000000e+03 5.782000000000000000e+03 5.809000000000000000e+03 5.815000000000000000e+03 5.825000000000000000e+03 5.767000000000000000e+03 5.834000000000000000e+03 5.644000000000000000e+03 5.642000000000000000e+03 5.830000000000000000e+03 5.708000000000000000e+03 5.811000000000000000e+03 5.710000000000000000e+03 5.888000000000000000e+03 5.848000000000000000e+03 5.817000000000000000e+03 5.666000000000000000e+03 5.641000000000000000e+03 5.756000000000000000e+03 5.739000000000000000e+03 5.747000000000000000e+03 5.722000000000000000e+03 5.693000000000000000e+03 5.704000000000000000e+03 5.635000000000000000e+03 5.774000000000000000e+03 5.806000000000000000e+03 5.693000000000000000e+03 5.728000000000000000e+03 5.577000000000000000e+03 5.777000000000000000e+03 5.661000000000000000e+03 5.671000000000000000e+03 5.624000000000000000e+03 5.728000000000000000e+03 5.714000000000000000e+03 5.524000000000000000e+03 5.733000000000000000e+03 5.696000000000000000e+03 5.782000000000000000e+03 5.591000000000000000e+03 5.601000000000000000e+03 5.600000000000000000e+03 5.515000000000000000e+03 5.641000000000000000e+03 5.561000000000000000e+03 5.651000000000000000e+03 5.498000000000000000e+03 5.616000000000000000e+03 5.604000000000000000e+03 5.621000000000000000e+03 5.585000000000000000e+03 5.473000000000000000e+03 5.732000000000000000e+03 5.613000000000000000e+03 5.516000000000000000e+03 5.687000000000000000e+03 5.598000000000000000e+03 5.638000000000000000e+03 5.617000000000000000e+03 5.585000000000000000e+03 5.423000000000000000e+03 5.631000000000000000e+03 5.570000000000000000e+03 5.637000000000000000e+03 5.466000000000000000e+03 5.602000000000000000e+03 5.594000000000000000e+03 5.545000000000000000e+03 5.539000000000000000e+03 5.414000000000000000e+03 5.538000000000000000e+03 5.538000000000000000e+03 5.544000000000000000e+03 5.374000000000000000e+03 5.683000000000000000e+03 5.574000000000000000e+03 5.401000000000000000e+03 5.500000000000000000e+03 5.393000000000000000e+03 5.518000000000000000e+03 5.496000000000000000e+03 5.503000000000000000e+03 5.421000000000000000e+03 5.564000000000000000e+03 5.545000000000000000e+03 5.577000000000000000e+03 5.522000000000000000e+03 5.536000000000000000e+03 5.548000000000000000e+03 5.442000000000000000e+03 5.455000000000000000e+03 5.458000000000000000e+03 5.410000000000000000e+03 5.456000000000000000e+03 5.492000000000000000e+03 5.508000000000000000e+03 5.409000000000000000e+03 5.445000000000000000e+03 5.322000000000000000e+03 5.335000000000000000e+03 5.547000000000000000e+03 5.442000000000000000e+03 5.437000000000000000e+03 5.387000000000000000e+03 5.353000000000000000e+03 5.276000000000000000e+03 5.448000000000000000e+03 5.412000000000000000e+03 5.424000000000000000e+03 5.318000000000000000e+03 5.336000000000000000e+03 5.531000000000000000e+03 5.491000000000000000e+03 5.394000000000000000e+03 5.341000000000000000e+03 5.521000000000000000e+03 5.512000000000000000e+03 5.434000000000000000e+03 5.505000000000000000e+03 5.357000000000000000e+03 5.348000000000000000e+03 5.259000000000000000e+03 5.408000000000000000e+03 5.389000000000000000e+03 5.330000000000000000e+03 5.567000000000000000e+03 5.404000000000000000e+03 5.465000000000000000e+03 5.285000000000000000e+03 5.397000000000000000e+03 5.303000000000000000e+03 5.354000000000000000e+03 5.277000000000000000e+03 5.367000000000000000e+03 5.386000000000000000e+03 5.185000000000000000e+03 5.140000000000000000e+03 5.302000000000000000e+03 5.253000000000000000e+03 5.429000000000000000e+03 5.403000000000000000e+03 5.294000000000000000e+03 5.361000000000000000e+03 5.322000000000000000e+03 5.197000000000000000e+03 5.373000000000000000e+03 5.262000000000000000e+03 5.349000000000000000e+03 5.348000000000000000e+03 5.333000000000000000e+03 5.306000000000000000e+03 5.386000000000000000e+03 5.222000000000000000e+03 5.348000000000000000e+03 5.279000000000000000e+03 5.265000000000000000e+03 5.288000000000000000e+03 5.160000000000000000e+03 5.171000000000000000e+03 5.166000000000000000e+03 5.228000000000000000e+03 5.299000000000000000e+03 5.305000000000000000e+03 5.243000000000000000e+03 5.260000000000000000e+03 5.171000000000000000e+03 5.284000000000000000e+03 5.191000000000000000e+03 5.222000000000000000e+03 5.274000000000000000e+03 5.193000000000000000e+03 5.085000000000000000e+03 5.111000000000000000e+03 5.208000000000000000e+03 5.197000000000000000e+03 5.184000000000000000e+03 5.232000000000000000e+03 5.159000000000000000e+03 5.287000000000000000e+03 5.202000000000000000e+03 5.184000000000000000e+03 5.173000000000000000e+03 5.107000000000000000e+03 5.130000000000000000e+03 5.073000000000000000e+03 5.295000000000000000e+03 5.203000000000000000e+03 5.083000000000000000e+03 5.106000000000000000e+03 5.218000000000000000e+03 5.133000000000000000e+03 5.212000000000000000e+03 5.154000000000000000e+03 5.176000000000000000e+03 5.103000000000000000e+03 5.350000000000000000e+03 5.043000000000000000e+03 5.110000000000000000e+03 5.017000000000000000e+03 5.075000000000000000e+03 5.117000000000000000e+03 5.073000000000000000e+03 4.971000000000000000e+03 5.025000000000000000e+03 5.188000000000000000e+03 5.000000000000000000e+03 5.001000000000000000e+03 5.127000000000000000e+03 5.070000000000000000e+03 5.110000000000000000e+03 5.097000000000000000e+03 5.109000000000000000e+03 5.032000000000000000e+03 5.015000000000000000e+03 4.963000000000000000e+03 5.140000000000000000e+03 4.939000000000000000e+03 5.085000000000000000e+03 5.071000000000000000e+03 4.994000000000000000e+03 4.983000000000000000e+03 5.144000000000000000e+03 5.111000000000000000e+03 4.883000000000000000e+03 4.963000000000000000e+03 4.947000000000000000e+03 5.037000000000000000e+03 4.932000000000000000e+03 5.000000000000000000e+03 5.055000000000000000e+03 5.023000000000000000e+03 4.915000000000000000e+03 4.976000000000000000e+03 5.075000000000000000e+03 5.065000000000000000e+03 4.949000000000000000e+03 4.900000000000000000e+03 4.956000000000000000e+03 4.925000000000000000e+03 4.865000000000000000e+03 4.954000000000000000e+03 4.991000000000000000e+03 4.927000000000000000e+03 5.036000000000000000e+03 4.928000000000000000e+03 4.908000000000000000e+03 4.920000000000000000e+03 4.929000000000000000e+03 5.030000000000000000e+03 4.982000000000000000e+03 4.849000000000000000e+03 5.027000000000000000e+03 5.002000000000000000e+03 5.047000000000000000e+03 4.817000000000000000e+03 4.835000000000000000e+03 5.006000000000000000e+03 4.910000000000000000e+03 4.881000000000000000e+03 4.926000000000000000e+03 4.907000000000000000e+03 4.815000000000000000e+03 4.854000000000000000e+03 4.838000000000000000e+03 4.854000000000000000e+03 4.962000000000000000e+03 4.907000000000000000e+03 4.968000000000000000e+03 4.894000000000000000e+03 4.786000000000000000e+03 4.829000000000000000e+03 4.862000000000000000e+03 4.896000000000000000e+03 4.699000000000000000e+03 4.805000000000000000e+03 4.900000000000000000e+03 4.862000000000000000e+03 4.791000000000000000e+03 4.933000000000000000e+03 4.848000000000000000e+03 4.805000000000000000e+03 4.866000000000000000e+03 4.756000000000000000e+03 4.777000000000000000e+03 4.868000000000000000e+03 4.796000000000000000e+03 4.848000000000000000e+03 4.735000000000000000e+03 4.974000000000000000e+03 4.799000000000000000e+03 4.725000000000000000e+03 4.850000000000000000e+03 4.739000000000000000e+03 4.738000000000000000e+03 4.691000000000000000e+03 4.770000000000000000e+03 4.811000000000000000e+03 4.907000000000000000e+03 4.716000000000000000e+03 4.808000000000000000e+03 4.785000000000000000e+03 4.746000000000000000e+03 4.871000000000000000e+03 4.758000000000000000e+03 4.820000000000000000e+03 4.681000000000000000e+03 4.785000000000000000e+03 4.806000000000000000e+03 4.883000000000000000e+03 4.681000000000000000e+03 4.668000000000000000e+03 4.744000000000000000e+03 4.741000000000000000e+03 4.622000000000000000e+03 4.682000000000000000e+03 4.754000000000000000e+03 4.834000000000000000e+03 4.656000000000000000e+03 4.752000000000000000e+03 4.667000000000000000e+03 4.750000000000000000e+03 4.673000000000000000e+03 4.817000000000000000e+03 4.646000000000000000e+03 4.792000000000000000e+03 4.782000000000000000e+03 4.747000000000000000e+03 4.637000000000000000e+03 4.669000000000000000e+03 4.744000000000000000e+03 4.652000000000000000e+03 4.821000000000000000e+03 4.654000000000000000e+03 4.627000000000000000e+03 4.613000000000000000e+03 4.675000000000000000e+03 4.580000000000000000e+03 4.688000000000000000e+03 4.667000000000000000e+03 4.608000000000000000e+03 4.612000000000000000e+03 4.717000000000000000e+03 4.670000000000000000e+03 4.694000000000000000e+03 4.639000000000000000e+03 4.576000000000000000e+03 4.698000000000000000e+03 4.672000000000000000e+03 4.669000000000000000e+03 4.717000000000000000e+03 4.648000000000000000e+03 4.605000000000000000e+03 4.627000000000000000e+03 4.741000000000000000e+03 4.656000000000000000e+03 4.741000000000000000e+03 4.584000000000000000e+03 4.749000000000000000e+03 4.617000000000000000e+03 4.602000000000000000e+03 4.599000000000000000e+03 4.612000000000000000e+03 4.594000000000000000e+03 4.546000000000000000e+03 4.477000000000000000e+03 4.526000000000000000e+03 4.661000000000000000e+03 4.638000000000000000e+03 4.657000000000000000e+03 4.542000000000000000e+03 4.647000000000000000e+03 4.731000000000000000e+03 4.506000000000000000e+03 4.622000000000000000e+03 4.631000000000000000e+03 4.593000000000000000e+03 4.556000000000000000e+03 4.587000000000000000e+03 4.544000000000000000e+03 4.649000000000000000e+03 4.622000000000000000e+03 4.622000000000000000e+03 4.535000000000000000e+03 4.596000000000000000e+03 4.635000000000000000e+03 4.605000000000000000e+03 4.522000000000000000e+03 4.537000000000000000e+03 4.576000000000000000e+03 4.565000000000000000e+03 4.499000000000000000e+03 4.526000000000000000e+03 4.537000000000000000e+03 4.429000000000000000e+03 4.521000000000000000e+03 4.568000000000000000e+03 4.463000000000000000e+03 4.493000000000000000e+03 4.561000000000000000e+03 4.476000000000000000e+03 4.509000000000000000e+03 4.535000000000000000e+03 4.515000000000000000e+03 4.482000000000000000e+03 4.547000000000000000e+03 4.462000000000000000e+03 4.592000000000000000e+03 4.578000000000000000e+03 4.521000000000000000e+03 4.426000000000000000e+03 4.404000000000000000e+03 4.543000000000000000e+03 4.487000000000000000e+03 4.563000000000000000e+03 4.499000000000000000e+03 4.559000000000000000e+03 4.531000000000000000e+03 4.516000000000000000e+03 4.578000000000000000e+03 4.541000000000000000e+03 4.391000000000000000e+03 4.408000000000000000e+03 4.353000000000000000e+03 4.357000000000000000e+03 4.353000000000000000e+03 4.389000000000000000e+03 4.500000000000000000e+03 4.465000000000000000e+03 4.413000000000000000e+03 4.398000000000000000e+03 4.444000000000000000e+03 4.361000000000000000e+03 4.396000000000000000e+03 4.433000000000000000e+03 4.477000000000000000e+03 4.369000000000000000e+03 4.329000000000000000e+03 4.394000000000000000e+03 4.415000000000000000e+03 4.379000000000000000e+03 4.453000000000000000e+03 4.454000000000000000e+03 4.348000000000000000e+03 4.305000000000000000e+03 4.434000000000000000e+03 4.276000000000000000e+03 4.264000000000000000e+03 4.397000000000000000e+03 4.476000000000000000e+03 4.482000000000000000e+03 4.560000000000000000e+03 4.467000000000000000e+03 4.437000000000000000e+03 4.307000000000000000e+03 4.329000000000000000e+03 4.413000000000000000e+03 4.463000000000000000e+03 4.389000000000000000e+03 4.285000000000000000e+03 4.472000000000000000e+03 4.292000000000000000e+03 4.249000000000000000e+03 4.487000000000000000e+03 4.331000000000000000e+03 4.304000000000000000e+03 4.355000000000000000e+03 4.375000000000000000e+03 4.489000000000000000e+03 4.462000000000000000e+03 4.279000000000000000e+03 4.250000000000000000e+03 4.285000000000000000e+03 4.382000000000000000e+03 4.278000000000000000e+03 4.301000000000000000e+03 4.215000000000000000e+03 4.336000000000000000e+03 4.299000000000000000e+03 4.285000000000000000e+03 4.257000000000000000e+03 4.321000000000000000e+03 4.305000000000000000e+03 4.319000000000000000e+03 4.209000000000000000e+03 4.309000000000000000e+03 4.277000000000000000e+03 4.252000000000000000e+03 4.260000000000000000e+03 4.384000000000000000e+03 4.342000000000000000e+03 4.322000000000000000e+03 4.341000000000000000e+03 4.213000000000000000e+03 4.367000000000000000e+03 4.308000000000000000e+03 4.306000000000000000e+03 4.274000000000000000e+03 4.404000000000000000e+03 4.290000000000000000e+03 4.366000000000000000e+03 4.262000000000000000e+03 4.294000000000000000e+03 4.228000000000000000e+03 4.284000000000000000e+03 4.226000000000000000e+03 4.212000000000000000e+03 4.249000000000000000e+03 4.275000000000000000e+03 4.254000000000000000e+03 4.149000000000000000e+03 4.243000000000000000e+03 4.241000000000000000e+03 4.296000000000000000e+03 4.200000000000000000e+03 4.314000000000000000e+03 4.166000000000000000e+03 4.256000000000000000e+03 4.253000000000000000e+03 4.406000000000000000e+03 4.235000000000000000e+03 4.391000000000000000e+03 4.269000000000000000e+03 4.206000000000000000e+03 4.332000000000000000e+03 4.164000000000000000e+03 4.312000000000000000e+03 4.261000000000000000e+03 4.183000000000000000e+03 4.303000000000000000e+03 4.259000000000000000e+03 4.184000000000000000e+03 4.192000000000000000e+03 4.118000000000000000e+03 4.161000000000000000e+03 4.201000000000000000e+03 4.133000000000000000e+03 4.314000000000000000e+03 4.082000000000000000e+03 4.100000000000000000e+03 4.103000000000000000e+03 4.067000000000000000e+03 4.109000000000000000e+03 4.141000000000000000e+03 4.314000000000000000e+03 4.156000000000000000e+03 4.152000000000000000e+03 4.185000000000000000e+03 4.208000000000000000e+03 4.072000000000000000e+03 4.276000000000000000e+03 4.123000000000000000e+03 4.186000000000000000e+03 4.129000000000000000e+03 4.176000000000000000e+03 4.179000000000000000e+03 4.213000000000000000e+03 4.009000000000000000e+03 4.122000000000000000e+03 4.199000000000000000e+03 4.060000000000000000e+03 4.115000000000000000e+03 4.156000000000000000e+03 4.030000000000000000e+03 4.112000000000000000e+03 4.114000000000000000e+03 4.153000000000000000e+03 4.142000000000000000e+03 4.036000000000000000e+03 4.134000000000000000e+03 4.021000000000000000e+03 4.076000000000000000e+03 4.064000000000000000e+03 4.036000000000000000e+03 4.027000000000000000e+03 3.982000000000000000e+03 4.099000000000000000e+03 4.092000000000000000e+03 4.042000000000000000e+03 4.132000000000000000e+03 4.002000000000000000e+03 4.081000000000000000e+03 4.094000000000000000e+03 4.108000000000000000e+03 4.060000000000000000e+03 4.018000000000000000e+03 4.165000000000000000e+03 4.178000000000000000e+03 3.991000000000000000e+03 4.138000000000000000e+03 4.088000000000000000e+03 4.048000000000000000e+03 3.988000000000000000e+03 3.974000000000000000e+03 4.061000000000000000e+03 4.020000000000000000e+03 4.068000000000000000e+03 4.118000000000000000e+03 4.022000000000000000e+03 3.995000000000000000e+03 3.918000000000000000e+03 3.889000000000000000e+03 4.104000000000000000e+03 3.957000000000000000e+03 4.130000000000000000e+03 4.104000000000000000e+03 4.081000000000000000e+03 4.042000000000000000e+03 4.060000000000000000e+03 4.081000000000000000e+03 4.053000000000000000e+03 3.952000000000000000e+03 3.900000000000000000e+03 4.124000000000000000e+03 4.095000000000000000e+03 4.006000000000000000e+03 4.004000000000000000e+03 4.055000000000000000e+03 3.967000000000000000e+03 3.994000000000000000e+03 4.004000000000000000e+03 3.976000000000000000e+03 3.919000000000000000e+03 3.981000000000000000e+03 3.896000000000000000e+03 3.968000000000000000e+03 4.073000000000000000e+03 4.031000000000000000e+03 3.959000000000000000e+03 3.881000000000000000e+03 4.010000000000000000e+03 3.977000000000000000e+03 3.882000000000000000e+03 4.016000000000000000e+03 3.884000000000000000e+03 3.924000000000000000e+03 3.853000000000000000e+03 4.050000000000000000e+03 3.990000000000000000e+03 4.052000000000000000e+03 3.916000000000000000e+03 4.014000000000000000e+03 3.902000000000000000e+03 3.957000000000000000e+03 3.907000000000000000e+03 3.811000000000000000e+03 3.790000000000000000e+03 3.965000000000000000e+03 3.937000000000000000e+03 3.983000000000000000e+03 3.925000000000000000e+03 3.875000000000000000e+03 3.876000000000000000e+03 3.914000000000000000e+03 3.969000000000000000e+03 3.984000000000000000e+03 3.941000000000000000e+03 3.909000000000000000e+03 3.969000000000000000e+03 3.888000000000000000e+03 3.855000000000000000e+03 3.906000000000000000e+03 3.807000000000000000e+03 3.882000000000000000e+03 3.936000000000000000e+03 3.866000000000000000e+03 3.727000000000000000e+03 3.846000000000000000e+03 4.014000000000000000e+03 3.927000000000000000e+03 3.866000000000000000e+03 3.841000000000000000e+03 3.851000000000000000e+03 3.888000000000000000e+03 3.860000000000000000e+03 3.986000000000000000e+03 3.725000000000000000e+03 3.862000000000000000e+03 3.866000000000000000e+03 3.801000000000000000e+03 3.802000000000000000e+03 3.954000000000000000e+03 3.923000000000000000e+03 3.726000000000000000e+03 3.842000000000000000e+03 3.909000000000000000e+03 3.780000000000000000e+03 3.738000000000000000e+03 3.914000000000000000e+03 3.836000000000000000e+03 3.887000000000000000e+03 3.832000000000000000e+03 3.817000000000000000e+03 3.714000000000000000e+03 3.838000000000000000e+03 3.743000000000000000e+03 3.932000000000000000e+03 3.744000000000000000e+03 3.758000000000000000e+03 3.841000000000000000e+03 3.812000000000000000e+03 3.863000000000000000e+03 3.855000000000000000e+03 3.878000000000000000e+03 3.818000000000000000e+03 3.752000000000000000e+03 3.774000000000000000e+03 3.810000000000000000e+03 3.778000000000000000e+03 3.756000000000000000e+03 3.785000000000000000e+03 3.722000000000000000e+03 3.750000000000000000e+03 3.670000000000000000e+03 3.785000000000000000e+03 3.795000000000000000e+03 3.909000000000000000e+03 3.787000000000000000e+03 3.810000000000000000e+03 3.741000000000000000e+03 3.717000000000000000e+03 3.733000000000000000e+03 3.808000000000000000e+03 3.663000000000000000e+03 3.710000000000000000e+03 3.675000000000000000e+03 3.681000000000000000e+03 3.787000000000000000e+03 3.794000000000000000e+03 3.776000000000000000e+03 3.759000000000000000e+03 3.712000000000000000e+03 3.793000000000000000e+03 3.687000000000000000e+03 3.826000000000000000e+03 3.846000000000000000e+03 3.743000000000000000e+03 3.685000000000000000e+03 3.722000000000000000e+03 3.613000000000000000e+03 3.716000000000000000e+03 3.840000000000000000e+03 3.761000000000000000e+03 3.690000000000000000e+03 3.700000000000000000e+03 3.640000000000000000e+03 3.702000000000000000e+03 3.789000000000000000e+03 3.637000000000000000e+03 3.731000000000000000e+03 3.897000000000000000e+03 3.674000000000000000e+03 3.737000000000000000e+03 3.749000000000000000e+03 3.715000000000000000e+03 3.672000000000000000e+03 3.619000000000000000e+03 3.686000000000000000e+03 3.576000000000000000e+03 3.641000000000000000e+03 3.685000000000000000e+03 3.678000000000000000e+03 3.675000000000000000e+03 3.647000000000000000e+03 3.772000000000000000e+03 3.617000000000000000e+03 3.575000000000000000e+03 3.622000000000000000e+03 3.607000000000000000e+03 3.737000000000000000e+03 3.711000000000000000e+03 3.540000000000000000e+03 3.651000000000000000e+03 3.674000000000000000e+03 3.588000000000000000e+03 3.740000000000000000e+03 3.564000000000000000e+03 3.663000000000000000e+03 3.694000000000000000e+03 3.596000000000000000e+03 3.684000000000000000e+03 3.596000000000000000e+03 3.721000000000000000e+03 3.614000000000000000e+03 3.625000000000000000e+03 3.652000000000000000e+03 3.742000000000000000e+03 3.570000000000000000e+03 3.573000000000000000e+03 3.612000000000000000e+03 3.593000000000000000e+03 3.590000000000000000e+03 3.572000000000000000e+03 3.563000000000000000e+03 3.586000000000000000e+03 3.606000000000000000e+03 3.622000000000000000e+03 3.543000000000000000e+03 3.734000000000000000e+03 3.653000000000000000e+03 3.599000000000000000e+03 3.591000000000000000e+03 3.591000000000000000e+03 3.648000000000000000e+03 3.589000000000000000e+03 3.694000000000000000e+03 3.614000000000000000e+03 3.691000000000000000e+03 3.567000000000000000e+03 3.658000000000000000e+03 3.616000000000000000e+03 3.605000000000000000e+03 3.571000000000000000e+03 3.579000000000000000e+03 3.588000000000000000e+03 3.647000000000000000e+03 3.587000000000000000e+03 3.574000000000000000e+03 3.616000000000000000e+03 3.453000000000000000e+03 3.533000000000000000e+03 3.611000000000000000e+03 3.444000000000000000e+03 3.511000000000000000e+03 3.620000000000000000e+03 3.600000000000000000e+03 3.641000000000000000e+03 3.565000000000000000e+03 3.614000000000000000e+03 3.570000000000000000e+03 3.488000000000000000e+03 3.535000000000000000e+03 3.402000000000000000e+03 3.576000000000000000e+03 3.390000000000000000e+03 3.465000000000000000e+03 3.583000000000000000e+03 3.456000000000000000e+03 3.502000000000000000e+03 3.597000000000000000e+03 3.424000000000000000e+03 3.518000000000000000e+03 3.628000000000000000e+03 3.516000000000000000e+03 3.526000000000000000e+03 3.414000000000000000e+03 3.594000000000000000e+03 3.468000000000000000e+03 3.553000000000000000e+03 3.538000000000000000e+03 3.523000000000000000e+03 3.550000000000000000e+03 3.486000000000000000e+03 3.526000000000000000e+03 3.517000000000000000e+03 3.468000000000000000e+03 3.506000000000000000e+03 3.493000000000000000e+03 3.487000000000000000e+03 3.485000000000000000e+03 3.424000000000000000e+03 3.416000000000000000e+03 3.379000000000000000e+03 3.504000000000000000e+03 3.590000000000000000e+03 3.485000000000000000e+03 3.425000000000000000e+03 3.597000000000000000e+03 3.484000000000000000e+03 3.404000000000000000e+03 3.511000000000000000e+03 3.484000000000000000e+03 3.429000000000000000e+03 3.435000000000000000e+03 3.366000000000000000e+03 3.445000000000000000e+03 3.589000000000000000e+03 3.332000000000000000e+03 3.414000000000000000e+03 3.325000000000000000e+03 3.440000000000000000e+03 3.527000000000000000e+03 3.558000000000000000e+03 3.431000000000000000e+03 3.499000000000000000e+03 3.374000000000000000e+03 3.495000000000000000e+03 3.472000000000000000e+03 3.487000000000000000e+03 3.480000000000000000e+03 3.390000000000000000e+03 3.425000000000000000e+03 3.412000000000000000e+03 3.366000000000000000e+03 3.356000000000000000e+03 3.405000000000000000e+03 3.366000000000000000e+03 3.467000000000000000e+03 3.377000000000000000e+03 3.425000000000000000e+03 3.367000000000000000e+03 3.382000000000000000e+03 3.498000000000000000e+03 3.343000000000000000e+03 3.457000000000000000e+03 3.392000000000000000e+03 3.443000000000000000e+03 3.436000000000000000e+03 3.368000000000000000e+03 3.413000000000000000e+03 3.387000000000000000e+03 3.370000000000000000e+03 3.489000000000000000e+03 3.327000000000000000e+03 3.280000000000000000e+03 3.381000000000000000e+03 3.321000000000000000e+03 3.397000000000000000e+03 3.373000000000000000e+03 3.321000000000000000e+03 3.383000000000000000e+03 3.466000000000000000e+03 3.295000000000000000e+03 3.304000000000000000e+03 3.351000000000000000e+03 3.383000000000000000e+03 3.371000000000000000e+03 3.426000000000000000e+03 3.409000000000000000e+03 3.342000000000000000e+03 3.355000000000000000e+03 3.339000000000000000e+03 3.347000000000000000e+03 3.327000000000000000e+03 3.371000000000000000e+03 3.340000000000000000e+03 3.395000000000000000e+03 3.365000000000000000e+03 3.391000000000000000e+03 3.322000000000000000e+03 3.346000000000000000e+03 3.506000000000000000e+03 3.230000000000000000e+03 3.262000000000000000e+03 3.323000000000000000e+03 3.305000000000000000e+03 3.356000000000000000e+03 3.175000000000000000e+03 3.300000000000000000e+03 3.216000000000000000e+03 3.270000000000000000e+03 3.331000000000000000e+03 3.304000000000000000e+03 3.264000000000000000e+03 3.320000000000000000e+03 3.277000000000000000e+03 3.294000000000000000e+03 3.278000000000000000e+03 3.240000000000000000e+03 3.338000000000000000e+03 3.339000000000000000e+03 3.316000000000000000e+03 3.234000000000000000e+03 3.221000000000000000e+03 3.290000000000000000e+03 3.267000000000000000e+03 3.250000000000000000e+03 3.251000000000000000e+03 3.370000000000000000e+03 3.345000000000000000e+03 3.181000000000000000e+03 3.366000000000000000e+03 3.237000000000000000e+03 3.221000000000000000e+03 3.178000000000000000e+03 3.296000000000000000e+03 3.257000000000000000e+03 3.206000000000000000e+03 3.222000000000000000e+03 3.306000000000000000e+03 3.310000000000000000e+03 3.230000000000000000e+03 3.280000000000000000e+03 3.216000000000000000e+03 3.158000000000000000e+03 3.335000000000000000e+03 3.236000000000000000e+03 3.213000000000000000e+03 3.210000000000000000e+03 3.256000000000000000e+03 3.190000000000000000e+03 3.199000000000000000e+03 3.123000000000000000e+03 3.241000000000000000e+03 3.218000000000000000e+03 3.112000000000000000e+03 3.117000000000000000e+03 3.219000000000000000e+03 3.320000000000000000e+03 3.187000000000000000e+03 3.198000000000000000e+03 3.104000000000000000e+03 3.158000000000000000e+03 3.228000000000000000e+03 3.212000000000000000e+03 3.262000000000000000e+03 3.187000000000000000e+03 3.166000000000000000e+03 3.166000000000000000e+03 3.243000000000000000e+03 3.148000000000000000e+03 3.166000000000000000e+03 3.169000000000000000e+03 3.166000000000000000e+03 3.146000000000000000e+03 3.232000000000000000e+03 3.100000000000000000e+03 3.184000000000000000e+03 3.263000000000000000e+03 3.026000000000000000e+03 3.188000000000000000e+03 3.222000000000000000e+03 3.209000000000000000e+03 3.219000000000000000e+03 3.109000000000000000e+03 3.198000000000000000e+03 3.134000000000000000e+03 3.181000000000000000e+03 3.108000000000000000e+03 3.188000000000000000e+03 3.151000000000000000e+03 3.096000000000000000e+03 3.177000000000000000e+03 3.234000000000000000e+03 3.172000000000000000e+03 3.104000000000000000e+03 3.092000000000000000e+03 3.134000000000000000e+03 3.056000000000000000e+03 3.259000000000000000e+03 3.137000000000000000e+03 3.181000000000000000e+03 3.056000000000000000e+03 3.035000000000000000e+03 3.070000000000000000e+03 3.193000000000000000e+03 3.154000000000000000e+03 3.148000000000000000e+03 3.118000000000000000e+03 3.143000000000000000e+03 3.210000000000000000e+03 3.208000000000000000e+03 3.026000000000000000e+03 3.117000000000000000e+03 3.068000000000000000e+03 3.143000000000000000e+03 3.264000000000000000e+03 3.008000000000000000e+03 3.113000000000000000e+03 3.107000000000000000e+03 3.027000000000000000e+03 3.000000000000000000e+03 3.079000000000000000e+03 3.056000000000000000e+03 3.129000000000000000e+03 2.990000000000000000e+03 2.974000000000000000e+03 3.096000000000000000e+03 3.057000000000000000e+03 3.013000000000000000e+03 3.014000000000000000e+03 3.060000000000000000e+03 2.983000000000000000e+03 2.997000000000000000e+03 3.022000000000000000e+03 2.970000000000000000e+03 3.006000000000000000e+03 3.048000000000000000e+03 3.066000000000000000e+03 2.990000000000000000e+03 3.072000000000000000e+03 3.107000000000000000e+03 2.955000000000000000e+03 2.987000000000000000e+03 3.056000000000000000e+03 3.013000000000000000e+03 3.003000000000000000e+03 3.009000000000000000e+03 2.975000000000000000e+03 2.973000000000000000e+03 2.909000000000000000e+03 3.083000000000000000e+03 3.013000000000000000e+03 3.085000000000000000e+03 3.044000000000000000e+03 3.040000000000000000e+03 2.963000000000000000e+03 3.044000000000000000e+03 3.006000000000000000e+03 3.008000000000000000e+03 3.065000000000000000e+03 2.984000000000000000e+03 3.026000000000000000e+03 3.014000000000000000e+03 2.871000000000000000e+03 2.925000000000000000e+03 3.026000000000000000e+03 2.965000000000000000e+03 3.018000000000000000e+03 2.930000000000000000e+03 3.101000000000000000e+03 3.036000000000000000e+03 3.040000000000000000e+03 3.002000000000000000e+03 3.018000000000000000e+03 2.922000000000000000e+03 3.037000000000000000e+03 3.025000000000000000e+03 3.074000000000000000e+03 3.004000000000000000e+03 3.004000000000000000e+03 3.039000000000000000e+03 2.833000000000000000e+03 3.016000000000000000e+03 2.991000000000000000e+03 2.951000000000000000e+03 2.973000000000000000e+03 2.975000000000000000e+03 2.992000000000000000e+03 2.947000000000000000e+03 2.956000000000000000e+03 2.850000000000000000e+03 2.893000000000000000e+03 2.860000000000000000e+03 2.954000000000000000e+03 2.896000000000000000e+03 2.806000000000000000e+03 2.927000000000000000e+03 2.894000000000000000e+03 2.962000000000000000e+03 2.893000000000000000e+03 2.912000000000000000e+03 2.921000000000000000e+03 2.903000000000000000e+03 2.834000000000000000e+03 2.918000000000000000e+03 3.008000000000000000e+03 2.920000000000000000e+03 2.873000000000000000e+03 2.937000000000000000e+03 2.856000000000000000e+03 2.964000000000000000e+03 2.792000000000000000e+03 2.879000000000000000e+03 2.910000000000000000e+03 2.885000000000000000e+03 2.840000000000000000e+03 2.906000000000000000e+03 2.923000000000000000e+03 2.871000000000000000e+03 2.959000000000000000e+03 2.920000000000000000e+03 2.828000000000000000e+03 2.867000000000000000e+03 2.800000000000000000e+03 2.897000000000000000e+03 3.028000000000000000e+03 2.909000000000000000e+03 2.749000000000000000e+03 2.861000000000000000e+03 2.900000000000000000e+03 2.889000000000000000e+03 2.857000000000000000e+03 2.833000000000000000e+03 2.813000000000000000e+03 2.862000000000000000e+03 2.891000000000000000e+03 2.950000000000000000e+03 2.866000000000000000e+03 2.866000000000000000e+03 2.855000000000000000e+03 2.810000000000000000e+03 2.871000000000000000e+03 2.823000000000000000e+03 2.770000000000000000e+03 2.871000000000000000e+03 2.863000000000000000e+03 2.857000000000000000e+03 2.764000000000000000e+03 2.792000000000000000e+03 2.794000000000000000e+03 2.847000000000000000e+03 2.792000000000000000e+03 2.786000000000000000e+03 2.909000000000000000e+03 2.860000000000000000e+03 2.874000000000000000e+03 2.857000000000000000e+03 2.870000000000000000e+03 2.752000000000000000e+03 2.806000000000000000e+03 2.832000000000000000e+03 2.818000000000000000e+03 2.831000000000000000e+03 2.806000000000000000e+03 2.785000000000000000e+03 2.734000000000000000e+03 2.776000000000000000e+03 2.874000000000000000e+03 2.722000000000000000e+03 2.782000000000000000e+03 2.683000000000000000e+03 2.649000000000000000e+03 2.719000000000000000e+03 2.828000000000000000e+03 2.752000000000000000e+03 2.784000000000000000e+03 2.719000000000000000e+03 2.909000000000000000e+03 2.791000000000000000e+03 2.724000000000000000e+03 2.786000000000000000e+03 2.771000000000000000e+03 2.808000000000000000e+03 2.682000000000000000e+03 2.822000000000000000e+03 2.709000000000000000e+03 2.805000000000000000e+03 2.777000000000000000e+03 2.765000000000000000e+03 2.875000000000000000e+03 2.750000000000000000e+03 2.861000000000000000e+03 2.726000000000000000e+03 2.855000000000000000e+03 2.787000000000000000e+03 2.759000000000000000e+03 2.722000000000000000e+03 2.865000000000000000e+03 2.750000000000000000e+03 2.714000000000000000e+03 2.793000000000000000e+03 2.753000000000000000e+03 2.790000000000000000e+03 2.724000000000000000e+03 2.749000000000000000e+03 2.655000000000000000e+03 2.731000000000000000e+03 2.717000000000000000e+03 2.682000000000000000e+03 2.702000000000000000e+03 2.860000000000000000e+03 2.787000000000000000e+03 2.708000000000000000e+03 2.761000000000000000e+03 2.595000000000000000e+03 2.766000000000000000e+03 2.619000000000000000e+03 2.772000000000000000e+03 2.709000000000000000e+03 2.742000000000000000e+03 2.707000000000000000e+03 2.652000000000000000e+03 2.800000000000000000e+03 2.754000000000000000e+03 2.738000000000000000e+03 2.684000000000000000e+03 2.738000000000000000e+03 2.811000000000000000e+03 2.740000000000000000e+03 2.703000000000000000e+03 2.731000000000000000e+03 2.729000000000000000e+03 2.659000000000000000e+03 2.731000000000000000e+03 2.693000000000000000e+03 2.777000000000000000e+03 2.633000000000000000e+03 2.795000000000000000e+03 2.705000000000000000e+03 2.784000000000000000e+03 2.695000000000000000e+03 2.705000000000000000e+03 2.695000000000000000e+03 2.699000000000000000e+03 2.735000000000000000e+03 2.722000000000000000e+03 2.638000000000000000e+03 2.669000000000000000e+03 2.718000000000000000e+03 2.723000000000000000e+03 2.658000000000000000e+03 2.720000000000000000e+03 2.653000000000000000e+03 2.763000000000000000e+03 2.676000000000000000e+03 2.625000000000000000e+03 2.666000000000000000e+03 2.610000000000000000e+03 2.577000000000000000e+03 2.735000000000000000e+03 2.618000000000000000e+03 2.681000000000000000e+03 2.651000000000000000e+03 2.672000000000000000e+03 2.660000000000000000e+03 2.786000000000000000e+03 2.733000000000000000e+03 2.776000000000000000e+03 2.682000000000000000e+03 2.708000000000000000e+03 2.672000000000000000e+03 2.716000000000000000e+03 2.584000000000000000e+03 2.667000000000000000e+03 2.686000000000000000e+03 2.663000000000000000e+03 2.599000000000000000e+03 2.732000000000000000e+03 2.668000000000000000e+03 2.617000000000000000e+03 2.694000000000000000e+03 2.680000000000000000e+03 2.707000000000000000e+03 2.672000000000000000e+03 2.587000000000000000e+03 2.500000000000000000e+03 2.555000000000000000e+03 2.641000000000000000e+03 2.580000000000000000e+03 2.695000000000000000e+03 2.549000000000000000e+03 2.686000000000000000e+03 2.625000000000000000e+03 2.655000000000000000e+03 2.646000000000000000e+03 2.648000000000000000e+03 2.613000000000000000e+03 2.635000000000000000e+03 2.704000000000000000e+03 2.578000000000000000e+03 2.533000000000000000e+03 2.589000000000000000e+03 2.625000000000000000e+03 2.604000000000000000e+03 2.656000000000000000e+03 2.659000000000000000e+03 2.562000000000000000e+03 2.674000000000000000e+03 2.697000000000000000e+03 2.584000000000000000e+03 2.647000000000000000e+03 2.621000000000000000e+03 2.546000000000000000e+03 2.581000000000000000e+03 2.615000000000000000e+03 2.646000000000000000e+03 2.532000000000000000e+03 2.656000000000000000e+03 2.645000000000000000e+03 2.565000000000000000e+03 2.541000000000000000e+03 2.598000000000000000e+03 2.597000000000000000e+03 2.604000000000000000e+03 2.591000000000000000e+03 2.633000000000000000e+03 2.547000000000000000e+03 2.566000000000000000e+03 2.664000000000000000e+03 2.581000000000000000e+03 2.578000000000000000e+03 2.621000000000000000e+03 2.572000000000000000e+03 2.583000000000000000e+03 2.513000000000000000e+03 2.512000000000000000e+03 2.548000000000000000e+03 2.536000000000000000e+03 2.601000000000000000e+03 2.602000000000000000e+03 2.575000000000000000e+03 2.553000000000000000e+03 2.594000000000000000e+03 2.450000000000000000e+03 2.526000000000000000e+03 2.487000000000000000e+03 2.521000000000000000e+03 2.539000000000000000e+03 2.481000000000000000e+03 2.622000000000000000e+03 2.495000000000000000e+03 2.561000000000000000e+03 2.565000000000000000e+03 2.559000000000000000e+03 2.573000000000000000e+03 2.489000000000000000e+03 2.405000000000000000e+03 2.558000000000000000e+03 2.539000000000000000e+03 2.570000000000000000e+03 2.441000000000000000e+03 2.530000000000000000e+03 2.521000000000000000e+03 2.539000000000000000e+03 2.524000000000000000e+03 2.540000000000000000e+03 2.433000000000000000e+03 2.523000000000000000e+03 2.439000000000000000e+03 2.496000000000000000e+03 2.538000000000000000e+03 2.524000000000000000e+03 2.500000000000000000e+03 2.614000000000000000e+03 2.515000000000000000e+03 2.473000000000000000e+03 2.465000000000000000e+03 2.575000000000000000e+03 2.482000000000000000e+03 2.403000000000000000e+03 2.581000000000000000e+03 2.425000000000000000e+03 2.560000000000000000e+03 2.557000000000000000e+03 2.439000000000000000e+03 2.461000000000000000e+03 2.537000000000000000e+03 2.507000000000000000e+03 2.572000000000000000e+03 2.457000000000000000e+03 2.468000000000000000e+03 2.455000000000000000e+03 2.463000000000000000e+03 2.495000000000000000e+03 2.492000000000000000e+03 2.410000000000000000e+03 2.422000000000000000e+03 2.539000000000000000e+03 2.451000000000000000e+03 2.474000000000000000e+03 2.445000000000000000e+03 2.461000000000000000e+03 2.459000000000000000e+03 2.430000000000000000e+03 2.457000000000000000e+03 2.366000000000000000e+03 2.448000000000000000e+03 2.426000000000000000e+03 2.452000000000000000e+03 2.486000000000000000e+03 2.439000000000000000e+03 2.480000000000000000e+03 2.445000000000000000e+03 2.414000000000000000e+03 2.442000000000000000e+03 2.334000000000000000e+03 2.416000000000000000e+03 2.369000000000000000e+03 2.481000000000000000e+03 2.471000000000000000e+03 2.368000000000000000e+03 2.470000000000000000e+03 2.506000000000000000e+03 2.413000000000000000e+03 2.482000000000000000e+03 2.480000000000000000e+03 2.450000000000000000e+03 2.436000000000000000e+03 2.472000000000000000e+03 2.487000000000000000e+03 2.426000000000000000e+03 2.479000000000000000e+03 2.442000000000000000e+03 2.424000000000000000e+03 2.419000000000000000e+03 2.452000000000000000e+03 2.457000000000000000e+03 2.396000000000000000e+03 2.421000000000000000e+03 2.438000000000000000e+03 2.378000000000000000e+03 2.316000000000000000e+03 2.414000000000000000e+03 2.414000000000000000e+03 2.399000000000000000e+03 2.351000000000000000e+03 2.484000000000000000e+03 2.408000000000000000e+03 2.352000000000000000e+03 2.408000000000000000e+03 2.374000000000000000e+03 2.373000000000000000e+03 2.361000000000000000e+03 2.314000000000000000e+03 2.407000000000000000e+03 2.376000000000000000e+03 2.365000000000000000e+03 2.485000000000000000e+03 2.435000000000000000e+03 2.349000000000000000e+03 2.283000000000000000e+03 2.417000000000000000e+03 2.285000000000000000e+03 2.303000000000000000e+03 2.319000000000000000e+03 2.420000000000000000e+03 2.350000000000000000e+03 2.426000000000000000e+03 2.350000000000000000e+03 2.400000000000000000e+03 2.354000000000000000e+03 2.335000000000000000e+03 2.347000000000000000e+03 2.332000000000000000e+03 2.304000000000000000e+03 2.380000000000000000e+03 2.337000000000000000e+03 2.333000000000000000e+03 2.311000000000000000e+03 2.257000000000000000e+03 2.390000000000000000e+03 2.347000000000000000e+03 2.300000000000000000e+03 2.430000000000000000e+03 2.314000000000000000e+03 2.375000000000000000e+03 2.272000000000000000e+03 2.274000000000000000e+03 2.300000000000000000e+03 2.360000000000000000e+03 2.377000000000000000e+03 2.368000000000000000e+03 2.347000000000000000e+03 2.343000000000000000e+03 2.379000000000000000e+03 2.359000000000000000e+03 2.336000000000000000e+03 2.335000000000000000e+03 2.288000000000000000e+03 2.312000000000000000e+03 2.285000000000000000e+03 2.326000000000000000e+03 2.263000000000000000e+03 2.377000000000000000e+03 2.232000000000000000e+03 2.316000000000000000e+03 2.294000000000000000e+03 2.217000000000000000e+03 2.245000000000000000e+03 2.378000000000000000e+03 2.207000000000000000e+03 2.330000000000000000e+03 2.357000000000000000e+03 2.357000000000000000e+03 2.416000000000000000e+03 2.297000000000000000e+03 2.216000000000000000e+03 2.391000000000000000e+03 2.353000000000000000e+03 2.323000000000000000e+03 2.260000000000000000e+03 2.263000000000000000e+03 2.373000000000000000e+03 2.300000000000000000e+03 2.283000000000000000e+03 2.384000000000000000e+03 2.287000000000000000e+03 2.310000000000000000e+03 2.352000000000000000e+03 2.283000000000000000e+03 2.290000000000000000e+03 2.227000000000000000e+03 2.282000000000000000e+03 2.310000000000000000e+03 2.342000000000000000e+03 2.288000000000000000e+03 2.272000000000000000e+03 2.296000000000000000e+03 2.298000000000000000e+03 2.299000000000000000e+03 2.222000000000000000e+03 2.211000000000000000e+03 2.347000000000000000e+03 2.301000000000000000e+03 2.358000000000000000e+03 2.280000000000000000e+03 2.297000000000000000e+03 2.302000000000000000e+03 2.254000000000000000e+03 2.251000000000000000e+03 2.213000000000000000e+03 2.298000000000000000e+03 2.227000000000000000e+03 2.286000000000000000e+03 2.391000000000000000e+03 2.260000000000000000e+03 2.281000000000000000e+03 2.332000000000000000e+03 2.323000000000000000e+03 2.267000000000000000e+03 2.249000000000000000e+03 2.382000000000000000e+03 2.252000000000000000e+03 2.237000000000000000e+03 2.170000000000000000e+03 2.265000000000000000e+03 2.279000000000000000e+03 2.269000000000000000e+03 2.145000000000000000e+03 2.163000000000000000e+03 2.308000000000000000e+03 2.324000000000000000e+03 2.299000000000000000e+03 2.367000000000000000e+03 2.294000000000000000e+03 2.262000000000000000e+03 2.278000000000000000e+03 2.232000000000000000e+03 2.193000000000000000e+03 2.286000000000000000e+03 2.147000000000000000e+03 2.228000000000000000e+03 2.251000000000000000e+03 2.200000000000000000e+03 2.257000000000000000e+03 2.217000000000000000e+03 2.270000000000000000e+03 2.309000000000000000e+03 2.274000000000000000e+03 2.278000000000000000e+03 2.227000000000000000e+03 2.261000000000000000e+03 2.220000000000000000e+03 2.187000000000000000e+03 2.159000000000000000e+03 2.285000000000000000e+03 2.246000000000000000e+03 2.321000000000000000e+03 2.243000000000000000e+03 2.272000000000000000e+03 2.307000000000000000e+03 2.257000000000000000e+03 2.305000000000000000e+03 2.280000000000000000e+03 2.261000000000000000e+03 2.275000000000000000e+03 2.261000000000000000e+03 2.189000000000000000e+03 2.271000000000000000e+03 2.217000000000000000e+03 2.284000000000000000e+03 2.332000000000000000e+03 2.338000000000000000e+03 2.314000000000000000e+03 2.220000000000000000e+03 2.170000000000000000e+03 2.190000000000000000e+03 2.254000000000000000e+03 2.209000000000000000e+03 2.225000000000000000e+03 2.288000000000000000e+03 2.178000000000000000e+03 2.236000000000000000e+03 2.188000000000000000e+03 2.261000000000000000e+03 2.180000000000000000e+03 2.261000000000000000e+03 2.208000000000000000e+03 2.268000000000000000e+03 2.246000000000000000e+03 2.226000000000000000e+03 2.158000000000000000e+03 2.263000000000000000e+03 2.196000000000000000e+03 2.273000000000000000e+03 2.193000000000000000e+03 2.216000000000000000e+03 2.230000000000000000e+03 2.288000000000000000e+03 2.206000000000000000e+03 2.197000000000000000e+03 2.228000000000000000e+03 2.202000000000000000e+03 2.173000000000000000e+03 2.201000000000000000e+03 2.169000000000000000e+03 2.212000000000000000e+03 2.334000000000000000e+03 2.093000000000000000e+03 2.286000000000000000e+03 2.240000000000000000e+03 2.223000000000000000e+03 2.190000000000000000e+03 2.162000000000000000e+03 2.175000000000000000e+03 2.123000000000000000e+03 2.220000000000000000e+03 2.254000000000000000e+03 2.200000000000000000e+03 2.223000000000000000e+03 2.222000000000000000e+03 2.163000000000000000e+03 2.248000000000000000e+03 2.170000000000000000e+03 2.097000000000000000e+03 2.124000000000000000e+03 2.186000000000000000e+03 2.208000000000000000e+03 2.073000000000000000e+03 2.217000000000000000e+03 2.213000000000000000e+03 2.115000000000000000e+03 2.182000000000000000e+03 2.204000000000000000e+03 2.236000000000000000e+03 2.175000000000000000e+03 2.193000000000000000e+03 2.234000000000000000e+03 2.199000000000000000e+03 2.181000000000000000e+03 2.157000000000000000e+03 2.140000000000000000e+03 2.140000000000000000e+03 2.227000000000000000e+03 2.125000000000000000e+03 2.161000000000000000e+03 2.150000000000000000e+03 2.167000000000000000e+03 2.116000000000000000e+03 2.195000000000000000e+03 2.086000000000000000e+03 2.135000000000000000e+03 2.171000000000000000e+03 2.102000000000000000e+03 2.132000000000000000e+03 2.191000000000000000e+03 2.127000000000000000e+03 2.117000000000000000e+03 2.120000000000000000e+03 2.127000000000000000e+03 2.100000000000000000e+03 2.139000000000000000e+03 2.124000000000000000e+03 2.147000000000000000e+03 2.117000000000000000e+03 2.169000000000000000e+03 2.063000000000000000e+03 2.078000000000000000e+03 2.088000000000000000e+03 2.186000000000000000e+03 2.192000000000000000e+03 2.130000000000000000e+03 2.106000000000000000e+03 2.104000000000000000e+03 2.105000000000000000e+03 2.108000000000000000e+03 2.111000000000000000e+03 2.064000000000000000e+03 2.098000000000000000e+03 2.207000000000000000e+03 2.141000000000000000e+03 2.102000000000000000e+03 2.079000000000000000e+03 2.098000000000000000e+03 2.072000000000000000e+03 2.149000000000000000e+03 2.118000000000000000e+03 2.255000000000000000e+03 2.049000000000000000e+03 2.080000000000000000e+03 2.140000000000000000e+03 2.221000000000000000e+03 2.107000000000000000e+03 2.077000000000000000e+03 2.082000000000000000e+03 2.059000000000000000e+03 2.089000000000000000e+03 2.130000000000000000e+03 2.045000000000000000e+03 2.063000000000000000e+03 2.133000000000000000e+03 2.047000000000000000e+03 2.077000000000000000e+03 2.141000000000000000e+03 2.128000000000000000e+03 2.135000000000000000e+03 2.091000000000000000e+03 2.066000000000000000e+03 2.092000000000000000e+03 2.109000000000000000e+03 2.011000000000000000e+03 2.087000000000000000e+03 2.092000000000000000e+03 1.968000000000000000e+03 2.002000000000000000e+03 2.083000000000000000e+03 2.104000000000000000e+03 2.203000000000000000e+03 2.069000000000000000e+03 2.106000000000000000e+03 1.979000000000000000e+03 2.114000000000000000e+03 2.026000000000000000e+03 2.083000000000000000e+03 2.124000000000000000e+03 2.084000000000000000e+03 2.092000000000000000e+03 2.016000000000000000e+03 2.077000000000000000e+03 2.070000000000000000e+03 2.048000000000000000e+03 2.068000000000000000e+03 2.090000000000000000e+03 2.064000000000000000e+03 2.069000000000000000e+03 1.916000000000000000e+03 1.911000000000000000e+03 2.047000000000000000e+03 2.168000000000000000e+03 2.099000000000000000e+03 2.028000000000000000e+03 1.993000000000000000e+03 2.041000000000000000e+03 1.926000000000000000e+03 2.049000000000000000e+03 2.041000000000000000e+03 2.005000000000000000e+03 1.973000000000000000e+03 2.001000000000000000e+03 2.080000000000000000e+03 1.982000000000000000e+03 2.096000000000000000e+03 2.064000000000000000e+03 1.979000000000000000e+03 1.991000000000000000e+03 2.031000000000000000e+03 2.050000000000000000e+03 2.017000000000000000e+03 2.009000000000000000e+03 2.038000000000000000e+03 2.065000000000000000e+03 2.051000000000000000e+03 2.043000000000000000e+03 2.009000000000000000e+03 2.019000000000000000e+03 1.971000000000000000e+03 2.029000000000000000e+03 1.965000000000000000e+03 1.947000000000000000e+03 1.973000000000000000e+03 1.961000000000000000e+03 2.069000000000000000e+03 2.022000000000000000e+03 1.974000000000000000e+03 1.917000000000000000e+03 2.026000000000000000e+03 2.029000000000000000e+03 2.015000000000000000e+03 2.037000000000000000e+03 1.982000000000000000e+03 2.012000000000000000e+03 2.012000000000000000e+03 1.992000000000000000e+03 1.909000000000000000e+03 1.997000000000000000e+03 1.986000000000000000e+03 2.041000000000000000e+03 2.008000000000000000e+03 1.993000000000000000e+03 1.952000000000000000e+03 2.065000000000000000e+03 2.084000000000000000e+03 2.057000000000000000e+03 1.977000000000000000e+03 2.051000000000000000e+03 1.969000000000000000e+03 1.982000000000000000e+03 1.953000000000000000e+03 1.992000000000000000e+03 1.927000000000000000e+03 1.988000000000000000e+03 2.018000000000000000e+03 2.008000000000000000e+03 1.993000000000000000e+03 1.956000000000000000e+03 1.975000000000000000e+03 2.037000000000000000e+03 2.022000000000000000e+03 1.973000000000000000e+03 1.977000000000000000e+03 2.028000000000000000e+03 1.958000000000000000e+03 1.874000000000000000e+03 1.891000000000000000e+03 1.918000000000000000e+03 2.038000000000000000e+03 1.969000000000000000e+03 1.944000000000000000e+03 1.959000000000000000e+03 1.920000000000000000e+03 1.989000000000000000e+03 1.902000000000000000e+03 1.972000000000000000e+03 1.869000000000000000e+03 1.935000000000000000e+03 1.900000000000000000e+03 1.967000000000000000e+03 2.015000000000000000e+03 1.908000000000000000e+03 1.950000000000000000e+03 1.919000000000000000e+03 1.840000000000000000e+03 1.882000000000000000e+03 1.961000000000000000e+03 1.996000000000000000e+03 1.929000000000000000e+03 1.926000000000000000e+03 1.952000000000000000e+03 1.941000000000000000e+03 1.982000000000000000e+03 1.980000000000000000e+03 1.982000000000000000e+03 1.929000000000000000e+03 1.908000000000000000e+03 1.891000000000000000e+03 1.960000000000000000e+03 1.908000000000000000e+03 1.935000000000000000e+03 1.955000000000000000e+03 1.989000000000000000e+03 1.915000000000000000e+03 1.943000000000000000e+03 1.874000000000000000e+03 1.934000000000000000e+03 1.894000000000000000e+03 1.866000000000000000e+03 1.946000000000000000e+03 1.946000000000000000e+03 1.939000000000000000e+03 1.965000000000000000e+03 1.992000000000000000e+03 1.926000000000000000e+03 1.966000000000000000e+03 2.000000000000000000e+03 1.855000000000000000e+03 1.904000000000000000e+03 1.859000000000000000e+03 1.881000000000000000e+03 1.905000000000000000e+03 1.945000000000000000e+03 1.974000000000000000e+03 1.950000000000000000e+03 1.926000000000000000e+03 1.944000000000000000e+03 1.846000000000000000e+03 1.880000000000000000e+03 1.922000000000000000e+03 1.916000000000000000e+03 1.952000000000000000e+03 1.894000000000000000e+03 1.938000000000000000e+03 1.890000000000000000e+03 1.872000000000000000e+03 1.977000000000000000e+03 1.890000000000000000e+03 1.862000000000000000e+03 1.955000000000000000e+03 1.887000000000000000e+03 1.899000000000000000e+03 2.020000000000000000e+03 1.923000000000000000e+03 1.856000000000000000e+03 1.937000000000000000e+03 1.910000000000000000e+03 1.921000000000000000e+03 1.933000000000000000e+03 1.919000000000000000e+03 1.893000000000000000e+03 1.900000000000000000e+03 1.825000000000000000e+03 1.859000000000000000e+03 1.888000000000000000e+03 1.929000000000000000e+03 1.905000000000000000e+03 1.884000000000000000e+03 1.922000000000000000e+03 1.846000000000000000e+03 1.952000000000000000e+03 1.878000000000000000e+03 1.894000000000000000e+03 2.007000000000000000e+03 1.846000000000000000e+03 1.919000000000000000e+03 1.868000000000000000e+03 1.889000000000000000e+03 1.944000000000000000e+03 1.901000000000000000e+03 1.921000000000000000e+03 1.911000000000000000e+03 1.915000000000000000e+03 1.914000000000000000e+03 1.827000000000000000e+03 1.906000000000000000e+03 1.967000000000000000e+03 1.850000000000000000e+03 1.903000000000000000e+03 1.910000000000000000e+03 1.816000000000000000e+03 1.786000000000000000e+03 1.852000000000000000e+03 1.904000000000000000e+03 1.900000000000000000e+03 1.811000000000000000e+03 1.855000000000000000e+03 1.853000000000000000e+03 1.879000000000000000e+03 1.811000000000000000e+03 1.899000000000000000e+03 1.902000000000000000e+03 1.904000000000000000e+03 1.897000000000000000e+03 1.863000000000000000e+03 1.874000000000000000e+03 1.926000000000000000e+03 1.882000000000000000e+03 1.841000000000000000e+03 1.858000000000000000e+03 1.838000000000000000e+03 1.900000000000000000e+03 1.883000000000000000e+03 1.860000000000000000e+03 1.862000000000000000e+03 1.810000000000000000e+03 1.892000000000000000e+03 1.788000000000000000e+03 1.919000000000000000e+03 1.863000000000000000e+03 1.839000000000000000e+03 1.830000000000000000e+03 1.962000000000000000e+03 1.934000000000000000e+03 1.834000000000000000e+03 1.911000000000000000e+03 1.785000000000000000e+03 1.836000000000000000e+03 1.807000000000000000e+03 1.774000000000000000e+03 1.850000000000000000e+03 1.951000000000000000e+03 1.808000000000000000e+03 1.793000000000000000e+03 1.890000000000000000e+03 1.876000000000000000e+03 1.801000000000000000e+03 1.828000000000000000e+03 1.920000000000000000e+03 1.911000000000000000e+03 1.836000000000000000e+03 1.837000000000000000e+03 1.943000000000000000e+03 1.878000000000000000e+03 1.846000000000000000e+03 1.824000000000000000e+03 1.840000000000000000e+03 1.925000000000000000e+03 1.773000000000000000e+03 1.828000000000000000e+03 1.907000000000000000e+03 1.822000000000000000e+03 1.874000000000000000e+03 1.825000000000000000e+03 1.842000000000000000e+03 1.780000000000000000e+03 1.831000000000000000e+03 1.802000000000000000e+03 1.848000000000000000e+03 1.821000000000000000e+03 1.872000000000000000e+03 1.903000000000000000e+03 1.855000000000000000e+03 1.829000000000000000e+03 1.770000000000000000e+03 1.902000000000000000e+03 1.891000000000000000e+03 1.810000000000000000e+03 1.933000000000000000e+03 1.805000000000000000e+03 1.824000000000000000e+03 1.826000000000000000e+03 1.870000000000000000e+03 1.807000000000000000e+03 1.757000000000000000e+03 1.843000000000000000e+03 1.801000000000000000e+03 1.854000000000000000e+03 1.775000000000000000e+03 1.810000000000000000e+03 1.759000000000000000e+03 1.791000000000000000e+03 1.763000000000000000e+03 1.748000000000000000e+03 1.863000000000000000e+03 1.818000000000000000e+03 1.800000000000000000e+03 1.830000000000000000e+03 1.797000000000000000e+03 1.786000000000000000e+03 1.793000000000000000e+03 1.824000000000000000e+03 1.784000000000000000e+03 1.787000000000000000e+03 1.780000000000000000e+03 1.750000000000000000e+03 1.685000000000000000e+03 1.707000000000000000e+03 1.746000000000000000e+03 1.778000000000000000e+03 1.782000000000000000e+03 1.789000000000000000e+03 1.678000000000000000e+03 1.733000000000000000e+03 1.739000000000000000e+03 1.648000000000000000e+03 1.756000000000000000e+03 1.753000000000000000e+03 1.783000000000000000e+03 1.807000000000000000e+03 1.756000000000000000e+03 1.820000000000000000e+03 1.725000000000000000e+03 1.733000000000000000e+03 1.787000000000000000e+03 1.779000000000000000e+03 1.804000000000000000e+03 1.724000000000000000e+03 1.791000000000000000e+03 1.759000000000000000e+03 1.709000000000000000e+03 1.752000000000000000e+03 1.724000000000000000e+03 1.847000000000000000e+03 1.708000000000000000e+03 1.747000000000000000e+03 1.832000000000000000e+03 1.711000000000000000e+03 1.715000000000000000e+03 1.750000000000000000e+03 1.677000000000000000e+03 1.657000000000000000e+03 1.729000000000000000e+03 1.687000000000000000e+03 1.670000000000000000e+03 1.746000000000000000e+03 1.743000000000000000e+03 1.712000000000000000e+03 1.681000000000000000e+03 1.689000000000000000e+03 1.735000000000000000e+03 1.705000000000000000e+03 1.680000000000000000e+03 1.742000000000000000e+03 1.727000000000000000e+03 1.760000000000000000e+03 1.714000000000000000e+03 1.762000000000000000e+03 1.727000000000000000e+03 1.733000000000000000e+03 1.757000000000000000e+03 1.645000000000000000e+03 1.675000000000000000e+03 1.728000000000000000e+03 1.703000000000000000e+03 1.755000000000000000e+03 1.671000000000000000e+03 1.731000000000000000e+03 1.749000000000000000e+03 1.786000000000000000e+03 1.617000000000000000e+03 1.719000000000000000e+03 1.725000000000000000e+03 1.761000000000000000e+03 1.683000000000000000e+03 1.670000000000000000e+03 1.698000000000000000e+03 1.732000000000000000e+03 1.664000000000000000e+03 1.675000000000000000e+03 1.674000000000000000e+03 1.669000000000000000e+03 1.709000000000000000e+03 1.721000000000000000e+03 1.705000000000000000e+03 1.660000000000000000e+03 1.673000000000000000e+03 1.712000000000000000e+03 1.696000000000000000e+03 1.773000000000000000e+03 1.619000000000000000e+03 1.719000000000000000e+03 1.788000000000000000e+03 1.679000000000000000e+03 1.708000000000000000e+03 1.720000000000000000e+03 1.617000000000000000e+03 1.653000000000000000e+03 1.716000000000000000e+03 1.712000000000000000e+03 1.668000000000000000e+03 1.627000000000000000e+03 1.686000000000000000e+03 1.624000000000000000e+03 1.622000000000000000e+03 1.695000000000000000e+03 1.684000000000000000e+03 1.651000000000000000e+03 1.666000000000000000e+03 1.644000000000000000e+03 1.645000000000000000e+03 1.595000000000000000e+03 1.595000000000000000e+03 1.675000000000000000e+03 1.713000000000000000e+03 1.711000000000000000e+03 1.672000000000000000e+03 1.666000000000000000e+03 1.710000000000000000e+03 1.620000000000000000e+03 1.631000000000000000e+03 1.643000000000000000e+03 1.583000000000000000e+03 1.613000000000000000e+03 1.618000000000000000e+03 1.637000000000000000e+03 1.661000000000000000e+03 1.636000000000000000e+03 1.689000000000000000e+03 1.621000000000000000e+03 1.616000000000000000e+03 1.616000000000000000e+03 1.718000000000000000e+03 1.581000000000000000e+03 1.595000000000000000e+03 1.610000000000000000e+03 1.592000000000000000e+03 1.568000000000000000e+03 1.526000000000000000e+03 1.645000000000000000e+03 1.577000000000000000e+03 1.616000000000000000e+03 1.627000000000000000e+03 1.587000000000000000e+03 1.612000000000000000e+03 1.581000000000000000e+03 1.627000000000000000e+03 1.563000000000000000e+03 1.651000000000000000e+03 1.585000000000000000e+03 1.567000000000000000e+03 1.716000000000000000e+03 1.559000000000000000e+03 1.617000000000000000e+03 1.568000000000000000e+03 1.551000000000000000e+03 1.596000000000000000e+03 1.611000000000000000e+03 1.573000000000000000e+03 1.618000000000000000e+03 1.494000000000000000e+03 1.652000000000000000e+03 1.520000000000000000e+03 1.624000000000000000e+03 1.533000000000000000e+03 1.585000000000000000e+03 1.585000000000000000e+03 1.578000000000000000e+03 1.660000000000000000e+03 1.610000000000000000e+03 1.601000000000000000e+03 1.536000000000000000e+03 1.576000000000000000e+03 1.627000000000000000e+03 1.576000000000000000e+03 1.730000000000000000e+03 1.581000000000000000e+03 1.600000000000000000e+03 1.536000000000000000e+03 1.637000000000000000e+03 1.591000000000000000e+03 1.584000000000000000e+03 1.548000000000000000e+03 1.622000000000000000e+03 1.582000000000000000e+03 1.620000000000000000e+03 1.583000000000000000e+03 1.599000000000000000e+03 1.650000000000000000e+03 1.650000000000000000e+03 1.559000000000000000e+03 1.614000000000000000e+03 1.541000000000000000e+03 1.518000000000000000e+03 1.590000000000000000e+03 1.615000000000000000e+03 1.578000000000000000e+03 1.619000000000000000e+03 1.594000000000000000e+03 1.576000000000000000e+03 1.608000000000000000e+03 1.540000000000000000e+03 1.605000000000000000e+03 1.536000000000000000e+03 1.604000000000000000e+03 1.615000000000000000e+03 1.527000000000000000e+03 1.587000000000000000e+03 1.605000000000000000e+03 1.544000000000000000e+03 1.590000000000000000e+03 1.505000000000000000e+03 1.512000000000000000e+03 1.535000000000000000e+03 1.564000000000000000e+03 1.580000000000000000e+03 1.569000000000000000e+03 1.595000000000000000e+03 1.559000000000000000e+03 1.504000000000000000e+03 1.568000000000000000e+03 1.623000000000000000e+03 1.609000000000000000e+03 1.566000000000000000e+03 1.633000000000000000e+03 1.519000000000000000e+03 1.582000000000000000e+03 1.572000000000000000e+03 1.496000000000000000e+03 1.522000000000000000e+03 1.586000000000000000e+03 1.511000000000000000e+03 1.569000000000000000e+03 1.599000000000000000e+03 1.561000000000000000e+03 1.598000000000000000e+03 1.598000000000000000e+03 1.542000000000000000e+03 1.575000000000000000e+03 1.559000000000000000e+03 1.568000000000000000e+03 1.598000000000000000e+03 1.573000000000000000e+03 1.492000000000000000e+03 1.611000000000000000e+03 1.555000000000000000e+03 1.550000000000000000e+03 1.599000000000000000e+03 1.577000000000000000e+03 1.521000000000000000e+03 1.481000000000000000e+03 1.517000000000000000e+03 1.511000000000000000e+03 1.462000000000000000e+03 1.516000000000000000e+03 1.581000000000000000e+03 1.547000000000000000e+03 1.572000000000000000e+03 1.488000000000000000e+03 1.542000000000000000e+03 1.592000000000000000e+03 1.447000000000000000e+03 1.542000000000000000e+03 1.465000000000000000e+03 1.582000000000000000e+03 1.504000000000000000e+03 1.493000000000000000e+03 1.508000000000000000e+03 1.533000000000000000e+03 1.548000000000000000e+03 1.535000000000000000e+03 1.498000000000000000e+03 1.548000000000000000e+03 1.573000000000000000e+03 1.575000000000000000e+03 1.556000000000000000e+03 1.483000000000000000e+03 1.527000000000000000e+03 1.523000000000000000e+03 1.548000000000000000e+03 1.508000000000000000e+03 1.563000000000000000e+03 1.504000000000000000e+03 1.449000000000000000e+03 1.460000000000000000e+03 1.493000000000000000e+03 1.465000000000000000e+03 1.520000000000000000e+03 1.519000000000000000e+03 1.508000000000000000e+03 1.535000000000000000e+03 1.489000000000000000e+03 1.482000000000000000e+03 1.501000000000000000e+03 1.493000000000000000e+03 1.520000000000000000e+03 1.545000000000000000e+03 1.538000000000000000e+03 1.459000000000000000e+03 1.466000000000000000e+03 1.502000000000000000e+03 1.441000000000000000e+03 1.433000000000000000e+03 1.503000000000000000e+03 1.491000000000000000e+03 1.576000000000000000e+03 1.535000000000000000e+03 1.514000000000000000e+03 1.444000000000000000e+03 1.520000000000000000e+03 1.488000000000000000e+03 1.509000000000000000e+03 1.497000000000000000e+03 1.424000000000000000e+03 1.451000000000000000e+03 1.436000000000000000e+03 1.525000000000000000e+03 1.498000000000000000e+03 1.500000000000000000e+03 1.496000000000000000e+03 1.457000000000000000e+03 1.538000000000000000e+03 1.423000000000000000e+03 1.491000000000000000e+03 1.429000000000000000e+03 1.436000000000000000e+03 1.448000000000000000e+03 1.477000000000000000e+03 1.439000000000000000e+03 1.480000000000000000e+03 1.486000000000000000e+03 1.428000000000000000e+03 1.483000000000000000e+03 1.483000000000000000e+03 1.491000000000000000e+03 1.394000000000000000e+03 1.477000000000000000e+03 1.503000000000000000e+03 1.412000000000000000e+03 1.456000000000000000e+03 1.533000000000000000e+03 1.468000000000000000e+03 1.444000000000000000e+03 1.575000000000000000e+03 1.407000000000000000e+03 1.474000000000000000e+03 1.428000000000000000e+03 1.488000000000000000e+03 1.475000000000000000e+03 1.429000000000000000e+03 1.439000000000000000e+03 1.460000000000000000e+03 1.438000000000000000e+03 1.480000000000000000e+03 1.436000000000000000e+03 1.419000000000000000e+03 1.465000000000000000e+03 1.386000000000000000e+03 1.525000000000000000e+03 1.466000000000000000e+03 1.379000000000000000e+03 1.421000000000000000e+03 1.441000000000000000e+03 1.446000000000000000e+03 1.460000000000000000e+03 1.443000000000000000e+03 1.472000000000000000e+03 1.420000000000000000e+03 1.460000000000000000e+03 1.416000000000000000e+03 1.455000000000000000e+03 1.453000000000000000e+03 1.350000000000000000e+03 1.398000000000000000e+03 1.478000000000000000e+03 1.460000000000000000e+03 1.462000000000000000e+03 1.407000000000000000e+03 1.393000000000000000e+03 1.420000000000000000e+03 1.415000000000000000e+03 1.312000000000000000e+03 1.411000000000000000e+03 1.460000000000000000e+03 1.388000000000000000e+03 1.363000000000000000e+03 1.417000000000000000e+03 1.427000000000000000e+03 1.454000000000000000e+03 1.385000000000000000e+03 1.330000000000000000e+03 1.426000000000000000e+03 1.363000000000000000e+03 1.430000000000000000e+03 1.413000000000000000e+03 1.464000000000000000e+03 1.435000000000000000e+03 1.321000000000000000e+03 1.438000000000000000e+03 1.359000000000000000e+03 1.441000000000000000e+03 1.383000000000000000e+03 1.373000000000000000e+03 1.429000000000000000e+03 1.394000000000000000e+03 1.428000000000000000e+03 1.375000000000000000e+03 1.449000000000000000e+03 1.388000000000000000e+03 1.389000000000000000e+03 1.361000000000000000e+03 1.402000000000000000e+03 1.411000000000000000e+03 1.453000000000000000e+03 1.391000000000000000e+03 1.439000000000000000e+03 1.447000000000000000e+03 1.400000000000000000e+03 1.380000000000000000e+03 1.454000000000000000e+03 1.452000000000000000e+03 1.327000000000000000e+03 1.346000000000000000e+03 1.345000000000000000e+03 1.362000000000000000e+03 1.439000000000000000e+03 1.411000000000000000e+03 1.371000000000000000e+03 1.396000000000000000e+03 1.422000000000000000e+03 1.400000000000000000e+03 1.382000000000000000e+03 1.373000000000000000e+03 1.357000000000000000e+03 1.407000000000000000e+03 1.345000000000000000e+03 1.350000000000000000e+03 1.377000000000000000e+03 1.367000000000000000e+03 1.287000000000000000e+03 1.385000000000000000e+03 1.376000000000000000e+03 1.342000000000000000e+03 1.316000000000000000e+03 1.385000000000000000e+03 1.377000000000000000e+03 1.332000000000000000e+03 1.400000000000000000e+03 1.425000000000000000e+03 1.386000000000000000e+03 1.379000000000000000e+03 1.372000000000000000e+03 1.399000000000000000e+03 1.396000000000000000e+03 1.367000000000000000e+03 1.290000000000000000e+03 1.350000000000000000e+03 1.429000000000000000e+03 1.371000000000000000e+03 1.397000000000000000e+03 1.337000000000000000e+03 1.349000000000000000e+03 1.276000000000000000e+03 1.390000000000000000e+03 1.312000000000000000e+03 1.394000000000000000e+03 1.316000000000000000e+03 1.334000000000000000e+03 1.405000000000000000e+03 1.317000000000000000e+03 1.290000000000000000e+03 1.359000000000000000e+03 1.412000000000000000e+03 1.363000000000000000e+03 1.318000000000000000e+03 1.356000000000000000e+03 1.336000000000000000e+03 1.310000000000000000e+03 1.333000000000000000e+03 1.360000000000000000e+03 1.363000000000000000e+03 1.327000000000000000e+03 1.331000000000000000e+03 1.352000000000000000e+03 1.247000000000000000e+03 1.259000000000000000e+03 1.335000000000000000e+03 1.286000000000000000e+03 1.268000000000000000e+03 1.263000000000000000e+03 1.318000000000000000e+03 1.362000000000000000e+03 1.302000000000000000e+03 1.298000000000000000e+03 1.305000000000000000e+03 1.384000000000000000e+03 1.336000000000000000e+03 1.206000000000000000e+03 1.328000000000000000e+03 1.334000000000000000e+03 1.305000000000000000e+03 1.324000000000000000e+03 1.340000000000000000e+03 1.347000000000000000e+03 1.306000000000000000e+03 1.286000000000000000e+03 1.406000000000000000e+03 1.286000000000000000e+03 1.343000000000000000e+03 1.343000000000000000e+03 1.320000000000000000e+03 1.337000000000000000e+03 1.311000000000000000e+03 1.284000000000000000e+03 1.321000000000000000e+03 1.288000000000000000e+03 1.297000000000000000e+03 1.236000000000000000e+03 1.309000000000000000e+03 1.341000000000000000e+03 1.249000000000000000e+03 1.372000000000000000e+03 1.231000000000000000e+03 1.237000000000000000e+03 1.278000000000000000e+03 1.343000000000000000e+03 1.266000000000000000e+03 1.257000000000000000e+03 1.291000000000000000e+03 1.264000000000000000e+03 1.318000000000000000e+03 1.190000000000000000e+03 1.335000000000000000e+03 1.298000000000000000e+03 1.320000000000000000e+03 1.285000000000000000e+03 1.204000000000000000e+03 1.341000000000000000e+03 1.270000000000000000e+03 1.254000000000000000e+03 1.311000000000000000e+03 1.302000000000000000e+03 1.301000000000000000e+03 1.235000000000000000e+03 1.320000000000000000e+03 1.266000000000000000e+03 1.244000000000000000e+03 1.284000000000000000e+03 1.290000000000000000e+03 1.388000000000000000e+03 1.232000000000000000e+03 1.275000000000000000e+03 1.312000000000000000e+03 1.241000000000000000e+03 1.310000000000000000e+03 1.271000000000000000e+03 1.266000000000000000e+03 1.304000000000000000e+03 1.282000000000000000e+03 1.256000000000000000e+03 1.242000000000000000e+03 1.334000000000000000e+03 1.237000000000000000e+03 1.288000000000000000e+03 1.239000000000000000e+03 1.306000000000000000e+03 1.248000000000000000e+03 1.249000000000000000e+03 1.276000000000000000e+03 1.290000000000000000e+03 1.283000000000000000e+03 1.213000000000000000e+03 1.190000000000000000e+03 1.186000000000000000e+03 1.316000000000000000e+03 1.288000000000000000e+03 1.305000000000000000e+03 1.217000000000000000e+03 1.221000000000000000e+03 1.248000000000000000e+03 1.347000000000000000e+03 1.289000000000000000e+03 1.314000000000000000e+03 1.297000000000000000e+03 1.244000000000000000e+03 1.206000000000000000e+03 1.266000000000000000e+03 1.215000000000000000e+03 1.309000000000000000e+03 1.285000000000000000e+03 1.321000000000000000e+03 1.269000000000000000e+03 1.258000000000000000e+03 1.265000000000000000e+03 1.339000000000000000e+03 1.281000000000000000e+03 1.223000000000000000e+03 1.237000000000000000e+03 1.319000000000000000e+03 1.239000000000000000e+03 1.273000000000000000e+03 1.284000000000000000e+03 1.300000000000000000e+03 1.287000000000000000e+03 1.336000000000000000e+03 1.256000000000000000e+03 1.253000000000000000e+03 1.310000000000000000e+03 1.261000000000000000e+03 1.254000000000000000e+03 1.220000000000000000e+03 1.205000000000000000e+03 1.278000000000000000e+03 1.199000000000000000e+03 1.187000000000000000e+03 1.263000000000000000e+03 1.277000000000000000e+03 1.235000000000000000e+03 1.295000000000000000e+03 1.172000000000000000e+03 1.257000000000000000e+03 1.239000000000000000e+03 1.261000000000000000e+03 1.178000000000000000e+03 1.271000000000000000e+03 1.236000000000000000e+03 1.205000000000000000e+03 1.261000000000000000e+03 1.308000000000000000e+03 1.186000000000000000e+03 1.227000000000000000e+03 1.284000000000000000e+03 1.256000000000000000e+03 1.277000000000000000e+03 1.213000000000000000e+03 1.302000000000000000e+03 1.170000000000000000e+03 1.202000000000000000e+03 1.244000000000000000e+03 1.163000000000000000e+03 1.223000000000000000e+03 1.289000000000000000e+03 1.224000000000000000e+03 1.221000000000000000e+03 1.214000000000000000e+03 1.245000000000000000e+03 1.223000000000000000e+03 1.247000000000000000e+03 1.259000000000000000e+03 1.232000000000000000e+03 1.289000000000000000e+03 1.251000000000000000e+03 1.202000000000000000e+03 1.211000000000000000e+03 1.183000000000000000e+03 1.199000000000000000e+03 1.252000000000000000e+03 1.217000000000000000e+03 1.262000000000000000e+03 1.187000000000000000e+03 1.191000000000000000e+03 1.243000000000000000e+03 1.219000000000000000e+03 1.264000000000000000e+03 1.191000000000000000e+03 1.224000000000000000e+03 1.285000000000000000e+03 1.232000000000000000e+03 1.237000000000000000e+03 1.213000000000000000e+03 1.162000000000000000e+03 1.153000000000000000e+03 1.198000000000000000e+03 1.229000000000000000e+03 1.242000000000000000e+03 1.214000000000000000e+03 1.162000000000000000e+03 1.228000000000000000e+03 1.202000000000000000e+03 1.157000000000000000e+03 1.233000000000000000e+03 1.142000000000000000e+03 1.240000000000000000e+03 1.185000000000000000e+03 1.228000000000000000e+03 1.175000000000000000e+03 1.226000000000000000e+03 1.192000000000000000e+03 1.225000000000000000e+03 1.176000000000000000e+03 1.200000000000000000e+03 1.141000000000000000e+03 1.287000000000000000e+03 1.193000000000000000e+03 1.238000000000000000e+03 1.159000000000000000e+03 1.097000000000000000e+03 1.139000000000000000e+03 1.203000000000000000e+03 1.180000000000000000e+03 1.269000000000000000e+03 1.162000000000000000e+03 1.228000000000000000e+03 1.192000000000000000e+03 1.197000000000000000e+03 1.184000000000000000e+03 1.195000000000000000e+03 1.218000000000000000e+03 1.171000000000000000e+03 1.171000000000000000e+03 1.118000000000000000e+03 1.146000000000000000e+03 1.189000000000000000e+03 1.212000000000000000e+03 1.179000000000000000e+03 1.132000000000000000e+03 1.165000000000000000e+03 1.227000000000000000e+03 1.192000000000000000e+03 1.159000000000000000e+03 1.192000000000000000e+03 1.139000000000000000e+03 1.086000000000000000e+03 1.130000000000000000e+03 1.154000000000000000e+03 1.164000000000000000e+03 1.147000000000000000e+03 1.175000000000000000e+03 1.123000000000000000e+03 1.116000000000000000e+03 1.206000000000000000e+03 1.152000000000000000e+03 1.143000000000000000e+03 1.130000000000000000e+03 1.127000000000000000e+03 1.171000000000000000e+03 1.156000000000000000e+03 1.190000000000000000e+03 1.193000000000000000e+03 1.145000000000000000e+03 1.167000000000000000e+03 1.156000000000000000e+03 1.169000000000000000e+03 1.200000000000000000e+03 1.125000000000000000e+03 1.185000000000000000e+03 1.177000000000000000e+03 1.115000000000000000e+03 1.139000000000000000e+03 1.178000000000000000e+03 1.120000000000000000e+03 1.122000000000000000e+03 1.132000000000000000e+03 1.160000000000000000e+03 1.101000000000000000e+03 1.189000000000000000e+03 1.133000000000000000e+03 1.180000000000000000e+03 1.148000000000000000e+03 1.184000000000000000e+03 1.130000000000000000e+03 1.188000000000000000e+03 1.154000000000000000e+03 1.141000000000000000e+03 1.125000000000000000e+03 1.135000000000000000e+03 1.150000000000000000e+03 1.164000000000000000e+03 1.159000000000000000e+03 1.146000000000000000e+03 1.077000000000000000e+03 1.163000000000000000e+03 1.154000000000000000e+03 1.128000000000000000e+03 1.092000000000000000e+03 1.139000000000000000e+03 1.115000000000000000e+03 1.127000000000000000e+03 1.072000000000000000e+03 1.095000000000000000e+03 1.080000000000000000e+03 1.134000000000000000e+03 1.138000000000000000e+03 1.134000000000000000e+03 1.162000000000000000e+03 1.101000000000000000e+03 1.104000000000000000e+03 1.137000000000000000e+03 1.096000000000000000e+03 1.044000000000000000e+03 1.159000000000000000e+03 1.096000000000000000e+03 1.089000000000000000e+03 1.109000000000000000e+03 1.179000000000000000e+03 1.131000000000000000e+03 1.131000000000000000e+03 1.086000000000000000e+03 1.074000000000000000e+03 1.086000000000000000e+03 1.118000000000000000e+03 1.154000000000000000e+03 1.115000000000000000e+03 1.177000000000000000e+03 1.095000000000000000e+03 1.136000000000000000e+03 1.070000000000000000e+03 1.121000000000000000e+03 1.092000000000000000e+03 1.044000000000000000e+03 1.116000000000000000e+03 1.159000000000000000e+03 1.104000000000000000e+03 1.016000000000000000e+03 1.103000000000000000e+03 1.101000000000000000e+03 1.077000000000000000e+03 1.113000000000000000e+03 1.134000000000000000e+03 1.131000000000000000e+03 1.121000000000000000e+03 1.141000000000000000e+03 1.087000000000000000e+03 1.152000000000000000e+03 1.122000000000000000e+03 1.093000000000000000e+03 1.166000000000000000e+03 1.131000000000000000e+03 1.078000000000000000e+03 1.092000000000000000e+03 1.045000000000000000e+03 1.155000000000000000e+03 1.127000000000000000e+03 1.053000000000000000e+03 1.067000000000000000e+03 1.093000000000000000e+03 1.092000000000000000e+03 1.124000000000000000e+03 1.136000000000000000e+03 1.057000000000000000e+03 1.033000000000000000e+03 1.087000000000000000e+03 1.137000000000000000e+03 1.063000000000000000e+03 1.051000000000000000e+03 1.045000000000000000e+03 1.114000000000000000e+03 1.069000000000000000e+03 1.079000000000000000e+03 1.105000000000000000e+03 1.091000000000000000e+03 1.071000000000000000e+03 1.168000000000000000e+03 1.061000000000000000e+03 1.092000000000000000e+03 1.030000000000000000e+03 1.072000000000000000e+03 1.068000000000000000e+03 1.064000000000000000e+03 1.058000000000000000e+03 1.081000000000000000e+03 1.124000000000000000e+03 1.047000000000000000e+03 1.089000000000000000e+03 1.071000000000000000e+03 1.043000000000000000e+03 1.061000000000000000e+03 1.087000000000000000e+03 1.054000000000000000e+03 1.032000000000000000e+03 1.104000000000000000e+03 1.072000000000000000e+03 1.057000000000000000e+03 1.083000000000000000e+03 1.090000000000000000e+03 1.050000000000000000e+03 1.067000000000000000e+03 1.025000000000000000e+03 1.018000000000000000e+03 1.135000000000000000e+03 1.160000000000000000e+03 1.124000000000000000e+03 1.073000000000000000e+03 1.096000000000000000e+03 1.057000000000000000e+03 1.095000000000000000e+03 1.096000000000000000e+03 1.047000000000000000e+03 1.082000000000000000e+03 1.099000000000000000e+03 1.094000000000000000e+03 1.021000000000000000e+03 1.099000000000000000e+03 1.039000000000000000e+03 1.060000000000000000e+03 1.109000000000000000e+03 1.066000000000000000e+03 1.016000000000000000e+03 1.027000000000000000e+03 1.008000000000000000e+03 1.034000000000000000e+03 9.970000000000000000e+02 1.046000000000000000e+03 9.620000000000000000e+02 1.021000000000000000e+03 1.083000000000000000e+03 1.080000000000000000e+03 1.079000000000000000e+03 1.063000000000000000e+03 1.098000000000000000e+03 1.098000000000000000e+03 1.044000000000000000e+03 1.016000000000000000e+03 1.034000000000000000e+03 1.111000000000000000e+03 1.003000000000000000e+03 1.128000000000000000e+03 1.079000000000000000e+03 1.102000000000000000e+03 1.029000000000000000e+03 1.029000000000000000e+03 1.017000000000000000e+03 1.016000000000000000e+03 1.038000000000000000e+03 1.052000000000000000e+03 1.080000000000000000e+03 9.910000000000000000e+02 1.001000000000000000e+03 1.066000000000000000e+03 1.089000000000000000e+03 1.018000000000000000e+03 1.057000000000000000e+03 1.061000000000000000e+03 1.071000000000000000e+03 1.098000000000000000e+03 1.065000000000000000e+03 1.041000000000000000e+03 9.770000000000000000e+02 1.105000000000000000e+03 1.029000000000000000e+03 9.910000000000000000e+02 1.040000000000000000e+03 1.049000000000000000e+03 1.002000000000000000e+03 1.040000000000000000e+03 1.039000000000000000e+03 1.073000000000000000e+03 1.057000000000000000e+03 1.062000000000000000e+03 1.025000000000000000e+03 1.118000000000000000e+03 1.006000000000000000e+03 1.061000000000000000e+03 1.058000000000000000e+03 1.026000000000000000e+03 1.085000000000000000e+03 1.008000000000000000e+03 1.002000000000000000e+03 1.098000000000000000e+03 1.087000000000000000e+03 1.027000000000000000e+03 1.055000000000000000e+03 1.079000000000000000e+03 1.035000000000000000e+03 9.910000000000000000e+02 1.057000000000000000e+03 1.065000000000000000e+03 1.055000000000000000e+03 1.082000000000000000e+03 9.970000000000000000e+02 1.016000000000000000e+03 1.021000000000000000e+03 1.009000000000000000e+03 1.039000000000000000e+03 1.025000000000000000e+03 1.035000000000000000e+03 1.081000000000000000e+03 1.045000000000000000e+03 1.012000000000000000e+03 1.021000000000000000e+03 1.024000000000000000e+03 1.081000000000000000e+03 1.049000000000000000e+03 1.070000000000000000e+03 1.083000000000000000e+03 1.035000000000000000e+03 1.009000000000000000e+03 1.016000000000000000e+03 1.064000000000000000e+03 1.073000000000000000e+03 9.970000000000000000e+02 1.127000000000000000e+03 1.016000000000000000e+03 1.038000000000000000e+03 1.043000000000000000e+03 9.540000000000000000e+02 1.003000000000000000e+03 1.057000000000000000e+03 1.075000000000000000e+03 1.072000000000000000e+03 9.840000000000000000e+02 9.900000000000000000e+02 9.750000000000000000e+02 1.031000000000000000e+03 9.910000000000000000e+02 1.021000000000000000e+03 1.075000000000000000e+03 1.024000000000000000e+03 9.960000000000000000e+02 1.045000000000000000e+03 1.000000000000000000e+03 1.010000000000000000e+03 1.060000000000000000e+03 1.082000000000000000e+03 1.036000000000000000e+03 1.025000000000000000e+03 9.730000000000000000e+02 1.048000000000000000e+03 1.020000000000000000e+03 9.900000000000000000e+02 1.004000000000000000e+03 1.012000000000000000e+03 1.017000000000000000e+03 9.880000000000000000e+02 9.840000000000000000e+02 1.037000000000000000e+03 1.042000000000000000e+03 1.002000000000000000e+03 1.015000000000000000e+03 1.004000000000000000e+03 1.011000000000000000e+03 1.050000000000000000e+03 9.970000000000000000e+02 1.039000000000000000e+03 9.690000000000000000e+02 9.830000000000000000e+02 1.027000000000000000e+03 1.054000000000000000e+03 1.009000000000000000e+03 1.043000000000000000e+03 1.008000000000000000e+03 9.870000000000000000e+02 1.026000000000000000e+03 1.021000000000000000e+03 1.064000000000000000e+03 1.020000000000000000e+03 1.049000000000000000e+03 1.035000000000000000e+03 9.940000000000000000e+02 9.760000000000000000e+02 1.025000000000000000e+03 9.880000000000000000e+02 1.010000000000000000e+03 1.002000000000000000e+03 1.049000000000000000e+03 1.037000000000000000e+03 1.044000000000000000e+03 1.007000000000000000e+03 1.037000000000000000e+03 9.740000000000000000e+02 9.850000000000000000e+02 1.016000000000000000e+03 9.940000000000000000e+02 1.029000000000000000e+03 1.020000000000000000e+03 1.000000000000000000e+03 9.580000000000000000e+02 1.031000000000000000e+03 1.092000000000000000e+03 9.960000000000000000e+02 9.570000000000000000e+02 1.010000000000000000e+03 9.870000000000000000e+02 9.640000000000000000e+02 1.039000000000000000e+03 1.035000000000000000e+03 1.016000000000000000e+03 9.770000000000000000e+02 1.017000000000000000e+03 9.760000000000000000e+02 9.710000000000000000e+02 9.590000000000000000e+02 9.650000000000000000e+02 1.006000000000000000e+03 9.730000000000000000e+02 9.720000000000000000e+02 1.016000000000000000e+03 9.480000000000000000e+02 9.880000000000000000e+02 1.011000000000000000e+03 9.110000000000000000e+02 9.290000000000000000e+02 9.740000000000000000e+02 9.680000000000000000e+02 1.029000000000000000e+03 9.600000000000000000e+02 1.012000000000000000e+03 1.061000000000000000e+03 9.800000000000000000e+02 9.550000000000000000e+02 1.027000000000000000e+03 1.018000000000000000e+03 9.730000000000000000e+02 9.460000000000000000e+02 9.750000000000000000e+02 1.001000000000000000e+03 9.380000000000000000e+02 9.350000000000000000e+02 9.530000000000000000e+02 9.740000000000000000e+02 9.520000000000000000e+02 9.780000000000000000e+02 9.940000000000000000e+02 1.006000000000000000e+03 9.820000000000000000e+02 9.320000000000000000e+02 9.520000000000000000e+02 1.023000000000000000e+03 9.800000000000000000e+02 1.013000000000000000e+03 9.610000000000000000e+02 9.680000000000000000e+02 9.940000000000000000e+02 9.510000000000000000e+02 9.680000000000000000e+02 9.560000000000000000e+02 9.540000000000000000e+02 9.290000000000000000e+02 9.550000000000000000e+02 9.680000000000000000e+02 9.800000000000000000e+02 9.240000000000000000e+02 9.200000000000000000e+02 9.440000000000000000e+02 9.370000000000000000e+02 9.970000000000000000e+02 9.150000000000000000e+02 9.710000000000000000e+02 9.590000000000000000e+02 9.020000000000000000e+02 8.950000000000000000e+02 1.001000000000000000e+03 9.800000000000000000e+02 9.740000000000000000e+02 9.810000000000000000e+02 8.610000000000000000e+02 9.870000000000000000e+02 9.390000000000000000e+02 9.640000000000000000e+02 9.760000000000000000e+02 9.400000000000000000e+02 9.060000000000000000e+02 9.380000000000000000e+02 9.410000000000000000e+02 9.450000000000000000e+02 9.650000000000000000e+02 9.220000000000000000e+02 1.000000000000000000e+03 9.240000000000000000e+02 9.460000000000000000e+02 9.380000000000000000e+02 9.400000000000000000e+02 9.630000000000000000e+02 9.310000000000000000e+02 9.580000000000000000e+02 9.430000000000000000e+02 9.450000000000000000e+02 9.640000000000000000e+02 8.630000000000000000e+02 9.750000000000000000e+02 9.700000000000000000e+02 9.330000000000000000e+02 9.790000000000000000e+02 8.890000000000000000e+02 8.620000000000000000e+02 9.010000000000000000e+02 8.860000000000000000e+02 9.240000000000000000e+02 9.210000000000000000e+02 9.110000000000000000e+02 8.740000000000000000e+02 9.380000000000000000e+02 9.160000000000000000e+02 9.630000000000000000e+02 8.670000000000000000e+02 9.170000000000000000e+02 9.790000000000000000e+02 8.770000000000000000e+02 8.900000000000000000e+02 9.280000000000000000e+02 9.270000000000000000e+02 8.430000000000000000e+02 8.770000000000000000e+02 9.410000000000000000e+02 8.910000000000000000e+02 8.920000000000000000e+02 8.510000000000000000e+02 9.600000000000000000e+02 9.120000000000000000e+02 9.350000000000000000e+02 8.840000000000000000e+02 8.650000000000000000e+02 8.730000000000000000e+02 9.450000000000000000e+02 9.460000000000000000e+02 9.380000000000000000e+02 8.790000000000000000e+02 9.540000000000000000e+02 9.320000000000000000e+02 8.640000000000000000e+02 8.700000000000000000e+02 9.010000000000000000e+02 9.080000000000000000e+02 8.900000000000000000e+02 8.620000000000000000e+02 8.770000000000000000e+02 9.390000000000000000e+02 8.840000000000000000e+02 9.160000000000000000e+02 9.030000000000000000e+02 8.750000000000000000e+02 8.590000000000000000e+02 8.890000000000000000e+02 9.460000000000000000e+02 9.020000000000000000e+02 8.860000000000000000e+02 8.210000000000000000e+02 8.980000000000000000e+02 8.760000000000000000e+02 9.190000000000000000e+02 9.140000000000000000e+02 8.670000000000000000e+02 8.550000000000000000e+02 9.440000000000000000e+02 8.960000000000000000e+02 9.310000000000000000e+02 8.770000000000000000e+02 8.930000000000000000e+02 8.560000000000000000e+02 8.810000000000000000e+02 9.790000000000000000e+02 8.800000000000000000e+02 8.690000000000000000e+02 9.270000000000000000e+02 8.880000000000000000e+02 8.580000000000000000e+02 8.820000000000000000e+02 8.980000000000000000e+02 8.800000000000000000e+02 9.170000000000000000e+02 8.660000000000000000e+02 9.190000000000000000e+02 8.570000000000000000e+02 8.640000000000000000e+02 8.550000000000000000e+02 8.660000000000000000e+02 8.690000000000000000e+02 9.320000000000000000e+02 9.300000000000000000e+02 8.870000000000000000e+02 9.220000000000000000e+02 8.780000000000000000e+02 8.340000000000000000e+02 8.320000000000000000e+02 8.650000000000000000e+02 8.510000000000000000e+02 9.030000000000000000e+02 9.030000000000000000e+02 8.700000000000000000e+02 9.120000000000000000e+02 8.870000000000000000e+02 8.380000000000000000e+02 9.680000000000000000e+02 8.470000000000000000e+02 9.180000000000000000e+02 9.030000000000000000e+02 8.810000000000000000e+02 8.450000000000000000e+02 8.610000000000000000e+02 8.610000000000000000e+02 8.890000000000000000e+02 9.320000000000000000e+02 8.590000000000000000e+02 8.350000000000000000e+02 9.170000000000000000e+02 8.870000000000000000e+02 8.750000000000000000e+02 8.720000000000000000e+02 8.170000000000000000e+02 8.600000000000000000e+02 8.840000000000000000e+02 8.420000000000000000e+02 8.240000000000000000e+02 8.640000000000000000e+02 8.600000000000000000e+02 8.460000000000000000e+02 8.170000000000000000e+02 8.690000000000000000e+02 8.330000000000000000e+02 7.780000000000000000e+02 8.590000000000000000e+02 8.500000000000000000e+02 8.600000000000000000e+02 8.670000000000000000e+02 8.580000000000000000e+02 8.050000000000000000e+02 8.530000000000000000e+02 8.180000000000000000e+02 9.030000000000000000e+02 8.780000000000000000e+02 9.020000000000000000e+02 8.650000000000000000e+02 8.730000000000000000e+02 8.710000000000000000e+02 8.100000000000000000e+02 8.900000000000000000e+02 8.670000000000000000e+02 8.650000000000000000e+02 8.050000000000000000e+02 8.220000000000000000e+02 8.000000000000000000e+02 8.370000000000000000e+02 9.000000000000000000e+02 8.380000000000000000e+02 8.390000000000000000e+02 8.640000000000000000e+02 8.200000000000000000e+02 8.430000000000000000e+02 8.770000000000000000e+02 8.360000000000000000e+02 8.440000000000000000e+02 8.270000000000000000e+02 8.090000000000000000e+02 8.380000000000000000e+02 8.320000000000000000e+02 8.970000000000000000e+02 8.550000000000000000e+02 8.390000000000000000e+02 8.000000000000000000e+02 8.340000000000000000e+02 8.920000000000000000e+02 8.140000000000000000e+02 8.130000000000000000e+02 8.710000000000000000e+02 8.710000000000000000e+02 8.070000000000000000e+02 8.040000000000000000e+02 7.990000000000000000e+02 8.030000000000000000e+02 8.680000000000000000e+02 8.910000000000000000e+02 8.440000000000000000e+02 8.540000000000000000e+02 8.700000000000000000e+02 8.100000000000000000e+02 8.370000000000000000e+02 8.420000000000000000e+02 8.720000000000000000e+02 8.090000000000000000e+02 8.340000000000000000e+02 8.230000000000000000e+02 8.520000000000000000e+02 8.440000000000000000e+02 8.060000000000000000e+02 8.390000000000000000e+02 8.130000000000000000e+02 8.220000000000000000e+02 8.710000000000000000e+02 8.890000000000000000e+02 8.520000000000000000e+02 8.220000000000000000e+02 8.310000000000000000e+02 8.320000000000000000e+02 8.340000000000000000e+02 8.270000000000000000e+02 8.630000000000000000e+02 8.020000000000000000e+02 8.710000000000000000e+02 8.870000000000000000e+02 8.510000000000000000e+02 8.040000000000000000e+02 8.270000000000000000e+02 8.710000000000000000e+02 8.560000000000000000e+02 8.430000000000000000e+02 8.430000000000000000e+02 7.840000000000000000e+02 8.340000000000000000e+02 7.810000000000000000e+02 8.290000000000000000e+02 8.610000000000000000e+02 8.390000000000000000e+02 8.220000000000000000e+02 8.110000000000000000e+02 8.200000000000000000e+02 8.160000000000000000e+02 8.120000000000000000e+02 8.110000000000000000e+02 8.650000000000000000e+02 8.020000000000000000e+02 8.380000000000000000e+02 8.180000000000000000e+02 8.260000000000000000e+02 8.250000000000000000e+02 8.140000000000000000e+02 8.000000000000000000e+02 7.990000000000000000e+02 8.060000000000000000e+02 7.480000000000000000e+02 8.010000000000000000e+02 8.280000000000000000e+02 8.110000000000000000e+02 8.000000000000000000e+02 8.290000000000000000e+02 8.290000000000000000e+02 8.110000000000000000e+02 7.960000000000000000e+02 8.280000000000000000e+02 8.640000000000000000e+02 7.840000000000000000e+02 7.850000000000000000e+02 7.730000000000000000e+02 8.130000000000000000e+02 8.310000000000000000e+02 8.330000000000000000e+02 8.220000000000000000e+02 8.540000000000000000e+02 8.480000000000000000e+02 7.960000000000000000e+02 8.140000000000000000e+02 8.230000000000000000e+02 7.890000000000000000e+02 7.880000000000000000e+02 7.850000000000000000e+02 8.170000000000000000e+02 7.940000000000000000e+02 7.650000000000000000e+02 8.300000000000000000e+02 7.680000000000000000e+02 7.840000000000000000e+02 8.160000000000000000e+02 7.620000000000000000e+02 7.840000000000000000e+02 8.030000000000000000e+02 7.830000000000000000e+02 8.350000000000000000e+02 7.860000000000000000e+02 7.980000000000000000e+02 8.060000000000000000e+02 7.730000000000000000e+02 8.050000000000000000e+02 7.880000000000000000e+02 8.250000000000000000e+02 7.850000000000000000e+02 7.900000000000000000e+02 7.990000000000000000e+02 7.520000000000000000e+02 8.040000000000000000e+02 8.110000000000000000e+02 7.880000000000000000e+02 7.780000000000000000e+02 7.880000000000000000e+02 7.990000000000000000e+02 8.250000000000000000e+02 8.050000000000000000e+02 7.840000000000000000e+02 8.010000000000000000e+02 7.520000000000000000e+02 7.730000000000000000e+02 7.680000000000000000e+02 8.030000000000000000e+02 8.220000000000000000e+02 7.510000000000000000e+02 7.950000000000000000e+02 8.380000000000000000e+02 8.140000000000000000e+02 8.780000000000000000e+02 8.180000000000000000e+02 7.800000000000000000e+02 7.980000000000000000e+02 8.410000000000000000e+02 8.040000000000000000e+02 7.660000000000000000e+02 7.990000000000000000e+02 7.990000000000000000e+02 7.400000000000000000e+02 8.320000000000000000e+02 7.720000000000000000e+02 7.310000000000000000e+02 8.590000000000000000e+02 8.010000000000000000e+02 7.880000000000000000e+02 7.670000000000000000e+02 7.800000000000000000e+02 8.260000000000000000e+02 7.610000000000000000e+02 7.560000000000000000e+02 7.690000000000000000e+02 8.190000000000000000e+02 7.520000000000000000e+02 8.010000000000000000e+02 7.560000000000000000e+02 7.990000000000000000e+02 7.880000000000000000e+02 8.210000000000000000e+02 8.090000000000000000e+02 7.670000000000000000e+02 7.560000000000000000e+02 8.400000000000000000e+02 7.590000000000000000e+02 7.420000000000000000e+02 7.360000000000000000e+02 7.790000000000000000e+02 7.920000000000000000e+02 8.220000000000000000e+02 7.750000000000000000e+02 7.580000000000000000e+02 7.800000000000000000e+02 7.550000000000000000e+02 7.300000000000000000e+02 7.860000000000000000e+02 7.820000000000000000e+02 7.630000000000000000e+02 7.750000000000000000e+02 8.170000000000000000e+02 7.810000000000000000e+02 7.280000000000000000e+02 7.180000000000000000e+02 7.500000000000000000e+02 7.990000000000000000e+02 7.170000000000000000e+02 7.500000000000000000e+02 7.960000000000000000e+02 8.120000000000000000e+02 8.080000000000000000e+02 7.700000000000000000e+02 7.760000000000000000e+02 7.800000000000000000e+02 7.890000000000000000e+02 7.830000000000000000e+02 7.550000000000000000e+02 7.650000000000000000e+02 7.910000000000000000e+02 7.640000000000000000e+02 7.420000000000000000e+02 7.560000000000000000e+02 7.430000000000000000e+02 7.490000000000000000e+02 7.180000000000000000e+02 7.480000000000000000e+02 7.740000000000000000e+02 8.080000000000000000e+02 7.470000000000000000e+02 7.330000000000000000e+02 7.900000000000000000e+02 7.720000000000000000e+02 7.860000000000000000e+02 7.500000000000000000e+02 7.430000000000000000e+02 7.400000000000000000e+02 7.620000000000000000e+02 8.400000000000000000e+02 7.720000000000000000e+02 7.840000000000000000e+02 7.280000000000000000e+02 7.700000000000000000e+02 7.140000000000000000e+02 7.910000000000000000e+02 7.820000000000000000e+02 7.530000000000000000e+02 7.280000000000000000e+02 7.810000000000000000e+02 7.310000000000000000e+02 7.220000000000000000e+02 7.130000000000000000e+02 7.790000000000000000e+02 7.500000000000000000e+02 6.810000000000000000e+02 7.850000000000000000e+02 7.400000000000000000e+02 7.310000000000000000e+02 7.370000000000000000e+02 7.330000000000000000e+02 7.330000000000000000e+02 7.480000000000000000e+02 7.070000000000000000e+02 7.940000000000000000e+02 7.300000000000000000e+02 7.630000000000000000e+02 7.380000000000000000e+02 7.460000000000000000e+02 7.070000000000000000e+02 7.130000000000000000e+02 7.310000000000000000e+02 7.420000000000000000e+02 7.240000000000000000e+02 7.080000000000000000e+02 7.520000000000000000e+02 7.080000000000000000e+02 7.460000000000000000e+02 7.080000000000000000e+02 7.010000000000000000e+02 8.220000000000000000e+02 7.160000000000000000e+02 7.250000000000000000e+02 7.400000000000000000e+02 7.210000000000000000e+02 7.430000000000000000e+02 7.710000000000000000e+02 7.350000000000000000e+02 7.560000000000000000e+02 7.390000000000000000e+02 7.830000000000000000e+02 7.230000000000000000e+02 7.640000000000000000e+02 7.860000000000000000e+02 7.530000000000000000e+02 7.030000000000000000e+02 7.310000000000000000e+02 7.190000000000000000e+02 7.160000000000000000e+02 7.130000000000000000e+02 7.660000000000000000e+02 7.140000000000000000e+02 7.210000000000000000e+02 7.130000000000000000e+02 7.320000000000000000e+02 7.420000000000000000e+02 7.470000000000000000e+02 7.450000000000000000e+02 7.020000000000000000e+02 6.980000000000000000e+02 7.160000000000000000e+02 6.900000000000000000e+02 6.770000000000000000e+02 7.020000000000000000e+02 7.560000000000000000e+02 7.250000000000000000e+02 7.360000000000000000e+02 7.010000000000000000e+02 6.890000000000000000e+02 7.140000000000000000e+02 6.870000000000000000e+02 6.920000000000000000e+02 6.450000000000000000e+02 7.400000000000000000e+02 7.300000000000000000e+02 7.440000000000000000e+02 6.990000000000000000e+02 6.990000000000000000e+02 6.850000000000000000e+02 6.740000000000000000e+02 6.850000000000000000e+02 7.260000000000000000e+02 6.940000000000000000e+02 7.330000000000000000e+02 7.370000000000000000e+02 7.040000000000000000e+02 6.730000000000000000e+02 7.340000000000000000e+02 7.080000000000000000e+02 6.370000000000000000e+02 6.920000000000000000e+02 6.870000000000000000e+02 6.530000000000000000e+02 7.370000000000000000e+02 6.780000000000000000e+02 6.770000000000000000e+02 6.820000000000000000e+02 7.190000000000000000e+02 6.880000000000000000e+02 6.840000000000000000e+02 7.380000000000000000e+02 6.850000000000000000e+02 6.520000000000000000e+02 6.590000000000000000e+02 7.310000000000000000e+02 7.220000000000000000e+02 7.020000000000000000e+02 7.220000000000000000e+02 7.300000000000000000e+02 6.740000000000000000e+02 7.170000000000000000e+02 6.620000000000000000e+02 7.240000000000000000e+02 6.560000000000000000e+02 6.770000000000000000e+02 7.160000000000000000e+02 6.860000000000000000e+02 6.820000000000000000e+02 7.230000000000000000e+02 7.050000000000000000e+02 7.080000000000000000e+02 7.050000000000000000e+02 6.880000000000000000e+02 6.720000000000000000e+02 6.690000000000000000e+02 7.110000000000000000e+02 7.360000000000000000e+02 6.700000000000000000e+02 6.770000000000000000e+02 7.060000000000000000e+02 6.780000000000000000e+02 6.700000000000000000e+02 7.420000000000000000e+02 6.580000000000000000e+02 6.990000000000000000e+02 7.360000000000000000e+02 6.810000000000000000e+02 7.260000000000000000e+02 6.940000000000000000e+02 7.170000000000000000e+02 6.950000000000000000e+02 6.780000000000000000e+02 6.990000000000000000e+02 6.610000000000000000e+02 7.280000000000000000e+02 6.880000000000000000e+02 6.440000000000000000e+02 6.860000000000000000e+02 6.560000000000000000e+02 6.740000000000000000e+02 6.770000000000000000e+02 6.660000000000000000e+02 6.710000000000000000e+02 7.080000000000000000e+02 6.940000000000000000e+02 6.610000000000000000e+02 6.990000000000000000e+02 6.950000000000000000e+02 6.960000000000000000e+02 6.610000000000000000e+02 6.790000000000000000e+02 6.690000000000000000e+02 6.900000000000000000e+02 6.980000000000000000e+02 7.060000000000000000e+02 6.620000000000000000e+02 6.310000000000000000e+02 6.900000000000000000e+02 6.740000000000000000e+02 6.720000000000000000e+02 6.580000000000000000e+02 6.520000000000000000e+02 6.480000000000000000e+02 6.480000000000000000e+02 6.540000000000000000e+02 6.440000000000000000e+02 7.000000000000000000e+02 6.720000000000000000e+02 6.340000000000000000e+02 6.420000000000000000e+02 6.750000000000000000e+02 6.350000000000000000e+02 7.200000000000000000e+02 6.510000000000000000e+02 7.200000000000000000e+02 6.620000000000000000e+02 6.350000000000000000e+02 6.720000000000000000e+02 6.690000000000000000e+02 7.050000000000000000e+02 6.880000000000000000e+02 6.590000000000000000e+02 6.610000000000000000e+02 6.670000000000000000e+02 6.810000000000000000e+02 6.080000000000000000e+02 6.550000000000000000e+02 6.730000000000000000e+02 6.440000000000000000e+02 6.350000000000000000e+02 6.400000000000000000e+02 6.590000000000000000e+02 6.290000000000000000e+02 6.990000000000000000e+02 6.750000000000000000e+02 6.540000000000000000e+02 6.190000000000000000e+02 7.150000000000000000e+02 6.750000000000000000e+02 6.530000000000000000e+02 6.450000000000000000e+02 6.510000000000000000e+02 6.900000000000000000e+02 7.250000000000000000e+02 6.620000000000000000e+02 6.640000000000000000e+02 6.780000000000000000e+02 6.730000000000000000e+02 6.600000000000000000e+02 6.280000000000000000e+02 6.420000000000000000e+02 6.730000000000000000e+02 6.340000000000000000e+02 6.710000000000000000e+02 6.540000000000000000e+02 6.240000000000000000e+02 6.040000000000000000e+02 6.480000000000000000e+02 6.290000000000000000e+02 6.680000000000000000e+02 6.250000000000000000e+02 5.970000000000000000e+02 6.220000000000000000e+02 6.250000000000000000e+02 6.230000000000000000e+02 6.280000000000000000e+02 6.600000000000000000e+02 6.240000000000000000e+02 6.720000000000000000e+02 6.320000000000000000e+02 6.410000000000000000e+02 6.050000000000000000e+02 6.130000000000000000e+02 6.420000000000000000e+02 6.610000000000000000e+02 6.260000000000000000e+02 5.840000000000000000e+02 5.970000000000000000e+02 6.080000000000000000e+02 6.420000000000000000e+02 6.180000000000000000e+02 6.370000000000000000e+02 5.860000000000000000e+02 6.260000000000000000e+02 5.980000000000000000e+02 6.160000000000000000e+02 6.130000000000000000e+02 5.950000000000000000e+02 6.200000000000000000e+02 5.950000000000000000e+02 5.980000000000000000e+02 6.250000000000000000e+02 5.710000000000000000e+02 6.120000000000000000e+02 6.160000000000000000e+02 6.250000000000000000e+02 6.050000000000000000e+02 5.730000000000000000e+02 5.670000000000000000e+02 6.010000000000000000e+02 6.570000000000000000e+02 6.230000000000000000e+02 6.210000000000000000e+02 6.080000000000000000e+02 5.790000000000000000e+02 5.610000000000000000e+02 6.690000000000000000e+02 6.080000000000000000e+02 6.130000000000000000e+02 6.090000000000000000e+02 6.310000000000000000e+02 5.820000000000000000e+02 6.300000000000000000e+02 6.250000000000000000e+02 6.280000000000000000e+02 6.140000000000000000e+02 6.180000000000000000e+02 6.110000000000000000e+02 5.850000000000000000e+02 6.040000000000000000e+02 6.260000000000000000e+02 6.520000000000000000e+02 6.010000000000000000e+02 5.890000000000000000e+02 6.060000000000000000e+02 6.100000000000000000e+02 5.920000000000000000e+02 5.810000000000000000e+02 6.070000000000000000e+02 5.720000000000000000e+02 5.640000000000000000e+02 6.230000000000000000e+02 5.760000000000000000e+02 6.090000000000000000e+02 5.670000000000000000e+02 6.170000000000000000e+02 5.700000000000000000e+02 6.060000000000000000e+02 5.620000000000000000e+02 5.640000000000000000e+02 5.890000000000000000e+02 5.280000000000000000e+02 5.850000000000000000e+02 5.550000000000000000e+02 5.640000000000000000e+02 6.110000000000000000e+02 5.820000000000000000e+02 5.450000000000000000e+02 5.390000000000000000e+02 6.080000000000000000e+02 5.780000000000000000e+02 5.880000000000000000e+02 6.020000000000000000e+02 5.990000000000000000e+02 5.730000000000000000e+02 5.770000000000000000e+02 6.020000000000000000e+02 5.840000000000000000e+02 5.630000000000000000e+02 5.890000000000000000e+02 5.830000000000000000e+02 5.700000000000000000e+02 6.020000000000000000e+02 5.840000000000000000e+02 5.540000000000000000e+02 6.130000000000000000e+02 5.530000000000000000e+02 5.790000000000000000e+02 5.770000000000000000e+02 6.010000000000000000e+02 5.740000000000000000e+02 5.480000000000000000e+02 5.830000000000000000e+02 5.830000000000000000e+02 5.970000000000000000e+02 5.520000000000000000e+02 5.480000000000000000e+02 5.930000000000000000e+02 5.840000000000000000e+02 5.780000000000000000e+02 5.700000000000000000e+02 5.810000000000000000e+02 5.870000000000000000e+02 5.670000000000000000e+02 6.000000000000000000e+02 5.520000000000000000e+02 5.560000000000000000e+02 6.020000000000000000e+02 5.740000000000000000e+02 5.410000000000000000e+02 5.610000000000000000e+02 6.060000000000000000e+02 5.620000000000000000e+02 5.270000000000000000e+02 5.970000000000000000e+02 5.650000000000000000e+02 5.550000000000000000e+02 5.820000000000000000e+02 5.460000000000000000e+02 5.630000000000000000e+02 5.220000000000000000e+02 5.650000000000000000e+02 5.780000000000000000e+02 5.430000000000000000e+02 5.540000000000000000e+02 5.700000000000000000e+02 5.420000000000000000e+02 5.380000000000000000e+02 5.680000000000000000e+02 6.010000000000000000e+02 5.350000000000000000e+02 5.490000000000000000e+02 5.290000000000000000e+02 5.450000000000000000e+02 5.190000000000000000e+02 5.020000000000000000e+02 5.110000000000000000e+02 5.830000000000000000e+02 5.250000000000000000e+02 5.160000000000000000e+02 5.610000000000000000e+02 4.750000000000000000e+02 5.000000000000000000e+02 5.230000000000000000e+02 5.580000000000000000e+02 5.080000000000000000e+02 4.930000000000000000e+02 5.270000000000000000e+02 5.200000000000000000e+02 5.150000000000000000e+02 5.330000000000000000e+02 4.960000000000000000e+02 5.280000000000000000e+02 5.210000000000000000e+02 4.980000000000000000e+02 5.240000000000000000e+02 5.290000000000000000e+02 5.150000000000000000e+02 5.420000000000000000e+02 5.090000000000000000e+02 5.230000000000000000e+02 5.320000000000000000e+02 5.130000000000000000e+02 4.820000000000000000e+02 5.340000000000000000e+02 5.370000000000000000e+02 4.960000000000000000e+02 4.990000000000000000e+02 5.510000000000000000e+02 5.310000000000000000e+02 4.990000000000000000e+02 5.290000000000000000e+02 5.240000000000000000e+02 5.150000000000000000e+02 4.820000000000000000e+02 4.850000000000000000e+02 5.140000000000000000e+02 5.080000000000000000e+02 5.380000000000000000e+02 4.980000000000000000e+02 5.200000000000000000e+02 5.040000000000000000e+02 5.540000000000000000e+02 5.350000000000000000e+02 4.950000000000000000e+02 5.130000000000000000e+02 5.220000000000000000e+02 5.380000000000000000e+02 5.180000000000000000e+02 5.340000000000000000e+02 4.820000000000000000e+02 5.340000000000000000e+02 5.310000000000000000e+02 5.280000000000000000e+02 5.280000000000000000e+02 5.030000000000000000e+02 5.400000000000000000e+02 5.750000000000000000e+02 5.080000000000000000e+02 5.500000000000000000e+02 5.130000000000000000e+02 5.410000000000000000e+02 4.960000000000000000e+02 5.040000000000000000e+02 5.040000000000000000e+02 4.940000000000000000e+02 5.090000000000000000e+02 5.050000000000000000e+02 5.030000000000000000e+02 4.830000000000000000e+02 5.020000000000000000e+02 5.140000000000000000e+02 5.180000000000000000e+02 5.090000000000000000e+02 5.260000000000000000e+02 4.850000000000000000e+02 5.270000000000000000e+02 5.020000000000000000e+02 4.860000000000000000e+02 5.010000000000000000e+02 4.750000000000000000e+02 5.270000000000000000e+02 4.790000000000000000e+02 4.780000000000000000e+02 4.790000000000000000e+02 4.950000000000000000e+02 4.660000000000000000e+02 4.750000000000000000e+02 4.580000000000000000e+02 5.150000000000000000e+02 4.240000000000000000e+02 5.370000000000000000e+02 4.930000000000000000e+02 5.360000000000000000e+02 5.060000000000000000e+02 4.740000000000000000e+02 5.290000000000000000e+02 4.750000000000000000e+02 4.900000000000000000e+02 4.660000000000000000e+02 4.910000000000000000e+02 4.880000000000000000e+02 4.830000000000000000e+02 4.900000000000000000e+02 5.370000000000000000e+02 5.010000000000000000e+02 4.980000000000000000e+02 4.680000000000000000e+02 4.980000000000000000e+02 5.280000000000000000e+02 4.800000000000000000e+02 4.800000000000000000e+02 4.790000000000000000e+02 4.930000000000000000e+02 5.030000000000000000e+02 5.010000000000000000e+02 5.180000000000000000e+02 4.720000000000000000e+02 5.170000000000000000e+02 5.170000000000000000e+02 4.190000000000000000e+02 5.230000000000000000e+02 4.970000000000000000e+02 4.960000000000000000e+02 5.110000000000000000e+02 4.580000000000000000e+02 4.680000000000000000e+02 4.850000000000000000e+02 4.950000000000000000e+02 5.290000000000000000e+02 4.970000000000000000e+02 4.680000000000000000e+02 5.050000000000000000e+02 5.270000000000000000e+02 4.560000000000000000e+02 4.800000000000000000e+02 4.850000000000000000e+02 4.630000000000000000e+02 5.160000000000000000e+02 4.580000000000000000e+02 4.760000000000000000e+02 4.630000000000000000e+02 4.850000000000000000e+02 4.190000000000000000e+02 5.030000000000000000e+02 5.010000000000000000e+02 4.530000000000000000e+02 4.510000000000000000e+02 4.830000000000000000e+02 4.930000000000000000e+02 4.680000000000000000e+02 4.830000000000000000e+02 4.770000000000000000e+02 4.830000000000000000e+02 4.800000000000000000e+02 4.610000000000000000e+02 4.710000000000000000e+02 4.550000000000000000e+02 4.670000000000000000e+02 5.060000000000000000e+02 4.610000000000000000e+02 4.280000000000000000e+02 4.810000000000000000e+02 4.480000000000000000e+02 4.790000000000000000e+02 4.720000000000000000e+02 4.900000000000000000e+02 4.770000000000000000e+02 4.940000000000000000e+02 5.050000000000000000e+02 4.820000000000000000e+02 4.940000000000000000e+02 4.530000000000000000e+02 4.850000000000000000e+02 4.140000000000000000e+02 4.580000000000000000e+02 4.890000000000000000e+02 4.660000000000000000e+02 4.690000000000000000e+02 4.830000000000000000e+02 5.100000000000000000e+02 4.480000000000000000e+02 4.300000000000000000e+02 4.580000000000000000e+02 4.850000000000000000e+02 4.320000000000000000e+02 4.420000000000000000e+02 4.480000000000000000e+02 4.450000000000000000e+02 4.520000000000000000e+02 4.650000000000000000e+02 4.370000000000000000e+02 4.540000000000000000e+02 4.510000000000000000e+02 4.630000000000000000e+02 4.670000000000000000e+02 4.890000000000000000e+02 4.660000000000000000e+02 4.800000000000000000e+02 4.430000000000000000e+02 4.930000000000000000e+02 5.030000000000000000e+02 4.600000000000000000e+02 4.150000000000000000e+02 5.050000000000000000e+02 5.110000000000000000e+02 4.490000000000000000e+02 4.730000000000000000e+02 4.440000000000000000e+02 4.910000000000000000e+02 4.600000000000000000e+02 4.730000000000000000e+02 4.650000000000000000e+02 4.900000000000000000e+02 4.490000000000000000e+02 4.640000000000000000e+02 4.190000000000000000e+02 4.890000000000000000e+02 4.400000000000000000e+02 4.380000000000000000e+02 4.980000000000000000e+02 4.330000000000000000e+02 4.650000000000000000e+02 4.620000000000000000e+02 4.620000000000000000e+02 4.790000000000000000e+02 4.850000000000000000e+02 4.370000000000000000e+02 4.380000000000000000e+02 4.440000000000000000e+02 4.630000000000000000e+02 4.670000000000000000e+02 4.830000000000000000e+02 4.830000000000000000e+02 4.560000000000000000e+02 5.010000000000000000e+02 4.920000000000000000e+02 4.830000000000000000e+02 4.410000000000000000e+02 4.310000000000000000e+02 4.570000000000000000e+02 4.380000000000000000e+02 4.880000000000000000e+02 4.710000000000000000e+02 4.680000000000000000e+02 4.690000000000000000e+02 4.480000000000000000e+02 4.540000000000000000e+02 4.680000000000000000e+02 4.250000000000000000e+02 4.390000000000000000e+02 4.360000000000000000e+02 4.800000000000000000e+02 4.230000000000000000e+02 4.270000000000000000e+02 4.330000000000000000e+02 4.190000000000000000e+02 4.790000000000000000e+02 4.520000000000000000e+02 4.620000000000000000e+02 4.470000000000000000e+02 4.620000000000000000e+02 4.500000000000000000e+02 4.340000000000000000e+02 4.750000000000000000e+02 4.610000000000000000e+02 4.290000000000000000e+02 4.450000000000000000e+02 4.440000000000000000e+02 4.260000000000000000e+02 4.370000000000000000e+02 4.620000000000000000e+02 4.210000000000000000e+02 4.070000000000000000e+02 4.080000000000000000e+02 4.410000000000000000e+02 4.340000000000000000e+02 4.370000000000000000e+02 4.500000000000000000e+02 4.910000000000000000e+02 3.990000000000000000e+02 4.500000000000000000e+02 4.480000000000000000e+02 4.430000000000000000e+02 4.690000000000000000e+02 4.310000000000000000e+02 4.640000000000000000e+02 4.270000000000000000e+02 4.630000000000000000e+02 4.170000000000000000e+02 4.140000000000000000e+02 4.330000000000000000e+02 4.700000000000000000e+02 4.190000000000000000e+02 4.420000000000000000e+02 4.220000000000000000e+02 4.120000000000000000e+02 3.990000000000000000e+02 4.140000000000000000e+02 4.500000000000000000e+02 4.620000000000000000e+02 4.320000000000000000e+02 4.010000000000000000e+02 4.330000000000000000e+02 4.130000000000000000e+02 4.540000000000000000e+02 4.360000000000000000e+02 4.370000000000000000e+02 4.290000000000000000e+02 4.200000000000000000e+02 4.370000000000000000e+02 3.980000000000000000e+02 4.460000000000000000e+02 4.520000000000000000e+02 4.270000000000000000e+02 4.510000000000000000e+02 4.380000000000000000e+02 4.710000000000000000e+02 3.890000000000000000e+02 4.410000000000000000e+02 4.500000000000000000e+02 4.080000000000000000e+02 4.330000000000000000e+02 4.570000000000000000e+02 4.500000000000000000e+02 4.120000000000000000e+02 4.200000000000000000e+02 4.210000000000000000e+02 4.490000000000000000e+02 4.490000000000000000e+02 4.270000000000000000e+02 4.320000000000000000e+02 4.340000000000000000e+02 4.090000000000000000e+02 4.340000000000000000e+02 4.270000000000000000e+02 4.660000000000000000e+02 4.430000000000000000e+02 4.240000000000000000e+02 4.500000000000000000e+02 4.330000000000000000e+02 4.260000000000000000e+02 4.250000000000000000e+02 3.840000000000000000e+02 4.300000000000000000e+02 4.060000000000000000e+02 4.340000000000000000e+02 4.290000000000000000e+02 4.440000000000000000e+02 3.930000000000000000e+02 4.150000000000000000e+02 4.410000000000000000e+02 3.980000000000000000e+02 4.040000000000000000e+02 4.760000000000000000e+02 4.060000000000000000e+02 4.370000000000000000e+02 4.080000000000000000e+02 4.230000000000000000e+02 4.390000000000000000e+02 4.080000000000000000e+02 4.060000000000000000e+02 4.370000000000000000e+02 4.080000000000000000e+02 4.120000000000000000e+02 4.060000000000000000e+02 4.430000000000000000e+02 3.950000000000000000e+02 4.500000000000000000e+02 4.230000000000000000e+02 4.290000000000000000e+02 3.900000000000000000e+02 4.020000000000000000e+02 3.940000000000000000e+02 3.910000000000000000e+02 4.430000000000000000e+02 3.890000000000000000e+02 4.080000000000000000e+02 4.150000000000000000e+02 4.060000000000000000e+02 4.290000000000000000e+02 3.890000000000000000e+02 4.340000000000000000e+02 4.400000000000000000e+02 4.050000000000000000e+02 3.880000000000000000e+02 4.330000000000000000e+02 3.980000000000000000e+02 4.370000000000000000e+02 4.370000000000000000e+02 3.900000000000000000e+02 4.090000000000000000e+02 4.410000000000000000e+02 4.530000000000000000e+02 3.870000000000000000e+02 3.580000000000000000e+02 4.090000000000000000e+02 3.620000000000000000e+02 3.920000000000000000e+02 4.050000000000000000e+02 4.620000000000000000e+02 4.170000000000000000e+02 3.590000000000000000e+02 4.020000000000000000e+02 4.400000000000000000e+02 4.200000000000000000e+02 4.180000000000000000e+02 4.040000000000000000e+02 4.310000000000000000e+02 3.810000000000000000e+02 4.430000000000000000e+02 4.360000000000000000e+02 3.870000000000000000e+02 3.770000000000000000e+02 4.040000000000000000e+02 3.950000000000000000e+02 4.050000000000000000e+02 4.000000000000000000e+02 4.100000000000000000e+02 4.210000000000000000e+02 3.880000000000000000e+02 3.960000000000000000e+02 3.670000000000000000e+02 4.210000000000000000e+02 4.430000000000000000e+02 3.920000000000000000e+02 4.320000000000000000e+02 3.960000000000000000e+02 4.290000000000000000e+02 3.790000000000000000e+02 4.050000000000000000e+02 4.110000000000000000e+02 3.780000000000000000e+02 4.110000000000000000e+02 4.060000000000000000e+02 3.850000000000000000e+02 3.990000000000000000e+02 3.880000000000000000e+02 4.150000000000000000e+02 4.070000000000000000e+02 3.750000000000000000e+02 3.980000000000000000e+02 4.160000000000000000e+02 4.050000000000000000e+02 3.950000000000000000e+02 4.020000000000000000e+02 4.150000000000000000e+02 3.870000000000000000e+02 3.780000000000000000e+02 3.710000000000000000e+02 3.800000000000000000e+02 3.690000000000000000e+02 3.710000000000000000e+02 3.640000000000000000e+02 3.820000000000000000e+02 3.830000000000000000e+02 3.600000000000000000e+02 4.130000000000000000e+02 3.870000000000000000e+02 3.920000000000000000e+02 4.160000000000000000e+02 4.060000000000000000e+02 3.700000000000000000e+02 4.170000000000000000e+02 3.580000000000000000e+02 4.000000000000000000e+02 3.370000000000000000e+02 3.740000000000000000e+02 3.800000000000000000e+02 3.660000000000000000e+02 4.040000000000000000e+02 4.000000000000000000e+02 4.170000000000000000e+02 3.910000000000000000e+02 3.960000000000000000e+02 3.610000000000000000e+02 3.830000000000000000e+02 4.000000000000000000e+02 4.060000000000000000e+02 3.530000000000000000e+02 3.620000000000000000e+02 3.830000000000000000e+02 3.750000000000000000e+02 3.790000000000000000e+02 3.770000000000000000e+02 3.670000000000000000e+02 3.750000000000000000e+02 3.480000000000000000e+02 3.850000000000000000e+02 3.220000000000000000e+02 3.960000000000000000e+02 3.540000000000000000e+02 3.850000000000000000e+02 3.690000000000000000e+02 3.600000000000000000e+02 3.860000000000000000e+02 3.780000000000000000e+02 3.230000000000000000e+02 3.640000000000000000e+02 3.730000000000000000e+02 3.610000000000000000e+02 3.830000000000000000e+02 3.490000000000000000e+02 3.370000000000000000e+02 3.570000000000000000e+02 3.670000000000000000e+02 3.500000000000000000e+02 3.620000000000000000e+02 3.780000000000000000e+02 3.690000000000000000e+02 3.790000000000000000e+02 3.650000000000000000e+02 3.920000000000000000e+02 3.690000000000000000e+02 3.790000000000000000e+02 3.550000000000000000e+02 3.300000000000000000e+02 3.730000000000000000e+02 3.650000000000000000e+02 3.480000000000000000e+02 3.750000000000000000e+02 3.690000000000000000e+02 3.630000000000000000e+02 3.750000000000000000e+02 4.060000000000000000e+02 3.930000000000000000e+02 3.540000000000000000e+02 3.680000000000000000e+02 3.680000000000000000e+02 3.750000000000000000e+02 3.680000000000000000e+02 3.450000000000000000e+02 3.430000000000000000e+02 3.660000000000000000e+02 3.660000000000000000e+02 3.290000000000000000e+02 3.830000000000000000e+02 3.600000000000000000e+02 3.650000000000000000e+02 3.300000000000000000e+02 3.550000000000000000e+02 3.830000000000000000e+02 3.350000000000000000e+02 3.490000000000000000e+02 3.830000000000000000e+02 3.390000000000000000e+02 3.360000000000000000e+02 3.770000000000000000e+02 3.260000000000000000e+02 3.590000000000000000e+02 4.040000000000000000e+02 3.570000000000000000e+02 3.390000000000000000e+02 3.570000000000000000e+02 3.450000000000000000e+02 3.320000000000000000e+02 3.610000000000000000e+02 3.570000000000000000e+02 3.630000000000000000e+02 3.310000000000000000e+02 3.360000000000000000e+02 3.480000000000000000e+02 3.730000000000000000e+02 3.390000000000000000e+02 3.250000000000000000e+02 3.770000000000000000e+02 3.640000000000000000e+02 3.330000000000000000e+02 3.410000000000000000e+02 3.030000000000000000e+02 3.640000000000000000e+02 3.950000000000000000e+02 3.620000000000000000e+02 3.820000000000000000e+02 3.500000000000000000e+02 3.450000000000000000e+02 3.660000000000000000e+02 3.820000000000000000e+02 3.610000000000000000e+02 3.450000000000000000e+02 3.520000000000000000e+02 3.680000000000000000e+02 3.620000000000000000e+02 3.500000000000000000e+02 3.680000000000000000e+02 3.400000000000000000e+02 3.330000000000000000e+02 3.450000000000000000e+02 3.720000000000000000e+02 3.390000000000000000e+02 3.450000000000000000e+02 3.480000000000000000e+02 3.630000000000000000e+02 3.420000000000000000e+02 3.880000000000000000e+02 3.540000000000000000e+02 3.530000000000000000e+02 3.520000000000000000e+02 3.600000000000000000e+02 3.630000000000000000e+02 3.370000000000000000e+02 3.100000000000000000e+02 3.230000000000000000e+02 3.670000000000000000e+02 3.530000000000000000e+02 3.540000000000000000e+02 3.320000000000000000e+02 3.480000000000000000e+02 3.150000000000000000e+02 3.300000000000000000e+02 3.330000000000000000e+02 3.630000000000000000e+02 3.460000000000000000e+02 3.220000000000000000e+02 3.050000000000000000e+02 3.390000000000000000e+02 3.100000000000000000e+02 3.430000000000000000e+02 3.150000000000000000e+02 3.150000000000000000e+02 3.470000000000000000e+02 3.140000000000000000e+02 3.340000000000000000e+02 3.390000000000000000e+02 3.760000000000000000e+02 3.230000000000000000e+02 3.420000000000000000e+02 3.410000000000000000e+02 3.250000000000000000e+02 3.480000000000000000e+02 3.450000000000000000e+02 3.210000000000000000e+02 3.110000000000000000e+02 3.710000000000000000e+02 3.120000000000000000e+02 3.270000000000000000e+02 3.110000000000000000e+02 3.220000000000000000e+02 3.460000000000000000e+02 2.820000000000000000e+02 3.440000000000000000e+02 3.080000000000000000e+02 3.350000000000000000e+02 3.540000000000000000e+02 3.240000000000000000e+02 3.350000000000000000e+02 3.380000000000000000e+02 3.250000000000000000e+02 3.530000000000000000e+02 3.520000000000000000e+02 2.850000000000000000e+02 2.810000000000000000e+02 3.150000000000000000e+02 3.220000000000000000e+02 3.290000000000000000e+02 3.420000000000000000e+02 3.290000000000000000e+02 3.180000000000000000e+02 3.070000000000000000e+02 3.210000000000000000e+02 3.290000000000000000e+02 2.820000000000000000e+02 3.250000000000000000e+02 2.890000000000000000e+02 3.200000000000000000e+02 2.790000000000000000e+02 3.290000000000000000e+02 3.260000000000000000e+02 3.030000000000000000e+02 3.160000000000000000e+02 3.640000000000000000e+02 3.000000000000000000e+02 3.100000000000000000e+02 3.160000000000000000e+02 3.280000000000000000e+02 3.400000000000000000e+02 3.210000000000000000e+02 3.020000000000000000e+02 3.000000000000000000e+02 3.300000000000000000e+02 3.310000000000000000e+02 3.240000000000000000e+02 2.940000000000000000e+02 3.000000000000000000e+02 3.250000000000000000e+02 3.460000000000000000e+02 3.240000000000000000e+02 3.240000000000000000e+02 2.860000000000000000e+02 3.220000000000000000e+02 2.930000000000000000e+02 3.210000000000000000e+02 3.470000000000000000e+02 2.920000000000000000e+02 3.080000000000000000e+02 3.600000000000000000e+02 3.180000000000000000e+02 3.270000000000000000e+02 3.120000000000000000e+02 3.130000000000000000e+02 3.170000000000000000e+02 2.910000000000000000e+02 2.950000000000000000e+02 3.260000000000000000e+02 2.880000000000000000e+02 3.260000000000000000e+02 2.990000000000000000e+02 3.180000000000000000e+02 3.230000000000000000e+02 2.940000000000000000e+02 2.900000000000000000e+02 3.020000000000000000e+02 3.430000000000000000e+02 3.270000000000000000e+02 3.230000000000000000e+02 3.050000000000000000e+02 3.160000000000000000e+02 3.050000000000000000e+02 3.610000000000000000e+02 3.290000000000000000e+02 3.180000000000000000e+02 3.110000000000000000e+02 3.200000000000000000e+02 3.130000000000000000e+02 3.200000000000000000e+02 2.910000000000000000e+02 2.880000000000000000e+02 3.090000000000000000e+02 3.070000000000000000e+02 3.230000000000000000e+02 2.750000000000000000e+02 2.980000000000000000e+02 2.910000000000000000e+02 3.120000000000000000e+02 3.000000000000000000e+02 2.810000000000000000e+02 3.430000000000000000e+02 3.150000000000000000e+02 2.980000000000000000e+02 2.890000000000000000e+02 2.960000000000000000e+02 2.920000000000000000e+02 3.040000000000000000e+02 3.270000000000000000e+02 3.200000000000000000e+02 3.100000000000000000e+02 3.020000000000000000e+02 2.950000000000000000e+02 3.180000000000000000e+02 2.800000000000000000e+02 3.410000000000000000e+02 3.100000000000000000e+02 2.690000000000000000e+02 2.750000000000000000e+02 2.950000000000000000e+02 2.990000000000000000e+02 3.380000000000000000e+02 3.120000000000000000e+02 2.990000000000000000e+02 2.700000000000000000e+02 2.750000000000000000e+02 2.630000000000000000e+02 2.860000000000000000e+02 3.000000000000000000e+02 2.890000000000000000e+02 2.870000000000000000e+02 2.980000000000000000e+02 3.180000000000000000e+02 2.580000000000000000e+02 3.100000000000000000e+02 3.280000000000000000e+02 2.920000000000000000e+02 2.640000000000000000e+02 2.800000000000000000e+02 3.060000000000000000e+02 3.030000000000000000e+02 3.200000000000000000e+02 2.770000000000000000e+02 2.980000000000000000e+02 2.960000000000000000e+02 2.800000000000000000e+02 2.810000000000000000e+02 2.700000000000000000e+02 2.810000000000000000e+02 2.650000000000000000e+02 2.800000000000000000e+02 2.920000000000000000e+02 2.960000000000000000e+02 2.840000000000000000e+02 2.880000000000000000e+02 2.830000000000000000e+02 2.830000000000000000e+02 3.070000000000000000e+02 2.740000000000000000e+02 3.010000000000000000e+02 2.690000000000000000e+02 2.890000000000000000e+02 2.730000000000000000e+02 2.960000000000000000e+02 2.860000000000000000e+02 2.800000000000000000e+02 3.010000000000000000e+02 2.830000000000000000e+02 2.760000000000000000e+02 3.100000000000000000e+02 2.470000000000000000e+02 2.690000000000000000e+02 2.760000000000000000e+02 2.930000000000000000e+02 2.580000000000000000e+02 2.520000000000000000e+02 2.730000000000000000e+02 2.880000000000000000e+02 2.620000000000000000e+02 2.710000000000000000e+02 2.910000000000000000e+02 2.920000000000000000e+02 2.820000000000000000e+02 2.560000000000000000e+02 2.790000000000000000e+02 2.840000000000000000e+02 2.790000000000000000e+02 2.730000000000000000e+02 2.700000000000000000e+02 2.890000000000000000e+02 3.010000000000000000e+02 3.070000000000000000e+02 2.950000000000000000e+02 2.950000000000000000e+02 2.730000000000000000e+02 2.710000000000000000e+02 2.610000000000000000e+02 2.640000000000000000e+02 2.820000000000000000e+02 2.570000000000000000e+02 2.820000000000000000e+02 2.920000000000000000e+02 2.680000000000000000e+02 2.910000000000000000e+02 2.820000000000000000e+02 2.560000000000000000e+02 2.790000000000000000e+02 2.740000000000000000e+02 2.890000000000000000e+02 2.960000000000000000e+02 2.760000000000000000e+02 3.050000000000000000e+02 2.890000000000000000e+02 2.730000000000000000e+02 2.810000000000000000e+02 2.840000000000000000e+02 2.740000000000000000e+02 2.680000000000000000e+02 2.620000000000000000e+02 2.790000000000000000e+02 2.750000000000000000e+02 2.710000000000000000e+02 2.690000000000000000e+02 2.980000000000000000e+02 2.870000000000000000e+02 3.230000000000000000e+02 2.930000000000000000e+02 3.080000000000000000e+02 2.760000000000000000e+02 2.720000000000000000e+02 2.640000000000000000e+02 2.560000000000000000e+02 2.810000000000000000e+02 2.840000000000000000e+02 2.790000000000000000e+02 2.860000000000000000e+02 2.960000000000000000e+02 2.930000000000000000e+02 2.880000000000000000e+02 2.590000000000000000e+02 2.730000000000000000e+02 2.700000000000000000e+02 2.880000000000000000e+02 2.500000000000000000e+02 2.920000000000000000e+02 2.460000000000000000e+02 2.640000000000000000e+02 2.680000000000000000e+02 2.680000000000000000e+02 2.990000000000000000e+02 2.730000000000000000e+02 2.770000000000000000e+02 2.750000000000000000e+02 2.470000000000000000e+02 2.880000000000000000e+02 2.700000000000000000e+02 2.580000000000000000e+02 2.510000000000000000e+02 2.730000000000000000e+02 2.860000000000000000e+02 2.680000000000000000e+02 2.900000000000000000e+02 2.420000000000000000e+02 3.150000000000000000e+02 2.830000000000000000e+02 2.760000000000000000e+02 2.830000000000000000e+02 2.760000000000000000e+02 2.510000000000000000e+02 2.740000000000000000e+02 2.560000000000000000e+02 2.960000000000000000e+02 2.830000000000000000e+02 2.890000000000000000e+02 2.980000000000000000e+02 2.830000000000000000e+02 2.590000000000000000e+02 2.770000000000000000e+02 2.560000000000000000e+02 2.870000000000000000e+02 2.810000000000000000e+02 2.800000000000000000e+02 2.720000000000000000e+02 2.720000000000000000e+02 2.800000000000000000e+02 2.630000000000000000e+02 2.340000000000000000e+02 2.800000000000000000e+02 2.600000000000000000e+02 2.900000000000000000e+02 2.980000000000000000e+02 2.980000000000000000e+02 2.740000000000000000e+02 2.650000000000000000e+02 2.780000000000000000e+02 2.840000000000000000e+02 2.940000000000000000e+02 2.680000000000000000e+02 2.770000000000000000e+02 2.490000000000000000e+02 2.640000000000000000e+02 2.700000000000000000e+02 2.620000000000000000e+02 2.720000000000000000e+02 2.620000000000000000e+02 2.960000000000000000e+02 2.400000000000000000e+02 2.570000000000000000e+02 2.530000000000000000e+02 2.680000000000000000e+02 2.800000000000000000e+02 2.550000000000000000e+02 2.650000000000000000e+02 2.560000000000000000e+02 2.780000000000000000e+02 2.690000000000000000e+02 2.740000000000000000e+02 3.150000000000000000e+02 2.840000000000000000e+02 2.690000000000000000e+02 2.540000000000000000e+02 2.810000000000000000e+02 2.850000000000000000e+02 2.580000000000000000e+02 2.800000000000000000e+02 2.690000000000000000e+02 2.830000000000000000e+02 2.340000000000000000e+02 2.890000000000000000e+02 2.650000000000000000e+02 2.700000000000000000e+02 2.560000000000000000e+02 2.410000000000000000e+02 2.750000000000000000e+02 2.640000000000000000e+02 2.550000000000000000e+02 2.750000000000000000e+02 2.720000000000000000e+02 2.800000000000000000e+02 2.690000000000000000e+02 2.540000000000000000e+02 2.700000000000000000e+02 2.640000000000000000e+02 2.660000000000000000e+02 2.820000000000000000e+02 3.050000000000000000e+02 2.640000000000000000e+02 2.790000000000000000e+02 2.630000000000000000e+02 2.660000000000000000e+02 2.570000000000000000e+02 2.700000000000000000e+02 2.840000000000000000e+02 2.810000000000000000e+02 2.860000000000000000e+02 2.550000000000000000e+02 2.850000000000000000e+02 2.350000000000000000e+02 2.540000000000000000e+02 2.570000000000000000e+02 2.910000000000000000e+02 2.690000000000000000e+02 2.740000000000000000e+02 2.820000000000000000e+02 3.070000000000000000e+02 2.620000000000000000e+02 2.720000000000000000e+02 2.670000000000000000e+02 2.690000000000000000e+02 2.820000000000000000e+02 2.790000000000000000e+02 2.560000000000000000e+02 3.110000000000000000e+02 2.780000000000000000e+02 2.660000000000000000e+02 2.660000000000000000e+02 2.920000000000000000e+02 2.710000000000000000e+02 2.660000000000000000e+02 2.520000000000000000e+02 2.610000000000000000e+02 2.690000000000000000e+02 2.760000000000000000e+02 2.440000000000000000e+02 2.470000000000000000e+02 2.760000000000000000e+02 2.610000000000000000e+02 2.740000000000000000e+02 2.590000000000000000e+02 2.680000000000000000e+02 2.670000000000000000e+02 2.810000000000000000e+02 2.790000000000000000e+02 2.850000000000000000e+02 2.540000000000000000e+02 2.490000000000000000e+02 2.830000000000000000e+02 2.600000000000000000e+02 2.740000000000000000e+02 2.790000000000000000e+02 2.700000000000000000e+02 2.510000000000000000e+02 2.760000000000000000e+02 2.840000000000000000e+02 2.670000000000000000e+02 2.610000000000000000e+02 2.560000000000000000e+02 2.800000000000000000e+02 2.390000000000000000e+02 2.760000000000000000e+02 2.510000000000000000e+02 2.870000000000000000e+02 2.490000000000000000e+02 2.580000000000000000e+02 2.840000000000000000e+02 2.660000000000000000e+02 2.490000000000000000e+02 2.950000000000000000e+02 2.500000000000000000e+02 2.560000000000000000e+02 2.640000000000000000e+02 2.820000000000000000e+02 2.830000000000000000e+02 2.740000000000000000e+02 2.480000000000000000e+02 2.520000000000000000e+02 2.850000000000000000e+02 2.660000000000000000e+02 2.570000000000000000e+02 3.120000000000000000e+02 2.610000000000000000e+02 2.560000000000000000e+02 2.380000000000000000e+02 2.790000000000000000e+02 2.790000000000000000e+02 2.610000000000000000e+02 2.760000000000000000e+02 2.540000000000000000e+02 2.740000000000000000e+02 2.810000000000000000e+02 2.680000000000000000e+02 2.420000000000000000e+02 2.900000000000000000e+02 2.340000000000000000e+02 2.530000000000000000e+02 2.570000000000000000e+02 2.610000000000000000e+02 2.900000000000000000e+02 2.450000000000000000e+02 2.790000000000000000e+02 2.480000000000000000e+02 2.730000000000000000e+02 2.770000000000000000e+02 2.530000000000000000e+02 2.660000000000000000e+02 2.780000000000000000e+02 2.740000000000000000e+02 2.360000000000000000e+02 2.400000000000000000e+02 2.780000000000000000e+02 2.600000000000000000e+02 2.420000000000000000e+02 2.870000000000000000e+02 2.410000000000000000e+02 2.720000000000000000e+02 2.480000000000000000e+02 2.470000000000000000e+02 2.630000000000000000e+02 2.770000000000000000e+02 2.480000000000000000e+02 2.600000000000000000e+02 2.790000000000000000e+02 2.730000000000000000e+02 2.970000000000000000e+02 2.920000000000000000e+02 2.340000000000000000e+02 2.700000000000000000e+02 2.740000000000000000e+02 2.750000000000000000e+02 2.940000000000000000e+02 2.650000000000000000e+02 2.720000000000000000e+02 2.660000000000000000e+02 2.640000000000000000e+02 2.510000000000000000e+02 2.780000000000000000e+02 2.620000000000000000e+02 2.760000000000000000e+02 2.710000000000000000e+02 3.000000000000000000e+02 2.770000000000000000e+02 2.660000000000000000e+02 2.500000000000000000e+02 2.620000000000000000e+02 2.680000000000000000e+02 2.540000000000000000e+02 2.480000000000000000e+02 2.700000000000000000e+02 2.500000000000000000e+02 2.520000000000000000e+02 2.800000000000000000e+02 2.460000000000000000e+02 2.750000000000000000e+02 2.480000000000000000e+02 2.760000000000000000e+02 2.770000000000000000e+02 2.410000000000000000e+02 2.860000000000000000e+02 2.890000000000000000e+02 2.770000000000000000e+02 2.560000000000000000e+02 2.560000000000000000e+02 2.820000000000000000e+02 2.490000000000000000e+02 2.600000000000000000e+02 2.700000000000000000e+02 2.370000000000000000e+02 2.510000000000000000e+02 2.480000000000000000e+02 2.880000000000000000e+02 2.570000000000000000e+02 2.530000000000000000e+02 2.730000000000000000e+02 2.710000000000000000e+02 2.580000000000000000e+02 2.670000000000000000e+02 2.570000000000000000e+02 2.580000000000000000e+02 2.490000000000000000e+02 2.470000000000000000e+02 2.660000000000000000e+02 2.780000000000000000e+02 2.650000000000000000e+02 2.540000000000000000e+02 2.520000000000000000e+02 2.370000000000000000e+02 2.640000000000000000e+02 2.790000000000000000e+02 2.510000000000000000e+02 2.470000000000000000e+02 2.670000000000000000e+02 2.580000000000000000e+02 2.790000000000000000e+02 2.250000000000000000e+02 2.380000000000000000e+02 2.460000000000000000e+02 2.400000000000000000e+02 2.860000000000000000e+02 2.550000000000000000e+02 2.510000000000000000e+02 2.360000000000000000e+02 2.520000000000000000e+02 2.640000000000000000e+02 2.620000000000000000e+02 2.680000000000000000e+02 2.760000000000000000e+02 2.760000000000000000e+02 2.540000000000000000e+02 2.650000000000000000e+02 2.460000000000000000e+02 2.390000000000000000e+02 2.350000000000000000e+02 2.640000000000000000e+02 2.430000000000000000e+02 2.620000000000000000e+02 2.570000000000000000e+02 2.630000000000000000e+02 2.480000000000000000e+02 2.770000000000000000e+02 2.680000000000000000e+02 2.580000000000000000e+02 2.760000000000000000e+02 2.580000000000000000e+02 2.450000000000000000e+02 2.630000000000000000e+02 2.460000000000000000e+02 2.580000000000000000e+02 2.740000000000000000e+02 2.400000000000000000e+02 2.590000000000000000e+02 2.460000000000000000e+02 2.960000000000000000e+02 2.740000000000000000e+02 2.300000000000000000e+02 2.550000000000000000e+02 2.660000000000000000e+02 2.900000000000000000e+02 2.540000000000000000e+02 2.560000000000000000e+02 2.810000000000000000e+02 2.800000000000000000e+02 2.570000000000000000e+02 2.720000000000000000e+02 2.810000000000000000e+02 2.810000000000000000e+02 2.510000000000000000e+02 2.790000000000000000e+02 2.500000000000000000e+02 2.490000000000000000e+02 2.370000000000000000e+02 3.090000000000000000e+02 2.590000000000000000e+02 2.670000000000000000e+02 2.540000000000000000e+02 2.660000000000000000e+02 2.760000000000000000e+02 2.690000000000000000e+02 2.700000000000000000e+02 2.960000000000000000e+02 2.550000000000000000e+02 2.710000000000000000e+02 2.620000000000000000e+02 2.820000000000000000e+02 3.000000000000000000e+02 2.460000000000000000e+02 2.790000000000000000e+02 2.530000000000000000e+02 2.830000000000000000e+02 2.690000000000000000e+02 2.310000000000000000e+02 2.730000000000000000e+02 2.650000000000000000e+02 2.710000000000000000e+02 2.680000000000000000e+02 2.500000000000000000e+02 2.650000000000000000e+02 2.530000000000000000e+02 2.560000000000000000e+02 2.800000000000000000e+02 2.670000000000000000e+02 2.860000000000000000e+02 2.630000000000000000e+02 2.670000000000000000e+02 2.640000000000000000e+02 2.630000000000000000e+02 2.660000000000000000e+02 2.650000000000000000e+02 2.780000000000000000e+02 2.690000000000000000e+02 2.510000000000000000e+02 2.770000000000000000e+02 2.520000000000000000e+02 2.430000000000000000e+02 2.590000000000000000e+02 2.550000000000000000e+02 2.700000000000000000e+02 2.580000000000000000e+02 2.560000000000000000e+02 2.400000000000000000e+02 2.850000000000000000e+02 2.550000000000000000e+02 2.710000000000000000e+02 2.420000000000000000e+02 2.460000000000000000e+02 2.620000000000000000e+02 2.550000000000000000e+02 2.550000000000000000e+02 2.710000000000000000e+02 2.450000000000000000e+02 2.700000000000000000e+02 2.580000000000000000e+02 2.300000000000000000e+02 2.540000000000000000e+02 2.660000000000000000e+02 2.140000000000000000e+02 2.350000000000000000e+02 2.580000000000000000e+02 2.790000000000000000e+02 2.520000000000000000e+02 2.340000000000000000e+02 2.450000000000000000e+02 2.330000000000000000e+02 2.250000000000000000e+02 2.710000000000000000e+02 2.530000000000000000e+02 2.630000000000000000e+02 2.380000000000000000e+02 2.410000000000000000e+02 2.770000000000000000e+02 2.540000000000000000e+02 2.580000000000000000e+02 2.560000000000000000e+02 2.530000000000000000e+02 2.460000000000000000e+02 2.660000000000000000e+02 2.430000000000000000e+02 2.460000000000000000e+02 2.860000000000000000e+02 2.580000000000000000e+02 2.290000000000000000e+02 2.550000000000000000e+02 2.720000000000000000e+02 2.550000000000000000e+02 2.640000000000000000e+02 2.300000000000000000e+02 2.340000000000000000e+02 2.570000000000000000e+02 2.680000000000000000e+02 2.540000000000000000e+02 2.520000000000000000e+02 2.660000000000000000e+02 2.700000000000000000e+02 2.950000000000000000e+02 2.510000000000000000e+02 2.600000000000000000e+02 2.460000000000000000e+02 2.540000000000000000e+02 2.420000000000000000e+02 2.460000000000000000e+02 2.680000000000000000e+02 2.670000000000000000e+02 2.610000000000000000e+02 2.450000000000000000e+02 2.600000000000000000e+02 2.490000000000000000e+02 2.680000000000000000e+02 2.410000000000000000e+02 2.800000000000000000e+02 2.460000000000000000e+02 2.230000000000000000e+02 2.530000000000000000e+02 2.690000000000000000e+02 2.440000000000000000e+02 2.450000000000000000e+02 2.440000000000000000e+02 2.320000000000000000e+02 2.920000000000000000e+02 2.520000000000000000e+02 2.310000000000000000e+02 2.580000000000000000e+02 2.500000000000000000e+02 2.260000000000000000e+02 2.270000000000000000e+02 2.260000000000000000e+02 2.490000000000000000e+02 3.100000000000000000e+02 2.700000000000000000e+02 2.570000000000000000e+02 2.720000000000000000e+02 2.660000000000000000e+02 2.510000000000000000e+02 2.510000000000000000e+02 2.320000000000000000e+02 2.770000000000000000e+02 2.490000000000000000e+02 2.200000000000000000e+02 2.500000000000000000e+02 2.440000000000000000e+02 2.720000000000000000e+02 2.360000000000000000e+02 2.620000000000000000e+02 2.510000000000000000e+02 2.460000000000000000e+02 2.290000000000000000e+02 2.540000000000000000e+02 2.350000000000000000e+02 2.550000000000000000e+02 2.570000000000000000e+02 2.450000000000000000e+02 1.940000000000000000e+02 2.290000000000000000e+02 2.370000000000000000e+02 2.180000000000000000e+02 2.840000000000000000e+02 2.610000000000000000e+02 2.700000000000000000e+02 2.420000000000000000e+02 2.680000000000000000e+02 2.290000000000000000e+02 2.320000000000000000e+02 2.480000000000000000e+02 2.290000000000000000e+02 2.460000000000000000e+02 2.350000000000000000e+02 2.550000000000000000e+02 2.560000000000000000e+02 2.870000000000000000e+02 2.250000000000000000e+02 2.460000000000000000e+02 2.610000000000000000e+02 2.460000000000000000e+02 2.780000000000000000e+02 2.470000000000000000e+02 2.520000000000000000e+02 2.210000000000000000e+02 2.560000000000000000e+02 2.740000000000000000e+02 2.360000000000000000e+02 2.520000000000000000e+02 2.370000000000000000e+02 2.270000000000000000e+02 2.460000000000000000e+02 2.370000000000000000e+02 2.240000000000000000e+02 2.420000000000000000e+02 2.340000000000000000e+02 2.360000000000000000e+02 2.300000000000000000e+02 2.480000000000000000e+02 2.600000000000000000e+02 2.530000000000000000e+02 2.530000000000000000e+02 2.050000000000000000e+02 2.260000000000000000e+02 2.220000000000000000e+02 2.210000000000000000e+02 2.490000000000000000e+02 2.590000000000000000e+02 2.600000000000000000e+02 2.270000000000000000e+02 2.400000000000000000e+02 2.610000000000000000e+02 2.270000000000000000e+02 2.500000000000000000e+02 2.270000000000000000e+02 2.410000000000000000e+02 2.330000000000000000e+02 2.390000000000000000e+02 2.280000000000000000e+02 2.170000000000000000e+02 2.500000000000000000e+02 2.450000000000000000e+02 2.320000000000000000e+02 2.490000000000000000e+02 2.300000000000000000e+02 2.050000000000000000e+02 2.640000000000000000e+02 2.410000000000000000e+02 2.620000000000000000e+02 2.320000000000000000e+02 2.660000000000000000e+02 2.550000000000000000e+02 2.150000000000000000e+02 2.490000000000000000e+02 2.380000000000000000e+02 2.310000000000000000e+02 2.290000000000000000e+02 2.370000000000000000e+02 2.580000000000000000e+02 2.180000000000000000e+02 2.590000000000000000e+02 2.470000000000000000e+02 2.160000000000000000e+02 2.470000000000000000e+02 2.550000000000000000e+02 2.630000000000000000e+02 2.320000000000000000e+02 2.180000000000000000e+02 2.790000000000000000e+02 2.310000000000000000e+02 2.510000000000000000e+02 2.450000000000000000e+02 2.490000000000000000e+02 2.530000000000000000e+02 2.200000000000000000e+02 2.440000000000000000e+02 2.240000000000000000e+02 2.480000000000000000e+02 2.370000000000000000e+02 2.370000000000000000e+02 2.190000000000000000e+02 2.120000000000000000e+02 2.500000000000000000e+02 2.220000000000000000e+02 2.500000000000000000e+02 2.260000000000000000e+02 2.400000000000000000e+02 2.520000000000000000e+02 2.300000000000000000e+02 2.290000000000000000e+02 2.250000000000000000e+02 2.330000000000000000e+02 2.140000000000000000e+02 2.320000000000000000e+02 2.540000000000000000e+02 2.280000000000000000e+02 2.410000000000000000e+02 2.470000000000000000e+02 2.310000000000000000e+02 2.240000000000000000e+02 2.400000000000000000e+02 2.100000000000000000e+02 2.420000000000000000e+02 2.270000000000000000e+02 2.480000000000000000e+02 2.550000000000000000e+02 2.030000000000000000e+02 2.340000000000000000e+02 2.520000000000000000e+02 2.360000000000000000e+02 2.320000000000000000e+02 2.030000000000000000e+02 2.300000000000000000e+02 2.280000000000000000e+02 2.350000000000000000e+02 2.170000000000000000e+02 2.340000000000000000e+02 2.180000000000000000e+02 2.320000000000000000e+02 2.430000000000000000e+02 2.110000000000000000e+02 2.320000000000000000e+02 2.030000000000000000e+02 1.920000000000000000e+02 2.250000000000000000e+02 2.070000000000000000e+02 2.500000000000000000e+02 2.320000000000000000e+02 2.230000000000000000e+02 2.250000000000000000e+02 2.370000000000000000e+02 2.230000000000000000e+02 2.140000000000000000e+02 2.050000000000000000e+02 2.190000000000000000e+02 2.160000000000000000e+02 2.310000000000000000e+02 2.230000000000000000e+02 2.330000000000000000e+02 2.080000000000000000e+02 2.520000000000000000e+02 2.320000000000000000e+02 2.270000000000000000e+02 2.050000000000000000e+02 2.570000000000000000e+02 2.660000000000000000e+02 2.500000000000000000e+02 2.260000000000000000e+02 2.220000000000000000e+02 2.000000000000000000e+02 2.250000000000000000e+02 2.040000000000000000e+02 2.050000000000000000e+02 2.160000000000000000e+02 2.130000000000000000e+02 2.410000000000000000e+02 2.120000000000000000e+02 1.810000000000000000e+02 2.130000000000000000e+02 2.100000000000000000e+02 2.410000000000000000e+02 2.190000000000000000e+02 2.290000000000000000e+02 2.070000000000000000e+02 2.130000000000000000e+02 2.030000000000000000e+02 2.140000000000000000e+02 2.030000000000000000e+02 2.310000000000000000e+02 2.000000000000000000e+02 2.230000000000000000e+02 2.340000000000000000e+02 2.170000000000000000e+02 2.150000000000000000e+02 2.030000000000000000e+02 2.240000000000000000e+02 2.210000000000000000e+02 2.140000000000000000e+02 2.360000000000000000e+02 2.170000000000000000e+02 2.180000000000000000e+02 2.260000000000000000e+02 2.370000000000000000e+02 2.270000000000000000e+02 2.050000000000000000e+02 2.330000000000000000e+02 2.390000000000000000e+02 2.030000000000000000e+02 2.160000000000000000e+02 2.350000000000000000e+02 2.260000000000000000e+02 2.080000000000000000e+02 2.210000000000000000e+02 2.160000000000000000e+02 2.150000000000000000e+02 2.310000000000000000e+02 2.080000000000000000e+02 2.160000000000000000e+02 2.170000000000000000e+02 2.160000000000000000e+02 1.970000000000000000e+02 2.290000000000000000e+02 2.130000000000000000e+02 2.160000000000000000e+02 2.130000000000000000e+02 2.430000000000000000e+02 2.010000000000000000e+02 2.230000000000000000e+02 2.410000000000000000e+02 1.950000000000000000e+02 2.010000000000000000e+02 1.810000000000000000e+02 2.290000000000000000e+02 2.620000000000000000e+02 2.160000000000000000e+02 2.020000000000000000e+02 1.990000000000000000e+02 2.110000000000000000e+02 2.240000000000000000e+02 1.960000000000000000e+02 2.230000000000000000e+02 2.020000000000000000e+02 2.260000000000000000e+02 2.260000000000000000e+02 2.170000000000000000e+02 2.130000000000000000e+02 2.150000000000000000e+02 1.920000000000000000e+02 2.170000000000000000e+02 2.290000000000000000e+02 2.050000000000000000e+02 1.860000000000000000e+02 2.120000000000000000e+02 2.280000000000000000e+02 2.200000000000000000e+02 1.830000000000000000e+02 1.870000000000000000e+02 1.840000000000000000e+02 1.930000000000000000e+02 2.180000000000000000e+02 2.130000000000000000e+02 2.270000000000000000e+02 1.980000000000000000e+02 2.280000000000000000e+02 2.080000000000000000e+02 1.990000000000000000e+02 2.020000000000000000e+02 2.060000000000000000e+02 2.250000000000000000e+02 2.160000000000000000e+02 2.100000000000000000e+02 2.260000000000000000e+02 1.940000000000000000e+02 2.180000000000000000e+02 2.330000000000000000e+02 1.980000000000000000e+02 2.060000000000000000e+02 2.130000000000000000e+02 2.180000000000000000e+02 1.960000000000000000e+02 2.160000000000000000e+02 1.920000000000000000e+02 2.140000000000000000e+02 1.950000000000000000e+02 2.300000000000000000e+02 1.910000000000000000e+02 2.170000000000000000e+02 2.010000000000000000e+02 1.890000000000000000e+02 2.080000000000000000e+02 1.820000000000000000e+02 1.850000000000000000e+02 2.220000000000000000e+02 1.850000000000000000e+02 2.020000000000000000e+02 1.740000000000000000e+02 1.940000000000000000e+02 1.990000000000000000e+02 2.020000000000000000e+02 1.660000000000000000e+02 1.880000000000000000e+02 1.740000000000000000e+02 1.620000000000000000e+02 1.800000000000000000e+02 2.110000000000000000e+02 1.830000000000000000e+02 2.220000000000000000e+02 1.920000000000000000e+02 2.020000000000000000e+02 1.920000000000000000e+02 2.030000000000000000e+02 1.920000000000000000e+02 1.950000000000000000e+02 2.010000000000000000e+02 1.810000000000000000e+02 1.890000000000000000e+02 1.690000000000000000e+02 1.880000000000000000e+02 1.910000000000000000e+02 1.720000000000000000e+02 1.900000000000000000e+02 1.810000000000000000e+02 1.870000000000000000e+02 1.640000000000000000e+02 1.940000000000000000e+02 1.510000000000000000e+02 1.990000000000000000e+02 1.930000000000000000e+02 1.870000000000000000e+02 1.890000000000000000e+02 1.890000000000000000e+02 1.950000000000000000e+02 1.900000000000000000e+02 1.740000000000000000e+02 1.940000000000000000e+02 1.890000000000000000e+02 1.770000000000000000e+02 1.720000000000000000e+02 2.030000000000000000e+02 1.960000000000000000e+02 1.600000000000000000e+02 1.550000000000000000e+02 1.950000000000000000e+02 2.100000000000000000e+02 1.780000000000000000e+02 2.020000000000000000e+02 1.850000000000000000e+02 1.710000000000000000e+02 1.730000000000000000e+02 1.740000000000000000e+02 1.950000000000000000e+02 1.840000000000000000e+02 1.690000000000000000e+02 1.780000000000000000e+02 1.830000000000000000e+02 1.750000000000000000e+02 1.780000000000000000e+02 1.590000000000000000e+02 1.680000000000000000e+02 1.580000000000000000e+02 2.010000000000000000e+02 1.470000000000000000e+02 2.030000000000000000e+02 1.640000000000000000e+02 1.710000000000000000e+02 1.740000000000000000e+02 1.910000000000000000e+02 1.530000000000000000e+02 1.700000000000000000e+02 1.780000000000000000e+02 1.760000000000000000e+02 1.550000000000000000e+02 1.690000000000000000e+02 1.720000000000000000e+02 1.880000000000000000e+02 1.700000000000000000e+02 1.830000000000000000e+02 1.780000000000000000e+02 1.830000000000000000e+02 1.720000000000000000e+02 1.460000000000000000e+02 1.930000000000000000e+02 1.460000000000000000e+02 1.900000000000000000e+02 1.640000000000000000e+02 1.920000000000000000e+02 1.600000000000000000e+02 1.720000000000000000e+02 1.880000000000000000e+02 1.690000000000000000e+02 1.810000000000000000e+02 1.900000000000000000e+02 1.780000000000000000e+02 1.730000000000000000e+02 1.880000000000000000e+02 1.810000000000000000e+02 1.730000000000000000e+02 1.720000000000000000e+02 1.670000000000000000e+02 1.620000000000000000e+02 1.700000000000000000e+02 1.910000000000000000e+02 1.600000000000000000e+02 1.730000000000000000e+02 1.840000000000000000e+02 1.840000000000000000e+02 1.730000000000000000e+02 1.680000000000000000e+02 1.470000000000000000e+02 1.940000000000000000e+02 1.760000000000000000e+02 1.700000000000000000e+02 1.910000000000000000e+02 1.560000000000000000e+02 1.780000000000000000e+02 1.740000000000000000e+02 1.740000000000000000e+02 1.680000000000000000e+02 1.600000000000000000e+02 1.850000000000000000e+02 1.820000000000000000e+02 1.780000000000000000e+02 1.750000000000000000e+02 1.710000000000000000e+02 1.840000000000000000e+02 1.970000000000000000e+02 1.550000000000000000e+02 1.840000000000000000e+02 1.720000000000000000e+02 1.940000000000000000e+02 1.580000000000000000e+02 1.570000000000000000e+02 1.650000000000000000e+02 1.800000000000000000e+02 1.750000000000000000e+02 1.680000000000000000e+02 2.010000000000000000e+02 1.460000000000000000e+02 1.680000000000000000e+02 1.870000000000000000e+02 1.720000000000000000e+02 1.890000000000000000e+02 1.730000000000000000e+02 1.660000000000000000e+02 1.840000000000000000e+02 1.550000000000000000e+02 1.760000000000000000e+02 1.760000000000000000e+02 1.680000000000000000e+02 1.940000000000000000e+02 1.830000000000000000e+02 1.470000000000000000e+02 1.860000000000000000e+02 1.680000000000000000e+02 1.580000000000000000e+02 1.690000000000000000e+02 1.610000000000000000e+02 1.540000000000000000e+02 1.810000000000000000e+02 1.990000000000000000e+02 1.940000000000000000e+02 1.740000000000000000e+02 1.650000000000000000e+02 1.910000000000000000e+02 1.730000000000000000e+02 1.780000000000000000e+02 1.640000000000000000e+02 1.780000000000000000e+02 1.720000000000000000e+02 1.910000000000000000e+02 1.650000000000000000e+02 1.580000000000000000e+02 1.870000000000000000e+02 1.890000000000000000e+02 1.770000000000000000e+02 1.630000000000000000e+02 1.560000000000000000e+02 1.790000000000000000e+02 1.570000000000000000e+02 1.680000000000000000e+02 1.680000000000000000e+02 1.770000000000000000e+02 1.620000000000000000e+02 1.760000000000000000e+02 1.450000000000000000e+02 1.660000000000000000e+02 1.890000000000000000e+02 1.780000000000000000e+02 1.840000000000000000e+02 1.730000000000000000e+02 1.700000000000000000e+02 1.790000000000000000e+02 1.780000000000000000e+02 1.830000000000000000e+02 2.110000000000000000e+02 1.800000000000000000e+02 1.920000000000000000e+02 1.790000000000000000e+02 1.770000000000000000e+02 1.600000000000000000e+02 1.700000000000000000e+02 1.690000000000000000e+02 1.860000000000000000e+02 2.070000000000000000e+02 1.820000000000000000e+02 1.650000000000000000e+02 1.610000000000000000e+02 1.840000000000000000e+02 1.650000000000000000e+02 1.590000000000000000e+02 1.750000000000000000e+02 1.560000000000000000e+02 1.850000000000000000e+02 1.840000000000000000e+02 1.600000000000000000e+02 1.810000000000000000e+02 1.640000000000000000e+02 1.640000000000000000e+02 1.710000000000000000e+02 1.920000000000000000e+02 1.570000000000000000e+02 1.740000000000000000e+02 1.770000000000000000e+02 1.620000000000000000e+02 1.590000000000000000e+02 1.960000000000000000e+02 1.950000000000000000e+02 1.730000000000000000e+02 1.790000000000000000e+02 1.770000000000000000e+02 1.820000000000000000e+02 1.520000000000000000e+02 1.840000000000000000e+02 1.830000000000000000e+02 1.660000000000000000e+02 1.700000000000000000e+02 1.590000000000000000e+02 1.650000000000000000e+02 1.550000000000000000e+02 1.760000000000000000e+02 1.710000000000000000e+02 1.940000000000000000e+02 1.850000000000000000e+02 1.520000000000000000e+02 1.780000000000000000e+02 1.940000000000000000e+02 1.760000000000000000e+02 1.800000000000000000e+02 1.760000000000000000e+02 1.750000000000000000e+02 1.730000000000000000e+02 1.750000000000000000e+02 1.610000000000000000e+02 1.720000000000000000e+02 1.960000000000000000e+02 1.680000000000000000e+02 1.820000000000000000e+02 1.690000000000000000e+02 1.970000000000000000e+02 1.830000000000000000e+02 1.690000000000000000e+02 1.650000000000000000e+02 1.690000000000000000e+02 1.700000000000000000e+02 1.840000000000000000e+02 1.830000000000000000e+02 1.850000000000000000e+02 1.550000000000000000e+02 1.590000000000000000e+02 1.840000000000000000e+02 1.780000000000000000e+02 1.670000000000000000e+02 1.810000000000000000e+02 1.680000000000000000e+02 1.830000000000000000e+02 1.950000000000000000e+02 1.910000000000000000e+02 1.710000000000000000e+02 1.540000000000000000e+02 1.650000000000000000e+02 1.790000000000000000e+02 1.810000000000000000e+02 1.710000000000000000e+02 1.990000000000000000e+02 2.010000000000000000e+02 1.760000000000000000e+02 1.650000000000000000e+02 1.900000000000000000e+02 1.710000000000000000e+02 1.690000000000000000e+02 1.750000000000000000e+02 1.770000000000000000e+02 1.770000000000000000e+02 1.640000000000000000e+02 1.590000000000000000e+02 1.760000000000000000e+02 1.900000000000000000e+02 1.850000000000000000e+02 1.730000000000000000e+02 1.770000000000000000e+02 1.590000000000000000e+02 1.860000000000000000e+02 1.700000000000000000e+02 1.610000000000000000e+02 1.670000000000000000e+02 1.920000000000000000e+02 1.700000000000000000e+02 1.840000000000000000e+02 1.620000000000000000e+02 2.030000000000000000e+02 1.670000000000000000e+02 1.900000000000000000e+02 1.520000000000000000e+02 1.670000000000000000e+02 1.780000000000000000e+02 1.880000000000000000e+02 1.780000000000000000e+02 1.490000000000000000e+02 1.770000000000000000e+02 1.720000000000000000e+02 1.620000000000000000e+02 1.860000000000000000e+02 1.680000000000000000e+02 1.680000000000000000e+02 1.730000000000000000e+02 1.590000000000000000e+02 1.520000000000000000e+02 1.750000000000000000e+02 1.940000000000000000e+02 1.720000000000000000e+02 1.690000000000000000e+02 1.910000000000000000e+02 1.700000000000000000e+02 1.900000000000000000e+02 1.450000000000000000e+02 1.710000000000000000e+02 1.900000000000000000e+02 1.740000000000000000e+02 1.640000000000000000e+02 1.710000000000000000e+02 1.620000000000000000e+02 1.830000000000000000e+02 1.640000000000000000e+02 1.620000000000000000e+02 1.610000000000000000e+02 1.640000000000000000e+02 1.890000000000000000e+02 1.650000000000000000e+02 1.610000000000000000e+02 1.790000000000000000e+02 1.880000000000000000e+02 2.020000000000000000e+02 1.540000000000000000e+02 1.730000000000000000e+02 1.660000000000000000e+02 1.670000000000000000e+02 1.480000000000000000e+02 1.650000000000000000e+02 1.630000000000000000e+02 1.690000000000000000e+02 1.450000000000000000e+02 1.490000000000000000e+02 1.640000000000000000e+02 1.620000000000000000e+02 1.800000000000000000e+02 1.520000000000000000e+02 1.440000000000000000e+02 1.600000000000000000e+02 1.750000000000000000e+02 1.530000000000000000e+02 1.560000000000000000e+02 1.490000000000000000e+02 1.480000000000000000e+02 1.800000000000000000e+02 1.670000000000000000e+02 1.700000000000000000e+02 1.470000000000000000e+02 1.700000000000000000e+02 1.580000000000000000e+02 1.610000000000000000e+02 1.680000000000000000e+02 1.580000000000000000e+02 1.650000000000000000e+02 1.550000000000000000e+02 1.330000000000000000e+02 1.530000000000000000e+02 1.680000000000000000e+02 1.570000000000000000e+02 1.520000000000000000e+02 1.680000000000000000e+02 1.630000000000000000e+02 1.590000000000000000e+02 1.530000000000000000e+02 1.470000000000000000e+02 1.550000000000000000e+02 1.490000000000000000e+02 1.650000000000000000e+02 1.780000000000000000e+02 1.520000000000000000e+02 1.440000000000000000e+02 1.540000000000000000e+02 1.720000000000000000e+02 1.380000000000000000e+02 1.590000000000000000e+02 1.490000000000000000e+02 1.690000000000000000e+02 1.450000000000000000e+02 1.290000000000000000e+02 1.200000000000000000e+02 1.660000000000000000e+02 1.700000000000000000e+02 1.550000000000000000e+02 1.690000000000000000e+02 1.610000000000000000e+02 1.510000000000000000e+02 1.540000000000000000e+02 1.500000000000000000e+02 1.480000000000000000e+02 1.700000000000000000e+02 1.600000000000000000e+02 1.510000000000000000e+02 1.640000000000000000e+02 1.760000000000000000e+02 1.490000000000000000e+02 1.490000000000000000e+02 1.460000000000000000e+02 1.510000000000000000e+02 1.610000000000000000e+02 1.290000000000000000e+02 1.640000000000000000e+02 1.350000000000000000e+02 1.400000000000000000e+02 1.540000000000000000e+02 1.590000000000000000e+02 1.540000000000000000e+02 1.650000000000000000e+02 1.580000000000000000e+02 1.240000000000000000e+02 1.370000000000000000e+02 1.540000000000000000e+02 1.400000000000000000e+02 1.370000000000000000e+02 1.220000000000000000e+02 1.590000000000000000e+02 1.290000000000000000e+02 1.690000000000000000e+02 1.610000000000000000e+02 1.500000000000000000e+02 1.340000000000000000e+02 1.570000000000000000e+02 1.790000000000000000e+02 1.450000000000000000e+02 1.550000000000000000e+02 1.370000000000000000e+02 1.470000000000000000e+02 1.430000000000000000e+02 1.590000000000000000e+02 1.450000000000000000e+02 1.460000000000000000e+02 1.420000000000000000e+02 1.530000000000000000e+02 1.500000000000000000e+02 1.310000000000000000e+02 1.570000000000000000e+02 1.670000000000000000e+02 1.480000000000000000e+02 1.260000000000000000e+02 1.470000000000000000e+02 1.550000000000000000e+02 1.360000000000000000e+02 1.650000000000000000e+02 1.440000000000000000e+02 1.360000000000000000e+02 1.300000000000000000e+02 1.380000000000000000e+02 1.400000000000000000e+02 1.450000000000000000e+02 1.640000000000000000e+02 1.290000000000000000e+02 1.470000000000000000e+02 1.510000000000000000e+02 1.400000000000000000e+02 1.640000000000000000e+02 1.580000000000000000e+02 1.400000000000000000e+02 1.550000000000000000e+02 1.410000000000000000e+02 1.360000000000000000e+02 1.540000000000000000e+02 1.340000000000000000e+02 1.530000000000000000e+02 1.370000000000000000e+02 1.340000000000000000e+02 1.460000000000000000e+02 1.150000000000000000e+02 1.420000000000000000e+02 1.210000000000000000e+02 1.420000000000000000e+02 1.620000000000000000e+02 1.510000000000000000e+02 1.450000000000000000e+02 1.600000000000000000e+02 1.420000000000000000e+02 1.410000000000000000e+02 1.510000000000000000e+02 1.340000000000000000e+02 1.190000000000000000e+02 1.720000000000000000e+02 1.400000000000000000e+02 1.320000000000000000e+02 1.320000000000000000e+02 1.380000000000000000e+02 1.490000000000000000e+02 1.360000000000000000e+02 1.420000000000000000e+02 1.320000000000000000e+02 1.420000000000000000e+02 1.580000000000000000e+02 1.310000000000000000e+02 1.280000000000000000e+02 1.430000000000000000e+02 1.540000000000000000e+02 1.270000000000000000e+02 1.420000000000000000e+02 1.470000000000000000e+02 1.480000000000000000e+02 1.210000000000000000e+02 1.200000000000000000e+02 1.290000000000000000e+02 1.490000000000000000e+02 1.380000000000000000e+02 1.350000000000000000e+02 1.350000000000000000e+02 1.360000000000000000e+02 1.460000000000000000e+02 1.540000000000000000e+02 1.470000000000000000e+02 1.430000000000000000e+02 1.320000000000000000e+02 1.220000000000000000e+02 1.470000000000000000e+02 1.500000000000000000e+02 1.610000000000000000e+02 1.440000000000000000e+02 1.560000000000000000e+02 1.320000000000000000e+02 1.250000000000000000e+02 1.360000000000000000e+02 1.490000000000000000e+02 1.530000000000000000e+02 1.510000000000000000e+02 1.530000000000000000e+02 1.470000000000000000e+02 1.510000000000000000e+02 1.350000000000000000e+02 1.550000000000000000e+02 1.290000000000000000e+02 1.470000000000000000e+02 1.660000000000000000e+02 1.560000000000000000e+02 1.360000000000000000e+02 1.510000000000000000e+02 1.490000000000000000e+02 1.390000000000000000e+02 1.400000000000000000e+02 1.640000000000000000e+02 1.530000000000000000e+02 1.290000000000000000e+02 1.140000000000000000e+02 1.340000000000000000e+02 1.590000000000000000e+02 1.410000000000000000e+02 1.290000000000000000e+02 1.510000000000000000e+02 1.370000000000000000e+02 1.490000000000000000e+02 1.710000000000000000e+02 1.420000000000000000e+02 1.400000000000000000e+02 1.270000000000000000e+02 1.510000000000000000e+02 1.600000000000000000e+02 1.570000000000000000e+02 1.720000000000000000e+02 1.340000000000000000e+02 1.540000000000000000e+02 1.480000000000000000e+02 1.540000000000000000e+02 1.440000000000000000e+02 1.550000000000000000e+02 1.470000000000000000e+02 1.490000000000000000e+02 1.430000000000000000e+02 1.440000000000000000e+02 1.330000000000000000e+02 1.480000000000000000e+02 1.620000000000000000e+02 1.310000000000000000e+02 1.450000000000000000e+02 1.310000000000000000e+02 1.440000000000000000e+02 1.420000000000000000e+02 1.450000000000000000e+02 1.730000000000000000e+02 1.650000000000000000e+02 1.740000000000000000e+02 1.460000000000000000e+02 1.360000000000000000e+02 1.410000000000000000e+02 1.440000000000000000e+02 1.600000000000000000e+02 1.250000000000000000e+02 1.390000000000000000e+02 1.270000000000000000e+02 1.430000000000000000e+02 1.230000000000000000e+02 1.350000000000000000e+02 1.420000000000000000e+02 1.460000000000000000e+02 1.540000000000000000e+02 1.470000000000000000e+02 1.430000000000000000e+02 1.570000000000000000e+02 1.230000000000000000e+02 1.440000000000000000e+02 1.410000000000000000e+02 1.130000000000000000e+02 1.300000000000000000e+02 1.520000000000000000e+02 1.540000000000000000e+02 1.640000000000000000e+02 1.310000000000000000e+02 1.550000000000000000e+02 1.400000000000000000e+02 1.630000000000000000e+02 1.580000000000000000e+02 1.470000000000000000e+02 1.380000000000000000e+02 1.330000000000000000e+02 1.380000000000000000e+02 1.550000000000000000e+02 1.500000000000000000e+02 1.410000000000000000e+02 1.530000000000000000e+02 1.650000000000000000e+02 1.600000000000000000e+02 1.680000000000000000e+02 1.310000000000000000e+02 1.370000000000000000e+02 1.390000000000000000e+02 1.370000000000000000e+02 1.430000000000000000e+02 1.290000000000000000e+02 1.390000000000000000e+02 1.690000000000000000e+02 1.430000000000000000e+02 1.550000000000000000e+02 1.220000000000000000e+02 1.570000000000000000e+02 1.540000000000000000e+02 1.560000000000000000e+02 1.660000000000000000e+02 1.620000000000000000e+02 1.420000000000000000e+02 1.400000000000000000e+02 1.630000000000000000e+02 1.260000000000000000e+02 1.550000000000000000e+02 1.480000000000000000e+02 1.340000000000000000e+02 1.610000000000000000e+02 1.390000000000000000e+02 1.230000000000000000e+02 1.500000000000000000e+02 1.410000000000000000e+02 1.400000000000000000e+02 1.440000000000000000e+02 1.360000000000000000e+02 1.380000000000000000e+02 1.550000000000000000e+02 1.210000000000000000e+02 1.430000000000000000e+02 1.360000000000000000e+02 1.370000000000000000e+02 1.160000000000000000e+02 1.730000000000000000e+02 1.390000000000000000e+02 1.390000000000000000e+02 1.450000000000000000e+02 1.200000000000000000e+02 1.370000000000000000e+02 1.480000000000000000e+02 1.410000000000000000e+02 1.140000000000000000e+02 1.660000000000000000e+02 1.450000000000000000e+02 1.480000000000000000e+02 1.410000000000000000e+02 1.580000000000000000e+02 1.540000000000000000e+02 1.230000000000000000e+02 1.490000000000000000e+02 1.340000000000000000e+02 1.600000000000000000e+02 1.520000000000000000e+02 1.150000000000000000e+02 1.460000000000000000e+02 1.280000000000000000e+02 1.300000000000000000e+02 1.410000000000000000e+02 1.450000000000000000e+02 1.260000000000000000e+02 1.370000000000000000e+02 1.240000000000000000e+02 1.480000000000000000e+02 1.360000000000000000e+02 1.490000000000000000e+02 1.390000000000000000e+02 1.600000000000000000e+02 1.340000000000000000e+02 1.280000000000000000e+02 1.410000000000000000e+02 1.420000000000000000e+02 1.290000000000000000e+02 1.430000000000000000e+02 1.420000000000000000e+02 1.340000000000000000e+02 1.570000000000000000e+02 1.290000000000000000e+02 1.370000000000000000e+02 1.620000000000000000e+02 1.470000000000000000e+02 1.500000000000000000e+02 1.270000000000000000e+02 1.300000000000000000e+02 1.270000000000000000e+02 1.570000000000000000e+02 1.250000000000000000e+02 1.420000000000000000e+02 1.440000000000000000e+02 1.350000000000000000e+02 1.460000000000000000e+02 1.330000000000000000e+02 1.540000000000000000e+02 1.500000000000000000e+02 1.370000000000000000e+02 1.230000000000000000e+02 1.280000000000000000e+02 1.420000000000000000e+02 1.280000000000000000e+02 1.330000000000000000e+02 1.420000000000000000e+02 1.140000000000000000e+02 1.340000000000000000e+02 1.260000000000000000e+02 1.300000000000000000e+02 1.410000000000000000e+02 1.460000000000000000e+02 1.470000000000000000e+02 1.350000000000000000e+02 1.500000000000000000e+02 1.440000000000000000e+02 1.520000000000000000e+02 1.440000000000000000e+02 1.320000000000000000e+02 1.400000000000000000e+02 1.330000000000000000e+02 1.560000000000000000e+02 1.320000000000000000e+02 1.330000000000000000e+02 1.350000000000000000e+02 1.330000000000000000e+02 1.210000000000000000e+02 1.260000000000000000e+02 1.300000000000000000e+02 1.360000000000000000e+02 1.430000000000000000e+02 1.470000000000000000e+02 1.140000000000000000e+02 1.250000000000000000e+02 1.380000000000000000e+02 1.440000000000000000e+02 1.540000000000000000e+02 1.290000000000000000e+02 1.360000000000000000e+02 1.430000000000000000e+02 1.420000000000000000e+02 1.430000000000000000e+02 1.230000000000000000e+02 1.370000000000000000e+02 1.360000000000000000e+02 1.380000000000000000e+02 1.410000000000000000e+02 1.250000000000000000e+02 1.350000000000000000e+02 1.500000000000000000e+02 1.660000000000000000e+02 1.350000000000000000e+02 1.190000000000000000e+02 1.250000000000000000e+02 1.360000000000000000e+02 1.380000000000000000e+02 1.100000000000000000e+02 1.180000000000000000e+02 1.260000000000000000e+02 1.480000000000000000e+02 1.360000000000000000e+02 1.450000000000000000e+02 1.360000000000000000e+02 1.360000000000000000e+02 1.410000000000000000e+02 1.540000000000000000e+02 1.480000000000000000e+02 1.470000000000000000e+02 1.400000000000000000e+02 1.300000000000000000e+02 1.420000000000000000e+02 1.370000000000000000e+02 1.340000000000000000e+02 1.580000000000000000e+02 1.360000000000000000e+02 1.250000000000000000e+02 1.380000000000000000e+02 1.420000000000000000e+02 1.350000000000000000e+02 1.280000000000000000e+02 1.080000000000000000e+02 1.150000000000000000e+02 1.430000000000000000e+02 1.160000000000000000e+02 1.390000000000000000e+02 1.140000000000000000e+02 1.220000000000000000e+02 1.240000000000000000e+02 1.310000000000000000e+02 1.270000000000000000e+02 1.530000000000000000e+02 1.450000000000000000e+02 1.320000000000000000e+02 1.240000000000000000e+02 1.410000000000000000e+02 1.350000000000000000e+02 1.290000000000000000e+02 1.270000000000000000e+02 1.490000000000000000e+02 1.340000000000000000e+02 1.200000000000000000e+02 1.140000000000000000e+02 1.450000000000000000e+02 1.300000000000000000e+02 1.130000000000000000e+02 1.210000000000000000e+02 1.310000000000000000e+02 1.340000000000000000e+02 1.100000000000000000e+02 1.230000000000000000e+02 1.490000000000000000e+02 1.300000000000000000e+02 1.430000000000000000e+02 1.440000000000000000e+02 1.340000000000000000e+02 1.300000000000000000e+02 1.280000000000000000e+02 1.250000000000000000e+02 1.240000000000000000e+02 1.350000000000000000e+02 1.360000000000000000e+02 1.220000000000000000e+02 1.320000000000000000e+02 1.390000000000000000e+02 1.540000000000000000e+02 1.430000000000000000e+02 1.310000000000000000e+02 1.180000000000000000e+02 1.430000000000000000e+02 1.570000000000000000e+02 1.110000000000000000e+02 1.340000000000000000e+02 1.200000000000000000e+02 1.270000000000000000e+02 1.220000000000000000e+02 1.040000000000000000e+02 1.330000000000000000e+02 1.340000000000000000e+02 1.330000000000000000e+02 1.470000000000000000e+02 1.220000000000000000e+02 1.270000000000000000e+02 1.230000000000000000e+02 1.250000000000000000e+02 1.390000000000000000e+02 1.520000000000000000e+02 1.200000000000000000e+02 1.470000000000000000e+02 1.240000000000000000e+02 1.610000000000000000e+02 1.160000000000000000e+02 1.280000000000000000e+02 1.250000000000000000e+02 1.200000000000000000e+02 1.210000000000000000e+02 1.130000000000000000e+02 1.170000000000000000e+02 1.170000000000000000e+02 1.310000000000000000e+02 1.320000000000000000e+02 1.190000000000000000e+02 1.370000000000000000e+02 1.190000000000000000e+02 1.200000000000000000e+02 1.080000000000000000e+02 1.120000000000000000e+02 1.290000000000000000e+02 1.230000000000000000e+02 1.260000000000000000e+02 1.180000000000000000e+02 1.290000000000000000e+02 1.040000000000000000e+02 1.320000000000000000e+02 1.270000000000000000e+02 1.140000000000000000e+02 1.120000000000000000e+02 1.270000000000000000e+02 1.210000000000000000e+02 1.110000000000000000e+02 1.250000000000000000e+02 1.150000000000000000e+02 1.130000000000000000e+02 1.170000000000000000e+02 1.500000000000000000e+02 1.380000000000000000e+02 1.270000000000000000e+02 1.210000000000000000e+02 1.100000000000000000e+02 1.290000000000000000e+02 1.290000000000000000e+02 1.180000000000000000e+02 1.260000000000000000e+02 1.220000000000000000e+02 1.240000000000000000e+02 1.470000000000000000e+02 1.310000000000000000e+02 1.130000000000000000e+02 1.160000000000000000e+02 1.410000000000000000e+02 1.250000000000000000e+02 1.220000000000000000e+02 1.160000000000000000e+02 1.180000000000000000e+02 1.170000000000000000e+02 1.120000000000000000e+02 1.200000000000000000e+02 1.280000000000000000e+02 1.070000000000000000e+02 1.240000000000000000e+02 1.300000000000000000e+02 1.250000000000000000e+02 1.180000000000000000e+02 1.120000000000000000e+02 1.150000000000000000e+02 1.350000000000000000e+02 1.090000000000000000e+02 1.370000000000000000e+02 1.600000000000000000e+02 1.280000000000000000e+02 1.280000000000000000e+02 1.080000000000000000e+02 9.400000000000000000e+01 1.240000000000000000e+02 1.120000000000000000e+02 1.210000000000000000e+02 1.140000000000000000e+02 1.100000000000000000e+02 1.170000000000000000e+02 1.190000000000000000e+02 1.300000000000000000e+02 1.450000000000000000e+02 1.100000000000000000e+02 1.200000000000000000e+02 1.220000000000000000e+02 1.250000000000000000e+02 1.280000000000000000e+02 1.210000000000000000e+02 1.240000000000000000e+02 1.000000000000000000e+02 9.300000000000000000e+01 1.370000000000000000e+02 1.120000000000000000e+02 1.240000000000000000e+02 1.030000000000000000e+02 1.150000000000000000e+02 1.050000000000000000e+02 1.230000000000000000e+02 1.140000000000000000e+02 1.310000000000000000e+02 1.070000000000000000e+02 1.230000000000000000e+02 1.320000000000000000e+02 1.080000000000000000e+02 1.340000000000000000e+02 1.150000000000000000e+02 1.110000000000000000e+02 1.200000000000000000e+02 9.800000000000000000e+01 1.220000000000000000e+02 1.200000000000000000e+02 1.010000000000000000e+02 1.280000000000000000e+02 1.190000000000000000e+02 1.170000000000000000e+02 1.140000000000000000e+02 1.140000000000000000e+02 1.120000000000000000e+02 1.240000000000000000e+02 1.190000000000000000e+02 1.030000000000000000e+02 1.110000000000000000e+02 1.310000000000000000e+02 1.240000000000000000e+02 1.270000000000000000e+02 1.000000000000000000e+02 1.190000000000000000e+02 1.220000000000000000e+02 1.390000000000000000e+02 1.160000000000000000e+02 1.190000000000000000e+02 1.200000000000000000e+02 1.220000000000000000e+02 1.270000000000000000e+02 1.130000000000000000e+02 1.130000000000000000e+02 1.200000000000000000e+02 1.310000000000000000e+02 1.240000000000000000e+02 1.230000000000000000e+02 1.400000000000000000e+02 1.350000000000000000e+02 1.240000000000000000e+02 1.210000000000000000e+02 1.500000000000000000e+02 1.300000000000000000e+02 1.250000000000000000e+02 1.190000000000000000e+02 1.330000000000000000e+02 1.100000000000000000e+02 1.140000000000000000e+02 1.210000000000000000e+02 1.320000000000000000e+02 1.090000000000000000e+02 1.290000000000000000e+02 1.180000000000000000e+02 1.140000000000000000e+02 9.800000000000000000e+01 1.260000000000000000e+02 1.090000000000000000e+02 1.150000000000000000e+02 1.130000000000000000e+02 1.280000000000000000e+02 1.200000000000000000e+02 1.190000000000000000e+02 1.150000000000000000e+02 1.130000000000000000e+02 1.150000000000000000e+02 1.090000000000000000e+02 1.050000000000000000e+02 1.170000000000000000e+02 1.030000000000000000e+02 1.080000000000000000e+02 1.190000000000000000e+02 1.080000000000000000e+02 1.420000000000000000e+02 1.270000000000000000e+02 1.360000000000000000e+02 1.020000000000000000e+02 1.160000000000000000e+02 1.240000000000000000e+02 1.300000000000000000e+02 1.260000000000000000e+02 1.110000000000000000e+02 9.500000000000000000e+01 1.240000000000000000e+02 1.280000000000000000e+02 9.800000000000000000e+01 1.350000000000000000e+02 1.150000000000000000e+02 1.090000000000000000e+02 1.360000000000000000e+02 1.290000000000000000e+02 9.900000000000000000e+01 1.260000000000000000e+02 1.080000000000000000e+02 9.700000000000000000e+01 9.400000000000000000e+01 1.020000000000000000e+02 1.120000000000000000e+02 1.140000000000000000e+02 1.060000000000000000e+02 1.130000000000000000e+02 1.260000000000000000e+02 1.150000000000000000e+02 1.120000000000000000e+02 1.320000000000000000e+02 1.430000000000000000e+02 1.270000000000000000e+02 1.080000000000000000e+02 1.090000000000000000e+02 1.100000000000000000e+02 1.000000000000000000e+02 1.160000000000000000e+02 1.040000000000000000e+02 1.210000000000000000e+02 1.160000000000000000e+02 1.240000000000000000e+02 1.090000000000000000e+02 1.110000000000000000e+02 1.080000000000000000e+02 1.230000000000000000e+02 1.200000000000000000e+02 1.150000000000000000e+02 1.320000000000000000e+02 1.130000000000000000e+02 1.110000000000000000e+02 1.160000000000000000e+02 9.800000000000000000e+01 1.180000000000000000e+02 1.220000000000000000e+02 1.170000000000000000e+02 1.110000000000000000e+02 1.120000000000000000e+02 1.110000000000000000e+02 1.150000000000000000e+02 1.310000000000000000e+02 1.260000000000000000e+02 1.150000000000000000e+02 1.160000000000000000e+02 1.080000000000000000e+02 1.140000000000000000e+02 1.260000000000000000e+02 1.200000000000000000e+02 1.140000000000000000e+02 1.180000000000000000e+02 1.130000000000000000e+02 1.160000000000000000e+02 1.040000000000000000e+02 1.110000000000000000e+02 1.310000000000000000e+02 1.190000000000000000e+02 1.190000000000000000e+02 1.160000000000000000e+02 1.180000000000000000e+02 1.230000000000000000e+02 1.190000000000000000e+02 1.000000000000000000e+02 1.190000000000000000e+02 1.240000000000000000e+02 1.250000000000000000e+02 1.060000000000000000e+02 1.330000000000000000e+02 1.320000000000000000e+02 1.160000000000000000e+02 1.020000000000000000e+02 1.170000000000000000e+02 1.100000000000000000e+02 1.120000000000000000e+02 1.210000000000000000e+02 1.160000000000000000e+02 1.000000000000000000e+02 1.240000000000000000e+02 1.170000000000000000e+02 1.390000000000000000e+02 1.220000000000000000e+02 1.380000000000000000e+02 1.110000000000000000e+02 1.020000000000000000e+02 1.040000000000000000e+02 1.120000000000000000e+02 1.190000000000000000e+02 1.190000000000000000e+02 1.040000000000000000e+02 1.140000000000000000e+02 1.160000000000000000e+02 1.450000000000000000e+02 1.150000000000000000e+02 1.250000000000000000e+02 1.100000000000000000e+02 1.260000000000000000e+02 1.080000000000000000e+02 1.030000000000000000e+02 9.700000000000000000e+01 1.190000000000000000e+02 1.030000000000000000e+02 1.150000000000000000e+02 1.130000000000000000e+02 1.160000000000000000e+02 1.110000000000000000e+02 9.300000000000000000e+01 1.030000000000000000e+02 1.050000000000000000e+02 1.240000000000000000e+02 9.400000000000000000e+01 1.030000000000000000e+02 1.130000000000000000e+02 1.040000000000000000e+02 1.300000000000000000e+02 1.040000000000000000e+02 1.020000000000000000e+02 1.030000000000000000e+02 1.160000000000000000e+02 1.220000000000000000e+02 9.500000000000000000e+01 9.900000000000000000e+01 1.020000000000000000e+02 1.160000000000000000e+02 1.130000000000000000e+02 1.120000000000000000e+02 1.210000000000000000e+02 1.160000000000000000e+02 1.190000000000000000e+02 1.030000000000000000e+02 1.220000000000000000e+02 1.080000000000000000e+02 1.120000000000000000e+02 9.600000000000000000e+01 1.030000000000000000e+02 1.060000000000000000e+02 1.090000000000000000e+02 1.130000000000000000e+02 1.200000000000000000e+02 1.120000000000000000e+02 1.170000000000000000e+02 1.200000000000000000e+02 1.230000000000000000e+02 1.000000000000000000e+02 1.230000000000000000e+02 9.900000000000000000e+01 1.010000000000000000e+02 1.180000000000000000e+02 1.110000000000000000e+02 1.130000000000000000e+02 1.010000000000000000e+02 9.800000000000000000e+01 1.160000000000000000e+02 1.030000000000000000e+02 1.120000000000000000e+02 1.010000000000000000e+02 1.350000000000000000e+02 1.020000000000000000e+02 1.200000000000000000e+02 1.230000000000000000e+02 1.090000000000000000e+02 1.290000000000000000e+02 1.240000000000000000e+02 1.350000000000000000e+02 1.260000000000000000e+02 9.300000000000000000e+01 1.110000000000000000e+02 9.900000000000000000e+01 1.150000000000000000e+02 1.230000000000000000e+02 1.140000000000000000e+02 8.900000000000000000e+01 1.110000000000000000e+02 1.180000000000000000e+02 1.160000000000000000e+02 1.020000000000000000e+02 1.130000000000000000e+02 1.030000000000000000e+02 9.500000000000000000e+01 1.030000000000000000e+02 1.070000000000000000e+02 1.020000000000000000e+02 1.070000000000000000e+02 8.900000000000000000e+01 1.160000000000000000e+02 1.270000000000000000e+02 1.130000000000000000e+02 1.180000000000000000e+02 1.170000000000000000e+02 1.050000000000000000e+02 9.300000000000000000e+01 8.900000000000000000e+01 1.360000000000000000e+02 1.300000000000000000e+02 1.040000000000000000e+02 1.210000000000000000e+02 1.320000000000000000e+02 1.060000000000000000e+02 1.180000000000000000e+02 1.100000000000000000e+02 9.200000000000000000e+01 1.250000000000000000e+02 9.300000000000000000e+01 9.600000000000000000e+01 1.130000000000000000e+02 9.500000000000000000e+01 8.800000000000000000e+01 1.270000000000000000e+02 9.400000000000000000e+01 9.900000000000000000e+01 1.290000000000000000e+02 1.130000000000000000e+02 1.150000000000000000e+02 1.200000000000000000e+02 1.200000000000000000e+02 1.110000000000000000e+02 1.230000000000000000e+02 1.070000000000000000e+02 1.070000000000000000e+02 1.060000000000000000e+02 1.280000000000000000e+02 1.010000000000000000e+02 1.290000000000000000e+02 1.200000000000000000e+02 1.060000000000000000e+02 1.170000000000000000e+02 1.110000000000000000e+02 1.240000000000000000e+02 1.060000000000000000e+02 1.020000000000000000e+02 9.300000000000000000e+01 1.110000000000000000e+02 1.100000000000000000e+02 1.190000000000000000e+02 1.210000000000000000e+02 1.320000000000000000e+02 1.020000000000000000e+02 1.280000000000000000e+02 1.130000000000000000e+02 1.070000000000000000e+02 1.230000000000000000e+02 8.900000000000000000e+01 1.150000000000000000e+02 9.700000000000000000e+01 1.060000000000000000e+02 1.000000000000000000e+02 1.100000000000000000e+02 9.600000000000000000e+01 1.050000000000000000e+02 9.700000000000000000e+01 1.060000000000000000e+02 1.120000000000000000e+02 1.100000000000000000e+02 1.020000000000000000e+02 1.100000000000000000e+02 8.800000000000000000e+01 1.050000000000000000e+02 1.080000000000000000e+02 1.290000000000000000e+02 1.080000000000000000e+02 1.160000000000000000e+02 1.120000000000000000e+02 1.090000000000000000e+02 1.120000000000000000e+02 1.030000000000000000e+02 1.070000000000000000e+02 1.130000000000000000e+02 1.220000000000000000e+02 1.060000000000000000e+02 1.110000000000000000e+02 1.180000000000000000e+02 1.240000000000000000e+02 1.070000000000000000e+02 1.080000000000000000e+02 1.160000000000000000e+02 9.900000000000000000e+01 1.160000000000000000e+02 1.120000000000000000e+02 1.180000000000000000e+02 1.170000000000000000e+02 1.360000000000000000e+02 1.000000000000000000e+02 1.260000000000000000e+02 1.150000000000000000e+02 1.370000000000000000e+02 1.070000000000000000e+02 1.070000000000000000e+02 1.170000000000000000e+02 1.120000000000000000e+02 1.110000000000000000e+02 9.300000000000000000e+01 1.320000000000000000e+02 1.060000000000000000e+02 1.210000000000000000e+02 1.140000000000000000e+02 1.160000000000000000e+02 1.200000000000000000e+02 1.090000000000000000e+02 1.050000000000000000e+02 1.050000000000000000e+02 1.060000000000000000e+02 1.130000000000000000e+02 1.030000000000000000e+02 1.200000000000000000e+02 1.000000000000000000e+02 1.090000000000000000e+02 1.120000000000000000e+02 1.070000000000000000e+02 1.130000000000000000e+02 1.190000000000000000e+02 1.180000000000000000e+02 1.150000000000000000e+02 1.110000000000000000e+02 1.060000000000000000e+02 1.120000000000000000e+02 1.000000000000000000e+02 1.140000000000000000e+02 1.040000000000000000e+02 1.100000000000000000e+02 1.050000000000000000e+02 1.200000000000000000e+02 9.300000000000000000e+01 1.130000000000000000e+02 1.110000000000000000e+02 1.180000000000000000e+02 1.060000000000000000e+02 1.150000000000000000e+02 1.160000000000000000e+02 1.220000000000000000e+02 1.180000000000000000e+02 1.200000000000000000e+02 9.900000000000000000e+01 1.060000000000000000e+02 9.700000000000000000e+01 9.800000000000000000e+01 1.270000000000000000e+02 1.290000000000000000e+02 1.240000000000000000e+02 1.060000000000000000e+02 1.140000000000000000e+02 1.040000000000000000e+02 1.140000000000000000e+02 1.070000000000000000e+02 1.220000000000000000e+02 1.160000000000000000e+02 1.090000000000000000e+02 1.230000000000000000e+02 9.400000000000000000e+01 1.140000000000000000e+02 1.020000000000000000e+02 1.100000000000000000e+02 1.070000000000000000e+02 9.300000000000000000e+01 9.200000000000000000e+01 9.600000000000000000e+01 1.050000000000000000e+02 9.100000000000000000e+01 8.800000000000000000e+01 1.080000000000000000e+02 1.050000000000000000e+02 1.020000000000000000e+02 1.260000000000000000e+02 9.800000000000000000e+01 8.700000000000000000e+01 9.800000000000000000e+01 1.220000000000000000e+02 1.060000000000000000e+02 8.900000000000000000e+01 1.050000000000000000e+02 1.030000000000000000e+02 1.000000000000000000e+02 1.040000000000000000e+02 9.800000000000000000e+01 1.030000000000000000e+02 9.400000000000000000e+01 1.160000000000000000e+02 1.040000000000000000e+02 8.200000000000000000e+01 1.070000000000000000e+02 1.050000000000000000e+02 1.000000000000000000e+02 1.090000000000000000e+02 1.100000000000000000e+02 9.800000000000000000e+01 1.130000000000000000e+02 1.280000000000000000e+02 1.220000000000000000e+02 9.900000000000000000e+01 1.040000000000000000e+02 1.160000000000000000e+02 1.010000000000000000e+02 9.300000000000000000e+01 1.110000000000000000e+02 1.060000000000000000e+02 9.700000000000000000e+01 1.100000000000000000e+02 1.060000000000000000e+02 9.700000000000000000e+01 1.010000000000000000e+02 9.600000000000000000e+01 9.300000000000000000e+01 1.020000000000000000e+02 1.210000000000000000e+02 1.050000000000000000e+02 1.200000000000000000e+02 9.900000000000000000e+01 1.000000000000000000e+02 9.900000000000000000e+01 9.900000000000000000e+01 8.900000000000000000e+01 1.120000000000000000e+02 1.110000000000000000e+02 1.020000000000000000e+02 9.100000000000000000e+01 1.180000000000000000e+02 1.080000000000000000e+02 9.100000000000000000e+01 9.500000000000000000e+01 1.080000000000000000e+02 9.000000000000000000e+01 1.140000000000000000e+02 9.300000000000000000e+01 9.800000000000000000e+01 1.110000000000000000e+02 1.010000000000000000e+02 1.230000000000000000e+02 1.250000000000000000e+02 1.030000000000000000e+02 1.170000000000000000e+02 1.140000000000000000e+02 1.030000000000000000e+02 9.400000000000000000e+01 9.000000000000000000e+01 8.800000000000000000e+01 1.290000000000000000e+02 1.180000000000000000e+02 1.270000000000000000e+02 9.500000000000000000e+01 1.020000000000000000e+02 1.080000000000000000e+02 1.150000000000000000e+02 1.200000000000000000e+02 8.600000000000000000e+01 1.110000000000000000e+02 1.050000000000000000e+02 8.700000000000000000e+01 1.030000000000000000e+02 1.020000000000000000e+02 1.240000000000000000e+02 1.070000000000000000e+02 1.060000000000000000e+02 9.800000000000000000e+01 1.200000000000000000e+02 1.230000000000000000e+02 9.400000000000000000e+01 8.500000000000000000e+01 1.080000000000000000e+02 9.800000000000000000e+01 1.050000000000000000e+02 1.030000000000000000e+02 1.090000000000000000e+02 1.000000000000000000e+02 1.100000000000000000e+02 9.300000000000000000e+01 1.150000000000000000e+02 1.070000000000000000e+02 1.240000000000000000e+02 1.100000000000000000e+02 1.100000000000000000e+02 1.060000000000000000e+02 1.110000000000000000e+02 1.140000000000000000e+02 9.000000000000000000e+01 9.300000000000000000e+01 1.050000000000000000e+02 1.170000000000000000e+02 1.110000000000000000e+02 1.110000000000000000e+02 1.050000000000000000e+02 9.200000000000000000e+01 1.050000000000000000e+02 1.160000000000000000e+02 9.300000000000000000e+01 1.210000000000000000e+02 1.090000000000000000e+02 9.000000000000000000e+01 1.280000000000000000e+02 1.100000000000000000e+02 9.100000000000000000e+01 1.260000000000000000e+02 9.700000000000000000e+01 9.200000000000000000e+01 1.100000000000000000e+02 9.400000000000000000e+01 1.090000000000000000e+02 1.130000000000000000e+02 1.040000000000000000e+02 9.900000000000000000e+01 9.500000000000000000e+01 1.090000000000000000e+02 1.010000000000000000e+02 1.150000000000000000e+02 9.100000000000000000e+01 9.600000000000000000e+01 1.160000000000000000e+02 8.100000000000000000e+01 9.200000000000000000e+01 1.190000000000000000e+02 1.000000000000000000e+02 1.010000000000000000e+02 8.000000000000000000e+01 9.600000000000000000e+01 1.150000000000000000e+02 9.300000000000000000e+01 1.060000000000000000e+02 9.800000000000000000e+01 8.400000000000000000e+01 1.000000000000000000e+02 8.700000000000000000e+01 1.120000000000000000e+02 1.050000000000000000e+02 1.020000000000000000e+02 1.010000000000000000e+02 1.090000000000000000e+02 1.000000000000000000e+02 9.300000000000000000e+01 1.140000000000000000e+02 1.030000000000000000e+02 9.500000000000000000e+01 1.040000000000000000e+02 1.100000000000000000e+02 9.700000000000000000e+01 9.700000000000000000e+01 9.100000000000000000e+01 8.400000000000000000e+01 1.070000000000000000e+02 9.200000000000000000e+01 1.010000000000000000e+02 9.500000000000000000e+01 9.700000000000000000e+01 9.100000000000000000e+01 1.010000000000000000e+02 1.070000000000000000e+02 8.700000000000000000e+01 1.040000000000000000e+02 1.060000000000000000e+02 1.100000000000000000e+02 9.100000000000000000e+01 9.200000000000000000e+01 1.130000000000000000e+02 8.700000000000000000e+01 1.090000000000000000e+02 1.070000000000000000e+02 9.600000000000000000e+01 9.500000000000000000e+01 1.100000000000000000e+02 1.010000000000000000e+02 1.050000000000000000e+02 1.080000000000000000e+02 1.050000000000000000e+02 1.180000000000000000e+02 1.060000000000000000e+02 1.180000000000000000e+02 9.400000000000000000e+01 1.020000000000000000e+02 9.800000000000000000e+01 9.600000000000000000e+01 1.010000000000000000e+02 1.060000000000000000e+02 1.010000000000000000e+02 8.300000000000000000e+01 9.600000000000000000e+01 8.900000000000000000e+01 9.600000000000000000e+01 1.170000000000000000e+02 1.080000000000000000e+02 1.090000000000000000e+02 1.020000000000000000e+02 9.100000000000000000e+01 1.070000000000000000e+02 7.500000000000000000e+01 9.100000000000000000e+01 9.500000000000000000e+01 8.900000000000000000e+01 1.190000000000000000e+02 9.900000000000000000e+01 1.040000000000000000e+02 1.040000000000000000e+02 1.000000000000000000e+02 9.100000000000000000e+01 1.150000000000000000e+02 1.110000000000000000e+02 8.100000000000000000e+01 1.040000000000000000e+02 9.500000000000000000e+01 1.080000000000000000e+02 1.070000000000000000e+02 1.020000000000000000e+02 9.900000000000000000e+01 1.020000000000000000e+02 1.040000000000000000e+02 9.100000000000000000e+01 1.000000000000000000e+02 9.800000000000000000e+01 1.220000000000000000e+02 1.000000000000000000e+02 8.800000000000000000e+01 1.090000000000000000e+02 9.700000000000000000e+01 1.140000000000000000e+02 9.500000000000000000e+01 1.060000000000000000e+02 9.400000000000000000e+01 9.900000000000000000e+01 1.000000000000000000e+02 9.600000000000000000e+01 8.900000000000000000e+01 9.700000000000000000e+01 1.040000000000000000e+02 1.120000000000000000e+02 9.600000000000000000e+01 1.100000000000000000e+02 9.700000000000000000e+01 9.900000000000000000e+01 1.010000000000000000e+02 1.200000000000000000e+02 9.800000000000000000e+01 1.030000000000000000e+02 9.600000000000000000e+01 7.900000000000000000e+01 9.200000000000000000e+01 1.080000000000000000e+02 1.070000000000000000e+02 1.060000000000000000e+02 1.070000000000000000e+02 1.110000000000000000e+02 9.900000000000000000e+01 1.080000000000000000e+02 1.060000000000000000e+02 1.000000000000000000e+02 1.100000000000000000e+02 8.800000000000000000e+01 9.200000000000000000e+01 1.000000000000000000e+02 1.000000000000000000e+02 1.130000000000000000e+02 8.200000000000000000e+01 1.050000000000000000e+02 1.050000000000000000e+02 7.600000000000000000e+01 1.010000000000000000e+02 1.080000000000000000e+02 9.400000000000000000e+01 9.300000000000000000e+01 1.100000000000000000e+02 1.190000000000000000e+02 8.100000000000000000e+01 1.090000000000000000e+02 8.200000000000000000e+01 9.200000000000000000e+01 1.030000000000000000e+02 1.020000000000000000e+02 1.080000000000000000e+02 9.200000000000000000e+01 9.800000000000000000e+01 8.900000000000000000e+01 1.000000000000000000e+02 1.110000000000000000e+02 1.010000000000000000e+02 1.000000000000000000e+02 1.040000000000000000e+02 1.010000000000000000e+02 1.010000000000000000e+02 1.100000000000000000e+02 1.020000000000000000e+02 1.020000000000000000e+02 9.600000000000000000e+01 9.800000000000000000e+01 9.300000000000000000e+01 1.050000000000000000e+02 9.700000000000000000e+01 1.250000000000000000e+02 1.130000000000000000e+02 1.180000000000000000e+02 9.300000000000000000e+01 9.900000000000000000e+01 1.010000000000000000e+02 1.040000000000000000e+02 1.120000000000000000e+02 8.000000000000000000e+01 9.300000000000000000e+01 1.090000000000000000e+02 1.030000000000000000e+02 1.190000000000000000e+02 9.000000000000000000e+01 7.800000000000000000e+01 1.060000000000000000e+02 1.140000000000000000e+02 1.080000000000000000e+02 1.200000000000000000e+02 1.060000000000000000e+02 1.030000000000000000e+02 9.500000000000000000e+01 9.500000000000000000e+01 1.050000000000000000e+02 9.900000000000000000e+01 9.500000000000000000e+01 1.130000000000000000e+02 9.300000000000000000e+01 1.110000000000000000e+02 9.900000000000000000e+01 8.600000000000000000e+01 1.050000000000000000e+02 1.040000000000000000e+02 9.800000000000000000e+01 1.150000000000000000e+02 1.060000000000000000e+02 1.010000000000000000e+02 1.070000000000000000e+02 1.000000000000000000e+02 1.030000000000000000e+02 1.070000000000000000e+02 9.700000000000000000e+01 9.900000000000000000e+01 9.100000000000000000e+01 9.500000000000000000e+01 8.500000000000000000e+01 9.600000000000000000e+01 9.100000000000000000e+01 1.170000000000000000e+02 9.400000000000000000e+01 9.800000000000000000e+01 9.800000000000000000e+01 9.700000000000000000e+01 9.100000000000000000e+01 9.600000000000000000e+01 9.800000000000000000e+01 1.080000000000000000e+02 9.600000000000000000e+01 8.600000000000000000e+01 9.600000000000000000e+01 1.010000000000000000e+02 9.100000000000000000e+01 9.700000000000000000e+01 8.300000000000000000e+01 8.900000000000000000e+01 1.010000000000000000e+02 8.400000000000000000e+01 9.500000000000000000e+01 1.060000000000000000e+02 8.500000000000000000e+01 1.040000000000000000e+02 9.300000000000000000e+01 9.400000000000000000e+01 9.200000000000000000e+01 1.220000000000000000e+02 9.700000000000000000e+01 9.100000000000000000e+01 9.700000000000000000e+01 1.120000000000000000e+02 9.900000000000000000e+01 8.800000000000000000e+01 1.110000000000000000e+02 9.700000000000000000e+01 8.500000000000000000e+01 1.170000000000000000e+02 9.100000000000000000e+01 9.400000000000000000e+01 1.030000000000000000e+02 9.700000000000000000e+01 8.400000000000000000e+01 1.110000000000000000e+02 9.900000000000000000e+01 9.000000000000000000e+01 8.400000000000000000e+01 1.090000000000000000e+02 1.070000000000000000e+02 1.020000000000000000e+02 9.700000000000000000e+01 7.400000000000000000e+01 9.200000000000000000e+01 8.100000000000000000e+01 1.030000000000000000e+02 1.030000000000000000e+02 1.040000000000000000e+02 8.600000000000000000e+01 8.100000000000000000e+01 1.110000000000000000e+02 1.100000000000000000e+02 9.300000000000000000e+01 1.000000000000000000e+02 1.030000000000000000e+02 9.100000000000000000e+01 9.900000000000000000e+01 9.800000000000000000e+01 9.700000000000000000e+01 1.040000000000000000e+02 1.050000000000000000e+02 1.080000000000000000e+02 9.300000000000000000e+01 1.000000000000000000e+02 1.030000000000000000e+02 1.040000000000000000e+02 9.800000000000000000e+01 9.800000000000000000e+01 1.130000000000000000e+02 7.800000000000000000e+01 8.600000000000000000e+01 8.500000000000000000e+01 1.090000000000000000e+02 9.100000000000000000e+01 1.090000000000000000e+02 1.090000000000000000e+02 9.900000000000000000e+01 9.300000000000000000e+01 8.600000000000000000e+01 1.160000000000000000e+02 8.500000000000000000e+01 9.000000000000000000e+01 1.020000000000000000e+02 1.080000000000000000e+02 9.100000000000000000e+01 8.300000000000000000e+01 1.020000000000000000e+02 8.400000000000000000e+01 9.700000000000000000e+01 1.060000000000000000e+02 9.200000000000000000e+01 1.040000000000000000e+02 8.400000000000000000e+01 1.010000000000000000e+02 9.600000000000000000e+01 9.300000000000000000e+01 9.500000000000000000e+01 1.010000000000000000e+02 8.900000000000000000e+01 7.500000000000000000e+01 8.900000000000000000e+01 1.100000000000000000e+02 9.500000000000000000e+01 8.400000000000000000e+01 8.500000000000000000e+01 9.400000000000000000e+01 9.400000000000000000e+01 9.500000000000000000e+01 1.070000000000000000e+02 1.030000000000000000e+02 8.600000000000000000e+01 9.500000000000000000e+01 1.110000000000000000e+02 9.300000000000000000e+01 1.020000000000000000e+02 9.900000000000000000e+01 8.800000000000000000e+01 8.200000000000000000e+01 9.100000000000000000e+01 9.200000000000000000e+01 8.900000000000000000e+01 8.800000000000000000e+01 8.400000000000000000e+01 9.100000000000000000e+01 9.700000000000000000e+01 7.600000000000000000e+01 8.900000000000000000e+01 9.000000000000000000e+01 7.800000000000000000e+01 9.300000000000000000e+01 9.700000000000000000e+01 7.700000000000000000e+01 8.400000000000000000e+01 9.600000000000000000e+01 7.900000000000000000e+01 8.200000000000000000e+01 1.080000000000000000e+02 1.070000000000000000e+02 9.700000000000000000e+01 8.100000000000000000e+01 1.060000000000000000e+02 1.030000000000000000e+02 9.700000000000000000e+01 8.900000000000000000e+01 8.200000000000000000e+01 1.080000000000000000e+02 9.900000000000000000e+01 1.020000000000000000e+02 8.700000000000000000e+01 8.900000000000000000e+01 1.050000000000000000e+02 7.700000000000000000e+01 9.300000000000000000e+01 7.500000000000000000e+01 9.100000000000000000e+01 6.800000000000000000e+01 9.100000000000000000e+01 9.100000000000000000e+01 9.200000000000000000e+01 9.700000000000000000e+01 8.100000000000000000e+01 9.700000000000000000e+01 8.900000000000000000e+01 8.800000000000000000e+01 1.030000000000000000e+02 9.700000000000000000e+01 9.800000000000000000e+01 8.900000000000000000e+01 7.100000000000000000e+01 8.800000000000000000e+01 7.900000000000000000e+01 7.700000000000000000e+01 1.000000000000000000e+02 9.700000000000000000e+01 9.400000000000000000e+01 8.000000000000000000e+01 9.800000000000000000e+01 8.600000000000000000e+01 1.130000000000000000e+02 7.700000000000000000e+01 7.100000000000000000e+01 1.060000000000000000e+02 1.010000000000000000e+02 8.300000000000000000e+01 9.800000000000000000e+01 1.030000000000000000e+02 9.100000000000000000e+01 8.800000000000000000e+01 9.700000000000000000e+01 1.050000000000000000e+02 1.080000000000000000e+02 9.200000000000000000e+01 9.100000000000000000e+01 1.000000000000000000e+02 8.500000000000000000e+01 9.800000000000000000e+01 9.500000000000000000e+01 8.400000000000000000e+01 8.800000000000000000e+01 8.500000000000000000e+01 8.200000000000000000e+01 6.800000000000000000e+01 9.800000000000000000e+01 8.900000000000000000e+01 9.800000000000000000e+01 8.500000000000000000e+01 8.900000000000000000e+01 7.200000000000000000e+01 7.200000000000000000e+01 1.050000000000000000e+02 1.000000000000000000e+02 8.200000000000000000e+01 7.000000000000000000e+01 8.500000000000000000e+01 7.600000000000000000e+01 9.400000000000000000e+01 9.200000000000000000e+01 9.200000000000000000e+01 9.400000000000000000e+01 8.000000000000000000e+01 7.500000000000000000e+01 9.000000000000000000e+01 9.000000000000000000e+01 7.900000000000000000e+01 9.300000000000000000e+01 9.400000000000000000e+01 8.700000000000000000e+01 9.200000000000000000e+01 1.190000000000000000e+02 1.070000000000000000e+02 8.900000000000000000e+01 7.200000000000000000e+01 9.200000000000000000e+01 8.100000000000000000e+01 8.600000000000000000e+01 8.600000000000000000e+01 8.000000000000000000e+01 8.300000000000000000e+01 9.000000000000000000e+01 8.700000000000000000e+01 7.900000000000000000e+01 7.000000000000000000e+01 1.050000000000000000e+02 7.800000000000000000e+01 8.600000000000000000e+01 9.200000000000000000e+01 9.200000000000000000e+01 7.000000000000000000e+01 8.500000000000000000e+01 7.700000000000000000e+01 9.300000000000000000e+01 7.500000000000000000e+01 7.100000000000000000e+01 7.700000000000000000e+01 9.200000000000000000e+01 1.020000000000000000e+02 7.000000000000000000e+01 1.050000000000000000e+02 9.900000000000000000e+01 1.080000000000000000e+02 8.500000000000000000e+01 8.800000000000000000e+01 8.600000000000000000e+01 9.200000000000000000e+01 8.500000000000000000e+01 9.000000000000000000e+01 9.400000000000000000e+01 8.100000000000000000e+01 1.160000000000000000e+02 8.500000000000000000e+01 8.900000000000000000e+01 9.500000000000000000e+01 6.900000000000000000e+01 9.300000000000000000e+01 9.000000000000000000e+01 9.000000000000000000e+01 8.700000000000000000e+01 9.300000000000000000e+01 9.400000000000000000e+01 8.600000000000000000e+01 8.200000000000000000e+01 7.600000000000000000e+01 9.200000000000000000e+01 9.300000000000000000e+01 9.800000000000000000e+01 7.900000000000000000e+01 7.700000000000000000e+01 7.800000000000000000e+01 8.800000000000000000e+01 9.600000000000000000e+01 8.800000000000000000e+01 1.030000000000000000e+02 9.000000000000000000e+01 9.000000000000000000e+01 8.100000000000000000e+01 9.900000000000000000e+01 1.030000000000000000e+02 9.300000000000000000e+01 1.010000000000000000e+02 1.000000000000000000e+02 9.400000000000000000e+01 7.900000000000000000e+01 7.700000000000000000e+01 1.010000000000000000e+02 9.700000000000000000e+01 9.300000000000000000e+01 1.070000000000000000e+02 9.000000000000000000e+01 1.060000000000000000e+02 1.070000000000000000e+02 9.300000000000000000e+01 8.200000000000000000e+01 8.500000000000000000e+01 6.600000000000000000e+01 9.700000000000000000e+01 9.200000000000000000e+01 7.800000000000000000e+01 9.200000000000000000e+01 8.800000000000000000e+01 7.600000000000000000e+01 8.700000000000000000e+01 9.400000000000000000e+01 9.200000000000000000e+01 9.400000000000000000e+01 9.700000000000000000e+01 1.020000000000000000e+02 7.700000000000000000e+01 9.500000000000000000e+01 6.600000000000000000e+01 9.400000000000000000e+01 9.300000000000000000e+01 8.300000000000000000e+01 7.400000000000000000e+01 9.600000000000000000e+01 1.140000000000000000e+02 7.300000000000000000e+01 1.020000000000000000e+02 8.900000000000000000e+01 1.020000000000000000e+02 8.900000000000000000e+01 1.010000000000000000e+02 1.020000000000000000e+02 8.100000000000000000e+01 1.080000000000000000e+02 9.100000000000000000e+01 8.500000000000000000e+01 8.600000000000000000e+01 9.400000000000000000e+01 7.800000000000000000e+01 8.300000000000000000e+01 7.600000000000000000e+01 7.100000000000000000e+01 8.300000000000000000e+01 7.800000000000000000e+01 7.600000000000000000e+01 8.800000000000000000e+01 9.300000000000000000e+01 1.010000000000000000e+02 8.000000000000000000e+01 8.500000000000000000e+01 9.600000000000000000e+01 9.200000000000000000e+01 7.600000000000000000e+01 9.100000000000000000e+01 9.900000000000000000e+01 8.800000000000000000e+01 8.000000000000000000e+01 8.400000000000000000e+01 1.040000000000000000e+02 8.900000000000000000e+01 8.800000000000000000e+01 9.600000000000000000e+01 1.010000000000000000e+02 8.800000000000000000e+01 8.900000000000000000e+01 8.800000000000000000e+01 9.400000000000000000e+01 9.300000000000000000e+01 9.200000000000000000e+01 9.600000000000000000e+01 9.500000000000000000e+01 7.900000000000000000e+01 8.600000000000000000e+01 8.300000000000000000e+01 9.200000000000000000e+01 1.030000000000000000e+02 8.200000000000000000e+01 9.000000000000000000e+01 9.700000000000000000e+01 6.900000000000000000e+01 9.300000000000000000e+01 1.030000000000000000e+02 1.070000000000000000e+02 9.000000000000000000e+01 9.900000000000000000e+01 9.100000000000000000e+01 8.400000000000000000e+01 1.040000000000000000e+02 9.400000000000000000e+01 1.120000000000000000e+02 8.300000000000000000e+01 1.010000000000000000e+02 8.400000000000000000e+01 9.200000000000000000e+01 8.300000000000000000e+01 8.200000000000000000e+01 9.300000000000000000e+01 1.010000000000000000e+02 7.800000000000000000e+01 8.300000000000000000e+01 9.700000000000000000e+01 8.600000000000000000e+01 8.600000000000000000e+01 9.100000000000000000e+01 1.000000000000000000e+02 1.000000000000000000e+02 8.600000000000000000e+01 8.000000000000000000e+01 8.700000000000000000e+01 8.800000000000000000e+01 1.020000000000000000e+02 8.200000000000000000e+01 8.600000000000000000e+01 8.000000000000000000e+01 9.200000000000000000e+01 9.100000000000000000e+01 8.800000000000000000e+01 9.600000000000000000e+01 8.500000000000000000e+01 7.400000000000000000e+01 1.050000000000000000e+02 7.400000000000000000e+01 9.000000000000000000e+01 1.090000000000000000e+02 8.500000000000000000e+01 8.700000000000000000e+01 9.600000000000000000e+01 7.700000000000000000e+01 8.200000000000000000e+01 9.300000000000000000e+01 8.300000000000000000e+01 7.900000000000000000e+01 8.400000000000000000e+01 8.600000000000000000e+01 9.700000000000000000e+01 9.100000000000000000e+01 1.000000000000000000e+02 9.100000000000000000e+01 9.200000000000000000e+01 8.600000000000000000e+01 1.100000000000000000e+02 8.200000000000000000e+01 8.300000000000000000e+01 8.500000000000000000e+01 1.080000000000000000e+02 9.000000000000000000e+01 9.300000000000000000e+01 9.600000000000000000e+01 9.300000000000000000e+01 9.400000000000000000e+01 8.300000000000000000e+01 9.800000000000000000e+01 7.500000000000000000e+01 1.000000000000000000e+02 6.900000000000000000e+01 9.700000000000000000e+01 9.200000000000000000e+01 9.600000000000000000e+01 1.080000000000000000e+02 7.800000000000000000e+01 9.800000000000000000e+01 9.800000000000000000e+01 1.100000000000000000e+02 9.000000000000000000e+01 1.060000000000000000e+02 8.300000000000000000e+01 8.800000000000000000e+01 1.030000000000000000e+02 9.100000000000000000e+01 1.010000000000000000e+02 9.400000000000000000e+01 8.700000000000000000e+01 1.030000000000000000e+02 9.900000000000000000e+01 9.800000000000000000e+01 9.300000000000000000e+01 8.500000000000000000e+01 7.600000000000000000e+01 8.300000000000000000e+01 8.200000000000000000e+01 9.900000000000000000e+01 6.700000000000000000e+01 9.200000000000000000e+01 9.700000000000000000e+01 8.600000000000000000e+01 8.400000000000000000e+01 9.000000000000000000e+01 9.400000000000000000e+01 8.400000000000000000e+01 8.600000000000000000e+01 8.200000000000000000e+01 9.000000000000000000e+01 1.000000000000000000e+02 9.800000000000000000e+01 8.400000000000000000e+01 7.600000000000000000e+01 8.300000000000000000e+01 7.700000000000000000e+01 9.500000000000000000e+01 9.600000000000000000e+01 9.200000000000000000e+01 1.020000000000000000e+02 7.000000000000000000e+01 8.000000000000000000e+01 9.000000000000000000e+01 1.110000000000000000e+02 7.000000000000000000e+01 8.600000000000000000e+01 8.400000000000000000e+01 8.500000000000000000e+01 8.300000000000000000e+01 8.500000000000000000e+01 8.400000000000000000e+01 9.700000000000000000e+01 8.600000000000000000e+01 1.010000000000000000e+02 9.200000000000000000e+01 9.200000000000000000e+01 6.900000000000000000e+01 9.500000000000000000e+01 9.100000000000000000e+01 7.500000000000000000e+01 8.700000000000000000e+01 9.000000000000000000e+01 7.500000000000000000e+01 8.500000000000000000e+01 8.100000000000000000e+01 8.500000000000000000e+01 9.200000000000000000e+01 9.100000000000000000e+01 8.100000000000000000e+01 9.500000000000000000e+01 6.700000000000000000e+01 7.900000000000000000e+01 9.600000000000000000e+01 6.100000000000000000e+01 8.700000000000000000e+01 7.900000000000000000e+01 9.600000000000000000e+01 7.300000000000000000e+01 8.200000000000000000e+01 9.100000000000000000e+01 8.100000000000000000e+01 9.400000000000000000e+01 7.900000000000000000e+01 9.000000000000000000e+01 7.200000000000000000e+01 7.200000000000000000e+01 8.300000000000000000e+01 8.200000000000000000e+01 8.700000000000000000e+01 9.000000000000000000e+01 8.200000000000000000e+01 8.000000000000000000e+01 8.800000000000000000e+01 7.700000000000000000e+01 8.400000000000000000e+01 7.900000000000000000e+01 8.400000000000000000e+01 7.600000000000000000e+01 7.500000000000000000e+01 7.900000000000000000e+01 8.100000000000000000e+01 1.030000000000000000e+02 8.300000000000000000e+01 8.500000000000000000e+01 7.700000000000000000e+01 8.100000000000000000e+01 8.300000000000000000e+01 8.400000000000000000e+01 7.700000000000000000e+01 6.900000000000000000e+01 8.100000000000000000e+01 8.000000000000000000e+01 6.800000000000000000e+01 8.400000000000000000e+01 8.300000000000000000e+01 8.600000000000000000e+01 9.600000000000000000e+01 7.300000000000000000e+01 9.700000000000000000e+01 9.200000000000000000e+01 9.200000000000000000e+01 8.600000000000000000e+01 8.200000000000000000e+01 1.120000000000000000e+02 9.500000000000000000e+01 8.000000000000000000e+01 7.000000000000000000e+01 9.200000000000000000e+01 9.500000000000000000e+01 8.400000000000000000e+01 8.000000000000000000e+01 8.000000000000000000e+01 9.700000000000000000e+01 8.800000000000000000e+01 8.300000000000000000e+01 8.500000000000000000e+01 8.200000000000000000e+01 1.000000000000000000e+02 6.600000000000000000e+01 8.500000000000000000e+01 8.500000000000000000e+01 8.700000000000000000e+01 8.100000000000000000e+01 9.500000000000000000e+01 8.700000000000000000e+01 9.200000000000000000e+01 8.700000000000000000e+01 6.700000000000000000e+01 9.200000000000000000e+01 8.400000000000000000e+01 7.500000000000000000e+01 9.100000000000000000e+01 8.100000000000000000e+01 1.020000000000000000e+02 8.000000000000000000e+01 9.000000000000000000e+01 8.200000000000000000e+01 9.700000000000000000e+01 1.000000000000000000e+02 8.200000000000000000e+01 8.700000000000000000e+01 7.600000000000000000e+01 7.200000000000000000e+01 8.400000000000000000e+01 8.200000000000000000e+01 8.300000000000000000e+01 8.900000000000000000e+01 7.100000000000000000e+01 8.900000000000000000e+01 8.200000000000000000e+01 8.900000000000000000e+01 8.300000000000000000e+01 8.400000000000000000e+01 7.900000000000000000e+01 7.900000000000000000e+01 7.900000000000000000e+01 8.400000000000000000e+01 8.100000000000000000e+01 8.000000000000000000e+01 8.100000000000000000e+01 9.300000000000000000e+01 7.900000000000000000e+01 9.900000000000000000e+01 8.400000000000000000e+01 8.400000000000000000e+01 9.600000000000000000e+01 7.700000000000000000e+01 7.800000000000000000e+01 9.000000000000000000e+01 7.500000000000000000e+01 7.900000000000000000e+01 8.900000000000000000e+01 8.500000000000000000e+01 9.700000000000000000e+01 8.600000000000000000e+01 9.000000000000000000e+01 8.600000000000000000e+01 9.500000000000000000e+01 7.600000000000000000e+01 9.100000000000000000e+01 7.100000000000000000e+01 8.900000000000000000e+01 9.800000000000000000e+01 9.900000000000000000e+01 7.700000000000000000e+01 9.000000000000000000e+01 9.500000000000000000e+01 7.700000000000000000e+01 8.400000000000000000e+01 8.600000000000000000e+01 1.020000000000000000e+02 9.500000000000000000e+01 9.800000000000000000e+01 7.000000000000000000e+01 9.300000000000000000e+01 1.020000000000000000e+02 8.200000000000000000e+01 1.010000000000000000e+02 9.800000000000000000e+01 7.700000000000000000e+01 8.700000000000000000e+01 9.200000000000000000e+01 9.000000000000000000e+01 8.500000000000000000e+01 7.700000000000000000e+01 9.700000000000000000e+01 8.200000000000000000e+01 8.600000000000000000e+01 8.100000000000000000e+01 7.700000000000000000e+01 6.700000000000000000e+01 8.900000000000000000e+01 8.200000000000000000e+01 9.200000000000000000e+01 9.400000000000000000e+01 7.900000000000000000e+01 8.900000000000000000e+01 9.500000000000000000e+01 9.000000000000000000e+01 8.000000000000000000e+01 6.100000000000000000e+01 8.800000000000000000e+01 8.200000000000000000e+01 7.700000000000000000e+01 8.300000000000000000e+01 9.400000000000000000e+01 9.400000000000000000e+01 7.700000000000000000e+01 8.200000000000000000e+01 7.700000000000000000e+01 8.900000000000000000e+01 9.300000000000000000e+01 7.600000000000000000e+01 7.300000000000000000e+01 9.600000000000000000e+01 1.000000000000000000e+02 8.500000000000000000e+01 9.400000000000000000e+01 9.700000000000000000e+01 8.000000000000000000e+01 7.500000000000000000e+01 9.100000000000000000e+01 7.400000000000000000e+01 7.000000000000000000e+01 8.800000000000000000e+01 8.900000000000000000e+01 1.020000000000000000e+02 8.900000000000000000e+01 8.100000000000000000e+01 7.500000000000000000e+01 7.300000000000000000e+01 8.300000000000000000e+01 8.500000000000000000e+01 7.800000000000000000e+01 9.000000000000000000e+01 9.000000000000000000e+01 8.000000000000000000e+01 7.700000000000000000e+01 6.400000000000000000e+01 7.100000000000000000e+01 6.100000000000000000e+01 8.400000000000000000e+01 7.100000000000000000e+01 6.800000000000000000e+01 8.000000000000000000e+01 8.600000000000000000e+01 8.000000000000000000e+01 9.100000000000000000e+01 9.100000000000000000e+01 7.700000000000000000e+01 8.600000000000000000e+01 8.500000000000000000e+01 8.400000000000000000e+01 7.800000000000000000e+01 7.200000000000000000e+01 5.400000000000000000e+01 8.100000000000000000e+01 7.200000000000000000e+01 7.700000000000000000e+01 7.000000000000000000e+01 7.200000000000000000e+01 7.800000000000000000e+01 7.300000000000000000e+01 6.300000000000000000e+01 8.100000000000000000e+01 7.600000000000000000e+01 1.090000000000000000e+02 7.200000000000000000e+01 9.400000000000000000e+01 8.600000000000000000e+01 6.600000000000000000e+01 7.800000000000000000e+01 7.400000000000000000e+01 8.000000000000000000e+01 7.600000000000000000e+01 7.800000000000000000e+01 7.900000000000000000e+01 8.800000000000000000e+01 7.500000000000000000e+01 7.700000000000000000e+01 7.300000000000000000e+01 7.800000000000000000e+01 9.400000000000000000e+01 8.800000000000000000e+01 9.300000000000000000e+01 8.600000000000000000e+01 7.900000000000000000e+01 8.500000000000000000e+01 7.800000000000000000e+01 8.000000000000000000e+01 8.500000000000000000e+01 6.600000000000000000e+01 8.600000000000000000e+01 7.600000000000000000e+01 8.200000000000000000e+01 6.800000000000000000e+01 7.000000000000000000e+01 9.700000000000000000e+01 7.300000000000000000e+01 7.700000000000000000e+01 8.200000000000000000e+01 9.700000000000000000e+01 6.400000000000000000e+01 5.800000000000000000e+01 8.600000000000000000e+01 8.000000000000000000e+01 7.000000000000000000e+01 6.200000000000000000e+01 9.400000000000000000e+01 7.800000000000000000e+01 8.300000000000000000e+01 7.100000000000000000e+01 7.600000000000000000e+01 9.600000000000000000e+01 8.000000000000000000e+01 7.700000000000000000e+01 7.500000000000000000e+01 8.800000000000000000e+01 7.900000000000000000e+01 8.200000000000000000e+01 8.500000000000000000e+01 9.900000000000000000e+01 9.200000000000000000e+01 7.900000000000000000e+01 9.300000000000000000e+01 8.800000000000000000e+01 7.200000000000000000e+01 7.900000000000000000e+01 8.200000000000000000e+01 1.030000000000000000e+02 7.100000000000000000e+01 8.300000000000000000e+01 6.800000000000000000e+01 9.000000000000000000e+01 7.500000000000000000e+01 8.600000000000000000e+01 9.000000000000000000e+01 7.500000000000000000e+01 7.400000000000000000e+01 6.900000000000000000e+01 7.900000000000000000e+01 8.400000000000000000e+01 7.300000000000000000e+01 8.000000000000000000e+01 7.300000000000000000e+01 8.300000000000000000e+01 7.400000000000000000e+01 7.700000000000000000e+01 9.200000000000000000e+01 8.800000000000000000e+01 9.600000000000000000e+01 8.900000000000000000e+01 7.400000000000000000e+01 9.600000000000000000e+01 7.900000000000000000e+01 8.300000000000000000e+01 7.200000000000000000e+01 8.000000000000000000e+01 9.600000000000000000e+01 9.100000000000000000e+01 7.200000000000000000e+01 7.800000000000000000e+01 6.400000000000000000e+01 7.300000000000000000e+01 8.000000000000000000e+01 7.600000000000000000e+01 8.100000000000000000e+01 7.600000000000000000e+01 8.400000000000000000e+01 8.300000000000000000e+01 7.400000000000000000e+01 7.500000000000000000e+01 8.500000000000000000e+01 8.300000000000000000e+01 8.100000000000000000e+01 9.400000000000000000e+01 8.700000000000000000e+01 8.800000000000000000e+01 8.800000000000000000e+01 9.000000000000000000e+01 8.100000000000000000e+01 7.200000000000000000e+01 7.400000000000000000e+01 8.100000000000000000e+01 9.800000000000000000e+01 7.100000000000000000e+01 7.600000000000000000e+01 8.300000000000000000e+01 7.400000000000000000e+01 5.500000000000000000e+01 9.200000000000000000e+01 9.000000000000000000e+01 7.100000000000000000e+01 7.500000000000000000e+01 9.000000000000000000e+01 7.800000000000000000e+01 8.400000000000000000e+01 7.800000000000000000e+01 8.900000000000000000e+01 7.500000000000000000e+01 8.500000000000000000e+01 8.400000000000000000e+01 9.100000000000000000e+01 8.400000000000000000e+01 8.200000000000000000e+01 8.100000000000000000e+01 8.100000000000000000e+01 6.000000000000000000e+01 8.700000000000000000e+01 7.500000000000000000e+01 8.800000000000000000e+01 7.200000000000000000e+01 8.800000000000000000e+01 7.900000000000000000e+01 8.600000000000000000e+01 9.400000000000000000e+01 8.700000000000000000e+01 7.600000000000000000e+01 8.300000000000000000e+01 8.000000000000000000e+01 7.400000000000000000e+01 8.500000000000000000e+01 8.300000000000000000e+01 7.700000000000000000e+01 8.300000000000000000e+01 6.600000000000000000e+01 9.000000000000000000e+01 8.300000000000000000e+01 7.700000000000000000e+01 8.800000000000000000e+01 7.500000000000000000e+01 8.600000000000000000e+01 7.200000000000000000e+01 8.400000000000000000e+01 7.300000000000000000e+01 7.600000000000000000e+01 7.200000000000000000e+01 8.200000000000000000e+01 8.100000000000000000e+01 9.600000000000000000e+01 8.000000000000000000e+01 6.300000000000000000e+01 7.100000000000000000e+01 7.400000000000000000e+01 7.300000000000000000e+01 7.700000000000000000e+01 7.700000000000000000e+01 7.900000000000000000e+01 7.100000000000000000e+01 6.600000000000000000e+01 7.900000000000000000e+01 6.900000000000000000e+01 7.300000000000000000e+01 6.900000000000000000e+01 8.800000000000000000e+01 8.300000000000000000e+01 6.500000000000000000e+01 8.400000000000000000e+01 8.300000000000000000e+01 6.800000000000000000e+01 7.600000000000000000e+01 9.500000000000000000e+01 6.600000000000000000e+01 7.300000000000000000e+01 7.200000000000000000e+01 8.500000000000000000e+01 8.900000000000000000e+01 8.700000000000000000e+01 7.300000000000000000e+01 7.500000000000000000e+01 7.000000000000000000e+01 6.900000000000000000e+01 1.010000000000000000e+02 8.100000000000000000e+01 8.200000000000000000e+01 8.000000000000000000e+01 8.600000000000000000e+01 8.300000000000000000e+01 8.600000000000000000e+01 7.100000000000000000e+01 9.200000000000000000e+01 8.300000000000000000e+01 7.000000000000000000e+01 8.000000000000000000e+01 7.500000000000000000e+01 6.700000000000000000e+01 7.100000000000000000e+01 7.100000000000000000e+01 8.000000000000000000e+01 7.300000000000000000e+01 9.200000000000000000e+01 7.700000000000000000e+01 8.100000000000000000e+01 6.300000000000000000e+01 8.100000000000000000e+01 8.600000000000000000e+01 9.000000000000000000e+01 7.400000000000000000e+01 8.000000000000000000e+01 8.500000000000000000e+01 8.200000000000000000e+01 8.700000000000000000e+01 8.000000000000000000e+01 7.700000000000000000e+01 7.600000000000000000e+01 7.300000000000000000e+01 6.700000000000000000e+01 8.000000000000000000e+01 7.800000000000000000e+01 6.900000000000000000e+01 1.040000000000000000e+02 7.600000000000000000e+01 8.500000000000000000e+01 8.600000000000000000e+01 9.800000000000000000e+01 8.000000000000000000e+01 8.100000000000000000e+01 8.600000000000000000e+01 8.900000000000000000e+01 8.200000000000000000e+01 9.600000000000000000e+01 7.800000000000000000e+01 8.200000000000000000e+01 6.900000000000000000e+01 8.300000000000000000e+01 9.500000000000000000e+01 7.500000000000000000e+01 7.300000000000000000e+01 6.100000000000000000e+01 8.000000000000000000e+01 8.700000000000000000e+01 7.800000000000000000e+01 7.600000000000000000e+01 7.900000000000000000e+01 7.100000000000000000e+01 9.700000000000000000e+01 8.900000000000000000e+01 8.600000000000000000e+01 8.900000000000000000e+01 9.900000000000000000e+01 7.900000000000000000e+01 8.000000000000000000e+01 7.000000000000000000e+01 8.300000000000000000e+01 8.600000000000000000e+01 8.900000000000000000e+01 8.900000000000000000e+01 7.900000000000000000e+01 8.600000000000000000e+01 7.800000000000000000e+01 8.700000000000000000e+01 8.400000000000000000e+01 8.000000000000000000e+01 9.000000000000000000e+01 7.800000000000000000e+01 7.400000000000000000e+01 8.700000000000000000e+01 8.000000000000000000e+01 8.700000000000000000e+01 7.900000000000000000e+01 8.000000000000000000e+01 9.300000000000000000e+01 8.200000000000000000e+01 7.500000000000000000e+01 8.300000000000000000e+01 9.900000000000000000e+01 6.800000000000000000e+01 8.600000000000000000e+01 8.200000000000000000e+01 6.400000000000000000e+01 7.100000000000000000e+01 6.400000000000000000e+01 9.000000000000000000e+01 7.700000000000000000e+01 8.100000000000000000e+01 8.300000000000000000e+01 7.000000000000000000e+01 7.900000000000000000e+01 8.800000000000000000e+01 7.700000000000000000e+01 8.600000000000000000e+01 6.200000000000000000e+01 8.000000000000000000e+01 9.300000000000000000e+01 9.100000000000000000e+01 7.100000000000000000e+01 9.600000000000000000e+01 7.800000000000000000e+01 7.500000000000000000e+01 8.300000000000000000e+01 8.900000000000000000e+01 9.500000000000000000e+01 7.200000000000000000e+01 8.900000000000000000e+01 7.300000000000000000e+01 8.200000000000000000e+01 9.400000000000000000e+01 8.300000000000000000e+01 9.100000000000000000e+01 7.200000000000000000e+01 8.100000000000000000e+01 8.700000000000000000e+01 9.100000000000000000e+01 8.200000000000000000e+01 7.300000000000000000e+01 7.700000000000000000e+01 9.400000000000000000e+01 8.600000000000000000e+01 9.400000000000000000e+01 8.500000000000000000e+01 6.000000000000000000e+01 8.400000000000000000e+01 7.000000000000000000e+01 8.500000000000000000e+01 9.700000000000000000e+01 8.000000000000000000e+01 6.000000000000000000e+01 8.600000000000000000e+01 6.300000000000000000e+01 6.600000000000000000e+01 8.200000000000000000e+01 8.200000000000000000e+01 7.500000000000000000e+01 7.500000000000000000e+01 6.400000000000000000e+01 9.000000000000000000e+01 6.700000000000000000e+01 8.400000000000000000e+01 7.900000000000000000e+01 8.100000000000000000e+01 8.800000000000000000e+01 6.400000000000000000e+01 8.000000000000000000e+01 8.900000000000000000e+01 8.400000000000000000e+01 8.400000000000000000e+01 6.700000000000000000e+01 7.600000000000000000e+01 7.300000000000000000e+01 7.400000000000000000e+01 8.800000000000000000e+01 7.500000000000000000e+01 7.000000000000000000e+01 9.600000000000000000e+01 7.900000000000000000e+01 7.800000000000000000e+01 7.900000000000000000e+01 9.200000000000000000e+01 7.800000000000000000e+01 6.600000000000000000e+01 7.900000000000000000e+01 8.100000000000000000e+01 7.000000000000000000e+01 7.900000000000000000e+01 7.400000000000000000e+01 7.900000000000000000e+01 6.300000000000000000e+01 9.700000000000000000e+01 1.010000000000000000e+02 7.600000000000000000e+01 7.800000000000000000e+01 8.500000000000000000e+01 8.300000000000000000e+01 8.300000000000000000e+01 8.400000000000000000e+01 6.500000000000000000e+01 7.600000000000000000e+01 7.900000000000000000e+01 8.000000000000000000e+01 7.700000000000000000e+01 9.100000000000000000e+01 8.600000000000000000e+01 8.400000000000000000e+01 7.100000000000000000e+01 8.000000000000000000e+01 6.100000000000000000e+01 7.700000000000000000e+01 7.300000000000000000e+01 8.200000000000000000e+01 7.600000000000000000e+01 9.100000000000000000e+01 7.400000000000000000e+01 8.400000000000000000e+01 7.600000000000000000e+01 8.800000000000000000e+01 7.400000000000000000e+01 7.500000000000000000e+01 8.700000000000000000e+01 6.900000000000000000e+01 8.900000000000000000e+01 8.000000000000000000e+01 6.300000000000000000e+01 8.600000000000000000e+01 8.300000000000000000e+01 9.000000000000000000e+01 8.600000000000000000e+01 1.030000000000000000e+02 8.200000000000000000e+01 7.700000000000000000e+01 5.900000000000000000e+01 6.600000000000000000e+01 8.400000000000000000e+01 9.400000000000000000e+01 8.000000000000000000e+01 8.200000000000000000e+01 1.030000000000000000e+02 9.300000000000000000e+01 8.200000000000000000e+01 7.200000000000000000e+01 7.900000000000000000e+01 7.500000000000000000e+01 6.800000000000000000e+01 7.800000000000000000e+01 9.400000000000000000e+01 7.500000000000000000e+01 6.600000000000000000e+01 8.400000000000000000e+01 9.200000000000000000e+01 7.800000000000000000e+01 9.300000000000000000e+01 9.100000000000000000e+01 6.900000000000000000e+01 8.500000000000000000e+01 8.800000000000000000e+01 8.200000000000000000e+01 9.100000000000000000e+01 6.500000000000000000e+01 7.500000000000000000e+01 7.300000000000000000e+01 8.100000000000000000e+01 7.400000000000000000e+01 8.500000000000000000e+01 8.700000000000000000e+01 7.900000000000000000e+01 6.800000000000000000e+01 6.800000000000000000e+01 7.700000000000000000e+01 8.400000000000000000e+01 7.200000000000000000e+01 8.400000000000000000e+01 6.400000000000000000e+01 9.000000000000000000e+01 9.400000000000000000e+01 8.100000000000000000e+01 7.500000000000000000e+01 8.200000000000000000e+01 7.200000000000000000e+01 8.200000000000000000e+01 9.200000000000000000e+01 8.600000000000000000e+01 8.500000000000000000e+01 7.000000000000000000e+01 8.000000000000000000e+01 7.700000000000000000e+01 8.500000000000000000e+01 9.500000000000000000e+01 7.400000000000000000e+01 8.400000000000000000e+01 7.600000000000000000e+01 7.600000000000000000e+01 8.200000000000000000e+01 8.400000000000000000e+01 8.700000000000000000e+01 9.000000000000000000e+01 6.900000000000000000e+01 7.000000000000000000e+01 6.200000000000000000e+01 7.800000000000000000e+01 7.600000000000000000e+01 8.800000000000000000e+01 9.200000000000000000e+01 8.800000000000000000e+01 8.200000000000000000e+01 9.600000000000000000e+01 8.100000000000000000e+01 8.200000000000000000e+01 7.000000000000000000e+01 6.800000000000000000e+01 7.900000000000000000e+01 8.800000000000000000e+01 9.100000000000000000e+01 7.900000000000000000e+01 7.900000000000000000e+01 9.800000000000000000e+01 7.400000000000000000e+01 8.800000000000000000e+01 7.700000000000000000e+01 8.500000000000000000e+01 7.000000000000000000e+01 6.600000000000000000e+01 8.300000000000000000e+01 6.200000000000000000e+01 9.200000000000000000e+01 9.000000000000000000e+01 7.900000000000000000e+01 7.000000000000000000e+01 8.200000000000000000e+01 7.100000000000000000e+01 9.600000000000000000e+01 8.200000000000000000e+01 7.900000000000000000e+01 7.500000000000000000e+01 6.500000000000000000e+01 7.200000000000000000e+01 6.000000000000000000e+01 8.000000000000000000e+01 8.500000000000000000e+01 9.900000000000000000e+01 7.800000000000000000e+01 6.800000000000000000e+01 7.800000000000000000e+01 8.500000000000000000e+01 7.400000000000000000e+01 7.700000000000000000e+01 9.300000000000000000e+01 8.800000000000000000e+01 7.500000000000000000e+01 7.000000000000000000e+01 8.600000000000000000e+01 9.700000000000000000e+01 7.700000000000000000e+01 8.100000000000000000e+01 8.800000000000000000e+01 7.700000000000000000e+01 7.700000000000000000e+01 8.000000000000000000e+01 6.800000000000000000e+01 6.600000000000000000e+01 8.800000000000000000e+01 6.800000000000000000e+01 8.200000000000000000e+01 9.600000000000000000e+01 7.600000000000000000e+01 7.300000000000000000e+01 6.300000000000000000e+01 7.500000000000000000e+01 8.200000000000000000e+01 9.000000000000000000e+01 7.700000000000000000e+01 8.000000000000000000e+01 6.300000000000000000e+01 6.000000000000000000e+01 7.800000000000000000e+01 7.200000000000000000e+01 8.100000000000000000e+01 7.700000000000000000e+01 9.300000000000000000e+01 7.500000000000000000e+01 9.400000000000000000e+01 7.000000000000000000e+01 8.800000000000000000e+01 7.100000000000000000e+01 7.400000000000000000e+01 8.600000000000000000e+01 7.200000000000000000e+01 6.000000000000000000e+01 8.700000000000000000e+01 7.800000000000000000e+01 9.700000000000000000e+01 7.700000000000000000e+01 8.600000000000000000e+01 7.700000000000000000e+01 7.300000000000000000e+01 7.400000000000000000e+01 8.600000000000000000e+01 8.500000000000000000e+01 7.200000000000000000e+01 9.000000000000000000e+01 8.100000000000000000e+01 6.500000000000000000e+01 8.900000000000000000e+01 7.000000000000000000e+01 8.700000000000000000e+01 7.600000000000000000e+01 7.000000000000000000e+01 7.600000000000000000e+01 8.400000000000000000e+01 9.300000000000000000e+01 7.900000000000000000e+01 7.100000000000000000e+01 6.400000000000000000e+01 6.800000000000000000e+01 9.100000000000000000e+01 7.700000000000000000e+01 7.300000000000000000e+01 8.000000000000000000e+01 7.700000000000000000e+01 8.700000000000000000e+01 7.800000000000000000e+01 7.700000000000000000e+01 8.900000000000000000e+01 7.100000000000000000e+01 9.100000000000000000e+01 8.100000000000000000e+01 7.600000000000000000e+01 8.500000000000000000e+01 7.900000000000000000e+01 7.500000000000000000e+01 9.100000000000000000e+01 8.900000000000000000e+01 8.400000000000000000e+01 7.400000000000000000e+01 7.100000000000000000e+01 8.400000000000000000e+01 6.100000000000000000e+01 6.800000000000000000e+01 9.100000000000000000e+01 8.900000000000000000e+01 8.100000000000000000e+01 6.400000000000000000e+01 7.800000000000000000e+01 6.000000000000000000e+01 9.900000000000000000e+01 7.600000000000000000e+01 6.900000000000000000e+01 6.200000000000000000e+01 8.100000000000000000e+01 7.900000000000000000e+01 7.400000000000000000e+01 8.500000000000000000e+01 7.100000000000000000e+01 8.100000000000000000e+01 6.400000000000000000e+01 8.300000000000000000e+01 7.400000000000000000e+01 7.300000000000000000e+01 6.900000000000000000e+01 9.500000000000000000e+01 8.100000000000000000e+01 8.300000000000000000e+01 8.000000000000000000e+01 6.600000000000000000e+01 8.800000000000000000e+01 6.400000000000000000e+01 9.100000000000000000e+01 8.100000000000000000e+01 8.400000000000000000e+01 7.300000000000000000e+01 9.600000000000000000e+01 7.200000000000000000e+01 8.500000000000000000e+01 7.400000000000000000e+01 7.700000000000000000e+01 7.000000000000000000e+01 8.500000000000000000e+01 7.900000000000000000e+01 8.300000000000000000e+01 6.600000000000000000e+01 7.600000000000000000e+01 7.200000000000000000e+01 7.100000000000000000e+01 8.600000000000000000e+01 9.000000000000000000e+01 9.000000000000000000e+01 8.600000000000000000e+01 7.200000000000000000e+01 8.900000000000000000e+01 7.500000000000000000e+01 8.500000000000000000e+01 8.600000000000000000e+01 7.100000000000000000e+01 7.600000000000000000e+01 6.700000000000000000e+01 8.000000000000000000e+01 8.000000000000000000e+01 8.500000000000000000e+01 7.900000000000000000e+01 6.800000000000000000e+01 9.400000000000000000e+01 8.400000000000000000e+01 7.700000000000000000e+01 7.100000000000000000e+01 6.700000000000000000e+01 9.100000000000000000e+01 8.300000000000000000e+01 8.200000000000000000e+01 8.000000000000000000e+01 9.000000000000000000e+01 6.800000000000000000e+01 6.400000000000000000e+01 8.200000000000000000e+01 8.800000000000000000e+01 7.800000000000000000e+01 6.600000000000000000e+01 9.100000000000000000e+01 8.800000000000000000e+01 7.700000000000000000e+01 8.800000000000000000e+01 8.200000000000000000e+01 6.800000000000000000e+01 1.050000000000000000e+02 8.200000000000000000e+01 7.200000000000000000e+01 8.800000000000000000e+01 8.000000000000000000e+01 8.500000000000000000e+01 9.600000000000000000e+01 8.900000000000000000e+01 8.900000000000000000e+01 8.100000000000000000e+01 8.300000000000000000e+01 6.800000000000000000e+01 8.300000000000000000e+01 7.700000000000000000e+01 5.600000000000000000e+01 8.900000000000000000e+01 8.200000000000000000e+01 7.400000000000000000e+01 7.400000000000000000e+01 5.900000000000000000e+01 8.700000000000000000e+01 7.200000000000000000e+01 8.500000000000000000e+01 7.400000000000000000e+01 7.900000000000000000e+01 6.200000000000000000e+01 7.600000000000000000e+01 7.200000000000000000e+01
[truncated: 3,599,776 more chars]
