# Supplementary material for: Bayesian inference of kinetic schemes for ion channels by Kalman filtering
Source: eLife. 2022 May 4;11:e62714. doi: 10.7554/eLife.62714 (PMC9342998; doi:10.7554/eLife.62714)
Supplement: Figure 7—source data 2. — Each of them has 10 ligand concentrations. The number in the file name reports the amount of ion channels in the patch. [file elife-62714-fig7-data2.zip › 500000fluor.txt]

0.000000000000000000e+00 0.000000000000000000e+00 0.000000000000000000e+00 0.000000000000000000e+00 0.000000000000000000e+00 0.000000000000000000e+00 0.000000000000000000e+00 0.000000000000000000e+00 0.000000000000000000e+00 0.000000000000000000e+00 0.000000000000000000e+00 0.000000000000000000e+00 0.000000000000000000e+00 0.000000000000000000e+00 0.000000000000000000e+00 0.000000000000000000e+00 0.000000000000000000e+00 0.000000000000000000e+00 0.000000000000000000e+00 0.000000000000000000e+00 0.000000000000000000e+00 0.000000000000000000e+00 0.000000000000000000e+00 0.000000000000000000e+00 0.000000000000000000e+00 0.000000000000000000e+00 0.000000000000000000e+00 0.000000000000000000e+00 0.000000000000000000e+00 0.000000000000000000e+00 0.000000000000000000e+00 0.000000000000000000e+00 0.000000000000000000e+00 0.000000000000000000e+00 0.000000000000000000e+00 0.000000000000000000e+00 0.000000000000000000e+00 0.000000000000000000e+00 0.000000000000000000e+00 0.000000000000000000e+00 0.000000000000000000e+00 0.000000000000000000e+00 0.000000000000000000e+00 0.000000000000000000e+00 0.000000000000000000e+00 0.000000000000000000e+00 0.000000000000000000e+00 0.000000000000000000e+00 0.000000000000000000e+00 0.000000000000000000e+00 0.000000000000000000e+00 0.000000000000000000e+00 0.000000000000000000e+00 0.000000000000000000e+00 0.000000000000000000e+00 0.000000000000000000e+00 0.000000000000000000e+00 0.000000000000000000e+00 0.000000000000000000e+00 0.000000000000000000e+00 0.000000000000000000e+00 0.000000000000000000e+00 0.000000000000000000e+00 0.000000000000000000e+00 0.000000000000000000e+00 0.000000000000000000e+00 0.000000000000000000e+00 0.000000000000000000e+00 0.000000000000000000e+00 0.000000000000000000e+00 0.000000000000000000e+00 0.000000000000000000e+00 0.000000000000000000e+00 0.000000000000000000e+00 0.000000000000000000e+00 0.000000000000000000e+00 0.000000000000000000e+00 0.000000000000000000e+00 0.000000000000000000e+00 0.000000000000000000e+00 0.000000000000000000e+00 0.000000000000000000e+00 0.000000000000000000e+00 0.000000000000000000e+00 0.000000000000000000e+00 0.000000000000000000e+00 0.000000000000000000e+00 0.000000000000000000e+00 0.000000000000000000e+00 0.000000000000000000e+00 0.000000000000000000e+00 0.000000000000000000e+00 0.000000000000000000e+00 0.000000000000000000e+00 0.000000000000000000e+00 0.000000000000000000e+00 0.000000000000000000e+00 0.000000000000000000e+00 0.000000000000000000e+00 0.000000000000000000e+00 0.000000000000000000e+00 0.000000000000000000e+00 0.000000000000000000e+00 0.000000000000000000e+00 0.000000000000000000e+00 0.000000000000000000e+00 0.000000000000000000e+00 0.000000000000000000e+00 0.000000000000000000e+00 0.000000000000000000e+00 0.000000000000000000e+00 0.000000000000000000e+00 0.000000000000000000e+00 0.000000000000000000e+00 0.000000000000000000e+00 0.000000000000000000e+00 0.000000000000000000e+00 0.000000000000000000e+00 0.000000000000000000e+00 0.000000000000000000e+00 0.000000000000000000e+00 0.000000000000000000e+00 0.000000000000000000e+00 0.000000000000000000e+00 0.000000000000000000e+00 0.000000000000000000e+00 0.000000000000000000e+00 0.000000000000000000e+00 0.000000000000000000e+00 0.000000000000000000e+00 0.000000000000000000e+00 0.000000000000000000e+00 0.000000000000000000e+00 0.000000000000000000e+00 0.000000000000000000e+00 0.000000000000000000e+00 0.000000000000000000e+00 0.000000000000000000e+00 0.000000000000000000e+00 0.000000000000000000e+00 0.000000000000000000e+00 0.000000000000000000e+00 0.000000000000000000e+00 0.000000000000000000e+00 0.000000000000000000e+00 0.000000000000000000e+00 0.000000000000000000e+00 0.000000000000000000e+00 0.000000000000000000e+00 0.000000000000000000e+00 0.000000000000000000e+00 0.000000000000000000e+00 0.000000000000000000e+00 0.000000000000000000e+00 0.000000000000000000e+00 0.000000000000000000e+00 0.000000000000000000e+00 0.000000000000000000e+00 0.000000000000000000e+00 0.000000000000000000e+00 0.000000000000000000e+00 0.000000000000000000e+00 0.000000000000000000e+00 0.000000000000000000e+00 0.000000000000000000e+00 0.000000000000000000e+00 0.000000000000000000e+00 0.000000000000000000e+00 0.000000000000000000e+00 0.000000000000000000e+00 0.000000000000000000e+00 0.000000000000000000e+00 0.000000000000000000e+00 0.000000000000000000e+00 0.000000000000000000e+00 0.000000000000000000e+00 0.000000000000000000e+00 0.000000000000000000e+00 0.000000000000000000e+00 0.000000000000000000e+00 0.000000000000000000e+00 0.000000000000000000e+00 0.000000000000000000e+00 0.000000000000000000e+00 0.000000000000000000e+00 0.000000000000000000e+00 0.000000000000000000e+00 0.000000000000000000e+00 0.000000000000000000e+00 0.000000000000000000e+00 0.000000000000000000e+00 0.000000000000000000e+00 0.000000000000000000e+00 0.000000000000000000e+00 0.000000000000000000e+00 0.000000000000000000e+00 0.000000000000000000e+00 0.000000000000000000e+00 0.000000000000000000e+00 0.000000000000000000e+00 0.000000000000000000e+00 0.000000000000000000e+00 0.000000000000000000e+00 0.000000000000000000e+00 0.000000000000000000e+00 0.000000000000000000e+00 0.000000000000000000e+00 0.000000000000000000e+00 0.000000000000000000e+00 0.000000000000000000e+00 0.000000000000000000e+00 0.000000000000000000e+00 0.000000000000000000e+00 0.000000000000000000e+00 0.000000000000000000e+00 0.000000000000000000e+00 0.000000000000000000e+00 0.000000000000000000e+00 0.000000000000000000e+00 0.000000000000000000e+00 0.000000000000000000e+00 0.000000000000000000e+00 0.000000000000000000e+00 0.000000000000000000e+00 0.000000000000000000e+00 0.000000000000000000e+00 0.000000000000000000e+00 0.000000000000000000e+00 0.000000000000000000e+00 0.000000000000000000e+00 0.000000000000000000e+00 0.000000000000000000e+00 0.000000000000000000e+00 0.000000000000000000e+00 0.000000000000000000e+00 0.000000000000000000e+00 0.000000000000000000e+00 0.000000000000000000e+00 0.000000000000000000e+00 0.000000000000000000e+00 0.000000000000000000e+00 0.000000000000000000e+00 0.000000000000000000e+00 0.000000000000000000e+00 0.000000000000000000e+00 0.000000000000000000e+00 0.000000000000000000e+00 0.000000000000000000e+00 0.000000000000000000e+00 0.000000000000000000e+00 0.000000000000000000e+00 0.000000000000000000e+00 0.000000000000000000e+00 0.000000000000000000e+00 0.000000000000000000e+00 0.000000000000000000e+00 0.000000000000000000e+00 0.000000000000000000e+00 0.000000000000000000e+00 0.000000000000000000e+00 0.000000000000000000e+00 0.000000000000000000e+00 0.000000000000000000e+00 0.000000000000000000e+00 0.000000000000000000e+00 0.000000000000000000e+00 0.000000000000000000e+00 0.000000000000000000e+00 0.000000000000000000e+00 0.000000000000000000e+00 0.000000000000000000e+00 0.000000000000000000e+00 0.000000000000000000e+00 0.000000000000000000e+00 0.000000000000000000e+00 0.000000000000000000e+00 0.000000000000000000e+00 0.000000000000000000e+00 0.000000000000000000e+00 0.000000000000000000e+00 0.000000000000000000e+00 0.000000000000000000e+00 0.000000000000000000e+00 0.000000000000000000e+00 0.000000000000000000e+00 0.000000000000000000e+00 0.000000000000000000e+00 0.000000000000000000e+00 0.000000000000000000e+00 0.000000000000000000e+00 0.000000000000000000e+00 0.000000000000000000e+00 0.000000000000000000e+00 0.000000000000000000e+00 0.000000000000000000e+00 0.000000000000000000e+00 0.000000000000000000e+00 0.000000000000000000e+00 0.000000000000000000e+00 0.000000000000000000e+00 0.000000000000000000e+00 0.000000000000000000e+00 0.000000000000000000e+00 0.000000000000000000e+00 0.000000000000000000e+00 0.000000000000000000e+00 0.000000000000000000e+00 0.000000000000000000e+00 0.000000000000000000e+00 0.000000000000000000e+00 0.000000000000000000e+00 0.000000000000000000e+00 0.000000000000000000e+00 0.000000000000000000e+00 0.000000000000000000e+00 0.000000000000000000e+00 0.000000000000000000e+00 0.000000000000000000e+00 0.000000000000000000e+00 0.000000000000000000e+00 0.000000000000000000e+00 0.000000000000000000e+00 0.000000000000000000e+00 0.000000000000000000e+00 0.000000000000000000e+00 0.000000000000000000e+00 0.000000000000000000e+00 0.000000000000000000e+00 0.000000000000000000e+00 0.000000000000000000e+00 0.000000000000000000e+00 0.000000000000000000e+00 0.000000000000000000e+00 0.000000000000000000e+00 0.000000000000000000e+00 0.000000000000000000e+00 0.000000000000000000e+00 0.000000000000000000e+00 0.000000000000000000e+00 0.000000000000000000e+00 0.000000000000000000e+00 0.000000000000000000e+00 0.000000000000000000e+00 0.000000000000000000e+00 0.000000000000000000e+00 0.000000000000000000e+00 0.000000000000000000e+00 0.000000000000000000e+00 0.000000000000000000e+00 0.000000000000000000e+00 0.000000000000000000e+00 0.000000000000000000e+00 0.000000000000000000e+00 0.000000000000000000e+00 0.000000000000000000e+00 0.000000000000000000e+00 0.000000000000000000e+00 0.000000000000000000e+00 0.000000000000000000e+00 0.000000000000000000e+00 0.000000000000000000e+00 0.000000000000000000e+00 0.000000000000000000e+00 0.000000000000000000e+00 0.000000000000000000e+00 0.000000000000000000e+00 0.000000000000000000e+00 0.000000000000000000e+00 0.000000000000000000e+00 0.000000000000000000e+00 0.000000000000000000e+00 0.000000000000000000e+00 0.000000000000000000e+00 0.000000000000000000e+00 0.000000000000000000e+00 0.000000000000000000e+00 0.000000000000000000e+00 0.000000000000000000e+00 0.000000000000000000e+00 0.000000000000000000e+00 0.000000000000000000e+00 0.000000000000000000e+00 0.000000000000000000e+00 0.000000000000000000e+00 0.000000000000000000e+00 0.000000000000000000e+00 0.000000000000000000e+00 0.000000000000000000e+00 0.000000000000000000e+00 0.000000000000000000e+00 0.000000000000000000e+00 0.000000000000000000e+00 0.000000000000000000e+00 0.000000000000000000e+00 0.000000000000000000e+00 0.000000000000000000e+00 0.000000000000000000e+00 0.000000000000000000e+00 0.000000000000000000e+00 0.000000000000000000e+00 0.000000000000000000e+00 0.000000000000000000e+00 0.000000000000000000e+00 0.000000000000000000e+00 0.000000000000000000e+00 0.000000000000000000e+00 0.000000000000000000e+00 0.000000000000000000e+00 0.000000000000000000e+00 0.000000000000000000e+00 0.000000000000000000e+00 0.000000000000000000e+00 0.000000000000000000e+00 0.000000000000000000e+00 0.000000000000000000e+00 0.000000000000000000e+00 0.000000000000000000e+00 0.000000000000000000e+00 0.000000000000000000e+00 0.000000000000000000e+00 0.000000000000000000e+00 0.000000000000000000e+00 0.000000000000000000e+00 0.000000000000000000e+00 0.000000000000000000e+00 0.000000000000000000e+00 0.000000000000000000e+00 0.000000000000000000e+00 0.000000000000000000e+00 0.000000000000000000e+00 0.000000000000000000e+00 0.000000000000000000e+00 0.000000000000000000e+00 0.000000000000000000e+00 0.000000000000000000e+00 0.000000000000000000e+00 0.000000000000000000e+00 0.000000000000000000e+00 0.000000000000000000e+00 0.000000000000000000e+00 0.000000000000000000e+00 0.000000000000000000e+00 0.000000000000000000e+00 0.000000000000000000e+00 0.000000000000000000e+00 0.000000000000000000e+00 0.000000000000000000e+00 0.000000000000000000e+00 0.000000000000000000e+00 0.000000000000000000e+00 0.000000000000000000e+00 0.000000000000000000e+00 0.000000000000000000e+00 0.000000000000000000e+00 0.000000000000000000e+00 0.000000000000000000e+00 0.000000000000000000e+00 0.000000000000000000e+00 0.000000000000000000e+00 0.000000000000000000e+00 0.000000000000000000e+00 0.000000000000000000e+00 0.000000000000000000e+00 0.000000000000000000e+00 0.000000000000000000e+00 0.000000000000000000e+00 0.000000000000000000e+00 0.000000000000000000e+00 0.000000000000000000e+00 0.000000000000000000e+00 0.000000000000000000e+00 0.000000000000000000e+00 0.000000000000000000e+00 0.000000000000000000e+00 0.000000000000000000e+00 0.000000000000000000e+00 0.000000000000000000e+00 0.000000000000000000e+00 0.000000000000000000e+00 0.000000000000000000e+00 0.000000000000000000e+00 0.000000000000000000e+00 0.000000000000000000e+00 0.000000000000000000e+00 0.000000000000000000e+00 0.000000000000000000e+00 0.000000000000000000e+00 0.000000000000000000e+00 0.000000000000000000e+00 0.000000000000000000e+00 0.000000000000000000e+00 0.000000000000000000e+00 0.000000000000000000e+00 0.000000000000000000e+00 0.000000000000000000e+00 0.000000000000000000e+00 0.000000000000000000e+00 0.000000000000000000e+00 0.000000000000000000e+00 0.000000000000000000e+00 0.000000000000000000e+00 0.000000000000000000e+00 0.000000000000000000e+00 0.000000000000000000e+00 0.000000000000000000e+00 0.000000000000000000e+00 0.000000000000000000e+00 0.000000000000000000e+00 0.000000000000000000e+00 0.000000000000000000e+00 0.000000000000000000e+00 0.000000000000000000e+00 0.000000000000000000e+00 0.000000000000000000e+00 0.000000000000000000e+00 0.000000000000000000e+00 0.000000000000000000e+00 0.000000000000000000e+00 0.000000000000000000e+00 0.000000000000000000e+00 0.000000000000000000e+00 0.000000000000000000e+00 0.000000000000000000e+00 0.000000000000000000e+00 0.000000000000000000e+00 0.000000000000000000e+00 0.000000000000000000e+00 0.000000000000000000e+00 0.000000000000000000e+00 0.000000000000000000e+00 0.000000000000000000e+00 0.000000000000000000e+00 0.000000000000000000e+00 0.000000000000000000e+00 0.000000000000000000e+00 0.000000000000000000e+00 0.000000000000000000e+00 0.000000000000000000e+00 0.000000000000000000e+00 0.000000000000000000e+00 0.000000000000000000e+00 0.000000000000000000e+00 0.000000000000000000e+00 0.000000000000000000e+00 0.000000000000000000e+00 0.000000000000000000e+00 0.000000000000000000e+00 0.000000000000000000e+00 0.000000000000000000e+00 0.000000000000000000e+00 0.000000000000000000e+00 0.000000000000000000e+00 0.000000000000000000e+00 0.000000000000000000e+00 0.000000000000000000e+00 0.000000000000000000e+00 0.000000000000000000e+00 0.000000000000000000e+00 0.000000000000000000e+00 0.000000000000000000e+00 0.000000000000000000e+00 0.000000000000000000e+00 0.000000000000000000e+00 0.000000000000000000e+00 0.000000000000000000e+00 0.000000000000000000e+00 0.000000000000000000e+00 0.000000000000000000e+00 0.000000000000000000e+00 0.000000000000000000e+00 0.000000000000000000e+00 0.000000000000000000e+00 0.000000000000000000e+00 0.000000000000000000e+00 0.000000000000000000e+00 0.000000000000000000e+00 0.000000000000000000e+00 0.000000000000000000e+00 0.000000000000000000e+00 0.000000000000000000e+00 0.000000000000000000e+00 0.000000000000000000e+00 0.000000000000000000e+00 0.000000000000000000e+00 0.000000000000000000e+00 0.000000000000000000e+00 0.000000000000000000e+00 0.000000000000000000e+00 0.000000000000000000e+00 0.000000000000000000e+00 0.000000000000000000e+00 0.000000000000000000e+00 0.000000000000000000e+00 0.000000000000000000e+00 0.000000000000000000e+00 0.000000000000000000e+00 0.000000000000000000e+00 0.000000000000000000e+00 0.000000000000000000e+00 0.000000000000000000e+00 0.000000000000000000e+00 0.000000000000000000e+00 0.000000000000000000e+00 0.000000000000000000e+00 0.000000000000000000e+00 0.000000000000000000e+00 0.000000000000000000e+00 0.000000000000000000e+00 0.000000000000000000e+00 0.000000000000000000e+00 0.000000000000000000e+00 0.000000000000000000e+00 0.000000000000000000e+00 0.000000000000000000e+00 0.000000000000000000e+00 0.000000000000000000e+00 0.000000000000000000e+00 0.000000000000000000e+00 0.000000000000000000e+00 0.000000000000000000e+00 0.000000000000000000e+00 0.000000000000000000e+00 0.000000000000000000e+00 0.000000000000000000e+00 0.000000000000000000e+00 0.000000000000000000e+00 0.000000000000000000e+00 0.000000000000000000e+00 0.000000000000000000e+00 0.000000000000000000e+00 0.000000000000000000e+00 0.000000000000000000e+00 0.000000000000000000e+00 0.000000000000000000e+00 0.000000000000000000e+00 0.000000000000000000e+00 0.000000000000000000e+00 0.000000000000000000e+00 0.000000000000000000e+00 0.000000000000000000e+00 0.000000000000000000e+00 0.000000000000000000e+00 0.000000000000000000e+00 0.000000000000000000e+00 0.000000000000000000e+00 0.000000000000000000e+00 0.000000000000000000e+00 0.000000000000000000e+00 0.000000000000000000e+00 0.000000000000000000e+00 0.000000000000000000e+00 0.000000000000000000e+00 0.000000000000000000e+00 0.000000000000000000e+00 0.000000000000000000e+00 0.000000000000000000e+00 0.000000000000000000e+00 0.000000000000000000e+00 0.000000000000000000e+00 0.000000000000000000e+00 0.000000000000000000e+00 0.000000000000000000e+00 0.000000000000000000e+00 0.000000000000000000e+00 0.000000000000000000e+00 0.000000000000000000e+00 0.000000000000000000e+00 0.000000000000000000e+00 0.000000000000000000e+00 0.000000000000000000e+00 0.000000000000000000e+00 0.000000000000000000e+00 0.000000000000000000e+00 0.000000000000000000e+00 0.000000000000000000e+00 0.000000000000000000e+00 0.000000000000000000e+00 0.000000000000000000e+00 0.000000000000000000e+00 0.000000000000000000e+00 0.000000000000000000e+00 0.000000000000000000e+00 0.000000000000000000e+00 0.000000000000000000e+00 0.000000000000000000e+00 0.000000000000000000e+00 0.000000000000000000e+00 0.000000000000000000e+00 0.000000000000000000e+00 0.000000000000000000e+00 0.000000000000000000e+00 0.000000000000000000e+00 0.000000000000000000e+00 0.000000000000000000e+00 0.000000000000000000e+00 0.000000000000000000e+00 0.000000000000000000e+00 0.000000000000000000e+00 0.000000000000000000e+00 0.000000000000000000e+00 0.000000000000000000e+00 0.000000000000000000e+00 0.000000000000000000e+00 0.000000000000000000e+00 0.000000000000000000e+00 0.000000000000000000e+00 0.000000000000000000e+00 0.000000000000000000e+00 0.000000000000000000e+00 0.000000000000000000e+00 0.000000000000000000e+00 0.000000000000000000e+00 0.000000000000000000e+00 0.000000000000000000e+00 0.000000000000000000e+00 0.000000000000000000e+00 0.000000000000000000e+00 0.000000000000000000e+00 0.000000000000000000e+00 0.000000000000000000e+00 0.000000000000000000e+00 0.000000000000000000e+00 0.000000000000000000e+00 0.000000000000000000e+00 0.000000000000000000e+00 0.000000000000000000e+00 0.000000000000000000e+00 0.000000000000000000e+00 0.000000000000000000e+00 0.000000000000000000e+00 0.000000000000000000e+00 0.000000000000000000e+00 0.000000000000000000e+00 0.000000000000000000e+00 0.000000000000000000e+00 0.000000000000000000e+00 0.000000000000000000e+00 0.000000000000000000e+00 0.000000000000000000e+00 0.000000000000000000e+00 0.000000000000000000e+00 0.000000000000000000e+00 0.000000000000000000e+00 0.000000000000000000e+00 0.000000000000000000e+00 0.000000000000000000e+00 0.000000000000000000e+00 0.000000000000000000e+00 0.000000000000000000e+00 0.000000000000000000e+00 0.000000000000000000e+00 0.000000000000000000e+00 0.000000000000000000e+00 0.000000000000000000e+00 0.000000000000000000e+00 0.000000000000000000e+00 0.000000000000000000e+00 0.000000000000000000e+00 0.000000000000000000e+00 0.000000000000000000e+00 0.000000000000000000e+00 0.000000000000000000e+00 0.000000000000000000e+00 0.000000000000000000e+00 0.000000000000000000e+00 0.000000000000000000e+00 0.000000000000000000e+00 0.000000000000000000e+00 0.000000000000000000e+00 0.000000000000000000e+00 0.000000000000000000e+00 0.000000000000000000e+00 0.000000000000000000e+00 0.000000000000000000e+00 0.000000000000000000e+00 0.000000000000000000e+00 0.000000000000000000e+00 0.000000000000000000e+00 0.000000000000000000e+00 0.000000000000000000e+00 0.000000000000000000e+00 0.000000000000000000e+00 0.000000000000000000e+00 0.000000000000000000e+00 0.000000000000000000e+00 0.000000000000000000e+00 0.000000000000000000e+00 0.000000000000000000e+00 0.000000000000000000e+00 0.000000000000000000e+00 0.000000000000000000e+00 0.000000000000000000e+00 0.000000000000000000e+00 0.000000000000000000e+00 0.000000000000000000e+00 0.000000000000000000e+00 0.000000000000000000e+00 0.000000000000000000e+00 0.000000000000000000e+00 0.000000000000000000e+00 0.000000000000000000e+00 0.000000000000000000e+00 0.000000000000000000e+00 0.000000000000000000e+00 0.000000000000000000e+00 0.000000000000000000e+00 0.000000000000000000e+00 0.000000000000000000e+00 0.000000000000000000e+00 0.000000000000000000e+00 0.000000000000000000e+00 0.000000000000000000e+00 0.000000000000000000e+00 0.000000000000000000e+00 0.000000000000000000e+00 0.000000000000000000e+00 0.000000000000000000e+00 0.000000000000000000e+00 0.000000000000000000e+00 0.000000000000000000e+00 0.000000000000000000e+00 0.000000000000000000e+00 0.000000000000000000e+00 0.000000000000000000e+00 0.000000000000000000e+00 0.000000000000000000e+00 0.000000000000000000e+00 0.000000000000000000e+00 0.000000000000000000e+00 0.000000000000000000e+00 0.000000000000000000e+00 0.000000000000000000e+00 0.000000000000000000e+00 0.000000000000000000e+00 0.000000000000000000e+00 0.000000000000000000e+00 0.000000000000000000e+00 0.000000000000000000e+00 0.000000000000000000e+00 0.000000000000000000e+00 0.000000000000000000e+00 0.000000000000000000e+00 0.000000000000000000e+00 0.000000000000000000e+00 0.000000000000000000e+00 0.000000000000000000e+00 0.000000000000000000e+00 0.000000000000000000e+00 0.000000000000000000e+00 0.000000000000000000e+00 0.000000000000000000e+00 0.000000000000000000e+00 0.000000000000000000e+00 0.000000000000000000e+00 0.000000000000000000e+00 0.000000000000000000e+00 0.000000000000000000e+00 0.000000000000000000e+00 0.000000000000000000e+00 0.000000000000000000e+00 0.000000000000000000e+00 0.000000000000000000e+00 0.000000000000000000e+00 0.000000000000000000e+00 0.000000000000000000e+00 0.000000000000000000e+00 0.000000000000000000e+00 0.000000000000000000e+00 0.000000000000000000e+00 0.000000000000000000e+00 0.000000000000000000e+00 0.000000000000000000e+00 0.000000000000000000e+00 0.000000000000000000e+00 0.000000000000000000e+00 0.000000000000000000e+00 0.000000000000000000e+00 0.000000000000000000e+00 0.000000000000000000e+00 0.000000000000000000e+00 0.000000000000000000e+00 0.000000000000000000e+00 0.000000000000000000e+00 0.000000000000000000e+00 0.000000000000000000e+00 0.000000000000000000e+00 0.000000000000000000e+00 0.000000000000000000e+00 0.000000000000000000e+00 0.000000000000000000e+00 0.000000000000000000e+00 0.000000000000000000e+00 0.000000000000000000e+00 0.000000000000000000e+00 0.000000000000000000e+00 0.000000000000000000e+00 0.000000000000000000e+00 0.000000000000000000e+00 0.000000000000000000e+00 0.000000000000000000e+00 0.000000000000000000e+00 0.000000000000000000e+00 0.000000000000000000e+00 0.000000000000000000e+00 0.000000000000000000e+00 0.000000000000000000e+00 0.000000000000000000e+00 0.000000000000000000e+00 0.000000000000000000e+00 0.000000000000000000e+00 0.000000000000000000e+00 0.000000000000000000e+00 0.000000000000000000e+00 0.000000000000000000e+00 0.000000000000000000e+00 0.000000000000000000e+00 0.000000000000000000e+00 0.000000000000000000e+00 0.000000000000000000e+00 0.000000000000000000e+00 0.000000000000000000e+00 0.000000000000000000e+00 0.000000000000000000e+00 0.000000000000000000e+00 0.000000000000000000e+00 0.000000000000000000e+00 0.000000000000000000e+00 0.000000000000000000e+00 0.000000000000000000e+00 0.000000000000000000e+00 0.000000000000000000e+00 0.000000000000000000e+00 0.000000000000000000e+00 0.000000000000000000e+00 0.000000000000000000e+00 0.000000000000000000e+00 0.000000000000000000e+00 0.000000000000000000e+00 0.000000000000000000e+00 0.000000000000000000e+00 0.000000000000000000e+00 0.000000000000000000e+00 0.000000000000000000e+00 0.000000000000000000e+00 0.000000000000000000e+00 0.000000000000000000e+00 0.000000000000000000e+00 0.000000000000000000e+00 0.000000000000000000e+00 0.000000000000000000e+00 0.000000000000000000e+00 0.000000000000000000e+00 0.000000000000000000e+00 0.000000000000000000e+00 0.000000000000000000e+00 0.000000000000000000e+00 0.000000000000000000e+00 0.000000000000000000e+00 0.000000000000000000e+00 0.000000000000000000e+00 0.000000000000000000e+00 0.000000000000000000e+00 0.000000000000000000e+00 0.000000000000000000e+00 0.000000000000000000e+00 0.000000000000000000e+00 0.000000000000000000e+00 0.000000000000000000e+00 0.000000000000000000e+00 0.000000000000000000e+00 0.000000000000000000e+00 0.000000000000000000e+00 0.000000000000000000e+00 0.000000000000000000e+00 0.000000000000000000e+00 0.000000000000000000e+00 0.000000000000000000e+00 0.000000000000000000e+00 0.000000000000000000e+00 0.000000000000000000e+00 0.000000000000000000e+00 0.000000000000000000e+00 0.000000000000000000e+00 0.000000000000000000e+00 0.000000000000000000e+00 0.000000000000000000e+00 0.000000000000000000e+00 0.000000000000000000e+00 0.000000000000000000e+00 0.000000000000000000e+00 0.000000000000000000e+00 0.000000000000000000e+00 0.000000000000000000e+00 0.000000000000000000e+00 0.000000000000000000e+00 0.000000000000000000e+00 0.000000000000000000e+00 0.000000000000000000e+00 0.000000000000000000e+00 4.524000000000000000e+03 8.817000000000000000e+03 1.295700000000000000e+04 1.650800000000000000e+04 2.002000000000000000e+04 2.346500000000000000e+04 2.704100000000000000e+04 3.020800000000000000e+04 3.290500000000000000e+04 3.576400000000000000e+04 3.822400000000000000e+04 4.097500000000000000e+04 4.308800000000000000e+04 4.513600000000000000e+04 4.763900000000000000e+04 4.937300000000000000e+04 5.115100000000000000e+04 5.290800000000000000e+04 5.411100000000000000e+04 5.647900000000000000e+04 5.748600000000000000e+04 5.923100000000000000e+04 6.045400000000000000e+04 6.203900000000000000e+04 6.295400000000000000e+04 6.475500000000000000e+04 6.622700000000000000e+04 6.771500000000000000e+04 6.901800000000000000e+04 6.950100000000000000e+04 7.054300000000000000e+04 7.131300000000000000e+04 7.284300000000000000e+04 7.316600000000000000e+04 7.481200000000000000e+04 7.534900000000000000e+04 7.635700000000000000e+04 7.706700000000000000e+04 7.785600000000000000e+04 7.845100000000000000e+04 7.932200000000000000e+04 8.015700000000000000e+04 8.148800000000000000e+04 8.192300000000000000e+04 8.205500000000000000e+04 8.286900000000000000e+04 8.298600000000000000e+04 8.471100000000000000e+04 8.520200000000000000e+04 8.603500000000000000e+04 8.582000000000000000e+04 8.641700000000000000e+04 8.692500000000000000e+04 8.760400000000000000e+04 8.778900000000000000e+04 8.833700000000000000e+04 8.979500000000000000e+04 9.037800000000000000e+04 9.068000000000000000e+04 9.072400000000000000e+04 9.116500000000000000e+04 9.206100000000000000e+04 9.317100000000000000e+04 9.306800000000000000e+04 9.402000000000000000e+04 9.471900000000000000e+04 9.472200000000000000e+04 9.593100000000000000e+04 9.559600000000000000e+04 9.579500000000000000e+04 9.725300000000000000e+04 9.696300000000000000e+04 9.744400000000000000e+04 9.855200000000000000e+04 9.895000000000000000e+04 9.900700000000000000e+04 1.003840000000000000e+05 1.011990000000000000e+05 1.014730000000000000e+05 1.014900000000000000e+05 1.025540000000000000e+05 1.024250000000000000e+05 1.033470000000000000e+05 1.040800000000000000e+05 1.047010000000000000e+05 1.046390000000000000e+05 1.054210000000000000e+05 1.057910000000000000e+05 1.054800000000000000e+05 1.058410000000000000e+05 1.064610000000000000e+05 1.064690000000000000e+05 1.064670000000000000e+05 1.077230000000000000e+05 1.081860000000000000e+05 1.080160000000000000e+05 1.083940000000000000e+05 1.090980000000000000e+05 1.086140000000000000e+05 1.093000000000000000e+05 1.097480000000000000e+05 1.097280000000000000e+05 1.111140000000000000e+05 1.112120000000000000e+05 1.118460000000000000e+05 1.117390000000000000e+05 1.123460000000000000e+05 1.125070000000000000e+05 1.129720000000000000e+05 1.133020000000000000e+05 1.133790000000000000e+05 1.137970000000000000e+05 1.145470000000000000e+05 1.150770000000000000e+05 1.148470000000000000e+05 1.143350000000000000e+05 1.150380000000000000e+05 1.156780000000000000e+05 1.159570000000000000e+05 1.166590000000000000e+05 1.168750000000000000e+05 1.167930000000000000e+05 1.176220000000000000e+05 1.179050000000000000e+05 1.183510000000000000e+05 1.182330000000000000e+05 1.189790000000000000e+05 1.185450000000000000e+05 1.193540000000000000e+05 1.202900000000000000e+05 1.186100000000000000e+05 1.195480000000000000e+05 1.192100000000000000e+05 1.205990000000000000e+05 1.204600000000000000e+05 1.209170000000000000e+05 1.210780000000000000e+05 1.216470000000000000e+05 1.212710000000000000e+05 1.217070000000000000e+05 1.221470000000000000e+05 1.226210000000000000e+05 1.234100000000000000e+05 1.229650000000000000e+05 1.238790000000000000e+05 1.241320000000000000e+05 1.241140000000000000e+05 1.238850000000000000e+05 1.248250000000000000e+05 1.246130000000000000e+05 1.251120000000000000e+05 1.249500000000000000e+05 1.254290000000000000e+05 1.257510000000000000e+05 1.262170000000000000e+05 1.260510000000000000e+05 1.266590000000000000e+05 1.267760000000000000e+05 1.265090000000000000e+05 1.276290000000000000e+05 1.272580000000000000e+05 1.282010000000000000e+05 1.277090000000000000e+05 1.284640000000000000e+05 1.289130000000000000e+05 1.279070000000000000e+05 1.292370000000000000e+05 1.285920000000000000e+05 1.297230000000000000e+05 1.296740000000000000e+05 1.298480000000000000e+05 1.305880000000000000e+05 1.312070000000000000e+05 1.309520000000000000e+05 1.317080000000000000e+05 1.306060000000000000e+05 1.309800000000000000e+05 1.320440000000000000e+05 1.314690000000000000e+05 1.320900000000000000e+05 1.316180000000000000e+05 1.317080000000000000e+05 1.318240000000000000e+05 1.326690000000000000e+05 1.332940000000000000e+05 1.331010000000000000e+05 1.330060000000000000e+05 1.333510000000000000e+05 1.337590000000000000e+05 1.335150000000000000e+05 1.343710000000000000e+05 1.349710000000000000e+05 1.352270000000000000e+05 1.350380000000000000e+05 1.350020000000000000e+05 1.350520000000000000e+05 1.355250000000000000e+05 1.362960000000000000e+05 1.361590000000000000e+05 1.357320000000000000e+05 1.369960000000000000e+05 1.366230000000000000e+05 1.368960000000000000e+05 1.381060000000000000e+05 1.381610000000000000e+05 1.380560000000000000e+05 1.382160000000000000e+05 1.384350000000000000e+05 1.379350000000000000e+05 1.385530000000000000e+05 1.382890000000000000e+05 1.381390000000000000e+05 1.386710000000000000e+05 1.390750000000000000e+05 1.393040000000000000e+05 1.394780000000000000e+05 1.396400000000000000e+05 1.386990000000000000e+05 1.390790000000000000e+05 1.392530000000000000e+05 1.396130000000000000e+05 1.400580000000000000e+05 1.400880000000000000e+05 1.401900000000000000e+05 1.409190000000000000e+05 1.402080000000000000e+05 1.403620000000000000e+05 1.412590000000000000e+05 1.403740000000000000e+05 1.409100000000000000e+05 1.418010000000000000e+05 1.410660000000000000e+05 1.416920000000000000e+05 1.425500000000000000e+05 1.419280000000000000e+05 1.425780000000000000e+05 1.418930000000000000e+05 1.421560000000000000e+05 1.433190000000000000e+05 1.428320000000000000e+05 1.424790000000000000e+05 1.432770000000000000e+05 1.438090000000000000e+05 1.436400000000000000e+05 1.442850000000000000e+05 1.448670000000000000e+05 1.446180000000000000e+05 1.448890000000000000e+05 1.440520000000000000e+05 1.445800000000000000e+05 1.448360000000000000e+05 1.452240000000000000e+05 1.443910000000000000e+05 1.448260000000000000e+05 1.455720000000000000e+05 1.454910000000000000e+05 1.454790000000000000e+05 1.461320000000000000e+05 1.462080000000000000e+05 1.461900000000000000e+05 1.458290000000000000e+05 1.463020000000000000e+05 1.467350000000000000e+05 1.465480000000000000e+05 1.469840000000000000e+05 1.477850000000000000e+05 1.465420000000000000e+05 1.471710000000000000e+05 1.476710000000000000e+05 1.474840000000000000e+05 1.478230000000000000e+05 1.483340000000000000e+05 1.481020000000000000e+05 1.479960000000000000e+05 1.479080000000000000e+05 1.483370000000000000e+05 1.483680000000000000e+05 1.483050000000000000e+05 1.483860000000000000e+05 1.485490000000000000e+05 1.490480000000000000e+05 1.499500000000000000e+05 1.488290000000000000e+05 1.490290000000000000e+05 1.477830000000000000e+05 1.483470000000000000e+05 1.486690000000000000e+05 1.493470000000000000e+05 1.498740000000000000e+05 1.496890000000000000e+05 1.496970000000000000e+05 1.493980000000000000e+05 1.501870000000000000e+05 1.503890000000000000e+05 1.500020000000000000e+05 1.500980000000000000e+05 1.496730000000000000e+05 1.498240000000000000e+05 1.508500000000000000e+05 1.515200000000000000e+05 1.507010000000000000e+05 1.501580000000000000e+05 1.505250000000000000e+05 1.508000000000000000e+05 1.512550000000000000e+05 1.517220000000000000e+05 1.522110000000000000e+05 1.522460000000000000e+05 1.526130000000000000e+05 1.518040000000000000e+05 1.515670000000000000e+05 1.533910000000000000e+05 1.523890000000000000e+05 1.527020000000000000e+05 1.535700000000000000e+05 1.529730000000000000e+05 1.538770000000000000e+05 1.533730000000000000e+05 1.539620000000000000e+05 1.531730000000000000e+05 1.530840000000000000e+05 1.537630000000000000e+05 1.532370000000000000e+05 1.539710000000000000e+05 1.532180000000000000e+05 1.525500000000000000e+05 1.533910000000000000e+05 1.528550000000000000e+05 1.535590000000000000e+05 1.530850000000000000e+05 1.530300000000000000e+05 1.538010000000000000e+05 1.529850000000000000e+05 1.528740000000000000e+05 1.529140000000000000e+05 1.530720000000000000e+05 1.535880000000000000e+05 1.532420000000000000e+05 1.524440000000000000e+05 1.532700000000000000e+05 1.537100000000000000e+05 1.531890000000000000e+05 1.545930000000000000e+05 1.533370000000000000e+05 1.539800000000000000e+05 1.541150000000000000e+05 1.544180000000000000e+05 1.548110000000000000e+05 1.551840000000000000e+05 1.551390000000000000e+05 1.547690000000000000e+05 1.548880000000000000e+05 1.555160000000000000e+05 1.549180000000000000e+05 1.551580000000000000e+05 1.553090000000000000e+05 1.545610000000000000e+05 1.563560000000000000e+05 1.559310000000000000e+05 1.563820000000000000e+05 1.564900000000000000e+05 1.558520000000000000e+05 1.561790000000000000e+05 1.565670000000000000e+05 1.559640000000000000e+05 1.573290000000000000e+05 1.565100000000000000e+05 1.561810000000000000e+05 1.557680000000000000e+05 1.571240000000000000e+05 1.567520000000000000e+05 1.575480000000000000e+05 1.577450000000000000e+05 1.583570000000000000e+05 1.577430000000000000e+05 1.582440000000000000e+05 1.582720000000000000e+05 1.583270000000000000e+05 1.578770000000000000e+05 1.589020000000000000e+05 1.578230000000000000e+05 1.581170000000000000e+05 1.578450000000000000e+05 1.574600000000000000e+05 1.576990000000000000e+05 1.577160000000000000e+05 1.579120000000000000e+05 1.578660000000000000e+05 1.574940000000000000e+05 1.574770000000000000e+05 1.593660000000000000e+05 1.578660000000000000e+05 1.575250000000000000e+05 1.589920000000000000e+05 1.589490000000000000e+05 1.594720000000000000e+05 1.588030000000000000e+05 1.590880000000000000e+05 1.589130000000000000e+05 1.588390000000000000e+05 1.594890000000000000e+05 1.598370000000000000e+05 1.599170000000000000e+05 1.593350000000000000e+05 1.593530000000000000e+05 1.597110000000000000e+05 1.601190000000000000e+05 1.597670000000000000e+05 1.600270000000000000e+05 1.601440000000000000e+05 1.612570000000000000e+05 1.605600000000000000e+05 1.604240000000000000e+05 1.609620000000000000e+05 1.608450000000000000e+05 1.607390000000000000e+05 1.611750000000000000e+05 1.614100000000000000e+05 1.613720000000000000e+05 1.614780000000000000e+05 1.618450000000000000e+05 1.610490000000000000e+05 1.618550000000000000e+05 1.623700000000000000e+05 1.616120000000000000e+05 1.620280000000000000e+05 1.604060000000000000e+05 1.614190000000000000e+05 1.612590000000000000e+05 1.613590000000000000e+05 1.620450000000000000e+05 1.618350000000000000e+05 1.629170000000000000e+05 1.630580000000000000e+05 1.631520000000000000e+05 1.626050000000000000e+05 1.628050000000000000e+05 1.622090000000000000e+05 1.624520000000000000e+05 1.630830000000000000e+05 1.627490000000000000e+05 1.637160000000000000e+05 1.628690000000000000e+05 1.630890000000000000e+05 1.637820000000000000e+05 1.623960000000000000e+05 1.622400000000000000e+05 1.629200000000000000e+05 1.631640000000000000e+05 1.633380000000000000e+05 1.629720000000000000e+05 1.627240000000000000e+05 1.632400000000000000e+05 1.628010000000000000e+05 1.630500000000000000e+05 1.632370000000000000e+05 1.632830000000000000e+05 1.627170000000000000e+05 1.636120000000000000e+05 1.642470000000000000e+05 1.627910000000000000e+05 1.635240000000000000e+05 1.637020000000000000e+05 1.644750000000000000e+05 1.649310000000000000e+05 1.651360000000000000e+05 1.654610000000000000e+05 1.648420000000000000e+05 1.652130000000000000e+05 1.648480000000000000e+05 1.656260000000000000e+05 1.655850000000000000e+05 1.654610000000000000e+05 1.651960000000000000e+05 1.655630000000000000e+05 1.655840000000000000e+05 1.655410000000000000e+05 1.657740000000000000e+05 1.648690000000000000e+05 1.650330000000000000e+05 1.655330000000000000e+05 1.650630000000000000e+05 1.645960000000000000e+05 1.653750000000000000e+05 1.652440000000000000e+05 1.650860000000000000e+05 1.657830000000000000e+05 1.652370000000000000e+05 1.662920000000000000e+05 1.670390000000000000e+05 1.660390000000000000e+05 1.661410000000000000e+05 1.656410000000000000e+05 1.663630000000000000e+05 1.668740000000000000e+05 1.661740000000000000e+05 1.669450000000000000e+05 1.659940000000000000e+05 1.672320000000000000e+05 1.666550000000000000e+05 1.670390000000000000e+05 1.664000000000000000e+05 1.655940000000000000e+05 1.657070000000000000e+05 1.661580000000000000e+05 1.662070000000000000e+05 1.668440000000000000e+05 1.665930000000000000e+05 1.668840000000000000e+05 1.670080000000000000e+05 1.670280000000000000e+05 1.672510000000000000e+05 1.673480000000000000e+05 1.664540000000000000e+05 1.667990000000000000e+05 1.669770000000000000e+05 1.666580000000000000e+05 1.665660000000000000e+05 1.666510000000000000e+05 1.670270000000000000e+05 1.661980000000000000e+05 1.661840000000000000e+05 1.665750000000000000e+05 1.661940000000000000e+05 1.665920000000000000e+05 1.671420000000000000e+05 1.673580000000000000e+05 1.675010000000000000e+05 1.681980000000000000e+05 1.670780000000000000e+05 1.670840000000000000e+05 1.676350000000000000e+05 1.677340000000000000e+05 1.674190000000000000e+05 1.678450000000000000e+05 1.662920000000000000e+05 1.678370000000000000e+05 1.681880000000000000e+05 1.680780000000000000e+05 1.680560000000000000e+05 1.681320000000000000e+05 1.682110000000000000e+05 1.689200000000000000e+05 1.683290000000000000e+05 1.678520000000000000e+05 1.675470000000000000e+05 1.676260000000000000e+05 1.676160000000000000e+05 1.674840000000000000e+05 1.677770000000000000e+05 1.673650000000000000e+05 1.680010000000000000e+05 1.674680000000000000e+05 1.680680000000000000e+05 1.686900000000000000e+05 1.686630000000000000e+05 1.686710000000000000e+05 1.693380000000000000e+05 1.688350000000000000e+05 1.690730000000000000e+05 1.688590000000000000e+05 1.684170000000000000e+05 1.688000000000000000e+05 1.696380000000000000e+05 1.680460000000000000e+05 1.682050000000000000e+05 1.684330000000000000e+05 1.689120000000000000e+05 1.698960000000000000e+05 1.700420000000000000e+05 1.695560000000000000e+05 1.695290000000000000e+05 1.689610000000000000e+05 1.704940000000000000e+05 1.698980000000000000e+05 1.710060000000000000e+05 1.705520000000000000e+05 1.706740000000000000e+05 1.711400000000000000e+05 1.713810000000000000e+05 1.714690000000000000e+05 1.709920000000000000e+05 1.705720000000000000e+05 1.707170000000000000e+05 1.701430000000000000e+05 1.698480000000000000e+05 1.701440000000000000e+05 1.710380000000000000e+05 1.706650000000000000e+05 1.715530000000000000e+05 1.710540000000000000e+05 1.716000000000000000e+05 1.715140000000000000e+05 1.716300000000000000e+05 1.701400000000000000e+05 1.710510000000000000e+05 1.718250000000000000e+05 1.709150000000000000e+05 1.714490000000000000e+05 1.719500000000000000e+05 1.717420000000000000e+05 1.716350000000000000e+05 1.718290000000000000e+05 1.708700000000000000e+05 1.715530000000000000e+05 1.718710000000000000e+05 1.705650000000000000e+05 1.710020000000000000e+05 1.713070000000000000e+05 1.719290000000000000e+05 1.713610000000000000e+05 1.711390000000000000e+05 1.714250000000000000e+05 1.722720000000000000e+05 1.716620000000000000e+05 1.721080000000000000e+05 1.728970000000000000e+05 1.718390000000000000e+05 1.716940000000000000e+05 1.730970000000000000e+05 1.729250000000000000e+05 1.724350000000000000e+05 1.724300000000000000e+05 1.732810000000000000e+05 1.728170000000000000e+05 1.723520000000000000e+05 1.725030000000000000e+05 1.723980000000000000e+05 1.729910000000000000e+05 1.727890000000000000e+05 1.728550000000000000e+05 1.735320000000000000e+05 1.738350000000000000e+05 1.731880000000000000e+05 1.733200000000000000e+05 1.730150000000000000e+05 1.737150000000000000e+05 1.741780000000000000e+05 1.743730000000000000e+05 1.745990000000000000e+05 1.749540000000000000e+05 1.744070000000000000e+05 1.738580000000000000e+05 1.744900000000000000e+05 1.740300000000000000e+05 1.744790000000000000e+05 1.739350000000000000e+05 1.744550000000000000e+05 1.759050000000000000e+05 1.749740000000000000e+05 1.752920000000000000e+05 1.754270000000000000e+05 1.751990000000000000e+05 1.753800000000000000e+05 1.755050000000000000e+05 1.752770000000000000e+05 1.758900000000000000e+05 1.770240000000000000e+05 1.748130000000000000e+05 1.758480000000000000e+05 1.755980000000000000e+05 1.755120000000000000e+05 1.757370000000000000e+05 1.754600000000000000e+05 1.752360000000000000e+05 1.759000000000000000e+05 1.750940000000000000e+05 1.755260000000000000e+05 1.758390000000000000e+05 1.763780000000000000e+05 1.761350000000000000e+05 1.768740000000000000e+05 1.762400000000000000e+05 1.766380000000000000e+05 1.760100000000000000e+05 1.766800000000000000e+05 1.770530000000000000e+05 1.767880000000000000e+05 1.769230000000000000e+05 1.763810000000000000e+05 1.766180000000000000e+05 1.776200000000000000e+05 1.772350000000000000e+05 1.772050000000000000e+05 1.776390000000000000e+05 1.775140000000000000e+05 1.766750000000000000e+05 1.769460000000000000e+05 1.774750000000000000e+05 1.767710000000000000e+05 1.771960000000000000e+05 1.766440000000000000e+05 1.764750000000000000e+05 1.757930000000000000e+05 1.759840000000000000e+05 1.766520000000000000e+05 1.770220000000000000e+05 1.772330000000000000e+05 1.762530000000000000e+05 1.765130000000000000e+05 1.775700000000000000e+05 1.775440000000000000e+05 1.768920000000000000e+05 1.771950000000000000e+05 1.768880000000000000e+05 1.763060000000000000e+05 1.763590000000000000e+05 1.759240000000000000e+05 1.767000000000000000e+05 1.767950000000000000e+05 1.772400000000000000e+05 1.772800000000000000e+05 1.772140000000000000e+05 1.780800000000000000e+05 1.766870000000000000e+05 1.784940000000000000e+05 1.786700000000000000e+05 1.777670000000000000e+05 1.776670000000000000e+05 1.774340000000000000e+05 1.780490000000000000e+05 1.777490000000000000e+05 1.776430000000000000e+05 1.781680000000000000e+05 1.784290000000000000e+05 1.789920000000000000e+05 1.780870000000000000e+05 1.790170000000000000e+05 1.781600000000000000e+05 1.783970000000000000e+05 1.784130000000000000e+05 1.782550000000000000e+05 1.775080000000000000e+05 1.777830000000000000e+05 1.783090000000000000e+05 1.787710000000000000e+05 1.782090000000000000e+05 1.778770000000000000e+05 1.781070000000000000e+05 1.780910000000000000e+05 1.781520000000000000e+05 1.776170000000000000e+05 1.783830000000000000e+05 1.783880000000000000e+05 1.777250000000000000e+05 1.773390000000000000e+05 1.777870000000000000e+05 1.775430000000000000e+05 1.773310000000000000e+05 1.783450000000000000e+05 1.773110000000000000e+05 1.779790000000000000e+05 1.784090000000000000e+05 1.780310000000000000e+05 1.777170000000000000e+05 1.771230000000000000e+05 1.784840000000000000e+05 1.779610000000000000e+05 1.785240000000000000e+05 1.776340000000000000e+05 1.783520000000000000e+05 1.775090000000000000e+05 1.783930000000000000e+05 1.788970000000000000e+05 1.788250000000000000e+05 1.780700000000000000e+05 1.787690000000000000e+05 1.779840000000000000e+05 1.791090000000000000e+05 1.775000000000000000e+05 1.783490000000000000e+05 1.774660000000000000e+05 1.780990000000000000e+05 1.778280000000000000e+05 1.777010000000000000e+05 1.777080000000000000e+05 1.783550000000000000e+05 1.790460000000000000e+05 1.787950000000000000e+05 1.777170000000000000e+05 1.785340000000000000e+05 1.785420000000000000e+05 1.787920000000000000e+05 1.789270000000000000e+05 1.787400000000000000e+05 1.790760000000000000e+05 1.781820000000000000e+05 1.785830000000000000e+05 1.792630000000000000e+05 1.794490000000000000e+05 1.781370000000000000e+05 1.776020000000000000e+05 1.787110000000000000e+05 1.794050000000000000e+05 1.796700000000000000e+05 1.793260000000000000e+05 1.800290000000000000e+05 1.801960000000000000e+05 1.797470000000000000e+05 1.806580000000000000e+05 1.802320000000000000e+05 1.806490000000000000e+05 1.797880000000000000e+05 1.806190000000000000e+05 1.806770000000000000e+05 1.812440000000000000e+05 1.799200000000000000e+05 1.809710000000000000e+05 1.815070000000000000e+05 1.809740000000000000e+05 1.806090000000000000e+05 1.814510000000000000e+05 1.814540000000000000e+05 1.807980000000000000e+05 1.813360000000000000e+05 1.804410000000000000e+05 1.809570000000000000e+05 1.807740000000000000e+05 1.814250000000000000e+05 1.818520000000000000e+05 1.829960000000000000e+05 1.822390000000000000e+05 1.825210000000000000e+05 1.813980000000000000e+05 1.822480000000000000e+05 1.823830000000000000e+05 1.820300000000000000e+05 1.823610000000000000e+05 1.821970000000000000e+05 1.828140000000000000e+05 1.824750000000000000e+05 1.819870000000000000e+05 1.812090000000000000e+05 1.823790000000000000e+05 1.824400000000000000e+05 1.814300000000000000e+05 1.811690000000000000e+05 1.819410000000000000e+05 1.829030000000000000e+05 1.826910000000000000e+05 1.824180000000000000e+05 1.827940000000000000e+05 1.826750000000000000e+05 1.819920000000000000e+05 1.824590000000000000e+05 1.835460000000000000e+05 1.824820000000000000e+05 1.828140000000000000e+05 1.835620000000000000e+05 1.829770000000000000e+05 1.831340000000000000e+05 1.837590000000000000e+05 1.829930000000000000e+05 1.842160000000000000e+05 1.830480000000000000e+05 1.825250000000000000e+05 1.838750000000000000e+05 1.832970000000000000e+05 1.842150000000000000e+05 1.837960000000000000e+05 1.845550000000000000e+05 1.840340000000000000e+05 1.837300000000000000e+05 1.836410000000000000e+05 1.842760000000000000e+05 1.836080000000000000e+05 1.836130000000000000e+05 1.832550000000000000e+05 1.834140000000000000e+05 1.835440000000000000e+05 1.849750000000000000e+05 1.834100000000000000e+05 1.839890000000000000e+05 1.851240000000000000e+05 1.853090000000000000e+05 1.848620000000000000e+05 1.850260000000000000e+05 1.851270000000000000e+05 1.844300000000000000e+05 1.838890000000000000e+05 1.848730000000000000e+05 1.848780000000000000e+05 1.849130000000000000e+05 1.852430000000000000e+05 1.847780000000000000e+05 1.844350000000000000e+05 1.849760000000000000e+05 1.850470000000000000e+05 1.847390000000000000e+05 1.850350000000000000e+05 1.852500000000000000e+05 1.851960000000000000e+05 1.847830000000000000e+05 1.853610000000000000e+05 1.848570000000000000e+05 1.850920000000000000e+05 1.856570000000000000e+05 1.849480000000000000e+05 1.851930000000000000e+05 1.844980000000000000e+05 1.859720000000000000e+05 1.845000000000000000e+05 1.850710000000000000e+05 1.856220000000000000e+05 1.854000000000000000e+05 1.852550000000000000e+05 1.850890000000000000e+05 1.861450000000000000e+05 1.852450000000000000e+05 1.861830000000000000e+05 1.855810000000000000e+05 1.863570000000000000e+05 1.856340000000000000e+05 1.856250000000000000e+05 1.852190000000000000e+05 1.854110000000000000e+05 1.854270000000000000e+05 1.854850000000000000e+05 1.851530000000000000e+05 1.853940000000000000e+05 1.853740000000000000e+05 1.850480000000000000e+05 1.859580000000000000e+05 1.864450000000000000e+05 1.859540000000000000e+05 1.860700000000000000e+05 1.856970000000000000e+05 1.863230000000000000e+05 1.862640000000000000e+05 1.857880000000000000e+05 1.853450000000000000e+05 1.854540000000000000e+05 1.863410000000000000e+05 1.853160000000000000e+05 1.859100000000000000e+05 1.856530000000000000e+05 1.856600000000000000e+05 1.864060000000000000e+05 1.863880000000000000e+05 1.852750000000000000e+05 1.858550000000000000e+05 1.863010000000000000e+05 1.865560000000000000e+05 1.857230000000000000e+05 1.857870000000000000e+05 1.864870000000000000e+05 1.858580000000000000e+05 1.862810000000000000e+05 1.864550000000000000e+05 1.862960000000000000e+05 1.857580000000000000e+05 1.863330000000000000e+05 1.865680000000000000e+05 1.867680000000000000e+05 1.861310000000000000e+05 1.868910000000000000e+05 1.865620000000000000e+05 1.866870000000000000e+05 1.869890000000000000e+05 1.867520000000000000e+05 1.868120000000000000e+05 1.874430000000000000e+05 1.876250000000000000e+05 1.873900000000000000e+05 1.874280000000000000e+05 1.876200000000000000e+05 1.884660000000000000e+05 1.877450000000000000e+05 1.884120000000000000e+05 1.888310000000000000e+05 1.882610000000000000e+05 1.874380000000000000e+05 1.886620000000000000e+05 1.889220000000000000e+05 1.891240000000000000e+05 1.877740000000000000e+05 1.881550000000000000e+05 1.887310000000000000e+05 1.877330000000000000e+05 1.881730000000000000e+05 1.884540000000000000e+05 1.883670000000000000e+05 1.903150000000000000e+05 1.902110000000000000e+05 1.898650000000000000e+05 1.903560000000000000e+05 1.899630000000000000e+05 1.890820000000000000e+05 1.889510000000000000e+05 1.895500000000000000e+05 1.895260000000000000e+05 1.903770000000000000e+05 1.907180000000000000e+05 1.896400000000000000e+05 1.902820000000000000e+05 1.899280000000000000e+05 1.903420000000000000e+05 1.895030000000000000e+05 1.893070000000000000e+05 1.895040000000000000e+05 1.895100000000000000e+05 1.896880000000000000e+05 1.896540000000000000e+05 1.898640000000000000e+05 1.896990000000000000e+05 1.902910000000000000e+05 1.889320000000000000e+05 1.891690000000000000e+05 1.888890000000000000e+05 1.897650000000000000e+05 1.895140000000000000e+05 1.889960000000000000e+05 1.889820000000000000e+05 1.887960000000000000e+05 1.885610000000000000e+05 1.894490000000000000e+05 1.885930000000000000e+05 1.883940000000000000e+05 1.895700000000000000e+05 1.898330000000000000e+05 1.893000000000000000e+05 1.887850000000000000e+05 1.894620000000000000e+05 1.887820000000000000e+05 1.883770000000000000e+05 1.896060000000000000e+05 1.903730000000000000e+05 1.902870000000000000e+05 1.889150000000000000e+05 1.902670000000000000e+05 1.893360000000000000e+05 1.907700000000000000e+05 1.910990000000000000e+05 1.907770000000000000e+05 1.912130000000000000e+05 1.917410000000000000e+05 1.910150000000000000e+05 1.913680000000000000e+05 1.914410000000000000e+05 1.923790000000000000e+05 1.915920000000000000e+05 1.906730000000000000e+05 1.915690000000000000e+05 1.917250000000000000e+05 1.913540000000000000e+05 1.921840000000000000e+05 1.929770000000000000e+05 1.921100000000000000e+05 1.928520000000000000e+05 1.919050000000000000e+05 1.921870000000000000e+05 1.917860000000000000e+05 1.930300000000000000e+05 1.924370000000000000e+05 1.931970000000000000e+05 1.930220000000000000e+05 1.918020000000000000e+05 1.925920000000000000e+05 1.919440000000000000e+05 1.923300000000000000e+05 1.929060000000000000e+05 1.917180000000000000e+05 1.924620000000000000e+05 1.927870000000000000e+05 1.930060000000000000e+05 1.929940000000000000e+05 1.928100000000000000e+05 1.920560000000000000e+05 1.922140000000000000e+05 1.923490000000000000e+05 1.925800000000000000e+05 1.917020000000000000e+05 1.927080000000000000e+05 1.922490000000000000e+05 1.927230000000000000e+05 1.925300000000000000e+05 1.927930000000000000e+05 1.921790000000000000e+05 1.929960000000000000e+05 1.925270000000000000e+05 1.925980000000000000e+05 1.933040000000000000e+05 1.932080000000000000e+05 1.929460000000000000e+05 1.929050000000000000e+05 1.931560000000000000e+05 1.930440000000000000e+05 1.931870000000000000e+05 1.933310000000000000e+05 1.930010000000000000e+05 1.932130000000000000e+05 1.938680000000000000e+05 1.933610000000000000e+05 1.932170000000000000e+05 1.930180000000000000e+05 1.928360000000000000e+05 1.938340000000000000e+05 1.939850000000000000e+05 1.941750000000000000e+05 1.938310000000000000e+05 1.936420000000000000e+05 1.937720000000000000e+05 1.936170000000000000e+05 1.930080000000000000e+05 1.932980000000000000e+05 1.932600000000000000e+05 1.940780000000000000e+05 1.937020000000000000e+05 1.938620000000000000e+05 1.936480000000000000e+05 1.940510000000000000e+05 1.947120000000000000e+05 1.941010000000000000e+05 1.945430000000000000e+05 1.942780000000000000e+05 1.945430000000000000e+05 1.933170000000000000e+05 1.937980000000000000e+05 1.938220000000000000e+05 1.929900000000000000e+05 1.946580000000000000e+05 1.941560000000000000e+05 1.934560000000000000e+05 1.940410000000000000e+05 1.948630000000000000e+05 1.943260000000000000e+05 1.946450000000000000e+05 1.939990000000000000e+05 1.929260000000000000e+05 1.942710000000000000e+05 1.946590000000000000e+05 1.943370000000000000e+05 1.947580000000000000e+05 1.943820000000000000e+05 1.951000000000000000e+05 1.953430000000000000e+05 1.954930000000000000e+05 1.956470000000000000e+05 1.944080000000000000e+05 1.949210000000000000e+05 1.940310000000000000e+05 1.950140000000000000e+05 1.944250000000000000e+05 1.947800000000000000e+05 1.950550000000000000e+05 1.949100000000000000e+05 1.957290000000000000e+05 1.957530000000000000e+05 1.954160000000000000e+05 1.962590000000000000e+05 1.961700000000000000e+05 1.953630000000000000e+05 1.963840000000000000e+05 1.951630000000000000e+05 1.952280000000000000e+05 1.958390000000000000e+05 1.962020000000000000e+05 1.954430000000000000e+05 1.945810000000000000e+05 1.952460000000000000e+05 1.954590000000000000e+05 1.959210000000000000e+05 1.956740000000000000e+05 1.965910000000000000e+05 1.959900000000000000e+05 1.971500000000000000e+05 1.968460000000000000e+05 1.959960000000000000e+05 1.965460000000000000e+05 1.955350000000000000e+05 1.968750000000000000e+05 1.964610000000000000e+05 1.962630000000000000e+05 1.969730000000000000e+05 1.975930000000000000e+05 1.973210000000000000e+05 1.963520000000000000e+05 1.971890000000000000e+05 1.969530000000000000e+05 1.971580000000000000e+05 1.969850000000000000e+05 1.964550000000000000e+05 1.965550000000000000e+05 1.967810000000000000e+05 1.963430000000000000e+05 1.962280000000000000e+05 1.974020000000000000e+05 1.970230000000000000e+05 1.978250000000000000e+05 1.968310000000000000e+05 1.969190000000000000e+05 1.974150000000000000e+05 1.971250000000000000e+05 1.967430000000000000e+05 1.972050000000000000e+05 1.971300000000000000e+05 1.964310000000000000e+05 1.970180000000000000e+05 1.975070000000000000e+05 1.973090000000000000e+05 1.982560000000000000e+05 1.988090000000000000e+05 1.974950000000000000e+05 1.977410000000000000e+05 1.974090000000000000e+05 1.988750000000000000e+05 1.981670000000000000e+05 1.966070000000000000e+05 1.968910000000000000e+05 1.982070000000000000e+05 1.981580000000000000e+05 1.973330000000000000e+05 1.968040000000000000e+05 1.972250000000000000e+05 1.970630000000000000e+05 1.975150000000000000e+05 1.976220000000000000e+05 1.971630000000000000e+05 1.972380000000000000e+05 1.975070000000000000e+05 1.978270000000000000e+05 1.969690000000000000e+05 1.980500000000000000e+05 1.979470000000000000e+05 1.991850000000000000e+05 1.972000000000000000e+05 1.983900000000000000e+05 1.972290000000000000e+05 1.978380000000000000e+05 1.976510000000000000e+05 1.981760000000000000e+05 1.966400000000000000e+05 1.967840000000000000e+05 1.979980000000000000e+05 1.968050000000000000e+05 1.985070000000000000e+05 1.966570000000000000e+05 1.970540000000000000e+05 1.965400000000000000e+05 1.962940000000000000e+05 1.969600000000000000e+05 1.967120000000000000e+05 1.963470000000000000e+05 1.966950000000000000e+05 1.960200000000000000e+05 1.968830000000000000e+05 1.968740000000000000e+05 1.974130000000000000e+05 1.971300000000000000e+05 1.971360000000000000e+05 1.982850000000000000e+05 1.969510000000000000e+05 1.965030000000000000e+05 1.969050000000000000e+05 1.970790000000000000e+05 1.968420000000000000e+05 1.976940000000000000e+05 1.978490000000000000e+05 1.966620000000000000e+05 1.986970000000000000e+05 1.982750000000000000e+05 1.977740000000000000e+05 1.976870000000000000e+05 1.978080000000000000e+05 1.980360000000000000e+05 1.990240000000000000e+05 1.983090000000000000e+05 1.987660000000000000e+05 1.988240000000000000e+05 1.991930000000000000e+05 1.989100000000000000e+05 1.988320000000000000e+05 1.988950000000000000e+05 1.987270000000000000e+05 1.997890000000000000e+05 1.987680000000000000e+05 1.987540000000000000e+05 1.990790000000000000e+05 1.995170000000000000e+05 1.997450000000000000e+05 1.996260000000000000e+05 1.995970000000000000e+05 1.998310000000000000e+05 1.993150000000000000e+05 1.996650000000000000e+05 1.991110000000000000e+05 2.000200000000000000e+05 2.007790000000000000e+05 2.001420000000000000e+05 2.006030000000000000e+05 2.007480000000000000e+05 2.014920000000000000e+05 2.008630000000000000e+05 2.011580000000000000e+05 2.011080000000000000e+05 2.015590000000000000e+05 2.000760000000000000e+05 2.005890000000000000e+05 2.002760000000000000e+05 2.007550000000000000e+05 2.001370000000000000e+05 2.008240000000000000e+05 2.015920000000000000e+05 2.001510000000000000e+05 2.009830000000000000e+05 2.013660000000000000e+05 2.016610000000000000e+05 2.009910000000000000e+05 2.017520000000000000e+05 2.005460000000000000e+05 2.010460000000000000e+05 2.007730000000000000e+05 2.009210000000000000e+05 2.009930000000000000e+05 2.017400000000000000e+05 2.019410000000000000e+05 2.014030000000000000e+05 2.011720000000000000e+05 2.001100000000000000e+05 2.009410000000000000e+05 2.006990000000000000e+05 2.012710000000000000e+05 2.002490000000000000e+05 2.005370000000000000e+05 2.007370000000000000e+05 2.003500000000000000e+05 2.009780000000000000e+05 2.006930000000000000e+05 2.009810000000000000e+05 2.007550000000000000e+05 2.014760000000000000e+05 2.005260000000000000e+05 2.013020000000000000e+05 2.010800000000000000e+05 2.007480000000000000e+05 2.017290000000000000e+05 2.014480000000000000e+05 2.005670000000000000e+05 2.014900000000000000e+05 2.013200000000000000e+05 2.021220000000000000e+05 2.022920000000000000e+05 2.020730000000000000e+05 2.017090000000000000e+05 2.017670000000000000e+05 2.019920000000000000e+05 2.022130000000000000e+05 2.020170000000000000e+05 2.023480000000000000e+05 2.030570000000000000e+05 2.028940000000000000e+05 2.018870000000000000e+05 2.022220000000000000e+05 2.027030000000000000e+05 2.032370000000000000e+05 2.026320000000000000e+05 2.024760000000000000e+05 2.031390000000000000e+05 2.036190000000000000e+05 2.027000000000000000e+05 2.025450000000000000e+05 2.023700000000000000e+05 2.024560000000000000e+05 2.017970000000000000e+05 2.027780000000000000e+05 2.023230000000000000e+05 2.018160000000000000e+05 2.017820000000000000e+05 2.020740000000000000e+05 2.020850000000000000e+05 2.015820000000000000e+05 2.015420000000000000e+05 2.023110000000000000e+05 2.028420000000000000e+05 2.026280000000000000e+05 2.030740000000000000e+05 2.029200000000000000e+05 2.030210000000000000e+05 2.024140000000000000e+05 2.029020000000000000e+05 2.021190000000000000e+05 2.022150000000000000e+05 2.013500000000000000e+05 2.021540000000000000e+05 2.026290000000000000e+05 2.021950000000000000e+05 2.021730000000000000e+05 2.028640000000000000e+05 2.029000000000000000e+05 2.031760000000000000e+05 2.027780000000000000e+05 2.035100000000000000e+05 2.027430000000000000e+05 2.039050000000000000e+05 2.033000000000000000e+05 2.022700000000000000e+05 2.031960000000000000e+05 2.033750000000000000e+05 2.037640000000000000e+05 2.046680000000000000e+05 2.040490000000000000e+05 2.033620000000000000e+05 2.028630000000000000e+05 2.039460000000000000e+05 2.033390000000000000e+05 2.026560000000000000e+05 2.038730000000000000e+05 2.044000000000000000e+05 2.037320000000000000e+05 2.038660000000000000e+05 2.030540000000000000e+05 2.043220000000000000e+05 2.036760000000000000e+05 2.036320000000000000e+05 2.041720000000000000e+05 2.036850000000000000e+05 2.036480000000000000e+05 2.039350000000000000e+05 2.046760000000000000e+05 2.034710000000000000e+05 2.043130000000000000e+05 2.043140000000000000e+05 2.040540000000000000e+05 2.038460000000000000e+05 2.036620000000000000e+05 2.031950000000000000e+05 2.039220000000000000e+05 2.045920000000000000e+05 2.046170000000000000e+05 2.033580000000000000e+05 2.038020000000000000e+05 2.043460000000000000e+05 2.045160000000000000e+05 2.041190000000000000e+05 2.041030000000000000e+05 2.039560000000000000e+05 2.037380000000000000e+05 2.032440000000000000e+05 2.049880000000000000e+05 2.044290000000000000e+05 2.044290000000000000e+05 2.050300000000000000e+05 2.043530000000000000e+05 2.049180000000000000e+05 2.046550000000000000e+05 2.050130000000000000e+05 2.052000000000000000e+05 2.049820000000000000e+05 2.044910000000000000e+05 2.044620000000000000e+05 2.036490000000000000e+05 2.037080000000000000e+05 2.037920000000000000e+05 2.041820000000000000e+05 2.040140000000000000e+05 2.050410000000000000e+05 2.041140000000000000e+05 2.045790000000000000e+05 2.054030000000000000e+05 2.053820000000000000e+05 2.050360000000000000e+05 2.055280000000000000e+05 2.059860000000000000e+05 2.063170000000000000e+05 2.048910000000000000e+05 2.053050000000000000e+05 2.046770000000000000e+05 2.043310000000000000e+05 2.051390000000000000e+05 2.053690000000000000e+05 2.051520000000000000e+05 2.051470000000000000e+05 2.056920000000000000e+05 2.051910000000000000e+05 2.059070000000000000e+05 2.054530000000000000e+05 2.054230000000000000e+05 2.046350000000000000e+05 2.057030000000000000e+05 2.053560000000000000e+05 2.050510000000000000e+05 2.059160000000000000e+05 2.056100000000000000e+05 2.054780000000000000e+05 2.056780000000000000e+05 2.061000000000000000e+05 2.056170000000000000e+05 2.059530000000000000e+05 2.058000000000000000e+05 2.050660000000000000e+05 2.052790000000000000e+05 2.057460000000000000e+05 2.054060000000000000e+05 2.062000000000000000e+05 2.064150000000000000e+05 2.054220000000000000e+05 2.062650000000000000e+05 2.066650000000000000e+05 2.066140000000000000e+05 2.071380000000000000e+05 2.064280000000000000e+05 2.059380000000000000e+05 2.081640000000000000e+05 2.083280000000000000e+05 2.067960000000000000e+05 2.083350000000000000e+05 2.078660000000000000e+05 2.066890000000000000e+05 2.073070000000000000e+05 2.073200000000000000e+05 2.066730000000000000e+05 2.075440000000000000e+05 2.064590000000000000e+05 2.067930000000000000e+05 2.066750000000000000e+05 2.075330000000000000e+05 2.070120000000000000e+05 2.074290000000000000e+05 2.059160000000000000e+05 2.072340000000000000e+05 2.069080000000000000e+05 2.063120000000000000e+05 2.061190000000000000e+05 2.062320000000000000e+05 2.073350000000000000e+05 2.068180000000000000e+05 2.065890000000000000e+05 2.073850000000000000e+05 2.074800000000000000e+05 2.067000000000000000e+05 2.074790000000000000e+05 2.081970000000000000e+05 2.068600000000000000e+05 2.077080000000000000e+05 2.069740000000000000e+05 2.077160000000000000e+05 2.078630000000000000e+05 2.079890000000000000e+05 2.075990000000000000e+05 2.081310000000000000e+05 2.093930000000000000e+05 2.089620000000000000e+05 2.087260000000000000e+05 2.079930000000000000e+05 2.093820000000000000e+05 2.091170000000000000e+05 2.094980000000000000e+05 2.082040000000000000e+05 2.086800000000000000e+05 2.082110000000000000e+05 2.080920000000000000e+05 2.087280000000000000e+05 2.083260000000000000e+05 2.079800000000000000e+05 2.079640000000000000e+05 2.077970000000000000e+05 2.067400000000000000e+05 2.084060000000000000e+05 2.082410000000000000e+05 2.076860000000000000e+05 2.074000000000000000e+05 2.086860000000000000e+05 2.083180000000000000e+05 2.082800000000000000e+05 2.079990000000000000e+05 2.085940000000000000e+05 2.085530000000000000e+05 2.090140000000000000e+05 2.084160000000000000e+05 2.088710000000000000e+05 2.097160000000000000e+05 2.086680000000000000e+05 2.088800000000000000e+05 2.088890000000000000e+05 2.084580000000000000e+05 2.083390000000000000e+05 2.078830000000000000e+05 2.081160000000000000e+05 2.084980000000000000e+05 2.089300000000000000e+05 2.087120000000000000e+05 2.084770000000000000e+05 2.095830000000000000e+05 2.091230000000000000e+05 2.081130000000000000e+05 2.097090000000000000e+05 2.085400000000000000e+05 2.090210000000000000e+05 2.083130000000000000e+05 2.089000000000000000e+05 2.097130000000000000e+05 2.092850000000000000e+05 2.090130000000000000e+05 2.097350000000000000e+05 2.097850000000000000e+05 2.093560000000000000e+05 2.089490000000000000e+05 2.086000000000000000e+05 2.088480000000000000e+05 2.090160000000000000e+05 2.085940000000000000e+05 2.086390000000000000e+05 2.086260000000000000e+05 2.086170000000000000e+05 2.084930000000000000e+05 2.091920000000000000e+05 2.089110000000000000e+05 2.086020000000000000e+05 2.085310000000000000e+05 2.077920000000000000e+05 2.096130000000000000e+05 2.086430000000000000e+05 2.084010000000000000e+05 2.091210000000000000e+05 2.092260000000000000e+05 2.085030000000000000e+05 2.085440000000000000e+05 2.087470000000000000e+05 2.097670000000000000e+05 2.089810000000000000e+05 2.090180000000000000e+05 2.090300000000000000e+05 2.092530000000000000e+05 2.086220000000000000e+05 2.087430000000000000e+05 2.095480000000000000e+05 2.108290000000000000e+05 2.097720000000000000e+05 2.100840000000000000e+05 2.087200000000000000e+05 2.102380000000000000e+05 2.107700000000000000e+05 2.109650000000000000e+05 2.099810000000000000e+05 2.100270000000000000e+05 2.099330000000000000e+05 2.096480000000000000e+05 2.103170000000000000e+05 2.098040000000000000e+05 2.102100000000000000e+05 2.096890000000000000e+05 2.094840000000000000e+05 2.098170000000000000e+05 2.104770000000000000e+05 2.092780000000000000e+05 2.103240000000000000e+05 2.102160000000000000e+05 2.102570000000000000e+05 2.097430000000000000e+05 2.097880000000000000e+05 2.091710000000000000e+05 2.094730000000000000e+05 2.106020000000000000e+05 2.104140000000000000e+05 2.100230000000000000e+05 2.097400000000000000e+05 2.104970000000000000e+05 2.092600000000000000e+05 2.099030000000000000e+05 2.092140000000000000e+05 2.098960000000000000e+05 2.101990000000000000e+05 2.098520000000000000e+05 2.105170000000000000e+05 2.107350000000000000e+05 2.107260000000000000e+05 2.107810000000000000e+05 2.104800000000000000e+05 2.098830000000000000e+05 2.107540000000000000e+05 2.104210000000000000e+05 2.102130000000000000e+05 2.105870000000000000e+05 2.108890000000000000e+05 2.114940000000000000e+05 2.114010000000000000e+05 2.114650000000000000e+05 2.112060000000000000e+05 2.116210000000000000e+05 2.120620000000000000e+05 2.110660000000000000e+05 2.114520000000000000e+05 2.115880000000000000e+05 2.130370000000000000e+05 2.127180000000000000e+05 2.126930000000000000e+05 2.120050000000000000e+05 2.121370000000000000e+05 2.121240000000000000e+05 2.118010000000000000e+05 2.121900000000000000e+05 2.119710000000000000e+05 2.125540000000000000e+05 2.124730000000000000e+05 2.130560000000000000e+05 2.126800000000000000e+05 2.130650000000000000e+05 2.133320000000000000e+05 2.132470000000000000e+05 2.131040000000000000e+05 2.135200000000000000e+05 2.125380000000000000e+05 2.136260000000000000e+05 2.134180000000000000e+05 2.126810000000000000e+05 2.131820000000000000e+05 2.129620000000000000e+05 2.130270000000000000e+05 2.131080000000000000e+05 2.146200000000000000e+05 2.125910000000000000e+05 2.134510000000000000e+05 2.127980000000000000e+05 2.140200000000000000e+05 2.133250000000000000e+05 2.128280000000000000e+05 2.135970000000000000e+05 2.133420000000000000e+05 2.148440000000000000e+05 2.130450000000000000e+05 2.134480000000000000e+05 2.138920000000000000e+05 2.143990000000000000e+05 2.153790000000000000e+05 2.141650000000000000e+05 2.140360000000000000e+05 2.145160000000000000e+05 2.141060000000000000e+05 2.139080000000000000e+05 2.149970000000000000e+05 2.152670000000000000e+05 2.154300000000000000e+05 2.146490000000000000e+05 2.145010000000000000e+05 2.148830000000000000e+05 2.146740000000000000e+05 2.156330000000000000e+05 2.159250000000000000e+05 2.158180000000000000e+05 2.159410000000000000e+05 2.153720000000000000e+05 2.155990000000000000e+05 2.153890000000000000e+05 2.151090000000000000e+05 2.154190000000000000e+05 2.163430000000000000e+05 2.166730000000000000e+05 2.160450000000000000e+05 2.165620000000000000e+05 2.154910000000000000e+05 2.158850000000000000e+05 2.165570000000000000e+05 2.163760000000000000e+05 2.158430000000000000e+05 2.168820000000000000e+05 2.165010000000000000e+05 2.157160000000000000e+05 2.162140000000000000e+05 2.161120000000000000e+05 2.159420000000000000e+05 2.155000000000000000e+05 2.157510000000000000e+05 2.157660000000000000e+05 2.153420000000000000e+05 2.160370000000000000e+05 2.160250000000000000e+05 2.163960000000000000e+05 2.158490000000000000e+05 2.157600000000000000e+05 2.168710000000000000e+05 2.172580000000000000e+05 2.162650000000000000e+05 2.163140000000000000e+05 2.161570000000000000e+05 2.177230000000000000e+05 2.170040000000000000e+05 2.157180000000000000e+05 2.158750000000000000e+05 2.155370000000000000e+05 2.163130000000000000e+05 2.154850000000000000e+05 2.159600000000000000e+05 2.174160000000000000e+05 2.164770000000000000e+05 2.162780000000000000e+05 2.154670000000000000e+05 2.160320000000000000e+05 2.162080000000000000e+05 2.160470000000000000e+05 2.159940000000000000e+05 2.157160000000000000e+05 2.164270000000000000e+05 2.163190000000000000e+05 2.165240000000000000e+05 2.164760000000000000e+05 2.169450000000000000e+05 2.164730000000000000e+05 2.160640000000000000e+05 2.165430000000000000e+05 2.171950000000000000e+05 2.169160000000000000e+05 2.184010000000000000e+05 2.170880000000000000e+05 2.174430000000000000e+05 2.170760000000000000e+05 2.182620000000000000e+05 2.177670000000000000e+05 2.179790000000000000e+05 2.173800000000000000e+05 2.171500000000000000e+05 2.174770000000000000e+05 2.180500000000000000e+05 2.180870000000000000e+05 2.181230000000000000e+05 2.180140000000000000e+05 2.172380000000000000e+05 2.182810000000000000e+05 2.176620000000000000e+05 2.181930000000000000e+05 2.177530000000000000e+05 2.181210000000000000e+05 2.174680000000000000e+05 2.186280000000000000e+05 2.183320000000000000e+05 2.179930000000000000e+05 2.183520000000000000e+05 2.185680000000000000e+05 2.173840000000000000e+05 2.166960000000000000e+05 2.179940000000000000e+05 2.171880000000000000e+05 2.182620000000000000e+05 2.172480000000000000e+05 2.177820000000000000e+05 2.179810000000000000e+05 2.183850000000000000e+05 2.184150000000000000e+05 2.182100000000000000e+05 2.178630000000000000e+05 2.184050000000000000e+05 2.175690000000000000e+05 2.170540000000000000e+05 2.188230000000000000e+05 2.173670000000000000e+05 2.171060000000000000e+05 2.183470000000000000e+05 2.175610000000000000e+05 2.180440000000000000e+05 2.177510000000000000e+05 2.174990000000000000e+05 2.166870000000000000e+05 2.171520000000000000e+05 2.178210000000000000e+05 2.169860000000000000e+05 2.170770000000000000e+05 2.169480000000000000e+05 2.176440000000000000e+05 2.170410000000000000e+05 2.164980000000000000e+05 2.177080000000000000e+05 2.176950000000000000e+05 2.172010000000000000e+05 2.183390000000000000e+05 2.179550000000000000e+05 2.186230000000000000e+05 2.175930000000000000e+05 2.179160000000000000e+05 2.183460000000000000e+05 2.176540000000000000e+05 2.174890000000000000e+05 2.179940000000000000e+05 2.180750000000000000e+05 2.182680000000000000e+05 2.178080000000000000e+05 2.177380000000000000e+05 2.179400000000000000e+05 2.167720000000000000e+05 2.171760000000000000e+05 2.178050000000000000e+05 2.182260000000000000e+05 2.178430000000000000e+05 2.192900000000000000e+05 2.181160000000000000e+05 2.183030000000000000e+05 2.184910000000000000e+05 2.175800000000000000e+05 2.181320000000000000e+05 2.190970000000000000e+05 2.196540000000000000e+05 2.197290000000000000e+05 2.199880000000000000e+05 2.190940000000000000e+05 2.199720000000000000e+05 2.195910000000000000e+05 2.188570000000000000e+05 2.194030000000000000e+05 2.189760000000000000e+05 2.187110000000000000e+05 2.194300000000000000e+05 2.199460000000000000e+05 2.210670000000000000e+05 2.208730000000000000e+05 2.190410000000000000e+05 2.197230000000000000e+05 2.191050000000000000e+05 2.198090000000000000e+05 2.197660000000000000e+05 2.194920000000000000e+05 2.202470000000000000e+05 2.180310000000000000e+05 2.196040000000000000e+05 2.193430000000000000e+05 2.190030000000000000e+05 2.191050000000000000e+05 2.198260000000000000e+05 2.198210000000000000e+05 2.189660000000000000e+05 2.187840000000000000e+05 2.198510000000000000e+05 2.185830000000000000e+05 2.197150000000000000e+05 2.193420000000000000e+05 2.192710000000000000e+05 2.189380000000000000e+05 2.185020000000000000e+05 2.184250000000000000e+05 2.189060000000000000e+05 2.191330000000000000e+05 2.187180000000000000e+05 2.184070000000000000e+05 2.179510000000000000e+05 2.195220000000000000e+05 2.189830000000000000e+05 2.191050000000000000e+05 2.181750000000000000e+05 2.190720000000000000e+05 2.179960000000000000e+05 2.182780000000000000e+05 2.195760000000000000e+05 2.184470000000000000e+05 2.197660000000000000e+05 2.182500000000000000e+05 2.192420000000000000e+05 2.194770000000000000e+05 2.190690000000000000e+05 2.184290000000000000e+05 2.187200000000000000e+05 2.193070000000000000e+05 2.194930000000000000e+05 2.201600000000000000e+05 2.198120000000000000e+05 2.203960000000000000e+05 2.200440000000000000e+05 2.193650000000000000e+05 2.195690000000000000e+05 2.199350000000000000e+05 2.195930000000000000e+05 2.197450000000000000e+05 2.187600000000000000e+05 2.208830000000000000e+05 2.189610000000000000e+05 2.194210000000000000e+05 2.194100000000000000e+05 2.203960000000000000e+05 2.196260000000000000e+05 2.196630000000000000e+05 2.197090000000000000e+05 2.192090000000000000e+05 2.201320000000000000e+05 2.199110000000000000e+05 2.193640000000000000e+05 2.188220000000000000e+05 2.191470000000000000e+05 2.192660000000000000e+05 2.195570000000000000e+05 2.192980000000000000e+05 2.194770000000000000e+05 2.191850000000000000e+05 2.191070000000000000e+05 2.188030000000000000e+05 2.189070000000000000e+05 2.189030000000000000e+05 2.194130000000000000e+05 2.188580000000000000e+05 2.194710000000000000e+05 2.195380000000000000e+05 2.198410000000000000e+05 2.198110000000000000e+05 2.189240000000000000e+05 2.194240000000000000e+05 2.198860000000000000e+05 2.185910000000000000e+05 2.193610000000000000e+05 2.184400000000000000e+05 2.192250000000000000e+05 2.199910000000000000e+05 2.197170000000000000e+05 2.195390000000000000e+05 2.198830000000000000e+05 2.202650000000000000e+05 2.206340000000000000e+05 2.200120000000000000e+05 2.205000000000000000e+05 2.208040000000000000e+05 2.203590000000000000e+05 2.204800000000000000e+05 2.198600000000000000e+05 2.206020000000000000e+05 2.203050000000000000e+05 2.200290000000000000e+05 2.190180000000000000e+05 2.198280000000000000e+05 2.191490000000000000e+05 2.191220000000000000e+05 2.207130000000000000e+05 2.202640000000000000e+05 2.203460000000000000e+05 2.208820000000000000e+05 2.201600000000000000e+05 2.196090000000000000e+05 2.206960000000000000e+05 2.210000000000000000e+05 2.212220000000000000e+05 2.207200000000000000e+05 2.208610000000000000e+05 2.206330000000000000e+05 2.223070000000000000e+05 2.206480000000000000e+05 2.216160000000000000e+05 2.211200000000000000e+05 2.214520000000000000e+05 2.215200000000000000e+05 2.212630000000000000e+05 2.211010000000000000e+05 2.221660000000000000e+05 2.213670000000000000e+05 2.227930000000000000e+05 2.219050000000000000e+05 2.211560000000000000e+05 2.223400000000000000e+05 2.222580000000000000e+05 2.223830000000000000e+05 2.220030000000000000e+05 2.214320000000000000e+05 2.213440000000000000e+05 2.217020000000000000e+05 2.217850000000000000e+05 2.223330000000000000e+05 2.225670000000000000e+05 2.222380000000000000e+05 2.228910000000000000e+05 2.228530000000000000e+05 2.224630000000000000e+05 2.230260000000000000e+05 2.226540000000000000e+05 2.224250000000000000e+05 2.221740000000000000e+05 2.215110000000000000e+05 2.219950000000000000e+05 2.229690000000000000e+05 2.229120000000000000e+05 2.207550000000000000e+05 2.219480000000000000e+05 2.213580000000000000e+05 2.218330000000000000e+05 2.212780000000000000e+05 2.232520000000000000e+05 2.211220000000000000e+05 2.218910000000000000e+05 2.222850000000000000e+05 2.222880000000000000e+05 2.222160000000000000e+05 2.237850000000000000e+05 2.239020000000000000e+05 2.219260000000000000e+05 2.227010000000000000e+05 2.237850000000000000e+05 2.237800000000000000e+05 2.233580000000000000e+05 2.223670000000000000e+05 2.222990000000000000e+05 2.231050000000000000e+05 2.219720000000000000e+05 2.232300000000000000e+05 2.235600000000000000e+05 2.238880000000000000e+05 2.239830000000000000e+05 2.238320000000000000e+05 2.235180000000000000e+05 2.226130000000000000e+05 2.231530000000000000e+05 2.238130000000000000e+05 2.224170000000000000e+05 2.234330000000000000e+05 2.226220000000000000e+05 2.231450000000000000e+05 2.231310000000000000e+05 2.224230000000000000e+05 2.225580000000000000e+05 2.233280000000000000e+05 2.228230000000000000e+05 2.224680000000000000e+05 2.232710000000000000e+05 2.235970000000000000e+05 2.223480000000000000e+05 2.233040000000000000e+05 2.234400000000000000e+05 2.229850000000000000e+05 2.230170000000000000e+05 2.237040000000000000e+05 2.227460000000000000e+05 2.231140000000000000e+05 2.229260000000000000e+05 2.232970000000000000e+05 2.231070000000000000e+05 2.227950000000000000e+05 2.222870000000000000e+05 2.239480000000000000e+05 2.232560000000000000e+05 2.231200000000000000e+05 2.241410000000000000e+05 2.231130000000000000e+05 2.235410000000000000e+05 2.234980000000000000e+05 2.234980000000000000e+05 2.234190000000000000e+05 2.229720000000000000e+05 2.246360000000000000e+05 2.240070000000000000e+05 2.238580000000000000e+05 2.236740000000000000e+05 2.230830000000000000e+05 2.240020000000000000e+05 2.227270000000000000e+05 2.238180000000000000e+05 2.238650000000000000e+05 2.238350000000000000e+05 2.233930000000000000e+05 2.238840000000000000e+05 2.248850000000000000e+05 2.223140000000000000e+05 2.239060000000000000e+05 2.237710000000000000e+05 2.238510000000000000e+05 2.239410000000000000e+05 2.236880000000000000e+05 2.235920000000000000e+05 2.232870000000000000e+05 2.227560000000000000e+05 2.230750000000000000e+05 2.234030000000000000e+05 2.237000000000000000e+05 2.239820000000000000e+05 2.236820000000000000e+05 2.235830000000000000e+05 2.241670000000000000e+05 2.239000000000000000e+05 2.237300000000000000e+05 2.246950000000000000e+05 2.243300000000000000e+05 2.243280000000000000e+05 2.244610000000000000e+05 2.242630000000000000e+05 2.241710000000000000e+05 2.250840000000000000e+05 2.254700000000000000e+05 2.241400000000000000e+05 2.253990000000000000e+05 2.248330000000000000e+05 2.245460000000000000e+05 2.241390000000000000e+05 2.253830000000000000e+05 2.253970000000000000e+05 2.261970000000000000e+05 2.253670000000000000e+05 2.254320000000000000e+05 2.264170000000000000e+05 2.248440000000000000e+05 2.259830000000000000e+05 2.259610000000000000e+05 2.264790000000000000e+05 2.253950000000000000e+05 2.257550000000000000e+05 2.250980000000000000e+05 2.255660000000000000e+05 2.257360000000000000e+05 2.254540000000000000e+05 2.251520000000000000e+05 2.252620000000000000e+05 2.246880000000000000e+05 2.255050000000000000e+05 2.251800000000000000e+05 2.255100000000000000e+05 2.252820000000000000e+05 2.252830000000000000e+05 2.251620000000000000e+05 2.239000000000000000e+05 2.259530000000000000e+05 2.249830000000000000e+05 2.253920000000000000e+05 2.254570000000000000e+05 2.236840000000000000e+05 2.254750000000000000e+05 2.243340000000000000e+05 2.257630000000000000e+05 2.249140000000000000e+05 2.242620000000000000e+05 2.248550000000000000e+05 2.243520000000000000e+05 2.243890000000000000e+05 2.248960000000000000e+05 2.247890000000000000e+05 2.243680000000000000e+05 2.249670000000000000e+05 2.256510000000000000e+05 2.259030000000000000e+05 2.249140000000000000e+05 2.244080000000000000e+05 2.250300000000000000e+05 2.243520000000000000e+05 2.249540000000000000e+05 2.249000000000000000e+05 2.246880000000000000e+05 2.260530000000000000e+05 2.252250000000000000e+05 2.245690000000000000e+05 2.243270000000000000e+05 2.244390000000000000e+05 2.240520000000000000e+05 2.250210000000000000e+05 2.245160000000000000e+05 2.248450000000000000e+05 2.248170000000000000e+05 2.246630000000000000e+05 2.240960000000000000e+05 2.238810000000000000e+05 2.236580000000000000e+05 2.243760000000000000e+05 2.246010000000000000e+05 2.248040000000000000e+05 2.260480000000000000e+05 2.257000000000000000e+05 2.258890000000000000e+05 2.260450000000000000e+05 2.250980000000000000e+05 2.254030000000000000e+05 2.257510000000000000e+05 2.253300000000000000e+05 2.260680000000000000e+05 2.257660000000000000e+05 2.266140000000000000e+05 2.263880000000000000e+05 2.260090000000000000e+05 2.267290000000000000e+05 2.261500000000000000e+05 2.258220000000000000e+05 2.263900000000000000e+05 2.266080000000000000e+05 2.266720000000000000e+05 2.254240000000000000e+05 2.249650000000000000e+05 2.267210000000000000e+05 2.266300000000000000e+05 2.259190000000000000e+05 2.269210000000000000e+05 2.261110000000000000e+05 2.264140000000000000e+05 2.271790000000000000e+05 2.255270000000000000e+05 2.267010000000000000e+05 2.266450000000000000e+05 2.272860000000000000e+05 2.270910000000000000e+05 2.263640000000000000e+05 2.276150000000000000e+05 2.273740000000000000e+05 2.272340000000000000e+05 2.268240000000000000e+05 2.261120000000000000e+05 2.273870000000000000e+05 2.272190000000000000e+05 2.264670000000000000e+05 2.267360000000000000e+05 2.268230000000000000e+05 2.264900000000000000e+05 2.267540000000000000e+05 2.264690000000000000e+05 2.272720000000000000e+05 2.279900000000000000e+05 2.262820000000000000e+05 2.258940000000000000e+05 2.270530000000000000e+05 2.264130000000000000e+05 2.264460000000000000e+05 2.265790000000000000e+05 2.268780000000000000e+05 2.272590000000000000e+05 2.279140000000000000e+05 2.280630000000000000e+05 2.278050000000000000e+05 2.277770000000000000e+05 2.273370000000000000e+05 2.275630000000000000e+05 2.279560000000000000e+05 2.278950000000000000e+05 2.274090000000000000e+05 2.277810000000000000e+05 2.277990000000000000e+05 2.277070000000000000e+05 2.280500000000000000e+05 2.277410000000000000e+05 2.276320000000000000e+05 2.279570000000000000e+05 2.286310000000000000e+05 2.265080000000000000e+05 2.271360000000000000e+05 2.272160000000000000e+05 2.272570000000000000e+05 2.272880000000000000e+05 2.271830000000000000e+05 2.269380000000000000e+05 2.273310000000000000e+05 2.267770000000000000e+05 2.268490000000000000e+05 2.262810000000000000e+05 2.264160000000000000e+05 2.258060000000000000e+05 2.263000000000000000e+05 2.265960000000000000e+05 2.269020000000000000e+05 2.267150000000000000e+05 2.258450000000000000e+05 2.269580000000000000e+05 2.266830000000000000e+05 2.260250000000000000e+05 2.261360000000000000e+05 2.279680000000000000e+05 2.269220000000000000e+05 2.272950000000000000e+05 2.276630000000000000e+05 2.275710000000000000e+05 2.256860000000000000e+05 2.265560000000000000e+05 2.262480000000000000e+05 2.279100000000000000e+05 2.256300000000000000e+05 2.273470000000000000e+05 2.272190000000000000e+05 2.278290000000000000e+05 2.272110000000000000e+05 2.275790000000000000e+05 2.270490000000000000e+05 2.271410000000000000e+05 2.281430000000000000e+05 2.275780000000000000e+05 2.279260000000000000e+05 2.276220000000000000e+05 2.275800000000000000e+05 2.271370000000000000e+05 2.278910000000000000e+05 2.284340000000000000e+05 2.275780000000000000e+05 2.284790000000000000e+05 2.288980000000000000e+05 2.282530000000000000e+05 2.278720000000000000e+05 2.268120000000000000e+05 2.277720000000000000e+05 2.275920000000000000e+05 2.283470000000000000e+05 2.274600000000000000e+05 2.277080000000000000e+05 2.280670000000000000e+05 2.278860000000000000e+05 2.283650000000000000e+05 2.279380000000000000e+05 2.274920000000000000e+05 2.283960000000000000e+05 2.281640000000000000e+05 2.274760000000000000e+05 2.268790000000000000e+05 2.275360000000000000e+05 2.278100000000000000e+05 2.277700000000000000e+05 2.276730000000000000e+05 2.297060000000000000e+05 2.290980000000000000e+05 2.289150000000000000e+05 2.282010000000000000e+05 2.286200000000000000e+05 2.286230000000000000e+05 2.284880000000000000e+05 2.294710000000000000e+05 2.285600000000000000e+05 2.285190000000000000e+05 2.279300000000000000e+05 2.284800000000000000e+05 2.277610000000000000e+05 2.287240000000000000e+05 2.285620000000000000e+05 2.272980000000000000e+05 2.279270000000000000e+05 2.282120000000000000e+05 2.279700000000000000e+05 2.283020000000000000e+05 2.279930000000000000e+05 2.289010000000000000e+05 2.283360000000000000e+05 2.289230000000000000e+05 2.286920000000000000e+05 2.286780000000000000e+05 2.288360000000000000e+05 2.279660000000000000e+05 2.282650000000000000e+05 2.294030000000000000e+05 2.290960000000000000e+05 2.294300000000000000e+05 2.281330000000000000e+05 2.296760000000000000e+05 2.294270000000000000e+05 2.298440000000000000e+05 2.302270000000000000e+05 2.286100000000000000e+05 2.300400000000000000e+05 2.290560000000000000e+05 2.287720000000000000e+05 2.299280000000000000e+05 2.292470000000000000e+05 2.293050000000000000e+05 2.299460000000000000e+05 2.288920000000000000e+05 2.300770000000000000e+05 2.291300000000000000e+05 2.290840000000000000e+05 2.295940000000000000e+05 2.292380000000000000e+05 2.291470000000000000e+05 2.292360000000000000e+05 2.289080000000000000e+05 2.297490000000000000e+05 2.292550000000000000e+05 2.302080000000000000e+05 2.293190000000000000e+05 2.295540000000000000e+05 2.295280000000000000e+05 2.295520000000000000e+05 2.295880000000000000e+05 2.299080000000000000e+05 2.295790000000000000e+05 2.284590000000000000e+05 2.292030000000000000e+05 2.288780000000000000e+05 2.303840000000000000e+05 2.300130000000000000e+05 2.304800000000000000e+05 2.311800000000000000e+05 2.301690000000000000e+05 2.301220000000000000e+05 2.309010000000000000e+05 2.304860000000000000e+05 2.306820000000000000e+05 2.305710000000000000e+05 2.312840000000000000e+05 2.304810000000000000e+05 2.309820000000000000e+05 2.303750000000000000e+05 2.304020000000000000e+05 2.300100000000000000e+05 2.302850000000000000e+05 2.306620000000000000e+05 2.303140000000000000e+05 2.301890000000000000e+05 2.311300000000000000e+05 2.297900000000000000e+05 2.300760000000000000e+05 2.305070000000000000e+05 2.299310000000000000e+05 2.315380000000000000e+05 2.312110000000000000e+05 2.311600000000000000e+05 2.298630000000000000e+05 2.314120000000000000e+05 2.306760000000000000e+05 2.310930000000000000e+05 2.304040000000000000e+05 2.307480000000000000e+05 2.292230000000000000e+05 2.295850000000000000e+05 2.289100000000000000e+05 2.296360000000000000e+05 2.300680000000000000e+05 2.297380000000000000e+05 2.300800000000000000e+05 2.304210000000000000e+05 2.290610000000000000e+05 2.293530000000000000e+05 2.299260000000000000e+05 2.292470000000000000e+05 2.295180000000000000e+05 2.294490000000000000e+05 2.302040000000000000e+05 2.296630000000000000e+05 2.291610000000000000e+05 2.286450000000000000e+05 2.302960000000000000e+05 2.300270000000000000e+05 2.297780000000000000e+05 2.304780000000000000e+05 2.303600000000000000e+05 2.302890000000000000e+05 2.289390000000000000e+05 2.287380000000000000e+05 2.291440000000000000e+05 2.302920000000000000e+05 2.304470000000000000e+05 2.292440000000000000e+05 2.296100000000000000e+05 2.301630000000000000e+05 2.295970000000000000e+05 2.295710000000000000e+05 2.301240000000000000e+05 2.302210000000000000e+05 2.299820000000000000e+05 2.292480000000000000e+05 2.310000000000000000e+05 2.309930000000000000e+05 2.308780000000000000e+05 2.307210000000000000e+05 2.311570000000000000e+05 2.301820000000000000e+05 2.308000000000000000e+05 2.306220000000000000e+05 2.310640000000000000e+05 2.303780000000000000e+05 2.316770000000000000e+05 2.319390000000000000e+05 2.313490000000000000e+05 2.314650000000000000e+05 2.311180000000000000e+05 2.305490000000000000e+05 2.299760000000000000e+05 2.308880000000000000e+05 2.301220000000000000e+05 2.308520000000000000e+05 2.313590000000000000e+05 2.304910000000000000e+05 2.302590000000000000e+05 2.306340000000000000e+05 2.308640000000000000e+05 2.316030000000000000e+05 2.315390000000000000e+05 2.311260000000000000e+05 2.312430000000000000e+05 2.318440000000000000e+05 2.310690000000000000e+05 2.320140000000000000e+05 2.318460000000000000e+05 2.315180000000000000e+05 2.316330000000000000e+05 2.316240000000000000e+05 2.312840000000000000e+05 2.314940000000000000e+05 2.310710000000000000e+05 2.322720000000000000e+05 2.313470000000000000e+05 2.316030000000000000e+05 2.314000000000000000e+05 2.319660000000000000e+05 2.316710000000000000e+05 2.304080000000000000e+05 2.313440000000000000e+05 2.315970000000000000e+05 2.318100000000000000e+05 2.319320000000000000e+05 2.315530000000000000e+05 2.313790000000000000e+05 2.310970000000000000e+05 2.317980000000000000e+05 2.316930000000000000e+05 2.309460000000000000e+05 2.321750000000000000e+05 2.332670000000000000e+05 2.323130000000000000e+05 2.323040000000000000e+05 2.313770000000000000e+05 2.318760000000000000e+05 2.322270000000000000e+05 2.320100000000000000e+05 2.315350000000000000e+05 2.320850000000000000e+05 2.326080000000000000e+05 2.330590000000000000e+05 2.324610000000000000e+05 2.317120000000000000e+05 2.315460000000000000e+05 2.324930000000000000e+05 2.314790000000000000e+05 2.316870000000000000e+05 2.320160000000000000e+05 2.308260000000000000e+05 2.319130000000000000e+05 2.323110000000000000e+05 2.312920000000000000e+05 2.317250000000000000e+05 2.313940000000000000e+05 2.317620000000000000e+05 2.309890000000000000e+05 2.312930000000000000e+05 2.321420000000000000e+05 2.309350000000000000e+05 2.317660000000000000e+05 2.310610000000000000e+05 2.300580000000000000e+05 2.315050000000000000e+05 2.313990000000000000e+05 2.314770000000000000e+05 2.316950000000000000e+05 2.315380000000000000e+05 2.317450000000000000e+05 2.334350000000000000e+05 2.323050000000000000e+05 2.321860000000000000e+05 2.324110000000000000e+05 2.325000000000000000e+05 2.309060000000000000e+05 2.333200000000000000e+05 2.329520000000000000e+05 2.322260000000000000e+05 2.332220000000000000e+05 2.325640000000000000e+05 2.319150000000000000e+05 2.321890000000000000e+05 2.322390000000000000e+05 2.316430000000000000e+05 2.309190000000000000e+05 2.323420000000000000e+05 2.318360000000000000e+05 2.324380000000000000e+05 2.329660000000000000e+05 2.324200000000000000e+05 2.324370000000000000e+05 2.325270000000000000e+05 2.322690000000000000e+05 2.325370000000000000e+05 2.320780000000000000e+05 2.321470000000000000e+05 2.332920000000000000e+05 2.339950000000000000e+05 2.332860000000000000e+05 2.330270000000000000e+05 2.340960000000000000e+05 2.334130000000000000e+05 2.331770000000000000e+05 2.329900000000000000e+05 2.325950000000000000e+05 2.331710000000000000e+05 2.328930000000000000e+05 2.335770000000000000e+05 2.334730000000000000e+05 2.323350000000000000e+05 2.325040000000000000e+05 2.330620000000000000e+05 2.331960000000000000e+05 2.323210000000000000e+05 2.330510000000000000e+05 2.335730000000000000e+05 2.331270000000000000e+05 2.336740000000000000e+05 2.332930000000000000e+05 2.350250000000000000e+05 2.346420000000000000e+05 2.337210000000000000e+05 2.341470000000000000e+05 2.343770000000000000e+05 2.340280000000000000e+05 2.339780000000000000e+05 2.338540000000000000e+05 2.339840000000000000e+05 2.338190000000000000e+05 2.340960000000000000e+05 2.343210000000000000e+05 2.330190000000000000e+05 2.339100000000000000e+05 2.328860000000000000e+05 2.342050000000000000e+05 2.338190000000000000e+05 2.334090000000000000e+05 2.344220000000000000e+05 2.343220000000000000e+05 2.335730000000000000e+05 2.333760000000000000e+05 2.337190000000000000e+05 2.340350000000000000e+05 2.345700000000000000e+05 2.342910000000000000e+05 2.352400000000000000e+05 2.336830000000000000e+05 2.347290000000000000e+05 2.351180000000000000e+05 2.360250000000000000e+05 2.352020000000000000e+05 2.350190000000000000e+05 2.353780000000000000e+05 2.358360000000000000e+05 2.350070000000000000e+05 2.351700000000000000e+05 2.355770000000000000e+05 2.343650000000000000e+05 2.353560000000000000e+05 2.349820000000000000e+05 2.341020000000000000e+05 2.343890000000000000e+05 2.342410000000000000e+05 2.360190000000000000e+05 2.345310000000000000e+05 2.344260000000000000e+05 2.357070000000000000e+05 2.348920000000000000e+05 2.345290000000000000e+05 2.352680000000000000e+05 2.353080000000000000e+05 2.347630000000000000e+05 2.360000000000000000e+05 2.355440000000000000e+05 2.352750000000000000e+05 2.351590000000000000e+05 2.348700000000000000e+05 2.351660000000000000e+05 2.346120000000000000e+05 2.360530000000000000e+05 2.364480000000000000e+05 2.364800000000000000e+05 2.361040000000000000e+05 2.358700000000000000e+05 2.362450000000000000e+05 2.370000000000000000e+05 2.359360000000000000e+05 2.363620000000000000e+05 2.359120000000000000e+05 2.359670000000000000e+05 2.356630000000000000e+05 2.375210000000000000e+05 2.361400000000000000e+05 2.362880000000000000e+05 2.363430000000000000e+05 2.362010000000000000e+05 2.361210000000000000e+05 2.366870000000000000e+05 2.362950000000000000e+05 2.369260000000000000e+05 2.365360000000000000e+05 2.367350000000000000e+05 2.362510000000000000e+05 2.372660000000000000e+05 2.367770000000000000e+05 2.366840000000000000e+05 2.370440000000000000e+05 2.369380000000000000e+05 2.362010000000000000e+05 2.370270000000000000e+05 2.371860000000000000e+05 2.368510000000000000e+05 2.377910000000000000e+05 2.380270000000000000e+05 2.386120000000000000e+05 2.381450000000000000e+05 2.377230000000000000e+05 2.375540000000000000e+05 2.368540000000000000e+05 2.367150000000000000e+05 2.371460000000000000e+05 2.370020000000000000e+05 2.371890000000000000e+05 2.368750000000000000e+05 2.358680000000000000e+05 2.361560000000000000e+05 2.369960000000000000e+05 2.358730000000000000e+05 2.371040000000000000e+05 2.363430000000000000e+05 2.368830000000000000e+05 2.380390000000000000e+05 2.367410000000000000e+05 2.377740000000000000e+05 2.363850000000000000e+05 2.369030000000000000e+05 2.364530000000000000e+05 2.369650000000000000e+05 2.366130000000000000e+05 2.369500000000000000e+05 2.366000000000000000e+05 2.385150000000000000e+05 2.369450000000000000e+05 2.367680000000000000e+05 2.373710000000000000e+05 2.374770000000000000e+05 2.365130000000000000e+05 2.367830000000000000e+05 2.358690000000000000e+05 2.363380000000000000e+05 2.355510000000000000e+05 2.359850000000000000e+05 2.355720000000000000e+05 2.358170000000000000e+05 2.359950000000000000e+05 2.359910000000000000e+05 2.356620000000000000e+05 2.353720000000000000e+05 2.360950000000000000e+05 2.362420000000000000e+05 2.353920000000000000e+05 2.364600000000000000e+05 2.358480000000000000e+05 2.367280000000000000e+05 2.362410000000000000e+05 2.356930000000000000e+05 2.358970000000000000e+05 2.359740000000000000e+05 2.367900000000000000e+05 2.371050000000000000e+05 2.360670000000000000e+05 2.361920000000000000e+05 2.354730000000000000e+05 2.366050000000000000e+05 2.358260000000000000e+05 2.369760000000000000e+05 2.362060000000000000e+05 2.355040000000000000e+05 2.360640000000000000e+05 2.353710000000000000e+05 2.350160000000000000e+05 2.353290000000000000e+05 2.363710000000000000e+05 2.370500000000000000e+05 2.360140000000000000e+05 2.363460000000000000e+05 2.369550000000000000e+05 2.357260000000000000e+05 2.373660000000000000e+05 2.370840000000000000e+05 2.363760000000000000e+05 2.361470000000000000e+05 2.357640000000000000e+05 2.364670000000000000e+05 2.361980000000000000e+05 2.355850000000000000e+05 2.359990000000000000e+05 2.367110000000000000e+05 2.355650000000000000e+05 2.366090000000000000e+05 2.362490000000000000e+05 2.365580000000000000e+05 2.375790000000000000e+05 2.362250000000000000e+05 2.363500000000000000e+05 2.365300000000000000e+05 2.366840000000000000e+05 2.365430000000000000e+05 2.365530000000000000e+05 2.373150000000000000e+05 2.364450000000000000e+05 2.371030000000000000e+05 2.376250000000000000e+05 2.371050000000000000e+05 2.370480000000000000e+05 2.377590000000000000e+05 2.378460000000000000e+05 2.375350000000000000e+05 2.365000000000000000e+05 2.375010000000000000e+05 2.367070000000000000e+05 2.373480000000000000e+05 2.365370000000000000e+05 2.371860000000000000e+05 2.372020000000000000e+05 2.374010000000000000e+05 2.371360000000000000e+05 2.377610000000000000e+05 2.371720000000000000e+05 2.362900000000000000e+05 2.367780000000000000e+05 2.369870000000000000e+05 2.370330000000000000e+05 2.369040000000000000e+05 2.368540000000000000e+05 2.370080000000000000e+05 2.372650000000000000e+05 2.360900000000000000e+05 2.375790000000000000e+05 2.364320000000000000e+05 2.362100000000000000e+05 2.366640000000000000e+05 2.366410000000000000e+05 2.367610000000000000e+05 2.358190000000000000e+05 2.359630000000000000e+05 2.362820000000000000e+05 2.374170000000000000e+05 2.370000000000000000e+05 2.364970000000000000e+05 2.361580000000000000e+05 2.367870000000000000e+05 2.370680000000000000e+05 2.368530000000000000e+05 2.362190000000000000e+05 2.373970000000000000e+05 2.368340000000000000e+05 2.364310000000000000e+05 2.349050000000000000e+05 2.361080000000000000e+05 2.356330000000000000e+05 2.358510000000000000e+05 2.348750000000000000e+05 2.359870000000000000e+05 2.345600000000000000e+05 2.356840000000000000e+05 2.362490000000000000e+05 2.355620000000000000e+05 2.366950000000000000e+05 2.358120000000000000e+05 2.359380000000000000e+05 2.365160000000000000e+05 2.351950000000000000e+05 2.360280000000000000e+05 2.359010000000000000e+05 2.356960000000000000e+05 2.358350000000000000e+05 2.364730000000000000e+05 2.363720000000000000e+05 2.355550000000000000e+05 2.356690000000000000e+05 2.362300000000000000e+05 2.359900000000000000e+05 2.361530000000000000e+05 2.361110000000000000e+05 2.370740000000000000e+05 2.357530000000000000e+05 2.364980000000000000e+05 2.361120000000000000e+05 2.360570000000000000e+05 2.367660000000000000e+05 2.364860000000000000e+05 2.370770000000000000e+05 2.372610000000000000e+05 2.362560000000000000e+05 2.374550000000000000e+05 2.358890000000000000e+05 2.353890000000000000e+05 2.367030000000000000e+05 2.364140000000000000e+05 2.363670000000000000e+05 2.369640000000000000e+05 2.366710000000000000e+05 2.377220000000000000e+05 2.366300000000000000e+05 2.365040000000000000e+05 2.369590000000000000e+05 2.359570000000000000e+05 2.368690000000000000e+05 2.363390000000000000e+05 2.365950000000000000e+05 2.362590000000000000e+05 2.364000000000000000e+05 2.355110000000000000e+05 2.367240000000000000e+05 2.362740000000000000e+05 2.366280000000000000e+05 2.351520000000000000e+05 2.344830000000000000e+05 2.345150000000000000e+05 2.355100000000000000e+05 2.343900000000000000e+05 2.360010000000000000e+05 2.361020000000000000e+05 2.358160000000000000e+05 2.356480000000000000e+05 2.366740000000000000e+05 2.363220000000000000e+05 2.368380000000000000e+05 2.376880000000000000e+05 2.369970000000000000e+05 2.363050000000000000e+05 2.359780000000000000e+05 2.378560000000000000e+05 2.373970000000000000e+05 2.371350000000000000e+05 2.371910000000000000e+05 2.374060000000000000e+05 2.369910000000000000e+05 2.366300000000000000e+05 2.373630000000000000e+05 2.368160000000000000e+05 2.362440000000000000e+05 2.372340000000000000e+05 2.368370000000000000e+05 2.364670000000000000e+05 2.375180000000000000e+05 2.373780000000000000e+05 2.364360000000000000e+05 2.365240000000000000e+05 2.371500000000000000e+05 2.364360000000000000e+05 2.366570000000000000e+05 2.371150000000000000e+05 2.371480000000000000e+05 2.373250000000000000e+05 2.366200000000000000e+05 2.362700000000000000e+05 2.372030000000000000e+05 2.371130000000000000e+05 2.373920000000000000e+05 2.378330000000000000e+05 2.363360000000000000e+05 2.366770000000000000e+05 2.367110000000000000e+05 2.371100000000000000e+05 2.364150000000000000e+05 2.366510000000000000e+05 2.371480000000000000e+05 2.363740000000000000e+05 2.367690000000000000e+05 2.367620000000000000e+05 2.370100000000000000e+05 2.369540000000000000e+05 2.372780000000000000e+05 2.372270000000000000e+05 2.376880000000000000e+05 2.376240000000000000e+05 2.372560000000000000e+05 2.378190000000000000e+05 2.394030000000000000e+05 2.379140000000000000e+05 2.376170000000000000e+05 2.381560000000000000e+05 2.367340000000000000e+05 2.362360000000000000e+05 2.376150000000000000e+05 2.372070000000000000e+05 2.378520000000000000e+05 2.376540000000000000e+05 2.377060000000000000e+05 2.377540000000000000e+05 2.373810000000000000e+05 2.375090000000000000e+05 2.377180000000000000e+05 2.367680000000000000e+05 2.375910000000000000e+05 2.370800000000000000e+05 2.368570000000000000e+05 2.375360000000000000e+05 2.371890000000000000e+05 2.373270000000000000e+05 2.385860000000000000e+05 2.378700000000000000e+05 2.381970000000000000e+05 2.384060000000000000e+05 2.392770000000000000e+05 2.383190000000000000e+05 2.383300000000000000e+05 2.381580000000000000e+05 2.386430000000000000e+05 2.385610000000000000e+05 2.389600000000000000e+05 2.381880000000000000e+05 2.374220000000000000e+05 2.386100000000000000e+05 2.381380000000000000e+05 2.380570000000000000e+05 2.386830000000000000e+05 2.391130000000000000e+05 2.383370000000000000e+05 2.381030000000000000e+05 2.376630000000000000e+05 2.375770000000000000e+05 2.382420000000000000e+05 2.387820000000000000e+05 2.373800000000000000e+05 2.379680000000000000e+05 2.377570000000000000e+05 2.381620000000000000e+05 2.373030000000000000e+05 2.368890000000000000e+05 2.365020000000000000e+05 2.365780000000000000e+05 2.380780000000000000e+05 2.375990000000000000e+05 2.382950000000000000e+05 2.379140000000000000e+05 2.376190000000000000e+05 2.376270000000000000e+05 2.381930000000000000e+05 2.382140000000000000e+05 2.374750000000000000e+05 2.378950000000000000e+05 2.393180000000000000e+05 2.378100000000000000e+05 2.378760000000000000e+05 2.383610000000000000e+05 2.380350000000000000e+05 2.381510000000000000e+05 2.376980000000000000e+05 2.380460000000000000e+05 2.390970000000000000e+05 2.385920000000000000e+05 2.390400000000000000e+05 2.386400000000000000e+05 2.375780000000000000e+05 2.378360000000000000e+05 2.392230000000000000e+05 2.385450000000000000e+05 2.389820000000000000e+05 2.387380000000000000e+05 2.397930000000000000e+05 2.403590000000000000e+05 2.398130000000000000e+05 2.402210000000000000e+05 2.397460000000000000e+05 2.386910000000000000e+05 2.388590000000000000e+05 2.393670000000000000e+05 2.401420000000000000e+05 2.391620000000000000e+05 2.395740000000000000e+05 2.405890000000000000e+05 2.395530000000000000e+05 2.393660000000000000e+05 2.413520000000000000e+05 2.401960000000000000e+05 2.408470000000000000e+05 2.404680000000000000e+05 2.401900000000000000e+05 2.394570000000000000e+05 2.408810000000000000e+05 2.403090000000000000e+05 2.401270000000000000e+05 2.401610000000000000e+05 2.398940000000000000e+05 2.393890000000000000e+05 2.402030000000000000e+05 2.405760000000000000e+05 2.413010000000000000e+05 2.404590000000000000e+05 2.413510000000000000e+05 2.405030000000000000e+05 2.419270000000000000e+05 2.411940000000000000e+05 2.404270000000000000e+05 2.405730000000000000e+05 2.403420000000000000e+05 2.413200000000000000e+05 2.408350000000000000e+05 2.402510000000000000e+05 2.411790000000000000e+05 2.409990000000000000e+05 2.397230000000000000e+05 2.407300000000000000e+05 2.418080000000000000e+05 2.395830000000000000e+05 2.406710000000000000e+05 2.412450000000000000e+05 2.411760000000000000e+05 2.413460000000000000e+05 2.402290000000000000e+05 2.406050000000000000e+05 2.412060000000000000e+05 2.410150000000000000e+05 2.407270000000000000e+05 2.404740000000000000e+05 2.414720000000000000e+05 2.413770000000000000e+05 2.417440000000000000e+05 2.411560000000000000e+05 2.416370000000000000e+05 2.419860000000000000e+05 2.416790000000000000e+05 2.414160000000000000e+05 2.404960000000000000e+05 2.413020000000000000e+05 2.405740000000000000e+05 2.397220000000000000e+05 2.404380000000000000e+05 2.409590000000000000e+05 2.400250000000000000e+05 2.407990000000000000e+05 2.403280000000000000e+05 2.408350000000000000e+05 2.397690000000000000e+05 2.400410000000000000e+05 2.406450000000000000e+05 2.408320000000000000e+05 2.409420000000000000e+05 2.401990000000000000e+05 2.398960000000000000e+05 2.404990000000000000e+05 2.410760000000000000e+05 2.407440000000000000e+05 2.412240000000000000e+05 2.411620000000000000e+05 2.405960000000000000e+05 2.408180000000000000e+05 2.411120000000000000e+05 2.405810000000000000e+05 2.415400000000000000e+05 2.411080000000000000e+05 2.412010000000000000e+05 2.415560000000000000e+05 2.417910000000000000e+05 2.403980000000000000e+05 2.413980000000000000e+05 2.397980000000000000e+05 2.417850000000000000e+05 2.408550000000000000e+05 2.409800000000000000e+05 2.413140000000000000e+05 2.413460000000000000e+05 2.415730000000000000e+05 2.413760000000000000e+05 2.420490000000000000e+05 2.412500000000000000e+05 2.425970000000000000e+05 2.414630000000000000e+05 2.419880000000000000e+05 2.414720000000000000e+05 2.424160000000000000e+05 2.424440000000000000e+05 2.421030000000000000e+05 2.428510000000000000e+05 2.433680000000000000e+05 2.418370000000000000e+05 2.431820000000000000e+05 2.416340000000000000e+05 2.421450000000000000e+05 2.430470000000000000e+05 2.410990000000000000e+05 2.430320000000000000e+05 2.416610000000000000e+05 2.418810000000000000e+05 2.417080000000000000e+05 2.418020000000000000e+05 2.405730000000000000e+05 2.422330000000000000e+05 2.424340000000000000e+05 2.413030000000000000e+05 2.417470000000000000e+05 2.420650000000000000e+05 2.416220000000000000e+05 2.417250000000000000e+05 2.417560000000000000e+05 2.414820000000000000e+05 2.410840000000000000e+05 2.416610000000000000e+05 2.437020000000000000e+05 2.420580000000000000e+05 2.437360000000000000e+05 2.430460000000000000e+05 2.435360000000000000e+05 2.436270000000000000e+05 2.434910000000000000e+05 2.432920000000000000e+05 2.426260000000000000e+05 2.427220000000000000e+05 2.433810000000000000e+05 2.426280000000000000e+05 2.426000000000000000e+05 2.423870000000000000e+05 2.430310000000000000e+05 2.416480000000000000e+05 2.425330000000000000e+05 2.421000000000000000e+05 2.419470000000000000e+05 2.425490000000000000e+05 2.423720000000000000e+05 2.427030000000000000e+05 2.423450000000000000e+05 2.419990000000000000e+05 2.414760000000000000e+05 2.419430000000000000e+05 2.426720000000000000e+05 2.418700000000000000e+05 2.409460000000000000e+05 2.419590000000000000e+05 2.421610000000000000e+05 2.419800000000000000e+05 2.409710000000000000e+05 2.408540000000000000e+05 2.416410000000000000e+05 2.413070000000000000e+05 2.409150000000000000e+05 2.422880000000000000e+05 2.412950000000000000e+05 2.413730000000000000e+05 2.419450000000000000e+05 2.422680000000000000e+05 2.420680000000000000e+05 2.413270000000000000e+05 2.411760000000000000e+05 2.413290000000000000e+05 2.422790000000000000e+05 2.418980000000000000e+05 2.420210000000000000e+05 2.417580000000000000e+05 2.408600000000000000e+05 2.419660000000000000e+05 2.404260000000000000e+05 2.403550000000000000e+05 2.430350000000000000e+05 2.420110000000000000e+05 2.425510000000000000e+05 2.415320000000000000e+05 2.428460000000000000e+05 2.422320000000000000e+05 2.430880000000000000e+05 2.425040000000000000e+05 2.423180000000000000e+05 2.422490000000000000e+05 2.428900000000000000e+05 2.426570000000000000e+05 2.426740000000000000e+05 2.428480000000000000e+05 2.421880000000000000e+05 2.419860000000000000e+05 2.426280000000000000e+05 2.427020000000000000e+05 2.424820000000000000e+05 2.416740000000000000e+05 2.415520000000000000e+05 2.425540000000000000e+05 2.417140000000000000e+05 2.410190000000000000e+05 2.414660000000000000e+05 2.414060000000000000e+05 2.403230000000000000e+05 2.420140000000000000e+05 2.426510000000000000e+05 2.423540000000000000e+05 2.421050000000000000e+05 2.424580000000000000e+05 2.426050000000000000e+05 2.420140000000000000e+05 2.424160000000000000e+05 2.418740000000000000e+05 2.432840000000000000e+05 2.424130000000000000e+05 2.422060000000000000e+05 2.424960000000000000e+05 2.418090000000000000e+05 2.427460000000000000e+05 2.427950000000000000e+05 2.435180000000000000e+05 2.429310000000000000e+05 2.426040000000000000e+05 2.431630000000000000e+05 2.440160000000000000e+05 2.427940000000000000e+05 2.431290000000000000e+05 2.436450000000000000e+05 2.426990000000000000e+05 2.424010000000000000e+05 2.426610000000000000e+05 2.429850000000000000e+05 2.417190000000000000e+05 2.424270000000000000e+05 2.426390000000000000e+05 2.429520000000000000e+05 2.429720000000000000e+05 2.419630000000000000e+05 2.415440000000000000e+05 2.428150000000000000e+05 2.412610000000000000e+05 2.418820000000000000e+05 2.421780000000000000e+05 2.416980000000000000e+05 2.422940000000000000e+05 2.428600000000000000e+05 2.434530000000000000e+05 2.426040000000000000e+05 2.420570000000000000e+05 2.432120000000000000e+05 2.435130000000000000e+05 2.428380000000000000e+05 2.426720000000000000e+05 2.422500000000000000e+05 2.425640000000000000e+05 2.424610000000000000e+05 2.426050000000000000e+05 2.428570000000000000e+05 2.416720000000000000e+05 2.422480000000000000e+05 2.424280000000000000e+05 2.430330000000000000e+05 2.430690000000000000e+05 2.429700000000000000e+05 2.427170000000000000e+05 2.422170000000000000e+05 2.414610000000000000e+05 2.433430000000000000e+05 2.432140000000000000e+05 2.431340000000000000e+05 2.429320000000000000e+05 2.429230000000000000e+05 2.444040000000000000e+05 2.433190000000000000e+05 2.437460000000000000e+05 2.432940000000000000e+05 2.439310000000000000e+05 2.432530000000000000e+05 2.433620000000000000e+05 2.439890000000000000e+05 2.433990000000000000e+05 2.421330000000000000e+05 2.428070000000000000e+05 2.429640000000000000e+05 2.416390000000000000e+05 2.421490000000000000e+05 2.428510000000000000e+05 2.412160000000000000e+05 2.424530000000000000e+05 2.423840000000000000e+05 2.422720000000000000e+05 2.427940000000000000e+05 2.431120000000000000e+05 2.426180000000000000e+05 2.427070000000000000e+05 2.427360000000000000e+05 2.430140000000000000e+05 2.422310000000000000e+05 2.434500000000000000e+05 2.432390000000000000e+05 2.428700000000000000e+05 2.432700000000000000e+05 2.425540000000000000e+05 2.436530000000000000e+05 2.429460000000000000e+05 2.433540000000000000e+05 2.438760000000000000e+05 2.430510000000000000e+05 2.420340000000000000e+05 2.440480000000000000e+05 2.423730000000000000e+05 2.426260000000000000e+05 2.447220000000000000e+05 2.428470000000000000e+05 2.432650000000000000e+05 2.429780000000000000e+05 2.433770000000000000e+05 2.436430000000000000e+05 2.435920000000000000e+05 2.437720000000000000e+05 2.430320000000000000e+05 2.430190000000000000e+05 2.435150000000000000e+05 2.434270000000000000e+05 2.435590000000000000e+05 2.426590000000000000e+05 2.431390000000000000e+05 2.426570000000000000e+05 2.435330000000000000e+05 2.432670000000000000e+05 2.429800000000000000e+05 2.439450000000000000e+05 2.444770000000000000e+05 2.431250000000000000e+05 2.439580000000000000e+05 2.435710000000000000e+05 2.435020000000000000e+05 2.443950000000000000e+05 2.445250000000000000e+05 2.443380000000000000e+05 2.432610000000000000e+05 2.443260000000000000e+05 2.434840000000000000e+05 2.445970000000000000e+05 2.439180000000000000e+05 2.441460000000000000e+05 2.435680000000000000e+05 2.435470000000000000e+05 2.443100000000000000e+05 2.444970000000000000e+05 2.444090000000000000e+05 2.435470000000000000e+05 2.442430000000000000e+05 2.440570000000000000e+05 2.439590000000000000e+05 2.437390000000000000e+05 2.441980000000000000e+05 2.442620000000000000e+05 2.443900000000000000e+05 2.442870000000000000e+05 2.446640000000000000e+05 2.444870000000000000e+05 2.434500000000000000e+05 2.448120000000000000e+05 2.437010000000000000e+05 2.431810000000000000e+05 2.439860000000000000e+05 2.437320000000000000e+05 2.449620000000000000e+05 2.440210000000000000e+05 2.451680000000000000e+05 2.433820000000000000e+05 2.440640000000000000e+05 2.445210000000000000e+05 2.448910000000000000e+05 2.445390000000000000e+05 2.440860000000000000e+05 2.440050000000000000e+05 2.439140000000000000e+05 2.449660000000000000e+05 2.432430000000000000e+05 2.433740000000000000e+05 2.438920000000000000e+05 2.425350000000000000e+05 2.427510000000000000e+05 2.432920000000000000e+05 2.431120000000000000e+05 2.435170000000000000e+05 2.443320000000000000e+05 2.444220000000000000e+05 2.438860000000000000e+05 2.430940000000000000e+05 2.435050000000000000e+05 2.449470000000000000e+05 2.444560000000000000e+05 2.444010000000000000e+05 2.440080000000000000e+05 2.444040000000000000e+05 2.442040000000000000e+05 2.448310000000000000e+05 2.441040000000000000e+05 2.447520000000000000e+05 2.446980000000000000e+05 2.457830000000000000e+05 2.435080000000000000e+05 2.441950000000000000e+05 2.449180000000000000e+05 2.442670000000000000e+05 2.437820000000000000e+05 2.439510000000000000e+05 2.437620000000000000e+05 2.436730000000000000e+05 2.445400000000000000e+05 2.434370000000000000e+05 2.443700000000000000e+05 2.432550000000000000e+05 2.436800000000000000e+05 2.436720000000000000e+05 2.442070000000000000e+05 2.441240000000000000e+05 2.443360000000000000e+05 2.432080000000000000e+05 2.442730000000000000e+05 2.446300000000000000e+05 2.454590000000000000e+05 2.444940000000000000e+05 2.450220000000000000e+05 2.445560000000000000e+05 2.439720000000000000e+05 2.448900000000000000e+05 2.451620000000000000e+05 2.453850000000000000e+05 2.442780000000000000e+05 2.445800000000000000e+05 2.450500000000000000e+05 2.437570000000000000e+05 2.438150000000000000e+05 2.438090000000000000e+05 2.444370000000000000e+05 2.452770000000000000e+05 2.440270000000000000e+05 2.447230000000000000e+05 2.440030000000000000e+05 2.447280000000000000e+05 2.437130000000000000e+05 2.447650000000000000e+05 2.449660000000000000e+05 2.447060000000000000e+05 2.445520000000000000e+05 2.451920000000000000e+05 2.440570000000000000e+05 2.441090000000000000e+05 2.449450000000000000e+05 2.446710000000000000e+05 2.443830000000000000e+05 2.439920000000000000e+05 2.442700000000000000e+05 2.448740000000000000e+05 2.454670000000000000e+05 2.448280000000000000e+05 2.456090000000000000e+05 2.447270000000000000e+05 2.447220000000000000e+05 2.453170000000000000e+05 2.456880000000000000e+05 2.451940000000000000e+05 2.466200000000000000e+05 2.467610000000000000e+05 2.453420000000000000e+05 2.452030000000000000e+05 2.458630000000000000e+05 2.461570000000000000e+05 2.463180000000000000e+05 2.470140000000000000e+05 2.466670000000000000e+05 2.461730000000000000e+05 2.466140000000000000e+05 2.473000000000000000e+05 2.462940000000000000e+05 2.467530000000000000e+05 2.457420000000000000e+05 2.456180000000000000e+05 2.470080000000000000e+05 2.459220000000000000e+05 2.454400000000000000e+05 2.457500000000000000e+05 2.465370000000000000e+05 2.466050000000000000e+05 2.464000000000000000e+05 2.459420000000000000e+05 2.455780000000000000e+05 2.463600000000000000e+05 2.462510000000000000e+05 2.446000000000000000e+05 2.463260000000000000e+05 2.454080000000000000e+05 2.453880000000000000e+05 2.461600000000000000e+05 2.469890000000000000e+05 2.456490000000000000e+05 2.448800000000000000e+05 2.459360000000000000e+05 2.460220000000000000e+05 2.465930000000000000e+05 2.467010000000000000e+05 2.470440000000000000e+05 2.471050000000000000e+05 2.458500000000000000e+05 2.479220000000000000e+05 2.457750000000000000e+05 2.463830000000000000e+05 2.462050000000000000e+05 2.465830000000000000e+05 2.479310000000000000e+05 2.466970000000000000e+05 2.470920000000000000e+05 2.468860000000000000e+05 2.467330000000000000e+05 2.467660000000000000e+05 2.459350000000000000e+05 2.473570000000000000e+05 2.463430000000000000e+05 2.471520000000000000e+05 2.473230000000000000e+05 2.473530000000000000e+05 2.464780000000000000e+05 2.461120000000000000e+05 2.462190000000000000e+05 2.465990000000000000e+05 2.466520000000000000e+05 2.475000000000000000e+05 2.463210000000000000e+05 2.460230000000000000e+05 2.466730000000000000e+05 2.464570000000000000e+05 2.456050000000000000e+05 2.467220000000000000e+05 2.462450000000000000e+05 2.455940000000000000e+05 2.466540000000000000e+05 2.467170000000000000e+05 2.468990000000000000e+05 2.463530000000000000e+05 2.468750000000000000e+05 2.460280000000000000e+05 2.462840000000000000e+05 2.461880000000000000e+05 2.465930000000000000e+05 2.470160000000000000e+05 2.463250000000000000e+05 2.464430000000000000e+05 2.460420000000000000e+05 2.459030000000000000e+05 2.470970000000000000e+05 2.466530000000000000e+05 2.464380000000000000e+05 2.457720000000000000e+05 2.458390000000000000e+05 2.453190000000000000e+05 2.454680000000000000e+05 2.460710000000000000e+05 2.454340000000000000e+05 2.469890000000000000e+05 2.454750000000000000e+05 2.456080000000000000e+05 2.463210000000000000e+05 2.460920000000000000e+05 2.464120000000000000e+05 2.465530000000000000e+05 2.463250000000000000e+05 2.462630000000000000e+05 2.466850000000000000e+05 2.455920000000000000e+05 2.447490000000000000e+05 2.455790000000000000e+05 2.462060000000000000e+05 2.457820000000000000e+05 2.452200000000000000e+05 2.448300000000000000e+05 2.447590000000000000e+05 2.452890000000000000e+05 2.451110000000000000e+05 2.446560000000000000e+05 2.460350000000000000e+05 2.456260000000000000e+05 2.464400000000000000e+05 2.468570000000000000e+05 2.451820000000000000e+05 2.458190000000000000e+05 2.463340000000000000e+05 2.460480000000000000e+05 2.465940000000000000e+05 2.467380000000000000e+05 2.458130000000000000e+05 2.458010000000000000e+05 2.458680000000000000e+05 2.461030000000000000e+05 2.448490000000000000e+05 2.462650000000000000e+05 2.454020000000000000e+05 2.458840000000000000e+05 2.445770000000000000e+05 2.454000000000000000e+05 2.470240000000000000e+05 2.449470000000000000e+05 2.455160000000000000e+05 2.466240000000000000e+05 2.456450000000000000e+05 2.465250000000000000e+05 2.459880000000000000e+05 2.461040000000000000e+05 2.450860000000000000e+05 2.458010000000000000e+05 2.457750000000000000e+05 2.452740000000000000e+05 2.457730000000000000e+05 2.459230000000000000e+05 2.461110000000000000e+05 2.464320000000000000e+05 2.452950000000000000e+05 2.460830000000000000e+05 2.469820000000000000e+05 2.462310000000000000e+05 2.457490000000000000e+05 2.463480000000000000e+05 2.454010000000000000e+05 2.464870000000000000e+05 2.461390000000000000e+05 2.471900000000000000e+05 2.457140000000000000e+05 2.454670000000000000e+05 2.456830000000000000e+05 2.460890000000000000e+05 2.450640000000000000e+05 2.463730000000000000e+05 2.468640000000000000e+05 2.479360000000000000e+05 2.474010000000000000e+05 2.472350000000000000e+05 2.465040000000000000e+05 2.470550000000000000e+05 2.471990000000000000e+05 2.475060000000000000e+05 2.464100000000000000e+05 2.466950000000000000e+05 2.460770000000000000e+05 2.459640000000000000e+05 2.460530000000000000e+05 2.466180000000000000e+05 2.474380000000000000e+05 2.479570000000000000e+05 2.470550000000000000e+05 2.476910000000000000e+05 2.475280000000000000e+05 2.470850000000000000e+05 2.476910000000000000e+05 2.466390000000000000e+05 2.471490000000000000e+05 2.480270000000000000e+05 2.477850000000000000e+05 2.467490000000000000e+05 2.482420000000000000e+05 2.476940000000000000e+05 2.475570000000000000e+05 2.479730000000000000e+05 2.476850000000000000e+05 2.477240000000000000e+05 2.475580000000000000e+05 2.486310000000000000e+05 2.475660000000000000e+05 2.477810000000000000e+05 2.469040000000000000e+05 2.482400000000000000e+05 2.477520000000000000e+05 2.468220000000000000e+05 2.493610000000000000e+05 2.456960000000000000e+05 2.477540000000000000e+05 2.471380000000000000e+05 2.473100000000000000e+05 2.475930000000000000e+05 2.475860000000000000e+05 2.462250000000000000e+05 2.472230000000000000e+05 2.466010000000000000e+05 2.469470000000000000e+05 2.469780000000000000e+05 2.474370000000000000e+05 2.474110000000000000e+05 2.461460000000000000e+05 2.478650000000000000e+05 2.479370000000000000e+05 2.472250000000000000e+05 2.470670000000000000e+05 2.480870000000000000e+05 2.466670000000000000e+05 2.472950000000000000e+05 2.484450000000000000e+05 2.469450000000000000e+05 2.476600000000000000e+05 2.474590000000000000e+05 2.468700000000000000e+05 2.465130000000000000e+05 2.476810000000000000e+05 2.488530000000000000e+05 2.480090000000000000e+05 2.471440000000000000e+05 2.464420000000000000e+05 2.470990000000000000e+05 2.472900000000000000e+05 2.475380000000000000e+05 2.473710000000000000e+05 2.468180000000000000e+05 2.475270000000000000e+05 2.478790000000000000e+05 2.472880000000000000e+05 2.474610000000000000e+05 2.479380000000000000e+05 2.470790000000000000e+05 2.471490000000000000e+05 2.473500000000000000e+05 2.483520000000000000e+05 2.468730000000000000e+05 2.466980000000000000e+05 2.471570000000000000e+05 2.466440000000000000e+05 2.474790000000000000e+05 2.473280000000000000e+05 2.477150000000000000e+05 2.475100000000000000e+05 2.474910000000000000e+05 2.469360000000000000e+05 2.464470000000000000e+05 2.482960000000000000e+05 2.473320000000000000e+05 2.481530000000000000e+05 2.479680000000000000e+05 2.481600000000000000e+05 2.478410000000000000e+05 2.477260000000000000e+05 2.481240000000000000e+05 2.477950000000000000e+05 2.485830000000000000e+05 2.482870000000000000e+05 2.479850000000000000e+05 2.485520000000000000e+05 2.480780000000000000e+05 2.485450000000000000e+05 2.486460000000000000e+05 2.479520000000000000e+05 2.484820000000000000e+05 2.473210000000000000e+05 2.471170000000000000e+05 2.480220000000000000e+05 2.489290000000000000e+05 2.477030000000000000e+05 2.487970000000000000e+05 2.483830000000000000e+05 2.486390000000000000e+05 2.476190000000000000e+05 2.474560000000000000e+05 2.483840000000000000e+05 2.481050000000000000e+05 2.480790000000000000e+05 2.480090000000000000e+05 2.481780000000000000e+05 2.477870000000000000e+05 2.475740000000000000e+05 2.481440000000000000e+05 2.475350000000000000e+05 2.475490000000000000e+05 2.468200000000000000e+05 2.470760000000000000e+05 2.480470000000000000e+05 2.484860000000000000e+05 2.472610000000000000e+05 2.465190000000000000e+05 2.477010000000000000e+05 2.474710000000000000e+05 2.476170000000000000e+05 2.480490000000000000e+05 2.474790000000000000e+05 2.471110000000000000e+05 2.476480000000000000e+05 2.485530000000000000e+05 2.477780000000000000e+05 2.484560000000000000e+05 2.482760000000000000e+05 2.495640000000000000e+05 2.497520000000000000e+05 2.499910000000000000e+05 2.486210000000000000e+05 2.490210000000000000e+05 2.495940000000000000e+05 2.488210000000000000e+05 2.481490000000000000e+05 2.486400000000000000e+05 2.485770000000000000e+05 2.493350000000000000e+05 2.495740000000000000e+05 2.496250000000000000e+05 2.487020000000000000e+05 2.490930000000000000e+05 2.486590000000000000e+05 2.489330000000000000e+05 2.492220000000000000e+05 2.484280000000000000e+05 2.482300000000000000e+05 2.475660000000000000e+05 2.483880000000000000e+05 2.480700000000000000e+05 2.487950000000000000e+05 2.486440000000000000e+05 2.491030000000000000e+05 2.478980000000000000e+05 2.478330000000000000e+05 2.476910000000000000e+05 2.473490000000000000e+05 2.482260000000000000e+05 2.481010000000000000e+05 2.480000000000000000e+05 2.480140000000000000e+05 2.482430000000000000e+05 2.485440000000000000e+05 2.480330000000000000e+05 2.480160000000000000e+05 2.485770000000000000e+05 2.483590000000000000e+05 2.486720000000000000e+05 2.489210000000000000e+05 2.480050000000000000e+05 2.499540000000000000e+05 2.492780000000000000e+05 2.495270000000000000e+05 2.502720000000000000e+05 2.501930000000000000e+05 2.504780000000000000e+05 2.504240000000000000e+05 2.491270000000000000e+05 2.510260000000000000e+05 2.493110000000000000e+05 2.497250000000000000e+05 2.506240000000000000e+05 2.505500000000000000e+05 2.491410000000000000e+05 2.498920000000000000e+05 2.497110000000000000e+05 2.504510000000000000e+05 2.502120000000000000e+05 2.505310000000000000e+05 2.492980000000000000e+05 2.497940000000000000e+05 2.498200000000000000e+05 2.491970000000000000e+05 2.489080000000000000e+05 2.489430000000000000e+05 2.489680000000000000e+05 2.490080000000000000e+05 2.503580000000000000e+05 2.493270000000000000e+05 2.493550000000000000e+05 2.493520000000000000e+05 2.490360000000000000e+05 2.504680000000000000e+05 2.491380000000000000e+05 2.496600000000000000e+05 2.503420000000000000e+05 2.497790000000000000e+05 2.486010000000000000e+05 2.495550000000000000e+05 2.498820000000000000e+05 2.498980000000000000e+05 2.496090000000000000e+05 2.506400000000000000e+05 2.500350000000000000e+05 2.510110000000000000e+05 2.505590000000000000e+05 2.487740000000000000e+05 2.501260000000000000e+05 2.505300000000000000e+05 2.497200000000000000e+05 2.494010000000000000e+05 2.488250000000000000e+05 2.492760000000000000e+05 2.488600000000000000e+05 2.487690000000000000e+05 2.490030000000000000e+05 2.492260000000000000e+05 2.495940000000000000e+05 2.494180000000000000e+05 2.487500000000000000e+05 2.496890000000000000e+05 2.497930000000000000e+05 2.493210000000000000e+05 2.494730000000000000e+05 2.495330000000000000e+05 2.504700000000000000e+05 2.505650000000000000e+05 2.498970000000000000e+05 2.511730000000000000e+05 2.508150000000000000e+05 2.493520000000000000e+05 2.503010000000000000e+05 2.510240000000000000e+05 2.509020000000000000e+05 2.509290000000000000e+05 2.511970000000000000e+05 2.508370000000000000e+05 2.509520000000000000e+05 2.509830000000000000e+05 2.508580000000000000e+05 2.491860000000000000e+05 2.492290000000000000e+05 2.502060000000000000e+05 2.484100000000000000e+05 2.502480000000000000e+05 2.496480000000000000e+05 2.492300000000000000e+05 2.494700000000000000e+05 2.492880000000000000e+05 2.489790000000000000e+05 2.494640000000000000e+05 2.489950000000000000e+05 2.493730000000000000e+05 2.490740000000000000e+05 2.488120000000000000e+05 2.498210000000000000e+05 2.491870000000000000e+05 2.494590000000000000e+05 2.501660000000000000e+05 2.487670000000000000e+05 2.490210000000000000e+05 2.489030000000000000e+05 2.498610000000000000e+05 2.491860000000000000e+05 2.496170000000000000e+05 2.500600000000000000e+05 2.496310000000000000e+05 2.499600000000000000e+05 2.494300000000000000e+05 2.505180000000000000e+05 2.500560000000000000e+05 2.504070000000000000e+05 2.516290000000000000e+05 2.501640000000000000e+05 2.492310000000000000e+05 2.485020000000000000e+05 2.492630000000000000e+05 2.500310000000000000e+05 2.502060000000000000e+05 2.495610000000000000e+05 2.501290000000000000e+05 2.497590000000000000e+05 2.487860000000000000e+05 2.488510000000000000e+05 2.497220000000000000e+05 2.504340000000000000e+05 2.496530000000000000e+05 2.488780000000000000e+05 2.494680000000000000e+05 2.497480000000000000e+05 2.503700000000000000e+05 2.499310000000000000e+05 2.494150000000000000e+05 2.488740000000000000e+05 2.497330000000000000e+05 2.501180000000000000e+05 2.495300000000000000e+05 2.503330000000000000e+05 2.505260000000000000e+05 2.496550000000000000e+05 2.497320000000000000e+05 2.503660000000000000e+05 2.507290000000000000e+05 2.503140000000000000e+05 2.488900000000000000e+05 2.492800000000000000e+05 2.497470000000000000e+05 2.501300000000000000e+05 2.488210000000000000e+05 2.489690000000000000e+05 2.502490000000000000e+05 2.496940000000000000e+05 2.489460000000000000e+05 2.488830000000000000e+05 2.483170000000000000e+05 2.487150000000000000e+05 2.491490000000000000e+05 2.489610000000000000e+05 2.486820000000000000e+05 2.493130000000000000e+05 2.500960000000000000e+05 2.480720000000000000e+05 2.487940000000000000e+05 2.498650000000000000e+05 2.492420000000000000e+05 2.492180000000000000e+05 2.493800000000000000e+05 2.487390000000000000e+05 2.500570000000000000e+05 2.489300000000000000e+05 2.499980000000000000e+05 2.494750000000000000e+05 2.497300000000000000e+05 2.497140000000000000e+05 2.482700000000000000e+05 2.492070000000000000e+05 2.496350000000000000e+05 2.486220000000000000e+05 2.490200000000000000e+05 2.493510000000000000e+05 2.479520000000000000e+05 2.493080000000000000e+05 2.498880000000000000e+05 2.494470000000000000e+05 2.492220000000000000e+05 2.488190000000000000e+05 2.484340000000000000e+05 2.497360000000000000e+05 2.489980000000000000e+05 2.488150000000000000e+05 2.500510000000000000e+05 2.497630000000000000e+05 2.488240000000000000e+05 2.489620000000000000e+05 2.482700000000000000e+05 2.479610000000000000e+05 2.474050000000000000e+05 2.493550000000000000e+05 2.485290000000000000e+05 2.488760000000000000e+05 2.486220000000000000e+05 2.483970000000000000e+05 2.493250000000000000e+05 2.489300000000000000e+05 2.492860000000000000e+05 2.485860000000000000e+05 2.486300000000000000e+05 2.488130000000000000e+05 2.490060000000000000e+05 2.480620000000000000e+05 2.490230000000000000e+05 2.493100000000000000e+05 2.490890000000000000e+05 2.488780000000000000e+05 2.480020000000000000e+05 2.478230000000000000e+05 2.485120000000000000e+05 2.493000000000000000e+05 2.488030000000000000e+05 2.474840000000000000e+05 2.487430000000000000e+05 2.495150000000000000e+05 2.487550000000000000e+05 2.490050000000000000e+05 2.485190000000000000e+05 2.489400000000000000e+05 2.479540000000000000e+05 2.486490000000000000e+05 2.486500000000000000e+05 2.487170000000000000e+05 2.492580000000000000e+05 2.486890000000000000e+05 2.493930000000000000e+05 2.487380000000000000e+05 2.490300000000000000e+05 2.481180000000000000e+05 2.494620000000000000e+05 2.492110000000000000e+05 2.497850000000000000e+05 2.500630000000000000e+05 2.502920000000000000e+05 2.502910000000000000e+05 2.501600000000000000e+05 2.497890000000000000e+05 2.490410000000000000e+05 2.506500000000000000e+05 2.498020000000000000e+05 2.492930000000000000e+05 2.502230000000000000e+05 2.492770000000000000e+05 2.497640000000000000e+05 2.492680000000000000e+05 2.494930000000000000e+05 2.492200000000000000e+05 2.490880000000000000e+05 2.493880000000000000e+05 2.493240000000000000e+05 2.492660000000000000e+05 2.499420000000000000e+05 2.491770000000000000e+05 2.497240000000000000e+05 2.496130000000000000e+05 2.493030000000000000e+05 2.500230000000000000e+05 2.493370000000000000e+05 2.501370000000000000e+05 2.490690000000000000e+05 2.493420000000000000e+05 2.487720000000000000e+05 2.486940000000000000e+05 2.496680000000000000e+05 2.495450000000000000e+05 2.486450000000000000e+05 2.494170000000000000e+05 2.485630000000000000e+05 2.478100000000000000e+05 2.490230000000000000e+05 2.498230000000000000e+05 2.487510000000000000e+05 2.495290000000000000e+05 2.490370000000000000e+05 2.482850000000000000e+05 2.485790000000000000e+05 2.473440000000000000e+05 2.489810000000000000e+05 2.483540000000000000e+05 2.490150000000000000e+05 2.494070000000000000e+05 2.493640000000000000e+05 2.503850000000000000e+05 2.493100000000000000e+05 2.507340000000000000e+05 2.495170000000000000e+05 2.503450000000000000e+05 2.499210000000000000e+05 2.495650000000000000e+05 2.497230000000000000e+05 2.502180000000000000e+05 2.503740000000000000e+05 2.496440000000000000e+05 2.503120000000000000e+05 2.499040000000000000e+05 2.499580000000000000e+05 2.496780000000000000e+05 2.506080000000000000e+05 2.492290000000000000e+05 2.500430000000000000e+05 2.511900000000000000e+05 2.498550000000000000e+05 2.504600000000000000e+05 2.504490000000000000e+05 2.507980000000000000e+05 2.509450000000000000e+05 2.508430000000000000e+05 2.491610000000000000e+05 2.498410000000000000e+05 2.505520000000000000e+05 2.502070000000000000e+05 2.499510000000000000e+05 2.498540000000000000e+05 2.507390000000000000e+05 2.501060000000000000e+05 2.503430000000000000e+05 2.502970000000000000e+05 2.500620000000000000e+05 2.494860000000000000e+05 2.497840000000000000e+05 2.504270000000000000e+05 2.495660000000000000e+05 2.495330000000000000e+05 2.490790000000000000e+05 2.501490000000000000e+05 2.495480000000000000e+05 2.504970000000000000e+05 2.509290000000000000e+05 2.485190000000000000e+05 2.486210000000000000e+05 2.495820000000000000e+05 2.502670000000000000e+05 2.504300000000000000e+05 2.501670000000000000e+05 2.500140000000000000e+05 2.498390000000000000e+05 2.507380000000000000e+05 2.497360000000000000e+05 2.498750000000000000e+05 2.491630000000000000e+05 2.494010000000000000e+05 2.485530000000000000e+05 2.497960000000000000e+05 2.498600000000000000e+05 2.501340000000000000e+05 2.507870000000000000e+05 2.507540000000000000e+05 2.500940000000000000e+05 2.496920000000000000e+05 2.489840000000000000e+05 2.496410000000000000e+05 2.491400000000000000e+05 2.498940000000000000e+05 2.497290000000000000e+05 2.489310000000000000e+05 2.482970000000000000e+05 2.486140000000000000e+05 2.492050000000000000e+05 2.491800000000000000e+05 2.497640000000000000e+05 2.497780000000000000e+05 2.495300000000000000e+05 2.501390000000000000e+05 2.504870000000000000e+05 2.497030000000000000e+05 2.501410000000000000e+05 2.499620000000000000e+05 2.489610000000000000e+05 2.490440000000000000e+05 2.498650000000000000e+05 2.492340000000000000e+05 2.488650000000000000e+05 2.491270000000000000e+05 2.494830000000000000e+05 2.499450000000000000e+05 2.495380000000000000e+05 2.499030000000000000e+05 2.487030000000000000e+05 2.493760000000000000e+05 2.493070000000000000e+05 2.491220000000000000e+05 2.492290000000000000e+05 2.491900000000000000e+05 2.496110000000000000e+05 2.480040000000000000e+05 2.486480000000000000e+05 2.486790000000000000e+05 2.480110000000000000e+05 2.498350000000000000e+05 2.485600000000000000e+05 2.490350000000000000e+05 2.489200000000000000e+05 2.481680000000000000e+05 2.485720000000000000e+05 2.486670000000000000e+05 2.489960000000000000e+05 2.495860000000000000e+05 2.496200000000000000e+05 2.497450000000000000e+05 2.496610000000000000e+05 2.501020000000000000e+05 2.484710000000000000e+05 2.495150000000000000e+05 2.495780000000000000e+05 2.496220000000000000e+05 2.492610000000000000e+05 2.500840000000000000e+05 2.496960000000000000e+05 2.494420000000000000e+05 2.498630000000000000e+05 2.505340000000000000e+05 2.496500000000000000e+05 2.501610000000000000e+05 2.495700000000000000e+05 2.505800000000000000e+05 2.511310000000000000e+05 2.491200000000000000e+05 2.510270000000000000e+05 2.491200000000000000e+05 2.498540000000000000e+05 2.505100000000000000e+05 2.504370000000000000e+05 2.497010000000000000e+05 2.498780000000000000e+05 2.500520000000000000e+05 2.499200000000000000e+05 2.492350000000000000e+05 2.496120000000000000e+05 2.499860000000000000e+05 2.496180000000000000e+05 2.503540000000000000e+05 2.489280000000000000e+05 2.495550000000000000e+05 2.497810000000000000e+05 2.498070000000000000e+05 2.502670000000000000e+05 2.503250000000000000e+05 2.498160000000000000e+05 2.499720000000000000e+05 2.503700000000000000e+05 2.495150000000000000e+05 2.498200000000000000e+05 2.494010000000000000e+05 2.505110000000000000e+05 2.503080000000000000e+05 2.507690000000000000e+05 2.501260000000000000e+05 2.487580000000000000e+05 2.497790000000000000e+05 2.504110000000000000e+05 2.502660000000000000e+05 2.491740000000000000e+05 2.501650000000000000e+05 2.496200000000000000e+05 2.499830000000000000e+05 2.505230000000000000e+05 2.510250000000000000e+05 2.489470000000000000e+05 2.502000000000000000e+05 2.508880000000000000e+05 2.505710000000000000e+05 2.496720000000000000e+05 2.496020000000000000e+05 2.498790000000000000e+05 2.501440000000000000e+05 2.505000000000000000e+05 2.501990000000000000e+05 2.501540000000000000e+05 2.512390000000000000e+05 2.511700000000000000e+05 2.500780000000000000e+05 2.503280000000000000e+05 2.505000000000000000e+05 2.498470000000000000e+05 2.510440000000000000e+05 2.513180000000000000e+05 2.505830000000000000e+05 2.503710000000000000e+05 2.505600000000000000e+05 2.504230000000000000e+05 2.505960000000000000e+05 2.508880000000000000e+05 2.515780000000000000e+05 2.512190000000000000e+05 2.505930000000000000e+05 2.510270000000000000e+05 2.525550000000000000e+05 2.512400000000000000e+05 2.519790000000000000e+05 2.516480000000000000e+05 2.530900000000000000e+05 2.517500000000000000e+05 2.514400000000000000e+05 2.517660000000000000e+05 2.514560000000000000e+05 2.514280000000000000e+05 2.527780000000000000e+05 2.514000000000000000e+05 2.516900000000000000e+05 2.511820000000000000e+05 2.519430000000000000e+05 2.520300000000000000e+05 2.521310000000000000e+05 2.521520000000000000e+05 2.512730000000000000e+05 2.524100000000000000e+05 2.519600000000000000e+05 2.525960000000000000e+05 2.514540000000000000e+05 2.537120000000000000e+05 2.522930000000000000e+05 2.523790000000000000e+05 2.536510000000000000e+05 2.529030000000000000e+05 2.525520000000000000e+05 2.523440000000000000e+05 2.526040000000000000e+05 2.533440000000000000e+05 2.538180000000000000e+05 2.531140000000000000e+05 2.540090000000000000e+05 2.527110000000000000e+05 2.521600000000000000e+05 2.530170000000000000e+05 2.521600000000000000e+05 2.521090000000000000e+05 2.519940000000000000e+05 2.524840000000000000e+05 2.522310000000000000e+05 2.525460000000000000e+05 2.524310000000000000e+05 2.515970000000000000e+05 2.523930000000000000e+05 2.531120000000000000e+05 2.521870000000000000e+05 2.532300000000000000e+05 2.529120000000000000e+05 2.530480000000000000e+05 2.529220000000000000e+05 2.529490000000000000e+05 2.531480000000000000e+05 2.531060000000000000e+05 2.535390000000000000e+05 2.528480000000000000e+05 2.522080000000000000e+05 2.527270000000000000e+05 2.528800000000000000e+05 2.525370000000000000e+05 2.528120000000000000e+05 2.528870000000000000e+05 2.527310000000000000e+05 2.525760000000000000e+05 2.522090000000000000e+05 2.522630000000000000e+05 2.521480000000000000e+05 2.513890000000000000e+05 2.524870000000000000e+05 2.519700000000000000e+05 2.519470000000000000e+05 2.527320000000000000e+05 2.527010000000000000e+05 2.529550000000000000e+05 2.525530000000000000e+05 2.531720000000000000e+05 2.522170000000000000e+05 2.525600000000000000e+05 2.515960000000000000e+05 2.529420000000000000e+05 2.527310000000000000e+05 2.541640000000000000e+05 2.537620000000000000e+05 2.533680000000000000e+05 2.540740000000000000e+05 2.538140000000000000e+05 2.536430000000000000e+05 2.527540000000000000e+05 2.530110000000000000e+05 2.535940000000000000e+05 2.534900000000000000e+05 2.533770000000000000e+05 2.541130000000000000e+05 2.528050000000000000e+05 2.538930000000000000e+05 2.532100000000000000e+05 2.540580000000000000e+05 2.536100000000000000e+05 2.533470000000000000e+05 2.532670000000000000e+05 2.536310000000000000e+05 2.538490000000000000e+05 2.527960000000000000e+05 2.520160000000000000e+05 2.524440000000000000e+05 2.524580000000000000e+05 2.525690000000000000e+05 2.531140000000000000e+05 2.529700000000000000e+05 2.528400000000000000e+05 2.532730000000000000e+05 2.515760000000000000e+05 2.525100000000000000e+05 2.521540000000000000e+05 2.524190000000000000e+05 2.519940000000000000e+05 2.531130000000000000e+05 2.532750000000000000e+05 2.531300000000000000e+05 2.533040000000000000e+05 2.529890000000000000e+05 2.531370000000000000e+05 2.534580000000000000e+05 2.544630000000000000e+05 2.530710000000000000e+05 2.535480000000000000e+05 2.529020000000000000e+05 2.532360000000000000e+05 2.531700000000000000e+05 2.531900000000000000e+05 2.522600000000000000e+05 2.527840000000000000e+05 2.531120000000000000e+05 2.526970000000000000e+05 2.531210000000000000e+05 2.520680000000000000e+05 2.517190000000000000e+05 2.524890000000000000e+05 2.526150000000000000e+05 2.529970000000000000e+05 2.533500000000000000e+05 2.525310000000000000e+05 2.536060000000000000e+05 2.525640000000000000e+05 2.523190000000000000e+05 2.531080000000000000e+05 2.522060000000000000e+05 2.524070000000000000e+05 2.517280000000000000e+05 2.529810000000000000e+05 2.531350000000000000e+05 2.526950000000000000e+05 2.532370000000000000e+05 2.527460000000000000e+05 2.520710000000000000e+05 2.521350000000000000e+05 2.515920000000000000e+05 2.527770000000000000e+05 2.513620000000000000e+05 2.539710000000000000e+05 2.526540000000000000e+05 2.523420000000000000e+05 2.515830000000000000e+05 2.518160000000000000e+05 2.530670000000000000e+05 2.538190000000000000e+05 2.524670000000000000e+05 2.523200000000000000e+05 2.520960000000000000e+05 2.531770000000000000e+05 2.534530000000000000e+05 2.528470000000000000e+05 2.534800000000000000e+05 2.542850000000000000e+05 2.540870000000000000e+05 2.531620000000000000e+05 2.532570000000000000e+05 2.531470000000000000e+05 2.525860000000000000e+05 2.530010000000000000e+05 2.533160000000000000e+05 2.538160000000000000e+05 2.536270000000000000e+05 2.531790000000000000e+05 2.534820000000000000e+05 2.542220000000000000e+05 2.536340000000000000e+05 2.534270000000000000e+05 2.537960000000000000e+05 2.531770000000000000e+05 2.525140000000000000e+05 2.534710000000000000e+05 2.537180000000000000e+05 2.530280000000000000e+05 2.543520000000000000e+05 2.524110000000000000e+05 2.532430000000000000e+05 2.525510000000000000e+05 2.519500000000000000e+05 2.544520000000000000e+05 2.512110000000000000e+05 2.519380000000000000e+05 2.534040000000000000e+05 2.534150000000000000e+05 2.531000000000000000e+05 2.545180000000000000e+05 2.537910000000000000e+05 2.522030000000000000e+05 2.530100000000000000e+05 2.526410000000000000e+05 2.527720000000000000e+05 2.527890000000000000e+05 2.523740000000000000e+05 2.534600000000000000e+05 2.534230000000000000e+05 2.535870000000000000e+05 2.539170000000000000e+05 2.540780000000000000e+05 2.533820000000000000e+05 2.533450000000000000e+05 2.544630000000000000e+05 2.534460000000000000e+05 2.534080000000000000e+05 2.531900000000000000e+05 2.534580000000000000e+05 2.538990000000000000e+05 2.535860000000000000e+05 2.524100000000000000e+05 2.526050000000000000e+05 2.526290000000000000e+05 2.539070000000000000e+05 2.538150000000000000e+05 2.536410000000000000e+05 2.530690000000000000e+05 2.527610000000000000e+05 2.520080000000000000e+05 2.532690000000000000e+05 2.524810000000000000e+05 2.525330000000000000e+05 2.525700000000000000e+05 2.532980000000000000e+05 2.524200000000000000e+05 2.520430000000000000e+05 2.535710000000000000e+05 2.530660000000000000e+05 2.529040000000000000e+05 2.528960000000000000e+05 2.532650000000000000e+05 2.529150000000000000e+05 2.523210000000000000e+05 2.531460000000000000e+05 2.536240000000000000e+05 2.532260000000000000e+05 2.512760000000000000e+05 2.532470000000000000e+05 2.524040000000000000e+05 2.525070000000000000e+05 2.521680000000000000e+05 2.523810000000000000e+05 2.522820000000000000e+05 2.529250000000000000e+05 2.526140000000000000e+05 2.533260000000000000e+05 2.530280000000000000e+05 2.534780000000000000e+05 2.541540000000000000e+05 2.528610000000000000e+05 2.530150000000000000e+05 2.541130000000000000e+05 2.536260000000000000e+05 2.528450000000000000e+05 2.520700000000000000e+05 2.524910000000000000e+05 2.517170000000000000e+05 2.521550000000000000e+05 2.529930000000000000e+05 2.526390000000000000e+05 2.526570000000000000e+05 2.535360000000000000e+05 2.534870000000000000e+05 2.531680000000000000e+05 2.530040000000000000e+05 2.525500000000000000e+05 2.540700000000000000e+05 2.541420000000000000e+05 2.523580000000000000e+05 2.537940000000000000e+05 2.533260000000000000e+05 2.534740000000000000e+05 2.543620000000000000e+05 2.536580000000000000e+05 2.526150000000000000e+05 2.537170000000000000e+05 2.538790000000000000e+05 2.547290000000000000e+05 2.542290000000000000e+05 2.542090000000000000e+05 2.539070000000000000e+05 2.537210000000000000e+05 2.536130000000000000e+05 2.533440000000000000e+05 2.536800000000000000e+05 2.532400000000000000e+05 2.534920000000000000e+05 2.529160000000000000e+05 2.538720000000000000e+05 2.536980000000000000e+05 2.529230000000000000e+05 2.533270000000000000e+05 2.539910000000000000e+05 2.541180000000000000e+05 2.546550000000000000e+05 2.545240000000000000e+05 2.543210000000000000e+05 2.537660000000000000e+05 2.536620000000000000e+05 2.526960000000000000e+05 2.537050000000000000e+05 2.536510000000000000e+05 2.531430000000000000e+05 2.538890000000000000e+05 2.540600000000000000e+05 2.529260000000000000e+05 2.537600000000000000e+05 2.550980000000000000e+05 2.542100000000000000e+05 2.548770000000000000e+05 2.543800000000000000e+05 2.541140000000000000e+05 2.550060000000000000e+05 2.538340000000000000e+05 2.532870000000000000e+05 2.539480000000000000e+05 2.546820000000000000e+05 2.551540000000000000e+05 2.544290000000000000e+05 2.552980000000000000e+05 2.545800000000000000e+05 2.550380000000000000e+05 2.542700000000000000e+05 2.549380000000000000e+05 2.544210000000000000e+05 2.554400000000000000e+05 2.551550000000000000e+05 2.558570000000000000e+05 2.558260000000000000e+05 2.558210000000000000e+05 2.555870000000000000e+05 2.554460000000000000e+05 2.546970000000000000e+05 2.562730000000000000e+05 2.552860000000000000e+05 2.562480000000000000e+05 2.559770000000000000e+05 2.555690000000000000e+05 2.553950000000000000e+05 2.554950000000000000e+05 2.550940000000000000e+05 2.551820000000000000e+05 2.555980000000000000e+05 2.554390000000000000e+05 2.551570000000000000e+05 2.563630000000000000e+05 2.561570000000000000e+05 2.546430000000000000e+05 2.558530000000000000e+05 2.558730000000000000e+05 2.555590000000000000e+05 2.556720000000000000e+05 2.552050000000000000e+05 2.555820000000000000e+05 2.553290000000000000e+05 2.547860000000000000e+05 2.543260000000000000e+05 2.553910000000000000e+05 2.561140000000000000e+05 2.555770000000000000e+05 2.560240000000000000e+05 2.552450000000000000e+05 2.552410000000000000e+05 2.560910000000000000e+05 2.552730000000000000e+05 2.543730000000000000e+05 2.552700000000000000e+05 2.551660000000000000e+05 2.549310000000000000e+05 2.548710000000000000e+05 2.546510000000000000e+05 2.548910000000000000e+05 2.548960000000000000e+05 2.543860000000000000e+05 2.541150000000000000e+05 2.552510000000000000e+05 2.547110000000000000e+05 2.551320000000000000e+05 2.554100000000000000e+05 2.545600000000000000e+05 2.540990000000000000e+05 2.549180000000000000e+05 2.556580000000000000e+05 2.547070000000000000e+05 2.550990000000000000e+05 2.545920000000000000e+05 2.555190000000000000e+05 2.556640000000000000e+05 2.556510000000000000e+05 2.558210000000000000e+05 2.557670000000000000e+05 2.547260000000000000e+05 2.552060000000000000e+05 2.560310000000000000e+05 2.560550000000000000e+05 2.552040000000000000e+05 2.548080000000000000e+05 2.568620000000000000e+05 2.559470000000000000e+05 2.563020000000000000e+05 2.560370000000000000e+05 2.558280000000000000e+05 2.556130000000000000e+05 2.549020000000000000e+05 2.559460000000000000e+05 2.562170000000000000e+05 2.551740000000000000e+05 2.552000000000000000e+05 2.550070000000000000e+05 2.555860000000000000e+05 2.555600000000000000e+05 2.555820000000000000e+05 2.556290000000000000e+05 2.542890000000000000e+05 2.557180000000000000e+05 2.546260000000000000e+05 2.544940000000000000e+05 2.543630000000000000e+05 2.551250000000000000e+05 2.552690000000000000e+05 2.536440000000000000e+05 2.553330000000000000e+05 2.543790000000000000e+05 2.545240000000000000e+05 2.545470000000000000e+05 2.543730000000000000e+05 2.556250000000000000e+05 2.549910000000000000e+05 2.551620000000000000e+05 2.555100000000000000e+05 2.546320000000000000e+05 2.546800000000000000e+05 2.552660000000000000e+05 2.551520000000000000e+05 2.557060000000000000e+05 2.552550000000000000e+05 2.564150000000000000e+05 2.560190000000000000e+05 2.552600000000000000e+05 2.553260000000000000e+05 2.551050000000000000e+05 2.554150000000000000e+05 2.553320000000000000e+05 2.547740000000000000e+05 2.548100000000000000e+05 2.553840000000000000e+05 2.561150000000000000e+05 2.556140000000000000e+05 2.547680000000000000e+05 2.552030000000000000e+05 2.549230000000000000e+05 2.552880000000000000e+05 2.553140000000000000e+05 2.546860000000000000e+05 2.550430000000000000e+05 2.552510000000000000e+05 2.564490000000000000e+05 2.558410000000000000e+05 2.558570000000000000e+05 2.571370000000000000e+05 2.562920000000000000e+05 2.571310000000000000e+05 2.564160000000000000e+05 2.560110000000000000e+05 2.557480000000000000e+05 2.562000000000000000e+05 2.566560000000000000e+05 2.564700000000000000e+05 2.569360000000000000e+05 2.571770000000000000e+05 2.565230000000000000e+05 2.563740000000000000e+05 2.557310000000000000e+05 2.575060000000000000e+05 2.565840000000000000e+05 2.565170000000000000e+05 2.575770000000000000e+05 2.579350000000000000e+05 2.571020000000000000e+05 2.574510000000000000e+05 2.583900000000000000e+05 2.579990000000000000e+05 2.571020000000000000e+05 2.567830000000000000e+05 2.567180000000000000e+05 2.571140000000000000e+05 2.561320000000000000e+05 2.565260000000000000e+05 2.566360000000000000e+05 2.566710000000000000e+05 2.557470000000000000e+05 2.568980000000000000e+05 2.583770000000000000e+05 2.569220000000000000e+05 2.568150000000000000e+05 2.569910000000000000e+05 2.567980000000000000e+05 2.567790000000000000e+05 2.573080000000000000e+05 2.578860000000000000e+05 2.570740000000000000e+05 2.568690000000000000e+05 2.582670000000000000e+05 2.568970000000000000e+05 2.572350000000000000e+05 2.576090000000000000e+05 2.556430000000000000e+05 2.562650000000000000e+05 2.566510000000000000e+05 2.566420000000000000e+05 2.565130000000000000e+05 2.567570000000000000e+05 2.567430000000000000e+05 2.562420000000000000e+05 2.568970000000000000e+05 2.568150000000000000e+05 2.564550000000000000e+05 2.566840000000000000e+05 2.558970000000000000e+05 2.560520000000000000e+05 2.557350000000000000e+05 2.564150000000000000e+05 2.567730000000000000e+05 2.551870000000000000e+05 2.561060000000000000e+05 2.560960000000000000e+05 2.567970000000000000e+05 2.567690000000000000e+05 2.567940000000000000e+05 2.512640000000000000e+05 2.481570000000000000e+05 2.436810000000000000e+05 2.399540000000000000e+05 2.368650000000000000e+05 2.345740000000000000e+05 2.301760000000000000e+05 2.274990000000000000e+05 2.245530000000000000e+05 2.228130000000000000e+05 2.192680000000000000e+05 2.179410000000000000e+05 2.155780000000000000e+05 2.133360000000000000e+05 2.111280000000000000e+05 2.099150000000000000e+05 2.076730000000000000e+05 2.055740000000000000e+05 2.036670000000000000e+05 2.022610000000000000e+05 2.010940000000000000e+05 1.992940000000000000e+05 1.983050000000000000e+05 1.964640000000000000e+05 1.948110000000000000e+05 1.931890000000000000e+05 1.920310000000000000e+05 1.914780000000000000e+05 1.894760000000000000e+05 1.890410000000000000e+05 1.867140000000000000e+05 1.856700000000000000e+05 1.853880000000000000e+05 1.845400000000000000e+05 1.839380000000000000e+05 1.827870000000000000e+05 1.821160000000000000e+05 1.809050000000000000e+05 1.802210000000000000e+05 1.796200000000000000e+05 1.786880000000000000e+05 1.785310000000000000e+05 1.768770000000000000e+05 1.767200000000000000e+05 1.747560000000000000e+05 1.744710000000000000e+05 1.737840000000000000e+05 1.720900000000000000e+05 1.723520000000000000e+05 1.718670000000000000e+05 1.711990000000000000e+05 1.703340000000000000e+05 1.696890000000000000e+05 1.690750000000000000e+05 1.684420000000000000e+05 1.676430000000000000e+05 1.679110000000000000e+05 1.663820000000000000e+05 1.661180000000000000e+05 1.657040000000000000e+05 1.646990000000000000e+05 1.639940000000000000e+05 1.634070000000000000e+05 1.633150000000000000e+05 1.630220000000000000e+05 1.622690000000000000e+05 1.618020000000000000e+05 1.611150000000000000e+05 1.608420000000000000e+05 1.606310000000000000e+05 1.593560000000000000e+05 1.588970000000000000e+05 1.586930000000000000e+05 1.585990000000000000e+05 1.576070000000000000e+05 1.572090000000000000e+05 1.565350000000000000e+05 1.562460000000000000e+05 1.560860000000000000e+05 1.550390000000000000e+05 1.540680000000000000e+05 1.552180000000000000e+05 1.542010000000000000e+05 1.537690000000000000e+05 1.532160000000000000e+05 1.526370000000000000e+05 1.527820000000000000e+05 1.516450000000000000e+05 1.517610000000000000e+05 1.502070000000000000e+05 1.503210000000000000e+05 1.502060000000000000e+05 1.501580000000000000e+05 1.492860000000000000e+05 1.493180000000000000e+05 1.487020000000000000e+05 1.474090000000000000e+05 1.474190000000000000e+05 1.462010000000000000e+05 1.452720000000000000e+05 1.458380000000000000e+05 1.462330000000000000e+05 1.455710000000000000e+05 1.455250000000000000e+05 1.448630000000000000e+05 1.448040000000000000e+05 1.438460000000000000e+05 1.438440000000000000e+05 1.429710000000000000e+05 1.429940000000000000e+05 1.426900000000000000e+05 1.420550000000000000e+05 1.413660000000000000e+05 1.413490000000000000e+05 1.399780000000000000e+05 1.407580000000000000e+05 1.396490000000000000e+05 1.386940000000000000e+05 1.400410000000000000e+05 1.386930000000000000e+05 1.382040000000000000e+05 1.380800000000000000e+05 1.378020000000000000e+05 1.378120000000000000e+05 1.371150000000000000e+05 1.374150000000000000e+05 1.365630000000000000e+05 1.364020000000000000e+05 1.360290000000000000e+05 1.358400000000000000e+05 1.359540000000000000e+05 1.348180000000000000e+05 1.343970000000000000e+05 1.348670000000000000e+05 1.349540000000000000e+05 1.343340000000000000e+05 1.346810000000000000e+05 1.338810000000000000e+05 1.324400000000000000e+05 1.325850000000000000e+05 1.322900000000000000e+05 1.330240000000000000e+05 1.320940000000000000e+05 1.323200000000000000e+05 1.309970000000000000e+05 1.309870000000000000e+05 1.306550000000000000e+05 1.304640000000000000e+05 1.309520000000000000e+05 1.302840000000000000e+05 1.291420000000000000e+05 1.298930000000000000e+05 1.296160000000000000e+05 1.292570000000000000e+05 1.294160000000000000e+05 1.289650000000000000e+05 1.286370000000000000e+05 1.281720000000000000e+05 1.278570000000000000e+05 1.276730000000000000e+05 1.278130000000000000e+05 1.279820000000000000e+05 1.271620000000000000e+05 1.273950000000000000e+05 1.269660000000000000e+05 1.266750000000000000e+05 1.266460000000000000e+05 1.256150000000000000e+05 1.259900000000000000e+05 1.259920000000000000e+05 1.253370000000000000e+05 1.248180000000000000e+05 1.242080000000000000e+05 1.245670000000000000e+05 1.242140000000000000e+05 1.243260000000000000e+05 1.234350000000000000e+05 1.236290000000000000e+05 1.233150000000000000e+05 1.234950000000000000e+05 1.231030000000000000e+05 1.223550000000000000e+05 1.224990000000000000e+05 1.228640000000000000e+05 1.228910000000000000e+05 1.222100000000000000e+05 1.220180000000000000e+05 1.214580000000000000e+05 1.209800000000000000e+05 1.215220000000000000e+05 1.212040000000000000e+05 1.208430000000000000e+05 1.202230000000000000e+05 1.205410000000000000e+05 1.200320000000000000e+05 1.204270000000000000e+05 1.194720000000000000e+05 1.194190000000000000e+05 1.190040000000000000e+05 1.188970000000000000e+05 1.193680000000000000e+05 1.190240000000000000e+05 1.180650000000000000e+05 1.177650000000000000e+05 1.183590000000000000e+05 1.179590000000000000e+05 1.175860000000000000e+05 1.179690000000000000e+05 1.174240000000000000e+05 1.179440000000000000e+05 1.172130000000000000e+05 1.169430000000000000e+05 1.173160000000000000e+05 1.167000000000000000e+05 1.159900000000000000e+05 1.164720000000000000e+05 1.159470000000000000e+05 1.164870000000000000e+05 1.160480000000000000e+05 1.153590000000000000e+05 1.158410000000000000e+05 1.145290000000000000e+05 1.151170000000000000e+05 1.146140000000000000e+05 1.146300000000000000e+05 1.148910000000000000e+05 1.142850000000000000e+05 1.143210000000000000e+05 1.138310000000000000e+05 1.140410000000000000e+05 1.134530000000000000e+05 1.133930000000000000e+05 1.131270000000000000e+05 1.126660000000000000e+05 1.128280000000000000e+05 1.125420000000000000e+05 1.126260000000000000e+05 1.128970000000000000e+05 1.120190000000000000e+05 1.124620000000000000e+05 1.122070000000000000e+05 1.117800000000000000e+05 1.116260000000000000e+05 1.109840000000000000e+05 1.115970000000000000e+05 1.112190000000000000e+05 1.113050000000000000e+05 1.104170000000000000e+05 1.102910000000000000e+05 1.108490000000000000e+05 1.102910000000000000e+05 1.099670000000000000e+05 1.099990000000000000e+05 1.097530000000000000e+05 1.097190000000000000e+05 1.097160000000000000e+05 1.092220000000000000e+05 1.094060000000000000e+05 1.092710000000000000e+05 1.089660000000000000e+05 1.084960000000000000e+05 1.082800000000000000e+05 1.083610000000000000e+05 1.078330000000000000e+05 1.088830000000000000e+05 1.079990000000000000e+05 1.079040000000000000e+05 1.077710000000000000e+05 1.080310000000000000e+05 1.078440000000000000e+05 1.075950000000000000e+05 1.079780000000000000e+05 1.077100000000000000e+05 1.072430000000000000e+05 1.069390000000000000e+05 1.071170000000000000e+05 1.069140000000000000e+05 1.063560000000000000e+05 1.059120000000000000e+05 1.066990000000000000e+05 1.062710000000000000e+05 1.067040000000000000e+05 1.060110000000000000e+05 1.054270000000000000e+05 1.058110000000000000e+05 1.059010000000000000e+05 1.050490000000000000e+05 1.058650000000000000e+05 1.052310000000000000e+05 1.054720000000000000e+05 1.049540000000000000e+05 1.045440000000000000e+05 1.051940000000000000e+05 1.048080000000000000e+05 1.046200000000000000e+05 1.048470000000000000e+05 1.047740000000000000e+05 1.041040000000000000e+05 1.038660000000000000e+05 1.039730000000000000e+05 1.039750000000000000e+05 1.034800000000000000e+05 1.039440000000000000e+05 1.039520000000000000e+05 1.029670000000000000e+05 1.033920000000000000e+05 1.038550000000000000e+05 1.029420000000000000e+05 1.025700000000000000e+05 1.031970000000000000e+05 1.027170000000000000e+05 1.027320000000000000e+05 1.025990000000000000e+05 1.032830000000000000e+05 1.024000000000000000e+05 1.023860000000000000e+05 1.024900000000000000e+05 1.018920000000000000e+05 1.020710000000000000e+05 1.026470000000000000e+05 1.019210000000000000e+05 1.017950000000000000e+05 1.013900000000000000e+05 1.018630000000000000e+05 1.018160000000000000e+05 1.016180000000000000e+05 1.012470000000000000e+05 1.011490000000000000e+05 1.009570000000000000e+05 1.008490000000000000e+05 1.013620000000000000e+05 1.013470000000000000e+05 1.006760000000000000e+05 1.009220000000000000e+05 1.011670000000000000e+05 1.002450000000000000e+05 1.003960000000000000e+05 1.005850000000000000e+05 9.989300000000000000e+04 1.001210000000000000e+05 1.003610000000000000e+05 9.982800000000000000e+04 1.003190000000000000e+05 9.975300000000000000e+04 9.936100000000000000e+04 9.969000000000000000e+04 9.935000000000000000e+04 9.958700000000000000e+04 9.930300000000000000e+04 9.920500000000000000e+04 9.911700000000000000e+04 9.895100000000000000e+04 9.939500000000000000e+04 9.840400000000000000e+04 9.807600000000000000e+04 9.899500000000000000e+04 9.867500000000000000e+04 9.864900000000000000e+04 9.828500000000000000e+04 9.852400000000000000e+04 9.775800000000000000e+04 9.822800000000000000e+04 9.819400000000000000e+04 9.819900000000000000e+04 9.761100000000000000e+04 9.728500000000000000e+04 9.774800000000000000e+04 9.771300000000000000e+04 9.728000000000000000e+04 9.751200000000000000e+04 9.727200000000000000e+04 9.749000000000000000e+04 9.737800000000000000e+04 9.737200000000000000e+04 9.725600000000000000e+04 9.739700000000000000e+04 9.689400000000000000e+04 9.698800000000000000e+04 9.678900000000000000e+04 9.653800000000000000e+04 9.657700000000000000e+04 9.587700000000000000e+04 9.604500000000000000e+04 9.601800000000000000e+04 9.556900000000000000e+04 9.588300000000000000e+04 9.564700000000000000e+04 9.612000000000000000e+04 9.529800000000000000e+04 9.553600000000000000e+04 9.499800000000000000e+04 9.588300000000000000e+04 9.560400000000000000e+04 9.557600000000000000e+04 9.570700000000000000e+04 9.582300000000000000e+04 9.513800000000000000e+04 9.532400000000000000e+04 9.509200000000000000e+04 9.482300000000000000e+04 9.511100000000000000e+04 9.598900000000000000e+04 9.492000000000000000e+04 9.435400000000000000e+04 9.486400000000000000e+04 9.541700000000000000e+04 9.442800000000000000e+04 9.484500000000000000e+04 9.453300000000000000e+04 9.418400000000000000e+04 9.431200000000000000e+04 9.403000000000000000e+04 9.407000000000000000e+04 9.390400000000000000e+04 9.401200000000000000e+04 9.377300000000000000e+04 9.401800000000000000e+04 9.393900000000000000e+04 9.445700000000000000e+04 9.365500000000000000e+04 9.345800000000000000e+04 9.318800000000000000e+04 9.318000000000000000e+04 9.323800000000000000e+04 9.329200000000000000e+04 9.310100000000000000e+04 9.328200000000000000e+04 9.308200000000000000e+04 9.275200000000000000e+04 9.254800000000000000e+04 9.273300000000000000e+04 9.325700000000000000e+04 9.323300000000000000e+04 9.317400000000000000e+04 9.326000000000000000e+04 9.237900000000000000e+04 9.262900000000000000e+04 9.269200000000000000e+04 9.264700000000000000e+04 9.232600000000000000e+04 9.232400000000000000e+04 9.207600000000000000e+04 9.227900000000000000e+04 9.200800000000000000e+04 9.213500000000000000e+04 9.123300000000000000e+04 9.169700000000000000e+04 9.204700000000000000e+04 9.175300000000000000e+04 9.214700000000000000e+04 9.169100000000000000e+04 9.137000000000000000e+04 9.149500000000000000e+04 9.124700000000000000e+04 9.131900000000000000e+04 9.076400000000000000e+04 9.143200000000000000e+04 9.110700000000000000e+04 9.053700000000000000e+04 9.081700000000000000e+04 9.129500000000000000e+04 9.081900000000000000e+04 9.111300000000000000e+04 9.133600000000000000e+04 9.030900000000000000e+04 9.067300000000000000e+04 9.060300000000000000e+04 9.031700000000000000e+04 9.030500000000000000e+04 9.075600000000000000e+04 9.021300000000000000e+04 9.011500000000000000e+04 9.003500000000000000e+04 9.076800000000000000e+04 9.009000000000000000e+04 9.014800000000000000e+04 9.001200000000000000e+04 8.976500000000000000e+04 8.973100000000000000e+04 8.977500000000000000e+04 9.012400000000000000e+04 8.906500000000000000e+04 8.980700000000000000e+04 8.983900000000000000e+04 8.980800000000000000e+04 8.993600000000000000e+04 8.925000000000000000e+04 8.913300000000000000e+04 8.928600000000000000e+04 8.934600000000000000e+04 8.887500000000000000e+04 8.884000000000000000e+04 8.883900000000000000e+04 8.930500000000000000e+04 8.896900000000000000e+04 8.839000000000000000e+04 8.889700000000000000e+04 8.843900000000000000e+04 8.850600000000000000e+04 8.783800000000000000e+04 8.868500000000000000e+04 8.826700000000000000e+04 8.851000000000000000e+04 8.874400000000000000e+04 8.830800000000000000e+04 8.819300000000000000e+04 8.799000000000000000e+04 8.815800000000000000e+04 8.849600000000000000e+04 8.789400000000000000e+04 8.808100000000000000e+04 8.799300000000000000e+04 8.811800000000000000e+04 8.711600000000000000e+04 8.739300000000000000e+04 8.690800000000000000e+04 8.724600000000000000e+04 8.763600000000000000e+04 8.791300000000000000e+04 8.751300000000000000e+04 8.743000000000000000e+04 8.703200000000000000e+04 8.692700000000000000e+04 8.785300000000000000e+04 8.711500000000000000e+04 8.655600000000000000e+04 8.691100000000000000e+04 8.689600000000000000e+04 8.684500000000000000e+04 8.674800000000000000e+04 8.742500000000000000e+04 8.656600000000000000e+04 8.732900000000000000e+04 8.727200000000000000e+04 8.616200000000000000e+04 8.647400000000000000e+04 8.711500000000000000e+04 8.664600000000000000e+04 8.671500000000000000e+04 8.614900000000000000e+04 8.630700000000000000e+04 8.638200000000000000e+04 8.635700000000000000e+04 8.617500000000000000e+04 8.608200000000000000e+04 8.556900000000000000e+04 8.611300000000000000e+04 8.626800000000000000e+04 8.578900000000000000e+04 8.559700000000000000e+04 8.606700000000000000e+04 8.544300000000000000e+04 8.573700000000000000e+04 8.587100000000000000e+04 8.556700000000000000e+04 8.568800000000000000e+04 8.543400000000000000e+04 8.540100000000000000e+04 8.606300000000000000e+04 8.522000000000000000e+04 8.502100000000000000e+04 8.474400000000000000e+04 8.514900000000000000e+04 8.537500000000000000e+04 8.506300000000000000e+04 8.496800000000000000e+04 8.504300000000000000e+04 8.425200000000000000e+04 8.489600000000000000e+04 8.460700000000000000e+04 8.439800000000000000e+04 8.481300000000000000e+04 8.420400000000000000e+04 8.507000000000000000e+04 8.469800000000000000e+04 8.421800000000000000e+04 8.436200000000000000e+04 8.429900000000000000e+04 8.459000000000000000e+04 8.424100000000000000e+04 8.388000000000000000e+04 8.380600000000000000e+04 8.424900000000000000e+04 8.438100000000000000e+04 8.400100000000000000e+04 8.384400000000000000e+04 8.373900000000000000e+04 8.355800000000000000e+04 8.352700000000000000e+04 8.439900000000000000e+04 8.370500000000000000e+04 8.383300000000000000e+04 8.406500000000000000e+04 8.354100000000000000e+04 8.398200000000000000e+04 8.342600000000000000e+04 8.337300000000000000e+04 8.340300000000000000e+04 8.330900000000000000e+04 8.294800000000000000e+04 8.382500000000000000e+04 8.324300000000000000e+04 8.280400000000000000e+04 8.305900000000000000e+04 8.275300000000000000e+04 8.300400000000000000e+04 8.264400000000000000e+04 8.293800000000000000e+04 8.262200000000000000e+04 8.270000000000000000e+04 8.253100000000000000e+04 8.292100000000000000e+04 8.225200000000000000e+04 8.225200000000000000e+04 8.221800000000000000e+04 8.187600000000000000e+04 8.189700000000000000e+04 8.232600000000000000e+04 8.252800000000000000e+04 8.188000000000000000e+04 8.184500000000000000e+04 8.154300000000000000e+04 8.220400000000000000e+04 8.177200000000000000e+04 8.204500000000000000e+04 8.168800000000000000e+04 8.121700000000000000e+04 8.226800000000000000e+04 8.213400000000000000e+04 8.193300000000000000e+04 8.169800000000000000e+04 8.184000000000000000e+04 8.157000000000000000e+04 8.162000000000000000e+04 8.165600000000000000e+04 8.148900000000000000e+04 8.139000000000000000e+04 8.074700000000000000e+04 8.182300000000000000e+04 8.123600000000000000e+04 8.135700000000000000e+04 8.107600000000000000e+04 8.125300000000000000e+04 8.100100000000000000e+04 8.122000000000000000e+04 8.179900000000000000e+04 8.077000000000000000e+04 8.101600000000000000e+04 8.047400000000000000e+04 8.072900000000000000e+04 8.116800000000000000e+04 8.067200000000000000e+04 8.095800000000000000e+04 8.093200000000000000e+04 8.055400000000000000e+04 7.995300000000000000e+04 8.131600000000000000e+04 8.080200000000000000e+04 8.053500000000000000e+04 8.082300000000000000e+04 8.033300000000000000e+04 8.045000000000000000e+04 8.048000000000000000e+04 8.038400000000000000e+04 8.036300000000000000e+04 8.066100000000000000e+04 8.015200000000000000e+04 7.995100000000000000e+04 7.977200000000000000e+04 7.983100000000000000e+04 7.996300000000000000e+04 7.999100000000000000e+04 7.970000000000000000e+04 8.006400000000000000e+04 7.969700000000000000e+04 7.939300000000000000e+04 7.933700000000000000e+04 7.978700000000000000e+04 7.954500000000000000e+04 7.969700000000000000e+04 7.941200000000000000e+04 7.933500000000000000e+04 7.940200000000000000e+04 7.957500000000000000e+04 7.961500000000000000e+04 7.953000000000000000e+04 7.881000000000000000e+04 7.907200000000000000e+04 7.916200000000000000e+04 7.926600000000000000e+04 7.910100000000000000e+04 7.875400000000000000e+04 7.915700000000000000e+04 7.884300000000000000e+04 7.893100000000000000e+04 7.940900000000000000e+04 7.886400000000000000e+04 7.889200000000000000e+04 7.859800000000000000e+04 7.886900000000000000e+04 7.818400000000000000e+04 7.849500000000000000e+04 7.888600000000000000e+04 7.849800000000000000e+04 7.827600000000000000e+04 7.843100000000000000e+04 7.838500000000000000e+04 7.866500000000000000e+04 7.831800000000000000e+04 7.810100000000000000e+04 7.828800000000000000e+04 7.802300000000000000e+04 7.815800000000000000e+04 7.833700000000000000e+04 7.786400000000000000e+04 7.806100000000000000e+04 7.725900000000000000e+04 7.789800000000000000e+04 7.790900000000000000e+04 7.780800000000000000e+04 7.771500000000000000e+04 7.784700000000000000e+04 7.774200000000000000e+04 7.813800000000000000e+04 7.742900000000000000e+04 7.763600000000000000e+04 7.723700000000000000e+04 7.724700000000000000e+04 7.713800000000000000e+04 7.765400000000000000e+04 7.757200000000000000e+04 7.693500000000000000e+04 7.735700000000000000e+04 7.726600000000000000e+04 7.732200000000000000e+04 7.691600000000000000e+04 7.760800000000000000e+04 7.702800000000000000e+04 7.689500000000000000e+04 7.679400000000000000e+04 7.703200000000000000e+04 7.650300000000000000e+04 7.678100000000000000e+04 7.693300000000000000e+04 7.682600000000000000e+04 7.700500000000000000e+04 7.656600000000000000e+04 7.697600000000000000e+04 7.647800000000000000e+04 7.673900000000000000e+04 7.632900000000000000e+04 7.646300000000000000e+04 7.667000000000000000e+04 7.600000000000000000e+04 7.620500000000000000e+04 7.660100000000000000e+04 7.643600000000000000e+04 7.640100000000000000e+04 7.621500000000000000e+04 7.640900000000000000e+04 7.600000000000000000e+04 7.609900000000000000e+04 7.634900000000000000e+04 7.588400000000000000e+04 7.612300000000000000e+04 7.612700000000000000e+04 7.525700000000000000e+04 7.545200000000000000e+04 7.545500000000000000e+04 7.624800000000000000e+04 7.566600000000000000e+04 7.578300000000000000e+04 7.545300000000000000e+04 7.528900000000000000e+04 7.535000000000000000e+04 7.506200000000000000e+04 7.563200000000000000e+04 7.553700000000000000e+04 7.512000000000000000e+04 7.517300000000000000e+04 7.494200000000000000e+04 7.476800000000000000e+04 7.485900000000000000e+04 7.502800000000000000e+04 7.501900000000000000e+04 7.514700000000000000e+04 7.434300000000000000e+04 7.498600000000000000e+04 7.524000000000000000e+04 7.480400000000000000e+04 7.500100000000000000e+04 7.454000000000000000e+04 7.463000000000000000e+04 7.448200000000000000e+04 7.451000000000000000e+04 7.461600000000000000e+04 7.463300000000000000e+04 7.505400000000000000e+04 7.422600000000000000e+04 7.421200000000000000e+04 7.398300000000000000e+04 7.418900000000000000e+04 7.449300000000000000e+04 7.416700000000000000e+04 7.455400000000000000e+04 7.421000000000000000e+04 7.412500000000000000e+04 7.446000000000000000e+04 7.414500000000000000e+04 7.435000000000000000e+04 7.379300000000000000e+04 7.329600000000000000e+04 7.402000000000000000e+04 7.374300000000000000e+04 7.356800000000000000e+04 7.402700000000000000e+04 7.373300000000000000e+04 7.318400000000000000e+04 7.333800000000000000e+04 7.318600000000000000e+04 7.394700000000000000e+04 7.327100000000000000e+04 7.284500000000000000e+04 7.343600000000000000e+04 7.301000000000000000e+04 7.343100000000000000e+04 7.290300000000000000e+04 7.368800000000000000e+04 7.360000000000000000e+04 7.324300000000000000e+04 7.284900000000000000e+04 7.270700000000000000e+04 7.333000000000000000e+04 7.305600000000000000e+04 7.337600000000000000e+04 7.318800000000000000e+04 7.229100000000000000e+04 7.272100000000000000e+04 7.316000000000000000e+04 7.273200000000000000e+04 7.311000000000000000e+04 7.294300000000000000e+04 7.296900000000000000e+04 7.285800000000000000e+04 7.286100000000000000e+04 7.266700000000000000e+04 7.240400000000000000e+04 7.276900000000000000e+04 7.249400000000000000e+04 7.263400000000000000e+04 7.236900000000000000e+04 7.254100000000000000e+04 7.257800000000000000e+04 7.208700000000000000e+04 7.257500000000000000e+04 7.227600000000000000e+04 7.195100000000000000e+04 7.189000000000000000e+04 7.214600000000000000e+04 7.180800000000000000e+04 7.207000000000000000e+04 7.166300000000000000e+04 7.199900000000000000e+04 7.189600000000000000e+04 7.145700000000000000e+04 7.184500000000000000e+04 7.169400000000000000e+04 7.163200000000000000e+04 7.124700000000000000e+04 7.127900000000000000e+04 7.147100000000000000e+04 7.119200000000000000e+04 7.163800000000000000e+04 7.082200000000000000e+04 7.078100000000000000e+04 7.087500000000000000e+04 7.117200000000000000e+04 7.167700000000000000e+04 7.131100000000000000e+04 7.127300000000000000e+04 7.085400000000000000e+04 7.141900000000000000e+04 7.096500000000000000e+04 7.105300000000000000e+04 7.039700000000000000e+04 7.043000000000000000e+04 7.056900000000000000e+04 7.044600000000000000e+04 7.095800000000000000e+04 7.036100000000000000e+04 7.027600000000000000e+04 7.110000000000000000e+04 7.064200000000000000e+04 7.012600000000000000e+04 7.055300000000000000e+04 7.048000000000000000e+04 7.063000000000000000e+04 6.999000000000000000e+04 7.038600000000000000e+04 7.002200000000000000e+04 7.036400000000000000e+04 7.002600000000000000e+04 7.057900000000000000e+04 7.058000000000000000e+04 7.003500000000000000e+04 7.027400000000000000e+04 7.010500000000000000e+04 7.018000000000000000e+04 7.008400000000000000e+04 7.008900000000000000e+04 6.928900000000000000e+04 7.009500000000000000e+04 6.997400000000000000e+04 6.978400000000000000e+04 6.956800000000000000e+04 7.008300000000000000e+04 6.921800000000000000e+04 7.010000000000000000e+04 6.985600000000000000e+04 6.907900000000000000e+04 6.948500000000000000e+04 6.979600000000000000e+04 6.958400000000000000e+04 6.945900000000000000e+04 6.893200000000000000e+04 6.872100000000000000e+04 6.956800000000000000e+04 6.978200000000000000e+04 6.922800000000000000e+04 6.919800000000000000e+04 6.934800000000000000e+04 6.925200000000000000e+04 6.919000000000000000e+04 6.901800000000000000e+04 6.899200000000000000e+04 6.945200000000000000e+04 6.866900000000000000e+04 6.893300000000000000e+04 6.908800000000000000e+04 6.851600000000000000e+04 6.863100000000000000e+04 6.911700000000000000e+04 6.855900000000000000e+04 6.891700000000000000e+04 6.891900000000000000e+04 6.859900000000000000e+04 6.869500000000000000e+04 6.854900000000000000e+04 6.864500000000000000e+04 6.812600000000000000e+04 6.845300000000000000e+04 6.852400000000000000e+04 6.808200000000000000e+04 6.829900000000000000e+04 6.812200000000000000e+04 6.806700000000000000e+04 6.816000000000000000e+04 6.784100000000000000e+04 6.847400000000000000e+04 6.775200000000000000e+04 6.826000000000000000e+04 6.808100000000000000e+04 6.758900000000000000e+04 6.824600000000000000e+04 6.779700000000000000e+04 6.806300000000000000e+04 6.783200000000000000e+04 6.780000000000000000e+04 6.742200000000000000e+04 6.752700000000000000e+04 6.803300000000000000e+04 6.799800000000000000e+04 6.773900000000000000e+04 6.792000000000000000e+04 6.763000000000000000e+04 6.735900000000000000e+04 6.702000000000000000e+04 6.682200000000000000e+04 6.742300000000000000e+04 6.716000000000000000e+04 6.752000000000000000e+04 6.728700000000000000e+04 6.673900000000000000e+04 6.747200000000000000e+04 6.750400000000000000e+04 6.715000000000000000e+04 6.713800000000000000e+04 6.729900000000000000e+04 6.713500000000000000e+04 6.696200000000000000e+04 6.679200000000000000e+04 6.683800000000000000e+04 6.711800000000000000e+04 6.729200000000000000e+04 6.675300000000000000e+04 6.639800000000000000e+04 6.651400000000000000e+04 6.636000000000000000e+04 6.635400000000000000e+04 6.671400000000000000e+04 6.687300000000000000e+04 6.670000000000000000e+04 6.645200000000000000e+04 6.612500000000000000e+04 6.576600000000000000e+04 6.624700000000000000e+04 6.619900000000000000e+04 6.586300000000000000e+04 6.590800000000000000e+04 6.596200000000000000e+04 6.610600000000000000e+04 6.639700000000000000e+04 6.601500000000000000e+04 6.641800000000000000e+04 6.621000000000000000e+04 6.604500000000000000e+04 6.611400000000000000e+04 6.590300000000000000e+04 6.627300000000000000e+04 6.544400000000000000e+04 6.568700000000000000e+04 6.601700000000000000e+04 6.623000000000000000e+04 6.534400000000000000e+04 6.540800000000000000e+04 6.589000000000000000e+04 6.569800000000000000e+04 6.571300000000000000e+04 6.538800000000000000e+04 6.561000000000000000e+04 6.574700000000000000e+04 6.534700000000000000e+04 6.553700000000000000e+04 6.566800000000000000e+04 6.500700000000000000e+04 6.591200000000000000e+04 6.520700000000000000e+04 6.500300000000000000e+04 6.510400000000000000e+04 6.511100000000000000e+04 6.475100000000000000e+04 6.489600000000000000e+04 6.499900000000000000e+04 6.488000000000000000e+04 6.490300000000000000e+04 6.453600000000000000e+04 6.532000000000000000e+04 6.508400000000000000e+04 6.468100000000000000e+04 6.514500000000000000e+04 6.472100000000000000e+04 6.460300000000000000e+04 6.445900000000000000e+04 6.474900000000000000e+04 6.462800000000000000e+04 6.486000000000000000e+04 6.476000000000000000e+04 6.431800000000000000e+04 6.457700000000000000e+04 6.459100000000000000e+04 6.396600000000000000e+04 6.443000000000000000e+04 6.414200000000000000e+04 6.418200000000000000e+04 6.409900000000000000e+04 6.447300000000000000e+04 6.403500000000000000e+04 6.443000000000000000e+04 6.414300000000000000e+04 6.379400000000000000e+04 6.414400000000000000e+04 6.398600000000000000e+04 6.381600000000000000e+04 6.394300000000000000e+04 6.436100000000000000e+04 6.396900000000000000e+04 6.390500000000000000e+04 6.395200000000000000e+04 6.372000000000000000e+04 6.412600000000000000e+04 6.351200000000000000e+04 6.370100000000000000e+04 6.377500000000000000e+04 6.323000000000000000e+04 6.379200000000000000e+04 6.349600000000000000e+04 6.368300000000000000e+04 6.308600000000000000e+04 6.312500000000000000e+04 6.332200000000000000e+04 6.362800000000000000e+04 6.349000000000000000e+04 6.312300000000000000e+04 6.347700000000000000e+04 6.291300000000000000e+04 6.342500000000000000e+04 6.291700000000000000e+04 6.287200000000000000e+04 6.255900000000000000e+04 6.291100000000000000e+04 6.282500000000000000e+04 6.280200000000000000e+04 6.288700000000000000e+04 6.283200000000000000e+04 6.239300000000000000e+04 6.221400000000000000e+04 6.276100000000000000e+04 6.295700000000000000e+04 6.256400000000000000e+04 6.249200000000000000e+04 6.237100000000000000e+04 6.256100000000000000e+04 6.227400000000000000e+04 6.221700000000000000e+04 6.254200000000000000e+04 6.254800000000000000e+04 6.244200000000000000e+04 6.197900000000000000e+04 6.210100000000000000e+04 6.262500000000000000e+04 6.231300000000000000e+04 6.210900000000000000e+04 6.205100000000000000e+04 6.214600000000000000e+04 6.247800000000000000e+04 6.211800000000000000e+04 6.188200000000000000e+04 6.164900000000000000e+04 6.120400000000000000e+04 6.201800000000000000e+04 6.203300000000000000e+04 6.201500000000000000e+04 6.193500000000000000e+04 6.148800000000000000e+04 6.201700000000000000e+04 6.178900000000000000e+04 6.155100000000000000e+04 6.142500000000000000e+04 6.152400000000000000e+04 6.152600000000000000e+04 6.144200000000000000e+04 6.162000000000000000e+04 6.079800000000000000e+04 6.153400000000000000e+04 6.171900000000000000e+04 6.166200000000000000e+04 6.142500000000000000e+04 6.107900000000000000e+04 6.119700000000000000e+04 6.111200000000000000e+04 6.119000000000000000e+04 6.100100000000000000e+04 6.116400000000000000e+04 6.150100000000000000e+04 6.124400000000000000e+04 6.111400000000000000e+04 6.077000000000000000e+04 6.074000000000000000e+04 6.106000000000000000e+04 6.053200000000000000e+04 6.094900000000000000e+04 6.091200000000000000e+04 6.076700000000000000e+04 6.096900000000000000e+04 6.088300000000000000e+04 6.054900000000000000e+04 6.075900000000000000e+04 6.053700000000000000e+04 6.054700000000000000e+04 6.022200000000000000e+04 6.051400000000000000e+04 6.047600000000000000e+04 6.020500000000000000e+04 6.041500000000000000e+04 6.010100000000000000e+04 6.045000000000000000e+04 6.029000000000000000e+04 6.038300000000000000e+04 6.017000000000000000e+04 6.029500000000000000e+04 5.985100000000000000e+04 6.027200000000000000e+04 6.049000000000000000e+04 6.012400000000000000e+04 6.008500000000000000e+04 6.029200000000000000e+04 6.035500000000000000e+04 5.950000000000000000e+04 5.985700000000000000e+04 5.980400000000000000e+04 5.927500000000000000e+04 5.999400000000000000e+04 5.973500000000000000e+04 5.990100000000000000e+04 5.961800000000000000e+04 5.953800000000000000e+04 6.008100000000000000e+04 5.970100000000000000e+04 5.906500000000000000e+04 5.953900000000000000e+04 5.977000000000000000e+04 5.949700000000000000e+04 5.913600000000000000e+04 5.936000000000000000e+04 5.907600000000000000e+04 5.943800000000000000e+04 5.932800000000000000e+04 5.917500000000000000e+04 5.900300000000000000e+04 5.879100000000000000e+04 5.925500000000000000e+04 5.891300000000000000e+04 5.901100000000000000e+04 5.951900000000000000e+04 5.914300000000000000e+04 5.873800000000000000e+04 5.874600000000000000e+04 5.919200000000000000e+04 5.894200000000000000e+04 5.865200000000000000e+04 5.875400000000000000e+04 5.858100000000000000e+04 5.876600000000000000e+04 5.891900000000000000e+04 5.890800000000000000e+04 5.836500000000000000e+04 5.908700000000000000e+04 5.883400000000000000e+04 5.837400000000000000e+04 5.874000000000000000e+04 5.861300000000000000e+04 5.852000000000000000e+04 5.838900000000000000e+04 5.845200000000000000e+04 5.863400000000000000e+04 5.787800000000000000e+04 5.862500000000000000e+04 5.823200000000000000e+04 5.817900000000000000e+04 5.824300000000000000e+04 5.833900000000000000e+04 5.826200000000000000e+04 5.795800000000000000e+04 5.797200000000000000e+04 5.848600000000000000e+04 5.827100000000000000e+04 5.862800000000000000e+04 5.793100000000000000e+04 5.772600000000000000e+04 5.762900000000000000e+04 5.813800000000000000e+04 5.784400000000000000e+04 5.799500000000000000e+04 5.788100000000000000e+04 5.804500000000000000e+04 5.766300000000000000e+04 5.768000000000000000e+04 5.749000000000000000e+04 5.734200000000000000e+04 5.740100000000000000e+04 5.757000000000000000e+04 5.715100000000000000e+04 5.755500000000000000e+04 5.736000000000000000e+04 5.756200000000000000e+04 5.748600000000000000e+04 5.717400000000000000e+04 5.701400000000000000e+04 5.720700000000000000e+04 5.705500000000000000e+04 5.686300000000000000e+04 5.710700000000000000e+04 5.679000000000000000e+04 5.674600000000000000e+04 5.713800000000000000e+04 5.625900000000000000e+04 5.746900000000000000e+04 5.676400000000000000e+04 5.722800000000000000e+04 5.662100000000000000e+04 5.665200000000000000e+04 5.649700000000000000e+04 5.680100000000000000e+04 5.645700000000000000e+04 5.644300000000000000e+04 5.624400000000000000e+04 5.671400000000000000e+04 5.679100000000000000e+04 5.670800000000000000e+04 5.591000000000000000e+04 5.628400000000000000e+04 5.645800000000000000e+04 5.640000000000000000e+04 5.655400000000000000e+04 5.623900000000000000e+04 5.678200000000000000e+04 5.621200000000000000e+04 5.664100000000000000e+04 5.598500000000000000e+04 5.579700000000000000e+04 5.594000000000000000e+04 5.622600000000000000e+04 5.613100000000000000e+04 5.615300000000000000e+04 5.583300000000000000e+04 5.658100000000000000e+04 5.603100000000000000e+04 5.544300000000000000e+04 5.543200000000000000e+04 5.559400000000000000e+04 5.531800000000000000e+04 5.577500000000000000e+04 5.570700000000000000e+04 5.553100000000000000e+04 5.557900000000000000e+04 5.589200000000000000e+04 5.510400000000000000e+04 5.556300000000000000e+04 5.503300000000000000e+04 5.551100000000000000e+04 5.544200000000000000e+04 5.538200000000000000e+04 5.505300000000000000e+04 5.518800000000000000e+04 5.565200000000000000e+04 5.512000000000000000e+04 5.533600000000000000e+04 5.527800000000000000e+04 5.527600000000000000e+04 5.516700000000000000e+04 5.490600000000000000e+04 5.521400000000000000e+04 5.497900000000000000e+04 5.453500000000000000e+04 5.502600000000000000e+04 5.515100000000000000e+04 5.540000000000000000e+04 5.512600000000000000e+04 5.463900000000000000e+04 5.478000000000000000e+04 5.494000000000000000e+04 5.450800000000000000e+04 5.458900000000000000e+04 5.502900000000000000e+04 5.470600000000000000e+04 5.427300000000000000e+04 5.470700000000000000e+04 5.454200000000000000e+04 5.435600000000000000e+04 5.437700000000000000e+04 5.477400000000000000e+04 5.515900000000000000e+04 5.453200000000000000e+04 5.421800000000000000e+04 5.454000000000000000e+04 5.447000000000000000e+04 5.455800000000000000e+04 5.391500000000000000e+04 5.467000000000000000e+04 5.441800000000000000e+04 5.416000000000000000e+04 5.389200000000000000e+04 5.421600000000000000e+04 5.407500000000000000e+04 5.392500000000000000e+04 5.375400000000000000e+04 5.445700000000000000e+04 5.420700000000000000e+04 5.454700000000000000e+04 5.387600000000000000e+04 5.340500000000000000e+04 5.416300000000000000e+04 5.404000000000000000e+04 5.329300000000000000e+04 5.398800000000000000e+04 5.352700000000000000e+04 5.337800000000000000e+04 5.364600000000000000e+04 5.370900000000000000e+04 5.378500000000000000e+04 5.407000000000000000e+04 5.370000000000000000e+04 5.325300000000000000e+04 5.357500000000000000e+04 5.327300000000000000e+04 5.297300000000000000e+04 5.316500000000000000e+04 5.333100000000000000e+04 5.304200000000000000e+04 5.301300000000000000e+04 5.350200000000000000e+04 5.339800000000000000e+04 5.269600000000000000e+04 5.296500000000000000e+04 5.266300000000000000e+04 5.291500000000000000e+04 5.329700000000000000e+04 5.328500000000000000e+04 5.320400000000000000e+04 5.286400000000000000e+04 5.300900000000000000e+04 5.269600000000000000e+04 5.274800000000000000e+04 5.303000000000000000e+04 5.266400000000000000e+04 5.248800000000000000e+04 5.292700000000000000e+04 5.239900000000000000e+04 5.254700000000000000e+04 5.261000000000000000e+04 5.272700000000000000e+04 5.230200000000000000e+04 5.238300000000000000e+04 5.269400000000000000e+04 5.212700000000000000e+04 5.237000000000000000e+04 5.234000000000000000e+04 5.230900000000000000e+04 5.240000000000000000e+04 5.213200000000000000e+04 5.214400000000000000e+04 5.247900000000000000e+04 5.216500000000000000e+04 5.246600000000000000e+04 5.215000000000000000e+04 5.197800000000000000e+04 5.214100000000000000e+04 5.243900000000000000e+04 5.185700000000000000e+04 5.208800000000000000e+04 5.203600000000000000e+04 5.214500000000000000e+04 5.186900000000000000e+04 5.209900000000000000e+04 5.193000000000000000e+04 5.137600000000000000e+04 5.166300000000000000e+04 5.182000000000000000e+04 5.147300000000000000e+04 5.151000000000000000e+04 5.164300000000000000e+04 5.169200000000000000e+04 5.164500000000000000e+04 5.136700000000000000e+04 5.138800000000000000e+04 5.104400000000000000e+04 5.133200000000000000e+04 5.141500000000000000e+04 5.123400000000000000e+04 5.105300000000000000e+04 5.114100000000000000e+04 5.119500000000000000e+04 5.136800000000000000e+04 5.121400000000000000e+04 5.137300000000000000e+04 5.132400000000000000e+04 5.094200000000000000e+04 5.160600000000000000e+04 5.127800000000000000e+04 5.063100000000000000e+04 5.153900000000000000e+04 5.045800000000000000e+04 5.106100000000000000e+04 5.093300000000000000e+04 5.088600000000000000e+04 5.126700000000000000e+04 5.076200000000000000e+04 5.087100000000000000e+04 5.079600000000000000e+04 5.054500000000000000e+04 5.081800000000000000e+04 5.078500000000000000e+04 5.089100000000000000e+04 5.076800000000000000e+04 5.079600000000000000e+04 5.049600000000000000e+04 5.051800000000000000e+04 5.046900000000000000e+04 5.052900000000000000e+04 5.018700000000000000e+04 5.061300000000000000e+04 5.069100000000000000e+04 5.046300000000000000e+04 5.014000000000000000e+04 5.064000000000000000e+04 5.032500000000000000e+04 5.038900000000000000e+04 5.013300000000000000e+04 5.021000000000000000e+04 5.038000000000000000e+04 4.990500000000000000e+04 5.003300000000000000e+04 4.978000000000000000e+04 5.026300000000000000e+04 4.981300000000000000e+04 4.963100000000000000e+04 4.994300000000000000e+04 5.027800000000000000e+04 4.991800000000000000e+04 4.995400000000000000e+04 4.993200000000000000e+04 4.996000000000000000e+04 5.008800000000000000e+04 4.987000000000000000e+04 5.046700000000000000e+04 4.997100000000000000e+04 4.987400000000000000e+04 4.980200000000000000e+04 4.982500000000000000e+04 4.982200000000000000e+04 4.992100000000000000e+04 4.971600000000000000e+04 4.970500000000000000e+04 4.943600000000000000e+04 4.974100000000000000e+04 4.952700000000000000e+04 4.948900000000000000e+04 4.939200000000000000e+04 4.972300000000000000e+04 4.940100000000000000e+04 4.926000000000000000e+04 4.926800000000000000e+04 4.957200000000000000e+04 4.874000000000000000e+04 4.915000000000000000e+04 4.939400000000000000e+04 4.940500000000000000e+04 4.948000000000000000e+04 4.899800000000000000e+04 4.898200000000000000e+04 4.913200000000000000e+04 4.894200000000000000e+04 4.940000000000000000e+04 4.916900000000000000e+04 4.862000000000000000e+04 4.926200000000000000e+04 4.869700000000000000e+04 4.915600000000000000e+04 4.902000000000000000e+04 4.895200000000000000e+04 4.859600000000000000e+04 4.855300000000000000e+04 4.877000000000000000e+04 4.865300000000000000e+04 4.852800000000000000e+04 4.833200000000000000e+04 4.867200000000000000e+04 4.851200000000000000e+04 4.860100000000000000e+04 4.900000000000000000e+04 4.834700000000000000e+04 4.838200000000000000e+04 4.824600000000000000e+04 4.825400000000000000e+04 4.794900000000000000e+04 4.810500000000000000e+04 4.819000000000000000e+04 4.832100000000000000e+04 4.854300000000000000e+04 4.802100000000000000e+04 4.830100000000000000e+04 4.814400000000000000e+04 4.793800000000000000e+04 4.842200000000000000e+04 4.784300000000000000e+04 4.785500000000000000e+04 4.822600000000000000e+04 4.755800000000000000e+04 4.807400000000000000e+04 4.797800000000000000e+04 4.831300000000000000e+04 4.791200000000000000e+04 4.772200000000000000e+04 4.766000000000000000e+04 4.779000000000000000e+04 4.779000000000000000e+04 4.773800000000000000e+04 4.741600000000000000e+04 4.767500000000000000e+04 4.769700000000000000e+04 4.785300000000000000e+04 4.770000000000000000e+04 4.810800000000000000e+04 4.737500000000000000e+04 4.781700000000000000e+04 4.733300000000000000e+04 4.724700000000000000e+04 4.793600000000000000e+04 4.736300000000000000e+04 4.739700000000000000e+04 4.728800000000000000e+04 4.764600000000000000e+04 4.720000000000000000e+04 4.720500000000000000e+04 4.735600000000000000e+04 4.742000000000000000e+04 4.736200000000000000e+04 4.726600000000000000e+04 4.699000000000000000e+04 4.720400000000000000e+04 4.726800000000000000e+04 4.689400000000000000e+04 4.712600000000000000e+04 4.747300000000000000e+04 4.695500000000000000e+04 4.679200000000000000e+04 4.723700000000000000e+04 4.727000000000000000e+04 4.711300000000000000e+04 4.721400000000000000e+04 4.716500000000000000e+04 4.686300000000000000e+04 4.672200000000000000e+04 4.677500000000000000e+04 4.658000000000000000e+04 4.703200000000000000e+04 4.711800000000000000e+04 4.668000000000000000e+04 4.649000000000000000e+04 4.689200000000000000e+04 4.663600000000000000e+04 4.669900000000000000e+04 4.642500000000000000e+04 4.637300000000000000e+04 4.648000000000000000e+04 4.671900000000000000e+04 4.651500000000000000e+04 4.642900000000000000e+04 4.610200000000000000e+04 4.670900000000000000e+04 4.612100000000000000e+04 4.637800000000000000e+04 4.652400000000000000e+04 4.655600000000000000e+04 4.620800000000000000e+04 4.618100000000000000e+04 4.643500000000000000e+04 4.619300000000000000e+04 4.620300000000000000e+04 4.630100000000000000e+04 4.601900000000000000e+04 4.652600000000000000e+04 4.614100000000000000e+04 4.626200000000000000e+04 4.599400000000000000e+04 4.568800000000000000e+04 4.582600000000000000e+04 4.615000000000000000e+04 4.628600000000000000e+04 4.554900000000000000e+04 4.591800000000000000e+04 4.619000000000000000e+04 4.599900000000000000e+04 4.574700000000000000e+04 4.598300000000000000e+04 4.597300000000000000e+04 4.566700000000000000e+04 4.582500000000000000e+04 4.605400000000000000e+04 4.596800000000000000e+04 4.552900000000000000e+04 4.573300000000000000e+04 4.576500000000000000e+04 4.536900000000000000e+04 4.562200000000000000e+04 4.551300000000000000e+04 4.517700000000000000e+04 4.595700000000000000e+04 4.606000000000000000e+04 4.579200000000000000e+04 4.523400000000000000e+04 4.526900000000000000e+04 4.517500000000000000e+04 4.543400000000000000e+04 4.553400000000000000e+04 4.512100000000000000e+04 4.473400000000000000e+04 4.553200000000000000e+04 4.566700000000000000e+04 4.541500000000000000e+04 4.550900000000000000e+04 4.549300000000000000e+04 4.538900000000000000e+04 4.505500000000000000e+04 4.519400000000000000e+04 4.479800000000000000e+04 4.551200000000000000e+04 4.539200000000000000e+04 4.514700000000000000e+04 4.469800000000000000e+04 4.524400000000000000e+04 4.467800000000000000e+04 4.506500000000000000e+04 4.460700000000000000e+04 4.487800000000000000e+04 4.468800000000000000e+04 4.483900000000000000e+04 4.464900000000000000e+04 4.441200000000000000e+04 4.437200000000000000e+04 4.465100000000000000e+04 4.468700000000000000e+04 4.483700000000000000e+04 4.470300000000000000e+04 4.519900000000000000e+04 4.444600000000000000e+04 4.486300000000000000e+04 4.477900000000000000e+04 4.439000000000000000e+04 4.458100000000000000e+04 4.472900000000000000e+04 4.463800000000000000e+04 4.434700000000000000e+04 4.415000000000000000e+04 4.440400000000000000e+04 4.412500000000000000e+04 4.468900000000000000e+04 4.449600000000000000e+04 4.417800000000000000e+04 4.406400000000000000e+04 4.450200000000000000e+04 4.410500000000000000e+04 4.405600000000000000e+04 4.476100000000000000e+04 4.440300000000000000e+04 4.434300000000000000e+04 4.450100000000000000e+04 4.419700000000000000e+04 4.422100000000000000e+04 4.406200000000000000e+04 4.413600000000000000e+04 4.412500000000000000e+04 4.416400000000000000e+04 4.411200000000000000e+04 4.398500000000000000e+04 4.416200000000000000e+04 4.442500000000000000e+04 4.405700000000000000e+04 4.367000000000000000e+04 4.395700000000000000e+04 4.395500000000000000e+04 4.378200000000000000e+04 4.349400000000000000e+04 4.400000000000000000e+04 4.362600000000000000e+04 4.345400000000000000e+04 4.325500000000000000e+04 4.359400000000000000e+04 4.357800000000000000e+04 4.358000000000000000e+04 4.341100000000000000e+04 4.344300000000000000e+04 4.357200000000000000e+04 4.332300000000000000e+04 4.325200000000000000e+04 4.351700000000000000e+04 4.320400000000000000e+04 4.307700000000000000e+04 4.376700000000000000e+04 4.300600000000000000e+04 4.317000000000000000e+04 4.322900000000000000e+04 4.326100000000000000e+04 4.328200000000000000e+04 4.348400000000000000e+04 4.287200000000000000e+04 4.280200000000000000e+04 4.330300000000000000e+04 4.304500000000000000e+04 4.289000000000000000e+04 4.330200000000000000e+04 4.375600000000000000e+04 4.286700000000000000e+04 4.294500000000000000e+04 4.305000000000000000e+04 4.305400000000000000e+04 4.273300000000000000e+04 4.273300000000000000e+04 4.289400000000000000e+04 4.274000000000000000e+04 4.303600000000000000e+04 4.274700000000000000e+04 4.323000000000000000e+04 4.285800000000000000e+04 4.290400000000000000e+04 4.292900000000000000e+04 4.311700000000000000e+04 4.340000000000000000e+04 4.220400000000000000e+04 4.260700000000000000e+04 4.284200000000000000e+04 4.255700000000000000e+04 4.260600000000000000e+04 4.251700000000000000e+04 4.198200000000000000e+04 4.249200000000000000e+04 4.247300000000000000e+04 4.312900000000000000e+04 4.260800000000000000e+04 4.239700000000000000e+04 4.242800000000000000e+04 4.194100000000000000e+04 4.243700000000000000e+04 4.212700000000000000e+04 4.246400000000000000e+04 4.252700000000000000e+04 4.251400000000000000e+04 4.226000000000000000e+04 4.215000000000000000e+04 4.252200000000000000e+04 4.234500000000000000e+04 4.231400000000000000e+04 4.195900000000000000e+04 4.196700000000000000e+04 4.238300000000000000e+04 4.219100000000000000e+04 4.217300000000000000e+04 4.170100000000000000e+04 4.203300000000000000e+04 4.205500000000000000e+04 4.178500000000000000e+04 4.196400000000000000e+04 4.196300000000000000e+04 4.189700000000000000e+04 4.185000000000000000e+04 4.193400000000000000e+04 4.203000000000000000e+04 4.222700000000000000e+04 4.166900000000000000e+04 4.203000000000000000e+04 4.153100000000000000e+04 4.175200000000000000e+04 4.154200000000000000e+04 4.181800000000000000e+04 4.134900000000000000e+04 4.207000000000000000e+04 4.154900000000000000e+04 4.144900000000000000e+04 4.145000000000000000e+04 4.171600000000000000e+04 4.161300000000000000e+04 4.170300000000000000e+04 4.147200000000000000e+04 4.157300000000000000e+04 4.163000000000000000e+04 4.158000000000000000e+04 4.165000000000000000e+04 4.140200000000000000e+04 4.117400000000000000e+04 4.125300000000000000e+04 4.136900000000000000e+04 4.115900000000000000e+04 4.122400000000000000e+04 4.112800000000000000e+04 4.154700000000000000e+04 4.112600000000000000e+04 4.110200000000000000e+04 4.098800000000000000e+04 4.140100000000000000e+04 4.099100000000000000e+04 4.111300000000000000e+04 4.115300000000000000e+04 4.134300000000000000e+04 4.087600000000000000e+04 4.124100000000000000e+04 4.105600000000000000e+04 4.128800000000000000e+04 4.082700000000000000e+04 4.037200000000000000e+04 4.074000000000000000e+04 4.086800000000000000e+04 4.081600000000000000e+04 4.032700000000000000e+04 4.070400000000000000e+04 4.078700000000000000e+04 4.064200000000000000e+04 4.101400000000000000e+04 4.080900000000000000e+04 4.052200000000000000e+04 4.076200000000000000e+04 4.024500000000000000e+04 4.087600000000000000e+04 4.086500000000000000e+04 4.077600000000000000e+04 4.063700000000000000e+04 4.053200000000000000e+04 4.080400000000000000e+04 4.041400000000000000e+04 4.051700000000000000e+04 4.042000000000000000e+04 4.086500000000000000e+04 4.034300000000000000e+04 4.048500000000000000e+04 4.066400000000000000e+04 4.010100000000000000e+04 4.038400000000000000e+04 4.060200000000000000e+04 4.037700000000000000e+04 4.057800000000000000e+04 4.017600000000000000e+04 4.045500000000000000e+04 4.048000000000000000e+04 4.034500000000000000e+04 4.032700000000000000e+04 3.985100000000000000e+04 4.047600000000000000e+04 3.994400000000000000e+04 4.012600000000000000e+04 4.002600000000000000e+04 4.012500000000000000e+04 4.022400000000000000e+04 4.002900000000000000e+04 3.994300000000000000e+04 3.982700000000000000e+04 3.988100000000000000e+04 3.972800000000000000e+04 3.997600000000000000e+04 3.994300000000000000e+04 3.967200000000000000e+04 3.979100000000000000e+04 3.974100000000000000e+04 3.979000000000000000e+04 3.960400000000000000e+04 3.967300000000000000e+04 3.968200000000000000e+04 3.982800000000000000e+04 3.984100000000000000e+04 3.932800000000000000e+04 3.971400000000000000e+04 4.019900000000000000e+04 3.981500000000000000e+04 3.963000000000000000e+04 3.962000000000000000e+04 3.949600000000000000e+04 3.927000000000000000e+04 3.966500000000000000e+04 3.930400000000000000e+04 3.936000000000000000e+04 3.929200000000000000e+04 3.910700000000000000e+04 3.893300000000000000e+04 3.923700000000000000e+04 3.903800000000000000e+04 3.956000000000000000e+04 3.946700000000000000e+04 3.915200000000000000e+04 3.951200000000000000e+04 3.908300000000000000e+04 3.863600000000000000e+04 3.933200000000000000e+04 3.953400000000000000e+04 3.909700000000000000e+04 3.894100000000000000e+04 3.878400000000000000e+04 3.887700000000000000e+04 3.903700000000000000e+04 3.917400000000000000e+04 3.908800000000000000e+04 3.873400000000000000e+04 3.920300000000000000e+04 3.891300000000000000e+04 3.854900000000000000e+04 3.911400000000000000e+04 3.891300000000000000e+04 3.897100000000000000e+04 3.883400000000000000e+04 3.914500000000000000e+04 3.876400000000000000e+04 3.881900000000000000e+04 3.881600000000000000e+04 3.870600000000000000e+04 3.876800000000000000e+04 3.879500000000000000e+04 3.816200000000000000e+04 3.856100000000000000e+04 3.846200000000000000e+04 3.877700000000000000e+04 3.861900000000000000e+04 3.854600000000000000e+04 3.833200000000000000e+04 3.823600000000000000e+04 3.849600000000000000e+04 3.856500000000000000e+04 3.857400000000000000e+04 3.816200000000000000e+04 3.847100000000000000e+04 3.824400000000000000e+04 3.825200000000000000e+04 3.816800000000000000e+04 3.817700000000000000e+04 3.798600000000000000e+04 3.820800000000000000e+04 3.826000000000000000e+04 3.822500000000000000e+04 3.842500000000000000e+04 3.810200000000000000e+04 3.797300000000000000e+04 3.819900000000000000e+04 3.803400000000000000e+04 3.770400000000000000e+04 3.790300000000000000e+04 3.821500000000000000e+04 3.750700000000000000e+04 3.766600000000000000e+04 3.799000000000000000e+04 3.781700000000000000e+04 3.786900000000000000e+04 3.799900000000000000e+04 3.734400000000000000e+04 3.806700000000000000e+04 3.779100000000000000e+04 3.750700000000000000e+04 3.780800000000000000e+04 3.798200000000000000e+04 3.761800000000000000e+04 3.743900000000000000e+04 3.737500000000000000e+04 3.771500000000000000e+04 3.769600000000000000e+04 3.775900000000000000e+04 3.763200000000000000e+04 3.733500000000000000e+04 3.761400000000000000e+04 3.712200000000000000e+04 3.748600000000000000e+04 3.734300000000000000e+04 3.739200000000000000e+04 3.735800000000000000e+04 3.753500000000000000e+04 3.721100000000000000e+04 3.737600000000000000e+04 3.728600000000000000e+04 3.758300000000000000e+04 3.750100000000000000e+04 3.729300000000000000e+04 3.733600000000000000e+04 3.744400000000000000e+04 3.692700000000000000e+04 3.724300000000000000e+04 3.706000000000000000e+04 3.698600000000000000e+04 3.692700000000000000e+04 3.722800000000000000e+04 3.705500000000000000e+04 3.665800000000000000e+04 3.717700000000000000e+04 3.690900000000000000e+04 3.670500000000000000e+04 3.702500000000000000e+04 3.695000000000000000e+04 3.707000000000000000e+04 3.676400000000000000e+04 3.670700000000000000e+04 3.693300000000000000e+04 3.702600000000000000e+04 3.665400000000000000e+04 3.721500000000000000e+04 3.650600000000000000e+04 3.696600000000000000e+04 3.656900000000000000e+04 3.658400000000000000e+04 3.670700000000000000e+04 3.657200000000000000e+04 3.693400000000000000e+04 3.651000000000000000e+04 3.632200000000000000e+04 3.654100000000000000e+04 3.634900000000000000e+04 3.649300000000000000e+04 3.646300000000000000e+04 3.616100000000000000e+04 3.645900000000000000e+04 3.698800000000000000e+04 3.641300000000000000e+04 3.648600000000000000e+04 3.637000000000000000e+04 3.682100000000000000e+04 3.650000000000000000e+04 3.658400000000000000e+04 3.631100000000000000e+04 3.633700000000000000e+04 3.669200000000000000e+04 3.609100000000000000e+04 3.648200000000000000e+04 3.645600000000000000e+04 3.632900000000000000e+04 3.617000000000000000e+04 3.614800000000000000e+04 3.595100000000000000e+04 3.632700000000000000e+04 3.598700000000000000e+04 3.605100000000000000e+04 3.624000000000000000e+04 3.569000000000000000e+04 3.580900000000000000e+04 3.601500000000000000e+04 3.630000000000000000e+04 3.530400000000000000e+04 3.569100000000000000e+04 3.574200000000000000e+04 3.605800000000000000e+04 3.569900000000000000e+04 3.568400000000000000e+04 3.566200000000000000e+04 3.603200000000000000e+04 3.575900000000000000e+04 3.560300000000000000e+04 3.574000000000000000e+04 3.583100000000000000e+04 3.577000000000000000e+04 3.563000000000000000e+04 3.576400000000000000e+04 3.568400000000000000e+04 3.570500000000000000e+04 3.539400000000000000e+04 3.590200000000000000e+04 3.556100000000000000e+04 3.542800000000000000e+04 3.566400000000000000e+04 3.544100000000000000e+04 3.549300000000000000e+04 3.549000000000000000e+04 3.545000000000000000e+04 3.540700000000000000e+04 3.576200000000000000e+04 3.546100000000000000e+04 3.539400000000000000e+04 3.524000000000000000e+04 3.534100000000000000e+04 3.557400000000000000e+04 3.558200000000000000e+04 3.518300000000000000e+04 3.518000000000000000e+04 3.512600000000000000e+04 3.516200000000000000e+04 3.537600000000000000e+04 3.522300000000000000e+04 3.545000000000000000e+04 3.535500000000000000e+04 3.518700000000000000e+04 3.525800000000000000e+04 3.555800000000000000e+04 3.515900000000000000e+04 3.516200000000000000e+04 3.518100000000000000e+04 3.570800000000000000e+04 3.518200000000000000e+04 3.476200000000000000e+04 3.538300000000000000e+04 3.487800000000000000e+04 3.478200000000000000e+04 3.505700000000000000e+04 3.497800000000000000e+04 3.477200000000000000e+04 3.505500000000000000e+04 3.478200000000000000e+04 3.509500000000000000e+04 3.448200000000000000e+04 3.478100000000000000e+04 3.528100000000000000e+04 3.467200000000000000e+04 3.474300000000000000e+04 3.472800000000000000e+04 3.497800000000000000e+04 3.440100000000000000e+04 3.488600000000000000e+04 3.446600000000000000e+04 3.467000000000000000e+04 3.481200000000000000e+04 3.492000000000000000e+04 3.449800000000000000e+04 3.435000000000000000e+04 3.447100000000000000e+04 3.457200000000000000e+04 3.448700000000000000e+04 3.477300000000000000e+04 3.436500000000000000e+04 3.438500000000000000e+04 3.413000000000000000e+04 3.436900000000000000e+04 3.447900000000000000e+04 3.409400000000000000e+04 3.420800000000000000e+04 3.428200000000000000e+04 3.415100000000000000e+04 3.426600000000000000e+04 3.413300000000000000e+04 3.404000000000000000e+04 3.401800000000000000e+04 3.436100000000000000e+04 3.432500000000000000e+04 3.413900000000000000e+04 3.415900000000000000e+04 3.415900000000000000e+04 3.407500000000000000e+04 3.432100000000000000e+04 3.405300000000000000e+04 3.408600000000000000e+04 3.382700000000000000e+04 3.393000000000000000e+04 3.408300000000000000e+04 3.392600000000000000e+04 3.371300000000000000e+04 3.411500000000000000e+04 3.431300000000000000e+04 3.356400000000000000e+04 3.391300000000000000e+04 3.363000000000000000e+04 3.354400000000000000e+04 3.385800000000000000e+04 3.382400000000000000e+04 3.380300000000000000e+04 3.334900000000000000e+04 3.368200000000000000e+04 3.371500000000000000e+04 3.347700000000000000e+04 3.339200000000000000e+04 3.337900000000000000e+04 3.349200000000000000e+04 3.380900000000000000e+04 3.406600000000000000e+04 3.368300000000000000e+04 3.351200000000000000e+04 3.335100000000000000e+04 3.338000000000000000e+04 3.350500000000000000e+04 3.375700000000000000e+04 3.362500000000000000e+04 3.399700000000000000e+04 3.358100000000000000e+04 3.368300000000000000e+04 3.326000000000000000e+04 3.345700000000000000e+04 3.326300000000000000e+04 3.349200000000000000e+04 3.308200000000000000e+04 3.325500000000000000e+04 3.315200000000000000e+04 3.317800000000000000e+04 3.358700000000000000e+04 3.293300000000000000e+04 3.317800000000000000e+04 3.328100000000000000e+04 3.310300000000000000e+04 3.331800000000000000e+04 3.309500000000000000e+04 3.282000000000000000e+04 3.292000000000000000e+04 3.309700000000000000e+04 3.298400000000000000e+04 3.301700000000000000e+04 3.297100000000000000e+04 3.314200000000000000e+04 3.292600000000000000e+04 3.311200000000000000e+04 3.291200000000000000e+04 3.279400000000000000e+04 3.264500000000000000e+04 3.289900000000000000e+04 3.304400000000000000e+04 3.259800000000000000e+04 3.273100000000000000e+04 3.271600000000000000e+04 3.242900000000000000e+04 3.258800000000000000e+04 3.242600000000000000e+04 3.248800000000000000e+04 3.257300000000000000e+04 3.309700000000000000e+04 3.251300000000000000e+04 3.245800000000000000e+04 3.283100000000000000e+04 3.251100000000000000e+04 3.261500000000000000e+04 3.222900000000000000e+04 3.253700000000000000e+04 3.234100000000000000e+04 3.213600000000000000e+04 3.247200000000000000e+04 3.231100000000000000e+04 3.224400000000000000e+04 3.223800000000000000e+04 3.233700000000000000e+04 3.236800000000000000e+04 3.241500000000000000e+04 3.248700000000000000e+04 3.198000000000000000e+04 3.237500000000000000e+04 3.176000000000000000e+04 3.225300000000000000e+04 3.238000000000000000e+04 3.189200000000000000e+04 3.226500000000000000e+04 3.193800000000000000e+04 3.186800000000000000e+04 3.202300000000000000e+04 3.218000000000000000e+04 3.193000000000000000e+04 3.222800000000000000e+04 3.237000000000000000e+04 3.192600000000000000e+04 3.199900000000000000e+04 3.197300000000000000e+04 3.199000000000000000e+04 3.185200000000000000e+04 3.217100000000000000e+04 3.166500000000000000e+04 3.214000000000000000e+04 3.169100000000000000e+04 3.181300000000000000e+04 3.189600000000000000e+04 3.164800000000000000e+04 3.145300000000000000e+04 3.169700000000000000e+04 3.159400000000000000e+04 3.166700000000000000e+04 3.173200000000000000e+04 3.180500000000000000e+04 3.163700000000000000e+04 3.176200000000000000e+04 3.205300000000000000e+04 3.153800000000000000e+04 3.155700000000000000e+04 3.131100000000000000e+04 3.150100000000000000e+04 3.162600000000000000e+04 3.175600000000000000e+04 3.138600000000000000e+04 3.129200000000000000e+04 3.142100000000000000e+04 3.140500000000000000e+04 3.147200000000000000e+04 3.117500000000000000e+04 3.154600000000000000e+04 3.125600000000000000e+04 3.148400000000000000e+04 3.125300000000000000e+04 3.100000000000000000e+04 3.110800000000000000e+04 3.099100000000000000e+04 3.111800000000000000e+04 3.118500000000000000e+04 3.120500000000000000e+04 3.077900000000000000e+04 3.115900000000000000e+04 3.130900000000000000e+04 3.096100000000000000e+04 3.094100000000000000e+04 3.089700000000000000e+04 3.110000000000000000e+04 3.091700000000000000e+04 3.083700000000000000e+04 3.112200000000000000e+04 3.100200000000000000e+04 3.077800000000000000e+04 3.083400000000000000e+04 3.072000000000000000e+04 3.099200000000000000e+04 3.050500000000000000e+04 3.131200000000000000e+04 3.104200000000000000e+04 3.097400000000000000e+04 3.100700000000000000e+04 3.069500000000000000e+04 3.095100000000000000e+04 3.093000000000000000e+04 3.057800000000000000e+04 3.098400000000000000e+04 3.080700000000000000e+04 3.067600000000000000e+04 3.071300000000000000e+04 3.064600000000000000e+04 3.038300000000000000e+04 3.070200000000000000e+04 3.053200000000000000e+04 3.043600000000000000e+04 3.021500000000000000e+04 3.061500000000000000e+04 3.033100000000000000e+04 3.070800000000000000e+04 3.053400000000000000e+04 3.053000000000000000e+04 3.045400000000000000e+04 3.063600000000000000e+04 3.051500000000000000e+04 3.038800000000000000e+04 3.042500000000000000e+04 3.021000000000000000e+04 3.003300000000000000e+04 3.035200000000000000e+04 3.026300000000000000e+04 3.019900000000000000e+04 3.023400000000000000e+04 3.014200000000000000e+04 3.000400000000000000e+04 3.032200000000000000e+04 3.001200000000000000e+04 3.000000000000000000e+04 2.986700000000000000e+04 2.992400000000000000e+04 3.044600000000000000e+04 3.012400000000000000e+04 3.039600000000000000e+04 3.011900000000000000e+04 2.998300000000000000e+04 3.005200000000000000e+04 3.010400000000000000e+04 2.994200000000000000e+04 2.999400000000000000e+04 3.029000000000000000e+04 2.985500000000000000e+04 2.999200000000000000e+04 3.003100000000000000e+04 2.972600000000000000e+04 2.998000000000000000e+04 2.960400000000000000e+04 3.038400000000000000e+04 2.987500000000000000e+04 2.967600000000000000e+04 2.964900000000000000e+04 2.955700000000000000e+04 2.988800000000000000e+04 2.996200000000000000e+04 2.954400000000000000e+04 2.970900000000000000e+04 2.982600000000000000e+04 2.988800000000000000e+04 2.952400000000000000e+04 2.940800000000000000e+04 2.951100000000000000e+04 2.979600000000000000e+04 2.955200000000000000e+04 2.961800000000000000e+04 2.947000000000000000e+04 2.954000000000000000e+04 2.948700000000000000e+04 2.928000000000000000e+04 2.943100000000000000e+04 2.939900000000000000e+04 2.905700000000000000e+04 2.913800000000000000e+04 2.939500000000000000e+04 2.941200000000000000e+04 2.931700000000000000e+04 2.936700000000000000e+04 2.943600000000000000e+04 2.945400000000000000e+04 2.928000000000000000e+04 2.934100000000000000e+04 2.926400000000000000e+04 2.912900000000000000e+04 2.897600000000000000e+04 2.933700000000000000e+04 2.935800000000000000e+04 2.926800000000000000e+04 2.914300000000000000e+04 2.908500000000000000e+04 2.930700000000000000e+04 2.920000000000000000e+04 2.932500000000000000e+04 2.903100000000000000e+04 2.892000000000000000e+04 2.903500000000000000e+04 2.904000000000000000e+04 2.893000000000000000e+04 2.937500000000000000e+04 2.897000000000000000e+04 2.868500000000000000e+04 2.875000000000000000e+04 2.916200000000000000e+04 2.884600000000000000e+04 2.904000000000000000e+04 2.892000000000000000e+04 2.870500000000000000e+04 2.912800000000000000e+04 2.935700000000000000e+04 2.902000000000000000e+04 2.860300000000000000e+04 2.872500000000000000e+04 2.883800000000000000e+04 2.864600000000000000e+04 2.870300000000000000e+04 2.889300000000000000e+04 2.895900000000000000e+04 2.870900000000000000e+04 2.880400000000000000e+04 2.894600000000000000e+04 2.878600000000000000e+04 2.873200000000000000e+04 2.885800000000000000e+04 2.851300000000000000e+04 2.847600000000000000e+04 2.871000000000000000e+04 2.880900000000000000e+04 2.839500000000000000e+04 2.822500000000000000e+04 2.870100000000000000e+04 2.848500000000000000e+04 2.868100000000000000e+04 2.825400000000000000e+04 2.834800000000000000e+04 2.840600000000000000e+04 2.857200000000000000e+04 2.831400000000000000e+04 2.839400000000000000e+04 2.806800000000000000e+04 2.832300000000000000e+04 2.826600000000000000e+04 2.806000000000000000e+04 2.842000000000000000e+04 2.822500000000000000e+04 2.798900000000000000e+04 2.838600000000000000e+04 2.828600000000000000e+04 2.815700000000000000e+04 2.815700000000000000e+04 2.804600000000000000e+04 2.818200000000000000e+04 2.816700000000000000e+04 2.824500000000000000e+04 2.808400000000000000e+04 2.813900000000000000e+04 2.826600000000000000e+04 2.805300000000000000e+04 2.838700000000000000e+04 2.830200000000000000e+04 2.823500000000000000e+04 2.810300000000000000e+04 2.793600000000000000e+04 2.822600000000000000e+04 2.806500000000000000e+04 2.794800000000000000e+04 2.803800000000000000e+04 2.799300000000000000e+04 2.795200000000000000e+04 2.795400000000000000e+04 2.813300000000000000e+04 2.769300000000000000e+04 2.793500000000000000e+04 2.766800000000000000e+04 2.784700000000000000e+04 2.754000000000000000e+04 2.747300000000000000e+04 2.793800000000000000e+04 2.784300000000000000e+04 2.784900000000000000e+04 2.802800000000000000e+04 2.777800000000000000e+04 2.782100000000000000e+04 2.780500000000000000e+04 2.755200000000000000e+04 2.759100000000000000e+04 2.767100000000000000e+04 2.772100000000000000e+04 2.780900000000000000e+04 2.767600000000000000e+04 2.750900000000000000e+04 2.742800000000000000e+04 2.754500000000000000e+04 2.772400000000000000e+04 2.752200000000000000e+04 2.793400000000000000e+04 2.763700000000000000e+04 2.734000000000000000e+04 2.732500000000000000e+04 2.746200000000000000e+04 2.737800000000000000e+04 2.737100000000000000e+04 2.760600000000000000e+04 2.749400000000000000e+04 2.749800000000000000e+04 2.770900000000000000e+04 2.763100000000000000e+04 2.735000000000000000e+04 2.711700000000000000e+04 2.732800000000000000e+04 2.724100000000000000e+04 2.748800000000000000e+04 2.739000000000000000e+04 2.708200000000000000e+04 2.728100000000000000e+04 2.724300000000000000e+04 2.740400000000000000e+04 2.727200000000000000e+04 2.707400000000000000e+04 2.726900000000000000e+04 2.729900000000000000e+04 2.739200000000000000e+04 2.694000000000000000e+04 2.739300000000000000e+04 2.734300000000000000e+04 2.740200000000000000e+04 2.737100000000000000e+04 2.703900000000000000e+04 2.677500000000000000e+04 2.713400000000000000e+04 2.715400000000000000e+04 2.725400000000000000e+04 2.705400000000000000e+04 2.712600000000000000e+04 2.713100000000000000e+04 2.700700000000000000e+04 2.701100000000000000e+04 2.733900000000000000e+04 2.689400000000000000e+04 2.697700000000000000e+04 2.706800000000000000e+04 2.740500000000000000e+04 2.717700000000000000e+04 2.668200000000000000e+04 2.659300000000000000e+04 2.683900000000000000e+04 2.666500000000000000e+04 2.692100000000000000e+04 2.683900000000000000e+04 2.671000000000000000e+04 2.708400000000000000e+04 2.674700000000000000e+04 2.706100000000000000e+04 2.669800000000000000e+04 2.680500000000000000e+04 2.689600000000000000e+04 2.694400000000000000e+04 2.686300000000000000e+04 2.670000000000000000e+04 2.664500000000000000e+04 2.688100000000000000e+04 2.672000000000000000e+04 2.666000000000000000e+04 2.662400000000000000e+04 2.680900000000000000e+04 2.682600000000000000e+04 2.666600000000000000e+04 2.678600000000000000e+04 2.649800000000000000e+04 2.676000000000000000e+04 2.638800000000000000e+04 2.637800000000000000e+04 2.657200000000000000e+04 2.633800000000000000e+04 2.630600000000000000e+04 2.631200000000000000e+04 2.636300000000000000e+04 2.641800000000000000e+04 2.649700000000000000e+04 2.621600000000000000e+04 2.667500000000000000e+04 2.659100000000000000e+04 2.606500000000000000e+04 2.647400000000000000e+04 2.625200000000000000e+04 2.612000000000000000e+04 2.632800000000000000e+04 2.593200000000000000e+04 2.649300000000000000e+04 2.621500000000000000e+04 2.629100000000000000e+04 2.629200000000000000e+04 2.623900000000000000e+04 2.622100000000000000e+04 2.624000000000000000e+04 2.597900000000000000e+04 2.627000000000000000e+04 2.609000000000000000e+04 2.618200000000000000e+04 2.603300000000000000e+04 2.626300000000000000e+04 2.600500000000000000e+04 2.594800000000000000e+04 2.604500000000000000e+04 2.590000000000000000e+04 2.574600000000000000e+04 2.635700000000000000e+04 2.601200000000000000e+04 2.600100000000000000e+04 2.593300000000000000e+04 2.620500000000000000e+04 2.592500000000000000e+04 2.553700000000000000e+04 2.610200000000000000e+04 2.599100000000000000e+04 2.576300000000000000e+04 2.571100000000000000e+04 2.576000000000000000e+04 2.580600000000000000e+04 2.594800000000000000e+04 2.577400000000000000e+04 2.570600000000000000e+04 2.582600000000000000e+04 2.583700000000000000e+04 2.592600000000000000e+04 2.581500000000000000e+04 2.534500000000000000e+04 2.565700000000000000e+04 2.567300000000000000e+04 2.560700000000000000e+04 2.539700000000000000e+04 2.577900000000000000e+04 2.551600000000000000e+04 2.575800000000000000e+04 2.571800000000000000e+04 2.554400000000000000e+04 2.564300000000000000e+04 2.539000000000000000e+04 2.558100000000000000e+04 2.556900000000000000e+04 2.560900000000000000e+04 2.546100000000000000e+04 2.550700000000000000e+04 2.547600000000000000e+04 2.532700000000000000e+04 2.501900000000000000e+04 2.559200000000000000e+04 2.585000000000000000e+04 2.539300000000000000e+04 2.542900000000000000e+04 2.549600000000000000e+04 2.568200000000000000e+04 2.542100000000000000e+04 2.529000000000000000e+04 2.540200000000000000e+04 2.522300000000000000e+04 2.520100000000000000e+04 2.507700000000000000e+04 2.539100000000000000e+04 2.536100000000000000e+04 2.562900000000000000e+04 2.519400000000000000e+04 2.540300000000000000e+04 2.505600000000000000e+04 2.532600000000000000e+04 2.521000000000000000e+04 2.538100000000000000e+04 2.525400000000000000e+04 2.504300000000000000e+04 2.531500000000000000e+04 2.514500000000000000e+04 2.508100000000000000e+04 2.512500000000000000e+04 2.525600000000000000e+04 2.516400000000000000e+04 2.525200000000000000e+04 2.521500000000000000e+04 2.515100000000000000e+04 2.505300000000000000e+04 2.493200000000000000e+04 2.488300000000000000e+04 2.513100000000000000e+04 2.495700000000000000e+04 2.503100000000000000e+04 2.496100000000000000e+04 2.507700000000000000e+04 2.499200000000000000e+04 2.494500000000000000e+04 2.493000000000000000e+04 2.499900000000000000e+04 2.501000000000000000e+04 2.484000000000000000e+04 2.482100000000000000e+04 2.483600000000000000e+04 2.468000000000000000e+04 2.499900000000000000e+04 2.503400000000000000e+04 2.473500000000000000e+04 2.478100000000000000e+04 2.475300000000000000e+04 2.494200000000000000e+04 2.456000000000000000e+04 2.484500000000000000e+04 2.490800000000000000e+04 2.446200000000000000e+04 2.472900000000000000e+04 2.475900000000000000e+04 2.460300000000000000e+04 2.472100000000000000e+04 2.483800000000000000e+04 2.490100000000000000e+04 2.463100000000000000e+04 2.466900000000000000e+04 2.472600000000000000e+04 2.449200000000000000e+04 2.480100000000000000e+04 2.474300000000000000e+04 2.463700000000000000e+04 2.469800000000000000e+04 2.464200000000000000e+04 2.436700000000000000e+04 2.443200000000000000e+04 2.468700000000000000e+04 2.490500000000000000e+04 2.440000000000000000e+04 2.447700000000000000e+04 2.452000000000000000e+04 2.449000000000000000e+04 2.440600000000000000e+04 2.436300000000000000e+04 2.434100000000000000e+04 2.452000000000000000e+04 2.418300000000000000e+04 2.458900000000000000e+04 2.430600000000000000e+04 2.460100000000000000e+04 2.411400000000000000e+04 2.415400000000000000e+04 2.443000000000000000e+04 2.434200000000000000e+04 2.418500000000000000e+04 2.438700000000000000e+04 2.447800000000000000e+04 2.457700000000000000e+04 2.419900000000000000e+04 2.449300000000000000e+04 2.431800000000000000e+04 2.434400000000000000e+04 2.429000000000000000e+04 2.437800000000000000e+04 2.437900000000000000e+04 2.392000000000000000e+04 2.407200000000000000e+04 2.440600000000000000e+04 2.435200000000000000e+04 2.424600000000000000e+04 2.405000000000000000e+04 2.399900000000000000e+04 2.392800000000000000e+04 2.412900000000000000e+04 2.421600000000000000e+04 2.405200000000000000e+04 2.414500000000000000e+04 2.415600000000000000e+04 2.416000000000000000e+04 2.410100000000000000e+04 2.412400000000000000e+04 2.411500000000000000e+04 2.391300000000000000e+04 2.404300000000000000e+04 2.397800000000000000e+04 2.390800000000000000e+04 2.394200000000000000e+04 2.419400000000000000e+04 2.398200000000000000e+04 2.403200000000000000e+04 2.403300000000000000e+04 2.407200000000000000e+04 2.415100000000000000e+04 2.370200000000000000e+04 2.384900000000000000e+04 2.382300000000000000e+04 2.378400000000000000e+04 2.379700000000000000e+04 2.383700000000000000e+04 2.379500000000000000e+04 2.374700000000000000e+04 2.401700000000000000e+04 2.394800000000000000e+04 2.380300000000000000e+04 2.400800000000000000e+04 2.341700000000000000e+04 2.374300000000000000e+04 2.367800000000000000e+04 2.374200000000000000e+04 2.374400000000000000e+04 2.372000000000000000e+04 2.364400000000000000e+04 2.355400000000000000e+04 2.338000000000000000e+04 2.350500000000000000e+04 2.376300000000000000e+04 2.383200000000000000e+04 2.355400000000000000e+04 2.363400000000000000e+04 2.359300000000000000e+04 2.359000000000000000e+04 2.355600000000000000e+04 2.357500000000000000e+04 2.326700000000000000e+04 2.332200000000000000e+04 2.337700000000000000e+04 2.365900000000000000e+04 2.326400000000000000e+04 2.358900000000000000e+04 2.322000000000000000e+04 2.353600000000000000e+04 2.324000000000000000e+04 2.344500000000000000e+04 2.341700000000000000e+04 2.322100000000000000e+04 2.327000000000000000e+04 2.338000000000000000e+04 2.319400000000000000e+04 2.359300000000000000e+04 2.340800000000000000e+04 2.334700000000000000e+04 2.326200000000000000e+04 2.304100000000000000e+04 2.322000000000000000e+04 2.322600000000000000e+04 2.330900000000000000e+04 2.318300000000000000e+04 2.327500000000000000e+04 2.320900000000000000e+04 2.320700000000000000e+04 2.335300000000000000e+04 2.302700000000000000e+04 2.300000000000000000e+04 2.327100000000000000e+04 2.317200000000000000e+04 2.320600000000000000e+04 2.310000000000000000e+04 2.314500000000000000e+04 2.334900000000000000e+04 2.314600000000000000e+04 2.303700000000000000e+04 2.307400000000000000e+04 2.303200000000000000e+04 2.328100000000000000e+04 2.299100000000000000e+04 2.322800000000000000e+04 2.325100000000000000e+04 2.310100000000000000e+04 2.282700000000000000e+04 2.289300000000000000e+04 2.288300000000000000e+04 2.283900000000000000e+04 2.291800000000000000e+04 2.300900000000000000e+04 2.287400000000000000e+04 2.316600000000000000e+04 2.284000000000000000e+04 2.318900000000000000e+04 2.291900000000000000e+04 2.306500000000000000e+04 2.276600000000000000e+04 2.302700000000000000e+04 2.285500000000000000e+04 2.271900000000000000e+04 2.287700000000000000e+04 2.230800000000000000e+04 2.264100000000000000e+04 2.275900000000000000e+04 2.249500000000000000e+04 2.278100000000000000e+04 2.258600000000000000e+04 2.256900000000000000e+04 2.283700000000000000e+04 2.260500000000000000e+04 2.259600000000000000e+04 2.285500000000000000e+04 2.263500000000000000e+04 2.268100000000000000e+04 2.254600000000000000e+04 2.265100000000000000e+04 2.249300000000000000e+04 2.222400000000000000e+04 2.261600000000000000e+04 2.279000000000000000e+04 2.247500000000000000e+04 2.231000000000000000e+04 2.241600000000000000e+04 2.280000000000000000e+04 2.244800000000000000e+04 2.254000000000000000e+04 2.244000000000000000e+04 2.246300000000000000e+04 2.240300000000000000e+04 2.262100000000000000e+04 2.247900000000000000e+04 2.263300000000000000e+04 2.254000000000000000e+04 2.260500000000000000e+04 2.212200000000000000e+04 2.231600000000000000e+04 2.257600000000000000e+04 2.244500000000000000e+04 2.242900000000000000e+04 2.216900000000000000e+04 2.238100000000000000e+04 2.228700000000000000e+04 2.251400000000000000e+04 2.218700000000000000e+04 2.236600000000000000e+04 2.229900000000000000e+04 2.234900000000000000e+04 2.226200000000000000e+04 2.240500000000000000e+04 2.241500000000000000e+04 2.225600000000000000e+04 2.216000000000000000e+04 2.219400000000000000e+04 2.199900000000000000e+04 2.235700000000000000e+04 2.204300000000000000e+04 2.230700000000000000e+04 2.198400000000000000e+04 2.206700000000000000e+04 2.204900000000000000e+04 2.187900000000000000e+04 2.199200000000000000e+04 2.219200000000000000e+04 2.206400000000000000e+04 2.235900000000000000e+04 2.225000000000000000e+04 2.177100000000000000e+04 2.222600000000000000e+04 2.181300000000000000e+04 2.166000000000000000e+04 2.202600000000000000e+04 2.209200000000000000e+04 2.190500000000000000e+04 2.193500000000000000e+04 2.159500000000000000e+04 2.178800000000000000e+04 2.183200000000000000e+04 2.152900000000000000e+04 2.176700000000000000e+04 2.195900000000000000e+04 2.183000000000000000e+04 2.189900000000000000e+04 2.187800000000000000e+04 2.172200000000000000e+04 2.212700000000000000e+04 2.168900000000000000e+04 2.148100000000000000e+04 2.157500000000000000e+04 2.167200000000000000e+04 2.172300000000000000e+04 2.150000000000000000e+04 2.164700000000000000e+04 2.161400000000000000e+04 2.159500000000000000e+04 2.160200000000000000e+04 2.199100000000000000e+04 2.186100000000000000e+04 2.155200000000000000e+04 2.173600000000000000e+04 2.153100000000000000e+04 2.160300000000000000e+04 2.133500000000000000e+04 2.170400000000000000e+04 2.173000000000000000e+04 2.155400000000000000e+04 2.147000000000000000e+04 2.153100000000000000e+04 2.164300000000000000e+04 2.140800000000000000e+04 2.167100000000000000e+04 2.157600000000000000e+04 2.143900000000000000e+04 2.130200000000000000e+04 2.156800000000000000e+04 2.134700000000000000e+04 2.124400000000000000e+04 2.135700000000000000e+04 2.142900000000000000e+04 2.143900000000000000e+04 2.133000000000000000e+04 2.126600000000000000e+04 2.122100000000000000e+04 2.093500000000000000e+04 2.115700000000000000e+04 2.124400000000000000e+04 2.139100000000000000e+04 2.129400000000000000e+04 2.107200000000000000e+04 2.147600000000000000e+04 2.115500000000000000e+04 2.145000000000000000e+04 2.153700000000000000e+04 2.109800000000000000e+04 2.110200000000000000e+04 2.170500000000000000e+04 2.120500000000000000e+04 2.113700000000000000e+04 2.109000000000000000e+04 2.130400000000000000e+04 2.102900000000000000e+04 2.133600000000000000e+04 2.124300000000000000e+04 2.110500000000000000e+04 2.102700000000000000e+04 2.103700000000000000e+04 2.128300000000000000e+04 2.098500000000000000e+04 2.118900000000000000e+04 2.117700000000000000e+04 2.106500000000000000e+04 2.108300000000000000e+04 2.082100000000000000e+04 2.101400000000000000e+04 2.101600000000000000e+04 2.118700000000000000e+04 2.099500000000000000e+04 2.088500000000000000e+04 2.087300000000000000e+04 2.077900000000000000e+04 2.078300000000000000e+04 2.078500000000000000e+04 2.102100000000000000e+04 2.080500000000000000e+04 2.083900000000000000e+04 2.085800000000000000e+04 2.117800000000000000e+04 2.093400000000000000e+04 2.086300000000000000e+04 2.080500000000000000e+04 2.077400000000000000e+04 2.087600000000000000e+04 2.092900000000000000e+04 2.074400000000000000e+04 2.070700000000000000e+04 2.075500000000000000e+04 2.060100000000000000e+04 2.082000000000000000e+04 2.099400000000000000e+04 2.067400000000000000e+04 2.075300000000000000e+04 2.059400000000000000e+04 2.059900000000000000e+04 2.073400000000000000e+04 2.078500000000000000e+04 2.037800000000000000e+04 2.089900000000000000e+04 2.063000000000000000e+04 2.060000000000000000e+04 2.044200000000000000e+04 2.082100000000000000e+04 2.062900000000000000e+04 2.077300000000000000e+04 2.079900000000000000e+04 2.060100000000000000e+04 2.073200000000000000e+04 2.055200000000000000e+04 2.056800000000000000e+04 2.047900000000000000e+04 2.040800000000000000e+04 2.046300000000000000e+04 2.043700000000000000e+04 2.046400000000000000e+04 2.057200000000000000e+04 2.055600000000000000e+04 2.052300000000000000e+04 2.036700000000000000e+04 2.017100000000000000e+04 2.054600000000000000e+04 2.048800000000000000e+04 2.056600000000000000e+04 2.037700000000000000e+04 2.032000000000000000e+04 2.019000000000000000e+04 2.029000000000000000e+04 2.055900000000000000e+04 2.056700000000000000e+04 2.016400000000000000e+04 2.063900000000000000e+04 2.012600000000000000e+04 2.039100000000000000e+04 2.014400000000000000e+04 2.033900000000000000e+04 2.016900000000000000e+04 2.026500000000000000e+04 2.013200000000000000e+04 2.034700000000000000e+04 2.018200000000000000e+04 2.017700000000000000e+04 2.032300000000000000e+04 2.036400000000000000e+04 2.009900000000000000e+04 2.023200000000000000e+04 2.037800000000000000e+04 2.026300000000000000e+04 1.993400000000000000e+04 2.035900000000000000e+04 2.027600000000000000e+04 2.008200000000000000e+04 2.009800000000000000e+04 2.018000000000000000e+04 1.992300000000000000e+04 2.014300000000000000e+04 1.993200000000000000e+04 2.012800000000000000e+04 2.015100000000000000e+04 2.030100000000000000e+04 2.020500000000000000e+04 2.008900000000000000e+04 2.013700000000000000e+04 2.010800000000000000e+04 2.013100000000000000e+04 1.965600000000000000e+04 2.016100000000000000e+04 1.994100000000000000e+04 2.002400000000000000e+04 2.009800000000000000e+04 2.005800000000000000e+04 1.988700000000000000e+04 1.993400000000000000e+04 1.993400000000000000e+04 1.986000000000000000e+04 1.993400000000000000e+04 1.996600000000000000e+04 1.992900000000000000e+04 1.971700000000000000e+04 2.005400000000000000e+04 1.977400000000000000e+04 1.999600000000000000e+04 1.987800000000000000e+04 1.992700000000000000e+04 1.978800000000000000e+04 1.974200000000000000e+04 1.982300000000000000e+04 1.994800000000000000e+04 1.966200000000000000e+04 1.955300000000000000e+04 1.954700000000000000e+04 1.967000000000000000e+04 1.986000000000000000e+04 1.974200000000000000e+04 1.986800000000000000e+04 1.985400000000000000e+04 1.951600000000000000e+04 1.971000000000000000e+04 2.008100000000000000e+04 1.983500000000000000e+04 1.975500000000000000e+04 1.958700000000000000e+04 1.966600000000000000e+04 1.960200000000000000e+04 1.954100000000000000e+04 1.933600000000000000e+04 1.982600000000000000e+04 1.985700000000000000e+04 1.961500000000000000e+04 1.959800000000000000e+04 1.950300000000000000e+04 1.961400000000000000e+04 1.947300000000000000e+04 1.963300000000000000e+04 1.948600000000000000e+04 1.961200000000000000e+04 1.950300000000000000e+04 1.939100000000000000e+04 1.943900000000000000e+04 1.967300000000000000e+04 1.976600000000000000e+04 1.940800000000000000e+04 1.937800000000000000e+04 1.953300000000000000e+04 1.931000000000000000e+04 1.952000000000000000e+04 1.955100000000000000e+04 1.944900000000000000e+04 1.941800000000000000e+04 1.906900000000000000e+04 1.942800000000000000e+04 1.939400000000000000e+04 1.942100000000000000e+04 1.938400000000000000e+04 1.908600000000000000e+04 1.942800000000000000e+04 1.940800000000000000e+04 1.949100000000000000e+04 1.922100000000000000e+04 1.913300000000000000e+04 1.914400000000000000e+04 1.926000000000000000e+04 1.914600000000000000e+04 1.903200000000000000e+04 1.906400000000000000e+04 1.908300000000000000e+04 1.915100000000000000e+04 1.919700000000000000e+04 1.903000000000000000e+04 1.920000000000000000e+04 1.901000000000000000e+04 1.918900000000000000e+04 1.914800000000000000e+04 1.907700000000000000e+04 1.896100000000000000e+04 1.901600000000000000e+04 1.902000000000000000e+04 1.928600000000000000e+04 1.897600000000000000e+04 1.914700000000000000e+04 1.905500000000000000e+04 1.894400000000000000e+04 1.905300000000000000e+04 1.923600000000000000e+04 1.879600000000000000e+04 1.878000000000000000e+04 1.887100000000000000e+04 1.889200000000000000e+04 1.860600000000000000e+04 1.880100000000000000e+04 1.910700000000000000e+04 1.904400000000000000e+04 1.892500000000000000e+04 1.869800000000000000e+04 1.894600000000000000e+04 1.874800000000000000e+04 1.889800000000000000e+04 1.883600000000000000e+04 1.882700000000000000e+04 1.909300000000000000e+04 1.876700000000000000e+04 1.867400000000000000e+04 1.875700000000000000e+04 1.884300000000000000e+04 1.897500000000000000e+04 1.860200000000000000e+04 1.879900000000000000e+04 1.847600000000000000e+04 1.898000000000000000e+04 1.858800000000000000e+04 1.886000000000000000e+04 1.879800000000000000e+04 1.867500000000000000e+04 1.874700000000000000e+04 1.866400000000000000e+04 1.869800000000000000e+04 1.859600000000000000e+04 1.864400000000000000e+04 1.860300000000000000e+04 1.853700000000000000e+04 1.859900000000000000e+04 1.844800000000000000e+04 1.874100000000000000e+04 1.850700000000000000e+04 1.858100000000000000e+04 1.857900000000000000e+04 1.848600000000000000e+04 1.849000000000000000e+04 1.841100000000000000e+04 1.888900000000000000e+04 1.871000000000000000e+04 1.862800000000000000e+04 1.851800000000000000e+04 1.846800000000000000e+04 1.820600000000000000e+04 1.845100000000000000e+04 1.855200000000000000e+04 1.838700000000000000e+04 1.854600000000000000e+04 1.852600000000000000e+04 1.877500000000000000e+04 1.859700000000000000e+04 1.854200000000000000e+04 1.829100000000000000e+04 1.836000000000000000e+04 1.832200000000000000e+04 1.812500000000000000e+04 1.810000000000000000e+04 1.821800000000000000e+04 1.844400000000000000e+04 1.794500000000000000e+04 1.837900000000000000e+04 1.824100000000000000e+04 1.846400000000000000e+04 1.825400000000000000e+04 1.793100000000000000e+04 1.831800000000000000e+04 1.833800000000000000e+04 1.829600000000000000e+04 1.818800000000000000e+04 1.813600000000000000e+04 1.807000000000000000e+04 1.809100000000000000e+04 1.800300000000000000e+04 1.811100000000000000e+04 1.812100000000000000e+04 1.787700000000000000e+04 1.812900000000000000e+04 1.815800000000000000e+04 1.793600000000000000e+04 1.797600000000000000e+04 1.813600000000000000e+04 1.787000000000000000e+04 1.813100000000000000e+04 1.806800000000000000e+04 1.803600000000000000e+04 1.804800000000000000e+04 1.800100000000000000e+04 1.801400000000000000e+04 1.808000000000000000e+04 1.775000000000000000e+04 1.799400000000000000e+04 1.753700000000000000e+04 1.807600000000000000e+04 1.768900000000000000e+04 1.775100000000000000e+04 1.772800000000000000e+04 1.792600000000000000e+04 1.776900000000000000e+04 1.779500000000000000e+04 1.770300000000000000e+04 1.771400000000000000e+04 1.795200000000000000e+04 1.786700000000000000e+04 1.808400000000000000e+04 1.790100000000000000e+04 1.783000000000000000e+04 1.785600000000000000e+04 1.782400000000000000e+04 1.782000000000000000e+04 1.779700000000000000e+04 1.763300000000000000e+04 1.798800000000000000e+04 1.750300000000000000e+04 1.773200000000000000e+04 1.753500000000000000e+04 1.762600000000000000e+04 1.755200000000000000e+04 1.791500000000000000e+04 1.757800000000000000e+04 1.769100000000000000e+04 1.777200000000000000e+04 1.760800000000000000e+04 1.736100000000000000e+04 1.770800000000000000e+04 1.761200000000000000e+04 1.748800000000000000e+04 1.769400000000000000e+04 1.744700000000000000e+04 1.758000000000000000e+04 1.753500000000000000e+04 1.747900000000000000e+04 1.735300000000000000e+04 1.768300000000000000e+04 1.758000000000000000e+04 1.756900000000000000e+04 1.747100000000000000e+04 1.741200000000000000e+04 1.747200000000000000e+04 1.729600000000000000e+04 1.752100000000000000e+04 1.765400000000000000e+04 1.754600000000000000e+04 1.765900000000000000e+04 1.772600000000000000e+04 1.752100000000000000e+04 1.720700000000000000e+04 1.725400000000000000e+04 1.745700000000000000e+04 1.741600000000000000e+04 1.739300000000000000e+04 1.726200000000000000e+04 1.731700000000000000e+04 1.737600000000000000e+04 1.737700000000000000e+04 1.734300000000000000e+04 1.741800000000000000e+04 1.721900000000000000e+04 1.714800000000000000e+04 1.748800000000000000e+04 1.744000000000000000e+04 1.751900000000000000e+04 1.718100000000000000e+04 1.713000000000000000e+04 1.726800000000000000e+04 1.733500000000000000e+04 1.738700000000000000e+04 1.758500000000000000e+04 1.732100000000000000e+04 1.721500000000000000e+04 1.718500000000000000e+04 1.702100000000000000e+04 1.717700000000000000e+04 1.710200000000000000e+04 1.722100000000000000e+04 1.728800000000000000e+04 1.709100000000000000e+04 1.709500000000000000e+04 1.696300000000000000e+04 1.725200000000000000e+04 1.713700000000000000e+04 1.691700000000000000e+04 1.703100000000000000e+04 1.700900000000000000e+04 1.736200000000000000e+04 1.715000000000000000e+04 1.716700000000000000e+04 1.706300000000000000e+04 1.701000000000000000e+04 1.700900000000000000e+04 1.725100000000000000e+04 1.720000000000000000e+04 1.679000000000000000e+04 1.713000000000000000e+04 1.708700000000000000e+04 1.708300000000000000e+04 1.703100000000000000e+04 1.700200000000000000e+04 1.699600000000000000e+04 1.699400000000000000e+04 1.702400000000000000e+04 1.699700000000000000e+04 1.711500000000000000e+04 1.704600000000000000e+04 1.700800000000000000e+04 1.685200000000000000e+04 1.701300000000000000e+04 1.693000000000000000e+04 1.681900000000000000e+04 1.687900000000000000e+04 1.690700000000000000e+04 1.712800000000000000e+04 1.678300000000000000e+04 1.689300000000000000e+04 1.683900000000000000e+04 1.703500000000000000e+04 1.676900000000000000e+04 1.678900000000000000e+04 1.692100000000000000e+04 1.661500000000000000e+04 1.669700000000000000e+04 1.684800000000000000e+04 1.685600000000000000e+04 1.670900000000000000e+04 1.687800000000000000e+04 1.691800000000000000e+04 1.690600000000000000e+04 1.686800000000000000e+04 1.662800000000000000e+04 1.666800000000000000e+04 1.683600000000000000e+04 1.668400000000000000e+04 1.652100000000000000e+04 1.667000000000000000e+04 1.659700000000000000e+04 1.658300000000000000e+04 1.646200000000000000e+04 1.664100000000000000e+04 1.666300000000000000e+04 1.678300000000000000e+04 1.663300000000000000e+04 1.665800000000000000e+04 1.682700000000000000e+04 1.683500000000000000e+04 1.666600000000000000e+04 1.670200000000000000e+04 1.670200000000000000e+04 1.642800000000000000e+04 1.644200000000000000e+04 1.666700000000000000e+04 1.640700000000000000e+04 1.651700000000000000e+04 1.654000000000000000e+04 1.659200000000000000e+04 1.643300000000000000e+04 1.642400000000000000e+04 1.676900000000000000e+04 1.652500000000000000e+04 1.655200000000000000e+04 1.666100000000000000e+04 1.647300000000000000e+04 1.655900000000000000e+04 1.634000000000000000e+04 1.657200000000000000e+04 1.651600000000000000e+04 1.616000000000000000e+04 1.630500000000000000e+04 1.665800000000000000e+04 1.637900000000000000e+04 1.635800000000000000e+04 1.648700000000000000e+04 1.631100000000000000e+04 1.612000000000000000e+04 1.627300000000000000e+04 1.626800000000000000e+04 1.632800000000000000e+04 1.619400000000000000e+04 1.638400000000000000e+04 1.663500000000000000e+04 1.625400000000000000e+04 1.637800000000000000e+04 1.632500000000000000e+04 1.627300000000000000e+04 1.644200000000000000e+04 1.630900000000000000e+04 1.628100000000000000e+04 1.610100000000000000e+04 1.618500000000000000e+04 1.602500000000000000e+04 1.622900000000000000e+04 1.614400000000000000e+04 1.613800000000000000e+04 1.626000000000000000e+04 1.637200000000000000e+04 1.614000000000000000e+04 1.609100000000000000e+04 1.619600000000000000e+04 1.614800000000000000e+04 1.600900000000000000e+04 1.620400000000000000e+04 1.614400000000000000e+04 1.624600000000000000e+04 1.608700000000000000e+04 1.607200000000000000e+04 1.604500000000000000e+04 1.602800000000000000e+04 1.608800000000000000e+04 1.591100000000000000e+04 1.600400000000000000e+04 1.604000000000000000e+04 1.579800000000000000e+04 1.581000000000000000e+04 1.596100000000000000e+04 1.601100000000000000e+04 1.600100000000000000e+04 1.604900000000000000e+04 1.619900000000000000e+04 1.589600000000000000e+04 1.634200000000000000e+04 1.602700000000000000e+04 1.587300000000000000e+04 1.584400000000000000e+04 1.581000000000000000e+04 1.566900000000000000e+04 1.614400000000000000e+04 1.626800000000000000e+04 1.604000000000000000e+04 1.581100000000000000e+04 1.587600000000000000e+04 1.609000000000000000e+04 1.593000000000000000e+04 1.603300000000000000e+04 1.572900000000000000e+04 1.584400000000000000e+04 1.583800000000000000e+04 1.578300000000000000e+04 1.591600000000000000e+04 1.576700000000000000e+04 1.581100000000000000e+04 1.575700000000000000e+04 1.563400000000000000e+04 1.581400000000000000e+04 1.574400000000000000e+04 1.551600000000000000e+04 1.568600000000000000e+04 1.563100000000000000e+04 1.568200000000000000e+04 1.545600000000000000e+04 1.568900000000000000e+04 1.576600000000000000e+04 1.561500000000000000e+04 1.565800000000000000e+04 1.562700000000000000e+04 1.552200000000000000e+04 1.573100000000000000e+04 1.565800000000000000e+04 1.538400000000000000e+04 1.539200000000000000e+04 1.557500000000000000e+04 1.548300000000000000e+04 1.536000000000000000e+04 1.565000000000000000e+04 1.556200000000000000e+04 1.574700000000000000e+04 1.558900000000000000e+04 1.525800000000000000e+04 1.560400000000000000e+04 1.567400000000000000e+04 1.554100000000000000e+04 1.538500000000000000e+04 1.565700000000000000e+04 1.556300000000000000e+04 1.567100000000000000e+04 1.560600000000000000e+04 1.537100000000000000e+04 1.539000000000000000e+04 1.567500000000000000e+04 1.556700000000000000e+04 1.554300000000000000e+04 1.544700000000000000e+04 1.520400000000000000e+04 1.534000000000000000e+04 1.537600000000000000e+04 1.525600000000000000e+04 1.542300000000000000e+04 1.520600000000000000e+04 1.538500000000000000e+04 1.508100000000000000e+04 1.528900000000000000e+04 1.542800000000000000e+04 1.536200000000000000e+04 1.523200000000000000e+04 1.514900000000000000e+04 1.530200000000000000e+04 1.538800000000000000e+04 1.501000000000000000e+04 1.541000000000000000e+04 1.543000000000000000e+04 1.517100000000000000e+04 1.513100000000000000e+04 1.544600000000000000e+04 1.502100000000000000e+04 1.526400000000000000e+04 1.518600000000000000e+04 1.511100000000000000e+04 1.509600000000000000e+04 1.511800000000000000e+04 1.520800000000000000e+04 1.508900000000000000e+04 1.515500000000000000e+04 1.510600000000000000e+04 1.497200000000000000e+04 1.490300000000000000e+04 1.506200000000000000e+04 1.508400000000000000e+04 1.513400000000000000e+04 1.512800000000000000e+04 1.506400000000000000e+04 1.487200000000000000e+04 1.520700000000000000e+04 1.518200000000000000e+04 1.518100000000000000e+04 1.500000000000000000e+04 1.513300000000000000e+04 1.527600000000000000e+04 1.509800000000000000e+04 1.519000000000000000e+04 1.501700000000000000e+04 1.482800000000000000e+04 1.505100000000000000e+04 1.495300000000000000e+04 1.501300000000000000e+04 1.505100000000000000e+04 1.516100000000000000e+04 1.519500000000000000e+04 1.501300000000000000e+04 1.491200000000000000e+04 1.510500000000000000e+04 1.513700000000000000e+04 1.477800000000000000e+04 1.490400000000000000e+04 1.482500000000000000e+04 1.485800000000000000e+04 1.482200000000000000e+04 1.528400000000000000e+04 1.481000000000000000e+04 1.493900000000000000e+04 1.482800000000000000e+04 1.488600000000000000e+04 1.489400000000000000e+04 1.489800000000000000e+04 1.479200000000000000e+04 1.492600000000000000e+04 1.494200000000000000e+04 1.466800000000000000e+04 1.505800000000000000e+04 1.470700000000000000e+04 1.493600000000000000e+04 1.478000000000000000e+04 1.489400000000000000e+04 1.462000000000000000e+04 1.484300000000000000e+04 1.482800000000000000e+04 1.498200000000000000e+04 1.492100000000000000e+04 1.490500000000000000e+04 1.488900000000000000e+04 1.473200000000000000e+04 1.491900000000000000e+04 1.473700000000000000e+04 1.473900000000000000e+04 1.478500000000000000e+04 1.461400000000000000e+04 1.482500000000000000e+04 1.467800000000000000e+04 1.488700000000000000e+04 1.450500000000000000e+04 1.467000000000000000e+04 1.460300000000000000e+04 1.472600000000000000e+04 1.455000000000000000e+04 1.491800000000000000e+04 1.472100000000000000e+04 1.455700000000000000e+04 1.472100000000000000e+04 1.480500000000000000e+04 1.459700000000000000e+04 1.453000000000000000e+04 1.489500000000000000e+04 1.458700000000000000e+04 1.457200000000000000e+04 1.437000000000000000e+04 1.465500000000000000e+04 1.449400000000000000e+04 1.444800000000000000e+04 1.439100000000000000e+04 1.446800000000000000e+04 1.432600000000000000e+04 1.440400000000000000e+04 1.466300000000000000e+04 1.437100000000000000e+04 1.424100000000000000e+04 1.441400000000000000e+04 1.446600000000000000e+04 1.457000000000000000e+04 1.455100000000000000e+04 1.460500000000000000e+04 1.443700000000000000e+04 1.435600000000000000e+04 1.464600000000000000e+04 1.431900000000000000e+04 1.432800000000000000e+04 1.425600000000000000e+04 1.434700000000000000e+04 1.447900000000000000e+04 1.460900000000000000e+04 1.450200000000000000e+04 1.446500000000000000e+04 1.452000000000000000e+04 1.435100000000000000e+04 1.450800000000000000e+04 1.437100000000000000e+04 1.422500000000000000e+04 1.447700000000000000e+04 1.440400000000000000e+04 1.423000000000000000e+04 1.424500000000000000e+04 1.443100000000000000e+04 1.432300000000000000e+04 1.439700000000000000e+04 1.438400000000000000e+04 1.428600000000000000e+04 1.458500000000000000e+04 1.420800000000000000e+04 1.440300000000000000e+04 1.410900000000000000e+04 1.434500000000000000e+04 1.423500000000000000e+04 1.402400000000000000e+04 1.425900000000000000e+04 1.427400000000000000e+04 1.431900000000000000e+04 1.426800000000000000e+04 1.421500000000000000e+04 1.408800000000000000e+04 1.426400000000000000e+04 1.403400000000000000e+04 1.388800000000000000e+04 1.453700000000000000e+04 1.420200000000000000e+04 1.413800000000000000e+04 1.405200000000000000e+04 1.417400000000000000e+04 1.415300000000000000e+04 1.416300000000000000e+04 1.416600000000000000e+04 1.408900000000000000e+04 1.438100000000000000e+04 1.423600000000000000e+04 1.410300000000000000e+04 1.427700000000000000e+04 1.384100000000000000e+04 1.397300000000000000e+04 1.405400000000000000e+04 1.395400000000000000e+04 1.408400000000000000e+04 1.419000000000000000e+04 1.395800000000000000e+04 1.406900000000000000e+04 1.378400000000000000e+04 1.398600000000000000e+04 1.381400000000000000e+04 1.397500000000000000e+04 1.392400000000000000e+04 1.392300000000000000e+04 1.374900000000000000e+04 1.386700000000000000e+04 1.396400000000000000e+04 1.393000000000000000e+04 1.395300000000000000e+04 1.368700000000000000e+04 1.401400000000000000e+04 1.389200000000000000e+04 1.379200000000000000e+04 1.361500000000000000e+04 1.387100000000000000e+04 1.382600000000000000e+04 1.370000000000000000e+04 1.384600000000000000e+04 1.363300000000000000e+04 1.383800000000000000e+04 1.365000000000000000e+04 1.383200000000000000e+04 1.374200000000000000e+04 1.362300000000000000e+04 1.382300000000000000e+04 1.373200000000000000e+04 1.396100000000000000e+04 1.377200000000000000e+04 1.377300000000000000e+04 1.348800000000000000e+04 1.385700000000000000e+04 1.382700000000000000e+04 1.348200000000000000e+04 1.371500000000000000e+04 1.389900000000000000e+04 1.362000000000000000e+04 1.356200000000000000e+04 1.351200000000000000e+04 1.362500000000000000e+04 1.356600000000000000e+04 1.358000000000000000e+04 1.358100000000000000e+04 1.351100000000000000e+04 1.371800000000000000e+04 1.375300000000000000e+04 1.347500000000000000e+04 1.352700000000000000e+04 1.349400000000000000e+04 1.346100000000000000e+04 1.357100000000000000e+04 1.370500000000000000e+04 1.351300000000000000e+04 1.359300000000000000e+04 1.359800000000000000e+04 1.372800000000000000e+04 1.359100000000000000e+04 1.343900000000000000e+04 1.363500000000000000e+04 1.345500000000000000e+04 1.342300000000000000e+04 1.348600000000000000e+04 1.347800000000000000e+04 1.354600000000000000e+04 1.336700000000000000e+04 1.350600000000000000e+04 1.326700000000000000e+04 1.339600000000000000e+04 1.315000000000000000e+04 1.336000000000000000e+04 1.345800000000000000e+04 1.323700000000000000e+04 1.335600000000000000e+04 1.345000000000000000e+04 1.343000000000000000e+04 1.349700000000000000e+04 1.341800000000000000e+04 1.349200000000000000e+04 1.346700000000000000e+04 1.309200000000000000e+04 1.344400000000000000e+04 1.331000000000000000e+04 1.311300000000000000e+04 1.341000000000000000e+04 1.325600000000000000e+04 1.307200000000000000e+04 1.318800000000000000e+04 1.342700000000000000e+04 1.333700000000000000e+04 1.323600000000000000e+04 1.333100000000000000e+04 1.319000000000000000e+04 1.300100000000000000e+04 1.333900000000000000e+04 1.319400000000000000e+04 1.314700000000000000e+04 1.323200000000000000e+04 1.323200000000000000e+04 1.307500000000000000e+04 1.327900000000000000e+04 1.324000000000000000e+04 1.324000000000000000e+04 1.311100000000000000e+04 1.315700000000000000e+04 1.298900000000000000e+04 1.295200000000000000e+04 1.297400000000000000e+04 1.310000000000000000e+04 1.320500000000000000e+04 1.328000000000000000e+04 1.298000000000000000e+04 1.296300000000000000e+04 1.311900000000000000e+04 1.314700000000000000e+04 1.316100000000000000e+04 1.315500000000000000e+04 1.318600000000000000e+04 1.305000000000000000e+04 1.310700000000000000e+04 1.309200000000000000e+04 1.305800000000000000e+04 1.314500000000000000e+04 1.307600000000000000e+04 1.322300000000000000e+04 1.316300000000000000e+04 1.320600000000000000e+04 1.308200000000000000e+04 1.299800000000000000e+04 1.300100000000000000e+04 1.312500000000000000e+04 1.305100000000000000e+04 1.310600000000000000e+04 1.279800000000000000e+04 1.277200000000000000e+04 1.296500000000000000e+04 1.305700000000000000e+04 1.285500000000000000e+04 1.296900000000000000e+04 1.306900000000000000e+04 1.276400000000000000e+04 1.292100000000000000e+04 1.285200000000000000e+04 1.305000000000000000e+04 1.278400000000000000e+04 1.281300000000000000e+04 1.299500000000000000e+04 1.288400000000000000e+04 1.282200000000000000e+04 1.291700000000000000e+04 1.300100000000000000e+04 1.286000000000000000e+04 1.281700000000000000e+04 1.285700000000000000e+04 1.277800000000000000e+04 1.295200000000000000e+04 1.279600000000000000e+04 1.286800000000000000e+04 1.290200000000000000e+04 1.294400000000000000e+04 1.303600000000000000e+04 1.271500000000000000e+04 1.279600000000000000e+04 1.284900000000000000e+04 1.290600000000000000e+04 1.279900000000000000e+04 1.283900000000000000e+04 1.289700000000000000e+04 1.271800000000000000e+04 1.256700000000000000e+04 1.263300000000000000e+04 1.280600000000000000e+04 1.277700000000000000e+04 1.280200000000000000e+04 1.269200000000000000e+04 1.255500000000000000e+04 1.252800000000000000e+04 1.283800000000000000e+04 1.260200000000000000e+04 1.257200000000000000e+04 1.293400000000000000e+04 1.259900000000000000e+04 1.262200000000000000e+04 1.274300000000000000e+04 1.271900000000000000e+04 1.275500000000000000e+04 1.273500000000000000e+04 1.253500000000000000e+04 1.254300000000000000e+04 1.254900000000000000e+04 1.261400000000000000e+04 1.268400000000000000e+04 1.240000000000000000e+04 1.248900000000000000e+04 1.264800000000000000e+04 1.255800000000000000e+04 1.242900000000000000e+04 1.242100000000000000e+04 1.263500000000000000e+04 1.261200000000000000e+04 1.261700000000000000e+04 1.226100000000000000e+04 1.264600000000000000e+04 1.250800000000000000e+04 1.252100000000000000e+04 1.278300000000000000e+04 1.287500000000000000e+04 1.235300000000000000e+04 1.244400000000000000e+04 1.259500000000000000e+04 1.269000000000000000e+04 1.262900000000000000e+04 1.232600000000000000e+04 1.230100000000000000e+04 1.249900000000000000e+04 1.236300000000000000e+04 1.243000000000000000e+04 1.241700000000000000e+04 1.248000000000000000e+04 1.246700000000000000e+04 1.251600000000000000e+04 1.238100000000000000e+04 1.246200000000000000e+04 1.221700000000000000e+04 1.239000000000000000e+04 1.239700000000000000e+04 1.225600000000000000e+04 1.215000000000000000e+04 1.218800000000000000e+04 1.235000000000000000e+04 1.229500000000000000e+04 1.222800000000000000e+04 1.230500000000000000e+04 1.227000000000000000e+04 1.225400000000000000e+04 1.219300000000000000e+04 1.228300000000000000e+04 1.226900000000000000e+04 1.221100000000000000e+04 1.215300000000000000e+04 1.221000000000000000e+04 1.217100000000000000e+04 1.228700000000000000e+04 1.222700000000000000e+04 1.223900000000000000e+04 1.215700000000000000e+04 1.218700000000000000e+04 1.212500000000000000e+04 1.220800000000000000e+04 1.231400000000000000e+04 1.225400000000000000e+04 1.222000000000000000e+04 1.214800000000000000e+04 1.212900000000000000e+04 1.222900000000000000e+04 1.215100000000000000e+04 1.205700000000000000e+04 1.212600000000000000e+04 1.210600000000000000e+04 1.203800000000000000e+04 1.206700000000000000e+04 1.196500000000000000e+04 1.200700000000000000e+04 1.222700000000000000e+04 1.206000000000000000e+04 1.218800000000000000e+04 1.183700000000000000e+04 1.198600000000000000e+04 1.201000000000000000e+04 1.207100000000000000e+04 1.190800000000000000e+04 1.198300000000000000e+04 1.197100000000000000e+04 1.196300000000000000e+04 1.222300000000000000e+04 1.174200000000000000e+04 1.196400000000000000e+04 1.186700000000000000e+04 1.190400000000000000e+04 1.197600000000000000e+04 1.179600000000000000e+04 1.201400000000000000e+04 1.191200000000000000e+04 1.205400000000000000e+04 1.177600000000000000e+04 1.189100000000000000e+04 1.177800000000000000e+04 1.200300000000000000e+04 1.203200000000000000e+04 1.182000000000000000e+04 1.185600000000000000e+04 1.199200000000000000e+04 1.204400000000000000e+04 1.184900000000000000e+04 1.193300000000000000e+04 1.200200000000000000e+04 1.196800000000000000e+04 1.168900000000000000e+04 1.183800000000000000e+04 1.173000000000000000e+04 1.167700000000000000e+04 1.192000000000000000e+04 1.190400000000000000e+04 1.171300000000000000e+04 1.180200000000000000e+04 1.187600000000000000e+04 1.188200000000000000e+04 1.185100000000000000e+04 1.177300000000000000e+04 1.165700000000000000e+04 1.158600000000000000e+04 1.181500000000000000e+04 1.168800000000000000e+04 1.174400000000000000e+04 1.179400000000000000e+04 1.191400000000000000e+04 1.159600000000000000e+04 1.182600000000000000e+04 1.187300000000000000e+04 1.171600000000000000e+04 1.154500000000000000e+04 1.184600000000000000e+04 1.173300000000000000e+04 1.167500000000000000e+04 1.169700000000000000e+04 1.170600000000000000e+04 1.165200000000000000e+04 1.158900000000000000e+04 1.176100000000000000e+04 1.165300000000000000e+04 1.151900000000000000e+04 1.158400000000000000e+04 1.174600000000000000e+04 1.158900000000000000e+04 1.174500000000000000e+04 1.164800000000000000e+04 1.164800000000000000e+04 1.172300000000000000e+04 1.159400000000000000e+04 1.182500000000000000e+04 1.158600000000000000e+04 1.175300000000000000e+04 1.149600000000000000e+04 1.163200000000000000e+04 1.137700000000000000e+04 1.164500000000000000e+04 1.166900000000000000e+04 1.163500000000000000e+04 1.182400000000000000e+04 1.156400000000000000e+04 1.167900000000000000e+04 1.148800000000000000e+04 1.148800000000000000e+04 1.161600000000000000e+04 1.157500000000000000e+04 1.143900000000000000e+04 1.135800000000000000e+04 1.141100000000000000e+04 1.165300000000000000e+04 1.144600000000000000e+04 1.149500000000000000e+04 1.136700000000000000e+04 1.156600000000000000e+04 1.153800000000000000e+04 1.149300000000000000e+04 1.137500000000000000e+04 1.132100000000000000e+04 1.144100000000000000e+04 1.146800000000000000e+04 1.129100000000000000e+04 1.129600000000000000e+04 1.145600000000000000e+04 1.135700000000000000e+04 1.136800000000000000e+04 1.128700000000000000e+04 1.114800000000000000e+04 1.116800000000000000e+04 1.130400000000000000e+04 1.159200000000000000e+04 1.108000000000000000e+04 1.127300000000000000e+04 1.132800000000000000e+04 1.130500000000000000e+04 1.149300000000000000e+04 1.120500000000000000e+04 1.132100000000000000e+04 1.137700000000000000e+04 1.130900000000000000e+04 1.123000000000000000e+04 1.131100000000000000e+04 1.132300000000000000e+04 1.105000000000000000e+04 1.123400000000000000e+04 1.135300000000000000e+04 1.145900000000000000e+04 1.113700000000000000e+04 1.114900000000000000e+04 1.143000000000000000e+04 1.148100000000000000e+04 1.130500000000000000e+04 1.124300000000000000e+04 1.121800000000000000e+04 1.101200000000000000e+04 1.121600000000000000e+04 1.117100000000000000e+04 1.099900000000000000e+04 1.120400000000000000e+04 1.112300000000000000e+04 1.127300000000000000e+04 1.111100000000000000e+04 1.108300000000000000e+04 1.123100000000000000e+04 1.099100000000000000e+04 1.117500000000000000e+04 1.102700000000000000e+04 1.110000000000000000e+04 1.102600000000000000e+04 1.099300000000000000e+04 1.120900000000000000e+04 1.095800000000000000e+04 1.117100000000000000e+04 1.104000000000000000e+04 1.103700000000000000e+04 1.117100000000000000e+04 1.100600000000000000e+04 1.108200000000000000e+04 1.092800000000000000e+04 1.084400000000000000e+04 1.102300000000000000e+04 1.108100000000000000e+04 1.112900000000000000e+04 1.098400000000000000e+04 1.114500000000000000e+04 1.101600000000000000e+04 1.107900000000000000e+04 1.099500000000000000e+04 1.110300000000000000e+04 1.126100000000000000e+04 1.090300000000000000e+04 1.114600000000000000e+04 1.081100000000000000e+04 1.090900000000000000e+04 1.096300000000000000e+04 1.084400000000000000e+04 1.065600000000000000e+04 1.052400000000000000e+04 1.083100000000000000e+04 1.093600000000000000e+04 1.091500000000000000e+04 1.097600000000000000e+04 1.073400000000000000e+04 1.090300000000000000e+04 1.092400000000000000e+04 1.072900000000000000e+04 1.081500000000000000e+04 1.110000000000000000e+04 1.098100000000000000e+04 1.081500000000000000e+04 1.081600000000000000e+04 1.087900000000000000e+04 1.067900000000000000e+04 1.070100000000000000e+04 1.085100000000000000e+04 1.089300000000000000e+04 1.071500000000000000e+04 1.080000000000000000e+04 1.093200000000000000e+04 1.076000000000000000e+04 1.058200000000000000e+04 1.080900000000000000e+04 1.073600000000000000e+04 1.086500000000000000e+04 1.081700000000000000e+04 1.073900000000000000e+04 1.063700000000000000e+04 1.077400000000000000e+04 1.073100000000000000e+04 1.047300000000000000e+04 1.080000000000000000e+04 1.055000000000000000e+04 1.083500000000000000e+04 1.074400000000000000e+04 1.084100000000000000e+04 1.054400000000000000e+04 1.065200000000000000e+04 1.079800000000000000e+04 1.088000000000000000e+04 1.088800000000000000e+04 1.064900000000000000e+04 1.069100000000000000e+04 1.071200000000000000e+04 1.070700000000000000e+04 1.095500000000000000e+04 1.072300000000000000e+04 1.058400000000000000e+04 1.063600000000000000e+04 1.057900000000000000e+04 1.058300000000000000e+04 1.059800000000000000e+04 1.067800000000000000e+04 1.049800000000000000e+04 1.080300000000000000e+04 1.061400000000000000e+04 1.064200000000000000e+04 1.055600000000000000e+04 1.045700000000000000e+04 1.081900000000000000e+04 1.068600000000000000e+04 1.060900000000000000e+04 1.066200000000000000e+04 1.068900000000000000e+04 1.051700000000000000e+04 1.059300000000000000e+04 1.053000000000000000e+04 1.066000000000000000e+04 1.051400000000000000e+04 1.052600000000000000e+04 1.054900000000000000e+04 1.059000000000000000e+04 1.044600000000000000e+04 1.047900000000000000e+04 1.065400000000000000e+04 1.049900000000000000e+04 1.033800000000000000e+04 1.050300000000000000e+04 1.044800000000000000e+04 1.048700000000000000e+04 1.054400000000000000e+04 1.053200000000000000e+04 1.047700000000000000e+04 1.039700000000000000e+04 1.041300000000000000e+04 1.035000000000000000e+04 1.047700000000000000e+04 1.058400000000000000e+04 1.058900000000000000e+04 1.041500000000000000e+04 1.044300000000000000e+04 1.052200000000000000e+04 1.061700000000000000e+04 1.031800000000000000e+04 1.047200000000000000e+04 1.054900000000000000e+04 1.037600000000000000e+04 1.040800000000000000e+04 1.036600000000000000e+04 1.041800000000000000e+04 1.035700000000000000e+04 1.026700000000000000e+04 1.030700000000000000e+04 1.046200000000000000e+04 1.047200000000000000e+04 1.036800000000000000e+04 1.026400000000000000e+04 1.049200000000000000e+04 1.039800000000000000e+04 1.025400000000000000e+04 1.030100000000000000e+04 1.044700000000000000e+04 1.025500000000000000e+04 1.036000000000000000e+04 1.021700000000000000e+04 1.028000000000000000e+04 1.035400000000000000e+04 1.016800000000000000e+04 1.021600000000000000e+04 1.056800000000000000e+04 1.039600000000000000e+04 1.037500000000000000e+04 1.042000000000000000e+04 1.015900000000000000e+04 1.047400000000000000e+04 1.029800000000000000e+04 1.027200000000000000e+04 1.036000000000000000e+04 1.028200000000000000e+04 1.024200000000000000e+04 1.030500000000000000e+04 1.036600000000000000e+04 1.038800000000000000e+04 1.023600000000000000e+04 1.026400000000000000e+04 1.007800000000000000e+04 1.043600000000000000e+04 1.037400000000000000e+04 1.016900000000000000e+04 1.033400000000000000e+04 1.027600000000000000e+04 1.033200000000000000e+04 1.025600000000000000e+04 1.027100000000000000e+04 1.024900000000000000e+04 1.006300000000000000e+04 1.017700000000000000e+04 1.014400000000000000e+04 1.015500000000000000e+04 1.015900000000000000e+04 1.027100000000000000e+04 1.012900000000000000e+04 1.025800000000000000e+04 1.010700000000000000e+04 1.022500000000000000e+04 1.040200000000000000e+04 1.015900000000000000e+04 1.005200000000000000e+04 1.024300000000000000e+04 1.006400000000000000e+04 9.925000000000000000e+03 1.016000000000000000e+04 1.018800000000000000e+04 1.002700000000000000e+04 1.012900000000000000e+04 9.869000000000000000e+03 1.019700000000000000e+04 9.988000000000000000e+03 1.014600000000000000e+04 1.020300000000000000e+04 1.002000000000000000e+04 1.014300000000000000e+04 1.019100000000000000e+04 1.012500000000000000e+04 9.988000000000000000e+03 1.002200000000000000e+04 9.955000000000000000e+03 1.001800000000000000e+04 1.023200000000000000e+04 1.015400000000000000e+04 9.988000000000000000e+03 1.010100000000000000e+04 1.016100000000000000e+04 1.003300000000000000e+04 1.015400000000000000e+04 1.014700000000000000e+04 1.008800000000000000e+04 1.004200000000000000e+04 1.007700000000000000e+04 1.010900000000000000e+04 1.009100000000000000e+04 1.002200000000000000e+04 9.824000000000000000e+03 9.799000000000000000e+03 1.013400000000000000e+04 1.001000000000000000e+04 1.012100000000000000e+04 9.981000000000000000e+03 1.003400000000000000e+04 1.006700000000000000e+04 9.999000000000000000e+03 9.818000000000000000e+03 9.954000000000000000e+03 1.000500000000000000e+04 9.906000000000000000e+03 9.854000000000000000e+03 1.000300000000000000e+04 1.000500000000000000e+04 9.941000000000000000e+03 1.007500000000000000e+04 9.923000000000000000e+03 9.877000000000000000e+03 9.814000000000000000e+03 9.966000000000000000e+03 9.712000000000000000e+03 1.003400000000000000e+04 9.928000000000000000e+03 9.952000000000000000e+03 9.753000000000000000e+03 9.925000000000000000e+03 1.001100000000000000e+04 9.823000000000000000e+03 9.886000000000000000e+03 9.730000000000000000e+03 9.714000000000000000e+03 9.989000000000000000e+03 9.815000000000000000e+03 9.713000000000000000e+03 9.671000000000000000e+03 9.627000000000000000e+03 9.732000000000000000e+03 9.684000000000000000e+03 9.770000000000000000e+03 9.760000000000000000e+03 9.750000000000000000e+03 9.831000000000000000e+03 9.648000000000000000e+03 9.826000000000000000e+03 9.731000000000000000e+03 9.610000000000000000e+03 9.915000000000000000e+03 9.719000000000000000e+03 9.473000000000000000e+03 9.728000000000000000e+03 9.511000000000000000e+03 9.688000000000000000e+03 9.579000000000000000e+03 9.622000000000000000e+03 9.848000000000000000e+03 9.756000000000000000e+03 9.835000000000000000e+03 9.506000000000000000e+03 9.526000000000000000e+03 9.655000000000000000e+03 9.657000000000000000e+03 9.827000000000000000e+03 9.655000000000000000e+03 9.649000000000000000e+03 9.632000000000000000e+03 9.620000000000000000e+03 9.516000000000000000e+03 9.660000000000000000e+03 9.522000000000000000e+03 9.674000000000000000e+03 9.530000000000000000e+03 9.471000000000000000e+03 9.634000000000000000e+03 9.507000000000000000e+03 9.505000000000000000e+03 9.703000000000000000e+03 9.517000000000000000e+03 9.664000000000000000e+03 9.571000000000000000e+03 9.432000000000000000e+03 9.516000000000000000e+03 9.494000000000000000e+03 9.389000000000000000e+03 9.494000000000000000e+03 9.557000000000000000e+03 9.529000000000000000e+03 9.464000000000000000e+03 9.653000000000000000e+03 9.588000000000000000e+03 9.361000000000000000e+03 9.437000000000000000e+03 9.630000000000000000e+03 9.362000000000000000e+03 9.509000000000000000e+03 9.497000000000000000e+03 9.553000000000000000e+03 9.595000000000000000e+03 9.511000000000000000e+03 9.346000000000000000e+03 9.573000000000000000e+03 9.256000000000000000e+03 9.639000000000000000e+03 9.326000000000000000e+03 9.508000000000000000e+03 9.454000000000000000e+03 9.530000000000000000e+03 9.429000000000000000e+03 9.548000000000000000e+03 9.691000000000000000e+03 9.578000000000000000e+03 9.326000000000000000e+03 9.324000000000000000e+03 9.460000000000000000e+03 9.529000000000000000e+03 9.370000000000000000e+03 9.339000000000000000e+03 9.392000000000000000e+03 9.377000000000000000e+03 9.323000000000000000e+03 9.455000000000000000e+03 9.288000000000000000e+03 9.314000000000000000e+03 9.323000000000000000e+03 9.360000000000000000e+03 9.246000000000000000e+03 9.241000000000000000e+03 9.394000000000000000e+03 9.572000000000000000e+03 9.241000000000000000e+03 9.337000000000000000e+03 9.224000000000000000e+03 9.486000000000000000e+03 9.357000000000000000e+03 9.351000000000000000e+03 9.468000000000000000e+03 9.520000000000000000e+03 9.422000000000000000e+03 9.170000000000000000e+03 9.351000000000000000e+03 9.388000000000000000e+03 9.415000000000000000e+03 9.131000000000000000e+03 9.372000000000000000e+03 9.253000000000000000e+03 9.408000000000000000e+03 9.368000000000000000e+03 9.219000000000000000e+03 9.308000000000000000e+03 9.265000000000000000e+03 9.282000000000000000e+03 9.363000000000000000e+03 9.012000000000000000e+03 9.454000000000000000e+03 9.214000000000000000e+03 9.142000000000000000e+03 9.093000000000000000e+03 9.193000000000000000e+03 9.066000000000000000e+03 9.122000000000000000e+03 9.230000000000000000e+03 9.235000000000000000e+03 9.148000000000000000e+03 9.232000000000000000e+03 9.343000000000000000e+03 9.212000000000000000e+03 9.222000000000000000e+03 9.268000000000000000e+03 9.160000000000000000e+03 9.246000000000000000e+03 9.399000000000000000e+03 9.236000000000000000e+03 9.170000000000000000e+03 9.108000000000000000e+03 9.152000000000000000e+03 9.160000000000000000e+03 9.090000000000000000e+03 8.988000000000000000e+03 9.284000000000000000e+03 9.267000000000000000e+03 9.134000000000000000e+03 9.115000000000000000e+03 8.935000000000000000e+03 9.329000000000000000e+03 9.021000000000000000e+03 8.989000000000000000e+03 9.123000000000000000e+03 9.206000000000000000e+03 9.067000000000000000e+03 9.065000000000000000e+03 9.102000000000000000e+03 9.065000000000000000e+03 9.210000000000000000e+03 9.059000000000000000e+03 8.979000000000000000e+03 9.255000000000000000e+03 9.041000000000000000e+03 9.039000000000000000e+03 9.089000000000000000e+03 9.350000000000000000e+03 9.055000000000000000e+03 9.109000000000000000e+03 9.087000000000000000e+03 9.062000000000000000e+03 8.974000000000000000e+03 9.100000000000000000e+03 8.941000000000000000e+03 9.108000000000000000e+03 8.964000000000000000e+03 8.871000000000000000e+03 8.836000000000000000e+03 9.053000000000000000e+03 8.940000000000000000e+03 8.883000000000000000e+03 9.094000000000000000e+03 8.983000000000000000e+03 8.919000000000000000e+03 8.875000000000000000e+03 8.963000000000000000e+03 8.923000000000000000e+03 8.913000000000000000e+03 8.832000000000000000e+03 8.862000000000000000e+03 8.814000000000000000e+03 8.862000000000000000e+03 8.896000000000000000e+03 8.607000000000000000e+03 8.986000000000000000e+03 8.895000000000000000e+03 8.879000000000000000e+03 8.817000000000000000e+03 8.701000000000000000e+03 8.887000000000000000e+03 8.733000000000000000e+03 8.782000000000000000e+03 8.649000000000000000e+03 8.851000000000000000e+03 8.759000000000000000e+03 8.820000000000000000e+03 8.759000000000000000e+03 8.741000000000000000e+03 8.840000000000000000e+03 8.819000000000000000e+03 8.851000000000000000e+03 8.831000000000000000e+03 8.885000000000000000e+03 8.733000000000000000e+03 8.849000000000000000e+03 8.803000000000000000e+03 8.763000000000000000e+03 8.716000000000000000e+03 8.646000000000000000e+03 8.843000000000000000e+03 8.697000000000000000e+03 8.774000000000000000e+03 8.596000000000000000e+03 8.676000000000000000e+03 8.753000000000000000e+03 8.719000000000000000e+03 8.792000000000000000e+03 8.822000000000000000e+03 8.872000000000000000e+03 8.679000000000000000e+03 8.816000000000000000e+03 8.586000000000000000e+03 8.715000000000000000e+03 8.679000000000000000e+03 8.548000000000000000e+03 8.533000000000000000e+03 8.714000000000000000e+03 8.726000000000000000e+03 8.470000000000000000e+03 8.822000000000000000e+03 8.630000000000000000e+03 8.648000000000000000e+03 8.810000000000000000e+03 8.555000000000000000e+03 8.491000000000000000e+03 8.422000000000000000e+03 8.526000000000000000e+03 8.522000000000000000e+03 8.710000000000000000e+03 8.583000000000000000e+03 8.531000000000000000e+03 8.739000000000000000e+03 8.747000000000000000e+03 8.537000000000000000e+03 8.531000000000000000e+03 8.521000000000000000e+03 8.494000000000000000e+03 8.568000000000000000e+03 8.520000000000000000e+03 8.587000000000000000e+03 8.408000000000000000e+03 8.650000000000000000e+03 8.456000000000000000e+03 8.560000000000000000e+03 8.412000000000000000e+03 8.477000000000000000e+03 8.606000000000000000e+03 8.431000000000000000e+03 8.497000000000000000e+03 8.409000000000000000e+03 8.625000000000000000e+03 8.531000000000000000e+03 8.567000000000000000e+03 8.589000000000000000e+03 8.424000000000000000e+03 8.599000000000000000e+03 8.588000000000000000e+03 8.438000000000000000e+03 8.624000000000000000e+03 8.287000000000000000e+03 8.345000000000000000e+03 8.441000000000000000e+03 8.428000000000000000e+03 8.395000000000000000e+03 8.338000000000000000e+03 8.435000000000000000e+03 8.298000000000000000e+03 8.403000000000000000e+03 8.430000000000000000e+03 8.356000000000000000e+03 8.379000000000000000e+03 8.483000000000000000e+03 8.275000000000000000e+03 8.455000000000000000e+03 8.355000000000000000e+03 8.363000000000000000e+03 8.359000000000000000e+03 8.516000000000000000e+03 8.308000000000000000e+03 8.281000000000000000e+03 8.307000000000000000e+03 8.544000000000000000e+03 8.379000000000000000e+03 8.379000000000000000e+03 8.401000000000000000e+03 8.315000000000000000e+03 8.277000000000000000e+03 8.150000000000000000e+03 8.220000000000000000e+03 8.324000000000000000e+03 8.460000000000000000e+03 8.310000000000000000e+03 8.158000000000000000e+03 8.410000000000000000e+03 8.310000000000000000e+03 8.315000000000000000e+03 8.161000000000000000e+03 8.345000000000000000e+03 8.364000000000000000e+03 8.441000000000000000e+03 8.317000000000000000e+03 8.175000000000000000e+03 8.288000000000000000e+03 8.116000000000000000e+03 8.349000000000000000e+03 8.354000000000000000e+03 8.183000000000000000e+03 8.265000000000000000e+03 8.118000000000000000e+03 8.340000000000000000e+03 8.178000000000000000e+03 8.136000000000000000e+03 8.217000000000000000e+03 8.390000000000000000e+03 8.460000000000000000e+03 8.193000000000000000e+03 8.228000000000000000e+03 8.189000000000000000e+03 8.126000000000000000e+03 8.147000000000000000e+03 8.256000000000000000e+03 8.023000000000000000e+03 8.124000000000000000e+03 8.203000000000000000e+03 8.100000000000000000e+03 8.251000000000000000e+03 8.321000000000000000e+03 8.261000000000000000e+03 8.232000000000000000e+03 8.034000000000000000e+03 8.121000000000000000e+03 8.051000000000000000e+03 8.069000000000000000e+03 8.269000000000000000e+03 8.104000000000000000e+03 8.104000000000000000e+03 8.194000000000000000e+03 8.063000000000000000e+03 8.175000000000000000e+03 8.178000000000000000e+03 8.137000000000000000e+03 8.151000000000000000e+03 7.985000000000000000e+03 8.189000000000000000e+03 8.117000000000000000e+03 8.234000000000000000e+03 8.045000000000000000e+03 8.114000000000000000e+03 8.157000000000000000e+03 7.997000000000000000e+03 8.056000000000000000e+03 8.055000000000000000e+03 8.117000000000000000e+03 7.887000000000000000e+03 8.093000000000000000e+03 8.018000000000000000e+03 8.120000000000000000e+03 7.984000000000000000e+03 7.834000000000000000e+03 7.960000000000000000e+03 7.960000000000000000e+03 8.072000000000000000e+03 7.914000000000000000e+03 8.160000000000000000e+03 8.133000000000000000e+03 8.060000000000000000e+03 8.184000000000000000e+03 8.008000000000000000e+03 8.050000000000000000e+03 7.958000000000000000e+03 8.042000000000000000e+03 7.814000000000000000e+03 7.995000000000000000e+03 7.959000000000000000e+03 8.155000000000000000e+03 8.030000000000000000e+03 7.833000000000000000e+03 7.989000000000000000e+03 7.936000000000000000e+03 8.000000000000000000e+03 7.843000000000000000e+03 8.092000000000000000e+03 7.938000000000000000e+03 7.924000000000000000e+03 8.078000000000000000e+03 7.885000000000000000e+03 7.854000000000000000e+03 7.951000000000000000e+03 7.926000000000000000e+03 7.938000000000000000e+03 8.021000000000000000e+03 7.834000000000000000e+03 7.981000000000000000e+03 8.017000000000000000e+03 8.059000000000000000e+03 7.854000000000000000e+03 7.876000000000000000e+03 7.835000000000000000e+03 7.753000000000000000e+03 7.860000000000000000e+03 7.905000000000000000e+03 7.741000000000000000e+03 7.842000000000000000e+03 7.710000000000000000e+03 7.868000000000000000e+03 7.916000000000000000e+03 7.767000000000000000e+03 7.776000000000000000e+03 7.985000000000000000e+03 7.786000000000000000e+03 7.538000000000000000e+03 7.841000000000000000e+03 7.723000000000000000e+03 7.877000000000000000e+03 7.600000000000000000e+03 7.647000000000000000e+03 7.856000000000000000e+03 7.704000000000000000e+03 7.625000000000000000e+03 7.814000000000000000e+03 7.664000000000000000e+03 7.593000000000000000e+03 7.782000000000000000e+03 7.765000000000000000e+03 7.675000000000000000e+03 7.818000000000000000e+03 7.515000000000000000e+03 7.631000000000000000e+03 7.589000000000000000e+03 7.668000000000000000e+03 7.624000000000000000e+03 7.575000000000000000e+03 7.628000000000000000e+03 7.671000000000000000e+03 7.565000000000000000e+03 7.724000000000000000e+03 7.508000000000000000e+03 7.568000000000000000e+03 7.632000000000000000e+03 7.593000000000000000e+03 7.588000000000000000e+03 7.643000000000000000e+03 7.641000000000000000e+03 7.521000000000000000e+03 7.554000000000000000e+03 7.698000000000000000e+03 7.707000000000000000e+03 7.649000000000000000e+03 7.691000000000000000e+03 7.522000000000000000e+03 7.578000000000000000e+03 7.445000000000000000e+03 7.508000000000000000e+03 7.555000000000000000e+03 7.711000000000000000e+03 7.735000000000000000e+03 7.589000000000000000e+03 7.282000000000000000e+03 7.414000000000000000e+03 7.557000000000000000e+03 7.561000000000000000e+03 7.471000000000000000e+03 7.400000000000000000e+03 7.414000000000000000e+03 7.514000000000000000e+03 7.581000000000000000e+03 7.498000000000000000e+03 7.422000000000000000e+03 7.575000000000000000e+03 7.448000000000000000e+03 7.467000000000000000e+03 7.678000000000000000e+03 7.142000000000000000e+03 7.538000000000000000e+03 7.432000000000000000e+03 7.435000000000000000e+03 7.582000000000000000e+03 7.424000000000000000e+03 7.446000000000000000e+03 7.394000000000000000e+03 7.357000000000000000e+03 7.463000000000000000e+03 7.271000000000000000e+03 7.535000000000000000e+03 7.303000000000000000e+03 7.578000000000000000e+03 7.386000000000000000e+03 7.489000000000000000e+03 7.349000000000000000e+03 7.477000000000000000e+03 7.404000000000000000e+03 7.316000000000000000e+03 7.312000000000000000e+03 7.399000000000000000e+03 7.310000000000000000e+03 7.302000000000000000e+03 7.304000000000000000e+03 7.424000000000000000e+03 7.397000000000000000e+03 7.360000000000000000e+03 7.337000000000000000e+03 7.277000000000000000e+03 7.262000000000000000e+03 7.258000000000000000e+03 7.434000000000000000e+03 7.044000000000000000e+03 7.201000000000000000e+03 7.285000000000000000e+03 7.087000000000000000e+03 7.418000000000000000e+03 7.293000000000000000e+03 7.271000000000000000e+03 7.297000000000000000e+03 7.264000000000000000e+03 7.320000000000000000e+03 7.288000000000000000e+03 7.261000000000000000e+03 7.248000000000000000e+03 7.267000000000000000e+03 7.183000000000000000e+03 7.199000000000000000e+03 7.256000000000000000e+03 7.387000000000000000e+03 7.266000000000000000e+03 7.213000000000000000e+03 7.249000000000000000e+03 7.216000000000000000e+03 7.223000000000000000e+03 7.210000000000000000e+03 7.232000000000000000e+03 7.209000000000000000e+03 7.166000000000000000e+03 7.403000000000000000e+03 7.202000000000000000e+03 7.090000000000000000e+03 7.225000000000000000e+03 7.047000000000000000e+03 7.023000000000000000e+03 7.167000000000000000e+03 7.264000000000000000e+03 7.209000000000000000e+03 7.260000000000000000e+03 7.161000000000000000e+03 7.293000000000000000e+03 7.133000000000000000e+03 7.077000000000000000e+03 7.148000000000000000e+03 7.276000000000000000e+03 6.986000000000000000e+03 7.095000000000000000e+03 7.132000000000000000e+03 7.036000000000000000e+03 6.982000000000000000e+03 7.175000000000000000e+03 6.921000000000000000e+03 7.121000000000000000e+03 7.010000000000000000e+03 7.037000000000000000e+03 7.075000000000000000e+03 7.085000000000000000e+03 7.195000000000000000e+03 7.033000000000000000e+03 7.051000000000000000e+03 7.107000000000000000e+03 6.975000000000000000e+03 7.008000000000000000e+03 7.081000000000000000e+03 7.084000000000000000e+03 7.138000000000000000e+03 7.025000000000000000e+03 7.050000000000000000e+03 7.020000000000000000e+03 7.157000000000000000e+03 7.016000000000000000e+03 7.039000000000000000e+03 6.934000000000000000e+03 7.053000000000000000e+03 7.061000000000000000e+03 6.906000000000000000e+03 7.113000000000000000e+03 7.110000000000000000e+03 7.002000000000000000e+03 6.935000000000000000e+03 7.043000000000000000e+03 6.996000000000000000e+03 6.965000000000000000e+03 6.997000000000000000e+03 6.948000000000000000e+03 7.085000000000000000e+03 6.969000000000000000e+03 6.844000000000000000e+03 6.960000000000000000e+03 6.967000000000000000e+03 6.972000000000000000e+03 6.994000000000000000e+03 7.012000000000000000e+03 7.058000000000000000e+03 6.929000000000000000e+03 6.883000000000000000e+03 6.892000000000000000e+03 6.913000000000000000e+03 6.925000000000000000e+03 6.902000000000000000e+03 6.888000000000000000e+03 6.890000000000000000e+03 6.817000000000000000e+03 6.817000000000000000e+03 6.913000000000000000e+03 6.817000000000000000e+03 6.939000000000000000e+03 6.770000000000000000e+03 6.802000000000000000e+03 6.881000000000000000e+03 6.775000000000000000e+03 6.925000000000000000e+03 6.771000000000000000e+03 6.927000000000000000e+03 6.808000000000000000e+03 6.841000000000000000e+03 6.953000000000000000e+03 6.932000000000000000e+03 6.840000000000000000e+03 6.867000000000000000e+03 6.922000000000000000e+03 6.821000000000000000e+03 6.847000000000000000e+03 6.730000000000000000e+03 6.781000000000000000e+03 6.776000000000000000e+03 6.657000000000000000e+03 6.877000000000000000e+03 6.755000000000000000e+03 6.748000000000000000e+03 6.977000000000000000e+03 6.828000000000000000e+03 6.724000000000000000e+03 6.782000000000000000e+03 6.765000000000000000e+03 6.713000000000000000e+03 6.770000000000000000e+03 6.753000000000000000e+03 6.675000000000000000e+03 6.653000000000000000e+03 6.624000000000000000e+03 6.846000000000000000e+03 6.592000000000000000e+03 6.675000000000000000e+03 6.666000000000000000e+03 6.687000000000000000e+03 6.697000000000000000e+03 6.698000000000000000e+03 6.764000000000000000e+03 6.742000000000000000e+03 6.719000000000000000e+03 6.861000000000000000e+03 6.820000000000000000e+03 6.768000000000000000e+03 6.707000000000000000e+03 6.829000000000000000e+03 6.631000000000000000e+03 6.747000000000000000e+03 6.673000000000000000e+03 6.533000000000000000e+03 6.742000000000000000e+03 6.683000000000000000e+03 6.530000000000000000e+03 6.618000000000000000e+03 6.666000000000000000e+03 6.563000000000000000e+03 6.562000000000000000e+03 6.764000000000000000e+03 6.580000000000000000e+03 6.624000000000000000e+03 6.453000000000000000e+03 6.562000000000000000e+03 6.665000000000000000e+03 6.523000000000000000e+03 6.614000000000000000e+03 6.547000000000000000e+03 6.702000000000000000e+03 6.553000000000000000e+03 6.400000000000000000e+03 6.515000000000000000e+03 6.657000000000000000e+03 6.639000000000000000e+03 6.633000000000000000e+03 6.628000000000000000e+03 6.584000000000000000e+03 6.655000000000000000e+03 6.413000000000000000e+03 6.577000000000000000e+03 6.289000000000000000e+03 6.625000000000000000e+03 6.430000000000000000e+03 6.512000000000000000e+03 6.665000000000000000e+03 6.600000000000000000e+03 6.472000000000000000e+03 6.511000000000000000e+03 6.565000000000000000e+03 6.470000000000000000e+03 6.478000000000000000e+03 6.499000000000000000e+03 6.485000000000000000e+03 6.634000000000000000e+03 6.518000000000000000e+03 6.546000000000000000e+03 6.548000000000000000e+03 6.479000000000000000e+03 6.575000000000000000e+03 6.479000000000000000e+03 6.411000000000000000e+03 6.444000000000000000e+03 6.409000000000000000e+03 6.449000000000000000e+03 6.358000000000000000e+03 6.417000000000000000e+03 6.514000000000000000e+03 6.402000000000000000e+03 6.284000000000000000e+03 6.354000000000000000e+03 6.307000000000000000e+03 6.302000000000000000e+03 6.530000000000000000e+03 6.462000000000000000e+03 6.333000000000000000e+03 6.287000000000000000e+03 6.371000000000000000e+03 6.218000000000000000e+03 6.410000000000000000e+03 6.471000000000000000e+03 6.422000000000000000e+03 6.421000000000000000e+03 6.344000000000000000e+03 6.419000000000000000e+03 6.356000000000000000e+03 6.206000000000000000e+03 6.306000000000000000e+03 6.373000000000000000e+03 6.301000000000000000e+03 6.477000000000000000e+03 6.380000000000000000e+03 6.288000000000000000e+03 6.326000000000000000e+03 6.303000000000000000e+03 6.395000000000000000e+03 6.329000000000000000e+03 6.228000000000000000e+03 6.341000000000000000e+03 6.274000000000000000e+03 6.364000000000000000e+03 6.303000000000000000e+03 6.213000000000000000e+03 6.257000000000000000e+03 6.264000000000000000e+03 6.325000000000000000e+03 6.149000000000000000e+03 6.184000000000000000e+03 6.412000000000000000e+03 6.332000000000000000e+03 6.312000000000000000e+03 6.269000000000000000e+03 6.230000000000000000e+03 6.287000000000000000e+03 6.166000000000000000e+03 6.173000000000000000e+03 6.252000000000000000e+03 6.218000000000000000e+03 6.280000000000000000e+03 6.317000000000000000e+03 6.336000000000000000e+03 6.104000000000000000e+03 6.303000000000000000e+03 6.170000000000000000e+03 6.190000000000000000e+03 6.144000000000000000e+03 6.222000000000000000e+03 6.146000000000000000e+03 6.201000000000000000e+03 6.184000000000000000e+03 6.223000000000000000e+03 6.062000000000000000e+03 6.194000000000000000e+03 6.246000000000000000e+03 6.206000000000000000e+03 6.194000000000000000e+03 6.199000000000000000e+03 6.222000000000000000e+03 6.143000000000000000e+03 6.305000000000000000e+03 6.216000000000000000e+03 6.154000000000000000e+03 6.193000000000000000e+03 6.152000000000000000e+03 6.166000000000000000e+03 6.152000000000000000e+03 6.003000000000000000e+03 6.096000000000000000e+03 6.145000000000000000e+03 6.071000000000000000e+03 6.204000000000000000e+03 6.141000000000000000e+03 6.142000000000000000e+03 6.087000000000000000e+03 6.015000000000000000e+03 5.866000000000000000e+03 6.093000000000000000e+03 6.024000000000000000e+03 6.134000000000000000e+03 5.957000000000000000e+03 5.938000000000000000e+03 6.139000000000000000e+03 6.162000000000000000e+03 6.166000000000000000e+03 6.017000000000000000e+03 5.910000000000000000e+03 5.920000000000000000e+03 5.997000000000000000e+03 6.029000000000000000e+03 6.127000000000000000e+03 6.061000000000000000e+03 5.979000000000000000e+03 6.022000000000000000e+03 5.988000000000000000e+03 6.008000000000000000e+03 6.010000000000000000e+03 6.018000000000000000e+03 5.958000000000000000e+03 5.891000000000000000e+03 6.017000000000000000e+03 6.051000000000000000e+03 5.947000000000000000e+03 5.933000000000000000e+03 5.814000000000000000e+03 6.069000000000000000e+03 5.952000000000000000e+03 6.119000000000000000e+03 5.965000000000000000e+03 5.864000000000000000e+03 5.960000000000000000e+03 5.883000000000000000e+03 5.975000000000000000e+03 5.910000000000000000e+03 5.897000000000000000e+03 5.940000000000000000e+03 6.022000000000000000e+03 6.043000000000000000e+03 6.012000000000000000e+03 6.019000000000000000e+03 5.720000000000000000e+03 5.858000000000000000e+03 5.943000000000000000e+03 5.954000000000000000e+03 5.857000000000000000e+03 5.919000000000000000e+03 5.947000000000000000e+03 5.758000000000000000e+03 5.949000000000000000e+03 5.746000000000000000e+03 5.826000000000000000e+03 5.879000000000000000e+03 5.826000000000000000e+03 5.732000000000000000e+03 5.837000000000000000e+03 5.841000000000000000e+03 5.783000000000000000e+03 5.980000000000000000e+03 5.689000000000000000e+03 5.735000000000000000e+03 5.729000000000000000e+03 5.719000000000000000e+03 5.864000000000000000e+03 5.763000000000000000e+03 5.781000000000000000e+03 5.757000000000000000e+03 5.733000000000000000e+03 5.869000000000000000e+03 5.794000000000000000e+03 5.786000000000000000e+03 5.880000000000000000e+03 5.774000000000000000e+03 5.643000000000000000e+03 5.786000000000000000e+03 5.758000000000000000e+03 5.721000000000000000e+03 5.626000000000000000e+03 5.684000000000000000e+03 5.781000000000000000e+03 5.981000000000000000e+03 5.723000000000000000e+03 5.686000000000000000e+03 5.628000000000000000e+03 5.863000000000000000e+03 5.719000000000000000e+03 5.728000000000000000e+03 5.570000000000000000e+03 5.771000000000000000e+03 5.690000000000000000e+03 5.692000000000000000e+03 5.690000000000000000e+03 5.925000000000000000e+03 5.618000000000000000e+03 5.710000000000000000e+03 5.841000000000000000e+03 5.738000000000000000e+03 5.614000000000000000e+03 5.507000000000000000e+03 5.721000000000000000e+03 5.744000000000000000e+03 5.718000000000000000e+03 5.618000000000000000e+03 5.719000000000000000e+03 5.672000000000000000e+03 5.685000000000000000e+03 5.697000000000000000e+03 5.721000000000000000e+03 5.690000000000000000e+03 5.667000000000000000e+03 5.658000000000000000e+03 5.719000000000000000e+03 5.685000000000000000e+03 5.636000000000000000e+03 5.704000000000000000e+03 5.502000000000000000e+03 5.701000000000000000e+03 5.704000000000000000e+03 5.708000000000000000e+03 5.584000000000000000e+03 5.655000000000000000e+03 5.675000000000000000e+03 5.482000000000000000e+03 5.598000000000000000e+03 5.606000000000000000e+03 5.570000000000000000e+03 5.608000000000000000e+03 5.577000000000000000e+03 5.555000000000000000e+03 5.462000000000000000e+03 5.597000000000000000e+03 5.424000000000000000e+03 5.591000000000000000e+03 5.441000000000000000e+03 5.521000000000000000e+03 5.603000000000000000e+03 5.549000000000000000e+03 5.443000000000000000e+03 5.641000000000000000e+03 5.602000000000000000e+03 5.600000000000000000e+03 5.412000000000000000e+03 5.625000000000000000e+03 5.425000000000000000e+03 5.637000000000000000e+03 5.615000000000000000e+03 5.471000000000000000e+03 5.556000000000000000e+03 5.512000000000000000e+03 5.486000000000000000e+03 5.509000000000000000e+03 5.525000000000000000e+03 5.438000000000000000e+03 5.454000000000000000e+03 5.419000000000000000e+03 5.408000000000000000e+03 5.530000000000000000e+03 5.534000000000000000e+03 5.606000000000000000e+03 5.514000000000000000e+03 5.405000000000000000e+03 5.379000000000000000e+03 5.510000000000000000e+03 5.515000000000000000e+03 5.432000000000000000e+03 5.432000000000000000e+03 5.482000000000000000e+03 5.625000000000000000e+03 5.613000000000000000e+03 5.561000000000000000e+03 5.498000000000000000e+03 5.374000000000000000e+03 5.438000000000000000e+03 5.549000000000000000e+03 5.544000000000000000e+03 5.423000000000000000e+03 5.441000000000000000e+03 5.511000000000000000e+03 5.441000000000000000e+03 5.703000000000000000e+03 5.443000000000000000e+03 5.264000000000000000e+03 5.554000000000000000e+03 5.575000000000000000e+03 5.421000000000000000e+03 5.479000000000000000e+03 5.485000000000000000e+03 5.581000000000000000e+03 5.384000000000000000e+03 5.412000000000000000e+03 5.443000000000000000e+03 5.398000000000000000e+03 5.482000000000000000e+03 5.438000000000000000e+03 5.422000000000000000e+03 5.538000000000000000e+03 5.316000000000000000e+03 5.424000000000000000e+03 5.476000000000000000e+03 5.426000000000000000e+03 5.552000000000000000e+03 5.350000000000000000e+03 5.416000000000000000e+03 5.368000000000000000e+03 5.331000000000000000e+03 5.369000000000000000e+03 5.225000000000000000e+03 5.460000000000000000e+03 5.473000000000000000e+03 5.458000000000000000e+03 5.378000000000000000e+03 5.374000000000000000e+03 5.269000000000000000e+03 5.427000000000000000e+03 5.364000000000000000e+03 5.349000000000000000e+03 5.316000000000000000e+03 5.335000000000000000e+03 5.434000000000000000e+03 5.380000000000000000e+03 5.302000000000000000e+03 5.380000000000000000e+03 5.320000000000000000e+03 5.354000000000000000e+03 5.456000000000000000e+03 5.352000000000000000e+03 5.262000000000000000e+03 5.391000000000000000e+03 5.364000000000000000e+03 5.289000000000000000e+03 5.441000000000000000e+03 5.293000000000000000e+03 5.278000000000000000e+03 5.341000000000000000e+03 5.224000000000000000e+03 5.356000000000000000e+03 5.226000000000000000e+03 5.433000000000000000e+03 5.262000000000000000e+03 5.321000000000000000e+03 5.284000000000000000e+03 5.311000000000000000e+03 5.297000000000000000e+03 5.266000000000000000e+03 5.373000000000000000e+03 5.214000000000000000e+03 5.322000000000000000e+03 5.239000000000000000e+03 5.230000000000000000e+03 5.383000000000000000e+03 5.185000000000000000e+03 5.217000000000000000e+03 5.049000000000000000e+03 5.302000000000000000e+03 5.277000000000000000e+03 5.300000000000000000e+03 5.262000000000000000e+03 5.276000000000000000e+03 5.199000000000000000e+03 5.112000000000000000e+03 5.186000000000000000e+03 5.093000000000000000e+03 5.175000000000000000e+03 5.155000000000000000e+03 5.245000000000000000e+03 5.243000000000000000e+03 5.144000000000000000e+03 5.047000000000000000e+03 5.021000000000000000e+03 5.172000000000000000e+03 5.106000000000000000e+03 5.250000000000000000e+03 5.184000000000000000e+03 4.991000000000000000e+03 5.258000000000000000e+03 5.139000000000000000e+03 4.972000000000000000e+03 5.065000000000000000e+03 5.124000000000000000e+03 5.093000000000000000e+03 5.237000000000000000e+03 5.012000000000000000e+03 5.157000000000000000e+03 5.134000000000000000e+03 5.262000000000000000e+03 4.979000000000000000e+03 5.137000000000000000e+03 5.052000000000000000e+03 5.093000000000000000e+03 5.210000000000000000e+03 5.055000000000000000e+03 5.057000000000000000e+03 5.140000000000000000e+03 4.998000000000000000e+03 5.172000000000000000e+03 5.002000000000000000e+03 4.903000000000000000e+03 5.009000000000000000e+03 5.108000000000000000e+03 5.055000000000000000e+03 5.038000000000000000e+03 5.152000000000000000e+03 5.033000000000000000e+03 4.994000000000000000e+03 5.076000000000000000e+03 5.051000000000000000e+03 4.882000000000000000e+03 5.037000000000000000e+03 4.998000000000000000e+03 4.996000000000000000e+03 5.044000000000000000e+03 5.060000000000000000e+03 4.994000000000000000e+03 4.878000000000000000e+03 5.031000000000000000e+03 5.005000000000000000e+03 4.913000000000000000e+03 5.064000000000000000e+03 4.894000000000000000e+03 4.964000000000000000e+03 4.972000000000000000e+03 4.975000000000000000e+03 4.925000000000000000e+03 4.931000000000000000e+03 4.819000000000000000e+03 4.961000000000000000e+03 4.939000000000000000e+03 4.962000000000000000e+03 4.901000000000000000e+03 4.899000000000000000e+03 5.045000000000000000e+03 4.834000000000000000e+03 4.955000000000000000e+03 4.896000000000000000e+03 4.928000000000000000e+03 4.969000000000000000e+03 4.889000000000000000e+03 4.884000000000000000e+03 4.951000000000000000e+03 4.726000000000000000e+03 5.054000000000000000e+03 4.977000000000000000e+03 4.909000000000000000e+03 5.030000000000000000e+03 4.905000000000000000e+03 4.735000000000000000e+03 4.950000000000000000e+03 4.805000000000000000e+03 4.776000000000000000e+03 4.787000000000000000e+03 5.001000000000000000e+03 4.790000000000000000e+03 4.935000000000000000e+03 4.720000000000000000e+03 4.772000000000000000e+03 4.822000000000000000e+03 4.924000000000000000e+03 4.847000000000000000e+03 4.847000000000000000e+03 4.829000000000000000e+03 4.817000000000000000e+03 4.814000000000000000e+03 4.738000000000000000e+03 4.879000000000000000e+03 4.920000000000000000e+03 4.837000000000000000e+03 4.910000000000000000e+03 4.828000000000000000e+03 4.794000000000000000e+03 4.781000000000000000e+03 4.742000000000000000e+03 4.839000000000000000e+03 4.929000000000000000e+03 4.888000000000000000e+03 4.794000000000000000e+03 4.796000000000000000e+03 4.838000000000000000e+03 4.843000000000000000e+03 4.677000000000000000e+03 4.786000000000000000e+03 4.971000000000000000e+03 4.803000000000000000e+03 4.884000000000000000e+03 4.738000000000000000e+03 4.797000000000000000e+03 4.834000000000000000e+03 4.868000000000000000e+03 4.775000000000000000e+03 4.737000000000000000e+03 4.807000000000000000e+03 4.712000000000000000e+03 4.844000000000000000e+03 4.832000000000000000e+03 4.645000000000000000e+03 4.804000000000000000e+03 4.952000000000000000e+03 4.769000000000000000e+03 4.685000000000000000e+03 4.795000000000000000e+03 4.829000000000000000e+03 4.771000000000000000e+03 4.801000000000000000e+03 4.769000000000000000e+03 4.670000000000000000e+03 4.831000000000000000e+03 4.693000000000000000e+03 4.712000000000000000e+03 4.810000000000000000e+03 4.663000000000000000e+03 4.843000000000000000e+03 4.602000000000000000e+03 4.610000000000000000e+03 4.720000000000000000e+03 4.629000000000000000e+03 4.678000000000000000e+03 4.651000000000000000e+03 4.705000000000000000e+03 4.728000000000000000e+03 4.757000000000000000e+03 4.759000000000000000e+03 4.754000000000000000e+03 4.765000000000000000e+03 4.627000000000000000e+03 4.671000000000000000e+03 4.728000000000000000e+03 4.683000000000000000e+03 4.715000000000000000e+03 4.882000000000000000e+03 4.620000000000000000e+03 4.673000000000000000e+03 4.680000000000000000e+03 4.756000000000000000e+03 4.617000000000000000e+03 4.599000000000000000e+03 4.719000000000000000e+03 4.672000000000000000e+03 4.687000000000000000e+03 4.793000000000000000e+03 4.487000000000000000e+03 4.636000000000000000e+03 4.696000000000000000e+03 4.732000000000000000e+03 4.716000000000000000e+03 4.576000000000000000e+03 4.794000000000000000e+03 4.527000000000000000e+03 4.676000000000000000e+03 4.681000000000000000e+03 4.668000000000000000e+03 4.696000000000000000e+03 4.644000000000000000e+03 4.637000000000000000e+03 4.625000000000000000e+03 4.704000000000000000e+03 4.740000000000000000e+03 4.644000000000000000e+03 4.717000000000000000e+03 4.600000000000000000e+03 4.564000000000000000e+03 4.647000000000000000e+03 4.558000000000000000e+03 4.708000000000000000e+03 4.570000000000000000e+03 4.744000000000000000e+03 4.683000000000000000e+03 4.509000000000000000e+03 4.677000000000000000e+03 4.486000000000000000e+03 4.587000000000000000e+03 4.531000000000000000e+03 4.640000000000000000e+03 4.571000000000000000e+03 4.583000000000000000e+03 4.560000000000000000e+03 4.568000000000000000e+03 4.480000000000000000e+03 4.679000000000000000e+03 4.596000000000000000e+03 4.631000000000000000e+03 4.671000000000000000e+03 4.623000000000000000e+03 4.655000000000000000e+03 4.534000000000000000e+03 4.664000000000000000e+03 4.611000000000000000e+03 4.692000000000000000e+03 4.439000000000000000e+03 4.583000000000000000e+03 4.559000000000000000e+03 4.650000000000000000e+03 4.512000000000000000e+03 4.574000000000000000e+03 4.513000000000000000e+03 4.514000000000000000e+03 4.404000000000000000e+03 4.605000000000000000e+03 4.484000000000000000e+03 4.514000000000000000e+03 4.403000000000000000e+03 4.571000000000000000e+03 4.479000000000000000e+03 4.478000000000000000e+03 4.461000000000000000e+03 4.408000000000000000e+03 4.453000000000000000e+03 4.510000000000000000e+03 4.639000000000000000e+03 4.519000000000000000e+03 4.509000000000000000e+03 4.570000000000000000e+03 4.584000000000000000e+03 4.568000000000000000e+03 4.498000000000000000e+03 4.471000000000000000e+03 4.471000000000000000e+03 4.510000000000000000e+03 4.514000000000000000e+03 4.517000000000000000e+03 4.404000000000000000e+03 4.466000000000000000e+03 4.485000000000000000e+03 4.507000000000000000e+03 4.551000000000000000e+03 4.465000000000000000e+03 4.596000000000000000e+03 4.506000000000000000e+03 4.548000000000000000e+03 4.407000000000000000e+03 4.451000000000000000e+03 4.575000000000000000e+03 4.450000000000000000e+03 4.487000000000000000e+03 4.429000000000000000e+03 4.546000000000000000e+03 4.346000000000000000e+03 4.381000000000000000e+03 4.558000000000000000e+03 4.522000000000000000e+03 4.417000000000000000e+03 4.327000000000000000e+03 4.415000000000000000e+03 4.441000000000000000e+03 4.422000000000000000e+03 4.414000000000000000e+03 4.489000000000000000e+03 4.396000000000000000e+03 4.575000000000000000e+03 4.479000000000000000e+03 4.438000000000000000e+03 4.526000000000000000e+03 4.496000000000000000e+03 4.439000000000000000e+03 4.414000000000000000e+03 4.345000000000000000e+03 4.366000000000000000e+03 4.395000000000000000e+03 4.346000000000000000e+03 4.486000000000000000e+03 4.483000000000000000e+03 4.493000000000000000e+03 4.383000000000000000e+03 4.400000000000000000e+03 4.375000000000000000e+03 4.423000000000000000e+03 4.378000000000000000e+03 4.480000000000000000e+03 4.391000000000000000e+03 4.412000000000000000e+03 4.292000000000000000e+03 4.603000000000000000e+03 4.219000000000000000e+03 4.426000000000000000e+03 4.394000000000000000e+03 4.209000000000000000e+03 4.422000000000000000e+03 4.404000000000000000e+03 4.415000000000000000e+03 4.331000000000000000e+03 4.220000000000000000e+03 4.452000000000000000e+03 4.345000000000000000e+03 4.268000000000000000e+03 4.310000000000000000e+03 4.302000000000000000e+03 4.238000000000000000e+03 4.409000000000000000e+03 4.340000000000000000e+03 4.432000000000000000e+03 4.347000000000000000e+03 4.294000000000000000e+03 4.295000000000000000e+03 4.512000000000000000e+03 4.396000000000000000e+03 4.251000000000000000e+03 4.327000000000000000e+03 4.249000000000000000e+03 4.372000000000000000e+03 4.302000000000000000e+03 4.371000000000000000e+03 4.258000000000000000e+03 4.341000000000000000e+03 4.453000000000000000e+03 4.425000000000000000e+03 4.314000000000000000e+03 4.345000000000000000e+03 4.352000000000000000e+03 4.230000000000000000e+03 4.217000000000000000e+03 4.364000000000000000e+03 4.389000000000000000e+03 4.328000000000000000e+03 4.303000000000000000e+03 4.257000000000000000e+03 4.349000000000000000e+03 4.167000000000000000e+03 4.396000000000000000e+03 4.357000000000000000e+03 4.282000000000000000e+03 4.213000000000000000e+03 4.323000000000000000e+03 4.224000000000000000e+03 4.379000000000000000e+03 4.245000000000000000e+03 4.279000000000000000e+03 4.296000000000000000e+03 4.246000000000000000e+03 4.188000000000000000e+03 4.216000000000000000e+03 4.153000000000000000e+03 4.251000000000000000e+03 4.264000000000000000e+03 4.180000000000000000e+03 4.261000000000000000e+03 4.152000000000000000e+03 4.281000000000000000e+03 4.346000000000000000e+03 4.192000000000000000e+03 4.264000000000000000e+03 4.305000000000000000e+03 4.239000000000000000e+03 4.293000000000000000e+03 4.325000000000000000e+03 4.250000000000000000e+03 4.256000000000000000e+03 4.223000000000000000e+03 4.065000000000000000e+03 4.262000000000000000e+03 4.238000000000000000e+03 4.293000000000000000e+03 4.326000000000000000e+03 4.206000000000000000e+03 4.287000000000000000e+03 4.233000000000000000e+03 4.217000000000000000e+03 4.265000000000000000e+03 4.246000000000000000e+03 4.247000000000000000e+03 4.241000000000000000e+03 4.307000000000000000e+03 4.251000000000000000e+03 4.190000000000000000e+03 4.233000000000000000e+03 4.088000000000000000e+03 4.110000000000000000e+03 4.196000000000000000e+03 4.177000000000000000e+03 4.176000000000000000e+03 4.340000000000000000e+03 4.193000000000000000e+03 4.278000000000000000e+03 4.059000000000000000e+03 4.185000000000000000e+03 4.104000000000000000e+03 4.197000000000000000e+03 4.133000000000000000e+03 4.070000000000000000e+03 4.330000000000000000e+03 4.233000000000000000e+03 4.149000000000000000e+03 4.226000000000000000e+03 4.150000000000000000e+03 4.271000000000000000e+03 4.124000000000000000e+03 4.168000000000000000e+03 4.180000000000000000e+03 4.223000000000000000e+03 4.256000000000000000e+03 4.209000000000000000e+03 4.240000000000000000e+03 4.268000000000000000e+03 4.280000000000000000e+03 4.072000000000000000e+03 4.247000000000000000e+03 4.242000000000000000e+03 4.125000000000000000e+03 4.083000000000000000e+03 4.196000000000000000e+03 4.176000000000000000e+03 4.175000000000000000e+03 4.195000000000000000e+03 4.066000000000000000e+03 4.218000000000000000e+03 4.124000000000000000e+03 4.195000000000000000e+03 4.094000000000000000e+03 4.114000000000000000e+03 4.092000000000000000e+03 4.124000000000000000e+03 4.213000000000000000e+03 4.077000000000000000e+03 4.149000000000000000e+03 4.069000000000000000e+03 4.032000000000000000e+03 4.086000000000000000e+03 3.989000000000000000e+03 4.070000000000000000e+03 4.192000000000000000e+03 4.093000000000000000e+03 4.026000000000000000e+03 4.163000000000000000e+03 4.124000000000000000e+03 4.095000000000000000e+03 4.174000000000000000e+03 3.955000000000000000e+03 4.057000000000000000e+03 4.023000000000000000e+03 4.156000000000000000e+03 4.159000000000000000e+03 4.046000000000000000e+03 4.104000000000000000e+03 3.935000000000000000e+03 4.090000000000000000e+03 4.102000000000000000e+03 4.066000000000000000e+03 4.101000000000000000e+03 4.079000000000000000e+03 4.104000000000000000e+03 4.041000000000000000e+03 4.201000000000000000e+03 4.044000000000000000e+03 4.135000000000000000e+03 3.990000000000000000e+03 4.037000000000000000e+03 3.921000000000000000e+03 4.061000000000000000e+03 4.052000000000000000e+03 4.142000000000000000e+03 4.092000000000000000e+03 4.083000000000000000e+03 4.058000000000000000e+03 4.130000000000000000e+03 4.030000000000000000e+03 4.032000000000000000e+03 4.022000000000000000e+03 4.073000000000000000e+03 4.031000000000000000e+03 4.066000000000000000e+03 4.042000000000000000e+03 4.082000000000000000e+03 3.994000000000000000e+03 3.980000000000000000e+03 4.118000000000000000e+03 4.033000000000000000e+03 3.984000000000000000e+03 4.008000000000000000e+03 3.974000000000000000e+03 4.033000000000000000e+03 4.019000000000000000e+03 4.121000000000000000e+03 3.979000000000000000e+03 4.050000000000000000e+03 4.016000000000000000e+03 3.940000000000000000e+03 3.974000000000000000e+03 3.897000000000000000e+03 4.038000000000000000e+03 4.020000000000000000e+03 4.126000000000000000e+03 4.027000000000000000e+03 4.070000000000000000e+03 4.043000000000000000e+03 3.881000000000000000e+03 4.025000000000000000e+03 3.997000000000000000e+03 3.993000000000000000e+03 4.012000000000000000e+03 3.979000000000000000e+03 3.934000000000000000e+03 3.995000000000000000e+03 3.899000000000000000e+03 3.897000000000000000e+03 3.948000000000000000e+03 3.897000000000000000e+03 4.034000000000000000e+03 3.840000000000000000e+03 3.877000000000000000e+03 3.920000000000000000e+03 3.918000000000000000e+03 3.827000000000000000e+03 4.032000000000000000e+03 3.765000000000000000e+03 3.924000000000000000e+03 3.881000000000000000e+03 3.837000000000000000e+03 3.918000000000000000e+03 3.998000000000000000e+03 3.915000000000000000e+03 3.935000000000000000e+03 3.879000000000000000e+03 3.821000000000000000e+03 3.928000000000000000e+03 3.778000000000000000e+03 3.848000000000000000e+03 3.820000000000000000e+03 3.824000000000000000e+03 3.816000000000000000e+03 3.769000000000000000e+03 3.857000000000000000e+03 3.837000000000000000e+03 3.872000000000000000e+03 3.843000000000000000e+03 3.888000000000000000e+03 3.907000000000000000e+03 3.862000000000000000e+03 3.871000000000000000e+03 3.916000000000000000e+03 3.953000000000000000e+03 3.895000000000000000e+03 3.851000000000000000e+03 3.848000000000000000e+03 3.831000000000000000e+03 3.857000000000000000e+03 3.914000000000000000e+03 3.779000000000000000e+03 3.790000000000000000e+03 3.796000000000000000e+03 3.794000000000000000e+03 3.896000000000000000e+03 3.845000000000000000e+03 3.848000000000000000e+03 3.807000000000000000e+03 3.885000000000000000e+03 3.852000000000000000e+03 3.814000000000000000e+03 3.976000000000000000e+03 3.758000000000000000e+03 3.698000000000000000e+03 3.789000000000000000e+03 3.777000000000000000e+03 3.806000000000000000e+03 3.796000000000000000e+03 3.824000000000000000e+03 3.845000000000000000e+03 3.843000000000000000e+03 3.919000000000000000e+03 3.843000000000000000e+03 3.911000000000000000e+03 3.712000000000000000e+03 3.723000000000000000e+03 3.718000000000000000e+03 3.701000000000000000e+03 3.901000000000000000e+03 3.799000000000000000e+03 3.774000000000000000e+03 3.855000000000000000e+03 3.853000000000000000e+03 3.738000000000000000e+03 3.840000000000000000e+03 3.759000000000000000e+03 3.814000000000000000e+03 3.697000000000000000e+03 3.749000000000000000e+03 3.755000000000000000e+03 3.735000000000000000e+03 3.766000000000000000e+03 3.763000000000000000e+03 3.686000000000000000e+03 3.718000000000000000e+03 3.752000000000000000e+03 3.754000000000000000e+03 3.675000000000000000e+03 3.732000000000000000e+03 3.664000000000000000e+03 3.719000000000000000e+03 3.669000000000000000e+03 3.810000000000000000e+03 3.791000000000000000e+03 3.698000000000000000e+03 3.706000000000000000e+03 3.758000000000000000e+03 3.745000000000000000e+03 3.679000000000000000e+03 3.695000000000000000e+03 3.646000000000000000e+03 3.707000000000000000e+03 3.827000000000000000e+03 3.653000000000000000e+03 3.768000000000000000e+03 3.687000000000000000e+03 3.649000000000000000e+03 3.700000000000000000e+03 3.645000000000000000e+03 3.749000000000000000e+03 3.737000000000000000e+03 3.826000000000000000e+03 3.664000000000000000e+03 3.744000000000000000e+03 3.785000000000000000e+03 3.585000000000000000e+03 3.615000000000000000e+03 3.692000000000000000e+03 3.633000000000000000e+03 3.708000000000000000e+03 3.652000000000000000e+03 3.654000000000000000e+03 3.572000000000000000e+03 3.730000000000000000e+03 3.647000000000000000e+03 3.612000000000000000e+03 3.684000000000000000e+03 3.715000000000000000e+03 3.654000000000000000e+03 3.692000000000000000e+03 3.661000000000000000e+03 3.607000000000000000e+03 3.734000000000000000e+03 3.638000000000000000e+03 3.607000000000000000e+03 3.593000000000000000e+03 3.631000000000000000e+03 3.642000000000000000e+03 3.701000000000000000e+03 3.636000000000000000e+03 3.554000000000000000e+03 3.575000000000000000e+03 3.657000000000000000e+03 3.636000000000000000e+03 3.611000000000000000e+03 3.572000000000000000e+03 3.683000000000000000e+03 3.637000000000000000e+03 3.616000000000000000e+03 3.550000000000000000e+03 3.600000000000000000e+03 3.602000000000000000e+03 3.709000000000000000e+03 3.696000000000000000e+03 3.637000000000000000e+03 3.718000000000000000e+03 3.557000000000000000e+03 3.540000000000000000e+03 3.626000000000000000e+03 3.526000000000000000e+03 3.582000000000000000e+03 3.581000000000000000e+03 3.474000000000000000e+03 3.559000000000000000e+03 3.564000000000000000e+03 3.635000000000000000e+03 3.603000000000000000e+03 3.499000000000000000e+03 3.579000000000000000e+03 3.583000000000000000e+03 3.475000000000000000e+03 3.632000000000000000e+03 3.630000000000000000e+03 3.584000000000000000e+03 3.627000000000000000e+03 3.619000000000000000e+03 3.581000000000000000e+03 3.563000000000000000e+03 3.609000000000000000e+03 3.455000000000000000e+03 3.562000000000000000e+03 3.477000000000000000e+03 3.487000000000000000e+03 3.536000000000000000e+03 3.626000000000000000e+03 3.566000000000000000e+03 3.570000000000000000e+03 3.582000000000000000e+03 3.613000000000000000e+03 3.617000000000000000e+03 3.485000000000000000e+03 3.580000000000000000e+03 3.612000000000000000e+03 3.521000000000000000e+03 3.539000000000000000e+03 3.502000000000000000e+03 3.609000000000000000e+03 3.608000000000000000e+03 3.473000000000000000e+03 3.574000000000000000e+03 3.555000000000000000e+03 3.665000000000000000e+03 3.512000000000000000e+03 3.492000000000000000e+03 3.491000000000000000e+03 3.593000000000000000e+03 3.451000000000000000e+03 3.457000000000000000e+03 3.501000000000000000e+03 3.626000000000000000e+03 3.469000000000000000e+03 3.445000000000000000e+03 3.562000000000000000e+03 3.450000000000000000e+03 3.593000000000000000e+03 3.580000000000000000e+03 3.493000000000000000e+03 3.492000000000000000e+03 3.452000000000000000e+03 3.518000000000000000e+03 3.439000000000000000e+03 3.429000000000000000e+03 3.472000000000000000e+03 3.392000000000000000e+03 3.447000000000000000e+03 3.498000000000000000e+03 3.415000000000000000e+03 3.447000000000000000e+03 3.517000000000000000e+03 3.469000000000000000e+03 3.463000000000000000e+03 3.527000000000000000e+03 3.438000000000000000e+03 3.474000000000000000e+03 3.414000000000000000e+03 3.434000000000000000e+03 3.562000000000000000e+03 3.411000000000000000e+03 3.455000000000000000e+03 3.357000000000000000e+03 3.353000000000000000e+03 3.492000000000000000e+03 3.435000000000000000e+03 3.355000000000000000e+03 3.451000000000000000e+03 3.450000000000000000e+03 3.393000000000000000e+03 3.449000000000000000e+03 3.441000000000000000e+03 3.326000000000000000e+03 3.432000000000000000e+03 3.376000000000000000e+03 3.359000000000000000e+03 3.388000000000000000e+03 3.528000000000000000e+03 3.468000000000000000e+03 3.513000000000000000e+03 3.393000000000000000e+03 3.366000000000000000e+03 3.355000000000000000e+03 3.379000000000000000e+03 3.327000000000000000e+03 3.454000000000000000e+03 3.475000000000000000e+03 3.385000000000000000e+03 3.378000000000000000e+03 3.388000000000000000e+03 3.415000000000000000e+03 3.330000000000000000e+03 3.377000000000000000e+03 3.371000000000000000e+03 3.451000000000000000e+03 3.431000000000000000e+03 3.408000000000000000e+03 3.375000000000000000e+03 3.263000000000000000e+03 3.297000000000000000e+03 3.391000000000000000e+03 3.327000000000000000e+03 3.417000000000000000e+03 3.348000000000000000e+03 3.327000000000000000e+03 3.345000000000000000e+03 3.372000000000000000e+03 3.415000000000000000e+03 3.315000000000000000e+03 3.398000000000000000e+03 3.297000000000000000e+03 3.246000000000000000e+03 3.331000000000000000e+03 3.198000000000000000e+03 3.358000000000000000e+03 3.309000000000000000e+03 3.361000000000000000e+03 3.326000000000000000e+03 3.350000000000000000e+03 3.363000000000000000e+03 3.400000000000000000e+03 3.305000000000000000e+03 3.278000000000000000e+03 3.369000000000000000e+03 3.420000000000000000e+03 3.254000000000000000e+03 3.326000000000000000e+03 3.322000000000000000e+03 3.239000000000000000e+03 3.201000000000000000e+03 3.353000000000000000e+03 3.315000000000000000e+03 3.384000000000000000e+03 3.256000000000000000e+03 3.401000000000000000e+03 3.266000000000000000e+03 3.153000000000000000e+03 3.241000000000000000e+03 3.309000000000000000e+03 3.299000000000000000e+03 3.203000000000000000e+03 3.322000000000000000e+03 3.287000000000000000e+03 3.319000000000000000e+03 3.397000000000000000e+03 3.335000000000000000e+03 3.209000000000000000e+03 3.264000000000000000e+03 3.286000000000000000e+03 3.194000000000000000e+03 3.282000000000000000e+03 3.268000000000000000e+03 3.217000000000000000e+03 3.288000000000000000e+03 3.230000000000000000e+03 3.346000000000000000e+03 3.262000000000000000e+03 3.274000000000000000e+03 3.236000000000000000e+03 3.370000000000000000e+03 3.417000000000000000e+03 3.256000000000000000e+03 3.235000000000000000e+03 3.267000000000000000e+03 3.277000000000000000e+03 3.291000000000000000e+03 3.219000000000000000e+03 3.256000000000000000e+03 3.252000000000000000e+03 3.296000000000000000e+03 3.268000000000000000e+03 3.182000000000000000e+03 3.241000000000000000e+03 3.216000000000000000e+03 3.198000000000000000e+03 3.318000000000000000e+03 3.160000000000000000e+03 3.312000000000000000e+03 3.223000000000000000e+03 3.182000000000000000e+03 3.196000000000000000e+03 3.187000000000000000e+03 3.191000000000000000e+03 3.232000000000000000e+03 3.235000000000000000e+03 3.236000000000000000e+03 3.151000000000000000e+03 3.243000000000000000e+03 3.247000000000000000e+03 3.298000000000000000e+03 3.172000000000000000e+03 3.157000000000000000e+03 3.171000000000000000e+03 3.223000000000000000e+03 3.120000000000000000e+03 3.189000000000000000e+03 3.101000000000000000e+03 3.202000000000000000e+03 3.186000000000000000e+03 3.253000000000000000e+03 3.096000000000000000e+03 3.068000000000000000e+03 3.184000000000000000e+03 3.164000000000000000e+03 3.188000000000000000e+03 3.215000000000000000e+03 3.128000000000000000e+03 3.141000000000000000e+03 3.202000000000000000e+03 3.211000000000000000e+03 3.248000000000000000e+03 3.228000000000000000e+03 3.213000000000000000e+03 3.260000000000000000e+03 3.189000000000000000e+03 3.109000000000000000e+03 3.151000000000000000e+03 3.214000000000000000e+03 3.164000000000000000e+03 3.106000000000000000e+03 3.205000000000000000e+03 3.066000000000000000e+03 3.102000000000000000e+03 3.124000000000000000e+03 3.103000000000000000e+03 3.106000000000000000e+03 3.122000000000000000e+03 3.119000000000000000e+03 3.215000000000000000e+03 3.153000000000000000e+03 3.080000000000000000e+03 3.101000000000000000e+03 3.080000000000000000e+03 2.986000000000000000e+03 3.061000000000000000e+03 3.126000000000000000e+03 3.045000000000000000e+03 3.082000000000000000e+03 3.128000000000000000e+03 3.170000000000000000e+03 3.062000000000000000e+03 3.146000000000000000e+03 3.154000000000000000e+03 3.105000000000000000e+03 3.172000000000000000e+03 3.098000000000000000e+03 2.933000000000000000e+03 3.174000000000000000e+03 3.043000000000000000e+03 3.107000000000000000e+03 3.156000000000000000e+03 3.088000000000000000e+03 3.068000000000000000e+03 3.076000000000000000e+03 3.069000000000000000e+03 3.152000000000000000e+03 3.142000000000000000e+03 3.009000000000000000e+03 3.013000000000000000e+03 3.079000000000000000e+03 3.107000000000000000e+03 2.981000000000000000e+03 3.128000000000000000e+03 3.007000000000000000e+03 2.982000000000000000e+03 3.028000000000000000e+03 3.042000000000000000e+03 3.041000000000000000e+03 3.096000000000000000e+03 3.004000000000000000e+03 2.956000000000000000e+03 2.968000000000000000e+03 3.011000000000000000e+03 2.866000000000000000e+03 3.025000000000000000e+03 2.984000000000000000e+03 3.016000000000000000e+03 3.007000000000000000e+03 2.962000000000000000e+03 2.943000000000000000e+03 2.901000000000000000e+03 2.879000000000000000e+03 2.818000000000000000e+03 3.040000000000000000e+03 2.975000000000000000e+03 2.951000000000000000e+03 2.947000000000000000e+03 2.937000000000000000e+03 3.017000000000000000e+03 2.955000000000000000e+03 2.955000000000000000e+03 2.936000000000000000e+03 2.886000000000000000e+03 2.953000000000000000e+03 2.990000000000000000e+03 2.928000000000000000e+03 3.015000000000000000e+03 2.982000000000000000e+03 3.025000000000000000e+03 2.969000000000000000e+03 2.964000000000000000e+03 2.911000000000000000e+03 2.940000000000000000e+03 2.988000000000000000e+03 2.939000000000000000e+03 2.905000000000000000e+03 2.967000000000000000e+03 2.892000000000000000e+03 2.834000000000000000e+03 2.930000000000000000e+03 2.879000000000000000e+03 3.001000000000000000e+03 2.899000000000000000e+03 2.856000000000000000e+03 2.899000000000000000e+03 2.895000000000000000e+03 2.969000000000000000e+03 2.931000000000000000e+03 3.010000000000000000e+03 2.899000000000000000e+03 2.924000000000000000e+03 2.966000000000000000e+03 2.935000000000000000e+03 2.856000000000000000e+03 2.827000000000000000e+03 2.935000000000000000e+03 2.949000000000000000e+03 2.910000000000000000e+03 2.914000000000000000e+03 2.917000000000000000e+03 2.826000000000000000e+03 2.889000000000000000e+03 2.876000000000000000e+03 2.964000000000000000e+03 2.900000000000000000e+03 2.957000000000000000e+03 2.937000000000000000e+03 2.948000000000000000e+03 2.884000000000000000e+03 2.845000000000000000e+03 2.967000000000000000e+03 2.876000000000000000e+03 2.896000000000000000e+03 2.875000000000000000e+03 2.859000000000000000e+03 2.974000000000000000e+03 2.829000000000000000e+03 2.902000000000000000e+03 2.964000000000000000e+03 2.935000000000000000e+03 2.882000000000000000e+03 2.848000000000000000e+03 2.837000000000000000e+03 2.874000000000000000e+03 2.839000000000000000e+03 2.880000000000000000e+03 2.930000000000000000e+03 2.941000000000000000e+03 2.904000000000000000e+03 2.934000000000000000e+03 2.886000000000000000e+03 2.842000000000000000e+03 2.890000000000000000e+03 2.974000000000000000e+03 2.853000000000000000e+03 2.720000000000000000e+03 2.879000000000000000e+03 2.880000000000000000e+03 2.796000000000000000e+03 2.933000000000000000e+03 2.775000000000000000e+03 2.850000000000000000e+03 2.768000000000000000e+03 2.756000000000000000e+03 2.879000000000000000e+03 2.830000000000000000e+03 2.856000000000000000e+03 2.875000000000000000e+03 2.786000000000000000e+03 2.825000000000000000e+03 2.805000000000000000e+03 2.821000000000000000e+03 2.739000000000000000e+03 2.812000000000000000e+03 2.832000000000000000e+03 2.819000000000000000e+03 2.785000000000000000e+03 2.848000000000000000e+03 2.804000000000000000e+03 2.835000000000000000e+03 2.824000000000000000e+03 2.845000000000000000e+03 2.811000000000000000e+03 2.795000000000000000e+03 2.751000000000000000e+03 2.741000000000000000e+03 2.760000000000000000e+03 2.850000000000000000e+03 2.808000000000000000e+03 2.860000000000000000e+03 2.876000000000000000e+03 2.714000000000000000e+03 2.815000000000000000e+03 2.769000000000000000e+03 2.798000000000000000e+03 2.745000000000000000e+03 2.772000000000000000e+03 2.709000000000000000e+03 2.835000000000000000e+03 2.884000000000000000e+03 2.774000000000000000e+03 2.781000000000000000e+03 2.762000000000000000e+03 2.696000000000000000e+03 2.787000000000000000e+03 2.761000000000000000e+03 2.826000000000000000e+03 2.719000000000000000e+03 2.666000000000000000e+03 2.765000000000000000e+03 2.807000000000000000e+03 2.724000000000000000e+03 2.673000000000000000e+03 2.716000000000000000e+03 2.640000000000000000e+03 2.782000000000000000e+03 2.753000000000000000e+03 2.790000000000000000e+03 2.824000000000000000e+03 2.698000000000000000e+03 2.755000000000000000e+03 2.724000000000000000e+03 2.756000000000000000e+03 2.787000000000000000e+03 2.795000000000000000e+03 2.666000000000000000e+03 2.710000000000000000e+03 2.694000000000000000e+03 2.786000000000000000e+03 2.759000000000000000e+03 2.673000000000000000e+03 2.701000000000000000e+03 2.665000000000000000e+03 2.648000000000000000e+03 2.697000000000000000e+03 2.708000000000000000e+03 2.653000000000000000e+03 2.837000000000000000e+03 2.644000000000000000e+03 2.786000000000000000e+03 2.643000000000000000e+03 2.694000000000000000e+03 2.606000000000000000e+03 2.786000000000000000e+03 2.686000000000000000e+03 2.756000000000000000e+03 2.699000000000000000e+03 2.758000000000000000e+03 2.712000000000000000e+03 2.702000000000000000e+03 2.767000000000000000e+03 2.746000000000000000e+03 2.757000000000000000e+03 2.729000000000000000e+03 2.672000000000000000e+03 2.709000000000000000e+03 2.720000000000000000e+03 2.732000000000000000e+03 2.575000000000000000e+03 2.701000000000000000e+03 2.650000000000000000e+03 2.740000000000000000e+03 2.709000000000000000e+03 2.612000000000000000e+03 2.713000000000000000e+03 2.667000000000000000e+03 2.679000000000000000e+03 2.656000000000000000e+03 2.724000000000000000e+03 2.666000000000000000e+03 2.646000000000000000e+03 2.697000000000000000e+03 2.687000000000000000e+03 2.646000000000000000e+03 2.695000000000000000e+03 2.637000000000000000e+03 2.761000000000000000e+03 2.656000000000000000e+03 2.677000000000000000e+03 2.624000000000000000e+03 2.736000000000000000e+03 2.717000000000000000e+03 2.721000000000000000e+03 2.610000000000000000e+03 2.656000000000000000e+03 2.717000000000000000e+03 2.655000000000000000e+03 2.683000000000000000e+03 2.611000000000000000e+03 2.709000000000000000e+03 2.579000000000000000e+03 2.676000000000000000e+03 2.608000000000000000e+03 2.640000000000000000e+03 2.595000000000000000e+03 2.706000000000000000e+03 2.648000000000000000e+03 2.586000000000000000e+03 2.598000000000000000e+03 2.665000000000000000e+03 2.635000000000000000e+03 2.650000000000000000e+03 2.661000000000000000e+03 2.689000000000000000e+03 2.613000000000000000e+03 2.638000000000000000e+03 2.668000000000000000e+03 2.565000000000000000e+03 2.579000000000000000e+03 2.627000000000000000e+03 2.612000000000000000e+03 2.544000000000000000e+03 2.553000000000000000e+03 2.553000000000000000e+03 2.598000000000000000e+03 2.736000000000000000e+03 2.653000000000000000e+03 2.579000000000000000e+03 2.592000000000000000e+03 2.579000000000000000e+03 2.608000000000000000e+03 2.666000000000000000e+03 2.601000000000000000e+03 2.630000000000000000e+03 2.600000000000000000e+03 2.612000000000000000e+03 2.546000000000000000e+03 2.576000000000000000e+03 2.585000000000000000e+03 2.602000000000000000e+03 2.605000000000000000e+03 2.541000000000000000e+03 2.644000000000000000e+03 2.625000000000000000e+03 2.534000000000000000e+03 2.629000000000000000e+03 2.564000000000000000e+03 2.593000000000000000e+03 2.601000000000000000e+03 2.588000000000000000e+03 2.583000000000000000e+03 2.639000000000000000e+03 2.629000000000000000e+03 2.598000000000000000e+03 2.530000000000000000e+03 2.603000000000000000e+03 2.612000000000000000e+03 2.587000000000000000e+03 2.586000000000000000e+03 2.664000000000000000e+03 2.608000000000000000e+03 2.632000000000000000e+03 2.684000000000000000e+03 2.591000000000000000e+03 2.543000000000000000e+03 2.627000000000000000e+03 2.460000000000000000e+03 2.505000000000000000e+03 2.531000000000000000e+03 2.548000000000000000e+03 2.601000000000000000e+03 2.562000000000000000e+03 2.489000000000000000e+03 2.547000000000000000e+03 2.598000000000000000e+03 2.433000000000000000e+03 2.540000000000000000e+03 2.552000000000000000e+03 2.524000000000000000e+03 2.570000000000000000e+03 2.504000000000000000e+03 2.534000000000000000e+03 2.515000000000000000e+03 2.406000000000000000e+03 2.520000000000000000e+03 2.506000000000000000e+03 2.559000000000000000e+03 2.618000000000000000e+03 2.564000000000000000e+03 2.499000000000000000e+03 2.518000000000000000e+03 2.434000000000000000e+03 2.458000000000000000e+03 2.490000000000000000e+03 2.513000000000000000e+03 2.432000000000000000e+03 2.480000000000000000e+03 2.534000000000000000e+03 2.416000000000000000e+03 2.399000000000000000e+03 2.487000000000000000e+03 2.417000000000000000e+03 2.528000000000000000e+03 2.442000000000000000e+03 2.526000000000000000e+03 2.527000000000000000e+03 2.552000000000000000e+03 2.491000000000000000e+03 2.529000000000000000e+03 2.509000000000000000e+03 2.462000000000000000e+03 2.513000000000000000e+03 2.432000000000000000e+03 2.468000000000000000e+03 2.464000000000000000e+03 2.520000000000000000e+03 2.532000000000000000e+03 2.461000000000000000e+03 2.427000000000000000e+03 2.480000000000000000e+03 2.457000000000000000e+03 2.504000000000000000e+03 2.460000000000000000e+03 2.499000000000000000e+03 2.478000000000000000e+03 2.307000000000000000e+03 2.393000000000000000e+03 2.438000000000000000e+03 2.539000000000000000e+03 2.343000000000000000e+03 2.464000000000000000e+03 2.414000000000000000e+03 2.438000000000000000e+03 2.458000000000000000e+03 2.468000000000000000e+03 2.529000000000000000e+03 2.356000000000000000e+03 2.333000000000000000e+03 2.441000000000000000e+03 2.397000000000000000e+03 2.386000000000000000e+03 2.431000000000000000e+03 2.408000000000000000e+03 2.435000000000000000e+03 2.368000000000000000e+03 2.402000000000000000e+03 2.405000000000000000e+03 2.418000000000000000e+03 2.411000000000000000e+03 2.477000000000000000e+03 2.333000000000000000e+03 2.385000000000000000e+03 2.465000000000000000e+03 2.306000000000000000e+03 2.482000000000000000e+03 2.485000000000000000e+03 2.391000000000000000e+03 2.460000000000000000e+03 2.355000000000000000e+03 2.426000000000000000e+03 2.425000000000000000e+03 2.405000000000000000e+03 2.350000000000000000e+03 2.348000000000000000e+03 2.318000000000000000e+03 2.396000000000000000e+03 2.330000000000000000e+03 2.400000000000000000e+03 2.323000000000000000e+03 2.364000000000000000e+03 2.429000000000000000e+03 2.360000000000000000e+03 2.267000000000000000e+03 2.272000000000000000e+03 2.410000000000000000e+03 2.311000000000000000e+03 2.444000000000000000e+03 2.351000000000000000e+03 2.392000000000000000e+03 2.385000000000000000e+03 2.373000000000000000e+03 2.407000000000000000e+03 2.272000000000000000e+03 2.355000000000000000e+03 2.289000000000000000e+03 2.336000000000000000e+03 2.340000000000000000e+03 2.278000000000000000e+03 2.307000000000000000e+03 2.315000000000000000e+03 2.318000000000000000e+03 2.301000000000000000e+03 2.271000000000000000e+03 2.296000000000000000e+03 2.369000000000000000e+03 2.429000000000000000e+03 2.371000000000000000e+03 2.334000000000000000e+03 2.413000000000000000e+03 2.412000000000000000e+03 2.312000000000000000e+03 2.285000000000000000e+03 2.284000000000000000e+03 2.293000000000000000e+03 2.474000000000000000e+03 2.336000000000000000e+03 2.293000000000000000e+03 2.310000000000000000e+03 2.340000000000000000e+03 2.338000000000000000e+03 2.308000000000000000e+03 2.326000000000000000e+03 2.211000000000000000e+03 2.318000000000000000e+03 2.289000000000000000e+03 2.321000000000000000e+03 2.339000000000000000e+03 2.174000000000000000e+03 2.320000000000000000e+03 2.238000000000000000e+03 2.365000000000000000e+03 2.290000000000000000e+03 2.308000000000000000e+03 2.289000000000000000e+03 2.243000000000000000e+03 2.296000000000000000e+03 2.223000000000000000e+03 2.275000000000000000e+03 2.277000000000000000e+03 2.281000000000000000e+03 2.309000000000000000e+03 2.353000000000000000e+03 2.243000000000000000e+03 2.220000000000000000e+03 2.311000000000000000e+03 2.293000000000000000e+03 2.198000000000000000e+03 2.272000000000000000e+03 2.256000000000000000e+03 2.229000000000000000e+03 2.317000000000000000e+03 2.192000000000000000e+03 2.184000000000000000e+03 2.266000000000000000e+03 2.207000000000000000e+03 2.312000000000000000e+03 2.246000000000000000e+03 2.167000000000000000e+03 2.385000000000000000e+03 2.249000000000000000e+03 2.232000000000000000e+03 2.239000000000000000e+03 2.185000000000000000e+03 2.245000000000000000e+03 2.228000000000000000e+03 2.285000000000000000e+03 2.219000000000000000e+03 2.219000000000000000e+03 2.261000000000000000e+03 2.206000000000000000e+03 2.163000000000000000e+03 2.183000000000000000e+03 2.186000000000000000e+03 2.166000000000000000e+03 2.213000000000000000e+03 2.168000000000000000e+03 2.189000000000000000e+03 2.223000000000000000e+03 2.229000000000000000e+03 2.191000000000000000e+03 2.141000000000000000e+03 2.280000000000000000e+03 2.179000000000000000e+03 2.071000000000000000e+03 2.203000000000000000e+03 2.218000000000000000e+03 2.157000000000000000e+03 2.168000000000000000e+03 2.212000000000000000e+03 2.182000000000000000e+03 2.228000000000000000e+03 2.196000000000000000e+03 2.265000000000000000e+03 2.146000000000000000e+03 2.208000000000000000e+03 2.213000000000000000e+03 2.141000000000000000e+03 2.179000000000000000e+03 2.127000000000000000e+03 2.143000000000000000e+03 2.203000000000000000e+03 2.119000000000000000e+03 2.245000000000000000e+03 2.184000000000000000e+03 2.134000000000000000e+03 2.227000000000000000e+03 2.267000000000000000e+03 2.225000000000000000e+03 2.216000000000000000e+03 2.195000000000000000e+03 2.282000000000000000e+03 2.145000000000000000e+03 2.185000000000000000e+03 2.140000000000000000e+03 2.264000000000000000e+03 2.079000000000000000e+03 2.132000000000000000e+03 2.217000000000000000e+03 2.171000000000000000e+03 2.227000000000000000e+03 2.182000000000000000e+03 2.096000000000000000e+03 2.125000000000000000e+03 2.222000000000000000e+03 2.208000000000000000e+03 2.127000000000000000e+03 2.137000000000000000e+03 2.150000000000000000e+03 2.083000000000000000e+03 2.177000000000000000e+03 2.187000000000000000e+03 2.112000000000000000e+03 2.171000000000000000e+03 2.149000000000000000e+03 2.256000000000000000e+03 2.128000000000000000e+03 2.123000000000000000e+03 2.075000000000000000e+03 2.164000000000000000e+03 2.146000000000000000e+03 2.109000000000000000e+03 2.215000000000000000e+03 2.096000000000000000e+03 2.152000000000000000e+03 2.117000000000000000e+03 2.211000000000000000e+03 2.112000000000000000e+03 2.138000000000000000e+03 2.179000000000000000e+03 2.118000000000000000e+03 2.157000000000000000e+03 2.099000000000000000e+03 2.206000000000000000e+03 2.100000000000000000e+03 2.074000000000000000e+03 2.081000000000000000e+03 2.100000000000000000e+03 2.074000000000000000e+03 2.154000000000000000e+03 2.187000000000000000e+03 2.189000000000000000e+03 2.195000000000000000e+03 2.108000000000000000e+03 2.113000000000000000e+03 2.191000000000000000e+03 2.087000000000000000e+03 2.012000000000000000e+03 2.091000000000000000e+03 2.131000000000000000e+03 2.043000000000000000e+03 2.208000000000000000e+03 2.181000000000000000e+03 2.161000000000000000e+03 2.125000000000000000e+03 2.056000000000000000e+03 2.102000000000000000e+03 2.118000000000000000e+03 2.148000000000000000e+03 2.065000000000000000e+03 2.110000000000000000e+03 2.057000000000000000e+03 2.124000000000000000e+03 2.113000000000000000e+03 2.060000000000000000e+03 2.028000000000000000e+03 2.131000000000000000e+03 2.031000000000000000e+03 2.170000000000000000e+03 2.104000000000000000e+03 2.082000000000000000e+03 2.064000000000000000e+03 2.091000000000000000e+03 2.142000000000000000e+03 2.067000000000000000e+03 2.039000000000000000e+03 2.121000000000000000e+03 2.053000000000000000e+03 2.029000000000000000e+03 2.039000000000000000e+03 2.057000000000000000e+03 2.029000000000000000e+03 2.090000000000000000e+03 2.091000000000000000e+03 2.011000000000000000e+03 2.011000000000000000e+03 2.027000000000000000e+03 2.053000000000000000e+03 2.051000000000000000e+03 2.055000000000000000e+03 2.030000000000000000e+03 2.124000000000000000e+03 2.059000000000000000e+03 2.101000000000000000e+03 2.036000000000000000e+03 2.064000000000000000e+03 2.052000000000000000e+03 2.056000000000000000e+03 2.065000000000000000e+03 2.076000000000000000e+03 2.028000000000000000e+03 2.033000000000000000e+03 2.087000000000000000e+03 2.102000000000000000e+03 2.115000000000000000e+03 2.064000000000000000e+03 2.001000000000000000e+03 2.119000000000000000e+03 1.994000000000000000e+03 2.082000000000000000e+03 2.079000000000000000e+03 2.079000000000000000e+03 1.992000000000000000e+03 2.072000000000000000e+03 1.994000000000000000e+03 2.117000000000000000e+03 2.075000000000000000e+03 2.058000000000000000e+03 2.020000000000000000e+03 2.076000000000000000e+03 2.082000000000000000e+03 2.044000000000000000e+03 2.024000000000000000e+03 2.047000000000000000e+03 2.028000000000000000e+03 2.006000000000000000e+03 1.967000000000000000e+03 2.055000000000000000e+03 2.093000000000000000e+03 2.036000000000000000e+03 2.082000000000000000e+03 1.883000000000000000e+03 2.044000000000000000e+03 1.984000000000000000e+03 2.051000000000000000e+03 2.052000000000000000e+03 2.011000000000000000e+03 2.117000000000000000e+03 2.023000000000000000e+03 2.029000000000000000e+03 2.077000000000000000e+03 2.044000000000000000e+03 2.053000000000000000e+03 2.077000000000000000e+03 2.047000000000000000e+03 2.042000000000000000e+03 2.003000000000000000e+03 2.047000000000000000e+03 2.056000000000000000e+03 2.046000000000000000e+03 1.953000000000000000e+03 1.925000000000000000e+03 1.967000000000000000e+03 1.972000000000000000e+03 2.023000000000000000e+03 2.058000000000000000e+03 2.004000000000000000e+03 2.055000000000000000e+03 2.040000000000000000e+03 1.992000000000000000e+03 2.030000000000000000e+03 2.062000000000000000e+03 2.002000000000000000e+03 2.063000000000000000e+03 2.061000000000000000e+03 2.058000000000000000e+03 2.060000000000000000e+03 1.966000000000000000e+03 2.050000000000000000e+03 1.954000000000000000e+03 2.042000000000000000e+03 1.972000000000000000e+03 2.010000000000000000e+03 1.976000000000000000e+03 2.042000000000000000e+03 1.955000000000000000e+03 1.971000000000000000e+03 2.042000000000000000e+03 2.081000000000000000e+03 1.940000000000000000e+03 1.993000000000000000e+03 2.032000000000000000e+03 1.960000000000000000e+03 1.972000000000000000e+03 1.907000000000000000e+03 1.998000000000000000e+03 2.009000000000000000e+03 2.057000000000000000e+03 1.959000000000000000e+03 1.932000000000000000e+03 2.001000000000000000e+03 1.971000000000000000e+03 1.977000000000000000e+03 1.968000000000000000e+03 2.025000000000000000e+03 1.989000000000000000e+03 1.889000000000000000e+03 1.981000000000000000e+03 1.992000000000000000e+03 1.987000000000000000e+03 1.975000000000000000e+03 1.914000000000000000e+03 1.905000000000000000e+03 1.978000000000000000e+03 1.908000000000000000e+03 1.927000000000000000e+03 1.932000000000000000e+03 2.009000000000000000e+03 2.008000000000000000e+03 1.906000000000000000e+03 1.977000000000000000e+03 1.937000000000000000e+03 1.990000000000000000e+03 1.953000000000000000e+03 1.944000000000000000e+03 1.929000000000000000e+03 1.962000000000000000e+03 1.997000000000000000e+03 1.958000000000000000e+03 2.009000000000000000e+03 1.998000000000000000e+03 1.924000000000000000e+03 1.992000000000000000e+03 2.012000000000000000e+03 1.895000000000000000e+03 1.897000000000000000e+03 1.960000000000000000e+03 1.896000000000000000e+03 1.972000000000000000e+03 1.980000000000000000e+03 1.959000000000000000e+03 1.845000000000000000e+03 1.926000000000000000e+03 1.903000000000000000e+03 1.977000000000000000e+03 1.887000000000000000e+03 1.969000000000000000e+03 1.951000000000000000e+03 1.880000000000000000e+03 1.995000000000000000e+03 1.953000000000000000e+03 1.980000000000000000e+03 1.925000000000000000e+03 1.957000000000000000e+03 1.941000000000000000e+03 1.904000000000000000e+03 1.917000000000000000e+03 1.894000000000000000e+03 1.844000000000000000e+03 2.006000000000000000e+03 2.001000000000000000e+03 1.912000000000000000e+03 2.002000000000000000e+03 1.924000000000000000e+03 1.923000000000000000e+03 2.004000000000000000e+03 1.975000000000000000e+03 1.949000000000000000e+03 1.875000000000000000e+03 1.874000000000000000e+03 1.895000000000000000e+03 1.921000000000000000e+03 1.883000000000000000e+03 1.874000000000000000e+03 1.992000000000000000e+03 1.965000000000000000e+03 1.906000000000000000e+03 1.858000000000000000e+03 1.963000000000000000e+03 1.928000000000000000e+03 1.896000000000000000e+03 1.922000000000000000e+03 1.862000000000000000e+03 1.910000000000000000e+03 1.872000000000000000e+03 1.945000000000000000e+03 1.864000000000000000e+03 1.885000000000000000e+03 1.911000000000000000e+03 1.922000000000000000e+03 1.858000000000000000e+03 1.962000000000000000e+03 1.924000000000000000e+03 2.028000000000000000e+03 1.851000000000000000e+03 1.901000000000000000e+03 1.956000000000000000e+03 1.881000000000000000e+03 1.932000000000000000e+03 1.940000000000000000e+03 1.932000000000000000e+03 1.891000000000000000e+03 1.904000000000000000e+03 1.953000000000000000e+03 1.955000000000000000e+03 1.843000000000000000e+03 1.905000000000000000e+03 1.891000000000000000e+03 1.888000000000000000e+03 1.953000000000000000e+03 1.898000000000000000e+03 1.902000000000000000e+03 1.821000000000000000e+03 1.982000000000000000e+03 1.836000000000000000e+03 1.892000000000000000e+03 1.902000000000000000e+03 1.884000000000000000e+03 1.906000000000000000e+03 1.936000000000000000e+03 1.914000000000000000e+03 1.783000000000000000e+03 1.877000000000000000e+03 1.950000000000000000e+03 1.899000000000000000e+03 1.936000000000000000e+03 1.867000000000000000e+03 1.879000000000000000e+03 1.934000000000000000e+03 1.880000000000000000e+03 1.946000000000000000e+03 1.878000000000000000e+03 1.873000000000000000e+03 1.909000000000000000e+03 1.881000000000000000e+03 1.856000000000000000e+03 1.917000000000000000e+03 1.934000000000000000e+03 1.855000000000000000e+03 1.849000000000000000e+03 1.883000000000000000e+03 1.914000000000000000e+03 1.948000000000000000e+03 1.872000000000000000e+03 1.917000000000000000e+03 1.887000000000000000e+03 1.842000000000000000e+03 1.853000000000000000e+03 1.833000000000000000e+03 1.791000000000000000e+03 1.887000000000000000e+03 1.931000000000000000e+03 1.839000000000000000e+03 1.891000000000000000e+03 1.931000000000000000e+03 1.898000000000000000e+03 1.923000000000000000e+03 1.786000000000000000e+03 1.798000000000000000e+03 1.910000000000000000e+03 1.828000000000000000e+03 1.847000000000000000e+03 1.765000000000000000e+03 1.832000000000000000e+03 1.873000000000000000e+03 1.873000000000000000e+03 1.868000000000000000e+03 1.785000000000000000e+03 1.915000000000000000e+03 1.827000000000000000e+03 1.913000000000000000e+03 1.829000000000000000e+03 1.845000000000000000e+03 1.924000000000000000e+03 1.772000000000000000e+03 1.771000000000000000e+03 1.827000000000000000e+03 1.845000000000000000e+03 1.907000000000000000e+03 1.802000000000000000e+03 1.778000000000000000e+03 1.761000000000000000e+03 1.806000000000000000e+03 1.690000000000000000e+03 1.857000000000000000e+03 1.821000000000000000e+03 1.884000000000000000e+03 1.783000000000000000e+03 1.858000000000000000e+03 1.870000000000000000e+03 1.819000000000000000e+03 1.783000000000000000e+03 1.786000000000000000e+03 1.748000000000000000e+03 1.802000000000000000e+03 1.726000000000000000e+03 1.745000000000000000e+03 1.800000000000000000e+03 1.782000000000000000e+03 1.789000000000000000e+03 1.857000000000000000e+03 1.791000000000000000e+03 1.840000000000000000e+03 1.798000000000000000e+03 1.761000000000000000e+03 1.732000000000000000e+03 1.840000000000000000e+03 1.769000000000000000e+03 1.815000000000000000e+03 1.753000000000000000e+03 1.734000000000000000e+03 1.797000000000000000e+03 1.816000000000000000e+03 1.767000000000000000e+03 1.821000000000000000e+03 1.776000000000000000e+03 1.711000000000000000e+03 1.808000000000000000e+03 1.805000000000000000e+03 1.737000000000000000e+03 1.778000000000000000e+03 1.791000000000000000e+03 1.776000000000000000e+03 1.763000000000000000e+03 1.711000000000000000e+03 1.773000000000000000e+03 1.804000000000000000e+03 1.785000000000000000e+03 1.809000000000000000e+03 1.755000000000000000e+03 1.783000000000000000e+03 1.741000000000000000e+03 1.798000000000000000e+03 1.804000000000000000e+03 1.798000000000000000e+03 1.710000000000000000e+03 1.729000000000000000e+03 1.800000000000000000e+03 1.691000000000000000e+03 1.886000000000000000e+03 1.765000000000000000e+03 1.777000000000000000e+03 1.798000000000000000e+03 1.793000000000000000e+03 1.754000000000000000e+03 1.822000000000000000e+03 1.707000000000000000e+03 1.783000000000000000e+03 1.773000000000000000e+03 1.804000000000000000e+03 1.796000000000000000e+03 1.722000000000000000e+03 1.849000000000000000e+03 1.797000000000000000e+03 1.677000000000000000e+03 1.746000000000000000e+03 1.728000000000000000e+03 1.725000000000000000e+03 1.836000000000000000e+03 1.776000000000000000e+03 1.773000000000000000e+03 1.743000000000000000e+03 1.774000000000000000e+03 1.723000000000000000e+03 1.758000000000000000e+03 1.725000000000000000e+03 1.662000000000000000e+03 1.734000000000000000e+03 1.732000000000000000e+03 1.788000000000000000e+03 1.766000000000000000e+03 1.739000000000000000e+03 1.707000000000000000e+03 1.766000000000000000e+03 1.805000000000000000e+03 1.704000000000000000e+03 1.733000000000000000e+03 1.728000000000000000e+03 1.764000000000000000e+03 1.732000000000000000e+03 1.794000000000000000e+03 1.734000000000000000e+03 1.749000000000000000e+03 1.752000000000000000e+03 1.778000000000000000e+03 1.734000000000000000e+03 1.759000000000000000e+03 1.726000000000000000e+03 1.718000000000000000e+03 1.744000000000000000e+03 1.759000000000000000e+03 1.780000000000000000e+03 1.726000000000000000e+03 1.712000000000000000e+03 1.662000000000000000e+03 1.683000000000000000e+03 1.790000000000000000e+03 1.730000000000000000e+03 1.753000000000000000e+03 1.766000000000000000e+03 1.748000000000000000e+03 1.620000000000000000e+03 1.691000000000000000e+03 1.731000000000000000e+03 1.782000000000000000e+03 1.693000000000000000e+03 1.678000000000000000e+03 1.698000000000000000e+03 1.723000000000000000e+03 1.704000000000000000e+03 1.743000000000000000e+03 1.781000000000000000e+03 1.747000000000000000e+03 1.751000000000000000e+03 1.753000000000000000e+03 1.787000000000000000e+03 1.705000000000000000e+03 1.706000000000000000e+03 1.732000000000000000e+03 1.714000000000000000e+03 1.728000000000000000e+03 1.720000000000000000e+03 1.715000000000000000e+03 1.742000000000000000e+03 1.692000000000000000e+03 1.781000000000000000e+03 1.719000000000000000e+03 1.753000000000000000e+03 1.707000000000000000e+03 1.787000000000000000e+03 1.735000000000000000e+03 1.731000000000000000e+03 1.746000000000000000e+03 1.707000000000000000e+03 1.742000000000000000e+03 1.753000000000000000e+03 1.771000000000000000e+03 1.692000000000000000e+03 1.692000000000000000e+03 1.719000000000000000e+03 1.691000000000000000e+03 1.748000000000000000e+03 1.719000000000000000e+03 1.646000000000000000e+03 1.719000000000000000e+03 1.714000000000000000e+03 1.703000000000000000e+03 1.714000000000000000e+03 1.699000000000000000e+03 1.688000000000000000e+03 1.614000000000000000e+03 1.651000000000000000e+03 1.732000000000000000e+03 1.687000000000000000e+03 1.706000000000000000e+03 1.695000000000000000e+03 1.682000000000000000e+03 1.655000000000000000e+03 1.655000000000000000e+03 1.707000000000000000e+03 1.639000000000000000e+03 1.684000000000000000e+03 1.667000000000000000e+03 1.640000000000000000e+03 1.613000000000000000e+03 1.671000000000000000e+03 1.667000000000000000e+03 1.590000000000000000e+03 1.692000000000000000e+03 1.625000000000000000e+03 1.647000000000000000e+03 1.614000000000000000e+03 1.738000000000000000e+03 1.638000000000000000e+03 1.680000000000000000e+03 1.691000000000000000e+03 1.694000000000000000e+03 1.694000000000000000e+03 1.647000000000000000e+03 1.636000000000000000e+03 1.719000000000000000e+03 1.640000000000000000e+03 1.691000000000000000e+03 1.648000000000000000e+03 1.656000000000000000e+03 1.698000000000000000e+03 1.732000000000000000e+03 1.734000000000000000e+03 1.643000000000000000e+03 1.604000000000000000e+03 1.683000000000000000e+03 1.659000000000000000e+03 1.747000000000000000e+03 1.643000000000000000e+03 1.690000000000000000e+03 1.707000000000000000e+03 1.566000000000000000e+03 1.609000000000000000e+03 1.594000000000000000e+03 1.666000000000000000e+03 1.619000000000000000e+03 1.646000000000000000e+03 1.708000000000000000e+03 1.623000000000000000e+03 1.650000000000000000e+03 1.595000000000000000e+03 1.667000000000000000e+03 1.748000000000000000e+03 1.670000000000000000e+03 1.638000000000000000e+03 1.667000000000000000e+03 1.653000000000000000e+03 1.627000000000000000e+03 1.579000000000000000e+03 1.721000000000000000e+03 1.621000000000000000e+03 1.697000000000000000e+03 1.593000000000000000e+03 1.603000000000000000e+03 1.713000000000000000e+03 1.715000000000000000e+03 1.651000000000000000e+03 1.707000000000000000e+03 1.696000000000000000e+03 1.640000000000000000e+03 1.676000000000000000e+03 1.630000000000000000e+03 1.684000000000000000e+03 1.589000000000000000e+03 1.590000000000000000e+03 1.624000000000000000e+03 1.672000000000000000e+03 1.665000000000000000e+03 1.596000000000000000e+03 1.638000000000000000e+03 1.676000000000000000e+03 1.643000000000000000e+03 1.576000000000000000e+03 1.633000000000000000e+03 1.584000000000000000e+03 1.631000000000000000e+03 1.606000000000000000e+03 1.656000000000000000e+03 1.595000000000000000e+03 1.592000000000000000e+03 1.649000000000000000e+03 1.605000000000000000e+03 1.564000000000000000e+03 1.699000000000000000e+03 1.522000000000000000e+03 1.555000000000000000e+03 1.617000000000000000e+03 1.606000000000000000e+03 1.675000000000000000e+03 1.706000000000000000e+03 1.673000000000000000e+03 1.643000000000000000e+03 1.635000000000000000e+03 1.583000000000000000e+03 1.670000000000000000e+03 1.547000000000000000e+03 1.591000000000000000e+03 1.630000000000000000e+03 1.616000000000000000e+03 1.644000000000000000e+03 1.652000000000000000e+03 1.672000000000000000e+03 1.609000000000000000e+03 1.583000000000000000e+03 1.502000000000000000e+03 1.632000000000000000e+03 1.543000000000000000e+03 1.618000000000000000e+03 1.710000000000000000e+03 1.590000000000000000e+03 1.647000000000000000e+03 1.577000000000000000e+03 1.607000000000000000e+03 1.613000000000000000e+03 1.615000000000000000e+03 1.608000000000000000e+03 1.577000000000000000e+03 1.605000000000000000e+03 1.664000000000000000e+03 1.600000000000000000e+03 1.591000000000000000e+03 1.595000000000000000e+03 1.611000000000000000e+03 1.617000000000000000e+03 1.616000000000000000e+03 1.590000000000000000e+03 1.629000000000000000e+03 1.526000000000000000e+03 1.582000000000000000e+03 1.650000000000000000e+03 1.565000000000000000e+03 1.630000000000000000e+03 1.533000000000000000e+03 1.606000000000000000e+03 1.617000000000000000e+03 1.555000000000000000e+03 1.625000000000000000e+03 1.618000000000000000e+03 1.631000000000000000e+03 1.635000000000000000e+03 1.560000000000000000e+03 1.618000000000000000e+03 1.618000000000000000e+03 1.566000000000000000e+03 1.596000000000000000e+03 1.593000000000000000e+03 1.623000000000000000e+03 1.567000000000000000e+03 1.593000000000000000e+03 1.595000000000000000e+03 1.578000000000000000e+03 1.507000000000000000e+03 1.468000000000000000e+03 1.505000000000000000e+03 1.648000000000000000e+03 1.545000000000000000e+03 1.622000000000000000e+03 1.568000000000000000e+03 1.522000000000000000e+03 1.577000000000000000e+03 1.552000000000000000e+03 1.601000000000000000e+03 1.510000000000000000e+03 1.589000000000000000e+03 1.552000000000000000e+03 1.531000000000000000e+03 1.529000000000000000e+03 1.452000000000000000e+03 1.515000000000000000e+03 1.526000000000000000e+03 1.563000000000000000e+03 1.621000000000000000e+03 1.531000000000000000e+03 1.487000000000000000e+03 1.535000000000000000e+03 1.477000000000000000e+03 1.481000000000000000e+03 1.608000000000000000e+03 1.517000000000000000e+03 1.486000000000000000e+03 1.526000000000000000e+03 1.557000000000000000e+03 1.557000000000000000e+03 1.454000000000000000e+03 1.532000000000000000e+03 1.514000000000000000e+03 1.476000000000000000e+03 1.451000000000000000e+03 1.439000000000000000e+03 1.505000000000000000e+03 1.574000000000000000e+03 1.516000000000000000e+03 1.458000000000000000e+03 1.550000000000000000e+03 1.510000000000000000e+03 1.513000000000000000e+03 1.512000000000000000e+03 1.496000000000000000e+03 1.497000000000000000e+03 1.509000000000000000e+03 1.493000000000000000e+03 1.441000000000000000e+03 1.463000000000000000e+03 1.588000000000000000e+03 1.457000000000000000e+03 1.498000000000000000e+03 1.467000000000000000e+03 1.494000000000000000e+03 1.489000000000000000e+03 1.489000000000000000e+03 1.522000000000000000e+03 1.478000000000000000e+03 1.472000000000000000e+03 1.514000000000000000e+03 1.473000000000000000e+03 1.430000000000000000e+03 1.482000000000000000e+03 1.567000000000000000e+03 1.466000000000000000e+03 1.473000000000000000e+03 1.404000000000000000e+03 1.443000000000000000e+03 1.530000000000000000e+03 1.403000000000000000e+03 1.509000000000000000e+03 1.501000000000000000e+03 1.527000000000000000e+03 1.466000000000000000e+03 1.489000000000000000e+03 1.455000000000000000e+03 1.452000000000000000e+03 1.538000000000000000e+03 1.421000000000000000e+03 1.465000000000000000e+03 1.409000000000000000e+03 1.501000000000000000e+03 1.498000000000000000e+03 1.419000000000000000e+03 1.506000000000000000e+03 1.472000000000000000e+03 1.383000000000000000e+03 1.467000000000000000e+03 1.486000000000000000e+03 1.463000000000000000e+03 1.463000000000000000e+03 1.432000000000000000e+03 1.491000000000000000e+03 1.425000000000000000e+03 1.433000000000000000e+03 1.501000000000000000e+03 1.442000000000000000e+03 1.421000000000000000e+03 1.465000000000000000e+03 1.420000000000000000e+03 1.423000000000000000e+03 1.446000000000000000e+03 1.414000000000000000e+03 1.408000000000000000e+03 1.476000000000000000e+03 1.406000000000000000e+03 1.422000000000000000e+03 1.451000000000000000e+03 1.419000000000000000e+03 1.435000000000000000e+03 1.413000000000000000e+03 1.440000000000000000e+03 1.411000000000000000e+03 1.469000000000000000e+03 1.480000000000000000e+03 1.470000000000000000e+03 1.493000000000000000e+03 1.383000000000000000e+03 1.390000000000000000e+03 1.482000000000000000e+03 1.394000000000000000e+03 1.440000000000000000e+03 1.382000000000000000e+03 1.462000000000000000e+03 1.421000000000000000e+03 1.435000000000000000e+03 1.417000000000000000e+03 1.417000000000000000e+03 1.421000000000000000e+03 1.441000000000000000e+03 1.420000000000000000e+03 1.385000000000000000e+03 1.428000000000000000e+03 1.427000000000000000e+03 1.361000000000000000e+03 1.334000000000000000e+03 1.452000000000000000e+03 1.464000000000000000e+03 1.460000000000000000e+03 1.373000000000000000e+03 1.462000000000000000e+03 1.381000000000000000e+03 1.424000000000000000e+03 1.423000000000000000e+03 1.430000000000000000e+03 1.451000000000000000e+03 1.440000000000000000e+03 1.438000000000000000e+03 1.460000000000000000e+03 1.422000000000000000e+03 1.406000000000000000e+03 1.430000000000000000e+03 1.443000000000000000e+03 1.420000000000000000e+03 1.443000000000000000e+03 1.433000000000000000e+03 1.458000000000000000e+03 1.409000000000000000e+03 1.410000000000000000e+03 1.481000000000000000e+03 1.431000000000000000e+03 1.369000000000000000e+03 1.411000000000000000e+03 1.398000000000000000e+03 1.392000000000000000e+03 1.425000000000000000e+03 1.413000000000000000e+03 1.378000000000000000e+03 1.406000000000000000e+03 1.355000000000000000e+03 1.385000000000000000e+03 1.324000000000000000e+03 1.351000000000000000e+03 1.404000000000000000e+03 1.416000000000000000e+03 1.348000000000000000e+03 1.422000000000000000e+03 1.320000000000000000e+03 1.375000000000000000e+03 1.430000000000000000e+03 1.315000000000000000e+03 1.367000000000000000e+03 1.321000000000000000e+03 1.401000000000000000e+03 1.374000000000000000e+03 1.332000000000000000e+03 1.387000000000000000e+03 1.464000000000000000e+03 1.344000000000000000e+03 1.428000000000000000e+03 1.425000000000000000e+03 1.400000000000000000e+03 1.368000000000000000e+03 1.359000000000000000e+03 1.313000000000000000e+03 1.405000000000000000e+03 1.349000000000000000e+03 1.402000000000000000e+03 1.398000000000000000e+03 1.387000000000000000e+03 1.363000000000000000e+03 1.352000000000000000e+03 1.336000000000000000e+03 1.403000000000000000e+03 1.453000000000000000e+03 1.363000000000000000e+03 1.457000000000000000e+03 1.398000000000000000e+03 1.411000000000000000e+03 1.352000000000000000e+03 1.393000000000000000e+03 1.347000000000000000e+03 1.302000000000000000e+03 1.408000000000000000e+03 1.407000000000000000e+03 1.376000000000000000e+03 1.306000000000000000e+03 1.363000000000000000e+03 1.372000000000000000e+03 1.355000000000000000e+03 1.373000000000000000e+03 1.365000000000000000e+03 1.361000000000000000e+03 1.328000000000000000e+03 1.267000000000000000e+03 1.361000000000000000e+03 1.339000000000000000e+03 1.296000000000000000e+03 1.436000000000000000e+03 1.292000000000000000e+03 1.389000000000000000e+03 1.384000000000000000e+03 1.298000000000000000e+03 1.315000000000000000e+03 1.392000000000000000e+03 1.300000000000000000e+03 1.355000000000000000e+03 1.342000000000000000e+03 1.342000000000000000e+03 1.360000000000000000e+03 1.337000000000000000e+03 1.360000000000000000e+03 1.346000000000000000e+03 1.329000000000000000e+03 1.342000000000000000e+03 1.355000000000000000e+03 1.297000000000000000e+03 1.326000000000000000e+03 1.294000000000000000e+03 1.306000000000000000e+03 1.336000000000000000e+03 1.359000000000000000e+03 1.301000000000000000e+03 1.352000000000000000e+03 1.355000000000000000e+03 1.382000000000000000e+03 1.332000000000000000e+03 1.275000000000000000e+03 1.276000000000000000e+03 1.327000000000000000e+03 1.360000000000000000e+03 1.372000000000000000e+03 1.241000000000000000e+03 1.323000000000000000e+03 1.269000000000000000e+03 1.255000000000000000e+03 1.301000000000000000e+03 1.324000000000000000e+03 1.329000000000000000e+03 1.298000000000000000e+03 1.335000000000000000e+03 1.284000000000000000e+03 1.302000000000000000e+03 1.322000000000000000e+03 1.358000000000000000e+03 1.311000000000000000e+03 1.299000000000000000e+03 1.287000000000000000e+03 1.300000000000000000e+03 1.376000000000000000e+03 1.324000000000000000e+03 1.295000000000000000e+03 1.281000000000000000e+03 1.277000000000000000e+03 1.289000000000000000e+03 1.241000000000000000e+03 1.323000000000000000e+03 1.363000000000000000e+03 1.317000000000000000e+03 1.274000000000000000e+03 1.264000000000000000e+03 1.307000000000000000e+03 1.307000000000000000e+03 1.275000000000000000e+03 1.328000000000000000e+03 1.295000000000000000e+03 1.241000000000000000e+03 1.269000000000000000e+03 1.232000000000000000e+03 1.250000000000000000e+03 1.353000000000000000e+03 1.360000000000000000e+03 1.230000000000000000e+03 1.287000000000000000e+03 1.255000000000000000e+03 1.275000000000000000e+03 1.211000000000000000e+03 1.218000000000000000e+03 1.263000000000000000e+03 1.239000000000000000e+03 1.279000000000000000e+03 1.288000000000000000e+03 1.262000000000000000e+03 1.328000000000000000e+03 1.256000000000000000e+03 1.320000000000000000e+03 1.257000000000000000e+03 1.225000000000000000e+03 1.270000000000000000e+03 1.289000000000000000e+03 1.253000000000000000e+03 1.206000000000000000e+03 1.218000000000000000e+03 1.297000000000000000e+03 1.242000000000000000e+03 1.194000000000000000e+03 1.254000000000000000e+03 1.212000000000000000e+03 1.273000000000000000e+03 1.278000000000000000e+03 1.274000000000000000e+03 1.205000000000000000e+03 1.238000000000000000e+03 1.218000000000000000e+03 1.255000000000000000e+03 1.265000000000000000e+03 1.222000000000000000e+03 1.225000000000000000e+03 1.297000000000000000e+03 1.251000000000000000e+03 1.235000000000000000e+03 1.266000000000000000e+03 1.294000000000000000e+03 1.231000000000000000e+03 1.266000000000000000e+03 1.315000000000000000e+03 1.197000000000000000e+03 1.225000000000000000e+03 1.196000000000000000e+03 1.241000000000000000e+03 1.226000000000000000e+03 1.186000000000000000e+03 1.239000000000000000e+03 1.214000000000000000e+03 1.211000000000000000e+03 1.214000000000000000e+03 1.220000000000000000e+03 1.221000000000000000e+03 1.199000000000000000e+03 1.231000000000000000e+03 1.270000000000000000e+03 1.234000000000000000e+03 1.194000000000000000e+03 1.227000000000000000e+03 1.217000000000000000e+03 1.223000000000000000e+03 1.217000000000000000e+03 1.236000000000000000e+03 1.229000000000000000e+03 1.220000000000000000e+03 1.296000000000000000e+03 1.307000000000000000e+03 1.191000000000000000e+03 1.255000000000000000e+03 1.283000000000000000e+03 1.192000000000000000e+03 1.267000000000000000e+03 1.223000000000000000e+03 1.203000000000000000e+03 1.161000000000000000e+03 1.277000000000000000e+03 1.184000000000000000e+03 1.285000000000000000e+03 1.247000000000000000e+03 1.221000000000000000e+03 1.201000000000000000e+03 1.232000000000000000e+03 1.205000000000000000e+03 1.210000000000000000e+03 1.190000000000000000e+03 1.246000000000000000e+03 1.199000000000000000e+03 1.224000000000000000e+03 1.202000000000000000e+03 1.224000000000000000e+03 1.195000000000000000e+03 1.194000000000000000e+03 1.202000000000000000e+03 1.231000000000000000e+03 1.221000000000000000e+03 1.188000000000000000e+03 1.165000000000000000e+03 1.150000000000000000e+03 1.190000000000000000e+03 1.215000000000000000e+03 1.231000000000000000e+03 1.226000000000000000e+03 1.215000000000000000e+03 1.197000000000000000e+03 1.256000000000000000e+03 1.223000000000000000e+03 1.218000000000000000e+03 1.206000000000000000e+03 1.140000000000000000e+03 1.198000000000000000e+03 1.197000000000000000e+03 1.162000000000000000e+03 1.216000000000000000e+03 1.244000000000000000e+03 1.181000000000000000e+03 1.176000000000000000e+03 1.224000000000000000e+03 1.188000000000000000e+03 1.142000000000000000e+03 1.207000000000000000e+03 1.157000000000000000e+03 1.142000000000000000e+03 1.192000000000000000e+03 1.168000000000000000e+03 1.151000000000000000e+03 1.226000000000000000e+03 1.158000000000000000e+03 1.153000000000000000e+03 1.151000000000000000e+03 1.156000000000000000e+03 1.202000000000000000e+03 1.193000000000000000e+03 1.187000000000000000e+03 1.190000000000000000e+03 1.240000000000000000e+03 1.164000000000000000e+03 1.169000000000000000e+03 1.240000000000000000e+03 1.115000000000000000e+03 1.189000000000000000e+03 1.103000000000000000e+03 1.178000000000000000e+03 1.213000000000000000e+03 1.128000000000000000e+03 1.130000000000000000e+03 1.129000000000000000e+03 1.130000000000000000e+03 1.172000000000000000e+03 1.172000000000000000e+03 1.178000000000000000e+03 1.130000000000000000e+03 1.144000000000000000e+03 1.200000000000000000e+03 1.123000000000000000e+03 1.227000000000000000e+03 1.182000000000000000e+03 1.171000000000000000e+03 1.141000000000000000e+03 1.137000000000000000e+03 1.108000000000000000e+03 1.127000000000000000e+03 1.137000000000000000e+03 1.169000000000000000e+03 1.135000000000000000e+03 1.172000000000000000e+03 1.195000000000000000e+03 1.150000000000000000e+03 1.094000000000000000e+03 1.141000000000000000e+03 1.144000000000000000e+03 1.202000000000000000e+03 1.187000000000000000e+03 1.166000000000000000e+03 1.180000000000000000e+03 1.190000000000000000e+03 1.157000000000000000e+03 1.185000000000000000e+03 1.123000000000000000e+03 1.202000000000000000e+03 1.179000000000000000e+03 1.175000000000000000e+03 1.141000000000000000e+03 1.155000000000000000e+03 1.126000000000000000e+03 1.186000000000000000e+03 1.090000000000000000e+03 1.100000000000000000e+03 1.150000000000000000e+03 1.143000000000000000e+03 1.142000000000000000e+03 1.185000000000000000e+03 1.172000000000000000e+03 1.187000000000000000e+03 1.146000000000000000e+03 1.209000000000000000e+03 1.173000000000000000e+03 1.185000000000000000e+03 1.120000000000000000e+03 1.140000000000000000e+03 1.140000000000000000e+03 1.158000000000000000e+03 1.152000000000000000e+03 1.107000000000000000e+03 1.157000000000000000e+03 1.131000000000000000e+03 1.183000000000000000e+03 1.079000000000000000e+03 1.216000000000000000e+03 1.178000000000000000e+03 1.128000000000000000e+03 1.140000000000000000e+03 1.172000000000000000e+03 1.099000000000000000e+03 1.080000000000000000e+03 1.147000000000000000e+03 1.152000000000000000e+03 1.115000000000000000e+03 1.114000000000000000e+03 1.135000000000000000e+03 1.175000000000000000e+03 1.150000000000000000e+03 1.145000000000000000e+03 1.112000000000000000e+03 1.086000000000000000e+03 1.138000000000000000e+03 1.146000000000000000e+03 1.132000000000000000e+03 1.100000000000000000e+03 1.143000000000000000e+03 1.125000000000000000e+03 1.146000000000000000e+03 1.124000000000000000e+03 1.148000000000000000e+03 1.045000000000000000e+03 1.109000000000000000e+03 1.049000000000000000e+03 1.049000000000000000e+03 1.068000000000000000e+03 1.065000000000000000e+03 1.055000000000000000e+03 1.126000000000000000e+03 1.164000000000000000e+03 1.015000000000000000e+03 1.122000000000000000e+03 1.093000000000000000e+03 1.105000000000000000e+03 1.082000000000000000e+03 1.076000000000000000e+03 1.025000000000000000e+03 1.030000000000000000e+03 1.089000000000000000e+03 1.132000000000000000e+03 1.045000000000000000e+03 1.110000000000000000e+03 1.101000000000000000e+03 1.070000000000000000e+03 1.145000000000000000e+03 1.141000000000000000e+03 1.118000000000000000e+03 1.074000000000000000e+03 1.004000000000000000e+03 1.042000000000000000e+03 1.050000000000000000e+03 9.960000000000000000e+02 9.940000000000000000e+02 1.089000000000000000e+03 1.083000000000000000e+03 1.080000000000000000e+03 1.019000000000000000e+03 1.029000000000000000e+03 1.102000000000000000e+03 1.047000000000000000e+03 1.135000000000000000e+03 1.044000000000000000e+03 9.960000000000000000e+02 1.067000000000000000e+03 1.123000000000000000e+03 1.111000000000000000e+03 1.054000000000000000e+03 9.740000000000000000e+02 1.031000000000000000e+03 1.075000000000000000e+03 1.054000000000000000e+03 1.067000000000000000e+03 9.660000000000000000e+02 1.036000000000000000e+03 1.024000000000000000e+03 1.041000000000000000e+03 1.017000000000000000e+03 1.019000000000000000e+03 1.035000000000000000e+03 1.081000000000000000e+03 9.750000000000000000e+02 1.039000000000000000e+03 1.076000000000000000e+03 1.057000000000000000e+03 1.001000000000000000e+03 1.012000000000000000e+03 1.049000000000000000e+03 1.055000000000000000e+03 1.023000000000000000e+03 1.023000000000000000e+03 9.990000000000000000e+02 1.094000000000000000e+03 9.730000000000000000e+02 9.860000000000000000e+02 1.046000000000000000e+03 1.003000000000000000e+03 1.064000000000000000e+03 1.030000000000000000e+03 1.084000000000000000e+03 1.048000000000000000e+03 1.050000000000000000e+03 1.011000000000000000e+03 9.710000000000000000e+02 1.049000000000000000e+03 1.055000000000000000e+03 1.053000000000000000e+03 1.008000000000000000e+03 1.026000000000000000e+03 1.033000000000000000e+03 1.037000000000000000e+03 1.027000000000000000e+03 1.041000000000000000e+03 1.013000000000000000e+03 1.049000000000000000e+03 1.036000000000000000e+03 1.028000000000000000e+03 1.022000000000000000e+03 1.039000000000000000e+03 1.003000000000000000e+03 1.020000000000000000e+03 1.008000000000000000e+03 9.990000000000000000e+02 1.059000000000000000e+03 1.021000000000000000e+03 1.044000000000000000e+03 9.870000000000000000e+02 1.010000000000000000e+03 1.031000000000000000e+03 9.560000000000000000e+02 9.870000000000000000e+02 1.052000000000000000e+03 1.026000000000000000e+03 1.031000000000000000e+03 1.022000000000000000e+03 9.830000000000000000e+02 9.760000000000000000e+02 9.850000000000000000e+02 1.023000000000000000e+03 9.850000000000000000e+02 1.023000000000000000e+03 1.011000000000000000e+03 9.730000000000000000e+02 1.031000000000000000e+03 9.830000000000000000e+02 9.380000000000000000e+02 1.028000000000000000e+03 1.001000000000000000e+03 1.061000000000000000e+03 1.012000000000000000e+03 9.900000000000000000e+02 1.013000000000000000e+03 1.050000000000000000e+03 9.660000000000000000e+02 9.690000000000000000e+02 1.025000000000000000e+03 1.007000000000000000e+03 9.960000000000000000e+02 1.048000000000000000e+03 9.630000000000000000e+02 9.620000000000000000e+02 1.012000000000000000e+03 9.770000000000000000e+02 9.850000000000000000e+02 1.017000000000000000e+03 9.200000000000000000e+02 1.049000000000000000e+03 9.420000000000000000e+02 9.470000000000000000e+02 1.000000000000000000e+03 9.660000000000000000e+02 9.580000000000000000e+02 9.830000000000000000e+02 9.440000000000000000e+02 9.690000000000000000e+02 1.023000000000000000e+03 1.020000000000000000e+03 9.980000000000000000e+02 9.850000000000000000e+02 9.590000000000000000e+02 1.030000000000000000e+03 9.620000000000000000e+02 1.037000000000000000e+03 9.640000000000000000e+02 9.600000000000000000e+02 9.970000000000000000e+02 1.073000000000000000e+03 1.009000000000000000e+03 1.012000000000000000e+03 9.450000000000000000e+02 1.064000000000000000e+03 1.013000000000000000e+03 1.017000000000000000e+03 9.590000000000000000e+02 9.990000000000000000e+02 9.430000000000000000e+02 1.021000000000000000e+03 1.004000000000000000e+03 9.930000000000000000e+02 9.940000000000000000e+02 1.023000000000000000e+03 9.950000000000000000e+02 9.770000000000000000e+02 9.590000000000000000e+02 9.850000000000000000e+02 1.008000000000000000e+03 9.980000000000000000e+02 9.980000000000000000e+02 8.990000000000000000e+02 9.790000000000000000e+02 9.510000000000000000e+02 9.630000000000000000e+02 9.390000000000000000e+02 1.018000000000000000e+03 9.250000000000000000e+02 9.720000000000000000e+02 1.023000000000000000e+03 9.560000000000000000e+02 1.000000000000000000e+03 1.009000000000000000e+03 9.220000000000000000e+02 9.400000000000000000e+02 9.220000000000000000e+02 9.610000000000000000e+02 9.300000000000000000e+02 9.760000000000000000e+02 9.790000000000000000e+02 9.300000000000000000e+02 9.320000000000000000e+02 9.740000000000000000e+02 9.430000000000000000e+02 9.720000000000000000e+02 9.280000000000000000e+02 9.480000000000000000e+02 8.740000000000000000e+02 9.270000000000000000e+02 9.280000000000000000e+02 9.250000000000000000e+02 9.610000000000000000e+02 1.015000000000000000e+03 9.280000000000000000e+02 9.070000000000000000e+02 9.030000000000000000e+02 9.310000000000000000e+02 8.990000000000000000e+02 9.560000000000000000e+02 1.002000000000000000e+03 9.320000000000000000e+02 8.750000000000000000e+02 9.450000000000000000e+02 9.160000000000000000e+02 9.180000000000000000e+02 8.230000000000000000e+02 8.920000000000000000e+02 9.450000000000000000e+02 9.810000000000000000e+02 9.210000000000000000e+02 9.570000000000000000e+02 8.890000000000000000e+02 9.620000000000000000e+02 9.260000000000000000e+02 9.050000000000000000e+02 9.560000000000000000e+02 9.760000000000000000e+02 9.450000000000000000e+02 9.000000000000000000e+02 9.580000000000000000e+02 9.510000000000000000e+02 8.910000000000000000e+02 8.830000000000000000e+02 9.580000000000000000e+02 9.460000000000000000e+02 9.650000000000000000e+02 9.390000000000000000e+02 9.460000000000000000e+02 8.920000000000000000e+02 8.990000000000000000e+02 9.340000000000000000e+02 9.310000000000000000e+02 9.530000000000000000e+02 9.350000000000000000e+02 8.520000000000000000e+02 8.770000000000000000e+02 9.280000000000000000e+02 9.330000000000000000e+02 8.920000000000000000e+02 9.020000000000000000e+02 8.620000000000000000e+02 9.580000000000000000e+02 9.060000000000000000e+02 8.920000000000000000e+02 8.710000000000000000e+02 8.850000000000000000e+02 8.860000000000000000e+02 8.940000000000000000e+02 9.490000000000000000e+02 9.070000000000000000e+02 9.170000000000000000e+02 9.500000000000000000e+02 9.200000000000000000e+02 9.160000000000000000e+02 8.900000000000000000e+02 8.660000000000000000e+02 9.010000000000000000e+02 8.800000000000000000e+02 9.200000000000000000e+02 8.580000000000000000e+02 9.370000000000000000e+02 8.750000000000000000e+02 9.040000000000000000e+02 8.560000000000000000e+02 8.820000000000000000e+02 8.980000000000000000e+02 8.810000000000000000e+02 8.870000000000000000e+02 8.840000000000000000e+02 8.540000000000000000e+02 9.330000000000000000e+02 9.160000000000000000e+02 8.770000000000000000e+02 9.160000000000000000e+02 9.000000000000000000e+02 8.480000000000000000e+02 9.370000000000000000e+02 9.300000000000000000e+02 8.980000000000000000e+02 9.020000000000000000e+02 8.780000000000000000e+02 8.910000000000000000e+02 9.710000000000000000e+02 8.610000000000000000e+02 8.920000000000000000e+02 8.580000000000000000e+02 8.590000000000000000e+02 8.690000000000000000e+02 8.350000000000000000e+02 8.870000000000000000e+02 8.540000000000000000e+02 8.520000000000000000e+02 8.470000000000000000e+02 8.550000000000000000e+02 8.680000000000000000e+02 9.500000000000000000e+02 8.530000000000000000e+02 9.210000000000000000e+02 8.840000000000000000e+02 8.690000000000000000e+02 8.780000000000000000e+02 8.530000000000000000e+02 8.900000000000000000e+02 9.060000000000000000e+02 8.860000000000000000e+02 9.030000000000000000e+02 8.400000000000000000e+02 8.840000000000000000e+02 8.260000000000000000e+02 8.590000000000000000e+02 8.820000000000000000e+02 8.720000000000000000e+02 9.000000000000000000e+02 8.810000000000000000e+02 8.640000000000000000e+02 8.470000000000000000e+02 8.140000000000000000e+02 8.500000000000000000e+02 9.000000000000000000e+02 8.490000000000000000e+02 8.380000000000000000e+02 8.340000000000000000e+02 8.360000000000000000e+02 8.610000000000000000e+02 8.680000000000000000e+02 9.020000000000000000e+02 8.170000000000000000e+02 8.890000000000000000e+02 8.570000000000000000e+02 7.990000000000000000e+02 8.630000000000000000e+02 9.280000000000000000e+02 8.320000000000000000e+02 8.410000000000000000e+02 8.410000000000000000e+02 8.390000000000000000e+02 8.580000000000000000e+02 8.930000000000000000e+02 8.450000000000000000e+02 8.490000000000000000e+02 8.470000000000000000e+02 8.850000000000000000e+02 8.730000000000000000e+02 8.430000000000000000e+02 8.710000000000000000e+02 8.530000000000000000e+02 8.350000000000000000e+02 8.550000000000000000e+02 8.850000000000000000e+02 8.590000000000000000e+02 8.590000000000000000e+02 8.150000000000000000e+02 8.440000000000000000e+02 8.490000000000000000e+02 8.340000000000000000e+02 8.710000000000000000e+02 8.710000000000000000e+02 8.400000000000000000e+02 8.970000000000000000e+02 8.590000000000000000e+02 8.240000000000000000e+02 8.540000000000000000e+02 8.440000000000000000e+02 8.320000000000000000e+02 8.420000000000000000e+02 7.900000000000000000e+02 8.460000000000000000e+02 8.560000000000000000e+02 8.550000000000000000e+02 8.530000000000000000e+02 8.270000000000000000e+02 7.890000000000000000e+02 8.290000000000000000e+02 8.370000000000000000e+02 8.710000000000000000e+02 8.980000000000000000e+02 8.700000000000000000e+02 8.490000000000000000e+02 8.470000000000000000e+02 8.430000000000000000e+02 8.480000000000000000e+02 8.660000000000000000e+02 8.620000000000000000e+02 8.870000000000000000e+02 8.390000000000000000e+02 8.320000000000000000e+02 8.200000000000000000e+02 8.460000000000000000e+02 8.730000000000000000e+02 8.900000000000000000e+02 8.370000000000000000e+02 8.550000000000000000e+02 8.280000000000000000e+02 8.890000000000000000e+02 8.720000000000000000e+02 8.630000000000000000e+02 8.440000000000000000e+02 8.080000000000000000e+02 8.360000000000000000e+02 8.130000000000000000e+02 8.640000000000000000e+02 8.560000000000000000e+02 8.300000000000000000e+02 8.330000000000000000e+02 8.470000000000000000e+02 8.400000000000000000e+02 8.480000000000000000e+02 8.060000000000000000e+02 8.300000000000000000e+02 8.240000000000000000e+02 8.090000000000000000e+02 8.540000000000000000e+02 8.240000000000000000e+02 8.330000000000000000e+02 8.220000000000000000e+02 8.290000000000000000e+02 9.060000000000000000e+02 8.830000000000000000e+02 8.600000000000000000e+02 7.980000000000000000e+02 8.800000000000000000e+02 8.090000000000000000e+02 8.680000000000000000e+02 8.360000000000000000e+02 8.390000000000000000e+02 7.760000000000000000e+02 7.460000000000000000e+02 8.430000000000000000e+02 8.370000000000000000e+02 8.130000000000000000e+02 8.130000000000000000e+02 8.210000000000000000e+02 8.170000000000000000e+02 8.270000000000000000e+02 8.110000000000000000e+02 8.480000000000000000e+02 7.930000000000000000e+02 7.900000000000000000e+02 8.640000000000000000e+02 8.260000000000000000e+02 7.690000000000000000e+02 8.310000000000000000e+02 8.450000000000000000e+02 7.940000000000000000e+02 7.390000000000000000e+02 7.450000000000000000e+02 7.750000000000000000e+02 8.000000000000000000e+02 8.200000000000000000e+02 7.390000000000000000e+02 7.850000000000000000e+02 8.540000000000000000e+02 8.000000000000000000e+02 8.220000000000000000e+02 8.150000000000000000e+02 7.910000000000000000e+02 7.770000000000000000e+02 7.710000000000000000e+02 8.250000000000000000e+02 7.650000000000000000e+02 7.710000000000000000e+02 7.770000000000000000e+02 7.620000000000000000e+02 7.220000000000000000e+02 7.310000000000000000e+02 7.730000000000000000e+02 7.930000000000000000e+02 7.560000000000000000e+02 7.420000000000000000e+02 7.970000000000000000e+02 7.790000000000000000e+02 8.170000000000000000e+02 8.300000000000000000e+02 8.510000000000000000e+02 7.800000000000000000e+02 8.180000000000000000e+02 7.970000000000000000e+02 8.060000000000000000e+02 7.760000000000000000e+02 7.660000000000000000e+02 7.710000000000000000e+02 7.970000000000000000e+02 7.690000000000000000e+02 7.470000000000000000e+02 8.290000000000000000e+02 8.000000000000000000e+02 7.460000000000000000e+02 7.440000000000000000e+02 7.350000000000000000e+02 7.910000000000000000e+02 7.750000000000000000e+02 6.850000000000000000e+02 8.120000000000000000e+02 7.600000000000000000e+02 8.240000000000000000e+02 7.920000000000000000e+02 7.450000000000000000e+02 7.420000000000000000e+02 7.660000000000000000e+02 7.740000000000000000e+02 7.670000000000000000e+02 7.620000000000000000e+02 8.030000000000000000e+02 7.590000000000000000e+02 7.700000000000000000e+02 7.500000000000000000e+02 7.790000000000000000e+02 7.690000000000000000e+02 7.470000000000000000e+02 8.300000000000000000e+02 8.050000000000000000e+02 7.210000000000000000e+02 7.640000000000000000e+02 7.480000000000000000e+02 7.260000000000000000e+02 7.770000000000000000e+02 8.250000000000000000e+02 7.930000000000000000e+02 7.410000000000000000e+02 7.650000000000000000e+02 7.730000000000000000e+02 7.610000000000000000e+02 7.810000000000000000e+02 7.810000000000000000e+02 8.040000000000000000e+02 7.700000000000000000e+02 7.320000000000000000e+02 7.760000000000000000e+02 7.420000000000000000e+02 7.520000000000000000e+02 7.680000000000000000e+02 7.760000000000000000e+02 7.430000000000000000e+02 7.170000000000000000e+02 7.110000000000000000e+02 7.330000000000000000e+02 7.540000000000000000e+02 7.600000000000000000e+02 7.830000000000000000e+02 7.240000000000000000e+02 7.280000000000000000e+02 8.020000000000000000e+02 7.740000000000000000e+02 7.670000000000000000e+02 7.930000000000000000e+02 7.780000000000000000e+02 7.240000000000000000e+02 6.930000000000000000e+02 7.380000000000000000e+02 7.490000000000000000e+02 7.500000000000000000e+02 7.350000000000000000e+02 7.570000000000000000e+02 7.200000000000000000e+02 7.440000000000000000e+02 7.040000000000000000e+02 7.490000000000000000e+02 6.610000000000000000e+02 7.440000000000000000e+02 7.560000000000000000e+02 7.440000000000000000e+02 7.290000000000000000e+02 6.960000000000000000e+02 7.620000000000000000e+02 7.640000000000000000e+02 6.670000000000000000e+02 7.320000000000000000e+02 7.440000000000000000e+02 7.730000000000000000e+02 7.470000000000000000e+02 7.340000000000000000e+02 7.190000000000000000e+02 7.440000000000000000e+02 7.340000000000000000e+02 7.280000000000000000e+02 7.080000000000000000e+02 7.720000000000000000e+02 7.340000000000000000e+02 7.210000000000000000e+02 7.480000000000000000e+02 7.300000000000000000e+02 7.510000000000000000e+02 7.310000000000000000e+02 7.330000000000000000e+02 7.060000000000000000e+02 7.500000000000000000e+02 7.410000000000000000e+02 7.110000000000000000e+02 7.870000000000000000e+02 7.240000000000000000e+02 7.610000000000000000e+02 7.490000000000000000e+02 7.540000000000000000e+02 7.620000000000000000e+02 7.540000000000000000e+02 7.400000000000000000e+02 7.490000000000000000e+02 7.300000000000000000e+02 7.240000000000000000e+02 7.530000000000000000e+02 7.440000000000000000e+02 7.310000000000000000e+02 6.990000000000000000e+02 7.240000000000000000e+02 7.430000000000000000e+02 7.620000000000000000e+02 7.090000000000000000e+02 7.110000000000000000e+02 7.450000000000000000e+02 7.360000000000000000e+02 7.790000000000000000e+02 7.330000000000000000e+02 7.240000000000000000e+02 7.580000000000000000e+02 7.270000000000000000e+02 7.410000000000000000e+02 7.040000000000000000e+02 7.290000000000000000e+02 7.280000000000000000e+02 7.140000000000000000e+02 7.190000000000000000e+02 6.780000000000000000e+02 6.950000000000000000e+02 7.010000000000000000e+02 7.280000000000000000e+02 7.140000000000000000e+02 6.940000000000000000e+02 7.190000000000000000e+02 6.710000000000000000e+02 7.070000000000000000e+02 7.160000000000000000e+02 7.550000000000000000e+02 6.960000000000000000e+02 6.920000000000000000e+02 7.280000000000000000e+02 7.320000000000000000e+02 6.910000000000000000e+02 6.770000000000000000e+02 6.640000000000000000e+02 6.820000000000000000e+02 6.760000000000000000e+02 6.920000000000000000e+02 6.760000000000000000e+02 7.030000000000000000e+02 6.850000000000000000e+02 7.380000000000000000e+02 6.500000000000000000e+02 7.090000000000000000e+02 6.950000000000000000e+02 7.250000000000000000e+02 7.000000000000000000e+02 7.420000000000000000e+02 6.880000000000000000e+02 7.140000000000000000e+02 7.150000000000000000e+02 6.650000000000000000e+02 6.720000000000000000e+02 6.890000000000000000e+02 6.820000000000000000e+02 7.420000000000000000e+02 6.720000000000000000e+02 6.680000000000000000e+02 7.070000000000000000e+02 6.560000000000000000e+02 6.680000000000000000e+02 7.210000000000000000e+02 7.310000000000000000e+02 7.070000000000000000e+02 6.780000000000000000e+02 6.610000000000000000e+02 6.530000000000000000e+02 6.220000000000000000e+02 6.890000000000000000e+02 7.040000000000000000e+02 7.120000000000000000e+02 6.630000000000000000e+02 6.900000000000000000e+02 6.910000000000000000e+02 7.020000000000000000e+02 6.950000000000000000e+02 6.740000000000000000e+02 6.890000000000000000e+02 6.950000000000000000e+02 6.770000000000000000e+02 6.760000000000000000e+02 7.500000000000000000e+02 6.360000000000000000e+02 7.380000000000000000e+02 6.870000000000000000e+02 6.650000000000000000e+02 6.860000000000000000e+02 6.870000000000000000e+02 6.530000000000000000e+02 7.000000000000000000e+02 7.080000000000000000e+02 6.940000000000000000e+02 7.140000000000000000e+02 6.840000000000000000e+02 6.490000000000000000e+02 7.090000000000000000e+02 6.980000000000000000e+02 6.760000000000000000e+02 7.180000000000000000e+02 6.750000000000000000e+02 6.740000000000000000e+02 6.590000000000000000e+02 6.580000000000000000e+02 7.180000000000000000e+02 6.750000000000000000e+02 6.400000000000000000e+02 7.060000000000000000e+02 6.750000000000000000e+02 7.020000000000000000e+02 6.710000000000000000e+02 6.360000000000000000e+02 6.530000000000000000e+02 7.080000000000000000e+02 6.160000000000000000e+02 7.060000000000000000e+02 7.080000000000000000e+02 6.540000000000000000e+02 7.080000000000000000e+02 7.250000000000000000e+02 6.850000000000000000e+02 6.440000000000000000e+02 7.030000000000000000e+02 6.700000000000000000e+02 7.330000000000000000e+02 7.000000000000000000e+02 7.370000000000000000e+02 6.800000000000000000e+02 6.570000000000000000e+02 7.390000000000000000e+02 7.200000000000000000e+02 7.070000000000000000e+02 6.790000000000000000e+02 7.340000000000000000e+02 6.820000000000000000e+02 6.840000000000000000e+02 7.010000000000000000e+02 6.630000000000000000e+02 6.950000000000000000e+02 6.690000000000000000e+02 6.890000000000000000e+02 6.810000000000000000e+02 7.030000000000000000e+02 6.730000000000000000e+02 6.810000000000000000e+02 7.070000000000000000e+02 6.570000000000000000e+02 6.930000000000000000e+02 6.070000000000000000e+02 6.170000000000000000e+02 6.410000000000000000e+02 7.080000000000000000e+02 6.680000000000000000e+02 6.920000000000000000e+02 6.580000000000000000e+02 6.600000000000000000e+02 6.200000000000000000e+02 6.810000000000000000e+02 6.520000000000000000e+02 7.190000000000000000e+02 6.140000000000000000e+02 6.560000000000000000e+02 6.960000000000000000e+02 6.440000000000000000e+02 6.840000000000000000e+02 6.650000000000000000e+02 6.480000000000000000e+02 6.630000000000000000e+02 6.430000000000000000e+02 6.990000000000000000e+02 6.290000000000000000e+02 7.520000000000000000e+02 6.130000000000000000e+02 6.510000000000000000e+02 6.760000000000000000e+02 6.410000000000000000e+02 6.750000000000000000e+02 6.440000000000000000e+02 6.500000000000000000e+02 6.350000000000000000e+02 6.720000000000000000e+02 6.950000000000000000e+02 6.740000000000000000e+02 7.060000000000000000e+02 6.940000000000000000e+02 6.370000000000000000e+02 6.380000000000000000e+02 6.700000000000000000e+02 6.120000000000000000e+02 6.570000000000000000e+02 7.030000000000000000e+02 6.780000000000000000e+02 6.050000000000000000e+02 6.350000000000000000e+02 6.830000000000000000e+02 6.350000000000000000e+02 6.230000000000000000e+02 6.120000000000000000e+02 6.290000000000000000e+02 6.130000000000000000e+02 6.150000000000000000e+02 5.980000000000000000e+02 6.230000000000000000e+02 6.030000000000000000e+02 6.560000000000000000e+02 5.930000000000000000e+02 5.970000000000000000e+02 6.510000000000000000e+02 6.190000000000000000e+02 6.280000000000000000e+02 6.250000000000000000e+02 6.160000000000000000e+02 6.540000000000000000e+02 6.920000000000000000e+02 6.630000000000000000e+02 6.430000000000000000e+02 6.670000000000000000e+02 5.990000000000000000e+02 6.700000000000000000e+02 6.110000000000000000e+02 6.930000000000000000e+02 6.440000000000000000e+02 6.820000000000000000e+02 6.550000000000000000e+02 5.830000000000000000e+02 6.590000000000000000e+02 6.090000000000000000e+02 6.400000000000000000e+02 6.090000000000000000e+02 6.320000000000000000e+02 6.500000000000000000e+02 6.250000000000000000e+02 6.680000000000000000e+02 6.120000000000000000e+02 6.410000000000000000e+02 6.450000000000000000e+02 6.560000000000000000e+02 6.640000000000000000e+02 6.560000000000000000e+02 6.370000000000000000e+02 5.970000000000000000e+02 5.900000000000000000e+02 6.480000000000000000e+02 6.040000000000000000e+02 6.030000000000000000e+02 6.230000000000000000e+02 6.510000000000000000e+02 6.010000000000000000e+02 6.530000000000000000e+02 6.460000000000000000e+02 6.200000000000000000e+02 6.050000000000000000e+02 6.160000000000000000e+02 6.380000000000000000e+02 5.750000000000000000e+02 6.640000000000000000e+02 5.770000000000000000e+02 6.060000000000000000e+02 5.820000000000000000e+02 5.990000000000000000e+02 6.060000000000000000e+02 6.240000000000000000e+02 5.990000000000000000e+02 6.090000000000000000e+02 5.940000000000000000e+02 5.890000000000000000e+02 5.980000000000000000e+02 6.000000000000000000e+02 6.190000000000000000e+02 6.290000000000000000e+02 6.400000000000000000e+02 6.260000000000000000e+02 6.280000000000000000e+02 6.240000000000000000e+02 5.560000000000000000e+02 6.370000000000000000e+02 6.480000000000000000e+02 6.380000000000000000e+02 6.020000000000000000e+02 5.570000000000000000e+02 6.200000000000000000e+02 6.070000000000000000e+02 6.660000000000000000e+02 5.840000000000000000e+02 6.350000000000000000e+02 6.230000000000000000e+02 6.260000000000000000e+02 6.080000000000000000e+02 6.460000000000000000e+02 5.890000000000000000e+02 6.020000000000000000e+02 5.570000000000000000e+02 6.260000000000000000e+02 6.150000000000000000e+02 6.250000000000000000e+02 5.980000000000000000e+02 5.730000000000000000e+02 6.030000000000000000e+02 6.050000000000000000e+02 5.950000000000000000e+02 6.100000000000000000e+02 6.290000000000000000e+02 6.000000000000000000e+02 5.890000000000000000e+02 6.100000000000000000e+02 5.850000000000000000e+02 6.150000000000000000e+02 5.810000000000000000e+02 6.250000000000000000e+02 6.270000000000000000e+02 6.100000000000000000e+02 5.770000000000000000e+02 6.400000000000000000e+02 6.340000000000000000e+02 6.640000000000000000e+02 5.950000000000000000e+02 6.260000000000000000e+02 6.110000000000000000e+02 6.180000000000000000e+02 6.140000000000000000e+02 6.470000000000000000e+02 5.640000000000000000e+02 6.450000000000000000e+02 5.760000000000000000e+02 6.320000000000000000e+02 6.220000000000000000e+02 5.870000000000000000e+02 6.170000000000000000e+02 6.130000000000000000e+02 5.890000000000000000e+02 5.890000000000000000e+02 5.810000000000000000e+02 5.970000000000000000e+02 5.950000000000000000e+02 6.320000000000000000e+02 5.870000000000000000e+02 6.140000000000000000e+02 5.710000000000000000e+02 6.100000000000000000e+02 6.410000000000000000e+02 5.950000000000000000e+02 5.620000000000000000e+02 6.140000000000000000e+02 6.360000000000000000e+02 5.900000000000000000e+02 6.080000000000000000e+02 5.510000000000000000e+02 5.840000000000000000e+02 6.150000000000000000e+02 6.140000000000000000e+02 5.940000000000000000e+02 6.230000000000000000e+02 5.990000000000000000e+02 5.850000000000000000e+02 5.880000000000000000e+02 5.770000000000000000e+02 5.470000000000000000e+02 6.190000000000000000e+02 6.260000000000000000e+02 6.140000000000000000e+02 5.980000000000000000e+02 5.820000000000000000e+02 5.950000000000000000e+02 5.730000000000000000e+02 5.750000000000000000e+02 5.880000000000000000e+02 6.180000000000000000e+02 5.520000000000000000e+02 5.540000000000000000e+02 5.810000000000000000e+02 5.790000000000000000e+02 5.740000000000000000e+02 6.200000000000000000e+02 5.990000000000000000e+02 5.850000000000000000e+02 5.830000000000000000e+02 6.230000000000000000e+02 5.760000000000000000e+02 6.150000000000000000e+02 5.530000000000000000e+02 5.810000000000000000e+02 5.600000000000000000e+02 5.780000000000000000e+02 5.890000000000000000e+02 5.910000000000000000e+02 5.860000000000000000e+02 6.130000000000000000e+02 5.370000000000000000e+02 6.110000000000000000e+02 5.790000000000000000e+02 5.830000000000000000e+02 5.890000000000000000e+02 5.910000000000000000e+02 5.840000000000000000e+02 5.800000000000000000e+02 5.680000000000000000e+02 5.800000000000000000e+02 5.800000000000000000e+02 5.990000000000000000e+02 5.600000000000000000e+02 5.360000000000000000e+02 5.650000000000000000e+02 6.410000000000000000e+02 5.570000000000000000e+02 5.700000000000000000e+02 5.360000000000000000e+02 5.840000000000000000e+02 5.950000000000000000e+02 5.490000000000000000e+02 5.540000000000000000e+02 6.130000000000000000e+02 5.550000000000000000e+02 5.970000000000000000e+02 6.080000000000000000e+02 5.850000000000000000e+02 5.500000000000000000e+02 5.980000000000000000e+02 6.080000000000000000e+02 5.680000000000000000e+02 5.660000000000000000e+02 5.510000000000000000e+02 5.780000000000000000e+02 5.960000000000000000e+02 5.780000000000000000e+02 5.680000000000000000e+02 5.970000000000000000e+02 5.550000000000000000e+02 5.350000000000000000e+02 5.660000000000000000e+02 5.510000000000000000e+02 5.670000000000000000e+02 5.410000000000000000e+02 5.650000000000000000e+02 5.540000000000000000e+02 5.650000000000000000e+02 5.810000000000000000e+02 5.810000000000000000e+02 5.810000000000000000e+02 5.450000000000000000e+02 5.490000000000000000e+02 5.330000000000000000e+02 5.630000000000000000e+02 5.450000000000000000e+02 5.750000000000000000e+02 5.390000000000000000e+02 5.460000000000000000e+02 5.640000000000000000e+02 5.310000000000000000e+02 5.610000000000000000e+02 5.580000000000000000e+02 5.480000000000000000e+02 5.460000000000000000e+02 5.640000000000000000e+02 5.450000000000000000e+02 5.810000000000000000e+02 5.240000000000000000e+02 5.190000000000000000e+02 5.490000000000000000e+02 5.140000000000000000e+02 5.550000000000000000e+02 5.610000000000000000e+02 5.510000000000000000e+02 5.210000000000000000e+02 5.400000000000000000e+02 4.910000000000000000e+02 5.150000000000000000e+02 5.840000000000000000e+02 6.060000000000000000e+02 5.150000000000000000e+02 5.120000000000000000e+02 5.080000000000000000e+02 5.350000000000000000e+02 5.200000000000000000e+02 5.830000000000000000e+02 5.660000000000000000e+02 5.470000000000000000e+02 5.460000000000000000e+02 5.450000000000000000e+02 5.400000000000000000e+02 5.550000000000000000e+02 5.450000000000000000e+02 5.300000000000000000e+02 5.520000000000000000e+02 5.050000000000000000e+02 5.560000000000000000e+02 4.960000000000000000e+02 5.170000000000000000e+02 5.360000000000000000e+02 5.150000000000000000e+02 5.180000000000000000e+02 5.570000000000000000e+02 5.160000000000000000e+02 5.440000000000000000e+02 5.280000000000000000e+02 5.230000000000000000e+02 5.670000000000000000e+02 5.390000000000000000e+02 5.340000000000000000e+02 5.310000000000000000e+02 5.130000000000000000e+02 5.660000000000000000e+02 5.340000000000000000e+02 4.980000000000000000e+02 5.070000000000000000e+02 5.370000000000000000e+02 5.560000000000000000e+02 5.020000000000000000e+02 5.150000000000000000e+02 4.920000000000000000e+02 4.990000000000000000e+02 5.110000000000000000e+02 4.950000000000000000e+02 5.070000000000000000e+02 5.860000000000000000e+02 5.180000000000000000e+02 4.740000000000000000e+02 5.430000000000000000e+02 4.630000000000000000e+02 4.840000000000000000e+02 4.780000000000000000e+02 5.090000000000000000e+02 4.960000000000000000e+02 4.980000000000000000e+02 4.870000000000000000e+02 4.690000000000000000e+02 5.040000000000000000e+02 4.940000000000000000e+02 4.670000000000000000e+02 4.910000000000000000e+02 4.730000000000000000e+02 4.710000000000000000e+02 5.050000000000000000e+02 4.820000000000000000e+02 4.960000000000000000e+02 5.020000000000000000e+02 4.760000000000000000e+02 5.100000000000000000e+02 4.890000000000000000e+02 5.110000000000000000e+02 5.160000000000000000e+02 5.320000000000000000e+02 4.650000000000000000e+02 4.660000000000000000e+02 4.760000000000000000e+02 4.730000000000000000e+02 4.910000000000000000e+02 4.950000000000000000e+02 5.340000000000000000e+02 4.770000000000000000e+02 4.920000000000000000e+02 4.920000000000000000e+02 4.540000000000000000e+02 4.710000000000000000e+02 4.430000000000000000e+02 5.060000000000000000e+02 4.950000000000000000e+02 4.620000000000000000e+02 4.700000000000000000e+02 4.460000000000000000e+02 4.580000000000000000e+02 5.070000000000000000e+02 4.970000000000000000e+02 4.840000000000000000e+02 4.770000000000000000e+02 4.670000000000000000e+02 4.970000000000000000e+02 4.630000000000000000e+02 4.370000000000000000e+02 4.920000000000000000e+02 4.850000000000000000e+02 4.840000000000000000e+02 5.020000000000000000e+02 4.880000000000000000e+02 5.300000000000000000e+02 5.110000000000000000e+02 4.820000000000000000e+02 5.120000000000000000e+02 5.220000000000000000e+02 5.170000000000000000e+02 4.860000000000000000e+02 4.610000000000000000e+02 5.240000000000000000e+02 4.980000000000000000e+02 5.270000000000000000e+02 4.930000000000000000e+02 4.730000000000000000e+02 4.880000000000000000e+02 4.770000000000000000e+02 4.750000000000000000e+02 4.840000000000000000e+02 5.020000000000000000e+02 4.970000000000000000e+02 4.790000000000000000e+02 4.630000000000000000e+02 4.950000000000000000e+02 5.240000000000000000e+02 4.980000000000000000e+02 4.410000000000000000e+02 4.960000000000000000e+02 4.580000000000000000e+02 4.710000000000000000e+02 4.770000000000000000e+02 4.970000000000000000e+02 4.770000000000000000e+02 4.660000000000000000e+02 4.760000000000000000e+02 4.650000000000000000e+02 4.840000000000000000e+02 4.920000000000000000e+02 4.560000000000000000e+02 5.000000000000000000e+02 4.860000000000000000e+02 4.620000000000000000e+02 4.740000000000000000e+02 4.490000000000000000e+02 4.430000000000000000e+02 4.910000000000000000e+02 4.720000000000000000e+02 4.910000000000000000e+02 4.940000000000000000e+02 5.020000000000000000e+02 4.900000000000000000e+02 4.580000000000000000e+02 4.770000000000000000e+02 5.260000000000000000e+02 4.620000000000000000e+02 5.080000000000000000e+02 5.040000000000000000e+02 4.550000000000000000e+02 4.450000000000000000e+02 4.710000000000000000e+02 4.830000000000000000e+02 4.850000000000000000e+02 4.710000000000000000e+02 5.070000000000000000e+02 4.680000000000000000e+02 5.220000000000000000e+02 4.800000000000000000e+02 4.850000000000000000e+02 4.730000000000000000e+02 4.640000000000000000e+02 5.100000000000000000e+02 4.610000000000000000e+02 4.750000000000000000e+02 4.580000000000000000e+02 4.670000000000000000e+02 4.820000000000000000e+02 4.650000000000000000e+02 4.600000000000000000e+02 4.620000000000000000e+02 4.640000000000000000e+02 4.890000000000000000e+02 5.080000000000000000e+02 4.540000000000000000e+02 4.880000000000000000e+02 4.780000000000000000e+02 4.770000000000000000e+02 4.930000000000000000e+02 4.970000000000000000e+02 4.460000000000000000e+02 4.810000000000000000e+02 4.460000000000000000e+02 4.570000000000000000e+02 4.910000000000000000e+02 4.870000000000000000e+02 4.960000000000000000e+02 4.690000000000000000e+02 4.710000000000000000e+02 4.310000000000000000e+02 4.880000000000000000e+02 4.550000000000000000e+02 4.520000000000000000e+02 4.740000000000000000e+02 4.620000000000000000e+02 4.920000000000000000e+02 4.840000000000000000e+02 4.930000000000000000e+02 4.630000000000000000e+02 5.120000000000000000e+02 4.630000000000000000e+02 4.680000000000000000e+02 4.420000000000000000e+02 4.880000000000000000e+02 4.880000000000000000e+02 4.580000000000000000e+02 4.620000000000000000e+02 4.810000000000000000e+02 4.510000000000000000e+02 4.460000000000000000e+02 4.660000000000000000e+02 4.690000000000000000e+02 5.020000000000000000e+02 4.500000000000000000e+02 4.820000000000000000e+02 4.880000000000000000e+02 4.480000000000000000e+02 4.560000000000000000e+02 4.860000000000000000e+02 4.760000000000000000e+02 4.430000000000000000e+02 4.820000000000000000e+02 4.600000000000000000e+02 4.700000000000000000e+02 4.430000000000000000e+02 4.970000000000000000e+02 4.470000000000000000e+02 4.470000000000000000e+02 4.670000000000000000e+02 4.620000000000000000e+02 4.600000000000000000e+02 4.570000000000000000e+02 4.520000000000000000e+02 4.750000000000000000e+02 4.650000000000000000e+02 4.580000000000000000e+02 4.360000000000000000e+02 4.720000000000000000e+02 4.430000000000000000e+02 4.330000000000000000e+02 4.390000000000000000e+02 4.580000000000000000e+02 4.440000000000000000e+02 4.620000000000000000e+02 4.420000000000000000e+02 4.470000000000000000e+02 4.200000000000000000e+02 4.740000000000000000e+02 4.350000000000000000e+02 4.530000000000000000e+02 4.620000000000000000e+02 4.670000000000000000e+02 4.700000000000000000e+02 4.680000000000000000e+02 4.920000000000000000e+02 4.130000000000000000e+02 4.630000000000000000e+02 4.390000000000000000e+02 4.230000000000000000e+02 4.360000000000000000e+02 4.870000000000000000e+02 4.850000000000000000e+02 4.630000000000000000e+02 4.190000000000000000e+02 4.440000000000000000e+02 5.090000000000000000e+02 4.100000000000000000e+02 4.550000000000000000e+02 4.870000000000000000e+02 4.710000000000000000e+02 4.590000000000000000e+02 4.530000000000000000e+02 4.220000000000000000e+02 4.300000000000000000e+02 4.640000000000000000e+02 4.290000000000000000e+02 4.300000000000000000e+02 4.610000000000000000e+02 4.430000000000000000e+02 4.490000000000000000e+02 4.480000000000000000e+02 4.750000000000000000e+02 4.720000000000000000e+02 4.690000000000000000e+02 4.870000000000000000e+02 4.250000000000000000e+02 4.380000000000000000e+02 4.660000000000000000e+02 4.780000000000000000e+02 4.580000000000000000e+02 4.610000000000000000e+02 4.410000000000000000e+02 4.580000000000000000e+02 4.480000000000000000e+02 4.510000000000000000e+02 4.560000000000000000e+02 4.550000000000000000e+02 4.010000000000000000e+02 4.170000000000000000e+02 4.110000000000000000e+02 4.510000000000000000e+02 4.340000000000000000e+02 3.960000000000000000e+02 4.690000000000000000e+02 4.490000000000000000e+02 4.410000000000000000e+02 4.510000000000000000e+02 4.740000000000000000e+02 4.650000000000000000e+02 4.130000000000000000e+02 4.210000000000000000e+02 4.330000000000000000e+02 4.400000000000000000e+02 4.500000000000000000e+02 4.620000000000000000e+02 4.410000000000000000e+02 4.290000000000000000e+02 4.460000000000000000e+02 4.510000000000000000e+02 4.690000000000000000e+02 4.260000000000000000e+02 4.670000000000000000e+02 4.460000000000000000e+02 4.500000000000000000e+02 4.460000000000000000e+02 3.960000000000000000e+02 4.160000000000000000e+02 4.200000000000000000e+02 4.330000000000000000e+02 4.390000000000000000e+02 4.090000000000000000e+02 4.300000000000000000e+02 4.360000000000000000e+02 4.740000000000000000e+02 4.320000000000000000e+02 4.140000000000000000e+02 4.330000000000000000e+02 4.260000000000000000e+02 4.370000000000000000e+02 4.120000000000000000e+02 4.490000000000000000e+02 4.370000000000000000e+02 4.460000000000000000e+02 4.220000000000000000e+02 4.420000000000000000e+02 4.740000000000000000e+02 4.460000000000000000e+02 4.290000000000000000e+02 4.390000000000000000e+02 4.390000000000000000e+02 4.390000000000000000e+02 4.590000000000000000e+02 4.650000000000000000e+02 4.120000000000000000e+02 4.480000000000000000e+02 4.370000000000000000e+02 4.790000000000000000e+02 4.210000000000000000e+02 4.320000000000000000e+02 4.330000000000000000e+02 4.420000000000000000e+02 4.400000000000000000e+02 4.230000000000000000e+02 4.490000000000000000e+02 4.100000000000000000e+02 4.770000000000000000e+02 4.520000000000000000e+02 4.140000000000000000e+02 4.360000000000000000e+02 4.010000000000000000e+02 4.490000000000000000e+02 4.400000000000000000e+02 4.530000000000000000e+02 4.640000000000000000e+02 4.460000000000000000e+02 4.620000000000000000e+02 4.450000000000000000e+02 4.290000000000000000e+02 4.460000000000000000e+02 4.540000000000000000e+02 4.290000000000000000e+02 3.920000000000000000e+02 4.480000000000000000e+02 4.630000000000000000e+02 4.290000000000000000e+02 4.480000000000000000e+02 4.630000000000000000e+02 4.090000000000000000e+02 4.330000000000000000e+02 4.370000000000000000e+02 4.940000000000000000e+02 4.650000000000000000e+02 4.510000000000000000e+02 4.560000000000000000e+02 4.340000000000000000e+02 4.360000000000000000e+02 4.530000000000000000e+02 4.770000000000000000e+02 4.280000000000000000e+02 4.080000000000000000e+02 4.280000000000000000e+02 4.360000000000000000e+02 4.370000000000000000e+02 4.520000000000000000e+02 4.230000000000000000e+02 4.350000000000000000e+02 4.380000000000000000e+02 4.300000000000000000e+02 4.260000000000000000e+02 4.260000000000000000e+02 4.170000000000000000e+02 4.310000000000000000e+02 4.240000000000000000e+02 4.250000000000000000e+02 4.220000000000000000e+02 4.490000000000000000e+02 4.310000000000000000e+02 4.330000000000000000e+02 4.040000000000000000e+02 4.110000000000000000e+02 4.200000000000000000e+02 4.870000000000000000e+02 4.130000000000000000e+02 4.240000000000000000e+02 4.470000000000000000e+02 4.150000000000000000e+02 4.460000000000000000e+02 4.250000000000000000e+02 4.040000000000000000e+02 4.100000000000000000e+02 4.210000000000000000e+02 4.220000000000000000e+02 4.200000000000000000e+02 4.290000000000000000e+02 4.100000000000000000e+02 4.410000000000000000e+02 4.100000000000000000e+02 4.210000000000000000e+02 4.090000000000000000e+02 4.420000000000000000e+02 4.330000000000000000e+02 4.240000000000000000e+02 4.540000000000000000e+02 3.960000000000000000e+02 3.980000000000000000e+02 4.290000000000000000e+02 4.020000000000000000e+02 3.990000000000000000e+02 4.170000000000000000e+02 4.230000000000000000e+02 4.200000000000000000e+02 4.220000000000000000e+02 4.110000000000000000e+02 3.880000000000000000e+02 4.290000000000000000e+02 4.390000000000000000e+02 4.450000000000000000e+02 4.410000000000000000e+02 4.760000000000000000e+02 3.920000000000000000e+02 4.340000000000000000e+02 4.150000000000000000e+02 3.740000000000000000e+02 3.920000000000000000e+02 4.300000000000000000e+02 4.230000000000000000e+02 3.910000000000000000e+02 4.380000000000000000e+02 4.170000000000000000e+02 4.140000000000000000e+02 4.260000000000000000e+02 3.880000000000000000e+02 4.410000000000000000e+02 3.890000000000000000e+02 4.050000000000000000e+02 4.230000000000000000e+02 4.250000000000000000e+02 3.920000000000000000e+02 3.880000000000000000e+02 4.180000000000000000e+02 3.870000000000000000e+02 4.470000000000000000e+02 4.230000000000000000e+02 4.160000000000000000e+02 4.270000000000000000e+02 3.890000000000000000e+02 4.370000000000000000e+02 4.250000000000000000e+02 4.350000000000000000e+02 4.260000000000000000e+02 4.130000000000000000e+02 4.240000000000000000e+02 4.180000000000000000e+02 4.220000000000000000e+02 3.920000000000000000e+02 4.140000000000000000e+02 4.240000000000000000e+02 4.310000000000000000e+02 4.040000000000000000e+02 4.260000000000000000e+02 3.770000000000000000e+02 4.300000000000000000e+02 3.970000000000000000e+02 4.150000000000000000e+02 4.200000000000000000e+02
[truncated: 3,599,776 more chars]
