# Supplementary material for: Bayesian inference of kinetic schemes for ion channels by Kalman filtering
Source: eLife. 2022 May 4;11:e62714. doi: 10.7554/eLife.62714 (PMC9342998; doi:10.7554/eLife.62714)
Supplement: Figure 7—source data 2. — Each of them has 10 ligand concentrations. The number in the file name reports the amount of ion channels in the patch. [file elife-62714-fig7-data2.zip › 50000fluor.txt]

0.000000000000000000e+00 0.000000000000000000e+00 0.000000000000000000e+00 0.000000000000000000e+00 0.000000000000000000e+00 0.000000000000000000e+00 0.000000000000000000e+00 0.000000000000000000e+00 0.000000000000000000e+00 0.000000000000000000e+00 0.000000000000000000e+00 0.000000000000000000e+00 0.000000000000000000e+00 0.000000000000000000e+00 0.000000000000000000e+00 0.000000000000000000e+00 0.000000000000000000e+00 0.000000000000000000e+00 0.000000000000000000e+00 0.000000000000000000e+00 0.000000000000000000e+00 0.000000000000000000e+00 0.000000000000000000e+00 0.000000000000000000e+00 0.000000000000000000e+00 0.000000000000000000e+00 0.000000000000000000e+00 0.000000000000000000e+00 0.000000000000000000e+00 0.000000000000000000e+00 0.000000000000000000e+00 0.000000000000000000e+00 0.000000000000000000e+00 0.000000000000000000e+00 0.000000000000000000e+00 0.000000000000000000e+00 0.000000000000000000e+00 0.000000000000000000e+00 0.000000000000000000e+00 0.000000000000000000e+00 0.000000000000000000e+00 0.000000000000000000e+00 0.000000000000000000e+00 0.000000000000000000e+00 0.000000000000000000e+00 0.000000000000000000e+00 0.000000000000000000e+00 0.000000000000000000e+00 0.000000000000000000e+00 0.000000000000000000e+00 0.000000000000000000e+00 0.000000000000000000e+00 0.000000000000000000e+00 0.000000000000000000e+00 0.000000000000000000e+00 0.000000000000000000e+00 0.000000000000000000e+00 0.000000000000000000e+00 0.000000000000000000e+00 0.000000000000000000e+00 0.000000000000000000e+00 0.000000000000000000e+00 0.000000000000000000e+00 0.000000000000000000e+00 0.000000000000000000e+00 0.000000000000000000e+00 0.000000000000000000e+00 0.000000000000000000e+00 0.000000000000000000e+00 0.000000000000000000e+00 0.000000000000000000e+00 0.000000000000000000e+00 0.000000000000000000e+00 0.000000000000000000e+00 0.000000000000000000e+00 0.000000000000000000e+00 0.000000000000000000e+00 0.000000000000000000e+00 0.000000000000000000e+00 0.000000000000000000e+00 0.000000000000000000e+00 0.000000000000000000e+00 0.000000000000000000e+00 0.000000000000000000e+00 0.000000000000000000e+00 0.000000000000000000e+00 0.000000000000000000e+00 0.000000000000000000e+00 0.000000000000000000e+00 0.000000000000000000e+00 0.000000000000000000e+00 0.000000000000000000e+00 0.000000000000000000e+00 0.000000000000000000e+00 0.000000000000000000e+00 0.000000000000000000e+00 0.000000000000000000e+00 0.000000000000000000e+00 0.000000000000000000e+00 0.000000000000000000e+00 0.000000000000000000e+00 0.000000000000000000e+00 0.000000000000000000e+00 0.000000000000000000e+00 0.000000000000000000e+00 0.000000000000000000e+00 0.000000000000000000e+00 0.000000000000000000e+00 0.000000000000000000e+00 0.000000000000000000e+00 0.000000000000000000e+00 0.000000000000000000e+00 0.000000000000000000e+00 0.000000000000000000e+00 0.000000000000000000e+00 0.000000000000000000e+00 0.000000000000000000e+00 0.000000000000000000e+00 0.000000000000000000e+00 0.000000000000000000e+00 0.000000000000000000e+00 0.000000000000000000e+00 0.000000000000000000e+00 0.000000000000000000e+00 0.000000000000000000e+00 0.000000000000000000e+00 0.000000000000000000e+00 0.000000000000000000e+00 0.000000000000000000e+00 0.000000000000000000e+00 0.000000000000000000e+00 0.000000000000000000e+00 0.000000000000000000e+00 0.000000000000000000e+00 0.000000000000000000e+00 0.000000000000000000e+00 0.000000000000000000e+00 0.000000000000000000e+00 0.000000000000000000e+00 0.000000000000000000e+00 0.000000000000000000e+00 0.000000000000000000e+00 0.000000000000000000e+00 0.000000000000000000e+00 0.000000000000000000e+00 0.000000000000000000e+00 0.000000000000000000e+00 0.000000000000000000e+00 0.000000000000000000e+00 0.000000000000000000e+00 0.000000000000000000e+00 0.000000000000000000e+00 0.000000000000000000e+00 0.000000000000000000e+00 0.000000000000000000e+00 0.000000000000000000e+00 0.000000000000000000e+00 0.000000000000000000e+00 0.000000000000000000e+00 0.000000000000000000e+00 0.000000000000000000e+00 0.000000000000000000e+00 0.000000000000000000e+00 0.000000000000000000e+00 0.000000000000000000e+00 0.000000000000000000e+00 0.000000000000000000e+00 0.000000000000000000e+00 0.000000000000000000e+00 0.000000000000000000e+00 0.000000000000000000e+00 0.000000000000000000e+00 0.000000000000000000e+00 0.000000000000000000e+00 0.000000000000000000e+00 0.000000000000000000e+00 0.000000000000000000e+00 0.000000000000000000e+00 0.000000000000000000e+00 0.000000000000000000e+00 0.000000000000000000e+00 0.000000000000000000e+00 0.000000000000000000e+00 0.000000000000000000e+00 0.000000000000000000e+00 0.000000000000000000e+00 0.000000000000000000e+00 0.000000000000000000e+00 0.000000000000000000e+00 0.000000000000000000e+00 0.000000000000000000e+00 0.000000000000000000e+00 0.000000000000000000e+00 0.000000000000000000e+00 0.000000000000000000e+00 0.000000000000000000e+00 0.000000000000000000e+00 0.000000000000000000e+00 0.000000000000000000e+00 0.000000000000000000e+00 0.000000000000000000e+00 0.000000000000000000e+00 0.000000000000000000e+00 0.000000000000000000e+00 0.000000000000000000e+00 0.000000000000000000e+00 0.000000000000000000e+00 0.000000000000000000e+00 0.000000000000000000e+00 0.000000000000000000e+00 0.000000000000000000e+00 0.000000000000000000e+00 0.000000000000000000e+00 0.000000000000000000e+00 0.000000000000000000e+00 0.000000000000000000e+00 0.000000000000000000e+00 0.000000000000000000e+00 0.000000000000000000e+00 0.000000000000000000e+00 0.000000000000000000e+00 0.000000000000000000e+00 0.000000000000000000e+00 0.000000000000000000e+00 0.000000000000000000e+00 0.000000000000000000e+00 0.000000000000000000e+00 0.000000000000000000e+00 0.000000000000000000e+00 0.000000000000000000e+00 0.000000000000000000e+00 0.000000000000000000e+00 0.000000000000000000e+00 0.000000000000000000e+00 0.000000000000000000e+00 0.000000000000000000e+00 0.000000000000000000e+00 0.000000000000000000e+00 0.000000000000000000e+00 0.000000000000000000e+00 0.000000000000000000e+00 0.000000000000000000e+00 0.000000000000000000e+00 0.000000000000000000e+00 0.000000000000000000e+00 0.000000000000000000e+00 0.000000000000000000e+00 0.000000000000000000e+00 0.000000000000000000e+00 0.000000000000000000e+00 0.000000000000000000e+00 0.000000000000000000e+00 0.000000000000000000e+00 0.000000000000000000e+00 0.000000000000000000e+00 0.000000000000000000e+00 0.000000000000000000e+00 0.000000000000000000e+00 0.000000000000000000e+00 0.000000000000000000e+00 0.000000000000000000e+00 0.000000000000000000e+00 0.000000000000000000e+00 0.000000000000000000e+00 0.000000000000000000e+00 0.000000000000000000e+00 0.000000000000000000e+00 0.000000000000000000e+00 0.000000000000000000e+00 0.000000000000000000e+00 0.000000000000000000e+00 0.000000000000000000e+00 0.000000000000000000e+00 0.000000000000000000e+00 0.000000000000000000e+00 0.000000000000000000e+00 0.000000000000000000e+00 0.000000000000000000e+00 0.000000000000000000e+00 0.000000000000000000e+00 0.000000000000000000e+00 0.000000000000000000e+00 0.000000000000000000e+00 0.000000000000000000e+00 0.000000000000000000e+00 0.000000000000000000e+00 0.000000000000000000e+00 0.000000000000000000e+00 0.000000000000000000e+00 0.000000000000000000e+00 0.000000000000000000e+00 0.000000000000000000e+00 0.000000000000000000e+00 0.000000000000000000e+00 0.000000000000000000e+00 0.000000000000000000e+00 0.000000000000000000e+00 0.000000000000000000e+00 0.000000000000000000e+00 0.000000000000000000e+00 0.000000000000000000e+00 0.000000000000000000e+00 0.000000000000000000e+00 0.000000000000000000e+00 0.000000000000000000e+00 0.000000000000000000e+00 0.000000000000000000e+00 0.000000000000000000e+00 0.000000000000000000e+00 0.000000000000000000e+00 0.000000000000000000e+00 0.000000000000000000e+00 0.000000000000000000e+00 0.000000000000000000e+00 0.000000000000000000e+00 0.000000000000000000e+00 0.000000000000000000e+00 0.000000000000000000e+00 0.000000000000000000e+00 0.000000000000000000e+00 0.000000000000000000e+00 0.000000000000000000e+00 0.000000000000000000e+00 0.000000000000000000e+00 0.000000000000000000e+00 0.000000000000000000e+00 0.000000000000000000e+00 0.000000000000000000e+00 0.000000000000000000e+00 0.000000000000000000e+00 0.000000000000000000e+00 0.000000000000000000e+00 0.000000000000000000e+00 0.000000000000000000e+00 0.000000000000000000e+00 0.000000000000000000e+00 0.000000000000000000e+00 0.000000000000000000e+00 0.000000000000000000e+00 0.000000000000000000e+00 0.000000000000000000e+00 0.000000000000000000e+00 0.000000000000000000e+00 0.000000000000000000e+00 0.000000000000000000e+00 0.000000000000000000e+00 0.000000000000000000e+00 0.000000000000000000e+00 0.000000000000000000e+00 0.000000000000000000e+00 0.000000000000000000e+00 0.000000000000000000e+00 0.000000000000000000e+00 0.000000000000000000e+00 0.000000000000000000e+00 0.000000000000000000e+00 0.000000000000000000e+00 0.000000000000000000e+00 0.000000000000000000e+00 0.000000000000000000e+00 0.000000000000000000e+00 0.000000000000000000e+00 0.000000000000000000e+00 0.000000000000000000e+00 0.000000000000000000e+00 0.000000000000000000e+00 0.000000000000000000e+00 0.000000000000000000e+00 0.000000000000000000e+00 0.000000000000000000e+00 0.000000000000000000e+00 0.000000000000000000e+00 0.000000000000000000e+00 0.000000000000000000e+00 0.000000000000000000e+00 0.000000000000000000e+00 0.000000000000000000e+00 0.000000000000000000e+00 0.000000000000000000e+00 0.000000000000000000e+00 0.000000000000000000e+00 0.000000000000000000e+00 0.000000000000000000e+00 0.000000000000000000e+00 0.000000000000000000e+00 0.000000000000000000e+00 0.000000000000000000e+00 0.000000000000000000e+00 0.000000000000000000e+00 0.000000000000000000e+00 0.000000000000000000e+00 0.000000000000000000e+00 0.000000000000000000e+00 0.000000000000000000e+00 0.000000000000000000e+00 0.000000000000000000e+00 0.000000000000000000e+00 0.000000000000000000e+00 0.000000000000000000e+00 0.000000000000000000e+00 0.000000000000000000e+00 0.000000000000000000e+00 0.000000000000000000e+00 0.000000000000000000e+00 0.000000000000000000e+00 0.000000000000000000e+00 0.000000000000000000e+00 0.000000000000000000e+00 0.000000000000000000e+00 0.000000000000000000e+00 0.000000000000000000e+00 0.000000000000000000e+00 0.000000000000000000e+00 0.000000000000000000e+00 0.000000000000000000e+00 0.000000000000000000e+00 0.000000000000000000e+00 0.000000000000000000e+00 0.000000000000000000e+00 0.000000000000000000e+00 0.000000000000000000e+00 0.000000000000000000e+00 0.000000000000000000e+00 0.000000000000000000e+00 0.000000000000000000e+00 0.000000000000000000e+00 0.000000000000000000e+00 0.000000000000000000e+00 0.000000000000000000e+00 0.000000000000000000e+00 0.000000000000000000e+00 0.000000000000000000e+00 0.000000000000000000e+00 0.000000000000000000e+00 0.000000000000000000e+00 0.000000000000000000e+00 0.000000000000000000e+00 0.000000000000000000e+00 0.000000000000000000e+00 0.000000000000000000e+00 0.000000000000000000e+00 0.000000000000000000e+00 0.000000000000000000e+00 0.000000000000000000e+00 0.000000000000000000e+00 0.000000000000000000e+00 0.000000000000000000e+00 0.000000000000000000e+00 0.000000000000000000e+00 0.000000000000000000e+00 0.000000000000000000e+00 0.000000000000000000e+00 0.000000000000000000e+00 0.000000000000000000e+00 0.000000000000000000e+00 0.000000000000000000e+00 0.000000000000000000e+00 0.000000000000000000e+00 0.000000000000000000e+00 0.000000000000000000e+00 0.000000000000000000e+00 0.000000000000000000e+00 0.000000000000000000e+00 0.000000000000000000e+00 0.000000000000000000e+00 0.000000000000000000e+00 0.000000000000000000e+00 0.000000000000000000e+00 0.000000000000000000e+00 0.000000000000000000e+00 0.000000000000000000e+00 0.000000000000000000e+00 0.000000000000000000e+00 0.000000000000000000e+00 0.000000000000000000e+00 0.000000000000000000e+00 0.000000000000000000e+00 0.000000000000000000e+00 0.000000000000000000e+00 0.000000000000000000e+00 0.000000000000000000e+00 0.000000000000000000e+00 0.000000000000000000e+00 0.000000000000000000e+00 0.000000000000000000e+00 0.000000000000000000e+00 0.000000000000000000e+00 0.000000000000000000e+00 0.000000000000000000e+00 0.000000000000000000e+00 0.000000000000000000e+00 0.000000000000000000e+00 0.000000000000000000e+00 0.000000000000000000e+00 0.000000000000000000e+00 0.000000000000000000e+00 0.000000000000000000e+00 0.000000000000000000e+00 0.000000000000000000e+00 0.000000000000000000e+00 0.000000000000000000e+00 0.000000000000000000e+00 0.000000000000000000e+00 0.000000000000000000e+00 0.000000000000000000e+00 0.000000000000000000e+00 0.000000000000000000e+00 0.000000000000000000e+00 0.000000000000000000e+00 0.000000000000000000e+00 0.000000000000000000e+00 0.000000000000000000e+00 0.000000000000000000e+00 0.000000000000000000e+00 0.000000000000000000e+00 0.000000000000000000e+00 0.000000000000000000e+00 0.000000000000000000e+00 0.000000000000000000e+00 0.000000000000000000e+00 0.000000000000000000e+00 0.000000000000000000e+00 0.000000000000000000e+00 0.000000000000000000e+00 0.000000000000000000e+00 0.000000000000000000e+00 0.000000000000000000e+00 0.000000000000000000e+00 0.000000000000000000e+00 0.000000000000000000e+00 0.000000000000000000e+00 0.000000000000000000e+00 0.000000000000000000e+00 0.000000000000000000e+00 0.000000000000000000e+00 0.000000000000000000e+00 0.000000000000000000e+00 0.000000000000000000e+00 0.000000000000000000e+00 0.000000000000000000e+00 0.000000000000000000e+00 0.000000000000000000e+00 0.000000000000000000e+00 0.000000000000000000e+00 0.000000000000000000e+00 0.000000000000000000e+00 0.000000000000000000e+00 0.000000000000000000e+00 0.000000000000000000e+00 0.000000000000000000e+00 0.000000000000000000e+00 0.000000000000000000e+00 0.000000000000000000e+00 0.000000000000000000e+00 0.000000000000000000e+00 0.000000000000000000e+00 0.000000000000000000e+00 0.000000000000000000e+00 0.000000000000000000e+00 0.000000000000000000e+00 0.000000000000000000e+00 0.000000000000000000e+00 0.000000000000000000e+00 0.000000000000000000e+00 0.000000000000000000e+00 0.000000000000000000e+00 0.000000000000000000e+00 0.000000000000000000e+00 0.000000000000000000e+00 0.000000000000000000e+00 0.000000000000000000e+00 0.000000000000000000e+00 0.000000000000000000e+00 0.000000000000000000e+00 0.000000000000000000e+00 0.000000000000000000e+00 0.000000000000000000e+00 0.000000000000000000e+00 0.000000000000000000e+00 0.000000000000000000e+00 0.000000000000000000e+00 0.000000000000000000e+00 0.000000000000000000e+00 0.000000000000000000e+00 0.000000000000000000e+00 0.000000000000000000e+00 0.000000000000000000e+00 0.000000000000000000e+00 0.000000000000000000e+00 0.000000000000000000e+00 0.000000000000000000e+00 0.000000000000000000e+00 0.000000000000000000e+00 0.000000000000000000e+00 0.000000000000000000e+00 0.000000000000000000e+00 0.000000000000000000e+00 0.000000000000000000e+00 0.000000000000000000e+00 0.000000000000000000e+00 0.000000000000000000e+00 0.000000000000000000e+00 0.000000000000000000e+00 0.000000000000000000e+00 0.000000000000000000e+00 0.000000000000000000e+00 0.000000000000000000e+00 0.000000000000000000e+00 0.000000000000000000e+00 0.000000000000000000e+00 0.000000000000000000e+00 0.000000000000000000e+00 0.000000000000000000e+00 0.000000000000000000e+00 0.000000000000000000e+00 0.000000000000000000e+00 0.000000000000000000e+00 0.000000000000000000e+00 0.000000000000000000e+00 0.000000000000000000e+00 0.000000000000000000e+00 0.000000000000000000e+00 0.000000000000000000e+00 0.000000000000000000e+00 0.000000000000000000e+00 0.000000000000000000e+00 0.000000000000000000e+00 0.000000000000000000e+00 0.000000000000000000e+00 0.000000000000000000e+00 0.000000000000000000e+00 0.000000000000000000e+00 0.000000000000000000e+00 0.000000000000000000e+00 0.000000000000000000e+00 0.000000000000000000e+00 0.000000000000000000e+00 0.000000000000000000e+00 0.000000000000000000e+00 0.000000000000000000e+00 0.000000000000000000e+00 0.000000000000000000e+00 0.000000000000000000e+00 0.000000000000000000e+00 0.000000000000000000e+00 0.000000000000000000e+00 0.000000000000000000e+00 0.000000000000000000e+00 0.000000000000000000e+00 0.000000000000000000e+00 0.000000000000000000e+00 0.000000000000000000e+00 0.000000000000000000e+00 0.000000000000000000e+00 0.000000000000000000e+00 0.000000000000000000e+00 0.000000000000000000e+00 0.000000000000000000e+00 0.000000000000000000e+00 0.000000000000000000e+00 0.000000000000000000e+00 0.000000000000000000e+00 0.000000000000000000e+00 0.000000000000000000e+00 0.000000000000000000e+00 0.000000000000000000e+00 0.000000000000000000e+00 0.000000000000000000e+00 0.000000000000000000e+00 0.000000000000000000e+00 0.000000000000000000e+00 0.000000000000000000e+00 0.000000000000000000e+00 0.000000000000000000e+00 0.000000000000000000e+00 0.000000000000000000e+00 0.000000000000000000e+00 0.000000000000000000e+00 0.000000000000000000e+00 0.000000000000000000e+00 0.000000000000000000e+00 0.000000000000000000e+00 0.000000000000000000e+00 0.000000000000000000e+00 0.000000000000000000e+00 0.000000000000000000e+00 0.000000000000000000e+00 0.000000000000000000e+00 0.000000000000000000e+00 0.000000000000000000e+00 0.000000000000000000e+00 0.000000000000000000e+00 0.000000000000000000e+00 0.000000000000000000e+00 0.000000000000000000e+00 0.000000000000000000e+00 0.000000000000000000e+00 0.000000000000000000e+00 0.000000000000000000e+00 0.000000000000000000e+00 0.000000000000000000e+00 0.000000000000000000e+00 0.000000000000000000e+00 0.000000000000000000e+00 0.000000000000000000e+00 0.000000000000000000e+00 0.000000000000000000e+00 0.000000000000000000e+00 0.000000000000000000e+00 0.000000000000000000e+00 0.000000000000000000e+00 0.000000000000000000e+00 0.000000000000000000e+00 0.000000000000000000e+00 0.000000000000000000e+00 0.000000000000000000e+00 0.000000000000000000e+00 0.000000000000000000e+00 0.000000000000000000e+00 0.000000000000000000e+00 0.000000000000000000e+00 0.000000000000000000e+00 0.000000000000000000e+00 0.000000000000000000e+00 0.000000000000000000e+00 0.000000000000000000e+00 0.000000000000000000e+00 0.000000000000000000e+00 0.000000000000000000e+00 0.000000000000000000e+00 0.000000000000000000e+00 0.000000000000000000e+00 0.000000000000000000e+00 0.000000000000000000e+00 0.000000000000000000e+00 0.000000000000000000e+00 0.000000000000000000e+00 0.000000000000000000e+00 0.000000000000000000e+00 0.000000000000000000e+00 0.000000000000000000e+00 0.000000000000000000e+00 0.000000000000000000e+00 0.000000000000000000e+00 0.000000000000000000e+00 0.000000000000000000e+00 0.000000000000000000e+00 0.000000000000000000e+00 0.000000000000000000e+00 0.000000000000000000e+00 0.000000000000000000e+00 0.000000000000000000e+00 0.000000000000000000e+00 0.000000000000000000e+00 0.000000000000000000e+00 0.000000000000000000e+00 0.000000000000000000e+00 0.000000000000000000e+00 0.000000000000000000e+00 0.000000000000000000e+00 0.000000000000000000e+00 0.000000000000000000e+00 0.000000000000000000e+00 0.000000000000000000e+00 0.000000000000000000e+00 0.000000000000000000e+00 0.000000000000000000e+00 0.000000000000000000e+00 0.000000000000000000e+00 0.000000000000000000e+00 0.000000000000000000e+00 0.000000000000000000e+00 0.000000000000000000e+00 0.000000000000000000e+00 0.000000000000000000e+00 0.000000000000000000e+00 0.000000000000000000e+00 0.000000000000000000e+00 0.000000000000000000e+00 0.000000000000000000e+00 0.000000000000000000e+00 0.000000000000000000e+00 0.000000000000000000e+00 0.000000000000000000e+00 0.000000000000000000e+00 0.000000000000000000e+00 0.000000000000000000e+00 0.000000000000000000e+00 0.000000000000000000e+00 0.000000000000000000e+00 0.000000000000000000e+00 0.000000000000000000e+00 0.000000000000000000e+00 0.000000000000000000e+00 0.000000000000000000e+00 0.000000000000000000e+00 0.000000000000000000e+00 0.000000000000000000e+00 0.000000000000000000e+00 0.000000000000000000e+00 0.000000000000000000e+00 0.000000000000000000e+00 0.000000000000000000e+00 0.000000000000000000e+00 0.000000000000000000e+00 0.000000000000000000e+00 0.000000000000000000e+00 0.000000000000000000e+00 0.000000000000000000e+00 0.000000000000000000e+00 0.000000000000000000e+00 0.000000000000000000e+00 0.000000000000000000e+00 0.000000000000000000e+00 0.000000000000000000e+00 0.000000000000000000e+00 0.000000000000000000e+00 0.000000000000000000e+00 0.000000000000000000e+00 0.000000000000000000e+00 0.000000000000000000e+00 0.000000000000000000e+00 0.000000000000000000e+00 0.000000000000000000e+00 0.000000000000000000e+00 0.000000000000000000e+00 0.000000000000000000e+00 0.000000000000000000e+00 0.000000000000000000e+00 0.000000000000000000e+00 0.000000000000000000e+00 0.000000000000000000e+00 0.000000000000000000e+00 0.000000000000000000e+00 0.000000000000000000e+00 0.000000000000000000e+00 0.000000000000000000e+00 0.000000000000000000e+00 0.000000000000000000e+00 0.000000000000000000e+00 0.000000000000000000e+00 0.000000000000000000e+00 0.000000000000000000e+00 0.000000000000000000e+00 0.000000000000000000e+00 0.000000000000000000e+00 0.000000000000000000e+00 0.000000000000000000e+00 0.000000000000000000e+00 0.000000000000000000e+00 0.000000000000000000e+00 0.000000000000000000e+00 0.000000000000000000e+00 0.000000000000000000e+00 0.000000000000000000e+00 0.000000000000000000e+00 0.000000000000000000e+00 0.000000000000000000e+00 0.000000000000000000e+00 0.000000000000000000e+00 0.000000000000000000e+00 0.000000000000000000e+00 0.000000000000000000e+00 0.000000000000000000e+00 0.000000000000000000e+00 0.000000000000000000e+00 0.000000000000000000e+00 0.000000000000000000e+00 0.000000000000000000e+00 0.000000000000000000e+00 0.000000000000000000e+00 0.000000000000000000e+00 0.000000000000000000e+00 0.000000000000000000e+00 0.000000000000000000e+00 0.000000000000000000e+00 0.000000000000000000e+00 0.000000000000000000e+00 0.000000000000000000e+00 0.000000000000000000e+00 0.000000000000000000e+00 0.000000000000000000e+00 0.000000000000000000e+00 0.000000000000000000e+00 0.000000000000000000e+00 0.000000000000000000e+00 0.000000000000000000e+00 0.000000000000000000e+00 0.000000000000000000e+00 0.000000000000000000e+00 0.000000000000000000e+00 0.000000000000000000e+00 0.000000000000000000e+00 0.000000000000000000e+00 0.000000000000000000e+00 0.000000000000000000e+00 0.000000000000000000e+00 0.000000000000000000e+00 0.000000000000000000e+00 0.000000000000000000e+00 0.000000000000000000e+00 0.000000000000000000e+00 0.000000000000000000e+00 0.000000000000000000e+00 0.000000000000000000e+00 0.000000000000000000e+00 0.000000000000000000e+00 0.000000000000000000e+00 0.000000000000000000e+00 0.000000000000000000e+00 0.000000000000000000e+00 0.000000000000000000e+00 0.000000000000000000e+00 0.000000000000000000e+00 0.000000000000000000e+00 0.000000000000000000e+00 0.000000000000000000e+00 0.000000000000000000e+00 0.000000000000000000e+00 0.000000000000000000e+00 0.000000000000000000e+00 0.000000000000000000e+00 0.000000000000000000e+00 0.000000000000000000e+00 0.000000000000000000e+00 0.000000000000000000e+00 0.000000000000000000e+00 0.000000000000000000e+00 0.000000000000000000e+00 0.000000000000000000e+00 0.000000000000000000e+00 0.000000000000000000e+00 0.000000000000000000e+00 0.000000000000000000e+00 0.000000000000000000e+00 0.000000000000000000e+00 0.000000000000000000e+00 0.000000000000000000e+00 0.000000000000000000e+00 0.000000000000000000e+00 0.000000000000000000e+00 0.000000000000000000e+00 0.000000000000000000e+00 0.000000000000000000e+00 0.000000000000000000e+00 0.000000000000000000e+00 0.000000000000000000e+00 0.000000000000000000e+00 0.000000000000000000e+00 0.000000000000000000e+00 0.000000000000000000e+00 0.000000000000000000e+00 0.000000000000000000e+00 0.000000000000000000e+00 0.000000000000000000e+00 0.000000000000000000e+00 0.000000000000000000e+00 0.000000000000000000e+00 0.000000000000000000e+00 0.000000000000000000e+00 0.000000000000000000e+00 0.000000000000000000e+00 0.000000000000000000e+00 0.000000000000000000e+00 0.000000000000000000e+00 0.000000000000000000e+00 0.000000000000000000e+00 0.000000000000000000e+00 0.000000000000000000e+00 0.000000000000000000e+00 0.000000000000000000e+00 0.000000000000000000e+00 0.000000000000000000e+00 0.000000000000000000e+00 0.000000000000000000e+00 0.000000000000000000e+00 0.000000000000000000e+00 0.000000000000000000e+00 0.000000000000000000e+00 0.000000000000000000e+00 0.000000000000000000e+00 0.000000000000000000e+00 0.000000000000000000e+00 0.000000000000000000e+00 0.000000000000000000e+00 0.000000000000000000e+00 0.000000000000000000e+00 0.000000000000000000e+00 0.000000000000000000e+00 0.000000000000000000e+00 0.000000000000000000e+00 0.000000000000000000e+00 0.000000000000000000e+00 0.000000000000000000e+00 0.000000000000000000e+00 0.000000000000000000e+00 0.000000000000000000e+00 0.000000000000000000e+00 0.000000000000000000e+00 4.100000000000000000e+02 7.540000000000000000e+02 1.120000000000000000e+03 1.507000000000000000e+03 2.006000000000000000e+03 2.383000000000000000e+03 2.599000000000000000e+03 2.823000000000000000e+03 3.124000000000000000e+03 3.356000000000000000e+03 3.705000000000000000e+03 4.052000000000000000e+03 4.094000000000000000e+03 4.331000000000000000e+03 4.720000000000000000e+03 4.874000000000000000e+03 5.041000000000000000e+03 5.199000000000000000e+03 5.400000000000000000e+03 5.669000000000000000e+03 5.748000000000000000e+03 6.091000000000000000e+03 5.948000000000000000e+03 6.299000000000000000e+03 6.432000000000000000e+03 6.630000000000000000e+03 6.595000000000000000e+03 6.739000000000000000e+03 6.964000000000000000e+03 7.135000000000000000e+03 7.101000000000000000e+03 7.198000000000000000e+03 7.388000000000000000e+03 7.430000000000000000e+03 7.668000000000000000e+03 7.754000000000000000e+03 7.643000000000000000e+03 7.916000000000000000e+03 7.985000000000000000e+03 7.848000000000000000e+03 7.854000000000000000e+03 7.985000000000000000e+03 8.148000000000000000e+03 8.138000000000000000e+03 8.025000000000000000e+03 8.266000000000000000e+03 8.447000000000000000e+03 8.381000000000000000e+03 8.671000000000000000e+03 8.552000000000000000e+03 8.636000000000000000e+03 8.607000000000000000e+03 8.769000000000000000e+03 8.784000000000000000e+03 8.947000000000000000e+03 9.021000000000000000e+03 9.077000000000000000e+03 9.073000000000000000e+03 9.177000000000000000e+03 9.279000000000000000e+03 9.069000000000000000e+03 9.130000000000000000e+03 9.225000000000000000e+03 9.312000000000000000e+03 9.350000000000000000e+03 9.350000000000000000e+03 9.459000000000000000e+03 9.772000000000000000e+03 9.612000000000000000e+03 9.552000000000000000e+03 9.796000000000000000e+03 9.763000000000000000e+03 9.840000000000000000e+03 9.890000000000000000e+03 9.708000000000000000e+03 9.904000000000000000e+03 9.823000000000000000e+03 9.934000000000000000e+03 9.748000000000000000e+03 1.008200000000000000e+04 9.997000000000000000e+03 9.940000000000000000e+03 1.008600000000000000e+04 1.013100000000000000e+04 1.026000000000000000e+04 1.039500000000000000e+04 1.029900000000000000e+04 1.027100000000000000e+04 1.039100000000000000e+04 1.071300000000000000e+04 1.056500000000000000e+04 1.055400000000000000e+04 1.048900000000000000e+04 1.068500000000000000e+04 1.071100000000000000e+04 1.040300000000000000e+04 1.059600000000000000e+04 1.072900000000000000e+04 1.081200000000000000e+04 1.066700000000000000e+04 1.068500000000000000e+04 1.084800000000000000e+04 1.106700000000000000e+04 1.095100000000000000e+04 1.090200000000000000e+04 1.102300000000000000e+04 1.085700000000000000e+04 1.113200000000000000e+04 1.114300000000000000e+04 1.121600000000000000e+04 1.100100000000000000e+04 1.127800000000000000e+04 1.108700000000000000e+04 1.119500000000000000e+04 1.124800000000000000e+04 1.111700000000000000e+04 1.097300000000000000e+04 1.115900000000000000e+04 1.099300000000000000e+04 1.120700000000000000e+04 1.105600000000000000e+04 1.136500000000000000e+04 1.132600000000000000e+04 1.106300000000000000e+04 1.137000000000000000e+04 1.139500000000000000e+04 1.178300000000000000e+04 1.134200000000000000e+04 1.148000000000000000e+04 1.142600000000000000e+04 1.157300000000000000e+04 1.155000000000000000e+04 1.132400000000000000e+04 1.141000000000000000e+04 1.146800000000000000e+04 1.164300000000000000e+04 1.167900000000000000e+04 1.169800000000000000e+04 1.163000000000000000e+04 1.178500000000000000e+04 1.160700000000000000e+04 1.179700000000000000e+04 1.153000000000000000e+04 1.161800000000000000e+04 1.153800000000000000e+04 1.173300000000000000e+04 1.168400000000000000e+04 1.195600000000000000e+04 1.217000000000000000e+04 1.214200000000000000e+04 1.206500000000000000e+04 1.195200000000000000e+04 1.220300000000000000e+04 1.208200000000000000e+04 1.202700000000000000e+04 1.206800000000000000e+04 1.220700000000000000e+04 1.229400000000000000e+04 1.220000000000000000e+04 1.213900000000000000e+04 1.215100000000000000e+04 1.217300000000000000e+04 1.212100000000000000e+04 1.219200000000000000e+04 1.224100000000000000e+04 1.222100000000000000e+04 1.216500000000000000e+04 1.227500000000000000e+04 1.250600000000000000e+04 1.245400000000000000e+04 1.254100000000000000e+04 1.280000000000000000e+04 1.298600000000000000e+04 1.293700000000000000e+04 1.297000000000000000e+04 1.291200000000000000e+04 1.277500000000000000e+04 1.298000000000000000e+04 1.266900000000000000e+04 1.297100000000000000e+04 1.280100000000000000e+04 1.269900000000000000e+04 1.287600000000000000e+04 1.289000000000000000e+04 1.283900000000000000e+04 1.293100000000000000e+04 1.315200000000000000e+04 1.296600000000000000e+04 1.305200000000000000e+04 1.310900000000000000e+04 1.298000000000000000e+04 1.319700000000000000e+04 1.323800000000000000e+04 1.339300000000000000e+04 1.322300000000000000e+04 1.346600000000000000e+04 1.369900000000000000e+04 1.349700000000000000e+04 1.335900000000000000e+04 1.340300000000000000e+04 1.353700000000000000e+04 1.374800000000000000e+04 1.361300000000000000e+04 1.372800000000000000e+04 1.388400000000000000e+04 1.348000000000000000e+04 1.342600000000000000e+04 1.337200000000000000e+04 1.375100000000000000e+04 1.344200000000000000e+04 1.342300000000000000e+04 1.358500000000000000e+04 1.341500000000000000e+04 1.364100000000000000e+04 1.382200000000000000e+04 1.366800000000000000e+04 1.348700000000000000e+04 1.370300000000000000e+04 1.363900000000000000e+04 1.363900000000000000e+04 1.395800000000000000e+04 1.377800000000000000e+04 1.380800000000000000e+04 1.381400000000000000e+04 1.384100000000000000e+04 1.393100000000000000e+04 1.364800000000000000e+04 1.400500000000000000e+04 1.391500000000000000e+04 1.393200000000000000e+04 1.406000000000000000e+04 1.395200000000000000e+04 1.388700000000000000e+04 1.428400000000000000e+04 1.391700000000000000e+04 1.445600000000000000e+04 1.419700000000000000e+04 1.424200000000000000e+04 1.433600000000000000e+04 1.449500000000000000e+04 1.425500000000000000e+04 1.431100000000000000e+04 1.460300000000000000e+04 1.460800000000000000e+04 1.430400000000000000e+04 1.443000000000000000e+04 1.444000000000000000e+04 1.441600000000000000e+04 1.463500000000000000e+04 1.444700000000000000e+04 1.430200000000000000e+04 1.449900000000000000e+04 1.491600000000000000e+04 1.471700000000000000e+04 1.472400000000000000e+04 1.440300000000000000e+04 1.445900000000000000e+04 1.459200000000000000e+04 1.469000000000000000e+04 1.453100000000000000e+04 1.460800000000000000e+04 1.460200000000000000e+04 1.481700000000000000e+04 1.497900000000000000e+04 1.470000000000000000e+04 1.468200000000000000e+04 1.479700000000000000e+04 1.456600000000000000e+04 1.467600000000000000e+04 1.447200000000000000e+04 1.479100000000000000e+04 1.440900000000000000e+04 1.437200000000000000e+04 1.460300000000000000e+04 1.477700000000000000e+04 1.468900000000000000e+04 1.451600000000000000e+04 1.449800000000000000e+04 1.455100000000000000e+04 1.456400000000000000e+04 1.480100000000000000e+04 1.478900000000000000e+04 1.485500000000000000e+04 1.458200000000000000e+04 1.490400000000000000e+04 1.466500000000000000e+04 1.464400000000000000e+04 1.471800000000000000e+04 1.476400000000000000e+04 1.478400000000000000e+04 1.448900000000000000e+04 1.456200000000000000e+04 1.474700000000000000e+04 1.466500000000000000e+04 1.466000000000000000e+04 1.475700000000000000e+04 1.471100000000000000e+04 1.492200000000000000e+04 1.475100000000000000e+04 1.481500000000000000e+04 1.500300000000000000e+04 1.484800000000000000e+04 1.476900000000000000e+04 1.491800000000000000e+04 1.517800000000000000e+04 1.482500000000000000e+04 1.506300000000000000e+04 1.497000000000000000e+04 1.512400000000000000e+04 1.496100000000000000e+04 1.494200000000000000e+04 1.499000000000000000e+04 1.486300000000000000e+04 1.492700000000000000e+04 1.497900000000000000e+04 1.530800000000000000e+04 1.513800000000000000e+04 1.497800000000000000e+04 1.504300000000000000e+04 1.497400000000000000e+04 1.478100000000000000e+04 1.486500000000000000e+04 1.514600000000000000e+04 1.503800000000000000e+04 1.491900000000000000e+04 1.498700000000000000e+04 1.483300000000000000e+04 1.496500000000000000e+04 1.490300000000000000e+04 1.465900000000000000e+04 1.483100000000000000e+04 1.488000000000000000e+04 1.502500000000000000e+04 1.510000000000000000e+04 1.520500000000000000e+04 1.498400000000000000e+04 1.481900000000000000e+04 1.522100000000000000e+04 1.520800000000000000e+04 1.531100000000000000e+04 1.537700000000000000e+04 1.572000000000000000e+04 1.583200000000000000e+04 1.549400000000000000e+04 1.575500000000000000e+04 1.578300000000000000e+04 1.545900000000000000e+04 1.576000000000000000e+04 1.549200000000000000e+04 1.583800000000000000e+04 1.597700000000000000e+04 1.577500000000000000e+04 1.571400000000000000e+04 1.578100000000000000e+04 1.596400000000000000e+04 1.586300000000000000e+04 1.560000000000000000e+04 1.578400000000000000e+04 1.559400000000000000e+04 1.563600000000000000e+04 1.592900000000000000e+04 1.578400000000000000e+04 1.596600000000000000e+04 1.613600000000000000e+04 1.623800000000000000e+04 1.599200000000000000e+04 1.618400000000000000e+04 1.609500000000000000e+04 1.602100000000000000e+04 1.595900000000000000e+04 1.597100000000000000e+04 1.588100000000000000e+04 1.587400000000000000e+04 1.581000000000000000e+04 1.583300000000000000e+04 1.568400000000000000e+04 1.596500000000000000e+04 1.565400000000000000e+04 1.595700000000000000e+04 1.562300000000000000e+04 1.594500000000000000e+04 1.597800000000000000e+04 1.577400000000000000e+04 1.575900000000000000e+04 1.593000000000000000e+04 1.615500000000000000e+04 1.599000000000000000e+04 1.583000000000000000e+04 1.603000000000000000e+04 1.610900000000000000e+04 1.594800000000000000e+04 1.617400000000000000e+04 1.613400000000000000e+04 1.604400000000000000e+04 1.596700000000000000e+04 1.604500000000000000e+04 1.597900000000000000e+04 1.600500000000000000e+04 1.621700000000000000e+04 1.629700000000000000e+04 1.610900000000000000e+04 1.638400000000000000e+04 1.618000000000000000e+04 1.624400000000000000e+04 1.620100000000000000e+04 1.630600000000000000e+04 1.646000000000000000e+04 1.634700000000000000e+04 1.649800000000000000e+04 1.657300000000000000e+04 1.663600000000000000e+04 1.623400000000000000e+04 1.642100000000000000e+04 1.632300000000000000e+04 1.649100000000000000e+04 1.636600000000000000e+04 1.621500000000000000e+04 1.637500000000000000e+04 1.629700000000000000e+04 1.637900000000000000e+04 1.631000000000000000e+04 1.650200000000000000e+04 1.641800000000000000e+04 1.667800000000000000e+04 1.649300000000000000e+04 1.659600000000000000e+04 1.650500000000000000e+04 1.661200000000000000e+04 1.621800000000000000e+04 1.641200000000000000e+04 1.649200000000000000e+04 1.650900000000000000e+04 1.664900000000000000e+04 1.681200000000000000e+04 1.634200000000000000e+04 1.671400000000000000e+04 1.639000000000000000e+04 1.674600000000000000e+04 1.630200000000000000e+04 1.657900000000000000e+04 1.641200000000000000e+04 1.658400000000000000e+04 1.643700000000000000e+04 1.621400000000000000e+04 1.622700000000000000e+04 1.615400000000000000e+04 1.607600000000000000e+04 1.638800000000000000e+04 1.623300000000000000e+04 1.607300000000000000e+04 1.614900000000000000e+04 1.628800000000000000e+04 1.649500000000000000e+04 1.649300000000000000e+04 1.667600000000000000e+04 1.639200000000000000e+04 1.611000000000000000e+04 1.649300000000000000e+04 1.643600000000000000e+04 1.668100000000000000e+04 1.651300000000000000e+04 1.653000000000000000e+04 1.640600000000000000e+04 1.652400000000000000e+04 1.660700000000000000e+04 1.658300000000000000e+04 1.673100000000000000e+04 1.669000000000000000e+04 1.678300000000000000e+04 1.655300000000000000e+04 1.676900000000000000e+04 1.653600000000000000e+04 1.672000000000000000e+04 1.672200000000000000e+04 1.662100000000000000e+04 1.637200000000000000e+04 1.689400000000000000e+04 1.666300000000000000e+04 1.659200000000000000e+04 1.653100000000000000e+04 1.662700000000000000e+04 1.675300000000000000e+04 1.674000000000000000e+04 1.685800000000000000e+04 1.643200000000000000e+04 1.667100000000000000e+04 1.674500000000000000e+04 1.687100000000000000e+04 1.677800000000000000e+04 1.677900000000000000e+04 1.665400000000000000e+04 1.672200000000000000e+04 1.683100000000000000e+04 1.704600000000000000e+04 1.688900000000000000e+04 1.700100000000000000e+04 1.717300000000000000e+04 1.713500000000000000e+04 1.709200000000000000e+04 1.719000000000000000e+04 1.704300000000000000e+04 1.719100000000000000e+04 1.706700000000000000e+04 1.689400000000000000e+04 1.712200000000000000e+04 1.702700000000000000e+04 1.706100000000000000e+04 1.708500000000000000e+04 1.706900000000000000e+04 1.689200000000000000e+04 1.704200000000000000e+04 1.720300000000000000e+04 1.697200000000000000e+04 1.707600000000000000e+04 1.689500000000000000e+04 1.686500000000000000e+04 1.688900000000000000e+04 1.698000000000000000e+04 1.695900000000000000e+04 1.673300000000000000e+04 1.687900000000000000e+04 1.661500000000000000e+04 1.658200000000000000e+04 1.639500000000000000e+04 1.669000000000000000e+04 1.669400000000000000e+04 1.658700000000000000e+04 1.637100000000000000e+04 1.665600000000000000e+04 1.661800000000000000e+04 1.687400000000000000e+04 1.674400000000000000e+04 1.650200000000000000e+04 1.680100000000000000e+04 1.654500000000000000e+04 1.675300000000000000e+04 1.666200000000000000e+04 1.670300000000000000e+04 1.699800000000000000e+04 1.666300000000000000e+04 1.666200000000000000e+04 1.679700000000000000e+04 1.670000000000000000e+04 1.664200000000000000e+04 1.645400000000000000e+04 1.680700000000000000e+04 1.682600000000000000e+04 1.649100000000000000e+04 1.667700000000000000e+04 1.686800000000000000e+04 1.691000000000000000e+04 1.685100000000000000e+04 1.680900000000000000e+04 1.708100000000000000e+04 1.668200000000000000e+04 1.661100000000000000e+04 1.643500000000000000e+04 1.645100000000000000e+04 1.650700000000000000e+04 1.638000000000000000e+04 1.664600000000000000e+04 1.646800000000000000e+04 1.611200000000000000e+04 1.649500000000000000e+04 1.630000000000000000e+04 1.638500000000000000e+04 1.662300000000000000e+04 1.643300000000000000e+04 1.659000000000000000e+04 1.667800000000000000e+04 1.644400000000000000e+04 1.666900000000000000e+04 1.662600000000000000e+04 1.675500000000000000e+04 1.686900000000000000e+04 1.685200000000000000e+04 1.683000000000000000e+04 1.665800000000000000e+04 1.682300000000000000e+04 1.679600000000000000e+04 1.684200000000000000e+04 1.696400000000000000e+04 1.714600000000000000e+04 1.693500000000000000e+04 1.663500000000000000e+04 1.694600000000000000e+04 1.705100000000000000e+04 1.706400000000000000e+04 1.685000000000000000e+04 1.704400000000000000e+04 1.707000000000000000e+04 1.711300000000000000e+04 1.712100000000000000e+04 1.697600000000000000e+04 1.692400000000000000e+04 1.674600000000000000e+04 1.678800000000000000e+04 1.692200000000000000e+04 1.699000000000000000e+04 1.687500000000000000e+04 1.697600000000000000e+04 1.689900000000000000e+04 1.675500000000000000e+04 1.662300000000000000e+04 1.669100000000000000e+04 1.647200000000000000e+04 1.634400000000000000e+04 1.650300000000000000e+04 1.664200000000000000e+04 1.663600000000000000e+04 1.637100000000000000e+04 1.674000000000000000e+04 1.660400000000000000e+04 1.677800000000000000e+04 1.645700000000000000e+04 1.643900000000000000e+04 1.684500000000000000e+04 1.659200000000000000e+04 1.677700000000000000e+04 1.660900000000000000e+04 1.661000000000000000e+04 1.687000000000000000e+04 1.667200000000000000e+04 1.700900000000000000e+04 1.692600000000000000e+04 1.683200000000000000e+04 1.683300000000000000e+04 1.676800000000000000e+04 1.693800000000000000e+04 1.669800000000000000e+04 1.693600000000000000e+04 1.678500000000000000e+04 1.669500000000000000e+04 1.709200000000000000e+04 1.693800000000000000e+04 1.666800000000000000e+04 1.689800000000000000e+04 1.714800000000000000e+04 1.687900000000000000e+04 1.695100000000000000e+04 1.696200000000000000e+04 1.665700000000000000e+04 1.676700000000000000e+04 1.702900000000000000e+04 1.693900000000000000e+04 1.694300000000000000e+04 1.687200000000000000e+04 1.689600000000000000e+04 1.697300000000000000e+04 1.688500000000000000e+04 1.684800000000000000e+04 1.672600000000000000e+04 1.678100000000000000e+04 1.702200000000000000e+04 1.694500000000000000e+04 1.699500000000000000e+04 1.724400000000000000e+04 1.721400000000000000e+04 1.702500000000000000e+04 1.723200000000000000e+04 1.707100000000000000e+04 1.727100000000000000e+04 1.715700000000000000e+04 1.714300000000000000e+04 1.676700000000000000e+04 1.715200000000000000e+04 1.687900000000000000e+04 1.704600000000000000e+04 1.716300000000000000e+04 1.697700000000000000e+04 1.717300000000000000e+04 1.726000000000000000e+04 1.719200000000000000e+04 1.745200000000000000e+04 1.753100000000000000e+04 1.742200000000000000e+04 1.767700000000000000e+04 1.776000000000000000e+04 1.763000000000000000e+04 1.784600000000000000e+04 1.764400000000000000e+04 1.770700000000000000e+04 1.787500000000000000e+04 1.767700000000000000e+04 1.787400000000000000e+04 1.784800000000000000e+04 1.761700000000000000e+04 1.771100000000000000e+04 1.763100000000000000e+04 1.770800000000000000e+04 1.773200000000000000e+04 1.738100000000000000e+04 1.758600000000000000e+04 1.732200000000000000e+04 1.743600000000000000e+04 1.732200000000000000e+04 1.751600000000000000e+04 1.757700000000000000e+04 1.726500000000000000e+04 1.741600000000000000e+04 1.738400000000000000e+04 1.724200000000000000e+04 1.750800000000000000e+04 1.743400000000000000e+04 1.733100000000000000e+04 1.717900000000000000e+04 1.717400000000000000e+04 1.727100000000000000e+04 1.728000000000000000e+04 1.741600000000000000e+04 1.733800000000000000e+04 1.732000000000000000e+04 1.732100000000000000e+04 1.737300000000000000e+04 1.748700000000000000e+04 1.742600000000000000e+04 1.709100000000000000e+04 1.736100000000000000e+04 1.745200000000000000e+04 1.736200000000000000e+04 1.743100000000000000e+04 1.718000000000000000e+04 1.737200000000000000e+04 1.738200000000000000e+04 1.739400000000000000e+04 1.735800000000000000e+04 1.732200000000000000e+04 1.736600000000000000e+04 1.752700000000000000e+04 1.767400000000000000e+04 1.737100000000000000e+04 1.724100000000000000e+04 1.731400000000000000e+04 1.746300000000000000e+04 1.734600000000000000e+04 1.743200000000000000e+04 1.754600000000000000e+04 1.744900000000000000e+04 1.753900000000000000e+04 1.755900000000000000e+04 1.748600000000000000e+04 1.763800000000000000e+04 1.771700000000000000e+04 1.776400000000000000e+04 1.754300000000000000e+04 1.734400000000000000e+04 1.740300000000000000e+04 1.741900000000000000e+04 1.750400000000000000e+04 1.730100000000000000e+04 1.723600000000000000e+04 1.715400000000000000e+04 1.725900000000000000e+04 1.717000000000000000e+04 1.722900000000000000e+04 1.733900000000000000e+04 1.744700000000000000e+04 1.769500000000000000e+04 1.762700000000000000e+04 1.729100000000000000e+04 1.738300000000000000e+04 1.730700000000000000e+04 1.721300000000000000e+04 1.747800000000000000e+04 1.764800000000000000e+04 1.754600000000000000e+04 1.777900000000000000e+04 1.763100000000000000e+04 1.735300000000000000e+04 1.737300000000000000e+04 1.754600000000000000e+04 1.778800000000000000e+04 1.752400000000000000e+04 1.778200000000000000e+04 1.758800000000000000e+04 1.793200000000000000e+04 1.799300000000000000e+04 1.807100000000000000e+04 1.781400000000000000e+04 1.787600000000000000e+04 1.781400000000000000e+04 1.778900000000000000e+04 1.773400000000000000e+04 1.796400000000000000e+04 1.802100000000000000e+04 1.799200000000000000e+04 1.805200000000000000e+04 1.795800000000000000e+04 1.796600000000000000e+04 1.796600000000000000e+04 1.814500000000000000e+04 1.805100000000000000e+04 1.837300000000000000e+04 1.809200000000000000e+04 1.818400000000000000e+04 1.808400000000000000e+04 1.795600000000000000e+04 1.812500000000000000e+04 1.794400000000000000e+04 1.788500000000000000e+04 1.782000000000000000e+04 1.804000000000000000e+04 1.751400000000000000e+04 1.782500000000000000e+04 1.790900000000000000e+04 1.794600000000000000e+04 1.771800000000000000e+04 1.788500000000000000e+04 1.791400000000000000e+04 1.766600000000000000e+04 1.806100000000000000e+04 1.788400000000000000e+04 1.792700000000000000e+04 1.790500000000000000e+04 1.810600000000000000e+04 1.801100000000000000e+04 1.811700000000000000e+04 1.834600000000000000e+04 1.817200000000000000e+04 1.825200000000000000e+04 1.810500000000000000e+04 1.790400000000000000e+04 1.806500000000000000e+04 1.834100000000000000e+04 1.807500000000000000e+04 1.817500000000000000e+04 1.858500000000000000e+04 1.819600000000000000e+04 1.858500000000000000e+04 1.827100000000000000e+04 1.808600000000000000e+04 1.832700000000000000e+04 1.806800000000000000e+04 1.804000000000000000e+04 1.832700000000000000e+04 1.808400000000000000e+04 1.817700000000000000e+04 1.805700000000000000e+04 1.811100000000000000e+04 1.816200000000000000e+04 1.813800000000000000e+04 1.806500000000000000e+04 1.811600000000000000e+04 1.790200000000000000e+04 1.817200000000000000e+04 1.829300000000000000e+04 1.840400000000000000e+04 1.806200000000000000e+04 1.822200000000000000e+04 1.819600000000000000e+04 1.825500000000000000e+04 1.810400000000000000e+04 1.838800000000000000e+04 1.852000000000000000e+04 1.873600000000000000e+04 1.850200000000000000e+04 1.852000000000000000e+04 1.836000000000000000e+04 1.848100000000000000e+04 1.865400000000000000e+04 1.836000000000000000e+04 1.875800000000000000e+04 1.835500000000000000e+04 1.803400000000000000e+04 1.853800000000000000e+04 1.821300000000000000e+04 1.819700000000000000e+04 1.837300000000000000e+04 1.834500000000000000e+04 1.818300000000000000e+04 1.826800000000000000e+04 1.831400000000000000e+04 1.849100000000000000e+04 1.826100000000000000e+04 1.812000000000000000e+04 1.875600000000000000e+04 1.824300000000000000e+04 1.818800000000000000e+04 1.814200000000000000e+04 1.842100000000000000e+04 1.843200000000000000e+04 1.847700000000000000e+04 1.851800000000000000e+04 1.839700000000000000e+04 1.841900000000000000e+04 1.837900000000000000e+04 1.859000000000000000e+04 1.855100000000000000e+04 1.873700000000000000e+04 1.903700000000000000e+04 1.920600000000000000e+04 1.865100000000000000e+04 1.850000000000000000e+04 1.877400000000000000e+04 1.895400000000000000e+04 1.882400000000000000e+04 1.874600000000000000e+04 1.866100000000000000e+04 1.888700000000000000e+04 1.885300000000000000e+04 1.915100000000000000e+04 1.882400000000000000e+04 1.878500000000000000e+04 1.886500000000000000e+04 1.851800000000000000e+04 1.874000000000000000e+04 1.893600000000000000e+04 1.855200000000000000e+04 1.903900000000000000e+04 1.884700000000000000e+04 1.891800000000000000e+04 1.887800000000000000e+04 1.888100000000000000e+04 1.909100000000000000e+04 1.872900000000000000e+04 1.897600000000000000e+04 1.898400000000000000e+04 1.879800000000000000e+04 1.902700000000000000e+04 1.936500000000000000e+04 1.927400000000000000e+04 1.935500000000000000e+04 1.925300000000000000e+04 1.907600000000000000e+04 1.937500000000000000e+04 1.909900000000000000e+04 1.921100000000000000e+04 1.912000000000000000e+04 1.870000000000000000e+04 1.890700000000000000e+04 1.908500000000000000e+04 1.937800000000000000e+04 1.901700000000000000e+04 1.914700000000000000e+04 1.878700000000000000e+04 1.876200000000000000e+04 1.874600000000000000e+04 1.863300000000000000e+04 1.875900000000000000e+04 1.878000000000000000e+04 1.881000000000000000e+04 1.896800000000000000e+04 1.885200000000000000e+04 1.908800000000000000e+04 1.885100000000000000e+04 1.878100000000000000e+04 1.868600000000000000e+04 1.877600000000000000e+04 1.884100000000000000e+04 1.902800000000000000e+04 1.899600000000000000e+04 1.860700000000000000e+04 1.886700000000000000e+04 1.876000000000000000e+04 1.881600000000000000e+04 1.897300000000000000e+04 1.871400000000000000e+04 1.882000000000000000e+04 1.865400000000000000e+04 1.877200000000000000e+04 1.884900000000000000e+04 1.890200000000000000e+04 1.861800000000000000e+04 1.900800000000000000e+04 1.898400000000000000e+04 1.851400000000000000e+04 1.927900000000000000e+04 1.923100000000000000e+04 1.938500000000000000e+04 1.928300000000000000e+04 1.918000000000000000e+04 1.903700000000000000e+04 1.913900000000000000e+04 1.915100000000000000e+04 1.907500000000000000e+04 1.917600000000000000e+04 1.937000000000000000e+04 1.947900000000000000e+04 1.929400000000000000e+04 1.910100000000000000e+04 1.949300000000000000e+04 1.920800000000000000e+04 1.963500000000000000e+04 1.921000000000000000e+04 1.936600000000000000e+04 1.937100000000000000e+04 1.933400000000000000e+04 1.923300000000000000e+04 1.934100000000000000e+04 1.911200000000000000e+04 1.911700000000000000e+04 1.908600000000000000e+04 1.917400000000000000e+04 1.886500000000000000e+04 1.903600000000000000e+04 1.883900000000000000e+04 1.864600000000000000e+04 1.912900000000000000e+04 1.901500000000000000e+04 1.925200000000000000e+04 1.881400000000000000e+04 1.894600000000000000e+04 1.881900000000000000e+04 1.886600000000000000e+04 1.902700000000000000e+04 1.864300000000000000e+04 1.856400000000000000e+04 1.886200000000000000e+04 1.827500000000000000e+04 1.867900000000000000e+04 1.852800000000000000e+04 1.846300000000000000e+04 1.880500000000000000e+04 1.886700000000000000e+04 1.889300000000000000e+04 1.861800000000000000e+04 1.869300000000000000e+04 1.852400000000000000e+04 1.860000000000000000e+04 1.868500000000000000e+04 1.875000000000000000e+04 1.870300000000000000e+04 1.860400000000000000e+04 1.864400000000000000e+04 1.862400000000000000e+04 1.879800000000000000e+04 1.896300000000000000e+04 1.910700000000000000e+04 1.911300000000000000e+04 1.885000000000000000e+04 1.867200000000000000e+04 1.895800000000000000e+04 1.896200000000000000e+04 1.877000000000000000e+04 1.895900000000000000e+04 1.894200000000000000e+04 1.913800000000000000e+04 1.924100000000000000e+04 1.917100000000000000e+04 1.897400000000000000e+04 1.893900000000000000e+04 1.876700000000000000e+04 1.909600000000000000e+04 1.872100000000000000e+04 1.860900000000000000e+04 1.907700000000000000e+04 1.894000000000000000e+04 1.868400000000000000e+04 1.879600000000000000e+04 1.890600000000000000e+04 1.884800000000000000e+04 1.883000000000000000e+04 1.881300000000000000e+04 1.896400000000000000e+04 1.890000000000000000e+04 1.866900000000000000e+04 1.899400000000000000e+04 1.908400000000000000e+04 1.908600000000000000e+04 1.893800000000000000e+04 1.891800000000000000e+04 1.892800000000000000e+04 1.915800000000000000e+04 1.893200000000000000e+04 1.881800000000000000e+04 1.899900000000000000e+04 1.901100000000000000e+04 1.888500000000000000e+04 1.888100000000000000e+04 1.906200000000000000e+04 1.892400000000000000e+04 1.900500000000000000e+04 1.882200000000000000e+04 1.904300000000000000e+04 1.883600000000000000e+04 1.905400000000000000e+04 1.877100000000000000e+04 1.924500000000000000e+04 1.903900000000000000e+04 1.907300000000000000e+04 1.888900000000000000e+04 1.911300000000000000e+04 1.921800000000000000e+04 1.895600000000000000e+04 1.882600000000000000e+04 1.915600000000000000e+04 1.904400000000000000e+04 1.926500000000000000e+04 1.905900000000000000e+04 1.949500000000000000e+04 1.988100000000000000e+04 1.942500000000000000e+04 1.929300000000000000e+04 1.959500000000000000e+04 1.945700000000000000e+04 1.924700000000000000e+04 1.930600000000000000e+04 1.911200000000000000e+04 1.912700000000000000e+04 1.936200000000000000e+04 1.966900000000000000e+04 1.950900000000000000e+04 1.939500000000000000e+04 1.958500000000000000e+04 1.922600000000000000e+04 1.970000000000000000e+04 1.946800000000000000e+04 1.955000000000000000e+04 1.931700000000000000e+04 1.963100000000000000e+04 1.975900000000000000e+04 1.954700000000000000e+04 1.971100000000000000e+04 1.965600000000000000e+04 1.957100000000000000e+04 1.959100000000000000e+04 1.959500000000000000e+04 1.992400000000000000e+04 1.963400000000000000e+04 1.979600000000000000e+04 1.945300000000000000e+04 1.967000000000000000e+04 1.979400000000000000e+04 1.941400000000000000e+04 1.953700000000000000e+04 1.970100000000000000e+04 1.958900000000000000e+04 1.986300000000000000e+04 1.950000000000000000e+04 1.971200000000000000e+04 1.987100000000000000e+04 1.948500000000000000e+04 1.953000000000000000e+04 1.962400000000000000e+04 1.945000000000000000e+04 1.948700000000000000e+04 1.966000000000000000e+04 1.950600000000000000e+04 1.932700000000000000e+04 1.927600000000000000e+04 1.960800000000000000e+04 1.953200000000000000e+04 1.946100000000000000e+04 1.933900000000000000e+04 1.958400000000000000e+04 1.994700000000000000e+04 1.988000000000000000e+04 1.966200000000000000e+04 1.984700000000000000e+04 1.982900000000000000e+04 1.981300000000000000e+04 1.985300000000000000e+04 1.991600000000000000e+04 1.963400000000000000e+04 1.980500000000000000e+04 1.986100000000000000e+04 1.942400000000000000e+04 1.974100000000000000e+04 1.944100000000000000e+04 1.955600000000000000e+04 1.986300000000000000e+04 1.975700000000000000e+04 1.981900000000000000e+04 1.959200000000000000e+04 2.002300000000000000e+04 1.957500000000000000e+04 1.968600000000000000e+04 1.987900000000000000e+04 1.994600000000000000e+04 2.001500000000000000e+04 1.991700000000000000e+04 1.990600000000000000e+04 2.008400000000000000e+04 1.987900000000000000e+04 2.008900000000000000e+04 2.004500000000000000e+04 1.986100000000000000e+04 2.033800000000000000e+04 1.992300000000000000e+04 2.003700000000000000e+04 2.011500000000000000e+04 1.983800000000000000e+04 2.002200000000000000e+04 1.973500000000000000e+04 1.960500000000000000e+04 1.961700000000000000e+04 1.951700000000000000e+04 1.965900000000000000e+04 1.958300000000000000e+04 1.958600000000000000e+04 1.952900000000000000e+04 1.963300000000000000e+04 1.966200000000000000e+04 1.962500000000000000e+04 1.953000000000000000e+04 1.953100000000000000e+04 1.973800000000000000e+04 1.956200000000000000e+04 1.989500000000000000e+04 1.943600000000000000e+04 1.963400000000000000e+04 2.023100000000000000e+04 1.983400000000000000e+04 1.971900000000000000e+04 1.956000000000000000e+04 1.990400000000000000e+04 1.992600000000000000e+04 1.943900000000000000e+04 1.954300000000000000e+04 1.961200000000000000e+04 1.954000000000000000e+04 1.983500000000000000e+04 1.994500000000000000e+04 1.962700000000000000e+04 1.984700000000000000e+04 1.990400000000000000e+04 1.958200000000000000e+04 1.978900000000000000e+04 1.964100000000000000e+04 1.970000000000000000e+04 1.984600000000000000e+04 1.989700000000000000e+04 1.983100000000000000e+04 2.006500000000000000e+04 1.992100000000000000e+04 2.020700000000000000e+04 1.991000000000000000e+04 1.992100000000000000e+04 1.988200000000000000e+04 1.986700000000000000e+04 1.968300000000000000e+04 1.997200000000000000e+04 2.001400000000000000e+04 1.982500000000000000e+04 2.027400000000000000e+04 2.024300000000000000e+04 2.018700000000000000e+04 2.015000000000000000e+04 2.033600000000000000e+04 2.021100000000000000e+04 2.002700000000000000e+04 2.024600000000000000e+04 1.984900000000000000e+04 1.995500000000000000e+04 1.988500000000000000e+04 1.992300000000000000e+04 1.997800000000000000e+04 2.003300000000000000e+04 1.995800000000000000e+04 1.988900000000000000e+04 1.996100000000000000e+04 1.990300000000000000e+04 1.990500000000000000e+04 1.986800000000000000e+04 1.993500000000000000e+04 1.986900000000000000e+04 1.948800000000000000e+04 1.993900000000000000e+04 1.980600000000000000e+04 1.988800000000000000e+04 2.002700000000000000e+04 1.991000000000000000e+04 2.023400000000000000e+04 1.987700000000000000e+04 2.013600000000000000e+04 1.987400000000000000e+04 1.977300000000000000e+04 1.964600000000000000e+04 1.987700000000000000e+04 1.980400000000000000e+04 1.996100000000000000e+04 1.978900000000000000e+04 2.009900000000000000e+04 1.964400000000000000e+04 2.000300000000000000e+04 1.995500000000000000e+04 2.005500000000000000e+04 2.013000000000000000e+04 1.995800000000000000e+04 2.023500000000000000e+04 2.020900000000000000e+04 2.015500000000000000e+04 2.050500000000000000e+04 2.052200000000000000e+04 2.016100000000000000e+04 2.024700000000000000e+04 2.062300000000000000e+04 2.045100000000000000e+04 2.073400000000000000e+04 2.038000000000000000e+04 2.066700000000000000e+04 2.061100000000000000e+04 2.065100000000000000e+04 2.021100000000000000e+04 2.033700000000000000e+04 2.034500000000000000e+04 2.040200000000000000e+04 2.036400000000000000e+04 2.026700000000000000e+04 2.017700000000000000e+04 2.038000000000000000e+04 2.038100000000000000e+04 2.015600000000000000e+04 2.040100000000000000e+04 2.003200000000000000e+04 2.047200000000000000e+04 2.045600000000000000e+04 2.054800000000000000e+04 2.055100000000000000e+04 2.062400000000000000e+04 2.050000000000000000e+04 2.058300000000000000e+04 2.068400000000000000e+04 2.067600000000000000e+04 2.095300000000000000e+04 2.042400000000000000e+04 2.069100000000000000e+04 2.040900000000000000e+04 2.040000000000000000e+04 2.044900000000000000e+04 2.010200000000000000e+04 2.017700000000000000e+04 2.034800000000000000e+04 2.006000000000000000e+04 2.028400000000000000e+04 2.004000000000000000e+04 1.987900000000000000e+04 2.011800000000000000e+04 1.989200000000000000e+04 2.005200000000000000e+04 2.030100000000000000e+04 1.979200000000000000e+04 2.024200000000000000e+04 2.009700000000000000e+04 2.037600000000000000e+04 2.027700000000000000e+04 1.978800000000000000e+04 2.023400000000000000e+04 2.000600000000000000e+04 2.022200000000000000e+04 1.975400000000000000e+04 2.016200000000000000e+04 2.017300000000000000e+04 2.022000000000000000e+04 2.009900000000000000e+04 1.997500000000000000e+04 1.980500000000000000e+04 1.999300000000000000e+04 1.977700000000000000e+04 2.005000000000000000e+04 2.025400000000000000e+04 2.013800000000000000e+04 2.006700000000000000e+04 2.015400000000000000e+04 2.028700000000000000e+04 2.018600000000000000e+04 1.994100000000000000e+04 2.034800000000000000e+04 2.041700000000000000e+04 2.037400000000000000e+04 2.020000000000000000e+04 2.037600000000000000e+04 2.045600000000000000e+04 2.025400000000000000e+04 2.025100000000000000e+04 2.046200000000000000e+04 2.024600000000000000e+04 2.039000000000000000e+04 2.053100000000000000e+04 2.031300000000000000e+04 2.009200000000000000e+04 2.000800000000000000e+04 2.030200000000000000e+04 2.025000000000000000e+04 2.041000000000000000e+04 1.991300000000000000e+04 1.997600000000000000e+04 2.031300000000000000e+04 2.030300000000000000e+04 2.019900000000000000e+04 2.019000000000000000e+04 2.007000000000000000e+04 2.019800000000000000e+04 2.021000000000000000e+04 1.989900000000000000e+04 2.024800000000000000e+04 2.023300000000000000e+04 2.012800000000000000e+04 2.043200000000000000e+04 2.037200000000000000e+04 2.042700000000000000e+04 2.016700000000000000e+04 2.013100000000000000e+04 2.034900000000000000e+04 2.035800000000000000e+04 2.036700000000000000e+04 2.026200000000000000e+04 2.054700000000000000e+04 2.047800000000000000e+04 2.048400000000000000e+04 2.089400000000000000e+04 2.041000000000000000e+04 2.005600000000000000e+04 2.055700000000000000e+04 2.034500000000000000e+04 2.040700000000000000e+04 2.074700000000000000e+04 2.057900000000000000e+04 2.050900000000000000e+04 2.046400000000000000e+04 2.066300000000000000e+04 2.054400000000000000e+04 2.021300000000000000e+04 2.057200000000000000e+04 2.043800000000000000e+04 2.086600000000000000e+04 2.061300000000000000e+04 2.072800000000000000e+04 2.028400000000000000e+04 2.035900000000000000e+04 2.036600000000000000e+04 2.049700000000000000e+04 2.015100000000000000e+04 2.021400000000000000e+04 2.014900000000000000e+04 2.048000000000000000e+04 2.042500000000000000e+04 2.040200000000000000e+04 2.065400000000000000e+04 2.042400000000000000e+04 2.037500000000000000e+04 2.061200000000000000e+04 2.058100000000000000e+04 2.066400000000000000e+04 2.083800000000000000e+04 2.105500000000000000e+04 2.093500000000000000e+04 2.060200000000000000e+04 2.075000000000000000e+04 2.108100000000000000e+04 2.095900000000000000e+04 2.122400000000000000e+04 2.100500000000000000e+04 2.120000000000000000e+04 2.107300000000000000e+04 2.084200000000000000e+04 2.081500000000000000e+04 2.106100000000000000e+04 2.070300000000000000e+04 2.068000000000000000e+04 2.088600000000000000e+04 2.065900000000000000e+04 2.093400000000000000e+04 2.042200000000000000e+04 2.050700000000000000e+04 2.069800000000000000e+04 2.069600000000000000e+04 2.061900000000000000e+04 2.061200000000000000e+04 2.067400000000000000e+04 2.079600000000000000e+04 2.111000000000000000e+04 2.067800000000000000e+04 2.069500000000000000e+04 2.104800000000000000e+04 2.079900000000000000e+04 2.100500000000000000e+04 2.063400000000000000e+04 2.086400000000000000e+04 2.070300000000000000e+04 2.062000000000000000e+04 2.077400000000000000e+04 2.097400000000000000e+04 2.105200000000000000e+04 2.081800000000000000e+04 2.077200000000000000e+04 2.089300000000000000e+04 2.069000000000000000e+04 2.061000000000000000e+04 2.082800000000000000e+04 2.067200000000000000e+04 2.100600000000000000e+04 2.084900000000000000e+04 2.079200000000000000e+04 2.072700000000000000e+04 2.091300000000000000e+04 2.071100000000000000e+04 2.077700000000000000e+04 2.078300000000000000e+04 2.064100000000000000e+04 2.030100000000000000e+04 2.065700000000000000e+04 2.040500000000000000e+04 2.082400000000000000e+04 2.055800000000000000e+04 2.073200000000000000e+04 2.033300000000000000e+04 2.053100000000000000e+04 2.072300000000000000e+04 2.060300000000000000e+04 2.072600000000000000e+04 2.087000000000000000e+04 2.066100000000000000e+04 2.094600000000000000e+04 2.080600000000000000e+04 2.100300000000000000e+04 2.087600000000000000e+04 2.067800000000000000e+04 2.041800000000000000e+04 2.076600000000000000e+04 2.060600000000000000e+04 2.064100000000000000e+04 2.084300000000000000e+04 2.084800000000000000e+04 2.070000000000000000e+04 2.052000000000000000e+04 2.066000000000000000e+04 2.071900000000000000e+04 2.077900000000000000e+04 2.056900000000000000e+04 2.074100000000000000e+04 2.034100000000000000e+04 2.060000000000000000e+04 2.077700000000000000e+04 2.067800000000000000e+04 2.104400000000000000e+04 2.076100000000000000e+04 2.098900000000000000e+04 2.091000000000000000e+04 2.085900000000000000e+04 2.098900000000000000e+04 2.093500000000000000e+04 2.067200000000000000e+04 2.078000000000000000e+04 2.104800000000000000e+04 2.087700000000000000e+04 2.096000000000000000e+04 2.081300000000000000e+04 2.056300000000000000e+04 2.094600000000000000e+04 2.122100000000000000e+04 2.108900000000000000e+04 2.112800000000000000e+04 2.090600000000000000e+04 2.117500000000000000e+04 2.115800000000000000e+04 2.117800000000000000e+04 2.100400000000000000e+04 2.119300000000000000e+04 2.115700000000000000e+04 2.101400000000000000e+04 2.096400000000000000e+04 2.075900000000000000e+04 2.081800000000000000e+04 2.067800000000000000e+04 2.095700000000000000e+04 2.088600000000000000e+04 2.097800000000000000e+04 2.080500000000000000e+04 2.048900000000000000e+04 2.080000000000000000e+04 2.089700000000000000e+04 2.074600000000000000e+04 2.066700000000000000e+04 2.088500000000000000e+04 2.074800000000000000e+04 2.103900000000000000e+04 2.092300000000000000e+04 2.103100000000000000e+04 2.114000000000000000e+04 2.081800000000000000e+04 2.076300000000000000e+04 2.066200000000000000e+04 2.048700000000000000e+04 2.063500000000000000e+04 2.083900000000000000e+04 2.097000000000000000e+04 2.092500000000000000e+04 2.075800000000000000e+04 2.087500000000000000e+04 2.043600000000000000e+04 2.053500000000000000e+04 2.049000000000000000e+04 2.027400000000000000e+04 2.072900000000000000e+04 2.074000000000000000e+04 2.102700000000000000e+04 2.081800000000000000e+04 2.096600000000000000e+04 2.058100000000000000e+04 2.104700000000000000e+04 2.090900000000000000e+04 2.082300000000000000e+04 2.066000000000000000e+04 2.076900000000000000e+04 2.098400000000000000e+04 2.091100000000000000e+04 2.069900000000000000e+04 2.078700000000000000e+04 2.071200000000000000e+04 2.075900000000000000e+04 2.089700000000000000e+04 2.060700000000000000e+04 2.056600000000000000e+04 2.097700000000000000e+04 2.068100000000000000e+04 2.071100000000000000e+04 2.103500000000000000e+04 2.069700000000000000e+04 2.090800000000000000e+04 2.087700000000000000e+04 2.076200000000000000e+04 2.099700000000000000e+04 2.100400000000000000e+04 2.088900000000000000e+04 2.088500000000000000e+04 2.087000000000000000e+04 2.115300000000000000e+04 2.102800000000000000e+04 2.076700000000000000e+04 2.062100000000000000e+04 2.075800000000000000e+04 2.076200000000000000e+04 2.096600000000000000e+04 2.075300000000000000e+04 2.069300000000000000e+04 2.081200000000000000e+04 2.110000000000000000e+04 2.073000000000000000e+04 2.066300000000000000e+04 2.086600000000000000e+04 2.083800000000000000e+04 2.078200000000000000e+04 2.050400000000000000e+04 2.065600000000000000e+04 2.058000000000000000e+04 2.078700000000000000e+04 2.076100000000000000e+04 2.075400000000000000e+04 2.086100000000000000e+04 2.087600000000000000e+04 2.086600000000000000e+04 2.085100000000000000e+04 2.082800000000000000e+04 2.097800000000000000e+04 2.073100000000000000e+04 2.085600000000000000e+04 2.099900000000000000e+04 2.091100000000000000e+04 2.097600000000000000e+04 2.099000000000000000e+04 2.101100000000000000e+04 2.123500000000000000e+04 2.123700000000000000e+04 2.107700000000000000e+04 2.095400000000000000e+04 2.136800000000000000e+04 2.101300000000000000e+04 2.099300000000000000e+04 2.089100000000000000e+04 2.120100000000000000e+04 2.118800000000000000e+04 2.118400000000000000e+04 2.133100000000000000e+04 2.146300000000000000e+04 2.130100000000000000e+04 2.168700000000000000e+04 2.142600000000000000e+04 2.116000000000000000e+04 2.133700000000000000e+04 2.158700000000000000e+04 2.122300000000000000e+04 2.115900000000000000e+04 2.132900000000000000e+04 2.124200000000000000e+04 2.155200000000000000e+04 2.133000000000000000e+04 2.122700000000000000e+04 2.120900000000000000e+04 2.141200000000000000e+04 2.114900000000000000e+04 2.154400000000000000e+04 2.166200000000000000e+04 2.150900000000000000e+04 2.129500000000000000e+04 2.154500000000000000e+04 2.174000000000000000e+04 2.189400000000000000e+04 2.165900000000000000e+04 2.160900000000000000e+04 2.167300000000000000e+04 2.176900000000000000e+04 2.134700000000000000e+04 2.172700000000000000e+04 2.163300000000000000e+04 2.136000000000000000e+04 2.165600000000000000e+04 2.146800000000000000e+04 2.155600000000000000e+04 2.169300000000000000e+04 2.145100000000000000e+04 2.146000000000000000e+04 2.132400000000000000e+04 2.165900000000000000e+04 2.157700000000000000e+04 2.154400000000000000e+04 2.112900000000000000e+04 2.127000000000000000e+04 2.167000000000000000e+04 2.108400000000000000e+04 2.140100000000000000e+04 2.114100000000000000e+04 2.141400000000000000e+04 2.156800000000000000e+04 2.127000000000000000e+04 2.158100000000000000e+04 2.165700000000000000e+04 2.135200000000000000e+04 2.143300000000000000e+04 2.144400000000000000e+04 2.155800000000000000e+04 2.115400000000000000e+04 2.121400000000000000e+04 2.134600000000000000e+04 2.120600000000000000e+04 2.131000000000000000e+04 2.164700000000000000e+04 2.093900000000000000e+04 2.133900000000000000e+04 2.131300000000000000e+04 2.104800000000000000e+04 2.173100000000000000e+04 2.143100000000000000e+04 2.147800000000000000e+04 2.149200000000000000e+04 2.124900000000000000e+04 2.135000000000000000e+04 2.114400000000000000e+04 2.123700000000000000e+04 2.118400000000000000e+04 2.108600000000000000e+04 2.144100000000000000e+04 2.109400000000000000e+04 2.119800000000000000e+04 2.148900000000000000e+04 2.109600000000000000e+04 2.136400000000000000e+04 2.145400000000000000e+04 2.129800000000000000e+04 2.167300000000000000e+04 2.149600000000000000e+04 2.139100000000000000e+04 2.123400000000000000e+04 2.132300000000000000e+04 2.151300000000000000e+04 2.131800000000000000e+04 2.136700000000000000e+04 2.156500000000000000e+04 2.157500000000000000e+04 2.156000000000000000e+04 2.162000000000000000e+04 2.169900000000000000e+04 2.162500000000000000e+04 2.177200000000000000e+04 2.181500000000000000e+04 2.165800000000000000e+04 2.150100000000000000e+04 2.144700000000000000e+04 2.150700000000000000e+04 2.143900000000000000e+04 2.155500000000000000e+04 2.189600000000000000e+04 2.172900000000000000e+04 2.141400000000000000e+04 2.152200000000000000e+04 2.155500000000000000e+04 2.115500000000000000e+04 2.141700000000000000e+04 2.163800000000000000e+04 2.156300000000000000e+04 2.177500000000000000e+04 2.146300000000000000e+04 2.138700000000000000e+04 2.175700000000000000e+04 2.169300000000000000e+04 2.143500000000000000e+04 2.138900000000000000e+04 2.153100000000000000e+04 2.156700000000000000e+04 2.158100000000000000e+04 2.175700000000000000e+04 2.120300000000000000e+04 2.172400000000000000e+04 2.128700000000000000e+04 2.138200000000000000e+04 2.158700000000000000e+04 2.148600000000000000e+04 2.152400000000000000e+04 2.133300000000000000e+04 2.157100000000000000e+04 2.136600000000000000e+04 2.156100000000000000e+04 2.125800000000000000e+04 2.147000000000000000e+04 2.134300000000000000e+04 2.178200000000000000e+04 2.141400000000000000e+04 2.154000000000000000e+04 2.143400000000000000e+04 2.185100000000000000e+04 2.161900000000000000e+04 2.147500000000000000e+04 2.145600000000000000e+04 2.168600000000000000e+04 2.180200000000000000e+04 2.155400000000000000e+04 2.149500000000000000e+04 2.136400000000000000e+04 2.174600000000000000e+04 2.146400000000000000e+04 2.184300000000000000e+04 2.172100000000000000e+04 2.161100000000000000e+04 2.173100000000000000e+04 2.160100000000000000e+04 2.154900000000000000e+04 2.193900000000000000e+04 2.195800000000000000e+04 2.167600000000000000e+04 2.187900000000000000e+04 2.180200000000000000e+04 2.160300000000000000e+04 2.189800000000000000e+04 2.188100000000000000e+04 2.204100000000000000e+04 2.210800000000000000e+04 2.200400000000000000e+04 2.220000000000000000e+04 2.196300000000000000e+04 2.222100000000000000e+04 2.222100000000000000e+04 2.196400000000000000e+04 2.199500000000000000e+04 2.207500000000000000e+04 2.188100000000000000e+04 2.180500000000000000e+04 2.199600000000000000e+04 2.189800000000000000e+04 2.199100000000000000e+04 2.198200000000000000e+04 2.150600000000000000e+04 2.162300000000000000e+04 2.159400000000000000e+04 2.168400000000000000e+04 2.169200000000000000e+04 2.155500000000000000e+04 2.168200000000000000e+04 2.161200000000000000e+04 2.157600000000000000e+04 2.158200000000000000e+04 2.205400000000000000e+04 2.192200000000000000e+04 2.149600000000000000e+04 2.198300000000000000e+04 2.182400000000000000e+04 2.189000000000000000e+04 2.168300000000000000e+04 2.208200000000000000e+04 2.196800000000000000e+04 2.169800000000000000e+04 2.209100000000000000e+04 2.170100000000000000e+04 2.200600000000000000e+04 2.192500000000000000e+04 2.207600000000000000e+04 2.177400000000000000e+04 2.223800000000000000e+04 2.194600000000000000e+04 2.187700000000000000e+04 2.197500000000000000e+04 2.197100000000000000e+04 2.195000000000000000e+04 2.178800000000000000e+04 2.213500000000000000e+04 2.172400000000000000e+04 2.205400000000000000e+04 2.185400000000000000e+04 2.208800000000000000e+04 2.202500000000000000e+04 2.192300000000000000e+04 2.196700000000000000e+04 2.186400000000000000e+04 2.188200000000000000e+04 2.194400000000000000e+04 2.205600000000000000e+04 2.186000000000000000e+04 2.199800000000000000e+04 2.209600000000000000e+04 2.230300000000000000e+04 2.218800000000000000e+04 2.238500000000000000e+04 2.185200000000000000e+04 2.216600000000000000e+04 2.201000000000000000e+04 2.209800000000000000e+04 2.223600000000000000e+04 2.202300000000000000e+04 2.200600000000000000e+04 2.195700000000000000e+04 2.182800000000000000e+04 2.176300000000000000e+04 2.167900000000000000e+04 2.185800000000000000e+04 2.169700000000000000e+04 2.177100000000000000e+04 2.184100000000000000e+04 2.202800000000000000e+04 2.152600000000000000e+04 2.180800000000000000e+04 2.192000000000000000e+04 2.177600000000000000e+04 2.168300000000000000e+04 2.167900000000000000e+04 2.178000000000000000e+04 2.169300000000000000e+04 2.172300000000000000e+04 2.152100000000000000e+04 2.194700000000000000e+04 2.187700000000000000e+04 2.167400000000000000e+04 2.179200000000000000e+04 2.183300000000000000e+04 2.160400000000000000e+04 2.194200000000000000e+04 2.186600000000000000e+04 2.178400000000000000e+04 2.178000000000000000e+04 2.194500000000000000e+04 2.219200000000000000e+04 2.209300000000000000e+04 2.204300000000000000e+04 2.181500000000000000e+04 2.199900000000000000e+04 2.220100000000000000e+04 2.220100000000000000e+04 2.203200000000000000e+04 2.188000000000000000e+04 2.207500000000000000e+04 2.195600000000000000e+04 2.184200000000000000e+04 2.211500000000000000e+04 2.209700000000000000e+04 2.214100000000000000e+04 2.179800000000000000e+04 2.202200000000000000e+04 2.215100000000000000e+04 2.203700000000000000e+04 2.190200000000000000e+04 2.193500000000000000e+04 2.204700000000000000e+04 2.209700000000000000e+04 2.191200000000000000e+04 2.203700000000000000e+04 2.210200000000000000e+04 2.210500000000000000e+04 2.204000000000000000e+04 2.194000000000000000e+04 2.193300000000000000e+04 2.207600000000000000e+04 2.228600000000000000e+04 2.216200000000000000e+04 2.196200000000000000e+04 2.213900000000000000e+04 2.226000000000000000e+04 2.253300000000000000e+04 2.210800000000000000e+04 2.209500000000000000e+04 2.227600000000000000e+04 2.201800000000000000e+04 2.224500000000000000e+04 2.202500000000000000e+04 2.199400000000000000e+04 2.219900000000000000e+04 2.195400000000000000e+04 2.217300000000000000e+04 2.239500000000000000e+04 2.208600000000000000e+04 2.193900000000000000e+04 2.213700000000000000e+04 2.213300000000000000e+04 2.181400000000000000e+04 2.163400000000000000e+04 2.191800000000000000e+04 2.191100000000000000e+04 2.158300000000000000e+04 2.165900000000000000e+04 2.179300000000000000e+04 2.212100000000000000e+04 2.229000000000000000e+04 2.186900000000000000e+04 2.229900000000000000e+04 2.201700000000000000e+04 2.182900000000000000e+04 2.200700000000000000e+04 2.191400000000000000e+04 2.218800000000000000e+04 2.182600000000000000e+04 2.178900000000000000e+04 2.195300000000000000e+04 2.201100000000000000e+04 2.166900000000000000e+04 2.204000000000000000e+04 2.175800000000000000e+04 2.193300000000000000e+04 2.172900000000000000e+04 2.166100000000000000e+04 2.170000000000000000e+04 2.190600000000000000e+04 2.217400000000000000e+04 2.137800000000000000e+04 2.194100000000000000e+04 2.167100000000000000e+04 2.182300000000000000e+04 2.173400000000000000e+04 2.202900000000000000e+04 2.167700000000000000e+04 2.169900000000000000e+04 2.188300000000000000e+04 2.173700000000000000e+04 2.168400000000000000e+04 2.190500000000000000e+04 2.201300000000000000e+04 2.191400000000000000e+04 2.210700000000000000e+04 2.190500000000000000e+04 2.221100000000000000e+04 2.198100000000000000e+04 2.154600000000000000e+04 2.194300000000000000e+04 2.177600000000000000e+04 2.210800000000000000e+04 2.183900000000000000e+04 2.185900000000000000e+04 2.140900000000000000e+04 2.186800000000000000e+04 2.187600000000000000e+04 2.196900000000000000e+04 2.181900000000000000e+04 2.224000000000000000e+04 2.181500000000000000e+04 2.194200000000000000e+04 2.196400000000000000e+04 2.204800000000000000e+04 2.216400000000000000e+04 2.199600000000000000e+04 2.229300000000000000e+04 2.218400000000000000e+04 2.224300000000000000e+04 2.188400000000000000e+04 2.211400000000000000e+04 2.196400000000000000e+04 2.194800000000000000e+04 2.169400000000000000e+04 2.159400000000000000e+04 2.214100000000000000e+04 2.232900000000000000e+04 2.228800000000000000e+04 2.201600000000000000e+04 2.196400000000000000e+04 2.216700000000000000e+04 2.194700000000000000e+04 2.205500000000000000e+04 2.224700000000000000e+04 2.238400000000000000e+04 2.254400000000000000e+04 2.213000000000000000e+04 2.224800000000000000e+04 2.209900000000000000e+04 2.221700000000000000e+04 2.186600000000000000e+04 2.224600000000000000e+04 2.188900000000000000e+04 2.202000000000000000e+04 2.217300000000000000e+04 2.226100000000000000e+04 2.213200000000000000e+04 2.210300000000000000e+04 2.241800000000000000e+04 2.235900000000000000e+04 2.206900000000000000e+04 2.222300000000000000e+04 2.221500000000000000e+04 2.180500000000000000e+04 2.203600000000000000e+04 2.242500000000000000e+04 2.219100000000000000e+04 2.248500000000000000e+04 2.227200000000000000e+04 2.218700000000000000e+04 2.206400000000000000e+04 2.199800000000000000e+04 2.225100000000000000e+04 2.224300000000000000e+04 2.220400000000000000e+04 2.184500000000000000e+04 2.224300000000000000e+04 2.213600000000000000e+04 2.207200000000000000e+04 2.223700000000000000e+04 2.200500000000000000e+04 2.201700000000000000e+04 2.237400000000000000e+04 2.210400000000000000e+04 2.212500000000000000e+04 2.241300000000000000e+04 2.215300000000000000e+04 2.213300000000000000e+04 2.198900000000000000e+04 2.242100000000000000e+04 2.220800000000000000e+04 2.243900000000000000e+04 2.243400000000000000e+04 2.290900000000000000e+04 2.228100000000000000e+04 2.282500000000000000e+04 2.274900000000000000e+04 2.257200000000000000e+04 2.261900000000000000e+04 2.262300000000000000e+04 2.257100000000000000e+04 2.262600000000000000e+04 2.289900000000000000e+04 2.256200000000000000e+04 2.273500000000000000e+04 2.268100000000000000e+04 2.264000000000000000e+04 2.247000000000000000e+04 2.243000000000000000e+04 2.257800000000000000e+04 2.259200000000000000e+04 2.267500000000000000e+04 2.264600000000000000e+04 2.267800000000000000e+04 2.261600000000000000e+04 2.284500000000000000e+04 2.282000000000000000e+04 2.290500000000000000e+04 2.274900000000000000e+04 2.304600000000000000e+04 2.287300000000000000e+04 2.299500000000000000e+04 2.264800000000000000e+04 2.290700000000000000e+04 2.297800000000000000e+04 2.309500000000000000e+04 2.250400000000000000e+04 2.249100000000000000e+04 2.247200000000000000e+04 2.267900000000000000e+04 2.299900000000000000e+04 2.257000000000000000e+04 2.264100000000000000e+04 2.252700000000000000e+04 2.246300000000000000e+04 2.269400000000000000e+04 2.258400000000000000e+04 2.298100000000000000e+04 2.270400000000000000e+04 2.262400000000000000e+04 2.264400000000000000e+04 2.242200000000000000e+04 2.272600000000000000e+04 2.268800000000000000e+04 2.241700000000000000e+04 2.253100000000000000e+04 2.225600000000000000e+04 2.275200000000000000e+04 2.227300000000000000e+04 2.241100000000000000e+04 2.279600000000000000e+04 2.287300000000000000e+04 2.267900000000000000e+04 2.243100000000000000e+04 2.231800000000000000e+04 2.252900000000000000e+04 2.253700000000000000e+04 2.263900000000000000e+04 2.254000000000000000e+04 2.264900000000000000e+04 2.259800000000000000e+04 2.246800000000000000e+04 2.226300000000000000e+04 2.242600000000000000e+04 2.240500000000000000e+04 2.269700000000000000e+04 2.251400000000000000e+04 2.237900000000000000e+04 2.233300000000000000e+04 2.272900000000000000e+04 2.271300000000000000e+04 2.250300000000000000e+04 2.252200000000000000e+04 2.254900000000000000e+04 2.214500000000000000e+04 2.212300000000000000e+04 2.228000000000000000e+04 2.222900000000000000e+04 2.232800000000000000e+04 2.230300000000000000e+04 2.262700000000000000e+04 2.219100000000000000e+04 2.239500000000000000e+04 2.238300000000000000e+04 2.221700000000000000e+04 2.209800000000000000e+04 2.225300000000000000e+04 2.222200000000000000e+04 2.222700000000000000e+04 2.213600000000000000e+04 2.231300000000000000e+04 2.220600000000000000e+04 2.229100000000000000e+04 2.201000000000000000e+04 2.238500000000000000e+04 2.206100000000000000e+04 2.242400000000000000e+04 2.217400000000000000e+04 2.238000000000000000e+04 2.217900000000000000e+04 2.186800000000000000e+04 2.212400000000000000e+04 2.217100000000000000e+04 2.226100000000000000e+04 2.221600000000000000e+04 2.188200000000000000e+04 2.182100000000000000e+04 2.212700000000000000e+04 2.207600000000000000e+04 2.194500000000000000e+04 2.219300000000000000e+04 2.229100000000000000e+04 2.236500000000000000e+04 2.221400000000000000e+04 2.233600000000000000e+04 2.225300000000000000e+04 2.244700000000000000e+04 2.238700000000000000e+04 2.222000000000000000e+04 2.223200000000000000e+04 2.250500000000000000e+04 2.216200000000000000e+04 2.269000000000000000e+04 2.240200000000000000e+04 2.265200000000000000e+04 2.298800000000000000e+04 2.243600000000000000e+04 2.205300000000000000e+04 2.227800000000000000e+04 2.242500000000000000e+04 2.272300000000000000e+04 2.228000000000000000e+04 2.239000000000000000e+04 2.245000000000000000e+04 2.226300000000000000e+04 2.239300000000000000e+04 2.260300000000000000e+04 2.282000000000000000e+04 2.221600000000000000e+04 2.263100000000000000e+04 2.255800000000000000e+04 2.264900000000000000e+04 2.259600000000000000e+04 2.293100000000000000e+04 2.225900000000000000e+04 2.254800000000000000e+04 2.228400000000000000e+04 2.232200000000000000e+04 2.231800000000000000e+04 2.245800000000000000e+04 2.217700000000000000e+04 2.198800000000000000e+04 2.237800000000000000e+04 2.220600000000000000e+04 2.231700000000000000e+04 2.260000000000000000e+04 2.235900000000000000e+04 2.259600000000000000e+04 2.230700000000000000e+04 2.244500000000000000e+04 2.253000000000000000e+04 2.257300000000000000e+04 2.236400000000000000e+04 2.244600000000000000e+04 2.265300000000000000e+04 2.265900000000000000e+04 2.268400000000000000e+04 2.273900000000000000e+04 2.231400000000000000e+04 2.277800000000000000e+04 2.292900000000000000e+04 2.274600000000000000e+04 2.267100000000000000e+04 2.245300000000000000e+04 2.281500000000000000e+04 2.291500000000000000e+04 2.239600000000000000e+04 2.256600000000000000e+04 2.250300000000000000e+04 2.282200000000000000e+04 2.258300000000000000e+04 2.259000000000000000e+04 2.301000000000000000e+04 2.292400000000000000e+04 2.286500000000000000e+04 2.285700000000000000e+04 2.305700000000000000e+04 2.299600000000000000e+04 2.244800000000000000e+04 2.275200000000000000e+04 2.270800000000000000e+04 2.232000000000000000e+04 2.257000000000000000e+04 2.263800000000000000e+04 2.229000000000000000e+04 2.252600000000000000e+04 2.284800000000000000e+04 2.240800000000000000e+04 2.284200000000000000e+04 2.237800000000000000e+04 2.288700000000000000e+04 2.291700000000000000e+04 2.273100000000000000e+04 2.264500000000000000e+04 2.288600000000000000e+04 2.264800000000000000e+04 2.268800000000000000e+04 2.260000000000000000e+04 2.277000000000000000e+04 2.295100000000000000e+04 2.287600000000000000e+04 2.273800000000000000e+04 2.235500000000000000e+04 2.261800000000000000e+04 2.282700000000000000e+04 2.280800000000000000e+04 2.268500000000000000e+04 2.255300000000000000e+04 2.283900000000000000e+04 2.275700000000000000e+04 2.251300000000000000e+04 2.284600000000000000e+04 2.246000000000000000e+04 2.244900000000000000e+04 2.252700000000000000e+04 2.233500000000000000e+04 2.243000000000000000e+04 2.288300000000000000e+04 2.283700000000000000e+04 2.266400000000000000e+04 2.252100000000000000e+04 2.253200000000000000e+04 2.226400000000000000e+04 2.206200000000000000e+04 2.258600000000000000e+04 2.243700000000000000e+04 2.239700000000000000e+04 2.249300000000000000e+04 2.231900000000000000e+04 2.265200000000000000e+04 2.294600000000000000e+04 2.289000000000000000e+04 2.284500000000000000e+04 2.270200000000000000e+04 2.276100000000000000e+04 2.252600000000000000e+04 2.270700000000000000e+04 2.260500000000000000e+04 2.273800000000000000e+04 2.261000000000000000e+04 2.283200000000000000e+04 2.252000000000000000e+04 2.263800000000000000e+04 2.287200000000000000e+04 2.290000000000000000e+04 2.298600000000000000e+04 2.291500000000000000e+04 2.274200000000000000e+04 2.295700000000000000e+04 2.274600000000000000e+04 2.284700000000000000e+04 2.272000000000000000e+04 2.241600000000000000e+04 2.270700000000000000e+04 2.270200000000000000e+04 2.269400000000000000e+04 2.230500000000000000e+04 2.285900000000000000e+04 2.262400000000000000e+04 2.268400000000000000e+04 2.249500000000000000e+04 2.274500000000000000e+04 2.272400000000000000e+04 2.263900000000000000e+04 2.256800000000000000e+04 2.256200000000000000e+04 2.223900000000000000e+04 2.259200000000000000e+04 2.237400000000000000e+04 2.256400000000000000e+04 2.226500000000000000e+04 2.278900000000000000e+04 2.257100000000000000e+04 2.283200000000000000e+04 2.239900000000000000e+04 2.253000000000000000e+04 2.234000000000000000e+04 2.245800000000000000e+04 2.265800000000000000e+04 2.260500000000000000e+04 2.276000000000000000e+04 2.220000000000000000e+04 2.246000000000000000e+04 2.264100000000000000e+04 2.281000000000000000e+04 2.265000000000000000e+04 2.276500000000000000e+04 2.257000000000000000e+04 2.266000000000000000e+04 2.284400000000000000e+04 2.270700000000000000e+04 2.263800000000000000e+04 2.288700000000000000e+04 2.279000000000000000e+04 2.243200000000000000e+04 2.266800000000000000e+04 2.267400000000000000e+04 2.278900000000000000e+04 2.274300000000000000e+04 2.287000000000000000e+04 2.279100000000000000e+04 2.304300000000000000e+04 2.307700000000000000e+04 2.317400000000000000e+04 2.305500000000000000e+04 2.313400000000000000e+04 2.297500000000000000e+04 2.289900000000000000e+04 2.289500000000000000e+04 2.300500000000000000e+04 2.312800000000000000e+04 2.309000000000000000e+04 2.280600000000000000e+04 2.286500000000000000e+04 2.327300000000000000e+04 2.299900000000000000e+04 2.312400000000000000e+04 2.302800000000000000e+04 2.301800000000000000e+04 2.300900000000000000e+04 2.296800000000000000e+04 2.299000000000000000e+04 2.281300000000000000e+04 2.282400000000000000e+04 2.293600000000000000e+04 2.285400000000000000e+04 2.299600000000000000e+04 2.295200000000000000e+04 2.304600000000000000e+04 2.318200000000000000e+04 2.293100000000000000e+04 2.287300000000000000e+04 2.304200000000000000e+04 2.293900000000000000e+04 2.294600000000000000e+04 2.301700000000000000e+04 2.316900000000000000e+04 2.315700000000000000e+04 2.316700000000000000e+04 2.298800000000000000e+04 2.278300000000000000e+04 2.313300000000000000e+04 2.281800000000000000e+04 2.302300000000000000e+04 2.298500000000000000e+04 2.290200000000000000e+04 2.310900000000000000e+04 2.303700000000000000e+04 2.324700000000000000e+04 2.282100000000000000e+04 2.275700000000000000e+04 2.281000000000000000e+04 2.254100000000000000e+04 2.324000000000000000e+04 2.280300000000000000e+04 2.291800000000000000e+04 2.281000000000000000e+04 2.315600000000000000e+04 2.298700000000000000e+04 2.326100000000000000e+04 2.322800000000000000e+04 2.275400000000000000e+04 2.282500000000000000e+04 2.313600000000000000e+04 2.292700000000000000e+04 2.293400000000000000e+04 2.268400000000000000e+04 2.277800000000000000e+04 2.291900000000000000e+04 2.277700000000000000e+04 2.276300000000000000e+04 2.265800000000000000e+04 2.323700000000000000e+04 2.289500000000000000e+04 2.297400000000000000e+04 2.277000000000000000e+04 2.291200000000000000e+04 2.270000000000000000e+04 2.312000000000000000e+04 2.290700000000000000e+04 2.274900000000000000e+04 2.284500000000000000e+04 2.268900000000000000e+04 2.295300000000000000e+04 2.291100000000000000e+04 2.272900000000000000e+04 2.288900000000000000e+04 2.296800000000000000e+04 2.307100000000000000e+04 2.289100000000000000e+04 2.263900000000000000e+04 2.297100000000000000e+04 2.299900000000000000e+04 2.299400000000000000e+04 2.276400000000000000e+04 2.307700000000000000e+04 2.291900000000000000e+04 2.287200000000000000e+04 2.309600000000000000e+04 2.299400000000000000e+04 2.324800000000000000e+04 2.319000000000000000e+04 2.284900000000000000e+04 2.314400000000000000e+04 2.302900000000000000e+04 2.308400000000000000e+04 2.284100000000000000e+04 2.274300000000000000e+04 2.295800000000000000e+04 2.331300000000000000e+04 2.298700000000000000e+04 2.323000000000000000e+04 2.287800000000000000e+04 2.293700000000000000e+04 2.323900000000000000e+04 2.292300000000000000e+04 2.286300000000000000e+04 2.309300000000000000e+04 2.298900000000000000e+04 2.317200000000000000e+04 2.293400000000000000e+04 2.296400000000000000e+04 2.277600000000000000e+04 2.288000000000000000e+04 2.282900000000000000e+04 2.289600000000000000e+04 2.273300000000000000e+04 2.280000000000000000e+04 2.261200000000000000e+04 2.271500000000000000e+04 2.298700000000000000e+04 2.279100000000000000e+04 2.274600000000000000e+04 2.259400000000000000e+04 2.299500000000000000e+04 2.273400000000000000e+04 2.256800000000000000e+04 2.248200000000000000e+04 2.264300000000000000e+04 2.292800000000000000e+04 2.312800000000000000e+04 2.320300000000000000e+04 2.307500000000000000e+04 2.308700000000000000e+04 2.291000000000000000e+04 2.292100000000000000e+04 2.260100000000000000e+04 2.296900000000000000e+04 2.286900000000000000e+04 2.282900000000000000e+04 2.264500000000000000e+04 2.310900000000000000e+04 2.314200000000000000e+04 2.315200000000000000e+04 2.285300000000000000e+04 2.292800000000000000e+04 2.298000000000000000e+04 2.292700000000000000e+04 2.270100000000000000e+04 2.302400000000000000e+04 2.287300000000000000e+04 2.322400000000000000e+04 2.286700000000000000e+04 2.301700000000000000e+04 2.299100000000000000e+04 2.308200000000000000e+04 2.278800000000000000e+04 2.282700000000000000e+04 2.276900000000000000e+04 2.292300000000000000e+04 2.272500000000000000e+04 2.296400000000000000e+04 2.284300000000000000e+04 2.266000000000000000e+04 2.244200000000000000e+04 2.235700000000000000e+04 2.282100000000000000e+04 2.283300000000000000e+04 2.294000000000000000e+04 2.295600000000000000e+04 2.266500000000000000e+04 2.283600000000000000e+04 2.289600000000000000e+04 2.299000000000000000e+04 2.266500000000000000e+04 2.262400000000000000e+04 2.267300000000000000e+04 2.279300000000000000e+04 2.259500000000000000e+04 2.280800000000000000e+04 2.290000000000000000e+04 2.264700000000000000e+04 2.287800000000000000e+04 2.274600000000000000e+04 2.288800000000000000e+04 2.276500000000000000e+04 2.299800000000000000e+04 2.321400000000000000e+04 2.287400000000000000e+04 2.297500000000000000e+04 2.285600000000000000e+04 2.325400000000000000e+04 2.319400000000000000e+04 2.297200000000000000e+04 2.318800000000000000e+04 2.285800000000000000e+04 2.310000000000000000e+04 2.321100000000000000e+04 2.316900000000000000e+04 2.323100000000000000e+04 2.303800000000000000e+04 2.322500000000000000e+04 2.336000000000000000e+04 2.344000000000000000e+04 2.336800000000000000e+04 2.312000000000000000e+04 2.334100000000000000e+04 2.324700000000000000e+04 2.328100000000000000e+04 2.291900000000000000e+04 2.305200000000000000e+04 2.313200000000000000e+04 2.293300000000000000e+04 2.316100000000000000e+04 2.310200000000000000e+04 2.303100000000000000e+04 2.300000000000000000e+04 2.344600000000000000e+04 2.300500000000000000e+04 2.288900000000000000e+04 2.299900000000000000e+04 2.315500000000000000e+04 2.334000000000000000e+04 2.361900000000000000e+04 2.352700000000000000e+04 2.325300000000000000e+04 2.337700000000000000e+04 2.330000000000000000e+04 2.335000000000000000e+04 2.332200000000000000e+04 2.341100000000000000e+04 2.322200000000000000e+04 2.329500000000000000e+04 2.350400000000000000e+04 2.359600000000000000e+04 2.376900000000000000e+04 2.390800000000000000e+04 2.359600000000000000e+04 2.345600000000000000e+04 2.337000000000000000e+04 2.343900000000000000e+04 2.357900000000000000e+04 2.336700000000000000e+04 2.329500000000000000e+04 2.338200000000000000e+04 2.357000000000000000e+04 2.347700000000000000e+04 2.334000000000000000e+04 2.357200000000000000e+04 2.348400000000000000e+04 2.322700000000000000e+04 2.363100000000000000e+04 2.368200000000000000e+04 2.365400000000000000e+04 2.361400000000000000e+04 2.348700000000000000e+04 2.352100000000000000e+04 2.315900000000000000e+04 2.337900000000000000e+04 2.350000000000000000e+04 2.342800000000000000e+04 2.315700000000000000e+04 2.353900000000000000e+04 2.317900000000000000e+04 2.316000000000000000e+04 2.348400000000000000e+04 2.349500000000000000e+04 2.323200000000000000e+04 2.316100000000000000e+04 2.348500000000000000e+04 2.373100000000000000e+04 2.315400000000000000e+04 2.320300000000000000e+04 2.329300000000000000e+04 2.336200000000000000e+04 2.354600000000000000e+04 2.350700000000000000e+04 2.332900000000000000e+04 2.337500000000000000e+04 2.370400000000000000e+04 2.327400000000000000e+04 2.355100000000000000e+04 2.350200000000000000e+04 2.352600000000000000e+04 2.367700000000000000e+04 2.362300000000000000e+04 2.347200000000000000e+04 2.384700000000000000e+04 2.386600000000000000e+04 2.386900000000000000e+04 2.408300000000000000e+04 2.370100000000000000e+04 2.380700000000000000e+04 2.370600000000000000e+04 2.390900000000000000e+04 2.371000000000000000e+04 2.396000000000000000e+04 2.394500000000000000e+04 2.397000000000000000e+04 2.375900000000000000e+04 2.375600000000000000e+04 2.406900000000000000e+04 2.414100000000000000e+04 2.359700000000000000e+04 2.420100000000000000e+04 2.390200000000000000e+04 2.392700000000000000e+04 2.385700000000000000e+04 2.376000000000000000e+04 2.378900000000000000e+04 2.367400000000000000e+04 2.359600000000000000e+04 2.361000000000000000e+04 2.387000000000000000e+04 2.383500000000000000e+04 2.440700000000000000e+04 2.369600000000000000e+04 2.380900000000000000e+04 2.372900000000000000e+04 2.402500000000000000e+04 2.391600000000000000e+04 2.387000000000000000e+04 2.335200000000000000e+04 2.353600000000000000e+04 2.339300000000000000e+04 2.337300000000000000e+04 2.334000000000000000e+04 2.368500000000000000e+04 2.363600000000000000e+04 2.359500000000000000e+04 2.339800000000000000e+04 2.351100000000000000e+04 2.342900000000000000e+04 2.368500000000000000e+04 2.342900000000000000e+04 2.304100000000000000e+04 2.291500000000000000e+04 2.336200000000000000e+04 2.328400000000000000e+04 2.340500000000000000e+04 2.333500000000000000e+04 2.324800000000000000e+04 2.297500000000000000e+04 2.317200000000000000e+04 2.322700000000000000e+04 2.319300000000000000e+04 2.308000000000000000e+04 2.324800000000000000e+04 2.328100000000000000e+04 2.317100000000000000e+04 2.296300000000000000e+04 2.320400000000000000e+04 2.307200000000000000e+04 2.284500000000000000e+04 2.301500000000000000e+04 2.335200000000000000e+04 2.309200000000000000e+04 2.259400000000000000e+04 2.280400000000000000e+04 2.313900000000000000e+04 2.298300000000000000e+04 2.306700000000000000e+04 2.318500000000000000e+04 2.323700000000000000e+04 2.356000000000000000e+04 2.366200000000000000e+04 2.351700000000000000e+04 2.327700000000000000e+04 2.341200000000000000e+04 2.322800000000000000e+04 2.354800000000000000e+04 2.340100000000000000e+04 2.337500000000000000e+04 2.310500000000000000e+04 2.347600000000000000e+04 2.306100000000000000e+04 2.323800000000000000e+04 2.316200000000000000e+04 2.323200000000000000e+04 2.319200000000000000e+04 2.335500000000000000e+04 2.300800000000000000e+04 2.285100000000000000e+04 2.328400000000000000e+04 2.342000000000000000e+04 2.323900000000000000e+04 2.323300000000000000e+04 2.326200000000000000e+04 2.339000000000000000e+04 2.338100000000000000e+04 2.335800000000000000e+04 2.311900000000000000e+04 2.343700000000000000e+04 2.310700000000000000e+04 2.313200000000000000e+04 2.335000000000000000e+04 2.329000000000000000e+04 2.352300000000000000e+04 2.332300000000000000e+04 2.349800000000000000e+04 2.321000000000000000e+04 2.322800000000000000e+04 2.319200000000000000e+04 2.321600000000000000e+04 2.323100000000000000e+04 2.332100000000000000e+04 2.331900000000000000e+04 2.338800000000000000e+04 2.319100000000000000e+04 2.369700000000000000e+04 2.291500000000000000e+04 2.317600000000000000e+04 2.319900000000000000e+04 2.345400000000000000e+04 2.329000000000000000e+04 2.338000000000000000e+04 2.336800000000000000e+04 2.347400000000000000e+04 2.348400000000000000e+04 2.357900000000000000e+04 2.340300000000000000e+04 2.372100000000000000e+04 2.377600000000000000e+04 2.345600000000000000e+04 2.366200000000000000e+04 2.349300000000000000e+04 2.355900000000000000e+04 2.367700000000000000e+04 2.352400000000000000e+04 2.360300000000000000e+04 2.351500000000000000e+04 2.353200000000000000e+04 2.373700000000000000e+04 2.370300000000000000e+04 2.366600000000000000e+04 2.347900000000000000e+04 2.368800000000000000e+04 2.357400000000000000e+04 2.341000000000000000e+04 2.358400000000000000e+04 2.311700000000000000e+04 2.323300000000000000e+04 2.343000000000000000e+04 2.320200000000000000e+04 2.311000000000000000e+04 2.316900000000000000e+04 2.340100000000000000e+04 2.331600000000000000e+04 2.342700000000000000e+04 2.323700000000000000e+04 2.370300000000000000e+04 2.350200000000000000e+04 2.355000000000000000e+04 2.320800000000000000e+04 2.339100000000000000e+04 2.333700000000000000e+04 2.327500000000000000e+04 2.315200000000000000e+04 2.338500000000000000e+04 2.331300000000000000e+04 2.341500000000000000e+04 2.357000000000000000e+04 2.330300000000000000e+04 2.352100000000000000e+04 2.349300000000000000e+04 2.335500000000000000e+04 2.341300000000000000e+04 2.344100000000000000e+04 2.323400000000000000e+04 2.332400000000000000e+04 2.299200000000000000e+04 2.292200000000000000e+04 2.304800000000000000e+04 2.332600000000000000e+04 2.341700000000000000e+04 2.332600000000000000e+04 2.323100000000000000e+04 2.339300000000000000e+04 2.367500000000000000e+04 2.353100000000000000e+04 2.333700000000000000e+04 2.324000000000000000e+04 2.349100000000000000e+04 2.348100000000000000e+04 2.335100000000000000e+04 2.374800000000000000e+04 2.361000000000000000e+04 2.359900000000000000e+04 2.386500000000000000e+04 2.346900000000000000e+04 2.341200000000000000e+04 2.369300000000000000e+04 2.375300000000000000e+04 2.381800000000000000e+04 2.361900000000000000e+04 2.330700000000000000e+04 2.356700000000000000e+04 2.349700000000000000e+04 2.365300000000000000e+04 2.354900000000000000e+04 2.382600000000000000e+04 2.421200000000000000e+04 2.370000000000000000e+04 2.385700000000000000e+04 2.371400000000000000e+04 2.382500000000000000e+04 2.357800000000000000e+04 2.375400000000000000e+04 2.370600000000000000e+04 2.341700000000000000e+04 2.382800000000000000e+04 2.368900000000000000e+04 2.344700000000000000e+04 2.369300000000000000e+04 2.333400000000000000e+04 2.371800000000000000e+04 2.364900000000000000e+04 2.338200000000000000e+04 2.361300000000000000e+04 2.343000000000000000e+04 2.347700000000000000e+04 2.365500000000000000e+04 2.383100000000000000e+04 2.374900000000000000e+04 2.392800000000000000e+04 2.359800000000000000e+04 2.376400000000000000e+04 2.394400000000000000e+04 2.385800000000000000e+04 2.386100000000000000e+04 2.407800000000000000e+04 2.391100000000000000e+04 2.390700000000000000e+04 2.381100000000000000e+04 2.415000000000000000e+04 2.361000000000000000e+04 2.387000000000000000e+04 2.391700000000000000e+04 2.409400000000000000e+04 2.403200000000000000e+04 2.387000000000000000e+04 2.375500000000000000e+04 2.398100000000000000e+04 2.379800000000000000e+04 2.380300000000000000e+04 2.410200000000000000e+04 2.366700000000000000e+04 2.392000000000000000e+04 2.375300000000000000e+04 2.334800000000000000e+04 2.354000000000000000e+04 2.358000000000000000e+04 2.356900000000000000e+04 2.365000000000000000e+04 2.381300000000000000e+04 2.352500000000000000e+04 2.376600000000000000e+04 2.372400000000000000e+04 2.366700000000000000e+04 2.357900000000000000e+04 2.361100000000000000e+04 2.360700000000000000e+04 2.401200000000000000e+04 2.375400000000000000e+04 2.379200000000000000e+04 2.371800000000000000e+04 2.386200000000000000e+04 2.352600000000000000e+04 2.386800000000000000e+04 2.366500000000000000e+04 2.370600000000000000e+04 2.371000000000000000e+04 2.338300000000000000e+04 2.337100000000000000e+04 2.333900000000000000e+04 2.349200000000000000e+04 2.338700000000000000e+04 2.367300000000000000e+04 2.354100000000000000e+04 2.352200000000000000e+04 2.384800000000000000e+04 2.387200000000000000e+04 2.374700000000000000e+04 2.383800000000000000e+04 2.383200000000000000e+04 2.382100000000000000e+04 2.387800000000000000e+04 2.384200000000000000e+04 2.404300000000000000e+04 2.406300000000000000e+04 2.435100000000000000e+04 2.428100000000000000e+04 2.447200000000000000e+04 2.388400000000000000e+04 2.395400000000000000e+04 2.420600000000000000e+04 2.375800000000000000e+04 2.384000000000000000e+04 2.404000000000000000e+04 2.385000000000000000e+04 2.386200000000000000e+04 2.367500000000000000e+04 2.400300000000000000e+04 2.396900000000000000e+04 2.415000000000000000e+04 2.423700000000000000e+04 2.408500000000000000e+04 2.399800000000000000e+04 2.380700000000000000e+04 2.398800000000000000e+04 2.388100000000000000e+04 2.417100000000000000e+04 2.417800000000000000e+04 2.383100000000000000e+04 2.404700000000000000e+04 2.399900000000000000e+04 2.415300000000000000e+04 2.353400000000000000e+04 2.375400000000000000e+04 2.390400000000000000e+04 2.397700000000000000e+04 2.428400000000000000e+04 2.413400000000000000e+04 2.376300000000000000e+04 2.370500000000000000e+04 2.378000000000000000e+04 2.386500000000000000e+04 2.367000000000000000e+04 2.359700000000000000e+04 2.348600000000000000e+04 2.362200000000000000e+04 2.352000000000000000e+04 2.358100000000000000e+04 2.346900000000000000e+04 2.329800000000000000e+04 2.391000000000000000e+04 2.371000000000000000e+04 2.399400000000000000e+04 2.333400000000000000e+04 2.341100000000000000e+04 2.356100000000000000e+04 2.381600000000000000e+04 2.378200000000000000e+04 2.379200000000000000e+04 2.400800000000000000e+04 2.389800000000000000e+04 2.383100000000000000e+04 2.411800000000000000e+04 2.357400000000000000e+04 2.395400000000000000e+04 2.427300000000000000e+04 2.404400000000000000e+04 2.404400000000000000e+04 2.413900000000000000e+04 2.387600000000000000e+04 2.372400000000000000e+04 2.414700000000000000e+04 2.382000000000000000e+04 2.392200000000000000e+04 2.393100000000000000e+04 2.385300000000000000e+04 2.394100000000000000e+04 2.383800000000000000e+04 2.385500000000000000e+04 2.404500000000000000e+04 2.376000000000000000e+04 2.354400000000000000e+04 2.361000000000000000e+04 2.387900000000000000e+04 2.379200000000000000e+04 2.382600000000000000e+04 2.390400000000000000e+04 2.401600000000000000e+04 2.393600000000000000e+04 2.390000000000000000e+04 2.381300000000000000e+04 2.394200000000000000e+04 2.388500000000000000e+04 2.424300000000000000e+04 2.396300000000000000e+04 2.387000000000000000e+04 2.408200000000000000e+04 2.397100000000000000e+04 2.380100000000000000e+04 2.380700000000000000e+04 2.390800000000000000e+04 2.376200000000000000e+04 2.403700000000000000e+04 2.390400000000000000e+04 2.374400000000000000e+04 2.390900000000000000e+04 2.419100000000000000e+04 2.369700000000000000e+04 2.391200000000000000e+04 2.356500000000000000e+04 2.406400000000000000e+04 2.375800000000000000e+04 2.394000000000000000e+04 2.389100000000000000e+04 2.396200000000000000e+04 2.370200000000000000e+04 2.389000000000000000e+04 2.410100000000000000e+04 2.368300000000000000e+04 2.421200000000000000e+04 2.405900000000000000e+04 2.413100000000000000e+04 2.382600000000000000e+04 2.391300000000000000e+04 2.395600000000000000e+04 2.405800000000000000e+04 2.377700000000000000e+04 2.367200000000000000e+04 2.379400000000000000e+04 2.382800000000000000e+04 2.400600000000000000e+04 2.426600000000000000e+04 2.399800000000000000e+04 2.379300000000000000e+04 2.413700000000000000e+04 2.408400000000000000e+04 2.399900000000000000e+04 2.409400000000000000e+04 2.415300000000000000e+04 2.404900000000000000e+04 2.364700000000000000e+04 2.385900000000000000e+04 2.399100000000000000e+04 2.395400000000000000e+04 2.381400000000000000e+04 2.402000000000000000e+04 2.367300000000000000e+04 2.379400000000000000e+04 2.386700000000000000e+04 2.394200000000000000e+04 2.407600000000000000e+04 2.419300000000000000e+04 2.388800000000000000e+04 2.386000000000000000e+04 2.402400000000000000e+04 2.406400000000000000e+04 2.389800000000000000e+04 2.406200000000000000e+04 2.414700000000000000e+04 2.421000000000000000e+04 2.430700000000000000e+04 2.402900000000000000e+04 2.395000000000000000e+04 2.415500000000000000e+04 2.401700000000000000e+04 2.420100000000000000e+04 2.375300000000000000e+04 2.401800000000000000e+04 2.433300000000000000e+04 2.400300000000000000e+04 2.412400000000000000e+04 2.464800000000000000e+04 2.460600000000000000e+04 2.417300000000000000e+04 2.419900000000000000e+04 2.423500000000000000e+04 2.417500000000000000e+04 2.427600000000000000e+04 2.418100000000000000e+04 2.400500000000000000e+04 2.411500000000000000e+04 2.399500000000000000e+04 2.418600000000000000e+04 2.400800000000000000e+04 2.391900000000000000e+04 2.380000000000000000e+04 2.430600000000000000e+04 2.413800000000000000e+04 2.405800000000000000e+04 2.407100000000000000e+04 2.417900000000000000e+04 2.430100000000000000e+04 2.407700000000000000e+04 2.419700000000000000e+04 2.400000000000000000e+04 2.419300000000000000e+04 2.417300000000000000e+04 2.411600000000000000e+04 2.384900000000000000e+04 2.425600000000000000e+04 2.416900000000000000e+04 2.429600000000000000e+04 2.377500000000000000e+04 2.374000000000000000e+04 2.402600000000000000e+04 2.414300000000000000e+04 2.413400000000000000e+04 2.418100000000000000e+04 2.422500000000000000e+04 2.438600000000000000e+04 2.397200000000000000e+04 2.403400000000000000e+04 2.411800000000000000e+04 2.416000000000000000e+04 2.399000000000000000e+04 2.409100000000000000e+04 2.428300000000000000e+04 2.441100000000000000e+04 2.420700000000000000e+04 2.415800000000000000e+04 2.413800000000000000e+04 2.432100000000000000e+04 2.468100000000000000e+04 2.435200000000000000e+04 2.416100000000000000e+04 2.427700000000000000e+04 2.418700000000000000e+04 2.446000000000000000e+04 2.419400000000000000e+04 2.423700000000000000e+04 2.428700000000000000e+04 2.467000000000000000e+04 2.420000000000000000e+04 2.432700000000000000e+04 2.424600000000000000e+04 2.398900000000000000e+04 2.432700000000000000e+04 2.439100000000000000e+04 2.448400000000000000e+04 2.440400000000000000e+04 2.415900000000000000e+04 2.436300000000000000e+04 2.425900000000000000e+04 2.417000000000000000e+04 2.427900000000000000e+04 2.444400000000000000e+04 2.409300000000000000e+04 2.392800000000000000e+04 2.413400000000000000e+04 2.388600000000000000e+04 2.380700000000000000e+04 2.395400000000000000e+04 2.348400000000000000e+04 2.404200000000000000e+04 2.387100000000000000e+04 2.405800000000000000e+04 2.396100000000000000e+04 2.410100000000000000e+04 2.404800000000000000e+04 2.403900000000000000e+04 2.396900000000000000e+04 2.380600000000000000e+04 2.382100000000000000e+04 2.366300000000000000e+04 2.411700000000000000e+04 2.372900000000000000e+04 2.409900000000000000e+04 2.395400000000000000e+04 2.410800000000000000e+04 2.402300000000000000e+04 2.395700000000000000e+04 2.408000000000000000e+04 2.394800000000000000e+04 2.377300000000000000e+04 2.445400000000000000e+04 2.408700000000000000e+04 2.402800000000000000e+04 2.389300000000000000e+04 2.443400000000000000e+04 2.405800000000000000e+04 2.414500000000000000e+04 2.391300000000000000e+04 2.433000000000000000e+04 2.393700000000000000e+04 2.391000000000000000e+04 2.444600000000000000e+04 2.409700000000000000e+04 2.446500000000000000e+04 2.429100000000000000e+04 2.413800000000000000e+04 2.396200000000000000e+04 2.404100000000000000e+04 2.399800000000000000e+04 2.377700000000000000e+04 2.380800000000000000e+04 2.400500000000000000e+04 2.405200000000000000e+04 2.374600000000000000e+04 2.397300000000000000e+04 2.373200000000000000e+04 2.377100000000000000e+04 2.399700000000000000e+04 2.348900000000000000e+04 2.387300000000000000e+04 2.424400000000000000e+04 2.378900000000000000e+04 2.384900000000000000e+04 2.371200000000000000e+04 2.399900000000000000e+04 2.381500000000000000e+04 2.377800000000000000e+04 2.343500000000000000e+04 2.384200000000000000e+04 2.360700000000000000e+04 2.365700000000000000e+04 2.372500000000000000e+04 2.366700000000000000e+04 2.372300000000000000e+04 2.376500000000000000e+04 2.382200000000000000e+04 2.378400000000000000e+04 2.372100000000000000e+04 2.381800000000000000e+04 2.378900000000000000e+04 2.374600000000000000e+04 2.373400000000000000e+04 2.379800000000000000e+04 2.402500000000000000e+04 2.378600000000000000e+04 2.381200000000000000e+04 2.398300000000000000e+04 2.365800000000000000e+04 2.370800000000000000e+04 2.360500000000000000e+04 2.365600000000000000e+04 2.365900000000000000e+04 2.353100000000000000e+04 2.386200000000000000e+04 2.403200000000000000e+04 2.358800000000000000e+04 2.381100000000000000e+04 2.387700000000000000e+04 2.377800000000000000e+04 2.383400000000000000e+04 2.396800000000000000e+04 2.406700000000000000e+04 2.394900000000000000e+04 2.394400000000000000e+04 2.389400000000000000e+04 2.403900000000000000e+04 2.386200000000000000e+04 2.401100000000000000e+04 2.390300000000000000e+04 2.399000000000000000e+04 2.383500000000000000e+04 2.415700000000000000e+04 2.406200000000000000e+04 2.397900000000000000e+04 2.384500000000000000e+04 2.388400000000000000e+04 2.415600000000000000e+04 2.395400000000000000e+04 2.424000000000000000e+04 2.429700000000000000e+04 2.404800000000000000e+04 2.424900000000000000e+04 2.412100000000000000e+04 2.422900000000000000e+04 2.427400000000000000e+04 2.408400000000000000e+04 2.388500000000000000e+04 2.393400000000000000e+04 2.409400000000000000e+04 2.414100000000000000e+04 2.405200000000000000e+04 2.404300000000000000e+04 2.398000000000000000e+04 2.412600000000000000e+04 2.406700000000000000e+04 2.397000000000000000e+04 2.417800000000000000e+04 2.411000000000000000e+04 2.451400000000000000e+04 2.442600000000000000e+04 2.421500000000000000e+04 2.429100000000000000e+04 2.433900000000000000e+04 2.395900000000000000e+04 2.402700000000000000e+04 2.392000000000000000e+04 2.407800000000000000e+04 2.387200000000000000e+04 2.391700000000000000e+04 2.393300000000000000e+04 2.394500000000000000e+04 2.398500000000000000e+04 2.409300000000000000e+04 2.416000000000000000e+04 2.377400000000000000e+04 2.393100000000000000e+04 2.404800000000000000e+04 2.408900000000000000e+04 2.373300000000000000e+04 2.400100000000000000e+04 2.388800000000000000e+04 2.418500000000000000e+04 2.402800000000000000e+04 2.428200000000000000e+04 2.384800000000000000e+04 2.391000000000000000e+04 2.414200000000000000e+04 2.432500000000000000e+04 2.426000000000000000e+04 2.405900000000000000e+04 2.404600000000000000e+04 2.379100000000000000e+04 2.433500000000000000e+04 2.389600000000000000e+04 2.403200000000000000e+04 2.384500000000000000e+04 2.422000000000000000e+04 2.397300000000000000e+04 2.407600000000000000e+04 2.406100000000000000e+04 2.429300000000000000e+04 2.390400000000000000e+04 2.407600000000000000e+04 2.405500000000000000e+04 2.392900000000000000e+04 2.415800000000000000e+04 2.409100000000000000e+04 2.398600000000000000e+04 2.366700000000000000e+04 2.410500000000000000e+04 2.401500000000000000e+04 2.416800000000000000e+04 2.434900000000000000e+04 2.409200000000000000e+04 2.410600000000000000e+04 2.394200000000000000e+04 2.408600000000000000e+04 2.430400000000000000e+04 2.419200000000000000e+04 2.412800000000000000e+04 2.405300000000000000e+04 2.439400000000000000e+04 2.388700000000000000e+04 2.411800000000000000e+04 2.422200000000000000e+04 2.434500000000000000e+04 2.410600000000000000e+04 2.433500000000000000e+04 2.424900000000000000e+04 2.426600000000000000e+04 2.415400000000000000e+04 2.437900000000000000e+04 2.412800000000000000e+04 2.419200000000000000e+04 2.401100000000000000e+04 2.382900000000000000e+04 2.418800000000000000e+04 2.397500000000000000e+04 2.423200000000000000e+04 2.400900000000000000e+04 2.409500000000000000e+04 2.376500000000000000e+04 2.411100000000000000e+04 2.398600000000000000e+04 2.428900000000000000e+04 2.415600000000000000e+04 2.395400000000000000e+04 2.420900000000000000e+04 2.417400000000000000e+04 2.445000000000000000e+04 2.404600000000000000e+04 2.397100000000000000e+04 2.400500000000000000e+04 2.394200000000000000e+04 2.389200000000000000e+04 2.384700000000000000e+04 2.419000000000000000e+04 2.413600000000000000e+04 2.372300000000000000e+04 2.399700000000000000e+04 2.415500000000000000e+04 2.408600000000000000e+04 2.405600000000000000e+04 2.450300000000000000e+04 2.401900000000000000e+04 2.411300000000000000e+04 2.406600000000000000e+04 2.419600000000000000e+04 2.409700000000000000e+04 2.443600000000000000e+04 2.407200000000000000e+04 2.425500000000000000e+04 2.425500000000000000e+04 2.420200000000000000e+04 2.406700000000000000e+04 2.437800000000000000e+04 2.432200000000000000e+04 2.406600000000000000e+04 2.412300000000000000e+04 2.395800000000000000e+04 2.406200000000000000e+04 2.405100000000000000e+04 2.364600000000000000e+04 2.424000000000000000e+04 2.405400000000000000e+04 2.406800000000000000e+04 2.389700000000000000e+04 2.358800000000000000e+04 2.390700000000000000e+04 2.367700000000000000e+04 2.377600000000000000e+04 2.367900000000000000e+04 2.392800000000000000e+04 2.364800000000000000e+04 2.387700000000000000e+04 2.399900000000000000e+04 2.383000000000000000e+04 2.353600000000000000e+04 2.372500000000000000e+04 2.370200000000000000e+04 2.354300000000000000e+04 2.393700000000000000e+04 2.396800000000000000e+04 2.388300000000000000e+04 2.402400000000000000e+04 2.365500000000000000e+04 2.404500000000000000e+04 2.428400000000000000e+04 2.416400000000000000e+04 2.383100000000000000e+04 2.396500000000000000e+04 2.401500000000000000e+04 2.446600000000000000e+04 2.413600000000000000e+04 2.451400000000000000e+04 2.422100000000000000e+04 2.438800000000000000e+04 2.409100000000000000e+04 2.405700000000000000e+04 2.419700000000000000e+04 2.384800000000000000e+04 2.409100000000000000e+04 2.419900000000000000e+04 2.387000000000000000e+04 2.430900000000000000e+04 2.401200000000000000e+04 2.393200000000000000e+04 2.418700000000000000e+04 2.399100000000000000e+04 2.402300000000000000e+04 2.410500000000000000e+04 2.417900000000000000e+04 2.405800000000000000e+04 2.432500000000000000e+04 2.421200000000000000e+04 2.426500000000000000e+04 2.428700000000000000e+04 2.447800000000000000e+04 2.429400000000000000e+04 2.428000000000000000e+04 2.445200000000000000e+04 2.418400000000000000e+04 2.439500000000000000e+04 2.450100000000000000e+04 2.459200000000000000e+04 2.418400000000000000e+04 2.427000000000000000e+04 2.413700000000000000e+04 2.454500000000000000e+04 2.412400000000000000e+04 2.427500000000000000e+04 2.400200000000000000e+04 2.417900000000000000e+04 2.386800000000000000e+04 2.411100000000000000e+04 2.384400000000000000e+04 2.415800000000000000e+04 2.411300000000000000e+04 2.396400000000000000e+04 2.359900000000000000e+04 2.426300000000000000e+04 2.390100000000000000e+04 2.410600000000000000e+04 2.390400000000000000e+04 2.423600000000000000e+04 2.388000000000000000e+04 2.403900000000000000e+04 2.393900000000000000e+04 2.404700000000000000e+04 2.391600000000000000e+04 2.416500000000000000e+04 2.396500000000000000e+04 2.432000000000000000e+04 2.400000000000000000e+04 2.403500000000000000e+04 2.442400000000000000e+04 2.411800000000000000e+04 2.398800000000000000e+04 2.442200000000000000e+04 2.430700000000000000e+04 2.447600000000000000e+04 2.432400000000000000e+04 2.419500000000000000e+04 2.405400000000000000e+04 2.388900000000000000e+04 2.417000000000000000e+04 2.406300000000000000e+04 2.438900000000000000e+04 2.432700000000000000e+04 2.411800000000000000e+04 2.415400000000000000e+04 2.412900000000000000e+04 2.387600000000000000e+04 2.406100000000000000e+04 2.448400000000000000e+04 2.426400000000000000e+04 2.410000000000000000e+04 2.434800000000000000e+04 2.425900000000000000e+04 2.425600000000000000e+04 2.425500000000000000e+04 2.414400000000000000e+04 2.429000000000000000e+04 2.422800000000000000e+04 2.415100000000000000e+04 2.394600000000000000e+04 2.410100000000000000e+04 2.362600000000000000e+04 2.366500000000000000e+04 2.398500000000000000e+04 2.394300000000000000e+04 2.382900000000000000e+04 2.388700000000000000e+04 2.372000000000000000e+04 2.371200000000000000e+04 2.398600000000000000e+04 2.364100000000000000e+04 2.367700000000000000e+04 2.364500000000000000e+04 2.375700000000000000e+04 2.378700000000000000e+04 2.390500000000000000e+04 2.380900000000000000e+04 2.393400000000000000e+04 2.390900000000000000e+04 2.377100000000000000e+04 2.379500000000000000e+04 2.349200000000000000e+04 2.377300000000000000e+04 2.377800000000000000e+04 2.349500000000000000e+04 2.381700000000000000e+04 2.366700000000000000e+04 2.378700000000000000e+04 2.358500000000000000e+04 2.388800000000000000e+04 2.385600000000000000e+04 2.370800000000000000e+04 2.381300000000000000e+04 2.376300000000000000e+04 2.362900000000000000e+04 2.351600000000000000e+04 2.369900000000000000e+04 2.368000000000000000e+04 2.338600000000000000e+04 2.322700000000000000e+04 2.351900000000000000e+04 2.349000000000000000e+04 2.316200000000000000e+04 2.334600000000000000e+04 2.336700000000000000e+04 2.359600000000000000e+04 2.339000000000000000e+04 2.383200000000000000e+04 2.404300000000000000e+04 2.355900000000000000e+04 2.379100000000000000e+04 2.370400000000000000e+04 2.342300000000000000e+04 2.351700000000000000e+04 2.346100000000000000e+04 2.391200000000000000e+04 2.354300000000000000e+04 2.342700000000000000e+04 2.349900000000000000e+04 2.371800000000000000e+04 2.394000000000000000e+04 2.376700000000000000e+04 2.372700000000000000e+04 2.360000000000000000e+04 2.392600000000000000e+04 2.366700000000000000e+04 2.376400000000000000e+04 2.374100000000000000e+04 2.399500000000000000e+04 2.353100000000000000e+04 2.407000000000000000e+04 2.357800000000000000e+04 2.370000000000000000e+04 2.373500000000000000e+04 2.352400000000000000e+04 2.388300000000000000e+04 2.390500000000000000e+04 2.371800000000000000e+04 2.424100000000000000e+04 2.398500000000000000e+04 2.375400000000000000e+04 2.382500000000000000e+04 2.416000000000000000e+04 2.424100000000000000e+04 2.397400000000000000e+04 2.393400000000000000e+04 2.419100000000000000e+04 2.398100000000000000e+04 2.417100000000000000e+04 2.434500000000000000e+04 2.380300000000000000e+04 2.417400000000000000e+04 2.407400000000000000e+04 2.398700000000000000e+04 2.423100000000000000e+04 2.434700000000000000e+04 2.425300000000000000e+04 2.405800000000000000e+04 2.424000000000000000e+04 2.435000000000000000e+04 2.440200000000000000e+04 2.442900000000000000e+04 2.430300000000000000e+04 2.458800000000000000e+04 2.418000000000000000e+04 2.456100000000000000e+04 2.423800000000000000e+04 2.457900000000000000e+04 2.447800000000000000e+04 2.399700000000000000e+04 2.382700000000000000e+04 2.411700000000000000e+04 2.427300000000000000e+04 2.435200000000000000e+04 2.440200000000000000e+04 2.429500000000000000e+04 2.446800000000000000e+04 2.448800000000000000e+04 2.448700000000000000e+04 2.454400000000000000e+04 2.450300000000000000e+04 2.459300000000000000e+04 2.440000000000000000e+04 2.476700000000000000e+04 2.427400000000000000e+04 2.457300000000000000e+04 2.457400000000000000e+04 2.451400000000000000e+04 2.426200000000000000e+04 2.433500000000000000e+04 2.455900000000000000e+04 2.412400000000000000e+04 2.435700000000000000e+04 2.434800000000000000e+04 2.458300000000000000e+04 2.457600000000000000e+04 2.417400000000000000e+04 2.436200000000000000e+04 2.484500000000000000e+04 2.457800000000000000e+04 2.454500000000000000e+04 2.449400000000000000e+04 2.463300000000000000e+04 2.440000000000000000e+04 2.439400000000000000e+04 2.455400000000000000e+04 2.428400000000000000e+04 2.430900000000000000e+04 2.434600000000000000e+04 2.423300000000000000e+04 2.457700000000000000e+04 2.483700000000000000e+04 2.478600000000000000e+04 2.457500000000000000e+04 2.406200000000000000e+04 2.425700000000000000e+04 2.428400000000000000e+04 2.429500000000000000e+04 2.425000000000000000e+04 2.453600000000000000e+04 2.419800000000000000e+04 2.414800000000000000e+04 2.427000000000000000e+04 2.439200000000000000e+04 2.441400000000000000e+04 2.426600000000000000e+04 2.439900000000000000e+04 2.454700000000000000e+04 2.458800000000000000e+04 2.459700000000000000e+04 2.453200000000000000e+04 2.408300000000000000e+04 2.427800000000000000e+04 2.425700000000000000e+04 2.424500000000000000e+04 2.431100000000000000e+04 2.440700000000000000e+04 2.435700000000000000e+04 2.429200000000000000e+04 2.440800000000000000e+04 2.407400000000000000e+04 2.435300000000000000e+04 2.439000000000000000e+04 2.424200000000000000e+04 2.429300000000000000e+04 2.410700000000000000e+04 2.436100000000000000e+04 2.400300000000000000e+04 2.422300000000000000e+04 2.399500000000000000e+04 2.412400000000000000e+04 2.429200000000000000e+04 2.414500000000000000e+04 2.428500000000000000e+04 2.411500000000000000e+04 2.416500000000000000e+04 2.401500000000000000e+04 2.403200000000000000e+04 2.401500000000000000e+04 2.398200000000000000e+04 2.436800000000000000e+04 2.395400000000000000e+04 2.406100000000000000e+04 2.394800000000000000e+04 2.391600000000000000e+04 2.417300000000000000e+04 2.412900000000000000e+04 2.424100000000000000e+04 2.435500000000000000e+04 2.441300000000000000e+04 2.442200000000000000e+04 2.446600000000000000e+04 2.397900000000000000e+04 2.436700000000000000e+04 2.458200000000000000e+04 2.445900000000000000e+04 2.459300000000000000e+04 2.459800000000000000e+04 2.452200000000000000e+04 2.452400000000000000e+04 2.444200000000000000e+04 2.443500000000000000e+04 2.414600000000000000e+04 2.427200000000000000e+04 2.420400000000000000e+04 2.446600000000000000e+04 2.456700000000000000e+04 2.412800000000000000e+04 2.453500000000000000e+04 2.431400000000000000e+04 2.427800000000000000e+04 2.444600000000000000e+04 2.422200000000000000e+04 2.447700000000000000e+04 2.419500000000000000e+04 2.457300000000000000e+04 2.427800000000000000e+04 2.429700000000000000e+04 2.430500000000000000e+04 2.449200000000000000e+04 2.408700000000000000e+04 2.400500000000000000e+04 2.429800000000000000e+04 2.419900000000000000e+04 2.395600000000000000e+04 2.441700000000000000e+04 2.448600000000000000e+04 2.436400000000000000e+04 2.465200000000000000e+04 2.434800000000000000e+04 2.460500000000000000e+04 2.458500000000000000e+04 2.435900000000000000e+04 2.454600000000000000e+04 2.440100000000000000e+04 2.426500000000000000e+04 2.442500000000000000e+04 2.437400000000000000e+04 2.417500000000000000e+04 2.432200000000000000e+04 2.453900000000000000e+04 2.466400000000000000e+04 2.446500000000000000e+04 2.444100000000000000e+04 2.447900000000000000e+04 2.428200000000000000e+04 2.432400000000000000e+04 2.418600000000000000e+04 2.444800000000000000e+04 2.448700000000000000e+04 2.429500000000000000e+04 2.453300000000000000e+04 2.432700000000000000e+04 2.435300000000000000e+04 2.456400000000000000e+04 2.445200000000000000e+04 2.454700000000000000e+04 2.419200000000000000e+04 2.414200000000000000e+04 2.455300000000000000e+04 2.437100000000000000e+04 2.457200000000000000e+04 2.444100000000000000e+04 2.478700000000000000e+04 2.471700000000000000e+04 2.448400000000000000e+04 2.471100000000000000e+04 2.470100000000000000e+04 2.459400000000000000e+04 2.445300000000000000e+04 2.434200000000000000e+04 2.464600000000000000e+04 2.468000000000000000e+04 2.485400000000000000e+04 2.462300000000000000e+04 2.460200000000000000e+04 2.443800000000000000e+04 2.472500000000000000e+04 2.486400000000000000e+04 2.479500000000000000e+04 2.481200000000000000e+04 2.490700000000000000e+04 2.463000000000000000e+04 2.498700000000000000e+04 2.496800000000000000e+04 2.476100000000000000e+04 2.509600000000000000e+04 2.496500000000000000e+04 2.484000000000000000e+04 2.477100000000000000e+04 2.461900000000000000e+04 2.498900000000000000e+04 2.510900000000000000e+04 2.510700000000000000e+04 2.505600000000000000e+04 2.504600000000000000e+04 2.482600000000000000e+04 2.487400000000000000e+04 2.492600000000000000e+04 2.435100000000000000e+04 2.477700000000000000e+04 2.476500000000000000e+04 2.482000000000000000e+04 2.514700000000000000e+04 2.510500000000000000e+04 2.505800000000000000e+04 2.483700000000000000e+04 2.516900000000000000e+04 2.501200000000000000e+04 2.519200000000000000e+04 2.502900000000000000e+04 2.481500000000000000e+04 2.508600000000000000e+04 2.510100000000000000e+04 2.505500000000000000e+04 2.491000000000000000e+04 2.504800000000000000e+04 2.538500000000000000e+04 2.500300000000000000e+04 2.467900000000000000e+04 2.466500000000000000e+04 2.481900000000000000e+04 2.511100000000000000e+04 2.493000000000000000e+04 2.452800000000000000e+04 2.488800000000000000e+04 2.462000000000000000e+04 2.473300000000000000e+04 2.484600000000000000e+04 2.501600000000000000e+04 2.505100000000000000e+04 2.469600000000000000e+04 2.456700000000000000e+04 2.453300000000000000e+04 2.467600000000000000e+04 2.469100000000000000e+04 2.474800000000000000e+04 2.459000000000000000e+04 2.482800000000000000e+04 2.504200000000000000e+04 2.513100000000000000e+04 2.497100000000000000e+04 2.505500000000000000e+04 2.501200000000000000e+04 2.480200000000000000e+04 2.482200000000000000e+04 2.494500000000000000e+04 2.508600000000000000e+04 2.497000000000000000e+04 2.476100000000000000e+04 2.485800000000000000e+04 2.468800000000000000e+04 2.507100000000000000e+04 2.487300000000000000e+04 2.463300000000000000e+04 2.462200000000000000e+04 2.479300000000000000e+04 2.491600000000000000e+04 2.470400000000000000e+04 2.483000000000000000e+04 2.464600000000000000e+04 2.463700000000000000e+04 2.455800000000000000e+04 2.471200000000000000e+04 2.450000000000000000e+04 2.456700000000000000e+04 2.432400000000000000e+04 2.442800000000000000e+04 2.470600000000000000e+04 2.488100000000000000e+04 2.467500000000000000e+04 2.514400000000000000e+04 2.435800000000000000e+04 2.466500000000000000e+04 2.481700000000000000e+04 2.467500000000000000e+04 2.468100000000000000e+04 2.434200000000000000e+04 2.484400000000000000e+04 2.465200000000000000e+04 2.462400000000000000e+04 2.469500000000000000e+04 2.451100000000000000e+04 2.464800000000000000e+04 2.478700000000000000e+04 2.457000000000000000e+04 2.486400000000000000e+04 2.476700000000000000e+04 2.456700000000000000e+04 2.475300000000000000e+04 2.512300000000000000e+04 2.465200000000000000e+04 2.470200000000000000e+04 2.501300000000000000e+04 2.483900000000000000e+04 2.472000000000000000e+04 2.504800000000000000e+04 2.477700000000000000e+04 2.471700000000000000e+04 2.459900000000000000e+04 2.466100000000000000e+04 2.499500000000000000e+04 2.501900000000000000e+04 2.485500000000000000e+04 2.479000000000000000e+04 2.501900000000000000e+04 2.472800000000000000e+04 2.483400000000000000e+04 2.497000000000000000e+04 2.500600000000000000e+04 2.485600000000000000e+04 2.478000000000000000e+04 2.499800000000000000e+04 2.478200000000000000e+04 2.436300000000000000e+04 2.473300000000000000e+04 2.467100000000000000e+04 2.493400000000000000e+04 2.502500000000000000e+04 2.460000000000000000e+04 2.484000000000000000e+04 2.461300000000000000e+04 2.466100000000000000e+04 2.523700000000000000e+04 2.474000000000000000e+04 2.436600000000000000e+04 2.443800000000000000e+04 2.467800000000000000e+04 2.470000000000000000e+04 2.473400000000000000e+04 2.491300000000000000e+04 2.489800000000000000e+04 2.454800000000000000e+04 2.458600000000000000e+04 2.455000000000000000e+04 2.480300000000000000e+04 2.444600000000000000e+04 2.446500000000000000e+04 2.450300000000000000e+04 2.481900000000000000e+04 2.485200000000000000e+04 2.469600000000000000e+04 2.497800000000000000e+04 2.479500000000000000e+04 2.482600000000000000e+04 2.467100000000000000e+04 2.456100000000000000e+04 2.447300000000000000e+04 2.467800000000000000e+04 2.449600000000000000e+04 2.432000000000000000e+04 2.454100000000000000e+04 2.457700000000000000e+04 2.449800000000000000e+04 2.433600000000000000e+04 2.470000000000000000e+04 2.459200000000000000e+04 2.472400000000000000e+04 2.481600000000000000e+04 2.470000000000000000e+04 2.435400000000000000e+04 2.483400000000000000e+04 2.453100000000000000e+04 2.486200000000000000e+04 2.482900000000000000e+04 2.477300000000000000e+04 2.472200000000000000e+04 2.468600000000000000e+04 2.473900000000000000e+04 2.475300000000000000e+04 2.444100000000000000e+04 2.496300000000000000e+04 2.460900000000000000e+04 2.443200000000000000e+04 2.419400000000000000e+04 2.440100000000000000e+04 2.440400000000000000e+04 2.465200000000000000e+04 2.447200000000000000e+04 2.447100000000000000e+04 2.498900000000000000e+04 2.465200000000000000e+04 2.477000000000000000e+04 2.446600000000000000e+04 2.452500000000000000e+04 2.478200000000000000e+04 2.479500000000000000e+04 2.483400000000000000e+04 2.477200000000000000e+04 2.511100000000000000e+04 2.459300000000000000e+04 2.483300000000000000e+04 2.477900000000000000e+04 2.463200000000000000e+04 2.485700000000000000e+04 2.495600000000000000e+04 2.518500000000000000e+04 2.500600000000000000e+04 2.483000000000000000e+04 2.496300000000000000e+04 2.479500000000000000e+04 2.487900000000000000e+04 2.501100000000000000e+04 2.502600000000000000e+04 2.476900000000000000e+04 2.458800000000000000e+04 2.479500000000000000e+04 2.466700000000000000e+04 2.464200000000000000e+04 2.467500000000000000e+04 2.494400000000000000e+04 2.488700000000000000e+04 2.472700000000000000e+04 2.466300000000000000e+04 2.513500000000000000e+04 2.491700000000000000e+04 2.505600000000000000e+04 2.475800000000000000e+04 2.492800000000000000e+04 2.515700000000000000e+04 2.509200000000000000e+04 2.508800000000000000e+04 2.516900000000000000e+04 2.513500000000000000e+04 2.511800000000000000e+04 2.483700000000000000e+04 2.465300000000000000e+04 2.490400000000000000e+04 2.499600000000000000e+04 2.488900000000000000e+04 2.488700000000000000e+04 2.488800000000000000e+04 2.481900000000000000e+04 2.456800000000000000e+04 2.500200000000000000e+04 2.499400000000000000e+04 2.470600000000000000e+04 2.509800000000000000e+04 2.481700000000000000e+04 2.493400000000000000e+04 2.486800000000000000e+04 2.455400000000000000e+04 2.497200000000000000e+04 2.502900000000000000e+04 2.483900000000000000e+04 2.488300000000000000e+04 2.469400000000000000e+04 2.462000000000000000e+04 2.469100000000000000e+04 2.490900000000000000e+04 2.487500000000000000e+04 2.491600000000000000e+04 2.488500000000000000e+04 2.495800000000000000e+04 2.476500000000000000e+04 2.457700000000000000e+04 2.454000000000000000e+04 2.472900000000000000e+04 2.462400000000000000e+04 2.476700000000000000e+04 2.483700000000000000e+04 2.484000000000000000e+04 2.496300000000000000e+04 2.504100000000000000e+04 2.520000000000000000e+04 2.512200000000000000e+04 2.506600000000000000e+04 2.494900000000000000e+04 2.498700000000000000e+04 2.508500000000000000e+04 2.516200000000000000e+04 2.478900000000000000e+04 2.479300000000000000e+04 2.498400000000000000e+04 2.489600000000000000e+04 2.491600000000000000e+04 2.482500000000000000e+04 2.452600000000000000e+04 2.474200000000000000e+04 2.471200000000000000e+04 2.493100000000000000e+04 2.487100000000000000e+04 2.487400000000000000e+04 2.468300000000000000e+04 2.487900000000000000e+04 2.500500000000000000e+04 2.482300000000000000e+04 2.457800000000000000e+04 2.488100000000000000e+04 2.454700000000000000e+04 2.496000000000000000e+04 2.455200000000000000e+04 2.445900000000000000e+04 2.457300000000000000e+04 2.475900000000000000e+04 2.422300000000000000e+04 2.466300000000000000e+04 2.473200000000000000e+04 2.424300000000000000e+04 2.426900000000000000e+04 2.453600000000000000e+04 2.476900000000000000e+04 2.425100000000000000e+04 2.470300000000000000e+04 2.458700000000000000e+04 2.466400000000000000e+04 2.427200000000000000e+04 2.440400000000000000e+04 2.449000000000000000e+04 2.463100000000000000e+04 2.502600000000000000e+04 2.475500000000000000e+04 2.478500000000000000e+04 2.477200000000000000e+04 2.472600000000000000e+04 2.448400000000000000e+04 2.443800000000000000e+04 2.442800000000000000e+04 2.470400000000000000e+04 2.466600000000000000e+04 2.452200000000000000e+04 2.442600000000000000e+04 2.473800000000000000e+04 2.448000000000000000e+04 2.466100000000000000e+04 2.437600000000000000e+04 2.460200000000000000e+04 2.419900000000000000e+04 2.475800000000000000e+04 2.450300000000000000e+04 2.441400000000000000e+04 2.427000000000000000e+04 2.460500000000000000e+04 2.445200000000000000e+04 2.463600000000000000e+04 2.421000000000000000e+04 2.418000000000000000e+04 2.441900000000000000e+04 2.469800000000000000e+04 2.446300000000000000e+04 2.463400000000000000e+04 2.477300000000000000e+04 2.454700000000000000e+04 2.460900000000000000e+04 2.443400000000000000e+04 2.446300000000000000e+04 2.501800000000000000e+04 2.470600000000000000e+04 2.486000000000000000e+04 2.453500000000000000e+04 2.443100000000000000e+04 2.491300000000000000e+04 2.461100000000000000e+04 2.469500000000000000e+04 2.483500000000000000e+04 2.490500000000000000e+04 2.476100000000000000e+04 2.501200000000000000e+04 2.454900000000000000e+04 2.443700000000000000e+04 2.457400000000000000e+04 2.474800000000000000e+04 2.469000000000000000e+04 2.474800000000000000e+04 2.469400000000000000e+04 2.438800000000000000e+04 2.449900000000000000e+04 2.471100000000000000e+04 2.493500000000000000e+04 2.492300000000000000e+04 2.501100000000000000e+04 2.478700000000000000e+04 2.492100000000000000e+04 2.482500000000000000e+04 2.463200000000000000e+04 2.477900000000000000e+04 2.503100000000000000e+04 2.476300000000000000e+04 2.500900000000000000e+04 2.501800000000000000e+04 2.476900000000000000e+04 2.463200000000000000e+04 2.488000000000000000e+04 2.491200000000000000e+04 2.496100000000000000e+04 2.496300000000000000e+04 2.461400000000000000e+04 2.484800000000000000e+04 2.486600000000000000e+04 2.500000000000000000e+04 2.518100000000000000e+04 2.494000000000000000e+04 2.528900000000000000e+04 2.520100000000000000e+04 2.508700000000000000e+04 2.500500000000000000e+04 2.518100000000000000e+04 2.523500000000000000e+04 2.479300000000000000e+04 2.506900000000000000e+04 2.513600000000000000e+04 2.497500000000000000e+04 2.496900000000000000e+04 2.476300000000000000e+04 2.504900000000000000e+04 2.529000000000000000e+04 2.519100000000000000e+04 2.496400000000000000e+04 2.492900000000000000e+04 2.496500000000000000e+04 2.490000000000000000e+04 2.471500000000000000e+04 2.454800000000000000e+04 2.489200000000000000e+04 2.452900000000000000e+04 2.474400000000000000e+04 2.466400000000000000e+04 2.483600000000000000e+04 2.455100000000000000e+04 2.479500000000000000e+04 2.450400000000000000e+04 2.480300000000000000e+04 2.474900000000000000e+04 2.490900000000000000e+04 2.499600000000000000e+04 2.483700000000000000e+04 2.442100000000000000e+04 2.483300000000000000e+04 2.463100000000000000e+04 2.474500000000000000e+04 2.452800000000000000e+04 2.489500000000000000e+04 2.458400000000000000e+04 2.455000000000000000e+04 2.454700000000000000e+04 2.462800000000000000e+04 2.456700000000000000e+04 2.451100000000000000e+04 2.478900000000000000e+04 2.471900000000000000e+04 2.444100000000000000e+04 2.456200000000000000e+04 2.475200000000000000e+04 2.468800000000000000e+04 2.474800000000000000e+04 2.491100000000000000e+04 2.457500000000000000e+04 2.457100000000000000e+04 2.449000000000000000e+04 2.464900000000000000e+04 2.449100000000000000e+04 2.454200000000000000e+04 2.455000000000000000e+04 2.464300000000000000e+04 2.454200000000000000e+04 2.456000000000000000e+04 2.426300000000000000e+04 2.444800000000000000e+04 2.457500000000000000e+04 2.442500000000000000e+04 2.443600000000000000e+04 2.448300000000000000e+04 2.427500000000000000e+04 2.465800000000000000e+04 2.489200000000000000e+04 2.453300000000000000e+04 2.462800000000000000e+04 2.471900000000000000e+04 2.479600000000000000e+04 2.488900000000000000e+04 2.500800000000000000e+04 2.488700000000000000e+04 2.458200000000000000e+04 2.436100000000000000e+04 2.480600000000000000e+04 2.460800000000000000e+04 2.478200000000000000e+04 2.475700000000000000e+04 2.464900000000000000e+04 2.450200000000000000e+04 2.494900000000000000e+04 2.500200000000000000e+04 2.491400000000000000e+04 2.468700000000000000e+04 2.491300000000000000e+04 2.476200000000000000e+04 2.441800000000000000e+04 2.423600000000000000e+04 2.452200000000000000e+04 2.456200000000000000e+04 2.445900000000000000e+04 2.473400000000000000e+04 2.464100000000000000e+04 2.464400000000000000e+04 2.447800000000000000e+04 2.484600000000000000e+04 2.465900000000000000e+04 2.497000000000000000e+04 2.482200000000000000e+04 2.463200000000000000e+04 2.426600000000000000e+04 2.485500000000000000e+04 2.473400000000000000e+04 2.483500000000000000e+04 2.506900000000000000e+04 2.481500000000000000e+04 2.476700000000000000e+04 2.490500000000000000e+04 2.481300000000000000e+04 2.467100000000000000e+04 2.438000000000000000e+04 2.468500000000000000e+04 2.443700000000000000e+04 2.461700000000000000e+04 2.460000000000000000e+04 2.455400000000000000e+04 2.453200000000000000e+04 2.460200000000000000e+04 2.472500000000000000e+04 2.504300000000000000e+04 2.478100000000000000e+04 2.475100000000000000e+04 2.471300000000000000e+04 2.452500000000000000e+04 2.471700000000000000e+04 2.447400000000000000e+04 2.498000000000000000e+04 2.477000000000000000e+04 2.476600000000000000e+04 2.458200000000000000e+04 2.499000000000000000e+04 2.514800000000000000e+04 2.498100000000000000e+04 2.480900000000000000e+04 2.462700000000000000e+04 2.498000000000000000e+04 2.453000000000000000e+04 2.468400000000000000e+04 2.470600000000000000e+04 2.491300000000000000e+04 2.495400000000000000e+04 2.465000000000000000e+04 2.481000000000000000e+04 2.490000000000000000e+04 2.465600000000000000e+04 2.476600000000000000e+04 2.483600000000000000e+04 2.496300000000000000e+04 2.457100000000000000e+04 2.488400000000000000e+04 2.481200000000000000e+04 2.506100000000000000e+04 2.470800000000000000e+04 2.451800000000000000e+04 2.440800000000000000e+04 2.471200000000000000e+04 2.480300000000000000e+04 2.491100000000000000e+04 2.458000000000000000e+04 2.496400000000000000e+04 2.448300000000000000e+04 2.473300000000000000e+04 2.502000000000000000e+04 2.460100000000000000e+04 2.478700000000000000e+04 2.466800000000000000e+04 2.515500000000000000e+04 2.482400000000000000e+04 2.495600000000000000e+04 2.498300000000000000e+04 2.517600000000000000e+04 2.493700000000000000e+04 2.479700000000000000e+04 2.454800000000000000e+04 2.463000000000000000e+04 2.516900000000000000e+04 2.506600000000000000e+04 2.500500000000000000e+04 2.518200000000000000e+04 2.484400000000000000e+04 2.497800000000000000e+04 2.519700000000000000e+04 2.481600000000000000e+04 2.493100000000000000e+04 2.500900000000000000e+04 2.479900000000000000e+04 2.495900000000000000e+04 2.518800000000000000e+04 2.488600000000000000e+04 2.483300000000000000e+04 2.507000000000000000e+04 2.499500000000000000e+04 2.471300000000000000e+04 2.526900000000000000e+04 2.517800000000000000e+04 2.474500000000000000e+04 2.539400000000000000e+04 2.521000000000000000e+04 2.487700000000000000e+04 2.505000000000000000e+04 2.492600000000000000e+04 2.508700000000000000e+04 2.488200000000000000e+04 2.496400000000000000e+04 2.498800000000000000e+04 2.521700000000000000e+04 2.482300000000000000e+04 2.490300000000000000e+04 2.473500000000000000e+04 2.486700000000000000e+04 2.484200000000000000e+04 2.460200000000000000e+04 2.461800000000000000e+04 2.503600000000000000e+04 2.473300000000000000e+04 2.498200000000000000e+04 2.471300000000000000e+04 2.479300000000000000e+04 2.518000000000000000e+04 2.471700000000000000e+04 2.509000000000000000e+04 2.472300000000000000e+04 2.472200000000000000e+04 2.469800000000000000e+04 2.470700000000000000e+04 2.432800000000000000e+04 2.463500000000000000e+04 2.432900000000000000e+04 2.453700000000000000e+04 2.452800000000000000e+04 2.459100000000000000e+04 2.466600000000000000e+04 2.450800000000000000e+04 2.436700000000000000e+04 2.487400000000000000e+04 2.472000000000000000e+04 2.473000000000000000e+04 2.472700000000000000e+04 2.478800000000000000e+04 2.468200000000000000e+04 2.469300000000000000e+04 2.482100000000000000e+04 2.434100000000000000e+04 2.461900000000000000e+04 2.446400000000000000e+04 2.471500000000000000e+04 2.444200000000000000e+04 2.452200000000000000e+04 2.470000000000000000e+04 2.431400000000000000e+04 2.458300000000000000e+04 2.406900000000000000e+04 2.474400000000000000e+04 2.459000000000000000e+04 2.483500000000000000e+04 2.476100000000000000e+04 2.458100000000000000e+04 2.455000000000000000e+04 2.447800000000000000e+04 2.466200000000000000e+04 2.457500000000000000e+04 2.480600000000000000e+04 2.490200000000000000e+04 2.492800000000000000e+04 2.476300000000000000e+04 2.474500000000000000e+04 2.474900000000000000e+04 2.459800000000000000e+04 2.465200000000000000e+04 2.499700000000000000e+04 2.484600000000000000e+04 2.484700000000000000e+04 2.518900000000000000e+04 2.501300000000000000e+04 2.495200000000000000e+04 2.524800000000000000e+04 2.497300000000000000e+04 2.503100000000000000e+04 2.538000000000000000e+04 2.496700000000000000e+04 2.501400000000000000e+04 2.529400000000000000e+04 2.474900000000000000e+04 2.507300000000000000e+04 2.522600000000000000e+04 2.496900000000000000e+04 2.491400000000000000e+04 2.484400000000000000e+04 2.528900000000000000e+04 2.496400000000000000e+04 2.517000000000000000e+04 2.489600000000000000e+04 2.500600000000000000e+04 2.487200000000000000e+04 2.504700000000000000e+04 2.506400000000000000e+04 2.477300000000000000e+04 2.527900000000000000e+04 2.473600000000000000e+04 2.490000000000000000e+04 2.496100000000000000e+04 2.512600000000000000e+04 2.524100000000000000e+04 2.486100000000000000e+04 2.498200000000000000e+04 2.491100000000000000e+04 2.481900000000000000e+04 2.486600000000000000e+04 2.474400000000000000e+04 2.467600000000000000e+04 2.460200000000000000e+04 2.455900000000000000e+04 2.493500000000000000e+04 2.454200000000000000e+04 2.474500000000000000e+04 2.502600000000000000e+04 2.467300000000000000e+04 2.511700000000000000e+04 2.480100000000000000e+04 2.478800000000000000e+04 2.494000000000000000e+04 2.483900000000000000e+04 2.485000000000000000e+04 2.490700000000000000e+04 2.520300000000000000e+04 2.478700000000000000e+04 2.507900000000000000e+04 2.477000000000000000e+04 2.488200000000000000e+04 2.488800000000000000e+04 2.495700000000000000e+04 2.483600000000000000e+04 2.505300000000000000e+04 2.487300000000000000e+04 2.486400000000000000e+04 2.463000000000000000e+04 2.477500000000000000e+04 2.464500000000000000e+04 2.479600000000000000e+04 2.500600000000000000e+04 2.462700000000000000e+04 2.463500000000000000e+04 2.492400000000000000e+04 2.438800000000000000e+04 2.431300000000000000e+04 2.459600000000000000e+04 2.463500000000000000e+04 2.451100000000000000e+04 2.471500000000000000e+04 2.472700000000000000e+04 2.473800000000000000e+04 2.452900000000000000e+04 2.463000000000000000e+04 2.478900000000000000e+04 2.432100000000000000e+04 2.469000000000000000e+04 2.456600000000000000e+04 2.453800000000000000e+04 2.465200000000000000e+04 2.469200000000000000e+04 2.475200000000000000e+04 2.488400000000000000e+04 2.483100000000000000e+04 2.491100000000000000e+04 2.487700000000000000e+04 2.459400000000000000e+04 2.494500000000000000e+04 2.483100000000000000e+04 2.492900000000000000e+04 2.474000000000000000e+04 2.461700000000000000e+04 2.490100000000000000e+04 2.482300000000000000e+04 2.482500000000000000e+04 2.477900000000000000e+04 2.472900000000000000e+04 2.476800000000000000e+04 2.497000000000000000e+04 2.466600000000000000e+04 2.483800000000000000e+04 2.469500000000000000e+04 2.479700000000000000e+04 2.480300000000000000e+04 2.497600000000000000e+04 2.464600000000000000e+04 2.458400000000000000e+04 2.432300000000000000e+04 2.473700000000000000e+04 2.441300000000000000e+04 2.458400000000000000e+04 2.450400000000000000e+04 2.423500000000000000e+04 2.486400000000000000e+04 2.448500000000000000e+04 2.471600000000000000e+04 2.502600000000000000e+04 2.479600000000000000e+04 2.503600000000000000e+04 2.464800000000000000e+04 2.475700000000000000e+04 2.473500000000000000e+04 2.502300000000000000e+04 2.452700000000000000e+04 2.496900000000000000e+04 2.459700000000000000e+04 2.484900000000000000e+04 2.532200000000000000e+04 2.483100000000000000e+04 2.507200000000000000e+04 2.484500000000000000e+04 2.481700000000000000e+04 2.486900000000000000e+04 2.475800000000000000e+04 2.509200000000000000e+04 2.530000000000000000e+04 2.492500000000000000e+04 2.516500000000000000e+04 2.491000000000000000e+04 2.483300000000000000e+04 2.537400000000000000e+04 2.513200000000000000e+04 2.516400000000000000e+04 2.490800000000000000e+04 2.503000000000000000e+04 2.450600000000000000e+04 2.480900000000000000e+04 2.505300000000000000e+04 2.480100000000000000e+04 2.465100000000000000e+04 2.483000000000000000e+04 2.503800000000000000e+04 2.504700000000000000e+04 2.471500000000000000e+04 2.469100000000000000e+04 2.478600000000000000e+04 2.497100000000000000e+04 2.464800000000000000e+04 2.479900000000000000e+04 2.501900000000000000e+04 2.471800000000000000e+04 2.454800000000000000e+04 2.465300000000000000e+04 2.449000000000000000e+04 2.461100000000000000e+04 2.470700000000000000e+04 2.463200000000000000e+04 2.423400000000000000e+04 2.428700000000000000e+04 2.444900000000000000e+04 2.468300000000000000e+04 2.457000000000000000e+04 2.434900000000000000e+04 2.437700000000000000e+04 2.427200000000000000e+04 2.462100000000000000e+04 2.429800000000000000e+04 2.416500000000000000e+04 2.433300000000000000e+04 2.408400000000000000e+04 2.433200000000000000e+04 2.432300000000000000e+04 2.439200000000000000e+04 2.457600000000000000e+04 2.437400000000000000e+04 2.444400000000000000e+04 2.429300000000000000e+04 2.462100000000000000e+04 2.479700000000000000e+04 2.460900000000000000e+04 2.467900000000000000e+04 2.431400000000000000e+04 2.454500000000000000e+04 2.454400000000000000e+04 2.472800000000000000e+04 2.481100000000000000e+04 2.470500000000000000e+04 2.478700000000000000e+04 2.477300000000000000e+04 2.464800000000000000e+04 2.493400000000000000e+04 2.486900000000000000e+04 2.489500000000000000e+04 2.459800000000000000e+04 2.503400000000000000e+04 2.514300000000000000e+04 2.507900000000000000e+04 2.517300000000000000e+04 2.524800000000000000e+04 2.521200000000000000e+04 2.529700000000000000e+04 2.493100000000000000e+04 2.518700000000000000e+04 2.488800000000000000e+04 2.468700000000000000e+04 2.505500000000000000e+04 2.498300000000000000e+04 2.500800000000000000e+04 2.493900000000000000e+04 2.486000000000000000e+04 2.493700000000000000e+04 2.484500000000000000e+04 2.491000000000000000e+04 2.519500000000000000e+04 2.503100000000000000e+04 2.502700000000000000e+04 2.485800000000000000e+04 2.529200000000000000e+04 2.504000000000000000e+04 2.512300000000000000e+04 2.500100000000000000e+04 2.523600000000000000e+04 2.494100000000000000e+04 2.529100000000000000e+04 2.514400000000000000e+04 2.549200000000000000e+04 2.496100000000000000e+04 2.538100000000000000e+04 2.535900000000000000e+04 2.488400000000000000e+04 2.497800000000000000e+04 2.479500000000000000e+04 2.505500000000000000e+04 2.514400000000000000e+04 2.540000000000000000e+04 2.511400000000000000e+04 2.503500000000000000e+04 2.517000000000000000e+04 2.541000000000000000e+04 2.524300000000000000e+04 2.527900000000000000e+04 2.514000000000000000e+04 2.495000000000000000e+04 2.534400000000000000e+04 2.535300000000000000e+04 2.515200000000000000e+04 2.544500000000000000e+04 2.538700000000000000e+04 2.526400000000000000e+04 2.542300000000000000e+04 2.543400000000000000e+04 2.533400000000000000e+04 2.507800000000000000e+04 2.510700000000000000e+04 2.526200000000000000e+04 2.503200000000000000e+04 2.488900000000000000e+04 2.495000000000000000e+04 2.523000000000000000e+04 2.537700000000000000e+04 2.560400000000000000e+04 2.560800000000000000e+04 2.515800000000000000e+04 2.538000000000000000e+04 2.539600000000000000e+04 2.495400000000000000e+04 2.492600000000000000e+04 2.480000000000000000e+04 2.522000000000000000e+04 2.527500000000000000e+04 2.536900000000000000e+04 2.550000000000000000e+04 2.537400000000000000e+04 2.554100000000000000e+04 2.561600000000000000e+04 2.546900000000000000e+04 2.521400000000000000e+04 2.529800000000000000e+04 2.561300000000000000e+04 2.522800000000000000e+04 2.550600000000000000e+04 2.555400000000000000e+04 2.558100000000000000e+04 2.539500000000000000e+04 2.535100000000000000e+04 2.504300000000000000e+04 2.513700000000000000e+04 2.519700000000000000e+04 2.483000000000000000e+04 2.494600000000000000e+04 2.516100000000000000e+04 2.496800000000000000e+04 2.507100000000000000e+04 2.529300000000000000e+04 2.536300000000000000e+04 2.519200000000000000e+04 2.494100000000000000e+04 2.480200000000000000e+04 2.500600000000000000e+04 2.537600000000000000e+04 2.502300000000000000e+04 2.522000000000000000e+04 2.519300000000000000e+04 2.506800000000000000e+04 2.515600000000000000e+04 2.544100000000000000e+04 2.525300000000000000e+04 2.520800000000000000e+04 2.540200000000000000e+04 2.551600000000000000e+04 2.567100000000000000e+04 2.541400000000000000e+04 2.543500000000000000e+04 2.523500000000000000e+04 2.513500000000000000e+04 2.517500000000000000e+04 2.535300000000000000e+04 2.472700000000000000e+04 2.520900000000000000e+04 2.485000000000000000e+04 2.530900000000000000e+04 2.486200000000000000e+04 2.523900000000000000e+04 2.502600000000000000e+04 2.494200000000000000e+04 2.523100000000000000e+04 2.503500000000000000e+04 2.455000000000000000e+04 2.390000000000000000e+04 2.356000000000000000e+04 2.325000000000000000e+04 2.331600000000000000e+04 2.280700000000000000e+04 2.228500000000000000e+04 2.248400000000000000e+04 2.166400000000000000e+04 2.154600000000000000e+04 2.120100000000000000e+04 2.109800000000000000e+04 2.087600000000000000e+04 2.077900000000000000e+04 2.053300000000000000e+04 2.027500000000000000e+04 2.005900000000000000e+04 2.015900000000000000e+04 1.994100000000000000e+04 1.982700000000000000e+04 1.947500000000000000e+04 1.918500000000000000e+04 1.895400000000000000e+04 1.900600000000000000e+04 1.861600000000000000e+04 1.847800000000000000e+04 1.834700000000000000e+04 1.871500000000000000e+04 1.855000000000000000e+04 1.851000000000000000e+04 1.842500000000000000e+04 1.795200000000000000e+04 1.804100000000000000e+04 1.791800000000000000e+04 1.757600000000000000e+04 1.753000000000000000e+04 1.768100000000000000e+04 1.745400000000000000e+04 1.727100000000000000e+04 1.734300000000000000e+04 1.750900000000000000e+04 1.708600000000000000e+04 1.714600000000000000e+04 1.712400000000000000e+04 1.731500000000000000e+04 1.712900000000000000e+04 1.673000000000000000e+04 1.677100000000000000e+04 1.666300000000000000e+04 1.654800000000000000e+04 1.666700000000000000e+04 1.658800000000000000e+04 1.662300000000000000e+04 1.646500000000000000e+04 1.656300000000000000e+04 1.611800000000000000e+04 1.597200000000000000e+04 1.612700000000000000e+04 1.609600000000000000e+04 1.618900000000000000e+04 1.603000000000000000e+04 1.601600000000000000e+04 1.576500000000000000e+04 1.584700000000000000e+04 1.574300000000000000e+04 1.562400000000000000e+04 1.549000000000000000e+04 1.554400000000000000e+04 1.550200000000000000e+04 1.537800000000000000e+04 1.543200000000000000e+04 1.530700000000000000e+04 1.542600000000000000e+04 1.532400000000000000e+04 1.533900000000000000e+04 1.530400000000000000e+04 1.504400000000000000e+04 1.510900000000000000e+04 1.505200000000000000e+04 1.491500000000000000e+04 1.500000000000000000e+04 1.514000000000000000e+04 1.484600000000000000e+04 1.482300000000000000e+04 1.469400000000000000e+04 1.487500000000000000e+04 1.477000000000000000e+04 1.477800000000000000e+04 1.453600000000000000e+04 1.463600000000000000e+04 1.450500000000000000e+04 1.433800000000000000e+04 1.446900000000000000e+04 1.434500000000000000e+04 1.457400000000000000e+04 1.427100000000000000e+04 1.420700000000000000e+04 1.397700000000000000e+04 1.436500000000000000e+04 1.395200000000000000e+04 1.390800000000000000e+04 1.410200000000000000e+04 1.421000000000000000e+04 1.416000000000000000e+04 1.387300000000000000e+04 1.393600000000000000e+04 1.369200000000000000e+04 1.396500000000000000e+04 1.372600000000000000e+04 1.377800000000000000e+04 1.367600000000000000e+04 1.360600000000000000e+04 1.366300000000000000e+04 1.352400000000000000e+04 1.350300000000000000e+04 1.335100000000000000e+04 1.350100000000000000e+04 1.336600000000000000e+04 1.350900000000000000e+04 1.343300000000000000e+04 1.335000000000000000e+04 1.321800000000000000e+04 1.309400000000000000e+04 1.317900000000000000e+04 1.307400000000000000e+04 1.310300000000000000e+04 1.302600000000000000e+04 1.304400000000000000e+04 1.305600000000000000e+04 1.299700000000000000e+04 1.307300000000000000e+04 1.297900000000000000e+04 1.294200000000000000e+04 1.286700000000000000e+04 1.274900000000000000e+04 1.278800000000000000e+04 1.312800000000000000e+04 1.289900000000000000e+04 1.277900000000000000e+04 1.262400000000000000e+04 1.281400000000000000e+04 1.275300000000000000e+04 1.272900000000000000e+04 1.268200000000000000e+04 1.273700000000000000e+04 1.269200000000000000e+04 1.259000000000000000e+04 1.263800000000000000e+04 1.256800000000000000e+04 1.250700000000000000e+04 1.243300000000000000e+04 1.248100000000000000e+04 1.240800000000000000e+04 1.244400000000000000e+04 1.254600000000000000e+04 1.229400000000000000e+04 1.257700000000000000e+04 1.235800000000000000e+04 1.219100000000000000e+04 1.221100000000000000e+04 1.222600000000000000e+04 1.224300000000000000e+04 1.214500000000000000e+04 1.219600000000000000e+04 1.222600000000000000e+04 1.204900000000000000e+04 1.209900000000000000e+04 1.218100000000000000e+04 1.215900000000000000e+04 1.207100000000000000e+04 1.210800000000000000e+04 1.204100000000000000e+04 1.178600000000000000e+04 1.192300000000000000e+04 1.189000000000000000e+04 1.192200000000000000e+04 1.178500000000000000e+04 1.202200000000000000e+04 1.192000000000000000e+04 1.178900000000000000e+04 1.191500000000000000e+04 1.169400000000000000e+04 1.181400000000000000e+04 1.181000000000000000e+04 1.177300000000000000e+04 1.187000000000000000e+04 1.174600000000000000e+04 1.183500000000000000e+04 1.162600000000000000e+04 1.165400000000000000e+04 1.176800000000000000e+04 1.150900000000000000e+04 1.166900000000000000e+04 1.148700000000000000e+04 1.143700000000000000e+04 1.149600000000000000e+04 1.168200000000000000e+04 1.146800000000000000e+04 1.158300000000000000e+04 1.139200000000000000e+04 1.126300000000000000e+04 1.147100000000000000e+04 1.134800000000000000e+04 1.124600000000000000e+04 1.141700000000000000e+04 1.108200000000000000e+04 1.129900000000000000e+04 1.138600000000000000e+04 1.141200000000000000e+04 1.122800000000000000e+04 1.124200000000000000e+04 1.118100000000000000e+04 1.125500000000000000e+04 1.119500000000000000e+04 1.101800000000000000e+04 1.116300000000000000e+04 1.127200000000000000e+04 1.122400000000000000e+04 1.121700000000000000e+04 1.096900000000000000e+04 1.114500000000000000e+04 1.097100000000000000e+04 1.101200000000000000e+04 1.096500000000000000e+04 1.093200000000000000e+04 1.097900000000000000e+04 1.099800000000000000e+04 1.092100000000000000e+04 1.108000000000000000e+04 1.100300000000000000e+04 1.088400000000000000e+04 1.096100000000000000e+04 1.094200000000000000e+04 1.074100000000000000e+04 1.093900000000000000e+04 1.089300000000000000e+04 1.087800000000000000e+04 1.076300000000000000e+04 1.073100000000000000e+04 1.092100000000000000e+04 1.085700000000000000e+04 1.067000000000000000e+04 1.067100000000000000e+04 1.058900000000000000e+04 1.090400000000000000e+04 1.061800000000000000e+04 1.056200000000000000e+04 1.058400000000000000e+04 1.057800000000000000e+04 1.044800000000000000e+04 1.056400000000000000e+04 1.068700000000000000e+04 1.043600000000000000e+04 1.073700000000000000e+04 1.051400000000000000e+04 1.052400000000000000e+04 1.058100000000000000e+04 1.042800000000000000e+04 1.049900000000000000e+04 1.053500000000000000e+04 1.049700000000000000e+04 1.034400000000000000e+04 1.040800000000000000e+04 1.036900000000000000e+04 1.025100000000000000e+04 1.039200000000000000e+04 1.045000000000000000e+04 1.031400000000000000e+04 1.030800000000000000e+04 1.025800000000000000e+04 1.049700000000000000e+04 1.033300000000000000e+04 1.025800000000000000e+04 1.030400000000000000e+04 1.032800000000000000e+04 1.043700000000000000e+04 1.026000000000000000e+04 1.020400000000000000e+04 1.026300000000000000e+04 1.025300000000000000e+04 1.040100000000000000e+04 1.034700000000000000e+04 1.029800000000000000e+04 1.022200000000000000e+04 1.015500000000000000e+04 1.014700000000000000e+04 1.015600000000000000e+04 1.023700000000000000e+04 1.009400000000000000e+04 1.010500000000000000e+04 1.016000000000000000e+04 1.009000000000000000e+04 1.026900000000000000e+04 1.023800000000000000e+04 1.010100000000000000e+04 1.006700000000000000e+04 9.937000000000000000e+03 1.011200000000000000e+04 9.947000000000000000e+03 9.903000000000000000e+03 9.984000000000000000e+03 9.926000000000000000e+03 9.988000000000000000e+03 9.843000000000000000e+03 9.879000000000000000e+03 1.016300000000000000e+04 9.903000000000000000e+03 1.002600000000000000e+04 9.765000000000000000e+03 9.969000000000000000e+03 9.919000000000000000e+03 9.933000000000000000e+03 9.829000000000000000e+03 9.933000000000000000e+03 9.858000000000000000e+03 9.775000000000000000e+03 9.860000000000000000e+03 9.844000000000000000e+03 9.786000000000000000e+03 9.864000000000000000e+03 9.762000000000000000e+03 9.778000000000000000e+03 9.800000000000000000e+03 9.675000000000000000e+03 9.716000000000000000e+03 9.718000000000000000e+03 9.798000000000000000e+03 9.818000000000000000e+03 9.768000000000000000e+03 9.834000000000000000e+03 9.659000000000000000e+03 9.650000000000000000e+03 9.418000000000000000e+03 9.713000000000000000e+03 9.662000000000000000e+03 9.603000000000000000e+03 9.552000000000000000e+03 9.590000000000000000e+03 9.563000000000000000e+03 9.668000000000000000e+03 9.672000000000000000e+03 9.681000000000000000e+03 9.693000000000000000e+03 9.672000000000000000e+03 9.727000000000000000e+03 9.627000000000000000e+03 9.494000000000000000e+03 9.497000000000000000e+03 9.369000000000000000e+03 9.610000000000000000e+03 9.317000000000000000e+03 9.486000000000000000e+03 9.328000000000000000e+03 9.597000000000000000e+03 9.499000000000000000e+03 9.405000000000000000e+03 9.649000000000000000e+03 9.450000000000000000e+03 9.365000000000000000e+03 9.312000000000000000e+03 9.496000000000000000e+03 9.473000000000000000e+03 9.269000000000000000e+03 9.358000000000000000e+03 9.535000000000000000e+03 9.457000000000000000e+03 9.421000000000000000e+03 9.308000000000000000e+03 9.539000000000000000e+03 9.417000000000000000e+03 9.309000000000000000e+03 9.351000000000000000e+03 9.560000000000000000e+03 9.451000000000000000e+03 9.298000000000000000e+03 9.158000000000000000e+03 9.427000000000000000e+03 9.173000000000000000e+03 9.315000000000000000e+03 9.312000000000000000e+03 9.405000000000000000e+03 9.288000000000000000e+03 9.291000000000000000e+03 9.283000000000000000e+03 9.364000000000000000e+03 9.312000000000000000e+03 9.241000000000000000e+03 9.462000000000000000e+03 9.285000000000000000e+03 9.313000000000000000e+03 9.092000000000000000e+03 9.152000000000000000e+03 9.126000000000000000e+03 9.191000000000000000e+03 9.270000000000000000e+03 9.263000000000000000e+03 9.058000000000000000e+03 9.214000000000000000e+03 9.145000000000000000e+03 9.128000000000000000e+03 9.092000000000000000e+03 9.212000000000000000e+03 9.099000000000000000e+03 9.088000000000000000e+03 9.355000000000000000e+03 9.232000000000000000e+03 8.988000000000000000e+03 9.126000000000000000e+03 9.302000000000000000e+03 9.186000000000000000e+03 9.162000000000000000e+03 9.230000000000000000e+03 9.069000000000000000e+03 9.244000000000000000e+03 9.098000000000000000e+03 9.229000000000000000e+03 9.021000000000000000e+03 9.095000000000000000e+03 8.984000000000000000e+03 9.051000000000000000e+03 9.204000000000000000e+03 9.060000000000000000e+03 8.996000000000000000e+03 8.917000000000000000e+03 9.214000000000000000e+03 9.159000000000000000e+03 8.899000000000000000e+03 8.932000000000000000e+03 8.943000000000000000e+03 9.026000000000000000e+03 9.167000000000000000e+03 9.084000000000000000e+03 9.138000000000000000e+03 8.964000000000000000e+03 9.083000000000000000e+03 8.949000000000000000e+03 9.032000000000000000e+03 8.936000000000000000e+03 8.941000000000000000e+03 8.977000000000000000e+03 8.927000000000000000e+03 8.929000000000000000e+03 8.933000000000000000e+03 8.969000000000000000e+03 8.912000000000000000e+03 8.976000000000000000e+03 8.857000000000000000e+03 8.870000000000000000e+03 8.861000000000000000e+03 9.032000000000000000e+03 8.811000000000000000e+03 8.816000000000000000e+03 8.749000000000000000e+03 8.706000000000000000e+03 8.774000000000000000e+03 8.946000000000000000e+03 8.839000000000000000e+03 8.840000000000000000e+03 8.880000000000000000e+03 8.969000000000000000e+03 8.707000000000000000e+03 8.714000000000000000e+03 8.695000000000000000e+03 8.742000000000000000e+03 8.620000000000000000e+03 8.644000000000000000e+03 8.794000000000000000e+03 8.950000000000000000e+03 8.660000000000000000e+03 8.670000000000000000e+03 8.787000000000000000e+03 8.735000000000000000e+03 8.679000000000000000e+03 8.721000000000000000e+03 8.620000000000000000e+03 8.577000000000000000e+03 8.512000000000000000e+03 8.622000000000000000e+03 8.732000000000000000e+03 8.799000000000000000e+03 8.648000000000000000e+03 8.637000000000000000e+03 8.533000000000000000e+03 8.752000000000000000e+03 8.666000000000000000e+03 8.708000000000000000e+03 8.581000000000000000e+03 8.827000000000000000e+03 8.571000000000000000e+03 8.485000000000000000e+03 8.605000000000000000e+03 8.598000000000000000e+03 8.643000000000000000e+03 8.415000000000000000e+03 8.501000000000000000e+03 8.592000000000000000e+03 8.454000000000000000e+03 8.483000000000000000e+03 8.575000000000000000e+03 8.572000000000000000e+03 8.513000000000000000e+03 8.547000000000000000e+03 8.508000000000000000e+03 8.423000000000000000e+03 8.573000000000000000e+03 8.369000000000000000e+03 8.472000000000000000e+03 8.461000000000000000e+03 8.632000000000000000e+03 8.472000000000000000e+03 8.405000000000000000e+03 8.756000000000000000e+03 8.645000000000000000e+03 8.436000000000000000e+03 8.510000000000000000e+03 8.358000000000000000e+03 8.483000000000000000e+03 8.359000000000000000e+03 8.425000000000000000e+03 8.496000000000000000e+03 8.481000000000000000e+03 8.465000000000000000e+03 8.462000000000000000e+03 8.354000000000000000e+03 8.601000000000000000e+03 8.373000000000000000e+03 8.257000000000000000e+03 8.327000000000000000e+03 8.275000000000000000e+03 8.429000000000000000e+03 8.379000000000000000e+03 8.333000000000000000e+03 8.326000000000000000e+03 8.502000000000000000e+03 8.283000000000000000e+03 8.574000000000000000e+03 8.376000000000000000e+03 8.244000000000000000e+03 8.311000000000000000e+03 8.344000000000000000e+03 8.178000000000000000e+03 8.236000000000000000e+03 8.321000000000000000e+03 8.207000000000000000e+03 8.361000000000000000e+03 8.366000000000000000e+03 8.263000000000000000e+03 8.360000000000000000e+03 8.263000000000000000e+03 8.346000000000000000e+03 8.183000000000000000e+03 8.378000000000000000e+03 8.320000000000000000e+03 8.089000000000000000e+03 8.328000000000000000e+03 8.160000000000000000e+03 8.131000000000000000e+03 8.278000000000000000e+03 8.259000000000000000e+03 8.250000000000000000e+03 8.205000000000000000e+03 8.059000000000000000e+03 8.220000000000000000e+03 8.168000000000000000e+03 8.081000000000000000e+03 8.032000000000000000e+03 8.206000000000000000e+03 8.122000000000000000e+03 8.001000000000000000e+03 8.241000000000000000e+03 8.227000000000000000e+03 8.203000000000000000e+03 8.182000000000000000e+03 8.058000000000000000e+03 8.214000000000000000e+03 8.162000000000000000e+03 8.096000000000000000e+03 8.177000000000000000e+03 8.033000000000000000e+03 8.016000000000000000e+03 8.015000000000000000e+03 7.894000000000000000e+03 8.109000000000000000e+03 7.983000000000000000e+03 7.962000000000000000e+03 7.981000000000000000e+03 8.000000000000000000e+03 8.093000000000000000e+03 7.897000000000000000e+03 8.024000000000000000e+03 7.990000000000000000e+03 7.999000000000000000e+03 8.000000000000000000e+03 8.029000000000000000e+03 8.021000000000000000e+03 7.982000000000000000e+03 7.800000000000000000e+03 7.842000000000000000e+03 7.976000000000000000e+03 8.036000000000000000e+03 8.061000000000000000e+03 7.881000000000000000e+03 7.981000000000000000e+03 7.893000000000000000e+03 7.952000000000000000e+03 7.812000000000000000e+03 7.862000000000000000e+03 7.967000000000000000e+03 8.035000000000000000e+03 7.894000000000000000e+03 7.733000000000000000e+03 7.801000000000000000e+03 7.919000000000000000e+03 7.706000000000000000e+03 7.917000000000000000e+03 7.890000000000000000e+03 8.013000000000000000e+03 7.939000000000000000e+03 7.920000000000000000e+03 8.108000000000000000e+03 7.767000000000000000e+03 7.943000000000000000e+03 7.851000000000000000e+03 7.950000000000000000e+03 7.675000000000000000e+03 7.846000000000000000e+03 7.901000000000000000e+03 7.872000000000000000e+03 8.070000000000000000e+03 7.842000000000000000e+03 7.873000000000000000e+03 7.748000000000000000e+03 7.776000000000000000e+03 7.865000000000000000e+03 7.797000000000000000e+03 7.969000000000000000e+03 7.776000000000000000e+03 7.706000000000000000e+03 7.702000000000000000e+03 7.643000000000000000e+03 7.788000000000000000e+03 7.753000000000000000e+03 7.570000000000000000e+03 7.683000000000000000e+03 7.675000000000000000e+03 7.848000000000000000e+03 7.775000000000000000e+03 7.680000000000000000e+03 7.726000000000000000e+03 7.705000000000000000e+03 7.868000000000000000e+03 7.764000000000000000e+03 7.840000000000000000e+03 7.779000000000000000e+03 7.701000000000000000e+03 7.847000000000000000e+03 7.833000000000000000e+03 7.726000000000000000e+03 7.724000000000000000e+03 7.664000000000000000e+03 7.712000000000000000e+03 7.824000000000000000e+03 7.671000000000000000e+03 7.579000000000000000e+03 7.672000000000000000e+03 7.748000000000000000e+03 7.704000000000000000e+03 7.682000000000000000e+03 7.770000000000000000e+03 7.737000000000000000e+03 7.719000000000000000e+03 7.803000000000000000e+03 7.698000000000000000e+03 7.632000000000000000e+03 7.485000000000000000e+03 7.671000000000000000e+03 7.649000000000000000e+03 7.810000000000000000e+03 7.794000000000000000e+03 7.654000000000000000e+03 7.810000000000000000e+03 7.576000000000000000e+03 7.490000000000000000e+03 7.673000000000000000e+03 7.799000000000000000e+03 7.637000000000000000e+03 7.510000000000000000e+03 7.644000000000000000e+03 7.704000000000000000e+03 7.591000000000000000e+03 7.706000000000000000e+03 7.661000000000000000e+03 7.582000000000000000e+03 7.500000000000000000e+03 7.590000000000000000e+03 7.620000000000000000e+03 7.525000000000000000e+03 7.518000000000000000e+03 7.521000000000000000e+03 7.604000000000000000e+03 7.553000000000000000e+03 7.564000000000000000e+03 7.477000000000000000e+03 7.602000000000000000e+03 7.606000000000000000e+03 7.505000000000000000e+03 7.605000000000000000e+03 7.511000000000000000e+03 7.516000000000000000e+03 7.401000000000000000e+03 7.395000000000000000e+03 7.518000000000000000e+03 7.404000000000000000e+03 7.336000000000000000e+03 7.511000000000000000e+03 7.515000000000000000e+03 7.572000000000000000e+03 7.350000000000000000e+03 7.421000000000000000e+03 7.474000000000000000e+03 7.371000000000000000e+03 7.526000000000000000e+03 7.407000000000000000e+03 7.383000000000000000e+03 7.489000000000000000e+03 7.472000000000000000e+03 7.488000000000000000e+03 7.364000000000000000e+03 7.370000000000000000e+03 7.423000000000000000e+03 7.632000000000000000e+03 7.469000000000000000e+03 7.692000000000000000e+03 7.442000000000000000e+03 7.380000000000000000e+03 7.463000000000000000e+03 7.341000000000000000e+03 7.409000000000000000e+03 7.550000000000000000e+03 7.348000000000000000e+03 7.503000000000000000e+03 7.394000000000000000e+03 7.402000000000000000e+03 7.340000000000000000e+03 7.364000000000000000e+03 7.454000000000000000e+03 7.388000000000000000e+03 7.347000000000000000e+03 7.377000000000000000e+03 7.319000000000000000e+03 7.185000000000000000e+03 7.343000000000000000e+03 7.268000000000000000e+03 7.463000000000000000e+03 7.388000000000000000e+03 7.340000000000000000e+03 7.373000000000000000e+03 7.382000000000000000e+03 7.249000000000000000e+03 7.169000000000000000e+03 7.317000000000000000e+03 7.433000000000000000e+03 7.398000000000000000e+03 7.313000000000000000e+03 7.327000000000000000e+03 7.363000000000000000e+03 7.336000000000000000e+03 7.367000000000000000e+03 7.267000000000000000e+03 7.123000000000000000e+03 7.185000000000000000e+03 7.325000000000000000e+03 7.281000000000000000e+03 7.379000000000000000e+03 7.203000000000000000e+03 7.238000000000000000e+03 7.429000000000000000e+03 7.159000000000000000e+03 7.347000000000000000e+03 7.185000000000000000e+03 7.309000000000000000e+03 7.329000000000000000e+03 7.151000000000000000e+03 7.304000000000000000e+03 7.235000000000000000e+03 7.285000000000000000e+03 7.253000000000000000e+03 7.260000000000000000e+03 7.164000000000000000e+03 7.172000000000000000e+03 7.198000000000000000e+03 7.249000000000000000e+03 7.298000000000000000e+03 7.140000000000000000e+03 7.136000000000000000e+03 7.222000000000000000e+03 7.216000000000000000e+03 7.159000000000000000e+03 7.277000000000000000e+03 7.087000000000000000e+03 7.210000000000000000e+03 7.183000000000000000e+03 7.169000000000000000e+03 7.152000000000000000e+03 7.228000000000000000e+03 7.188000000000000000e+03 7.243000000000000000e+03 7.141000000000000000e+03 7.228000000000000000e+03 7.121000000000000000e+03 7.074000000000000000e+03 7.143000000000000000e+03 7.146000000000000000e+03 7.223000000000000000e+03 7.097000000000000000e+03 7.092000000000000000e+03 7.087000000000000000e+03 7.172000000000000000e+03 6.947000000000000000e+03 7.053000000000000000e+03 7.074000000000000000e+03 6.984000000000000000e+03 7.148000000000000000e+03 7.032000000000000000e+03 7.114000000000000000e+03 7.119000000000000000e+03 6.989000000000000000e+03 7.002000000000000000e+03 7.025000000000000000e+03 6.955000000000000000e+03 7.078000000000000000e+03 6.998000000000000000e+03 7.160000000000000000e+03 7.047000000000000000e+03 7.046000000000000000e+03 7.193000000000000000e+03 6.920000000000000000e+03 6.991000000000000000e+03 7.050000000000000000e+03 7.162000000000000000e+03 6.897000000000000000e+03 6.983000000000000000e+03 6.804000000000000000e+03 6.919000000000000000e+03 6.893000000000000000e+03 6.789000000000000000e+03 6.837000000000000000e+03 6.889000000000000000e+03 7.007000000000000000e+03 6.945000000000000000e+03 7.030000000000000000e+03 7.056000000000000000e+03 6.901000000000000000e+03 7.052000000000000000e+03 6.935000000000000000e+03 7.045000000000000000e+03 6.905000000000000000e+03 6.965000000000000000e+03 6.858000000000000000e+03 6.934000000000000000e+03 6.955000000000000000e+03 6.963000000000000000e+03 6.932000000000000000e+03 6.823000000000000000e+03 7.007000000000000000e+03 6.984000000000000000e+03 6.880000000000000000e+03 6.852000000000000000e+03 6.646000000000000000e+03 6.794000000000000000e+03 6.984000000000000000e+03 6.770000000000000000e+03 6.873000000000000000e+03 6.978000000000000000e+03 6.843000000000000000e+03 6.863000000000000000e+03 6.818000000000000000e+03 6.891000000000000000e+03 6.914000000000000000e+03 6.911000000000000000e+03 6.832000000000000000e+03 6.748000000000000000e+03 6.841000000000000000e+03 6.855000000000000000e+03 6.829000000000000000e+03 6.844000000000000000e+03 6.779000000000000000e+03 6.844000000000000000e+03 6.914000000000000000e+03 6.620000000000000000e+03 6.870000000000000000e+03 6.794000000000000000e+03 6.936000000000000000e+03 6.853000000000000000e+03 6.699000000000000000e+03 6.870000000000000000e+03 6.674000000000000000e+03 6.624000000000000000e+03 6.647000000000000000e+03 6.769000000000000000e+03 6.897000000000000000e+03 6.680000000000000000e+03 6.691000000000000000e+03 6.647000000000000000e+03 6.672000000000000000e+03 6.645000000000000000e+03 6.641000000000000000e+03 6.678000000000000000e+03 6.794000000000000000e+03 6.684000000000000000e+03 6.697000000000000000e+03 6.735000000000000000e+03 6.689000000000000000e+03 6.699000000000000000e+03 6.594000000000000000e+03 6.603000000000000000e+03 6.711000000000000000e+03 6.608000000000000000e+03 6.742000000000000000e+03 6.661000000000000000e+03 6.492000000000000000e+03 6.557000000000000000e+03 6.736000000000000000e+03 6.626000000000000000e+03 6.511000000000000000e+03 6.487000000000000000e+03 6.666000000000000000e+03 6.631000000000000000e+03 6.541000000000000000e+03 6.742000000000000000e+03 6.702000000000000000e+03 6.556000000000000000e+03 6.734000000000000000e+03 6.503000000000000000e+03 6.517000000000000000e+03 6.639000000000000000e+03 6.563000000000000000e+03 6.562000000000000000e+03 6.572000000000000000e+03 6.534000000000000000e+03 6.503000000000000000e+03 6.470000000000000000e+03 6.500000000000000000e+03 6.460000000000000000e+03 6.664000000000000000e+03 6.740000000000000000e+03 6.578000000000000000e+03 6.551000000000000000e+03 6.509000000000000000e+03 6.475000000000000000e+03 6.584000000000000000e+03 6.602000000000000000e+03 6.567000000000000000e+03 6.624000000000000000e+03 6.565000000000000000e+03 6.471000000000000000e+03 6.513000000000000000e+03 6.723000000000000000e+03 6.375000000000000000e+03 6.566000000000000000e+03 6.519000000000000000e+03 6.481000000000000000e+03 6.584000000000000000e+03 6.573000000000000000e+03 6.469000000000000000e+03 6.367000000000000000e+03 6.353000000000000000e+03 6.614000000000000000e+03 6.464000000000000000e+03 6.417000000000000000e+03 6.458000000000000000e+03 6.515000000000000000e+03 6.591000000000000000e+03 6.664000000000000000e+03 6.505000000000000000e+03 6.600000000000000000e+03 6.491000000000000000e+03 6.454000000000000000e+03 6.570000000000000000e+03 6.464000000000000000e+03 6.416000000000000000e+03 6.407000000000000000e+03 6.538000000000000000e+03 6.572000000000000000e+03 6.410000000000000000e+03 6.377000000000000000e+03 6.422000000000000000e+03 6.334000000000000000e+03 6.334000000000000000e+03 6.448000000000000000e+03 6.308000000000000000e+03 6.403000000000000000e+03 6.291000000000000000e+03 6.392000000000000000e+03 6.438000000000000000e+03 6.428000000000000000e+03 6.310000000000000000e+03 6.423000000000000000e+03 6.403000000000000000e+03 6.409000000000000000e+03 6.370000000000000000e+03 6.407000000000000000e+03 6.477000000000000000e+03 6.208000000000000000e+03 6.242000000000000000e+03 6.258000000000000000e+03 6.370000000000000000e+03 6.426000000000000000e+03 6.364000000000000000e+03 6.439000000000000000e+03 6.420000000000000000e+03 6.405000000000000000e+03 6.281000000000000000e+03 6.331000000000000000e+03 6.335000000000000000e+03 6.269000000000000000e+03 6.390000000000000000e+03 6.182000000000000000e+03 6.372000000000000000e+03 6.380000000000000000e+03 6.278000000000000000e+03 6.295000000000000000e+03 6.214000000000000000e+03 6.156000000000000000e+03 6.134000000000000000e+03 6.453000000000000000e+03 6.322000000000000000e+03 6.412000000000000000e+03 6.369000000000000000e+03 6.398000000000000000e+03 6.330000000000000000e+03 6.225000000000000000e+03 6.365000000000000000e+03 6.226000000000000000e+03 6.285000000000000000e+03 6.234000000000000000e+03 6.086000000000000000e+03 6.233000000000000000e+03 6.334000000000000000e+03 6.204000000000000000e+03 6.208000000000000000e+03 6.253000000000000000e+03 6.263000000000000000e+03 6.214000000000000000e+03 6.161000000000000000e+03 6.231000000000000000e+03 6.225000000000000000e+03 6.110000000000000000e+03 6.093000000000000000e+03 6.274000000000000000e+03 6.134000000000000000e+03 6.229000000000000000e+03 6.258000000000000000e+03 6.113000000000000000e+03 6.138000000000000000e+03 6.227000000000000000e+03 6.212000000000000000e+03 6.092000000000000000e+03 6.078000000000000000e+03 6.272000000000000000e+03 6.192000000000000000e+03 6.187000000000000000e+03 6.222000000000000000e+03 6.175000000000000000e+03 6.266000000000000000e+03 6.097000000000000000e+03 6.146000000000000000e+03 6.249000000000000000e+03 6.171000000000000000e+03 5.987000000000000000e+03 6.205000000000000000e+03 6.178000000000000000e+03 6.110000000000000000e+03 6.257000000000000000e+03 6.156000000000000000e+03 6.160000000000000000e+03 6.182000000000000000e+03 6.021000000000000000e+03 6.057000000000000000e+03 6.121000000000000000e+03 6.091000000000000000e+03 6.161000000000000000e+03 6.030000000000000000e+03 5.935000000000000000e+03 5.977000000000000000e+03 6.076000000000000000e+03 6.056000000000000000e+03 6.002000000000000000e+03 6.023000000000000000e+03 6.125000000000000000e+03 6.076000000000000000e+03 6.133000000000000000e+03 6.143000000000000000e+03 6.162000000000000000e+03 6.191000000000000000e+03 6.005000000000000000e+03 6.156000000000000000e+03 6.066000000000000000e+03 5.946000000000000000e+03 6.036000000000000000e+03 6.049000000000000000e+03 6.025000000000000000e+03 5.942000000000000000e+03 5.899000000000000000e+03 5.884000000000000000e+03 6.032000000000000000e+03 5.999000000000000000e+03 6.046000000000000000e+03 5.884000000000000000e+03 6.089000000000000000e+03 5.905000000000000000e+03 5.939000000000000000e+03 5.982000000000000000e+03 5.960000000000000000e+03 5.956000000000000000e+03 5.985000000000000000e+03 5.918000000000000000e+03 6.007000000000000000e+03 5.867000000000000000e+03 5.754000000000000000e+03 5.959000000000000000e+03 5.907000000000000000e+03 5.917000000000000000e+03 5.861000000000000000e+03 5.925000000000000000e+03 5.876000000000000000e+03 5.969000000000000000e+03 5.924000000000000000e+03 5.876000000000000000e+03 5.824000000000000000e+03 5.888000000000000000e+03 5.852000000000000000e+03 5.791000000000000000e+03 5.797000000000000000e+03 5.820000000000000000e+03 5.990000000000000000e+03 5.893000000000000000e+03 5.872000000000000000e+03 5.913000000000000000e+03 5.876000000000000000e+03 5.835000000000000000e+03 5.894000000000000000e+03 5.786000000000000000e+03 5.658000000000000000e+03 5.851000000000000000e+03 5.804000000000000000e+03 5.806000000000000000e+03 5.893000000000000000e+03 5.787000000000000000e+03 5.811000000000000000e+03 5.797000000000000000e+03 5.852000000000000000e+03 5.830000000000000000e+03 5.724000000000000000e+03 5.847000000000000000e+03 5.831000000000000000e+03 5.849000000000000000e+03 5.776000000000000000e+03 5.740000000000000000e+03 5.739000000000000000e+03 5.883000000000000000e+03 5.735000000000000000e+03 5.627000000000000000e+03 5.747000000000000000e+03 5.708000000000000000e+03 5.648000000000000000e+03 5.724000000000000000e+03 5.781000000000000000e+03 5.683000000000000000e+03 5.863000000000000000e+03 5.681000000000000000e+03 5.761000000000000000e+03 5.795000000000000000e+03 5.662000000000000000e+03 5.739000000000000000e+03 5.805000000000000000e+03 5.803000000000000000e+03 5.686000000000000000e+03 5.675000000000000000e+03 5.618000000000000000e+03 5.759000000000000000e+03 5.727000000000000000e+03 5.800000000000000000e+03 5.767000000000000000e+03 5.717000000000000000e+03 5.766000000000000000e+03 5.698000000000000000e+03 5.942000000000000000e+03 5.552000000000000000e+03 5.721000000000000000e+03 5.707000000000000000e+03 5.752000000000000000e+03 5.656000000000000000e+03 5.802000000000000000e+03 5.709000000000000000e+03 5.730000000000000000e+03 5.616000000000000000e+03 5.652000000000000000e+03 5.678000000000000000e+03 5.618000000000000000e+03 5.636000000000000000e+03 5.603000000000000000e+03 5.727000000000000000e+03 5.569000000000000000e+03 5.641000000000000000e+03 5.730000000000000000e+03 5.714000000000000000e+03 5.620000000000000000e+03 5.668000000000000000e+03 5.571000000000000000e+03 5.730000000000000000e+03 5.670000000000000000e+03 5.747000000000000000e+03 5.713000000000000000e+03 5.547000000000000000e+03 5.509000000000000000e+03 5.742000000000000000e+03 5.541000000000000000e+03 5.675000000000000000e+03 5.791000000000000000e+03 5.560000000000000000e+03 5.652000000000000000e+03 5.586000000000000000e+03 5.619000000000000000e+03 5.591000000000000000e+03 5.778000000000000000e+03 5.646000000000000000e+03 5.709000000000000000e+03 5.700000000000000000e+03 5.624000000000000000e+03 5.533000000000000000e+03 5.703000000000000000e+03 5.595000000000000000e+03 5.480000000000000000e+03 5.611000000000000000e+03 5.531000000000000000e+03 5.632000000000000000e+03 5.525000000000000000e+03 5.647000000000000000e+03 5.488000000000000000e+03 5.447000000000000000e+03 5.552000000000000000e+03 5.504000000000000000e+03 5.700000000000000000e+03 5.627000000000000000e+03 5.499000000000000000e+03 5.523000000000000000e+03 5.572000000000000000e+03 5.564000000000000000e+03 5.558000000000000000e+03 5.546000000000000000e+03 5.607000000000000000e+03 5.640000000000000000e+03 5.432000000000000000e+03 5.508000000000000000e+03 5.437000000000000000e+03 5.563000000000000000e+03 5.505000000000000000e+03 5.529000000000000000e+03 5.448000000000000000e+03 5.494000000000000000e+03 5.333000000000000000e+03 5.653000000000000000e+03 5.487000000000000000e+03 5.567000000000000000e+03 5.402000000000000000e+03 5.466000000000000000e+03 5.390000000000000000e+03 5.458000000000000000e+03 5.419000000000000000e+03 5.485000000000000000e+03 5.539000000000000000e+03 5.496000000000000000e+03 5.410000000000000000e+03 5.324000000000000000e+03 5.316000000000000000e+03 5.598000000000000000e+03 5.467000000000000000e+03 5.343000000000000000e+03 5.346000000000000000e+03 5.495000000000000000e+03 5.445000000000000000e+03 5.530000000000000000e+03 5.484000000000000000e+03 5.472000000000000000e+03 5.410000000000000000e+03 5.632000000000000000e+03 5.578000000000000000e+03 5.347000000000000000e+03 5.553000000000000000e+03 5.318000000000000000e+03 5.420000000000000000e+03 5.558000000000000000e+03 5.439000000000000000e+03 5.510000000000000000e+03 5.448000000000000000e+03 5.512000000000000000e+03 5.528000000000000000e+03 5.383000000000000000e+03 5.401000000000000000e+03 5.363000000000000000e+03 5.333000000000000000e+03 5.369000000000000000e+03 5.442000000000000000e+03 5.282000000000000000e+03 5.269000000000000000e+03 5.351000000000000000e+03 5.400000000000000000e+03 5.281000000000000000e+03 5.387000000000000000e+03 5.481000000000000000e+03 5.361000000000000000e+03 5.261000000000000000e+03 5.363000000000000000e+03 5.210000000000000000e+03 5.460000000000000000e+03 5.420000000000000000e+03 5.244000000000000000e+03 5.379000000000000000e+03 5.306000000000000000e+03 5.386000000000000000e+03 5.383000000000000000e+03 5.327000000000000000e+03 5.325000000000000000e+03 5.346000000000000000e+03 5.297000000000000000e+03 5.216000000000000000e+03 5.312000000000000000e+03 5.238000000000000000e+03 5.345000000000000000e+03 5.294000000000000000e+03 5.240000000000000000e+03 5.264000000000000000e+03 5.311000000000000000e+03 5.232000000000000000e+03 5.398000000000000000e+03 5.360000000000000000e+03 5.292000000000000000e+03 5.312000000000000000e+03 5.423000000000000000e+03 5.449000000000000000e+03 5.418000000000000000e+03 5.159000000000000000e+03 5.451000000000000000e+03 5.298000000000000000e+03 5.271000000000000000e+03 5.210000000000000000e+03 5.248000000000000000e+03 5.428000000000000000e+03 5.225000000000000000e+03 5.428000000000000000e+03 5.350000000000000000e+03 5.281000000000000000e+03 5.344000000000000000e+03 5.193000000000000000e+03 5.204000000000000000e+03 5.312000000000000000e+03 5.207000000000000000e+03 5.367000000000000000e+03 5.263000000000000000e+03 5.225000000000000000e+03 5.289000000000000000e+03 5.286000000000000000e+03 5.264000000000000000e+03 5.299000000000000000e+03 5.301000000000000000e+03 5.329000000000000000e+03 5.198000000000000000e+03 5.258000000000000000e+03 5.293000000000000000e+03 5.254000000000000000e+03 5.240000000000000000e+03 5.182000000000000000e+03 5.136000000000000000e+03 5.144000000000000000e+03 5.177000000000000000e+03 5.229000000000000000e+03 5.233000000000000000e+03 5.254000000000000000e+03 5.280000000000000000e+03 5.165000000000000000e+03 5.284000000000000000e+03 5.260000000000000000e+03 5.385000000000000000e+03 5.180000000000000000e+03 5.160000000000000000e+03 5.221000000000000000e+03 5.226000000000000000e+03 5.229000000000000000e+03 5.252000000000000000e+03 5.197000000000000000e+03 5.247000000000000000e+03 5.209000000000000000e+03 5.232000000000000000e+03 5.193000000000000000e+03 5.274000000000000000e+03 5.220000000000000000e+03 5.286000000000000000e+03 5.187000000000000000e+03 5.369000000000000000e+03 5.013000000000000000e+03 5.125000000000000000e+03 5.055000000000000000e+03 5.221000000000000000e+03 5.297000000000000000e+03 5.264000000000000000e+03 5.259000000000000000e+03 5.149000000000000000e+03 5.151000000000000000e+03 5.131000000000000000e+03 5.202000000000000000e+03 5.116000000000000000e+03 5.115000000000000000e+03 5.197000000000000000e+03 5.137000000000000000e+03 5.238000000000000000e+03 5.190000000000000000e+03 5.134000000000000000e+03 5.171000000000000000e+03 5.232000000000000000e+03 5.157000000000000000e+03 5.082000000000000000e+03 5.187000000000000000e+03 5.276000000000000000e+03 5.060000000000000000e+03 5.199000000000000000e+03 5.141000000000000000e+03 4.957000000000000000e+03 5.227000000000000000e+03 5.085000000000000000e+03 5.127000000000000000e+03 5.069000000000000000e+03 5.049000000000000000e+03 5.100000000000000000e+03 4.950000000000000000e+03 5.083000000000000000e+03 5.191000000000000000e+03 5.078000000000000000e+03 5.091000000000000000e+03 4.999000000000000000e+03 4.955000000000000000e+03 5.234000000000000000e+03 5.192000000000000000e+03 5.121000000000000000e+03 5.070000000000000000e+03 5.021000000000000000e+03 4.953000000000000000e+03 5.205000000000000000e+03 5.105000000000000000e+03 5.089000000000000000e+03 5.056000000000000000e+03 5.190000000000000000e+03 5.009000000000000000e+03 5.037000000000000000e+03 4.929000000000000000e+03 5.139000000000000000e+03 4.947000000000000000e+03 5.110000000000000000e+03 4.948000000000000000e+03 5.018000000000000000e+03 5.126000000000000000e+03 5.048000000000000000e+03 5.039000000000000000e+03 4.955000000000000000e+03 5.061000000000000000e+03 4.976000000000000000e+03 4.993000000000000000e+03 4.993000000000000000e+03 5.160000000000000000e+03 4.868000000000000000e+03 5.031000000000000000e+03 4.983000000000000000e+03 5.035000000000000000e+03 5.156000000000000000e+03 5.011000000000000000e+03 4.914000000000000000e+03 5.033000000000000000e+03 5.127000000000000000e+03 4.975000000000000000e+03 5.020000000000000000e+03 5.005000000000000000e+03 5.037000000000000000e+03 5.094000000000000000e+03 5.001000000000000000e+03 5.072000000000000000e+03 4.932000000000000000e+03 4.996000000000000000e+03 4.955000000000000000e+03 4.838000000000000000e+03 5.046000000000000000e+03 4.852000000000000000e+03 4.966000000000000000e+03 4.885000000000000000e+03 4.845000000000000000e+03 4.846000000000000000e+03 4.978000000000000000e+03 5.001000000000000000e+03 4.948000000000000000e+03 4.964000000000000000e+03 4.978000000000000000e+03 4.941000000000000000e+03 4.982000000000000000e+03 4.853000000000000000e+03 4.882000000000000000e+03 4.945000000000000000e+03 4.832000000000000000e+03 4.983000000000000000e+03 4.941000000000000000e+03 4.897000000000000000e+03 4.862000000000000000e+03 4.882000000000000000e+03 4.955000000000000000e+03 4.691000000000000000e+03 4.822000000000000000e+03 4.846000000000000000e+03 4.696000000000000000e+03 4.852000000000000000e+03 4.933000000000000000e+03 4.868000000000000000e+03 4.933000000000000000e+03 4.866000000000000000e+03 4.767000000000000000e+03 4.875000000000000000e+03 4.808000000000000000e+03 4.916000000000000000e+03 4.736000000000000000e+03 4.925000000000000000e+03 4.952000000000000000e+03 4.815000000000000000e+03 4.922000000000000000e+03 4.928000000000000000e+03 4.947000000000000000e+03 4.837000000000000000e+03 4.889000000000000000e+03 4.859000000000000000e+03 4.840000000000000000e+03 4.951000000000000000e+03 4.919000000000000000e+03 4.807000000000000000e+03 4.684000000000000000e+03 4.892000000000000000e+03 4.760000000000000000e+03 4.765000000000000000e+03 4.865000000000000000e+03 4.659000000000000000e+03 4.806000000000000000e+03 4.747000000000000000e+03 4.891000000000000000e+03 4.882000000000000000e+03 4.823000000000000000e+03 4.804000000000000000e+03 4.748000000000000000e+03 4.724000000000000000e+03 4.812000000000000000e+03 4.743000000000000000e+03 4.835000000000000000e+03 4.675000000000000000e+03 4.664000000000000000e+03 4.765000000000000000e+03 4.801000000000000000e+03 4.721000000000000000e+03 4.722000000000000000e+03 4.831000000000000000e+03 4.610000000000000000e+03 4.739000000000000000e+03 4.771000000000000000e+03 4.651000000000000000e+03 4.590000000000000000e+03 4.845000000000000000e+03 4.853000000000000000e+03 4.711000000000000000e+03 4.666000000000000000e+03 4.706000000000000000e+03 4.727000000000000000e+03 4.853000000000000000e+03 4.732000000000000000e+03 4.867000000000000000e+03 4.648000000000000000e+03 4.758000000000000000e+03 4.579000000000000000e+03 4.664000000000000000e+03 4.582000000000000000e+03 4.680000000000000000e+03 4.664000000000000000e+03 4.650000000000000000e+03 4.627000000000000000e+03 4.678000000000000000e+03 4.654000000000000000e+03 4.657000000000000000e+03 4.744000000000000000e+03 4.608000000000000000e+03 4.729000000000000000e+03 4.779000000000000000e+03 4.729000000000000000e+03 4.692000000000000000e+03 4.757000000000000000e+03 4.656000000000000000e+03 4.711000000000000000e+03 4.601000000000000000e+03 4.621000000000000000e+03 4.661000000000000000e+03 4.605000000000000000e+03 4.725000000000000000e+03 4.649000000000000000e+03 4.690000000000000000e+03 4.648000000000000000e+03 4.727000000000000000e+03 4.627000000000000000e+03 4.657000000000000000e+03 4.695000000000000000e+03 4.750000000000000000e+03 4.673000000000000000e+03 4.593000000000000000e+03 4.735000000000000000e+03 4.703000000000000000e+03 4.672000000000000000e+03 4.722000000000000000e+03 4.633000000000000000e+03 4.604000000000000000e+03 4.726000000000000000e+03 4.694000000000000000e+03 4.689000000000000000e+03 4.669000000000000000e+03 4.671000000000000000e+03 4.583000000000000000e+03 4.512000000000000000e+03 4.585000000000000000e+03 4.623000000000000000e+03 4.697000000000000000e+03 4.558000000000000000e+03 4.612000000000000000e+03 4.626000000000000000e+03 4.627000000000000000e+03 4.711000000000000000e+03 4.455000000000000000e+03 4.596000000000000000e+03 4.527000000000000000e+03 4.713000000000000000e+03 4.614000000000000000e+03 4.616000000000000000e+03 4.608000000000000000e+03 4.445000000000000000e+03 4.551000000000000000e+03 4.464000000000000000e+03 4.580000000000000000e+03 4.581000000000000000e+03 4.648000000000000000e+03 4.483000000000000000e+03 4.525000000000000000e+03 4.697000000000000000e+03 4.585000000000000000e+03 4.509000000000000000e+03 4.484000000000000000e+03 4.613000000000000000e+03 4.473000000000000000e+03 4.479000000000000000e+03 4.546000000000000000e+03 4.526000000000000000e+03 4.655000000000000000e+03 4.499000000000000000e+03 4.478000000000000000e+03 4.462000000000000000e+03 4.469000000000000000e+03 4.507000000000000000e+03 4.519000000000000000e+03 4.500000000000000000e+03 4.550000000000000000e+03 4.590000000000000000e+03 4.476000000000000000e+03 4.457000000000000000e+03 4.532000000000000000e+03 4.570000000000000000e+03 4.513000000000000000e+03 4.605000000000000000e+03 4.444000000000000000e+03 4.584000000000000000e+03 4.479000000000000000e+03 4.507000000000000000e+03 4.476000000000000000e+03 4.551000000000000000e+03 4.448000000000000000e+03 4.438000000000000000e+03 4.514000000000000000e+03 4.485000000000000000e+03 4.293000000000000000e+03 4.538000000000000000e+03 4.407000000000000000e+03 4.462000000000000000e+03 4.594000000000000000e+03 4.445000000000000000e+03 4.431000000000000000e+03 4.512000000000000000e+03 4.383000000000000000e+03 4.375000000000000000e+03 4.553000000000000000e+03 4.413000000000000000e+03 4.492000000000000000e+03 4.610000000000000000e+03 4.478000000000000000e+03 4.307000000000000000e+03 4.495000000000000000e+03 4.450000000000000000e+03 4.444000000000000000e+03 4.319000000000000000e+03 4.349000000000000000e+03 4.409000000000000000e+03 4.492000000000000000e+03 4.420000000000000000e+03 4.494000000000000000e+03 4.471000000000000000e+03 4.444000000000000000e+03 4.365000000000000000e+03 4.403000000000000000e+03 4.421000000000000000e+03 4.363000000000000000e+03 4.470000000000000000e+03 4.384000000000000000e+03 4.524000000000000000e+03 4.445000000000000000e+03 4.468000000000000000e+03 4.298000000000000000e+03 4.391000000000000000e+03 4.431000000000000000e+03 4.300000000000000000e+03 4.358000000000000000e+03 4.323000000000000000e+03 4.392000000000000000e+03 4.372000000000000000e+03 4.407000000000000000e+03 4.343000000000000000e+03 4.466000000000000000e+03 4.386000000000000000e+03 4.380000000000000000e+03 4.261000000000000000e+03 4.320000000000000000e+03 4.455000000000000000e+03 4.312000000000000000e+03 4.231000000000000000e+03 4.382000000000000000e+03 4.413000000000000000e+03 4.438000000000000000e+03 4.400000000000000000e+03 4.374000000000000000e+03 4.351000000000000000e+03 4.298000000000000000e+03 4.442000000000000000e+03 4.310000000000000000e+03 4.395000000000000000e+03 4.346000000000000000e+03 4.304000000000000000e+03 4.421000000000000000e+03 4.409000000000000000e+03 4.341000000000000000e+03 4.300000000000000000e+03 4.282000000000000000e+03 4.421000000000000000e+03 4.344000000000000000e+03 4.322000000000000000e+03 4.315000000000000000e+03 4.361000000000000000e+03 4.328000000000000000e+03 4.361000000000000000e+03 4.347000000000000000e+03 4.307000000000000000e+03 4.359000000000000000e+03 4.247000000000000000e+03 4.227000000000000000e+03 4.386000000000000000e+03 4.342000000000000000e+03 4.237000000000000000e+03 4.156000000000000000e+03 4.350000000000000000e+03 4.232000000000000000e+03 4.303000000000000000e+03 4.307000000000000000e+03 4.323000000000000000e+03 4.284000000000000000e+03 4.236000000000000000e+03 4.274000000000000000e+03 4.282000000000000000e+03 4.339000000000000000e+03 4.268000000000000000e+03 4.271000000000000000e+03 4.177000000000000000e+03 4.201000000000000000e+03 4.200000000000000000e+03 4.159000000000000000e+03 4.156000000000000000e+03 4.165000000000000000e+03 4.195000000000000000e+03 4.140000000000000000e+03 4.182000000000000000e+03 4.180000000000000000e+03 4.165000000000000000e+03 4.345000000000000000e+03 4.100000000000000000e+03 4.145000000000000000e+03 4.369000000000000000e+03 4.276000000000000000e+03 4.175000000000000000e+03 4.054000000000000000e+03 4.164000000000000000e+03 4.227000000000000000e+03 4.211000000000000000e+03 4.198000000000000000e+03 4.187000000000000000e+03 4.264000000000000000e+03 4.201000000000000000e+03 4.137000000000000000e+03 4.167000000000000000e+03 4.218000000000000000e+03 4.117000000000000000e+03 4.142000000000000000e+03 4.070000000000000000e+03 4.325000000000000000e+03 4.102000000000000000e+03 4.276000000000000000e+03 4.121000000000000000e+03 4.168000000000000000e+03 4.193000000000000000e+03 4.054000000000000000e+03 4.132000000000000000e+03 4.169000000000000000e+03 4.188000000000000000e+03 4.120000000000000000e+03 4.003000000000000000e+03 4.127000000000000000e+03 4.073000000000000000e+03 4.145000000000000000e+03 4.175000000000000000e+03 3.983000000000000000e+03 4.088000000000000000e+03 4.124000000000000000e+03 4.174000000000000000e+03 4.238000000000000000e+03 4.263000000000000000e+03 4.249000000000000000e+03 4.143000000000000000e+03 4.101000000000000000e+03 4.203000000000000000e+03 4.054000000000000000e+03 4.146000000000000000e+03 4.118000000000000000e+03 4.064000000000000000e+03 4.053000000000000000e+03 4.154000000000000000e+03 4.191000000000000000e+03 4.137000000000000000e+03 4.121000000000000000e+03 4.036000000000000000e+03 4.139000000000000000e+03 4.137000000000000000e+03 4.136000000000000000e+03 4.149000000000000000e+03 3.998000000000000000e+03 4.002000000000000000e+03 4.103000000000000000e+03 4.058000000000000000e+03 3.974000000000000000e+03 4.024000000000000000e+03 4.026000000000000000e+03 4.035000000000000000e+03 4.084000000000000000e+03 4.062000000000000000e+03 4.049000000000000000e+03 4.034000000000000000e+03 4.015000000000000000e+03 4.043000000000000000e+03 4.105000000000000000e+03 4.081000000000000000e+03 3.979000000000000000e+03 4.032000000000000000e+03 4.122000000000000000e+03 4.032000000000000000e+03 4.017000000000000000e+03 4.088000000000000000e+03 4.050000000000000000e+03 3.997000000000000000e+03 4.007000000000000000e+03 3.969000000000000000e+03 4.111000000000000000e+03 4.014000000000000000e+03 3.996000000000000000e+03 4.011000000000000000e+03 3.977000000000000000e+03 4.040000000000000000e+03 4.100000000000000000e+03 3.966000000000000000e+03 4.024000000000000000e+03 3.957000000000000000e+03 3.919000000000000000e+03 3.918000000000000000e+03 3.923000000000000000e+03 3.988000000000000000e+03 3.992000000000000000e+03 3.920000000000000000e+03 3.941000000000000000e+03 3.978000000000000000e+03 3.948000000000000000e+03 3.892000000000000000e+03 3.973000000000000000e+03 4.003000000000000000e+03 3.850000000000000000e+03 3.906000000000000000e+03 3.778000000000000000e+03 4.070000000000000000e+03 4.018000000000000000e+03 3.889000000000000000e+03 3.967000000000000000e+03 3.868000000000000000e+03 3.786000000000000000e+03 3.989000000000000000e+03 4.051000000000000000e+03 3.847000000000000000e+03 4.060000000000000000e+03 3.978000000000000000e+03 4.010000000000000000e+03 3.934000000000000000e+03 4.024000000000000000e+03 3.944000000000000000e+03 4.022000000000000000e+03 3.964000000000000000e+03 3.975000000000000000e+03 3.877000000000000000e+03 3.865000000000000000e+03 3.958000000000000000e+03 3.786000000000000000e+03 3.837000000000000000e+03 3.927000000000000000e+03 4.026000000000000000e+03 3.910000000000000000e+03 3.864000000000000000e+03 3.887000000000000000e+03 3.858000000000000000e+03 3.844000000000000000e+03 3.959000000000000000e+03 3.866000000000000000e+03 3.866000000000000000e+03 3.913000000000000000e+03 3.849000000000000000e+03 3.909000000000000000e+03 3.829000000000000000e+03 3.962000000000000000e+03 3.905000000000000000e+03 3.936000000000000000e+03 3.854000000000000000e+03 3.845000000000000000e+03 3.975000000000000000e+03 3.869000000000000000e+03 3.702000000000000000e+03 3.906000000000000000e+03 3.895000000000000000e+03 3.906000000000000000e+03 3.878000000000000000e+03 3.815000000000000000e+03 3.889000000000000000e+03 3.996000000000000000e+03 3.850000000000000000e+03 3.895000000000000000e+03 3.847000000000000000e+03 3.841000000000000000e+03 3.820000000000000000e+03 3.828000000000000000e+03 3.919000000000000000e+03 3.819000000000000000e+03 3.855000000000000000e+03 3.789000000000000000e+03 3.768000000000000000e+03 3.904000000000000000e+03 3.833000000000000000e+03 3.792000000000000000e+03 3.847000000000000000e+03 3.807000000000000000e+03 3.886000000000000000e+03 3.814000000000000000e+03 3.820000000000000000e+03 3.760000000000000000e+03 3.879000000000000000e+03 3.762000000000000000e+03 3.786000000000000000e+03 3.846000000000000000e+03 3.830000000000000000e+03 3.746000000000000000e+03 3.786000000000000000e+03 3.817000000000000000e+03 3.779000000000000000e+03 3.856000000000000000e+03 3.799000000000000000e+03 3.826000000000000000e+03 3.753000000000000000e+03 3.721000000000000000e+03 3.758000000000000000e+03 3.703000000000000000e+03 3.797000000000000000e+03 3.842000000000000000e+03 3.773000000000000000e+03 3.832000000000000000e+03 3.763000000000000000e+03 3.747000000000000000e+03 3.822000000000000000e+03 3.801000000000000000e+03 3.701000000000000000e+03 3.754000000000000000e+03 3.714000000000000000e+03 3.737000000000000000e+03 3.748000000000000000e+03 3.682000000000000000e+03 3.723000000000000000e+03 3.705000000000000000e+03 3.699000000000000000e+03 3.676000000000000000e+03 3.726000000000000000e+03 3.683000000000000000e+03 3.620000000000000000e+03 3.709000000000000000e+03 3.822000000000000000e+03 3.681000000000000000e+03 3.792000000000000000e+03 3.646000000000000000e+03 3.746000000000000000e+03 3.653000000000000000e+03 3.742000000000000000e+03 3.768000000000000000e+03 3.702000000000000000e+03 3.747000000000000000e+03 3.689000000000000000e+03 3.835000000000000000e+03 3.744000000000000000e+03 3.660000000000000000e+03 3.711000000000000000e+03 3.653000000000000000e+03 3.780000000000000000e+03 3.613000000000000000e+03 3.586000000000000000e+03 3.777000000000000000e+03 3.736000000000000000e+03 3.761000000000000000e+03 3.738000000000000000e+03 3.703000000000000000e+03 3.629000000000000000e+03 3.690000000000000000e+03 3.637000000000000000e+03 3.681000000000000000e+03 3.692000000000000000e+03 3.556000000000000000e+03 3.691000000000000000e+03 3.669000000000000000e+03 3.664000000000000000e+03 3.698000000000000000e+03 3.646000000000000000e+03 3.707000000000000000e+03 3.535000000000000000e+03 3.675000000000000000e+03 3.627000000000000000e+03 3.611000000000000000e+03 3.720000000000000000e+03 3.642000000000000000e+03 3.586000000000000000e+03 3.576000000000000000e+03 3.560000000000000000e+03 3.565000000000000000e+03 3.626000000000000000e+03 3.769000000000000000e+03 3.704000000000000000e+03 3.655000000000000000e+03 3.694000000000000000e+03 3.490000000000000000e+03 3.655000000000000000e+03 3.604000000000000000e+03 3.543000000000000000e+03 3.551000000000000000e+03 3.546000000000000000e+03 3.594000000000000000e+03 3.672000000000000000e+03 3.630000000000000000e+03 3.620000000000000000e+03 3.707000000000000000e+03 3.559000000000000000e+03 3.623000000000000000e+03 3.599000000000000000e+03 3.605000000000000000e+03 3.700000000000000000e+03 3.607000000000000000e+03 3.596000000000000000e+03 3.576000000000000000e+03 3.589000000000000000e+03 3.570000000000000000e+03 3.530000000000000000e+03 3.627000000000000000e+03 3.554000000000000000e+03 3.525000000000000000e+03 3.512000000000000000e+03 3.576000000000000000e+03 3.566000000000000000e+03 3.480000000000000000e+03 3.537000000000000000e+03 3.493000000000000000e+03 3.627000000000000000e+03 3.554000000000000000e+03 3.507000000000000000e+03 3.534000000000000000e+03 3.541000000000000000e+03 3.550000000000000000e+03 3.553000000000000000e+03 3.493000000000000000e+03 3.508000000000000000e+03 3.544000000000000000e+03 3.523000000000000000e+03 3.427000000000000000e+03 3.577000000000000000e+03 3.502000000000000000e+03 3.445000000000000000e+03 3.495000000000000000e+03 3.564000000000000000e+03 3.633000000000000000e+03 3.510000000000000000e+03 3.564000000000000000e+03 3.473000000000000000e+03 3.574000000000000000e+03 3.506000000000000000e+03 3.493000000000000000e+03 3.441000000000000000e+03 3.515000000000000000e+03 3.520000000000000000e+03 3.538000000000000000e+03 3.537000000000000000e+03 3.539000000000000000e+03 3.494000000000000000e+03 3.405000000000000000e+03 3.459000000000000000e+03 3.367000000000000000e+03 3.428000000000000000e+03 3.619000000000000000e+03 3.556000000000000000e+03 3.410000000000000000e+03 3.442000000000000000e+03 3.397000000000000000e+03 3.581000000000000000e+03 3.467000000000000000e+03 3.434000000000000000e+03 3.622000000000000000e+03 3.473000000000000000e+03 3.433000000000000000e+03 3.414000000000000000e+03 3.456000000000000000e+03 3.407000000000000000e+03 3.482000000000000000e+03 3.410000000000000000e+03 3.426000000000000000e+03 3.415000000000000000e+03 3.383000000000000000e+03 3.487000000000000000e+03 3.451000000000000000e+03 3.450000000000000000e+03 3.438000000000000000e+03 3.493000000000000000e+03 3.412000000000000000e+03 3.365000000000000000e+03 3.406000000000000000e+03 3.341000000000000000e+03 3.401000000000000000e+03 3.329000000000000000e+03 3.385000000000000000e+03 3.412000000000000000e+03 3.436000000000000000e+03 3.315000000000000000e+03 3.373000000000000000e+03 3.346000000000000000e+03 3.417000000000000000e+03 3.362000000000000000e+03 3.423000000000000000e+03 3.430000000000000000e+03 3.388000000000000000e+03 3.326000000000000000e+03 3.387000000000000000e+03 3.450000000000000000e+03 3.437000000000000000e+03 3.414000000000000000e+03 3.373000000000000000e+03 3.363000000000000000e+03 3.408000000000000000e+03 3.403000000000000000e+03 3.463000000000000000e+03 3.462000000000000000e+03 3.395000000000000000e+03 3.199000000000000000e+03 3.372000000000000000e+03 3.369000000000000000e+03 3.407000000000000000e+03 3.372000000000000000e+03 3.405000000000000000e+03 3.337000000000000000e+03 3.326000000000000000e+03 3.530000000000000000e+03 3.292000000000000000e+03 3.247000000000000000e+03 3.297000000000000000e+03 3.301000000000000000e+03 3.326000000000000000e+03 3.370000000000000000e+03 3.357000000000000000e+03 3.308000000000000000e+03 3.262000000000000000e+03 3.311000000000000000e+03 3.239000000000000000e+03 3.305000000000000000e+03 3.450000000000000000e+03 3.381000000000000000e+03 3.259000000000000000e+03 3.364000000000000000e+03 3.406000000000000000e+03 3.338000000000000000e+03 3.329000000000000000e+03 3.194000000000000000e+03 3.234000000000000000e+03 3.336000000000000000e+03 3.298000000000000000e+03 3.441000000000000000e+03 3.201000000000000000e+03 3.241000000000000000e+03 3.264000000000000000e+03 3.259000000000000000e+03 3.336000000000000000e+03 3.328000000000000000e+03 3.369000000000000000e+03 3.271000000000000000e+03 3.106000000000000000e+03 3.281000000000000000e+03 3.188000000000000000e+03 3.233000000000000000e+03 3.217000000000000000e+03 3.301000000000000000e+03 3.241000000000000000e+03 3.292000000000000000e+03 3.262000000000000000e+03 3.222000000000000000e+03 3.301000000000000000e+03 3.187000000000000000e+03 3.225000000000000000e+03 3.264000000000000000e+03 3.297000000000000000e+03 3.325000000000000000e+03 3.274000000000000000e+03 3.260000000000000000e+03 3.237000000000000000e+03 3.265000000000000000e+03 3.248000000000000000e+03 3.255000000000000000e+03 3.275000000000000000e+03 3.158000000000000000e+03 3.233000000000000000e+03 3.288000000000000000e+03 3.248000000000000000e+03 3.276000000000000000e+03 3.293000000000000000e+03 3.253000000000000000e+03 3.229000000000000000e+03 3.224000000000000000e+03 3.251000000000000000e+03 3.170000000000000000e+03 3.197000000000000000e+03 3.222000000000000000e+03 3.163000000000000000e+03 3.195000000000000000e+03 3.179000000000000000e+03 3.161000000000000000e+03 3.301000000000000000e+03 3.265000000000000000e+03 3.051000000000000000e+03 3.150000000000000000e+03 3.070000000000000000e+03 3.245000000000000000e+03 3.198000000000000000e+03 3.198000000000000000e+03 3.206000000000000000e+03 3.200000000000000000e+03 3.147000000000000000e+03 3.251000000000000000e+03 3.159000000000000000e+03 3.191000000000000000e+03 3.153000000000000000e+03 3.168000000000000000e+03 3.165000000000000000e+03 3.035000000000000000e+03 3.246000000000000000e+03 3.225000000000000000e+03 3.121000000000000000e+03 3.199000000000000000e+03 3.146000000000000000e+03 3.185000000000000000e+03 3.222000000000000000e+03 3.186000000000000000e+03 3.202000000000000000e+03 3.219000000000000000e+03 3.200000000000000000e+03 3.177000000000000000e+03 3.252000000000000000e+03 3.181000000000000000e+03 3.290000000000000000e+03 3.194000000000000000e+03 3.168000000000000000e+03 3.202000000000000000e+03 3.191000000000000000e+03 3.175000000000000000e+03 3.146000000000000000e+03 3.133000000000000000e+03 3.158000000000000000e+03 3.091000000000000000e+03 3.234000000000000000e+03 3.129000000000000000e+03 3.220000000000000000e+03 3.148000000000000000e+03 3.179000000000000000e+03 3.118000000000000000e+03 3.094000000000000000e+03 3.138000000000000000e+03 3.153000000000000000e+03 3.116000000000000000e+03 3.108000000000000000e+03 3.157000000000000000e+03 3.213000000000000000e+03 3.178000000000000000e+03 3.117000000000000000e+03 3.141000000000000000e+03 3.029000000000000000e+03 3.124000000000000000e+03 3.096000000000000000e+03 3.212000000000000000e+03 3.138000000000000000e+03 3.144000000000000000e+03 3.112000000000000000e+03 3.099000000000000000e+03 3.195000000000000000e+03 3.084000000000000000e+03 3.094000000000000000e+03 3.086000000000000000e+03 3.199000000000000000e+03 3.041000000000000000e+03 3.197000000000000000e+03 3.008000000000000000e+03 3.151000000000000000e+03 3.149000000000000000e+03 3.053000000000000000e+03 3.063000000000000000e+03 3.199000000000000000e+03 3.091000000000000000e+03 3.026000000000000000e+03 3.084000000000000000e+03 3.090000000000000000e+03 3.085000000000000000e+03 3.096000000000000000e+03 2.998000000000000000e+03 3.173000000000000000e+03 3.134000000000000000e+03 3.096000000000000000e+03 3.016000000000000000e+03 3.069000000000000000e+03 3.087000000000000000e+03 3.038000000000000000e+03 3.016000000000000000e+03 3.083000000000000000e+03 3.147000000000000000e+03 3.037000000000000000e+03 3.104000000000000000e+03 3.002000000000000000e+03 2.999000000000000000e+03 3.119000000000000000e+03 3.041000000000000000e+03 3.029000000000000000e+03 2.992000000000000000e+03 3.020000000000000000e+03 2.964000000000000000e+03 3.069000000000000000e+03 3.083000000000000000e+03 3.093000000000000000e+03 3.038000000000000000e+03 3.052000000000000000e+03 3.025000000000000000e+03 3.042000000000000000e+03 2.963000000000000000e+03 3.067000000000000000e+03 3.032000000000000000e+03 2.978000000000000000e+03 3.052000000000000000e+03 2.983000000000000000e+03 2.902000000000000000e+03 3.047000000000000000e+03 3.020000000000000000e+03 3.053000000000000000e+03 3.107000000000000000e+03 3.011000000000000000e+03 2.930000000000000000e+03 3.019000000000000000e+03 2.967000000000000000e+03 3.009000000000000000e+03 2.968000000000000000e+03 3.030000000000000000e+03 3.054000000000000000e+03 2.921000000000000000e+03 2.937000000000000000e+03 3.062000000000000000e+03 2.927000000000000000e+03 2.966000000000000000e+03 2.964000000000000000e+03 2.988000000000000000e+03 2.904000000000000000e+03 3.007000000000000000e+03 2.980000000000000000e+03 2.899000000000000000e+03 2.981000000000000000e+03 2.970000000000000000e+03 3.062000000000000000e+03 2.901000000000000000e+03 2.928000000000000000e+03 2.937000000000000000e+03 2.949000000000000000e+03 3.038000000000000000e+03 3.051000000000000000e+03 3.000000000000000000e+03 2.887000000000000000e+03 2.979000000000000000e+03 2.927000000000000000e+03 2.942000000000000000e+03 2.993000000000000000e+03 3.008000000000000000e+03 3.088000000000000000e+03 2.993000000000000000e+03 2.966000000000000000e+03 2.947000000000000000e+03 2.892000000000000000e+03 2.878000000000000000e+03 2.979000000000000000e+03 2.898000000000000000e+03 2.953000000000000000e+03 2.931000000000000000e+03 2.954000000000000000e+03 2.808000000000000000e+03 2.944000000000000000e+03 3.018000000000000000e+03 2.941000000000000000e+03 3.017000000000000000e+03 2.931000000000000000e+03 2.946000000000000000e+03 2.926000000000000000e+03 2.919000000000000000e+03 2.900000000000000000e+03 2.865000000000000000e+03 2.992000000000000000e+03 2.865000000000000000e+03 2.940000000000000000e+03 2.918000000000000000e+03 2.880000000000000000e+03 2.960000000000000000e+03 2.885000000000000000e+03 2.870000000000000000e+03 2.972000000000000000e+03 2.881000000000000000e+03 2.964000000000000000e+03 2.987000000000000000e+03 3.000000000000000000e+03 2.859000000000000000e+03 2.852000000000000000e+03 2.883000000000000000e+03 2.917000000000000000e+03 2.990000000000000000e+03 2.854000000000000000e+03 2.857000000000000000e+03 2.891000000000000000e+03 2.878000000000000000e+03 2.942000000000000000e+03 2.876000000000000000e+03 2.905000000000000000e+03 2.858000000000000000e+03 2.947000000000000000e+03 2.874000000000000000e+03 2.812000000000000000e+03 2.875000000000000000e+03 2.805000000000000000e+03 2.967000000000000000e+03 2.863000000000000000e+03 2.871000000000000000e+03 2.896000000000000000e+03 2.865000000000000000e+03 2.810000000000000000e+03 2.769000000000000000e+03 2.880000000000000000e+03 2.924000000000000000e+03 2.851000000000000000e+03 2.951000000000000000e+03 2.897000000000000000e+03 2.880000000000000000e+03 2.838000000000000000e+03 2.882000000000000000e+03 2.932000000000000000e+03 2.748000000000000000e+03 2.852000000000000000e+03 2.856000000000000000e+03 2.817000000000000000e+03 2.850000000000000000e+03 2.866000000000000000e+03 2.879000000000000000e+03 2.842000000000000000e+03 2.766000000000000000e+03 2.786000000000000000e+03 2.845000000000000000e+03 2.741000000000000000e+03 2.958000000000000000e+03 2.884000000000000000e+03 2.826000000000000000e+03 2.893000000000000000e+03 2.864000000000000000e+03 2.775000000000000000e+03 2.850000000000000000e+03 2.841000000000000000e+03 2.750000000000000000e+03 2.827000000000000000e+03 2.807000000000000000e+03 2.869000000000000000e+03 2.803000000000000000e+03 2.781000000000000000e+03 2.665000000000000000e+03 2.807000000000000000e+03 2.877000000000000000e+03 2.712000000000000000e+03 2.731000000000000000e+03 2.738000000000000000e+03 2.804000000000000000e+03 2.750000000000000000e+03 2.733000000000000000e+03 2.839000000000000000e+03 2.756000000000000000e+03 2.795000000000000000e+03 2.776000000000000000e+03 2.711000000000000000e+03 2.821000000000000000e+03 2.783000000000000000e+03 2.706000000000000000e+03 2.721000000000000000e+03 2.752000000000000000e+03 2.729000000000000000e+03 2.709000000000000000e+03 2.712000000000000000e+03 2.910000000000000000e+03 2.797000000000000000e+03 2.658000000000000000e+03 2.770000000000000000e+03 2.814000000000000000e+03 2.669000000000000000e+03 2.686000000000000000e+03 2.756000000000000000e+03 2.827000000000000000e+03 2.720000000000000000e+03 2.795000000000000000e+03 2.731000000000000000e+03 2.758000000000000000e+03 2.652000000000000000e+03 2.703000000000000000e+03 2.784000000000000000e+03 2.681000000000000000e+03 2.706000000000000000e+03 2.669000000000000000e+03 2.606000000000000000e+03 2.702000000000000000e+03 2.717000000000000000e+03 2.608000000000000000e+03 2.714000000000000000e+03 2.681000000000000000e+03 2.607000000000000000e+03 2.696000000000000000e+03 2.689000000000000000e+03 2.592000000000000000e+03 2.603000000000000000e+03 2.786000000000000000e+03 2.721000000000000000e+03 2.629000000000000000e+03 2.753000000000000000e+03 2.702000000000000000e+03 2.618000000000000000e+03 2.774000000000000000e+03 2.626000000000000000e+03 2.666000000000000000e+03 2.643000000000000000e+03 2.557000000000000000e+03 2.709000000000000000e+03 2.631000000000000000e+03 2.793000000000000000e+03 2.612000000000000000e+03 2.613000000000000000e+03 2.658000000000000000e+03 2.635000000000000000e+03 2.611000000000000000e+03 2.646000000000000000e+03 2.709000000000000000e+03 2.640000000000000000e+03 2.632000000000000000e+03 2.575000000000000000e+03 2.572000000000000000e+03 2.692000000000000000e+03 2.621000000000000000e+03 2.668000000000000000e+03 2.728000000000000000e+03 2.644000000000000000e+03 2.540000000000000000e+03 2.580000000000000000e+03 2.535000000000000000e+03 2.633000000000000000e+03 2.683000000000000000e+03 2.550000000000000000e+03 2.663000000000000000e+03 2.511000000000000000e+03 2.658000000000000000e+03 2.597000000000000000e+03 2.637000000000000000e+03 2.644000000000000000e+03 2.511000000000000000e+03 2.589000000000000000e+03 2.695000000000000000e+03 2.612000000000000000e+03 2.614000000000000000e+03 2.630000000000000000e+03 2.580000000000000000e+03 2.591000000000000000e+03 2.662000000000000000e+03 2.590000000000000000e+03 2.655000000000000000e+03 2.633000000000000000e+03 2.625000000000000000e+03 2.491000000000000000e+03 2.622000000000000000e+03 2.667000000000000000e+03 2.520000000000000000e+03 2.559000000000000000e+03 2.657000000000000000e+03 2.551000000000000000e+03 2.606000000000000000e+03 2.563000000000000000e+03 2.511000000000000000e+03 2.555000000000000000e+03 2.558000000000000000e+03 2.592000000000000000e+03 2.603000000000000000e+03 2.610000000000000000e+03 2.501000000000000000e+03 2.584000000000000000e+03 2.524000000000000000e+03 2.602000000000000000e+03 2.575000000000000000e+03 2.676000000000000000e+03 2.621000000000000000e+03 2.633000000000000000e+03 2.553000000000000000e+03 2.574000000000000000e+03 2.583000000000000000e+03 2.450000000000000000e+03 2.482000000000000000e+03 2.558000000000000000e+03 2.604000000000000000e+03 2.518000000000000000e+03 2.546000000000000000e+03 2.527000000000000000e+03 2.462000000000000000e+03 2.533000000000000000e+03 2.526000000000000000e+03 2.593000000000000000e+03 2.521000000000000000e+03 2.519000000000000000e+03 2.540000000000000000e+03 2.468000000000000000e+03 2.559000000000000000e+03 2.518000000000000000e+03 2.556000000000000000e+03 2.622000000000000000e+03 2.437000000000000000e+03 2.527000000000000000e+03 2.482000000000000000e+03 2.521000000000000000e+03 2.496000000000000000e+03 2.504000000000000000e+03 2.541000000000000000e+03 2.525000000000000000e+03 2.512000000000000000e+03 2.480000000000000000e+03 2.461000000000000000e+03 2.571000000000000000e+03 2.480000000000000000e+03 2.475000000000000000e+03 2.431000000000000000e+03 2.524000000000000000e+03 2.553000000000000000e+03 2.522000000000000000e+03 2.492000000000000000e+03 2.593000000000000000e+03 2.462000000000000000e+03 2.498000000000000000e+03 2.451000000000000000e+03 2.462000000000000000e+03 2.471000000000000000e+03 2.590000000000000000e+03 2.473000000000000000e+03 2.534000000000000000e+03 2.459000000000000000e+03 2.410000000000000000e+03 2.468000000000000000e+03 2.443000000000000000e+03 2.529000000000000000e+03 2.396000000000000000e+03 2.429000000000000000e+03 2.579000000000000000e+03 2.514000000000000000e+03 2.468000000000000000e+03 2.478000000000000000e+03 2.533000000000000000e+03 2.443000000000000000e+03 2.469000000000000000e+03 2.481000000000000000e+03 2.439000000000000000e+03 2.478000000000000000e+03 2.345000000000000000e+03 2.468000000000000000e+03 2.420000000000000000e+03 2.427000000000000000e+03 2.504000000000000000e+03 2.478000000000000000e+03 2.504000000000000000e+03 2.464000000000000000e+03 2.384000000000000000e+03 2.496000000000000000e+03 2.417000000000000000e+03 2.546000000000000000e+03 2.414000000000000000e+03 2.436000000000000000e+03 2.558000000000000000e+03 2.583000000000000000e+03 2.439000000000000000e+03 2.470000000000000000e+03 2.494000000000000000e+03 2.478000000000000000e+03 2.371000000000000000e+03 2.332000000000000000e+03 2.466000000000000000e+03 2.551000000000000000e+03 2.464000000000000000e+03 2.385000000000000000e+03 2.390000000000000000e+03 2.591000000000000000e+03 2.479000000000000000e+03 2.409000000000000000e+03 2.566000000000000000e+03 2.419000000000000000e+03 2.357000000000000000e+03 2.490000000000000000e+03 2.353000000000000000e+03 2.388000000000000000e+03 2.419000000000000000e+03 2.536000000000000000e+03 2.413000000000000000e+03 2.353000000000000000e+03 2.429000000000000000e+03 2.390000000000000000e+03 2.404000000000000000e+03 2.382000000000000000e+03 2.402000000000000000e+03 2.365000000000000000e+03 2.408000000000000000e+03 2.400000000000000000e+03 2.420000000000000000e+03 2.422000000000000000e+03 2.438000000000000000e+03 2.429000000000000000e+03 2.398000000000000000e+03 2.443000000000000000e+03 2.345000000000000000e+03 2.450000000000000000e+03 2.447000000000000000e+03 2.373000000000000000e+03 2.380000000000000000e+03 2.392000000000000000e+03 2.455000000000000000e+03 2.365000000000000000e+03 2.395000000000000000e+03 2.381000000000000000e+03 2.476000000000000000e+03 2.456000000000000000e+03 2.345000000000000000e+03 2.423000000000000000e+03 2.466000000000000000e+03 2.383000000000000000e+03 2.404000000000000000e+03 2.410000000000000000e+03 2.367000000000000000e+03 2.369000000000000000e+03 2.388000000000000000e+03 2.461000000000000000e+03 2.324000000000000000e+03 2.381000000000000000e+03 2.376000000000000000e+03 2.359000000000000000e+03 2.394000000000000000e+03 2.427000000000000000e+03 2.336000000000000000e+03 2.437000000000000000e+03 2.397000000000000000e+03 2.332000000000000000e+03 2.377000000000000000e+03 2.372000000000000000e+03 2.362000000000000000e+03 2.480000000000000000e+03 2.418000000000000000e+03 2.382000000000000000e+03 2.366000000000000000e+03 2.377000000000000000e+03 2.362000000000000000e+03 2.335000000000000000e+03 2.369000000000000000e+03 2.412000000000000000e+03 2.415000000000000000e+03 2.376000000000000000e+03 2.353000000000000000e+03 2.368000000000000000e+03 2.338000000000000000e+03 2.375000000000000000e+03 2.335000000000000000e+03 2.387000000000000000e+03 2.390000000000000000e+03 2.374000000000000000e+03 2.352000000000000000e+03 2.379000000000000000e+03 2.354000000000000000e+03 2.264000000000000000e+03 2.393000000000000000e+03 2.375000000000000000e+03 2.293000000000000000e+03 2.413000000000000000e+03 2.419000000000000000e+03 2.402000000000000000e+03 2.351000000000000000e+03 2.464000000000000000e+03 2.344000000000000000e+03 2.383000000000000000e+03 2.287000000000000000e+03 2.352000000000000000e+03 2.383000000000000000e+03 2.399000000000000000e+03 2.361000000000000000e+03 2.380000000000000000e+03 2.375000000000000000e+03 2.379000000000000000e+03 2.256000000000000000e+03 2.386000000000000000e+03 2.350000000000000000e+03 2.308000000000000000e+03 2.373000000000000000e+03 2.327000000000000000e+03 2.354000000000000000e+03 2.275000000000000000e+03 2.370000000000000000e+03 2.318000000000000000e+03 2.258000000000000000e+03 2.255000000000000000e+03 2.277000000000000000e+03 2.324000000000000000e+03 2.328000000000000000e+03 2.273000000000000000e+03 2.423000000000000000e+03 2.263000000000000000e+03 2.331000000000000000e+03 2.249000000000000000e+03 2.354000000000000000e+03 2.225000000000000000e+03 2.142000000000000000e+03 2.264000000000000000e+03 2.335000000000000000e+03 2.318000000000000000e+03 2.417000000000000000e+03 2.254000000000000000e+03 2.360000000000000000e+03 2.319000000000000000e+03 2.287000000000000000e+03 2.306000000000000000e+03 2.266000000000000000e+03 2.216000000000000000e+03 2.298000000000000000e+03 2.215000000000000000e+03 2.280000000000000000e+03 2.358000000000000000e+03 2.205000000000000000e+03 2.230000000000000000e+03 2.258000000000000000e+03 2.289000000000000000e+03 2.478000000000000000e+03 2.369000000000000000e+03 2.300000000000000000e+03 2.276000000000000000e+03 2.220000000000000000e+03 2.261000000000000000e+03 2.298000000000000000e+03 2.256000000000000000e+03 2.291000000000000000e+03 2.310000000000000000e+03 2.341000000000000000e+03 2.291000000000000000e+03 2.348000000000000000e+03 2.321000000000000000e+03 2.303000000000000000e+03 2.321000000000000000e+03 2.282000000000000000e+03 2.240000000000000000e+03 2.246000000000000000e+03 2.308000000000000000e+03 2.212000000000000000e+03 2.275000000000000000e+03 2.320000000000000000e+03 2.222000000000000000e+03 2.215000000000000000e+03 2.292000000000000000e+03 2.291000000000000000e+03 2.328000000000000000e+03 2.284000000000000000e+03 2.276000000000000000e+03 2.282000000000000000e+03 2.230000000000000000e+03 2.309000000000000000e+03 2.218000000000000000e+03 2.296000000000000000e+03 2.351000000000000000e+03 2.199000000000000000e+03 2.205000000000000000e+03 2.184000000000000000e+03 2.324000000000000000e+03 2.328000000000000000e+03 2.195000000000000000e+03 2.120000000000000000e+03 2.204000000000000000e+03 2.307000000000000000e+03 2.255000000000000000e+03 2.279000000000000000e+03 2.119000000000000000e+03 2.295000000000000000e+03 2.280000000000000000e+03 2.188000000000000000e+03 2.202000000000000000e+03 2.252000000000000000e+03 2.169000000000000000e+03 2.263000000000000000e+03 2.210000000000000000e+03 2.229000000000000000e+03 2.270000000000000000e+03 2.136000000000000000e+03 2.265000000000000000e+03 2.111000000000000000e+03 2.200000000000000000e+03 2.232000000000000000e+03 2.127000000000000000e+03 2.201000000000000000e+03 2.234000000000000000e+03 2.293000000000000000e+03 2.207000000000000000e+03 2.258000000000000000e+03 2.273000000000000000e+03 2.343000000000000000e+03 2.236000000000000000e+03 2.186000000000000000e+03 2.199000000000000000e+03 2.184000000000000000e+03 2.273000000000000000e+03 2.155000000000000000e+03 2.185000000000000000e+03 2.167000000000000000e+03 2.171000000000000000e+03 2.212000000000000000e+03 2.237000000000000000e+03 2.253000000000000000e+03 2.271000000000000000e+03 2.196000000000000000e+03 2.220000000000000000e+03 2.159000000000000000e+03 2.178000000000000000e+03 2.231000000000000000e+03 2.276000000000000000e+03 2.142000000000000000e+03 2.291000000000000000e+03 2.129000000000000000e+03 2.263000000000000000e+03 2.166000000000000000e+03 2.216000000000000000e+03 2.257000000000000000e+03 2.296000000000000000e+03 2.142000000000000000e+03 2.146000000000000000e+03 2.152000000000000000e+03 2.207000000000000000e+03 2.110000000000000000e+03 2.183000000000000000e+03 2.142000000000000000e+03 2.138000000000000000e+03 2.092000000000000000e+03 2.149000000000000000e+03 2.055000000000000000e+03 2.141000000000000000e+03 2.200000000000000000e+03 2.125000000000000000e+03 2.158000000000000000e+03 2.223000000000000000e+03 2.160000000000000000e+03 2.125000000000000000e+03 2.183000000000000000e+03 2.180000000000000000e+03 2.155000000000000000e+03 2.141000000000000000e+03 2.209000000000000000e+03 2.247000000000000000e+03 2.119000000000000000e+03 2.048000000000000000e+03 2.151000000000000000e+03 2.106000000000000000e+03 2.189000000000000000e+03 2.123000000000000000e+03 2.153000000000000000e+03 2.078000000000000000e+03 2.136000000000000000e+03 2.182000000000000000e+03 2.144000000000000000e+03 2.103000000000000000e+03 2.197000000000000000e+03 2.223000000000000000e+03 2.204000000000000000e+03 2.156000000000000000e+03 2.122000000000000000e+03 2.213000000000000000e+03 2.145000000000000000e+03 2.156000000000000000e+03 2.204000000000000000e+03 2.122000000000000000e+03 2.169000000000000000e+03 2.288000000000000000e+03 2.093000000000000000e+03 2.127000000000000000e+03 2.223000000000000000e+03 2.099000000000000000e+03 2.186000000000000000e+03 2.150000000000000000e+03 2.096000000000000000e+03 2.071000000000000000e+03 2.167000000000000000e+03 2.135000000000000000e+03 2.116000000000000000e+03 2.125000000000000000e+03 2.129000000000000000e+03 2.140000000000000000e+03 2.093000000000000000e+03 2.124000000000000000e+03 2.109000000000000000e+03 2.131000000000000000e+03 2.125000000000000000e+03 2.163000000000000000e+03 2.120000000000000000e+03 2.168000000000000000e+03 2.104000000000000000e+03 2.116000000000000000e+03 2.096000000000000000e+03 2.156000000000000000e+03 2.096000000000000000e+03 2.091000000000000000e+03 2.141000000000000000e+03 2.188000000000000000e+03 2.060000000000000000e+03 2.069000000000000000e+03 2.049000000000000000e+03 2.173000000000000000e+03 2.113000000000000000e+03 2.074000000000000000e+03 2.063000000000000000e+03 2.057000000000000000e+03 2.050000000000000000e+03 2.052000000000000000e+03 2.179000000000000000e+03 2.095000000000000000e+03 2.061000000000000000e+03 2.020000000000000000e+03 2.144000000000000000e+03 2.070000000000000000e+03 2.153000000000000000e+03 2.057000000000000000e+03 2.060000000000000000e+03 2.148000000000000000e+03 2.091000000000000000e+03 2.110000000000000000e+03 2.076000000000000000e+03 2.023000000000000000e+03 2.026000000000000000e+03 2.073000000000000000e+03 2.092000000000000000e+03 2.011000000000000000e+03 2.065000000000000000e+03 2.055000000000000000e+03 2.106000000000000000e+03 2.030000000000000000e+03 2.045000000000000000e+03 2.120000000000000000e+03 2.139000000000000000e+03 2.057000000000000000e+03 2.089000000000000000e+03 2.022000000000000000e+03 2.064000000000000000e+03 2.102000000000000000e+03 2.019000000000000000e+03 2.067000000000000000e+03 2.024000000000000000e+03 2.088000000000000000e+03 2.102000000000000000e+03 2.054000000000000000e+03 2.087000000000000000e+03 2.097000000000000000e+03 2.019000000000000000e+03 2.051000000000000000e+03 2.038000000000000000e+03 2.035000000000000000e+03 2.058000000000000000e+03 2.004000000000000000e+03 2.018000000000000000e+03 2.064000000000000000e+03 2.077000000000000000e+03 1.981000000000000000e+03 2.007000000000000000e+03 1.975000000000000000e+03 1.998000000000000000e+03 2.024000000000000000e+03 2.058000000000000000e+03 2.027000000000000000e+03 2.057000000000000000e+03 2.064000000000000000e+03 2.053000000000000000e+03 2.019000000000000000e+03 2.003000000000000000e+03 2.091000000000000000e+03 2.110000000000000000e+03 2.084000000000000000e+03 2.103000000000000000e+03 1.998000000000000000e+03 2.019000000000000000e+03 1.975000000000000000e+03 2.026000000000000000e+03 2.084000000000000000e+03 2.068000000000000000e+03 2.021000000000000000e+03 2.103000000000000000e+03 2.060000000000000000e+03 2.011000000000000000e+03 2.005000000000000000e+03 2.058000000000000000e+03 2.003000000000000000e+03 1.941000000000000000e+03 2.042000000000000000e+03 2.090000000000000000e+03 2.065000000000000000e+03 2.069000000000000000e+03 2.082000000000000000e+03 1.975000000000000000e+03 1.961000000000000000e+03 1.915000000000000000e+03 1.998000000000000000e+03 1.943000000000000000e+03 1.977000000000000000e+03 2.005000000000000000e+03 1.980000000000000000e+03 1.985000000000000000e+03 1.983000000000000000e+03 1.952000000000000000e+03 1.983000000000000000e+03 2.024000000000000000e+03 1.959000000000000000e+03 2.009000000000000000e+03 1.959000000000000000e+03 2.044000000000000000e+03 1.968000000000000000e+03 2.049000000000000000e+03 1.917000000000000000e+03 1.990000000000000000e+03 1.977000000000000000e+03 1.996000000000000000e+03 1.986000000000000000e+03 1.991000000000000000e+03 2.003000000000000000e+03 1.921000000000000000e+03 1.921000000000000000e+03 1.878000000000000000e+03 1.979000000000000000e+03 1.897000000000000000e+03 1.928000000000000000e+03 2.021000000000000000e+03 1.925000000000000000e+03 1.982000000000000000e+03 1.886000000000000000e+03 1.985000000000000000e+03 1.985000000000000000e+03 1.955000000000000000e+03 1.927000000000000000e+03 1.913000000000000000e+03 1.973000000000000000e+03 1.925000000000000000e+03 1.978000000000000000e+03 1.973000000000000000e+03 1.978000000000000000e+03 2.010000000000000000e+03 1.884000000000000000e+03 1.950000000000000000e+03 1.942000000000000000e+03 1.941000000000000000e+03 1.940000000000000000e+03 1.979000000000000000e+03 1.911000000000000000e+03 1.888000000000000000e+03 1.992000000000000000e+03 1.941000000000000000e+03 1.920000000000000000e+03 1.916000000000000000e+03 1.882000000000000000e+03 1.910000000000000000e+03 2.012000000000000000e+03 1.997000000000000000e+03 1.995000000000000000e+03 1.874000000000000000e+03 1.888000000000000000e+03 1.952000000000000000e+03 1.952000000000000000e+03 2.073000000000000000e+03 1.875000000000000000e+03 1.954000000000000000e+03 1.911000000000000000e+03 1.811000000000000000e+03 1.960000000000000000e+03 1.967000000000000000e+03 1.915000000000000000e+03 1.914000000000000000e+03 1.917000000000000000e+03 1.893000000000000000e+03 1.937000000000000000e+03 1.965000000000000000e+03 1.962000000000000000e+03 1.912000000000000000e+03 1.883000000000000000e+03 1.888000000000000000e+03 1.882000000000000000e+03 1.876000000000000000e+03 1.890000000000000000e+03 1.895000000000000000e+03 1.902000000000000000e+03 1.831000000000000000e+03 1.899000000000000000e+03 1.987000000000000000e+03 1.899000000000000000e+03 1.924000000000000000e+03 1.887000000000000000e+03 1.907000000000000000e+03 1.906000000000000000e+03 1.925000000000000000e+03 1.900000000000000000e+03 1.838000000000000000e+03 1.921000000000000000e+03 1.879000000000000000e+03 1.846000000000000000e+03 1.988000000000000000e+03 1.870000000000000000e+03 1.883000000000000000e+03 1.923000000000000000e+03 1.866000000000000000e+03 1.947000000000000000e+03 1.879000000000000000e+03 1.860000000000000000e+03 1.900000000000000000e+03 1.858000000000000000e+03 1.940000000000000000e+03 1.827000000000000000e+03 1.876000000000000000e+03 1.894000000000000000e+03 1.913000000000000000e+03 1.789000000000000000e+03 1.887000000000000000e+03 1.912000000000000000e+03 1.818000000000000000e+03 1.870000000000000000e+03 2.002000000000000000e+03 1.814000000000000000e+03 1.863000000000000000e+03 1.894000000000000000e+03 1.951000000000000000e+03 1.850000000000000000e+03 1.882000000000000000e+03 1.861000000000000000e+03 1.921000000000000000e+03 1.761000000000000000e+03 1.865000000000000000e+03 1.926000000000000000e+03 1.936000000000000000e+03 1.855000000000000000e+03 1.840000000000000000e+03 1.835000000000000000e+03 1.858000000000000000e+03 1.776000000000000000e+03 1.882000000000000000e+03 1.780000000000000000e+03 1.835000000000000000e+03 1.881000000000000000e+03 1.833000000000000000e+03 1.785000000000000000e+03 1.800000000000000000e+03 1.814000000000000000e+03 1.850000000000000000e+03 1.840000000000000000e+03 1.904000000000000000e+03 1.802000000000000000e+03 1.834000000000000000e+03 1.795000000000000000e+03 1.812000000000000000e+03 1.902000000000000000e+03 1.866000000000000000e+03 1.858000000000000000e+03 1.848000000000000000e+03 1.830000000000000000e+03 1.867000000000000000e+03 1.858000000000000000e+03 1.906000000000000000e+03 1.835000000000000000e+03 1.952000000000000000e+03 1.769000000000000000e+03 1.847000000000000000e+03 1.900000000000000000e+03 1.820000000000000000e+03 1.870000000000000000e+03 1.850000000000000000e+03 1.845000000000000000e+03 1.879000000000000000e+03 1.784000000000000000e+03 1.825000000000000000e+03 1.883000000000000000e+03 1.818000000000000000e+03 1.827000000000000000e+03 1.862000000000000000e+03 1.778000000000000000e+03 1.823000000000000000e+03 1.877000000000000000e+03 1.851000000000000000e+03 1.909000000000000000e+03 1.792000000000000000e+03 1.804000000000000000e+03 1.824000000000000000e+03 1.812000000000000000e+03 1.848000000000000000e+03 1.832000000000000000e+03 1.733000000000000000e+03 1.835000000000000000e+03 1.838000000000000000e+03 1.805000000000000000e+03 1.926000000000000000e+03 1.849000000000000000e+03 1.818000000000000000e+03 1.847000000000000000e+03 1.854000000000000000e+03 1.776000000000000000e+03 1.805000000000000000e+03 1.860000000000000000e+03 1.803000000000000000e+03 1.776000000000000000e+03 1.832000000000000000e+03 1.836000000000000000e+03 1.858000000000000000e+03 1.817000000000000000e+03 1.812000000000000000e+03 1.874000000000000000e+03 1.852000000000000000e+03 1.790000000000000000e+03 1.826000000000000000e+03 1.802000000000000000e+03 1.856000000000000000e+03 1.813000000000000000e+03 1.849000000000000000e+03 1.824000000000000000e+03 1.784000000000000000e+03 1.800000000000000000e+03 1.840000000000000000e+03 1.818000000000000000e+03 1.736000000000000000e+03 1.777000000000000000e+03 1.769000000000000000e+03 1.822000000000000000e+03 1.779000000000000000e+03 1.821000000000000000e+03 1.737000000000000000e+03 1.884000000000000000e+03 1.787000000000000000e+03 1.783000000000000000e+03 1.850000000000000000e+03 1.804000000000000000e+03 1.764000000000000000e+03 1.762000000000000000e+03 1.750000000000000000e+03 1.814000000000000000e+03 1.748000000000000000e+03 1.770000000000000000e+03 1.844000000000000000e+03 1.750000000000000000e+03 1.745000000000000000e+03 1.794000000000000000e+03 1.762000000000000000e+03 1.790000000000000000e+03 1.777000000000000000e+03 1.914000000000000000e+03 1.742000000000000000e+03 1.786000000000000000e+03 1.849000000000000000e+03 1.755000000000000000e+03 1.766000000000000000e+03 1.816000000000000000e+03 1.778000000000000000e+03 1.776000000000000000e+03 1.787000000000000000e+03 1.783000000000000000e+03 1.753000000000000000e+03 1.771000000000000000e+03 1.791000000000000000e+03 1.753000000000000000e+03 1.826000000000000000e+03 1.701000000000000000e+03 1.766000000000000000e+03 1.756000000000000000e+03 1.806000000000000000e+03 1.750000000000000000e+03 1.794000000000000000e+03 1.826000000000000000e+03 1.733000000000000000e+03 1.717000000000000000e+03 1.785000000000000000e+03 1.822000000000000000e+03 1.748000000000000000e+03 1.715000000000000000e+03 1.735000000000000000e+03 1.722000000000000000e+03 1.807000000000000000e+03 1.823000000000000000e+03 1.750000000000000000e+03 1.758000000000000000e+03 1.759000000000000000e+03 1.720000000000000000e+03 1.809000000000000000e+03 1.790000000000000000e+03 1.809000000000000000e+03 1.827000000000000000e+03 1.826000000000000000e+03 1.683000000000000000e+03 1.746000000000000000e+03 1.767000000000000000e+03 1.808000000000000000e+03 1.704000000000000000e+03 1.712000000000000000e+03 1.730000000000000000e+03 1.722000000000000000e+03 1.756000000000000000e+03 1.807000000000000000e+03 1.672000000000000000e+03 1.710000000000000000e+03 1.735000000000000000e+03 1.769000000000000000e+03 1.750000000000000000e+03 1.768000000000000000e+03 1.822000000000000000e+03 1.651000000000000000e+03 1.674000000000000000e+03 1.785000000000000000e+03 1.779000000000000000e+03 1.733000000000000000e+03 1.709000000000000000e+03 1.750000000000000000e+03 1.743000000000000000e+03 1.761000000000000000e+03 1.699000000000000000e+03 1.667000000000000000e+03 1.753000000000000000e+03 1.765000000000000000e+03 1.719000000000000000e+03 1.628000000000000000e+03 1.749000000000000000e+03 1.703000000000000000e+03 1.679000000000000000e+03 1.700000000000000000e+03 1.677000000000000000e+03 1.671000000000000000e+03 1.742000000000000000e+03 1.666000000000000000e+03 1.743000000000000000e+03 1.658000000000000000e+03 1.703000000000000000e+03 1.695000000000000000e+03 1.709000000000000000e+03 1.765000000000000000e+03 1.728000000000000000e+03 1.746000000000000000e+03 1.624000000000000000e+03 1.638000000000000000e+03 1.802000000000000000e+03 1.683000000000000000e+03 1.687000000000000000e+03 1.658000000000000000e+03 1.665000000000000000e+03 1.651000000000000000e+03 1.748000000000000000e+03 1.711000000000000000e+03 1.698000000000000000e+03 1.654000000000000000e+03 1.642000000000000000e+03 1.688000000000000000e+03 1.635000000000000000e+03 1.738000000000000000e+03 1.742000000000000000e+03 1.662000000000000000e+03 1.726000000000000000e+03 1.566000000000000000e+03 1.656000000000000000e+03 1.638000000000000000e+03 1.687000000000000000e+03 1.665000000000000000e+03 1.670000000000000000e+03 1.690000000000000000e+03 1.676000000000000000e+03 1.677000000000000000e+03 1.668000000000000000e+03 1.675000000000000000e+03 1.682000000000000000e+03 1.698000000000000000e+03 1.645000000000000000e+03 1.660000000000000000e+03 1.680000000000000000e+03 1.673000000000000000e+03 1.672000000000000000e+03 1.702000000000000000e+03 1.670000000000000000e+03 1.634000000000000000e+03 1.673000000000000000e+03 1.662000000000000000e+03 1.718000000000000000e+03 1.654000000000000000e+03 1.649000000000000000e+03 1.651000000000000000e+03 1.655000000000000000e+03 1.647000000000000000e+03 1.647000000000000000e+03 1.607000000000000000e+03 1.659000000000000000e+03 1.651000000000000000e+03 1.705000000000000000e+03 1.630000000000000000e+03 1.640000000000000000e+03 1.685000000000000000e+03 1.728000000000000000e+03 1.586000000000000000e+03 1.626000000000000000e+03 1.604000000000000000e+03 1.675000000000000000e+03 1.621000000000000000e+03 1.610000000000000000e+03 1.641000000000000000e+03 1.678000000000000000e+03 1.590000000000000000e+03 1.615000000000000000e+03 1.670000000000000000e+03 1.597000000000000000e+03 1.591000000000000000e+03 1.670000000000000000e+03 1.637000000000000000e+03 1.557000000000000000e+03 1.633000000000000000e+03 1.661000000000000000e+03 1.617000000000000000e+03 1.557000000000000000e+03 1.632000000000000000e+03 1.637000000000000000e+03 1.674000000000000000e+03 1.652000000000000000e+03 1.523000000000000000e+03 1.692000000000000000e+03 1.628000000000000000e+03 1.592000000000000000e+03 1.577000000000000000e+03 1.607000000000000000e+03 1.571000000000000000e+03 1.597000000000000000e+03 1.577000000000000000e+03 1.645000000000000000e+03 1.646000000000000000e+03 1.554000000000000000e+03 1.579000000000000000e+03 1.617000000000000000e+03 1.581000000000000000e+03 1.579000000000000000e+03 1.593000000000000000e+03 1.602000000000000000e+03 1.556000000000000000e+03 1.536000000000000000e+03 1.590000000000000000e+03 1.498000000000000000e+03 1.632000000000000000e+03 1.578000000000000000e+03 1.569000000000000000e+03 1.611000000000000000e+03 1.575000000000000000e+03 1.563000000000000000e+03 1.665000000000000000e+03 1.614000000000000000e+03 1.614000000000000000e+03 1.627000000000000000e+03 1.628000000000000000e+03 1.636000000000000000e+03 1.585000000000000000e+03 1.581000000000000000e+03 1.570000000000000000e+03 1.633000000000000000e+03 1.471000000000000000e+03 1.617000000000000000e+03 1.510000000000000000e+03 1.541000000000000000e+03 1.564000000000000000e+03 1.568000000000000000e+03 1.490000000000000000e+03 1.521000000000000000e+03 1.580000000000000000e+03 1.513000000000000000e+03 1.542000000000000000e+03 1.561000000000000000e+03 1.555000000000000000e+03 1.572000000000000000e+03 1.580000000000000000e+03 1.573000000000000000e+03 1.661000000000000000e+03 1.543000000000000000e+03 1.573000000000000000e+03 1.492000000000000000e+03 1.625000000000000000e+03 1.654000000000000000e+03 1.541000000000000000e+03 1.612000000000000000e+03 1.509000000000000000e+03 1.569000000000000000e+03 1.463000000000000000e+03 1.479000000000000000e+03 1.579000000000000000e+03 1.580000000000000000e+03 1.557000000000000000e+03 1.492000000000000000e+03 1.484000000000000000e+03 1.553000000000000000e+03 1.549000000000000000e+03 1.580000000000000000e+03 1.569000000000000000e+03 1.508000000000000000e+03 1.594000000000000000e+03 1.547000000000000000e+03 1.551000000000000000e+03 1.521000000000000000e+03 1.579000000000000000e+03 1.585000000000000000e+03 1.512000000000000000e+03 1.535000000000000000e+03 1.611000000000000000e+03 1.515000000000000000e+03 1.579000000000000000e+03 1.530000000000000000e+03 1.477000000000000000e+03 1.561000000000000000e+03 1.526000000000000000e+03 1.572000000000000000e+03 1.612000000000000000e+03 1.514000000000000000e+03 1.442000000000000000e+03 1.452000000000000000e+03 1.571000000000000000e+03 1.541000000000000000e+03 1.582000000000000000e+03 1.600000000000000000e+03 1.547000000000000000e+03 1.585000000000000000e+03 1.492000000000000000e+03 1.536000000000000000e+03 1.618000000000000000e+03 1.519000000000000000e+03 1.595000000000000000e+03 1.534000000000000000e+03 1.541000000000000000e+03 1.518000000000000000e+03 1.568000000000000000e+03 1.494000000000000000e+03 1.614000000000000000e+03 1.496000000000000000e+03 1.548000000000000000e+03 1.560000000000000000e+03 1.520000000000000000e+03 1.451000000000000000e+03 1.510000000000000000e+03 1.612000000000000000e+03 1.512000000000000000e+03 1.563000000000000000e+03 1.443000000000000000e+03 1.414000000000000000e+03 1.509000000000000000e+03 1.454000000000000000e+03 1.510000000000000000e+03 1.435000000000000000e+03 1.556000000000000000e+03 1.606000000000000000e+03 1.476000000000000000e+03 1.561000000000000000e+03 1.523000000000000000e+03 1.518000000000000000e+03 1.515000000000000000e+03 1.503000000000000000e+03 1.552000000000000000e+03 1.461000000000000000e+03 1.550000000000000000e+03 1.556000000000000000e+03 1.505000000000000000e+03 1.521000000000000000e+03 1.521000000000000000e+03 1.436000000000000000e+03 1.506000000000000000e+03 1.528000000000000000e+03 1.524000000000000000e+03 1.524000000000000000e+03 1.515000000000000000e+03 1.551000000000000000e+03 1.472000000000000000e+03 1.516000000000000000e+03 1.495000000000000000e+03 1.515000000000000000e+03 1.466000000000000000e+03 1.607000000000000000e+03 1.506000000000000000e+03 1.552000000000000000e+03 1.490000000000000000e+03 1.468000000000000000e+03 1.502000000000000000e+03 1.444000000000000000e+03 1.449000000000000000e+03 1.470000000000000000e+03 1.534000000000000000e+03 1.520000000000000000e+03 1.614000000000000000e+03 1.520000000000000000e+03 1.522000000000000000e+03 1.472000000000000000e+03 1.575000000000000000e+03 1.527000000000000000e+03 1.450000000000000000e+03 1.434000000000000000e+03 1.546000000000000000e+03 1.454000000000000000e+03 1.549000000000000000e+03 1.547000000000000000e+03 1.474000000000000000e+03 1.539000000000000000e+03 1.517000000000000000e+03 1.559000000000000000e+03 1.509000000000000000e+03 1.496000000000000000e+03 1.482000000000000000e+03 1.490000000000000000e+03 1.466000000000000000e+03 1.549000000000000000e+03 1.478000000000000000e+03 1.522000000000000000e+03 1.524000000000000000e+03 1.485000000000000000e+03 1.425000000000000000e+03 1.490000000000000000e+03 1.514000000000000000e+03 1.520000000000000000e+03 1.506000000000000000e+03 1.471000000000000000e+03 1.494000000000000000e+03 1.518000000000000000e+03 1.451000000000000000e+03 1.444000000000000000e+03 1.542000000000000000e+03 1.486000000000000000e+03 1.477000000000000000e+03 1.502000000000000000e+03 1.468000000000000000e+03 1.491000000000000000e+03 1.521000000000000000e+03 1.487000000000000000e+03 1.494000000000000000e+03 1.468000000000000000e+03 1.397000000000000000e+03 1.465000000000000000e+03 1.495000000000000000e+03 1.416000000000000000e+03 1.409000000000000000e+03 1.451000000000000000e+03 1.496000000000000000e+03 1.481000000000000000e+03 1.485000000000000000e+03 1.442000000000000000e+03 1.479000000000000000e+03 1.491000000000000000e+03 1.462000000000000000e+03 1.481000000000000000e+03 1.425000000000000000e+03 1.453000000000000000e+03 1.464000000000000000e+03 1.354000000000000000e+03 1.440000000000000000e+03 1.367000000000000000e+03 1.445000000000000000e+03 1.391000000000000000e+03 1.488000000000000000e+03 1.395000000000000000e+03 1.449000000000000000e+03 1.365000000000000000e+03 1.514000000000000000e+03 1.491000000000000000e+03 1.401000000000000000e+03 1.445000000000000000e+03 1.502000000000000000e+03 1.467000000000000000e+03 1.415000000000000000e+03 1.444000000000000000e+03 1.428000000000000000e+03 1.422000000000000000e+03 1.393000000000000000e+03 1.401000000000000000e+03 1.410000000000000000e+03 1.429000000000000000e+03 1.421000000000000000e+03 1.446000000000000000e+03 1.388000000000000000e+03 1.430000000000000000e+03 1.400000000000000000e+03 1.393000000000000000e+03 1.416000000000000000e+03 1.429000000000000000e+03 1.463000000000000000e+03 1.468000000000000000e+03 1.425000000000000000e+03 1.355000000000000000e+03 1.343000000000000000e+03 1.374000000000000000e+03 1.402000000000000000e+03 1.458000000000000000e+03 1.482000000000000000e+03 1.383000000000000000e+03 1.432000000000000000e+03 1.393000000000000000e+03 1.406000000000000000e+03 1.394000000000000000e+03 1.461000000000000000e+03 1.440000000000000000e+03 1.401000000000000000e+03 1.378000000000000000e+03 1.375000000000000000e+03 1.475000000000000000e+03 1.404000000000000000e+03 1.431000000000000000e+03 1.463000000000000000e+03 1.408000000000000000e+03 1.463000000000000000e+03 1.407000000000000000e+03 1.393000000000000000e+03 1.484000000000000000e+03 1.359000000000000000e+03 1.427000000000000000e+03 1.440000000000000000e+03 1.457000000000000000e+03 1.451000000000000000e+03 1.298000000000000000e+03 1.394000000000000000e+03 1.415000000000000000e+03 1.346000000000000000e+03 1.414000000000000000e+03 1.359000000000000000e+03 1.368000000000000000e+03 1.439000000000000000e+03 1.419000000000000000e+03 1.480000000000000000e+03 1.332000000000000000e+03 1.380000000000000000e+03 1.400000000000000000e+03 1.344000000000000000e+03 1.375000000000000000e+03 1.411000000000000000e+03 1.383000000000000000e+03 1.361000000000000000e+03 1.385000000000000000e+03 1.383000000000000000e+03 1.381000000000000000e+03 1.401000000000000000e+03 1.409000000000000000e+03 1.437000000000000000e+03 1.366000000000000000e+03 1.428000000000000000e+03 1.367000000000000000e+03 1.419000000000000000e+03 1.358000000000000000e+03 1.405000000000000000e+03 1.300000000000000000e+03 1.412000000000000000e+03 1.337000000000000000e+03 1.337000000000000000e+03 1.472000000000000000e+03 1.355000000000000000e+03 1.419000000000000000e+03 1.390000000000000000e+03 1.459000000000000000e+03 1.414000000000000000e+03 1.395000000000000000e+03 1.394000000000000000e+03 1.391000000000000000e+03 1.342000000000000000e+03 1.461000000000000000e+03 1.356000000000000000e+03 1.453000000000000000e+03 1.406000000000000000e+03 1.386000000000000000e+03 1.348000000000000000e+03 1.424000000000000000e+03 1.408000000000000000e+03 1.423000000000000000e+03 1.398000000000000000e+03 1.401000000000000000e+03 1.368000000000000000e+03 1.404000000000000000e+03 1.404000000000000000e+03 1.411000000000000000e+03 1.448000000000000000e+03 1.396000000000000000e+03 1.469000000000000000e+03 1.422000000000000000e+03 1.352000000000000000e+03 1.327000000000000000e+03 1.339000000000000000e+03 1.377000000000000000e+03 1.305000000000000000e+03 1.367000000000000000e+03 1.299000000000000000e+03 1.365000000000000000e+03 1.330000000000000000e+03 1.351000000000000000e+03 1.328000000000000000e+03 1.272000000000000000e+03 1.358000000000000000e+03 1.346000000000000000e+03 1.419000000000000000e+03 1.407000000000000000e+03 1.311000000000000000e+03 1.369000000000000000e+03 1.348000000000000000e+03 1.328000000000000000e+03 1.388000000000000000e+03 1.372000000000000000e+03 1.284000000000000000e+03 1.401000000000000000e+03 1.397000000000000000e+03 1.321000000000000000e+03 1.370000000000000000e+03 1.340000000000000000e+03 1.357000000000000000e+03 1.354000000000000000e+03 1.352000000000000000e+03 1.412000000000000000e+03 1.316000000000000000e+03 1.362000000000000000e+03 1.336000000000000000e+03 1.330000000000000000e+03 1.389000000000000000e+03 1.390000000000000000e+03 1.344000000000000000e+03 1.364000000000000000e+03 1.339000000000000000e+03 1.307000000000000000e+03 1.336000000000000000e+03 1.308000000000000000e+03 1.336000000000000000e+03 1.339000000000000000e+03 1.326000000000000000e+03 1.274000000000000000e+03 1.300000000000000000e+03 1.361000000000000000e+03 1.329000000000000000e+03 1.324000000000000000e+03 1.310000000000000000e+03 1.264000000000000000e+03 1.317000000000000000e+03 1.383000000000000000e+03 1.387000000000000000e+03 1.382000000000000000e+03 1.329000000000000000e+03 1.342000000000000000e+03 1.338000000000000000e+03 1.337000000000000000e+03 1.392000000000000000e+03 1.313000000000000000e+03 1.349000000000000000e+03 1.333000000000000000e+03 1.312000000000000000e+03 1.347000000000000000e+03 1.332000000000000000e+03 1.266000000000000000e+03 1.293000000000000000e+03 1.331000000000000000e+03 1.416000000000000000e+03 1.316000000000000000e+03 1.310000000000000000e+03 1.308000000000000000e+03 1.379000000000000000e+03 1.380000000000000000e+03 1.305000000000000000e+03 1.321000000000000000e+03 1.339000000000000000e+03 1.320000000000000000e+03 1.313000000000000000e+03 1.321000000000000000e+03 1.276000000000000000e+03 1.310000000000000000e+03 1.326000000000000000e+03 1.324000000000000000e+03 1.315000000000000000e+03 1.307000000000000000e+03 1.287000000000000000e+03 1.213000000000000000e+03 1.345000000000000000e+03 1.357000000000000000e+03 1.284000000000000000e+03 1.268000000000000000e+03 1.280000000000000000e+03 1.313000000000000000e+03 1.276000000000000000e+03 1.277000000000000000e+03 1.317000000000000000e+03 1.342000000000000000e+03 1.334000000000000000e+03 1.324000000000000000e+03 1.293000000000000000e+03 1.227000000000000000e+03 1.311000000000000000e+03 1.273000000000000000e+03 1.280000000000000000e+03 1.292000000000000000e+03 1.277000000000000000e+03 1.261000000000000000e+03 1.309000000000000000e+03 1.248000000000000000e+03 1.288000000000000000e+03 1.269000000000000000e+03 1.326000000000000000e+03 1.301000000000000000e+03 1.259000000000000000e+03 1.282000000000000000e+03 1.307000000000000000e+03 1.302000000000000000e+03 1.274000000000000000e+03 1.276000000000000000e+03 1.256000000000000000e+03 1.229000000000000000e+03 1.236000000000000000e+03 1.277000000000000000e+03 1.283000000000000000e+03 1.268000000000000000e+03 1.326000000000000000e+03 1.205000000000000000e+03 1.245000000000000000e+03 1.302000000000000000e+03 1.235000000000000000e+03 1.287000000000000000e+03 1.267000000000000000e+03 1.258000000000000000e+03 1.274000000000000000e+03 1.241000000000000000e+03 1.260000000000000000e+03 1.222000000000000000e+03 1.258000000000000000e+03 1.239000000000000000e+03 1.274000000000000000e+03 1.265000000000000000e+03 1.287000000000000000e+03 1.265000000000000000e+03 1.198000000000000000e+03 1.288000000000000000e+03 1.236000000000000000e+03 1.214000000000000000e+03 1.222000000000000000e+03 1.274000000000000000e+03 1.304000000000000000e+03 1.245000000000000000e+03 1.272000000000000000e+03 1.256000000000000000e+03 1.222000000000000000e+03 1.215000000000000000e+03 1.252000000000000000e+03 1.257000000000000000e+03 1.241000000000000000e+03 1.240000000000000000e+03 1.235000000000000000e+03 1.221000000000000000e+03 1.199000000000000000e+03 1.156000000000000000e+03 1.236000000000000000e+03 1.194000000000000000e+03 1.167000000000000000e+03 1.215000000000000000e+03 1.209000000000000000e+03 1.249000000000000000e+03 1.223000000000000000e+03 1.244000000000000000e+03 1.277000000000000000e+03 1.275000000000000000e+03 1.206000000000000000e+03 1.222000000000000000e+03 1.227000000000000000e+03 1.278000000000000000e+03 1.164000000000000000e+03 1.237000000000000000e+03 1.175000000000000000e+03 1.214000000000000000e+03 1.211000000000000000e+03 1.242000000000000000e+03 1.206000000000000000e+03 1.300000000000000000e+03 1.218000000000000000e+03 1.250000000000000000e+03 1.218000000000000000e+03 1.232000000000000000e+03 1.272000000000000000e+03 1.271000000000000000e+03 1.288000000000000000e+03 1.159000000000000000e+03 1.291000000000000000e+03 1.210000000000000000e+03 1.300000000000000000e+03 1.218000000000000000e+03 1.178000000000000000e+03 1.190000000000000000e+03 1.216000000000000000e+03 1.184000000000000000e+03 1.136000000000000000e+03 1.161000000000000000e+03 1.222000000000000000e+03 1.214000000000000000e+03 1.189000000000000000e+03 1.255000000000000000e+03 1.158000000000000000e+03 1.162000000000000000e+03 1.145000000000000000e+03 1.220000000000000000e+03 1.222000000000000000e+03 1.220000000000000000e+03 1.172000000000000000e+03 1.282000000000000000e+03 1.238000000000000000e+03 1.240000000000000000e+03 1.203000000000000000e+03 1.228000000000000000e+03 1.127000000000000000e+03 1.212000000000000000e+03 1.212000000000000000e+03 1.164000000000000000e+03 1.232000000000000000e+03 1.240000000000000000e+03 1.213000000000000000e+03 1.265000000000000000e+03 1.209000000000000000e+03 1.201000000000000000e+03 1.221000000000000000e+03 1.181000000000000000e+03 1.246000000000000000e+03 1.275000000000000000e+03 1.257000000000000000e+03 1.204000000000000000e+03 1.206000000000000000e+03 1.271000000000000000e+03 1.243000000000000000e+03 1.230000000000000000e+03 1.211000000000000000e+03 1.183000000000000000e+03 1.163000000000000000e+03 1.136000000000000000e+03 1.194000000000000000e+03 1.176000000000000000e+03 1.253000000000000000e+03 1.205000000000000000e+03 1.196000000000000000e+03 1.149000000000000000e+03 1.220000000000000000e+03 1.217000000000000000e+03 1.198000000000000000e+03 1.141000000000000000e+03 1.195000000000000000e+03 1.233000000000000000e+03 1.223000000000000000e+03 1.204000000000000000e+03 1.207000000000000000e+03 1.162000000000000000e+03 1.240000000000000000e+03 1.172000000000000000e+03 1.192000000000000000e+03 1.172000000000000000e+03 1.239000000000000000e+03 1.187000000000000000e+03 1.212000000000000000e+03 1.170000000000000000e+03 1.262000000000000000e+03 1.231000000000000000e+03 1.222000000000000000e+03 1.219000000000000000e+03 1.154000000000000000e+03 1.206000000000000000e+03 1.142000000000000000e+03 1.144000000000000000e+03 1.207000000000000000e+03 1.201000000000000000e+03 1.163000000000000000e+03 1.167000000000000000e+03 1.164000000000000000e+03 1.184000000000000000e+03 1.158000000000000000e+03 1.221000000000000000e+03 1.161000000000000000e+03 1.135000000000000000e+03 1.165000000000000000e+03 1.109000000000000000e+03 1.175000000000000000e+03 1.177000000000000000e+03 1.177000000000000000e+03 1.114000000000000000e+03 1.097000000000000000e+03 1.122000000000000000e+03 1.149000000000000000e+03 1.175000000000000000e+03 1.181000000000000000e+03 1.138000000000000000e+03 1.104000000000000000e+03 1.100000000000000000e+03 1.129000000000000000e+03 1.130000000000000000e+03 1.076000000000000000e+03 1.082000000000000000e+03 1.152000000000000000e+03 1.164000000000000000e+03 1.084000000000000000e+03 1.156000000000000000e+03 1.174000000000000000e+03 1.118000000000000000e+03 1.108000000000000000e+03 1.126000000000000000e+03 1.082000000000000000e+03 1.104000000000000000e+03 1.108000000000000000e+03 1.115000000000000000e+03 1.118000000000000000e+03 1.130000000000000000e+03 1.149000000000000000e+03 1.120000000000000000e+03 1.142000000000000000e+03 1.101000000000000000e+03 1.113000000000000000e+03 1.093000000000000000e+03 1.155000000000000000e+03 1.144000000000000000e+03 1.163000000000000000e+03 1.087000000000000000e+03 1.071000000000000000e+03 1.076000000000000000e+03 1.090000000000000000e+03 1.159000000000000000e+03 1.092000000000000000e+03 1.052000000000000000e+03 1.163000000000000000e+03 1.098000000000000000e+03 1.102000000000000000e+03 1.122000000000000000e+03 1.087000000000000000e+03 1.110000000000000000e+03 1.081000000000000000e+03 1.123000000000000000e+03 1.071000000000000000e+03 1.150000000000000000e+03 1.122000000000000000e+03 1.152000000000000000e+03 1.058000000000000000e+03 1.090000000000000000e+03 1.081000000000000000e+03 1.107000000000000000e+03 1.100000000000000000e+03 1.154000000000000000e+03 1.128000000000000000e+03 1.184000000000000000e+03 1.104000000000000000e+03 1.105000000000000000e+03 1.084000000000000000e+03 1.117000000000000000e+03 1.096000000000000000e+03 1.030000000000000000e+03 1.061000000000000000e+03 1.136000000000000000e+03 1.121000000000000000e+03 1.018000000000000000e+03 1.051000000000000000e+03 1.116000000000000000e+03 1.101000000000000000e+03 1.067000000000000000e+03 1.059000000000000000e+03 1.078000000000000000e+03 1.152000000000000000e+03 1.109000000000000000e+03 1.073000000000000000e+03 1.131000000000000000e+03 1.094000000000000000e+03 1.041000000000000000e+03 1.064000000000000000e+03 1.093000000000000000e+03 1.056000000000000000e+03 1.031000000000000000e+03 1.127000000000000000e+03 1.085000000000000000e+03 1.045000000000000000e+03 1.139000000000000000e+03 1.048000000000000000e+03 1.093000000000000000e+03 1.084000000000000000e+03 1.075000000000000000e+03 1.076000000000000000e+03 1.094000000000000000e+03 1.118000000000000000e+03 1.082000000000000000e+03 1.132000000000000000e+03 1.089000000000000000e+03 1.127000000000000000e+03 1.086000000000000000e+03 1.086000000000000000e+03 1.076000000000000000e+03 1.064000000000000000e+03 1.122000000000000000e+03 1.140000000000000000e+03 1.129000000000000000e+03 1.049000000000000000e+03 1.039000000000000000e+03 1.084000000000000000e+03 1.110000000000000000e+03 1.120000000000000000e+03 1.093000000000000000e+03 1.133000000000000000e+03 1.127000000000000000e+03 1.108000000000000000e+03 1.040000000000000000e+03 1.141000000000000000e+03 1.063000000000000000e+03 1.095000000000000000e+03 1.102000000000000000e+03 1.048000000000000000e+03 1.111000000000000000e+03 1.083000000000000000e+03 1.060000000000000000e+03 1.040000000000000000e+03 1.140000000000000000e+03 1.116000000000000000e+03 1.035000000000000000e+03 1.046000000000000000e+03 1.071000000000000000e+03 1.085000000000000000e+03 1.079000000000000000e+03 1.019000000000000000e+03 1.053000000000000000e+03 1.044000000000000000e+03 1.026000000000000000e+03 1.076000000000000000e+03 1.044000000000000000e+03 1.078000000000000000e+03 1.130000000000000000e+03 1.065000000000000000e+03 1.094000000000000000e+03 1.060000000000000000e+03 1.103000000000000000e+03 9.780000000000000000e+02 1.045000000000000000e+03 1.071000000000000000e+03 1.074000000000000000e+03 1.034000000000000000e+03 1.008000000000000000e+03 1.014000000000000000e+03 1.037000000000000000e+03 1.077000000000000000e+03 1.097000000000000000e+03 1.065000000000000000e+03 1.066000000000000000e+03 1.010000000000000000e+03 1.097000000000000000e+03 1.013000000000000000e+03 1.127000000000000000e+03 1.029000000000000000e+03 1.085000000000000000e+03 1.002000000000000000e+03 1.075000000000000000e+03 1.066000000000000000e+03 1.088000000000000000e+03 1.052000000000000000e+03 1.070000000000000000e+03 1.020000000000000000e+03 1.079000000000000000e+03 1.068000000000000000e+03 1.047000000000000000e+03 1.061000000000000000e+03 1.044000000000000000e+03 1.110000000000000000e+03 1.078000000000000000e+03 1.044000000000000000e+03 1.052000000000000000e+03 1.112000000000000000e+03 1.084000000000000000e+03 1.085000000000000000e+03 1.038000000000000000e+03 1.074000000000000000e+03 1.077000000000000000e+03 1.041000000000000000e+03 1.020000000000000000e+03 9.960000000000000000e+02 1.052000000000000000e+03 1.067000000000000000e+03 1.025000000000000000e+03 1.128000000000000000e+03 1.035000000000000000e+03 1.021000000000000000e+03 1.082000000000000000e+03 1.072000000000000000e+03 1.025000000000000000e+03 9.700000000000000000e+02 1.043000000000000000e+03 1.045000000000000000e+03 1.014000000000000000e+03 1.071000000000000000e+03 1.013000000000000000e+03 1.009000000000000000e+03 1.070000000000000000e+03 1.052000000000000000e+03 9.930000000000000000e+02 1.028000000000000000e+03 1.045000000000000000e+03 1.028000000000000000e+03 1.011000000000000000e+03 9.990000000000000000e+02 1.033000000000000000e+03 1.034000000000000000e+03 1.011000000000000000e+03 1.014000000000000000e+03 9.770000000000000000e+02 1.076000000000000000e+03 1.024000000000000000e+03 1.068000000000000000e+03 1.050000000000000000e+03 9.930000000000000000e+02 9.740000000000000000e+02 1.056000000000000000e+03 9.970000000000000000e+02 1.012000000000000000e+03 1.016000000000000000e+03 1.008000000000000000e+03 1.032000000000000000e+03 1.042000000000000000e+03 1.035000000000000000e+03 1.012000000000000000e+03 1.060000000000000000e+03 1.074000000000000000e+03 1.052000000000000000e+03 1.058000000000000000e+03 9.920000000000000000e+02 1.013000000000000000e+03 9.680000000000000000e+02 1.013000000000000000e+03 1.028000000000000000e+03 9.870000000000000000e+02 1.038000000000000000e+03 1.028000000000000000e+03 1.044000000000000000e+03 1.073000000000000000e+03 1.031000000000000000e+03 1.031000000000000000e+03 1.046000000000000000e+03 1.038000000000000000e+03 1.003000000000000000e+03 1.033000000000000000e+03 1.033000000000000000e+03 1.041000000000000000e+03 1.004000000000000000e+03 1.053000000000000000e+03 1.064000000000000000e+03 9.910000000000000000e+02 9.850000000000000000e+02 1.032000000000000000e+03 1.088000000000000000e+03 1.032000000000000000e+03 1.013000000000000000e+03 1.061000000000000000e+03 1.041000000000000000e+03 1.059000000000000000e+03 1.053000000000000000e+03 1.065000000000000000e+03 1.062000000000000000e+03 1.012000000000000000e+03 9.610000000000000000e+02 1.029000000000000000e+03 9.810000000000000000e+02 1.032000000000000000e+03 9.980000000000000000e+02 1.030000000000000000e+03 1.014000000000000000e+03 9.720000000000000000e+02 1.014000000000000000e+03 1.050000000000000000e+03 1.034000000000000000e+03 1.081000000000000000e+03 1.013000000000000000e+03 1.031000000000000000e+03 1.048000000000000000e+03 1.020000000000000000e+03 9.880000000000000000e+02 1.035000000000000000e+03 1.060000000000000000e+03 1.026000000000000000e+03 1.053000000000000000e+03 9.710000000000000000e+02 1.017000000000000000e+03 1.053000000000000000e+03 1.064000000000000000e+03 9.910000000000000000e+02 9.650000000000000000e+02 1.055000000000000000e+03 1.028000000000000000e+03 1.005000000000000000e+03 1.017000000000000000e+03 1.064000000000000000e+03 1.000000000000000000e+03 9.960000000000000000e+02 1.035000000000000000e+03 1.006000000000000000e+03 1.045000000000000000e+03 9.940000000000000000e+02 9.860000000000000000e+02 1.008000000000000000e+03 1.037000000000000000e+03 9.520000000000000000e+02 1.012000000000000000e+03 9.640000000000000000e+02 9.820000000000000000e+02 9.720000000000000000e+02 9.880000000000000000e+02 1.033000000000000000e+03 9.430000000000000000e+02 1.073000000000000000e+03 9.750000000000000000e+02 1.039000000000000000e+03 1.002000000000000000e+03 1.045000000000000000e+03 1.062000000000000000e+03 9.760000000000000000e+02 1.030000000000000000e+03 9.920000000000000000e+02 9.830000000000000000e+02 1.066000000000000000e+03 9.950000000000000000e+02 1.001000000000000000e+03 1.020000000000000000e+03 9.890000000000000000e+02 1.029000000000000000e+03 9.920000000000000000e+02 9.800000000000000000e+02 9.180000000000000000e+02 9.290000000000000000e+02 1.034000000000000000e+03 1.010000000000000000e+03 1.048000000000000000e+03 9.990000000000000000e+02 9.770000000000000000e+02 1.028000000000000000e+03 9.340000000000000000e+02 9.580000000000000000e+02 9.990000000000000000e+02 9.300000000000000000e+02 9.520000000000000000e+02 9.660000000000000000e+02 1.007000000000000000e+03 9.330000000000000000e+02 9.320000000000000000e+02 1.026000000000000000e+03 9.730000000000000000e+02 9.690000000000000000e+02 9.690000000000000000e+02 9.880000000000000000e+02 1.017000000000000000e+03 9.710000000000000000e+02 9.750000000000000000e+02 9.480000000000000000e+02 9.290000000000000000e+02 9.980000000000000000e+02 9.760000000000000000e+02 1.040000000000000000e+03 9.820000000000000000e+02 1.007000000000000000e+03 9.740000000000000000e+02 9.760000000000000000e+02 9.430000000000000000e+02 9.810000000000000000e+02 1.013000000000000000e+03 9.720000000000000000e+02 9.280000000000000000e+02 9.240000000000000000e+02 9.480000000000000000e+02 1.001000000000000000e+03 9.400000000000000000e+02 9.990000000000000000e+02 1.008000000000000000e+03 9.820000000000000000e+02 1.013000000000000000e+03 1.005000000000000000e+03 9.950000000000000000e+02 9.690000000000000000e+02 9.810000000000000000e+02 9.700000000000000000e+02 9.100000000000000000e+02 9.940000000000000000e+02 9.720000000000000000e+02 9.550000000000000000e+02 9.460000000000000000e+02 9.990000000000000000e+02 1.035000000000000000e+03 1.003000000000000000e+03 9.920000000000000000e+02 9.670000000000000000e+02 9.380000000000000000e+02 9.220000000000000000e+02 9.720000000000000000e+02 9.740000000000000000e+02 9.700000000000000000e+02 9.690000000000000000e+02 9.400000000000000000e+02 9.750000000000000000e+02 9.010000000000000000e+02 8.820000000000000000e+02 9.300000000000000000e+02 9.350000000000000000e+02 9.500000000000000000e+02 9.520000000000000000e+02 9.660000000000000000e+02 9.370000000000000000e+02 9.390000000000000000e+02 9.730000000000000000e+02 9.430000000000000000e+02 9.210000000000000000e+02 9.180000000000000000e+02 9.220000000000000000e+02 9.670000000000000000e+02 9.300000000000000000e+02 9.260000000000000000e+02 9.060000000000000000e+02 9.660000000000000000e+02 9.210000000000000000e+02 1.010000000000000000e+03 9.340000000000000000e+02 9.070000000000000000e+02 9.240000000000000000e+02 9.340000000000000000e+02 9.960000000000000000e+02 9.230000000000000000e+02 9.190000000000000000e+02 8.780000000000000000e+02 9.210000000000000000e+02 9.240000000000000000e+02 9.310000000000000000e+02 9.540000000000000000e+02 9.410000000000000000e+02 9.140000000000000000e+02 9.530000000000000000e+02 9.580000000000000000e+02 9.600000000000000000e+02 9.100000000000000000e+02 9.210000000000000000e+02 9.530000000000000000e+02 9.310000000000000000e+02 9.540000000000000000e+02 9.610000000000000000e+02 9.270000000000000000e+02 9.620000000000000000e+02 9.110000000000000000e+02 9.330000000000000000e+02 8.830000000000000000e+02 9.850000000000000000e+02 8.870000000000000000e+02 9.160000000000000000e+02 8.780000000000000000e+02 9.010000000000000000e+02 9.340000000000000000e+02 8.930000000000000000e+02 9.420000000000000000e+02 8.900000000000000000e+02 9.280000000000000000e+02 9.150000000000000000e+02 9.330000000000000000e+02 8.640000000000000000e+02 9.390000000000000000e+02 9.320000000000000000e+02 8.890000000000000000e+02 9.480000000000000000e+02 8.860000000000000000e+02 9.490000000000000000e+02 9.000000000000000000e+02 9.390000000000000000e+02 9.190000000000000000e+02 9.390000000000000000e+02 9.270000000000000000e+02 9.020000000000000000e+02 8.520000000000000000e+02 9.170000000000000000e+02 9.550000000000000000e+02 8.890000000000000000e+02 9.320000000000000000e+02 9.000000000000000000e+02 9.070000000000000000e+02 9.620000000000000000e+02 9.140000000000000000e+02 9.130000000000000000e+02 8.920000000000000000e+02 9.050000000000000000e+02 8.970000000000000000e+02 8.590000000000000000e+02 8.700000000000000000e+02 9.240000000000000000e+02 8.830000000000000000e+02 9.260000000000000000e+02 8.940000000000000000e+02 8.630000000000000000e+02 9.340000000000000000e+02 8.920000000000000000e+02 9.460000000000000000e+02 9.010000000000000000e+02 9.500000000000000000e+02 9.340000000000000000e+02 8.750000000000000000e+02 8.850000000000000000e+02 9.020000000000000000e+02 9.330000000000000000e+02 8.620000000000000000e+02 8.960000000000000000e+02 9.070000000000000000e+02 8.880000000000000000e+02 9.240000000000000000e+02 9.070000000000000000e+02 9.020000000000000000e+02 9.020000000000000000e+02 9.780000000000000000e+02 8.810000000000000000e+02 8.940000000000000000e+02 8.600000000000000000e+02 8.820000000000000000e+02 8.660000000000000000e+02 8.420000000000000000e+02 8.170000000000000000e+02 8.660000000000000000e+02 9.590000000000000000e+02 8.530000000000000000e+02 8.910000000000000000e+02 9.180000000000000000e+02 8.350000000000000000e+02 9.200000000000000000e+02 8.910000000000000000e+02 8.250000000000000000e+02 8.680000000000000000e+02 8.600000000000000000e+02 9.270000000000000000e+02 8.480000000000000000e+02 8.620000000000000000e+02 8.260000000000000000e+02 8.900000000000000000e+02 8.740000000000000000e+02 8.660000000000000000e+02 8.530000000000000000e+02 8.690000000000000000e+02 8.620000000000000000e+02 9.030000000000000000e+02 8.310000000000000000e+02 9.030000000000000000e+02 8.920000000000000000e+02 8.560000000000000000e+02 8.870000000000000000e+02 7.820000000000000000e+02 9.110000000000000000e+02 9.340000000000000000e+02 9.190000000000000000e+02 8.360000000000000000e+02 8.640000000000000000e+02 8.810000000000000000e+02 8.300000000000000000e+02 8.230000000000000000e+02 9.160000000000000000e+02 8.400000000000000000e+02 8.470000000000000000e+02 8.550000000000000000e+02 8.650000000000000000e+02 8.960000000000000000e+02 8.610000000000000000e+02 8.650000000000000000e+02 8.540000000000000000e+02 8.810000000000000000e+02 8.680000000000000000e+02 8.660000000000000000e+02 8.440000000000000000e+02 8.660000000000000000e+02 9.040000000000000000e+02 9.010000000000000000e+02 8.600000000000000000e+02 9.070000000000000000e+02 8.600000000000000000e+02 9.130000000000000000e+02 8.500000000000000000e+02 8.670000000000000000e+02 8.490000000000000000e+02 8.540000000000000000e+02 8.750000000000000000e+02 8.890000000000000000e+02 8.770000000000000000e+02 8.340000000000000000e+02 8.350000000000000000e+02 9.090000000000000000e+02 8.880000000000000000e+02 9.010000000000000000e+02 8.600000000000000000e+02 9.030000000000000000e+02 8.420000000000000000e+02 7.910000000000000000e+02 8.360000000000000000e+02 8.460000000000000000e+02 8.920000000000000000e+02 8.400000000000000000e+02 8.050000000000000000e+02 8.060000000000000000e+02 8.050000000000000000e+02 8.220000000000000000e+02 9.050000000000000000e+02 8.570000000000000000e+02 8.210000000000000000e+02 7.920000000000000000e+02 8.360000000000000000e+02 8.150000000000000000e+02 8.090000000000000000e+02 8.790000000000000000e+02 7.990000000000000000e+02 7.930000000000000000e+02 8.460000000000000000e+02 7.680000000000000000e+02 7.920000000000000000e+02 8.030000000000000000e+02 8.480000000000000000e+02 8.600000000000000000e+02 8.860000000000000000e+02 8.690000000000000000e+02 8.320000000000000000e+02 8.130000000000000000e+02 8.400000000000000000e+02 8.700000000000000000e+02 8.350000000000000000e+02 7.870000000000000000e+02 7.970000000000000000e+02 8.020000000000000000e+02 8.450000000000000000e+02 8.090000000000000000e+02 8.200000000000000000e+02 8.630000000000000000e+02 8.880000000000000000e+02 8.060000000000000000e+02 8.770000000000000000e+02 8.900000000000000000e+02 8.610000000000000000e+02 8.510000000000000000e+02 8.560000000000000000e+02 7.890000000000000000e+02 8.490000000000000000e+02 7.890000000000000000e+02 8.180000000000000000e+02 8.270000000000000000e+02 8.240000000000000000e+02 8.330000000000000000e+02 8.340000000000000000e+02 8.570000000000000000e+02 8.120000000000000000e+02 8.130000000000000000e+02 8.210000000000000000e+02 8.620000000000000000e+02 8.490000000000000000e+02 8.470000000000000000e+02 8.030000000000000000e+02 7.970000000000000000e+02 8.350000000000000000e+02 8.450000000000000000e+02 7.910000000000000000e+02 7.630000000000000000e+02 8.510000000000000000e+02 8.000000000000000000e+02 8.250000000000000000e+02 8.360000000000000000e+02 7.570000000000000000e+02 8.260000000000000000e+02 7.970000000000000000e+02 8.080000000000000000e+02 8.350000000000000000e+02 8.270000000000000000e+02 8.230000000000000000e+02 8.090000000000000000e+02 7.520000000000000000e+02 7.870000000000000000e+02 8.100000000000000000e+02 8.450000000000000000e+02 8.070000000000000000e+02 7.780000000000000000e+02 7.810000000000000000e+02 7.700000000000000000e+02 7.790000000000000000e+02 7.570000000000000000e+02 8.450000000000000000e+02 7.990000000000000000e+02 8.610000000000000000e+02 8.160000000000000000e+02 7.520000000000000000e+02 7.810000000000000000e+02 7.940000000000000000e+02 8.140000000000000000e+02 8.400000000000000000e+02 7.590000000000000000e+02 8.180000000000000000e+02 8.000000000000000000e+02 8.340000000000000000e+02 7.850000000000000000e+02 8.250000000000000000e+02 8.440000000000000000e+02 7.700000000000000000e+02 7.990000000000000000e+02 8.050000000000000000e+02 8.130000000000000000e+02 8.020000000000000000e+02 7.700000000000000000e+02 7.600000000000000000e+02 8.060000000000000000e+02 7.780000000000000000e+02 7.640000000000000000e+02 7.300000000000000000e+02 7.550000000000000000e+02 7.900000000000000000e+02 8.010000000000000000e+02 7.980000000000000000e+02 7.660000000000000000e+02 7.710000000000000000e+02 7.850000000000000000e+02 7.710000000000000000e+02 7.920000000000000000e+02 7.780000000000000000e+02 8.310000000000000000e+02 7.290000000000000000e+02 7.860000000000000000e+02 7.470000000000000000e+02 7.960000000000000000e+02 8.060000000000000000e+02 7.850000000000000000e+02 8.180000000000000000e+02 8.110000000000000000e+02 7.700000000000000000e+02 7.660000000000000000e+02 7.570000000000000000e+02 8.080000000000000000e+02 7.350000000000000000e+02 7.790000000000000000e+02 7.740000000000000000e+02 7.920000000000000000e+02 7.500000000000000000e+02 7.800000000000000000e+02 7.700000000000000000e+02 7.380000000000000000e+02 7.470000000000000000e+02 7.360000000000000000e+02 7.610000000000000000e+02 7.180000000000000000e+02 7.730000000000000000e+02 7.540000000000000000e+02 7.640000000000000000e+02 7.950000000000000000e+02 7.210000000000000000e+02 7.350000000000000000e+02 7.710000000000000000e+02 7.260000000000000000e+02 7.370000000000000000e+02 7.580000000000000000e+02 7.340000000000000000e+02 8.100000000000000000e+02 7.710000000000000000e+02 7.380000000000000000e+02 7.990000000000000000e+02 7.300000000000000000e+02 7.170000000000000000e+02 7.170000000000000000e+02 7.440000000000000000e+02 7.380000000000000000e+02 7.300000000000000000e+02 7.290000000000000000e+02 6.740000000000000000e+02 7.450000000000000000e+02 7.710000000000000000e+02 8.130000000000000000e+02 7.440000000000000000e+02 7.360000000000000000e+02 7.530000000000000000e+02 7.260000000000000000e+02 6.980000000000000000e+02 6.840000000000000000e+02 7.430000000000000000e+02 7.410000000000000000e+02 7.540000000000000000e+02 7.360000000000000000e+02 7.520000000000000000e+02 7.450000000000000000e+02 7.510000000000000000e+02 7.180000000000000000e+02 7.110000000000000000e+02 7.330000000000000000e+02 7.920000000000000000e+02 7.360000000000000000e+02 7.460000000000000000e+02 7.340000000000000000e+02 7.030000000000000000e+02 7.910000000000000000e+02 7.030000000000000000e+02 7.760000000000000000e+02 7.210000000000000000e+02 7.390000000000000000e+02 7.510000000000000000e+02 7.360000000000000000e+02 7.420000000000000000e+02 7.380000000000000000e+02 7.090000000000000000e+02 7.420000000000000000e+02 7.590000000000000000e+02 7.730000000000000000e+02 7.160000000000000000e+02 7.180000000000000000e+02 7.100000000000000000e+02 7.420000000000000000e+02 7.200000000000000000e+02 7.370000000000000000e+02 7.600000000000000000e+02 7.730000000000000000e+02 7.140000000000000000e+02 7.850000000000000000e+02 7.280000000000000000e+02 7.370000000000000000e+02 7.280000000000000000e+02 7.250000000000000000e+02 7.090000000000000000e+02 7.350000000000000000e+02 7.180000000000000000e+02 6.990000000000000000e+02 7.150000000000000000e+02 7.110000000000000000e+02 7.430000000000000000e+02 7.510000000000000000e+02 6.750000000000000000e+02 6.860000000000000000e+02 6.820000000000000000e+02 7.520000000000000000e+02 7.440000000000000000e+02 7.540000000000000000e+02 7.120000000000000000e+02 7.280000000000000000e+02 7.430000000000000000e+02 6.990000000000000000e+02 7.040000000000000000e+02 6.970000000000000000e+02 7.250000000000000000e+02 7.260000000000000000e+02 7.570000000000000000e+02 7.090000000000000000e+02 6.820000000000000000e+02 7.570000000000000000e+02 7.010000000000000000e+02 7.310000000000000000e+02 7.220000000000000000e+02 7.100000000000000000e+02 7.340000000000000000e+02 6.810000000000000000e+02 6.950000000000000000e+02 7.290000000000000000e+02 6.430000000000000000e+02 6.790000000000000000e+02 7.170000000000000000e+02 7.040000000000000000e+02 7.290000000000000000e+02 7.000000000000000000e+02 7.460000000000000000e+02 7.410000000000000000e+02 6.830000000000000000e+02 7.470000000000000000e+02 7.070000000000000000e+02 6.370000000000000000e+02 6.870000000000000000e+02 7.150000000000000000e+02 6.890000000000000000e+02 6.800000000000000000e+02 7.170000000000000000e+02 6.900000000000000000e+02 7.620000000000000000e+02 7.350000000000000000e+02 6.780000000000000000e+02 6.660000000000000000e+02 6.950000000000000000e+02 7.320000000000000000e+02 6.670000000000000000e+02 6.650000000000000000e+02 7.140000000000000000e+02 6.730000000000000000e+02 6.850000000000000000e+02 6.900000000000000000e+02 7.520000000000000000e+02 7.030000000000000000e+02 6.960000000000000000e+02 6.360000000000000000e+02 6.920000000000000000e+02 7.280000000000000000e+02 6.980000000000000000e+02 7.310000000000000000e+02 7.020000000000000000e+02 6.700000000000000000e+02 6.840000000000000000e+02 7.000000000000000000e+02 6.320000000000000000e+02 6.220000000000000000e+02 6.680000000000000000e+02 7.310000000000000000e+02 6.590000000000000000e+02 6.790000000000000000e+02 6.910000000000000000e+02 6.440000000000000000e+02 6.680000000000000000e+02 7.150000000000000000e+02 6.790000000000000000e+02 6.710000000000000000e+02 7.270000000000000000e+02 6.810000000000000000e+02 6.540000000000000000e+02 6.750000000000000000e+02 6.550000000000000000e+02 7.020000000000000000e+02 7.090000000000000000e+02 6.960000000000000000e+02 6.790000000000000000e+02 6.740000000000000000e+02 6.850000000000000000e+02 6.880000000000000000e+02 6.710000000000000000e+02 6.650000000000000000e+02 6.700000000000000000e+02 6.590000000000000000e+02 6.690000000000000000e+02 6.870000000000000000e+02 6.520000000000000000e+02 6.670000000000000000e+02 6.940000000000000000e+02 7.010000000000000000e+02 6.840000000000000000e+02 6.630000000000000000e+02 6.700000000000000000e+02 6.720000000000000000e+02 6.670000000000000000e+02 6.580000000000000000e+02 7.330000000000000000e+02 6.700000000000000000e+02 6.870000000000000000e+02 6.950000000000000000e+02 7.010000000000000000e+02 6.950000000000000000e+02 6.650000000000000000e+02 6.710000000000000000e+02 6.990000000000000000e+02 6.510000000000000000e+02 7.250000000000000000e+02 7.300000000000000000e+02 6.550000000000000000e+02 6.940000000000000000e+02 6.200000000000000000e+02 6.660000000000000000e+02 6.810000000000000000e+02 6.870000000000000000e+02 7.430000000000000000e+02 7.180000000000000000e+02 6.750000000000000000e+02 6.450000000000000000e+02 6.660000000000000000e+02 7.130000000000000000e+02 6.870000000000000000e+02 7.070000000000000000e+02 6.900000000000000000e+02 6.750000000000000000e+02 6.940000000000000000e+02 6.760000000000000000e+02 7.180000000000000000e+02 6.690000000000000000e+02 6.560000000000000000e+02 6.690000000000000000e+02 6.510000000000000000e+02 6.450000000000000000e+02 6.850000000000000000e+02 6.510000000000000000e+02 6.390000000000000000e+02 6.780000000000000000e+02 6.280000000000000000e+02 6.500000000000000000e+02 6.440000000000000000e+02 6.520000000000000000e+02 6.540000000000000000e+02 6.870000000000000000e+02 6.670000000000000000e+02 6.850000000000000000e+02 6.570000000000000000e+02 6.570000000000000000e+02 6.730000000000000000e+02 6.800000000000000000e+02 6.460000000000000000e+02 6.350000000000000000e+02 6.260000000000000000e+02 6.540000000000000000e+02 6.180000000000000000e+02 6.630000000000000000e+02 6.710000000000000000e+02 6.630000000000000000e+02 6.690000000000000000e+02 6.320000000000000000e+02 6.240000000000000000e+02 6.720000000000000000e+02 6.560000000000000000e+02 6.100000000000000000e+02 6.620000000000000000e+02 6.160000000000000000e+02 6.380000000000000000e+02 6.970000000000000000e+02 6.490000000000000000e+02 6.710000000000000000e+02 6.680000000000000000e+02 5.960000000000000000e+02 6.330000000000000000e+02 6.330000000000000000e+02 6.410000000000000000e+02 6.720000000000000000e+02 6.190000000000000000e+02 6.520000000000000000e+02 6.690000000000000000e+02 6.400000000000000000e+02 6.580000000000000000e+02 6.880000000000000000e+02 6.230000000000000000e+02 6.130000000000000000e+02 6.690000000000000000e+02 6.460000000000000000e+02 6.430000000000000000e+02 6.230000000000000000e+02 6.510000000000000000e+02 6.510000000000000000e+02 6.200000000000000000e+02 6.430000000000000000e+02 6.740000000000000000e+02 6.140000000000000000e+02 7.350000000000000000e+02 6.410000000000000000e+02 6.520000000000000000e+02 6.130000000000000000e+02 6.460000000000000000e+02 6.340000000000000000e+02 6.380000000000000000e+02 6.570000000000000000e+02 6.730000000000000000e+02 6.320000000000000000e+02 6.820000000000000000e+02 6.470000000000000000e+02 6.580000000000000000e+02 6.590000000000000000e+02 6.480000000000000000e+02 6.820000000000000000e+02 6.510000000000000000e+02 6.420000000000000000e+02 6.700000000000000000e+02 6.210000000000000000e+02 6.550000000000000000e+02 6.260000000000000000e+02 6.380000000000000000e+02 6.460000000000000000e+02 6.730000000000000000e+02 6.520000000000000000e+02 6.510000000000000000e+02 6.340000000000000000e+02 6.130000000000000000e+02 6.410000000000000000e+02 6.130000000000000000e+02 6.840000000000000000e+02 6.420000000000000000e+02 6.430000000000000000e+02 6.120000000000000000e+02 6.220000000000000000e+02 6.650000000000000000e+02 6.400000000000000000e+02 6.510000000000000000e+02 6.340000000000000000e+02 6.460000000000000000e+02 6.440000000000000000e+02 6.210000000000000000e+02 6.190000000000000000e+02 6.580000000000000000e+02 6.380000000000000000e+02 6.570000000000000000e+02 6.290000000000000000e+02 6.590000000000000000e+02 6.290000000000000000e+02 6.110000000000000000e+02 6.080000000000000000e+02 6.120000000000000000e+02 6.100000000000000000e+02 6.100000000000000000e+02 5.870000000000000000e+02 5.670000000000000000e+02 6.720000000000000000e+02 6.060000000000000000e+02 6.290000000000000000e+02 5.910000000000000000e+02 6.250000000000000000e+02 5.920000000000000000e+02 5.750000000000000000e+02 5.690000000000000000e+02 6.220000000000000000e+02 6.290000000000000000e+02 5.720000000000000000e+02 6.090000000000000000e+02 5.810000000000000000e+02 5.770000000000000000e+02 6.170000000000000000e+02 5.920000000000000000e+02 6.210000000000000000e+02 6.170000000000000000e+02 6.020000000000000000e+02 5.640000000000000000e+02 6.310000000000000000e+02 6.100000000000000000e+02 5.710000000000000000e+02 5.890000000000000000e+02 6.610000000000000000e+02 5.820000000000000000e+02 6.060000000000000000e+02 6.120000000000000000e+02 6.240000000000000000e+02 5.970000000000000000e+02 5.990000000000000000e+02 6.140000000000000000e+02 5.810000000000000000e+02 6.090000000000000000e+02 5.640000000000000000e+02 6.070000000000000000e+02 5.840000000000000000e+02 5.960000000000000000e+02 5.680000000000000000e+02 5.810000000000000000e+02 5.810000000000000000e+02 6.310000000000000000e+02 5.730000000000000000e+02 5.950000000000000000e+02 5.960000000000000000e+02 6.130000000000000000e+02 6.090000000000000000e+02 5.720000000000000000e+02 5.920000000000000000e+02 5.940000000000000000e+02 5.670000000000000000e+02 5.640000000000000000e+02 5.970000000000000000e+02 6.310000000000000000e+02 6.010000000000000000e+02 6.340000000000000000e+02 5.960000000000000000e+02 5.720000000000000000e+02 6.220000000000000000e+02 5.520000000000000000e+02 5.730000000000000000e+02 5.920000000000000000e+02 6.170000000000000000e+02 5.630000000000000000e+02 5.680000000000000000e+02 5.350000000000000000e+02 5.920000000000000000e+02 5.950000000000000000e+02 6.100000000000000000e+02 6.310000000000000000e+02 5.840000000000000000e+02 5.610000000000000000e+02 6.200000000000000000e+02 5.750000000000000000e+02 6.090000000000000000e+02 5.820000000000000000e+02 6.040000000000000000e+02 5.960000000000000000e+02 6.330000000000000000e+02 5.300000000000000000e+02 6.000000000000000000e+02 5.820000000000000000e+02 5.900000000000000000e+02 6.090000000000000000e+02 6.240000000000000000e+02 5.760000000000000000e+02 6.310000000000000000e+02 6.000000000000000000e+02 5.680000000000000000e+02 5.710000000000000000e+02 5.650000000000000000e+02 6.140000000000000000e+02 5.990000000000000000e+02 5.570000000000000000e+02 5.950000000000000000e+02 5.500000000000000000e+02 5.650000000000000000e+02 5.780000000000000000e+02 6.120000000000000000e+02 5.810000000000000000e+02 5.950000000000000000e+02 5.640000000000000000e+02 5.410000000000000000e+02 5.700000000000000000e+02 5.790000000000000000e+02 5.400000000000000000e+02 5.640000000000000000e+02 5.850000000000000000e+02 5.840000000000000000e+02 6.010000000000000000e+02 5.570000000000000000e+02 6.150000000000000000e+02 5.700000000000000000e+02 5.390000000000000000e+02 5.460000000000000000e+02 5.560000000000000000e+02 5.520000000000000000e+02 6.030000000000000000e+02 5.220000000000000000e+02 5.720000000000000000e+02 6.160000000000000000e+02 5.440000000000000000e+02 5.340000000000000000e+02 5.390000000000000000e+02 5.770000000000000000e+02 5.260000000000000000e+02 5.280000000000000000e+02 5.640000000000000000e+02 5.480000000000000000e+02 5.210000000000000000e+02 5.690000000000000000e+02 5.870000000000000000e+02 5.450000000000000000e+02 5.530000000000000000e+02 5.720000000000000000e+02 5.330000000000000000e+02 5.290000000000000000e+02 5.320000000000000000e+02 5.380000000000000000e+02 5.460000000000000000e+02 5.370000000000000000e+02 5.520000000000000000e+02 5.910000000000000000e+02 5.430000000000000000e+02 5.370000000000000000e+02 5.390000000000000000e+02 5.340000000000000000e+02 5.590000000000000000e+02 5.530000000000000000e+02 5.220000000000000000e+02 5.360000000000000000e+02 5.520000000000000000e+02 5.540000000000000000e+02 5.170000000000000000e+02 5.220000000000000000e+02 5.700000000000000000e+02 5.100000000000000000e+02 5.130000000000000000e+02 5.370000000000000000e+02 4.950000000000000000e+02 5.470000000000000000e+02 5.340000000000000000e+02 5.350000000000000000e+02 5.030000000000000000e+02 4.960000000000000000e+02 5.330000000000000000e+02 5.200000000000000000e+02 5.520000000000000000e+02 5.550000000000000000e+02 4.990000000000000000e+02 5.210000000000000000e+02 5.080000000000000000e+02 5.200000000000000000e+02 5.270000000000000000e+02 5.310000000000000000e+02 5.010000000000000000e+02 5.350000000000000000e+02 5.040000000000000000e+02 5.290000000000000000e+02 5.190000000000000000e+02 4.990000000000000000e+02 5.260000000000000000e+02 5.150000000000000000e+02 5.270000000000000000e+02 5.130000000000000000e+02 5.040000000000000000e+02 4.850000000000000000e+02 5.270000000000000000e+02 5.220000000000000000e+02 5.470000000000000000e+02 4.750000000000000000e+02 5.060000000000000000e+02 5.050000000000000000e+02 4.810000000000000000e+02 5.100000000000000000e+02 5.470000000000000000e+02 5.430000000000000000e+02 4.690000000000000000e+02 5.040000000000000000e+02 5.210000000000000000e+02 4.800000000000000000e+02 5.110000000000000000e+02 4.900000000000000000e+02 4.860000000000000000e+02 5.190000000000000000e+02 4.930000000000000000e+02 4.820000000000000000e+02 4.850000000000000000e+02 5.260000000000000000e+02 5.110000000000000000e+02 5.080000000000000000e+02 5.330000000000000000e+02 5.320000000000000000e+02 5.080000000000000000e+02 5.050000000000000000e+02 5.360000000000000000e+02 5.120000000000000000e+02 5.180000000000000000e+02 4.950000000000000000e+02 5.320000000000000000e+02 5.370000000000000000e+02 4.490000000000000000e+02 4.740000000000000000e+02 5.280000000000000000e+02 4.950000000000000000e+02 5.040000000000000000e+02 4.800000000000000000e+02 4.810000000000000000e+02 5.300000000000000000e+02 4.920000000000000000e+02 4.970000000000000000e+02 5.020000000000000000e+02 5.030000000000000000e+02 5.240000000000000000e+02 4.880000000000000000e+02 5.040000000000000000e+02 4.740000000000000000e+02 4.890000000000000000e+02 4.810000000000000000e+02 5.050000000000000000e+02 5.130000000000000000e+02 5.350000000000000000e+02 4.910000000000000000e+02 5.110000000000000000e+02 4.900000000000000000e+02 5.020000000000000000e+02 4.820000000000000000e+02 4.760000000000000000e+02 5.000000000000000000e+02 5.200000000000000000e+02 4.740000000000000000e+02 4.750000000000000000e+02 4.250000000000000000e+02 4.790000000000000000e+02 4.780000000000000000e+02 4.950000000000000000e+02 5.090000000000000000e+02 4.680000000000000000e+02 4.830000000000000000e+02 4.350000000000000000e+02 4.920000000000000000e+02 4.920000000000000000e+02 4.800000000000000000e+02 4.860000000000000000e+02 4.950000000000000000e+02 4.630000000000000000e+02 4.410000000000000000e+02 4.640000000000000000e+02 4.710000000000000000e+02 5.220000000000000000e+02 4.860000000000000000e+02 4.810000000000000000e+02 5.160000000000000000e+02 4.820000000000000000e+02 4.650000000000000000e+02 4.940000000000000000e+02 4.680000000000000000e+02 4.410000000000000000e+02 4.760000000000000000e+02 4.800000000000000000e+02 4.390000000000000000e+02 4.760000000000000000e+02 4.550000000000000000e+02 4.730000000000000000e+02 4.660000000000000000e+02 4.970000000000000000e+02 4.180000000000000000e+02 4.630000000000000000e+02 4.720000000000000000e+02 4.810000000000000000e+02 4.540000000000000000e+02 4.420000000000000000e+02 4.310000000000000000e+02 4.670000000000000000e+02 4.760000000000000000e+02 4.240000000000000000e+02 4.910000000000000000e+02 4.560000000000000000e+02 4.820000000000000000e+02 4.740000000000000000e+02 4.610000000000000000e+02 4.820000000000000000e+02 5.140000000000000000e+02 4.910000000000000000e+02 4.640000000000000000e+02 4.470000000000000000e+02 4.870000000000000000e+02 5.070000000000000000e+02 5.040000000000000000e+02 4.910000000000000000e+02 4.240000000000000000e+02 4.580000000000000000e+02 4.800000000000000000e+02 4.280000000000000000e+02 4.690000000000000000e+02 4.870000000000000000e+02 4.540000000000000000e+02 4.200000000000000000e+02 4.620000000000000000e+02 4.590000000000000000e+02 4.820000000000000000e+02 4.860000000000000000e+02 4.620000000000000000e+02 4.590000000000000000e+02 4.370000000000000000e+02 4.620000000000000000e+02 4.690000000000000000e+02 4.700000000000000000e+02 4.850000000000000000e+02 5.250000000000000000e+02 4.890000000000000000e+02 4.770000000000000000e+02 4.190000000000000000e+02 4.840000000000000000e+02 4.880000000000000000e+02 4.530000000000000000e+02 4.780000000000000000e+02 4.700000000000000000e+02 4.230000000000000000e+02 4.610000000000000000e+02 4.370000000000000000e+02 5.270000000000000000e+02 4.510000000000000000e+02 4.810000000000000000e+02 4.440000000000000000e+02 4.840000000000000000e+02 4.520000000000000000e+02 4.810000000000000000e+02 4.700000000000000000e+02 4.560000000000000000e+02 4.490000000000000000e+02 4.360000000000000000e+02 4.540000000000000000e+02 4.610000000000000000e+02 4.310000000000000000e+02 4.390000000000000000e+02 4.410000000000000000e+02 4.430000000000000000e+02 4.320000000000000000e+02 4.280000000000000000e+02 4.350000000000000000e+02 4.320000000000000000e+02 4.370000000000000000e+02 4.700000000000000000e+02 4.600000000000000000e+02 4.760000000000000000e+02 4.730000000000000000e+02 4.790000000000000000e+02 5.140000000000000000e+02 4.700000000000000000e+02 4.610000000000000000e+02 4.570000000000000000e+02 4.350000000000000000e+02 4.440000000000000000e+02 4.500000000000000000e+02 4.290000000000000000e+02 4.350000000000000000e+02 4.510000000000000000e+02 4.430000000000000000e+02 4.510000000000000000e+02 4.580000000000000000e+02 4.430000000000000000e+02 4.490000000000000000e+02 4.310000000000000000e+02 4.310000000000000000e+02 4.490000000000000000e+02 4.260000000000000000e+02 4.540000000000000000e+02 4.400000000000000000e+02 4.640000000000000000e+02 4.410000000000000000e+02 4.370000000000000000e+02 4.400000000000000000e+02 4.450000000000000000e+02 4.580000000000000000e+02 4.690000000000000000e+02 4.720000000000000000e+02 4.760000000000000000e+02 4.180000000000000000e+02 4.360000000000000000e+02 4.250000000000000000e+02 4.180000000000000000e+02 4.630000000000000000e+02 4.620000000000000000e+02 4.400000000000000000e+02 4.760000000000000000e+02 4.540000000000000000e+02 4.480000000000000000e+02 4.300000000000000000e+02 4.400000000000000000e+02 4.450000000000000000e+02 4.610000000000000000e+02 4.010000000000000000e+02 4.420000000000000000e+02 4.330000000000000000e+02 4.430000000000000000e+02 4.650000000000000000e+02 4.210000000000000000e+02 4.000000000000000000e+02 4.730000000000000000e+02 4.280000000000000000e+02 4.450000000000000000e+02 4.470000000000000000e+02 4.390000000000000000e+02 4.510000000000000000e+02 4.630000000000000000e+02 4.200000000000000000e+02 4.490000000000000000e+02 4.540000000000000000e+02 4.660000000000000000e+02 4.340000000000000000e+02 4.280000000000000000e+02 4.190000000000000000e+02 4.280000000000000000e+02 4.260000000000000000e+02 4.470000000000000000e+02 3.920000000000000000e+02 4.730000000000000000e+02 4.330000000000000000e+02 3.870000000000000000e+02 4.230000000000000000e+02 4.320000000000000000e+02 4.490000000000000000e+02 4.510000000000000000e+02 4.510000000000000000e+02 4.520000000000000000e+02 4.130000000000000000e+02 4.220000000000000000e+02 4.450000000000000000e+02 4.630000000000000000e+02 4.530000000000000000e+02 4.460000000000000000e+02 4.510000000000000000e+02 4.330000000000000000e+02 4.340000000000000000e+02 4.370000000000000000e+02 4.200000000000000000e+02 4.670000000000000000e+02 4.490000000000000000e+02 4.300000000000000000e+02 4.490000000000000000e+02 4.320000000000000000e+02 4.350000000000000000e+02 4.400000000000000000e+02 4.370000000000000000e+02 4.330000000000000000e+02 4.150000000000000000e+02 4.280000000000000000e+02 4.150000000000000000e+02 4.710000000000000000e+02 4.560000000000000000e+02 4.380000000000000000e+02 4.190000000000000000e+02 4.670000000000000000e+02 4.500000000000000000e+02 4.320000000000000000e+02 4.610000000000000000e+02 4.270000000000000000e+02 4.370000000000000000e+02 4.320000000000000000e+02 4.210000000000000000e+02 4.450000000000000000e+02 4.200000000000000000e+02 4.050000000000000000e+02 4.620000000000000000e+02 4.060000000000000000e+02 4.570000000000000000e+02 4.270000000000000000e+02 4.020000000000000000e+02 4.480000000000000000e+02 4.790000000000000000e+02 4.390000000000000000e+02 4.100000000000000000e+02 4.090000000000000000e+02 4.150000000000000000e+02 3.960000000000000000e+02 4.130000000000000000e+02 4.540000000000000000e+02 4.600000000000000000e+02 4.340000000000000000e+02 4.340000000000000000e+02 4.310000000000000000e+02 4.420000000000000000e+02 3.750000000000000000e+02 3.420000000000000000e+02 4.310000000000000000e+02 4.020000000000000000e+02 4.080000000000000000e+02 4.390000000000000000e+02 3.890000000000000000e+02 3.820000000000000000e+02 3.840000000000000000e+02 3.940000000000000000e+02 4.120000000000000000e+02 4.270000000000000000e+02 4.260000000000000000e+02 3.880000000000000000e+02 3.950000000000000000e+02 3.930000000000000000e+02 4.110000000000000000e+02 4.140000000000000000e+02 3.940000000000000000e+02 4.320000000000000000e+02 3.930000000000000000e+02 4.090000000000000000e+02 3.970000000000000000e+02 4.110000000000000000e+02 4.320000000000000000e+02 4.120000000000000000e+02 4.420000000000000000e+02 4.040000000000000000e+02 4.000000000000000000e+02 3.760000000000000000e+02 4.300000000000000000e+02 4.200000000000000000e+02 3.920000000000000000e+02 4.240000000000000000e+02 4.220000000000000000e+02 4.410000000000000000e+02 4.580000000000000000e+02 4.060000000000000000e+02 3.880000000000000000e+02 3.840000000000000000e+02 3.880000000000000000e+02 3.690000000000000000e+02 3.890000000000000000e+02 4.060000000000000000e+02 4.120000000000000000e+02 3.910000000000000000e+02 4.460000000000000000e+02 4.170000000000000000e+02 3.820000000000000000e+02 3.820000000000000000e+02 4.030000000000000000e+02 4.110000000000000000e+02 4.080000000000000000e+02 4.070000000000000000e+02 4.050000000000000000e+02 4.040000000000000000e+02 4.310000000000000000e+02 4.030000000000000000e+02 3.710000000000000000e+02 4.210000000000000000e+02 4.010000000000000000e+02 4.080000000000000000e+02 4.130000000000000000e+02 4.090000000000000000e+02 4.020000000000000000e+02 3.840000000000000000e+02 3.820000000000000000e+02 3.910000000000000000e+02 4.070000000000000000e+02 4.120000000000000000e+02 4.140000000000000000e+02 4.320000000000000000e+02 4.170000000000000000e+02 3.940000000000000000e+02 4.000000000000000000e+02 4.040000000000000000e+02 4.360000000000000000e+02 4.290000000000000000e+02 4.100000000000000000e+02 3.910000000000000000e+02 4.220000000000000000e+02 3.850000000000000000e+02 4.010000000000000000e+02 4.370000000000000000e+02 3.890000000000000000e+02 3.870000000000000000e+02 3.960000000000000000e+02 3.920000000000000000e+02 3.980000000000000000e+02 3.840000000000000000e+02 3.920000000000000000e+02 3.990000000000000000e+02 3.920000000000000000e+02 3.940000000000000000e+02 3.850000000000000000e+02 4.110000000000000000e+02 3.980000000000000000e+02 3.720000000000000000e+02 4.190000000000000000e+02 4.130000000000000000e+02 4.210000000000000000e+02 4.010000000000000000e+02 3.950000000000000000e+02 3.870000000000000000e+02 3.920000000000000000e+02 4.260000000000000000e+02 3.920000000000000000e+02 3.960000000000000000e+02 3.870000000000000000e+02 4.160000000000000000e+02 4.040000000000000000e+02 4.030000000000000000e+02 4.200000000000000000e+02 3.860000000000000000e+02 3.910000000000000000e+02 3.850000000000000000e+02 3.750000000000000000e+02 3.790000000000000000e+02 3.990000000000000000e+02 4.110000000000000000e+02 4.080000000000000000e+02 3.660000000000000000e+02 4.150000000000000000e+02 4.150000000000000000e+02 4.160000000000000000e+02 4.330000000000000000e+02 3.720000000000000000e+02 4.120000000000000000e+02 3.620000000000000000e+02 4.150000000000000000e+02 3.970000000000000000e+02 3.540000000000000000e+02 3.520000000000000000e+02 3.890000000000000000e+02 4.130000000000000000e+02 3.660000000000000000e+02 3.970000000000000000e+02 3.500000000000000000e+02 3.990000000000000000e+02 4.130000000000000000e+02 3.680000000000000000e+02 3.830000000000000000e+02 4.030000000000000000e+02 4.050000000000000000e+02 3.990000000000000000e+02 3.820000000000000000e+02 3.990000000000000000e+02 3.660000000000000000e+02 4.070000000000000000e+02 4.220000000000000000e+02 3.800000000000000000e+02 3.700000000000000000e+02 3.760000000000000000e+02 3.770000000000000000e+02 3.790000000000000000e+02 3.770000000000000000e+02 3.730000000000000000e+02 4.030000000000000000e+02 3.350000000000000000e+02 3.880000000000000000e+02 4.250000000000000000e+02 3.870000000000000000e+02 4.230000000000000000e+02 3.640000000000000000e+02 4.100000000000000000e+02 4.090000000000000000e+02 3.890000000000000000e+02 3.740000000000000000e+02 3.740000000000000000e+02 3.960000000000000000e+02 4.090000000000000000e+02 4.110000000000000000e+02 3.920000000000000000e+02 3.890000000000000000e+02 3.990000000000000000e+02 3.930000000000000000e+02 3.740000000000000000e+02 3.760000000000000000e+02 3.490000000000000000e+02 3.800000000000000000e+02 3.680000000000000000e+02 3.540000000000000000e+02 3.590000000000000000e+02 3.920000000000000000e+02 4.070000000000000000e+02 4.140000000000000000e+02 3.920000000000000000e+02 3.950000000000000000e+02 3.690000000000000000e+02 4.130000000000000000e+02 4.180000000000000000e+02 4.010000000000000000e+02 3.680000000000000000e+02 3.750000000000000000e+02 3.630000000000000000e+02 3.860000000000000000e+02 3.930000000000000000e+02 4.030000000000000000e+02 3.740000000000000000e+02 4.030000000000000000e+02 3.980000000000000000e+02 3.910000000000000000e+02 3.980000000000000000e+02 4.030000000000000000e+02 3.640000000000000000e+02 3.850000000000000000e+02 3.810000000000000000e+02 4.000000000000000000e+02 3.970000000000000000e+02 3.500000000000000000e+02 3.910000000000000000e+02 3.780000000000000000e+02 3.710000000000000000e+02 3.800000000000000000e+02 3.950000000000000000e+02 3.760000000000000000e+02 3.920000000000000000e+02 3.750000000000000000e+02 3.940000000000000000e+02 3.830000000000000000e+02 3.920000000000000000e+02 3.860000000000000000e+02 3.950000000000000000e+02 3.610000000000000000e+02 3.770000000000000000e+02 3.750000000000000000e+02 3.760000000000000000e+02 4.230000000000000000e+02 3.890000000000000000e+02 3.650000000000000000e+02 4.100000000000000000e+02 3.900000000000000000e+02 3.620000000000000000e+02 4.050000000000000000e+02 3.570000000000000000e+02 3.590000000000000000e+02 3.570000000000000000e+02 3.490000000000000000e+02 3.760000000000000000e+02 3.780000000000000000e+02 3.920000000000000000e+02 4.060000000000000000e+02 3.710000000000000000e+02 3.630000000000000000e+02 3.660000000000000000e+02 3.640000000000000000e+02 3.870000000000000000e+02 3.830000000000000000e+02 4.390000000000000000e+02 3.710000000000000000e+02 3.700000000000000000e+02 3.660000000000000000e+02 3.650000000000000000e+02 3.210000000000000000e+02 3.830000000000000000e+02 3.960000000000000000e+02 3.850000000000000000e+02 3.680000000000000000e+02 3.830000000000000000e+02 3.750000000000000000e+02 3.720000000000000000e+02 4.060000000000000000e+02 3.590000000000000000e+02 3.840000000000000000e+02 3.610000000000000000e+02 3.620000000000000000e+02 3.680000000000000000e+02 3.510000000000000000e+02 3.530000000000000000e+02 3.670000000000000000e+02 4.000000000000000000e+02 3.940000000000000000e+02 3.870000000000000000e+02 3.570000000000000000e+02 3.850000000000000000e+02 3.800000000000000000e+02 3.810000000000000000e+02 3.590000000000000000e+02 3.940000000000000000e+02 4.000000000000000000e+02 3.710000000000000000e+02 3.870000000000000000e+02 3.580000000000000000e+02 3.820000000000000000e+02 3.670000000000000000e+02 3.910000000000000000e+02 3.620000000000000000e+02 3.530000000000000000e+02 3.740000000000000000e+02 4.040000000000000000e+02 3.820000000000000000e+02 4.050000000000000000e+02 3.460000000000000000e+02 3.860000000000000000e+02 4.150000000000000000e+02 3.930000000000000000e+02 3.660000000000000000e+02 3.670000000000000000e+02 3.580000000000000000e+02 3.990000000000000000e+02 3.430000000000000000e+02 3.990000000000000000e+02 4.130000000000000000e+02 3.520000000000000000e+02 3.360000000000000000e+02 3.830000000000000000e+02 3.870000000000000000e+02 3.690000000000000000e+02 3.980000000000000000e+02 3.600000000000000000e+02 3.210000000000000000e+02 3.520000000000000000e+02 3.410000000000000000e+02 3.750000000000000000e+02 3.650000000000000000e+02 3.710000000000000000e+02 3.940000000000000000e+02 3.700000000000000000e+02 4.050000000000000000e+02 3.490000000000000000e+02 3.440000000000000000e+02 4.120000000000000000e+02 3.440000000000000000e+02 3.560000000000000000e+02 3.620000000000000000e+02 3.600000000000000000e+02 3.680000000000000000e+02 3.640000000000000000e+02 3.420000000000000000e+02 4.060000000000000000e+02 3.450000000000000000e+02 3.750000000000000000e+02 3.810000000000000000e+02 3.290000000000000000e+02 3.330000000000000000e+02 3.510000000000000000e+02 3.150000000000000000e+02 3.750000000000000000e+02 3.540000000000000000e+02 3.840000000000000000e+02 3.620000000000000000e+02 3.720000000000000000e+02 3.520000000000000000e+02 3.570000000000000000e+02 3.760000000000000000e+02 3.790000000000000000e+02 3.660000000000000000e+02 3.660000000000000000e+02 3.580000000000000000e+02 3.510000000000000000e+02 3.560000000000000000e+02 3.890000000000000000e+02 3.360000000000000000e+02 3.590000000000000000e+02 3.360000000000000000e+02 3.460000000000000000e+02 3.610000000000000000e+02 3.450000000000000000e+02 3.650000000000000000e+02 3.710000000000000000e+02 3.370000000000000000e+02 3.750000000000000000e+02 3.430000000000000000e+02 3.790000000000000000e+02 3.580000000000000000e+02 3.550000000000000000e+02 3.550000000000000000e+02 3.550000000000000000e+02 3.300000000000000000e+02 3.430000000000000000e+02 3.570000000000000000e+02 3.710000000000000000e+02 3.740000000000000000e+02 3.400000000000000000e+02 3.850000000000000000e+02 3.470000000000000000e+02 3.450000000000000000e+02 3.580000000000000000e+02 3.770000000000000000e+02 3.370000000000000000e+02 3.740000000000000000e+02 3.650000000000000000e+02 3.520000000000000000e+02 3.450000000000000000e+02 3.480000000000000000e+02 3.590000000000000000e+02 3.490000000000000000e+02 3.450000000000000000e+02 3.630000000000000000e+02 3.590000000000000000e+02 3.580000000000000000e+02 3.470000000000000000e+02 3.530000000000000000e+02 3.770000000000000000e+02 3.130000000000000000e+02 3.630000000000000000e+02 3.630000000000000000e+02 3.390000000000000000e+02 3.660000000000000000e+02 3.470000000000000000e+02 3.250000000000000000e+02 3.420000000000000000e+02 3.630000000000000000e+02 3.730000000000000000e+02 3.530000000000000000e+02 3.530000000000000000e+02 3.470000000000000000e+02 3.400000000000000000e+02 3.760000000000000000e+02 3.320000000000000000e+02 3.660000000000000000e+02 3.380000000000000000e+02 3.530000000000000000e+02 3.580000000000000000e+02 3.670000000000000000e+02 3.570000000000000000e+02 3.360000000000000000e+02 3.610000000000000000e+02 3.720000000000000000e+02 3.420000000000000000e+02 3.690000000000000000e+02 3.480000000000000000e+02 3.560000000000000000e+02 3.310000000000000000e+02 3.710000000000000000e+02 3.430000000000000000e+02 3.400000000000000000e+02 3.620000000000000000e+02 3.490000000000000000e+02 3.470000000000000000e+02 3.230000000000000000e+02 3.670000000000000000e+02 3.230000000000000000e+02 3.170000000000000000e+02 3.710000000000000000e+02 3.600000000000000000e+02 3.340000000000000000e+02 3.480000000000000000e+02 3.450000000000000000e+02 3.720000000000000000e+02 3.720000000000000000e+02 3.510000000000000000e+02 3.190000000000000000e+02 3.600000000000000000e+02 3.630000000000000000e+02 3.350000000000000000e+02 3.850000000000000000e+02 3.800000000000000000e+02 3.400000000000000000e+02 3.360000000000000000e+02 3.600000000000000000e+02 3.430000000000000000e+02 3.310000000000000000e+02 3.760000000000000000e+02 3.690000000000000000e+02 3.330000000000000000e+02 3.550000000000000000e+02 3.310000000000000000e+02 3.320000000000000000e+02 3.390000000000000000e+02 3.730000000000000000e+02 3.300000000000000000e+02 3.700000000000000000e+02 3.950000000000000000e+02 3.600000000000000000e+02 3.510000000000000000e+02 3.530000000000000000e+02 3.610000000000000000e+02 3.410000000000000000e+02 3.050000000000000000e+02 3.420000000000000000e+02 3.370000000000000000e+02 3.430000000000000000e+02 3.320000000000000000e+02 3.330000000000000000e+02 3.720000000000000000e+02 3.440000000000000000e+02 3.360000000000000000e+02 3.290000000000000000e+02 3.290000000000000000e+02 3.280000000000000000e+02 3.370000000000000000e+02 3.560000000000000000e+02 3.350000000000000000e+02 3.370000000000000000e+02 3.290000000000000000e+02 3.710000000000000000e+02 3.300000000000000000e+02 3.620000000000000000e+02 3.160000000000000000e+02 3.450000000000000000e+02 3.510000000000000000e+02 3.330000000000000000e+02 3.290000000000000000e+02 3.490000000000000000e+02 3.360000000000000000e+02 3.480000000000000000e+02 3.470000000000000000e+02 3.520000000000000000e+02 3.490000000000000000e+02 3.240000000000000000e+02 3.230000000000000000e+02 3.240000000000000000e+02 3.440000000000000000e+02 3.240000000000000000e+02 3.330000000000000000e+02 3.060000000000000000e+02 3.340000000000000000e+02 3.720000000000000000e+02 3.290000000000000000e+02 3.470000000000000000e+02 3.260000000000000000e+02 3.290000000000000000e+02 3.430000000000000000e+02 3.410000000000000000e+02 3.180000000000000000e+02 3.570000000000000000e+02 3.340000000000000000e+02 3.650000000000000000e+02 3.060000000000000000e+02 3.270000000000000000e+02 3.390000000000000000e+02 3.390000000000000000e+02 3.120000000000000000e+02 3.270000000000000000e+02 2.980000000000000000e+02 3.570000000000000000e+02 3.450000000000000000e+02 3.230000000000000000e+02 2.990000000000000000e+02 3.140000000000000000e+02 3.210000000000000000e+02 3.340000000000000000e+02 3.370000000000000000e+02 3.310000000000000000e+02 3.180000000000000000e+02 3.440000000000000000e+02 3.500000000000000000e+02 3.340000000000000000e+02 3.540000000000000000e+02 3.030000000000000000e+02 3.380000000000000000e+02 3.300000000000000000e+02 3.200000000000000000e+02 3.040000000000000000e+02 2.780000000000000000e+02 3.290000000000000000e+02 3.160000000000000000e+02 3.530000000000000000e+02 3.160000000000000000e+02 3.280000000000000000e+02 3.320000000000000000e+02 3.550000000000000000e+02 3.030000000000000000e+02 3.470000000000000000e+02 3.490000000000000000e+02 3.230000000000000000e+02 3.430000000000000000e+02 3.260000000000000000e+02 3.220000000000000000e+02 3.480000000000000000e+02 3.360000000000000000e+02 3.230000000000000000e+02 3.420000000000000000e+02 3.080000000000000000e+02 2.670000000000000000e+02 3.300000000000000000e+02 3.310000000000000000e+02 3.330000000000000000e+02 3.180000000000000000e+02 3.020000000000000000e+02 3.300000000000000000e+02 3.450000000000000000e+02 3.500000000000000000e+02 3.060000000000000000e+02 3.340000000000000000e+02 3.470000000000000000e+02 3.090000000000000000e+02 3.080000000000000000e+02 3.110000000000000000e+02 3.150000000000000000e+02 3.530000000000000000e+02 3.390000000000000000e+02 3.330000000000000000e+02 3.440000000000000000e+02 3.320000000000000000e+02 3.460000000000000000e+02 3.180000000000000000e+02 3.210000000000000000e+02 3.360000000000000000e+02 3.210000000000000000e+02 3.580000000000000000e+02 3.270000000000000000e+02 3.290000000000000000e+02 3.200000000000000000e+02 3.430000000000000000e+02 3.190000000000000000e+02 3.160000000000000000e+02 3.180000000000000000e+02 3.220000000000000000e+02 3.270000000000000000e+02 2.920000000000000000e+02 3.430000000000000000e+02 3.110000000000000000e+02 3.240000000000000000e+02 3.080000000000000000e+02 3.020000000000000000e+02 3.460000000000000000e+02 3.110000000000000000e+02 2.880000000000000000e+02 3.160000000000000000e+02 3.370000000000000000e+02 3.220000000000000000e+02 2.890000000000000000e+02 3.090000000000000000e+02 3.040000000000000000e+02 3.460000000000000000e+02 3.050000000000000000e+02 2.960000000000000000e+02 3.300000000000000000e+02 3.000000000000000000e+02 3.030000000000000000e+02 3.370000000000000000e+02 3.100000000000000000e+02 3.200000000000000000e+02 3.120000000000000000e+02 3.160000000000000000e+02 3.050000000000000000e+02 3.050000000000000000e+02 2.860000000000000000e+02 3.100000000000000000e+02 2.870000000000000000e+02 2.920000000000000000e+02 2.910000000000000000e+02 3.190000000000000000e+02 3.130000000000000000e+02 2.850000000000000000e+02 3.340000000000000000e+02 3.340000000000000000e+02 2.780000000000000000e+02 2.970000000000000000e+02 3.160000000000000000e+02 3.100000000000000000e+02 3.130000000000000000e+02 2.780000000000000000e+02 3.080000000000000000e+02 2.870000000000000000e+02 2.830000000000000000e+02 2.680000000000000000e+02 3.120000000000000000e+02 2.750000000000000000e+02 3.280000000000000000e+02 2.930000000000000000e+02 2.820000000000000000e+02 2.780000000000000000e+02 2.880000000000000000e+02 2.910000000000000000e+02 3.080000000000000000e+02 2.780000000000000000e+02 3.310000000000000000e+02 3.030000000000000000e+02 2.940000000000000000e+02 3.070000000000000000e+02 3.130000000000000000e+02 3.270000000000000000e+02 2.910000000000000000e+02 3.180000000000000000e+02 3.020000000000000000e+02 3.180000000000000000e+02 3.120000000000000000e+02 2.990000000000000000e+02 2.710000000000000000e+02 3.010000000000000000e+02 2.720000000000000000e+02 3.120000000000000000e+02 3.080000000000000000e+02 2.950000000000000000e+02 3.080000000000000000e+02 3.050000000000000000e+02 2.850000000000000000e+02 2.970000000000000000e+02 2.980000000000000000e+02 2.730000000000000000e+02 2.930000000000000000e+02 2.960000000000000000e+02 2.760000000000000000e+02 3.080000000000000000e+02 3.260000000000000000e+02 3.100000000000000000e+02 3.120000000000000000e+02 2.950000000000000000e+02 2.800000000000000000e+02 2.790000000000000000e+02 2.890000000000000000e+02 2.780000000000000000e+02 3.190000000000000000e+02 3.030000000000000000e+02 3.050000000000000000e+02 3.030000000000000000e+02 2.900000000000000000e+02 2.880000000000000000e+02 3.310000000000000000e+02 2.930000000000000000e+02 2.780000000000000000e+02 2.900000000000000000e+02 3.010000000000000000e+02 3.120000000000000000e+02 3.170000000000000000e+02 2.770000000000000000e+02 3.050000000000000000e+02 3.200000000000000000e+02 2.630000000000000000e+02 2.980000000000000000e+02 3.140000000000000000e+02 2.960000000000000000e+02 2.920000000000000000e+02 2.910000000000000000e+02 2.940000000000000000e+02 2.780000000000000000e+02 2.840000000000000000e+02 2.760000000000000000e+02 2.800000000000000000e+02 3.130000000000000000e+02 3.010000000000000000e+02 2.830000000000000000e+02 3.070000000000000000e+02 3.040000000000000000e+02 2.900000000000000000e+02 2.880000000000000000e+02 2.690000000000000000e+02 2.900000000000000000e+02 2.970000000000000000e+02 2.800000000000000000e+02 3.030000000000000000e+02 2.760000000000000000e+02 3.090000000000000000e+02 3.060000000000000000e+02 2.950000000000000000e+02 2.920000000000000000e+02 3.200000000000000000e+02 2.950000000000000000e+02 2.800000000000000000e+02 2.680000000000000000e+02 2.990000000000000000e+02 2.940000000000000000e+02 2.560000000000000000e+02 2.840000000000000000e+02 2.990000000000000000e+02 2.930000000000000000e+02 2.590000000000000000e+02 2.530000000000000000e+02 2.800000000000000000e+02 2.750000000000000000e+02 2.780000000000000000e+02 3.120000000000000000e+02 2.940000000000000000e+02 2.790000000000000000e+02 2.910000000000000000e+02 2.840000000000000000e+02 2.700000000000000000e+02 2.910000000000000000e+02 2.570000000000000000e+02 2.760000000000000000e+02 2.760000000000000000e+02 2.840000000000000000e+02 2.710000000000000000e+02 2.820000000000000000e+02 2.710000000000000000e+02 2.650000000000000000e+02 2.650000000000000000e+02 2.680000000000000000e+02 2.970000000000000000e+02 2.920000000000000000e+02 2.790000000000000000e+02 3.050000000000000000e+02 2.810000000000000000e+02 2.930000000000000000e+02 2.320000000000000000e+02 2.800000000000000000e+02 2.900000000000000000e+02 2.880000000000000000e+02 2.580000000000000000e+02 2.760000000000000000e+02 2.660000000000000000e+02 2.810000000000000000e+02 2.750000000000000000e+02 2.940000000000000000e+02 2.790000000000000000e+02 2.900000000000000000e+02 2.430000000000000000e+02 2.830000000000000000e+02 2.800000000000000000e+02 2.750000000000000000e+02 2.830000000000000000e+02 2.720000000000000000e+02 2.910000000000000000e+02 2.960000000000000000e+02 2.700000000000000000e+02 3.180000000000000000e+02 2.710000000000000000e+02 2.670000000000000000e+02 2.870000000000000000e+02 2.800000000000000000e+02 2.760000000000000000e+02 3.060000000000000000e+02 2.570000000000000000e+02 2.980000000000000000e+02 2.730000000000000000e+02 2.650000000000000000e+02 2.670000000000000000e+02 2.640000000000000000e+02 3.090000000000000000e+02 2.760000000000000000e+02 2.900000000000000000e+02 3.030000000000000000e+02 2.850000000000000000e+02 3.070000000000000000e+02 2.630000000000000000e+02 2.770000000000000000e+02 2.900000000000000000e+02 2.690000000000000000e+02 2.410000000000000000e+02 2.610000000000000000e+02 2.920000000000000000e+02 2.930000000000000000e+02 2.930000000000000000e+02 2.540000000000000000e+02 2.770000000000000000e+02 2.910000000000000000e+02 2.630000000000000000e+02 2.750000000000000000e+02 3.020000000000000000e+02 2.510000000000000000e+02 2.720000000000000000e+02 2.900000000000000000e+02 2.940000000000000000e+02 2.850000000000000000e+02 2.870000000000000000e+02 2.630000000000000000e+02 2.720000000000000000e+02 2.840000000000000000e+02 2.990000000000000000e+02 2.990000000000000000e+02 2.930000000000000000e+02 2.840000000000000000e+02 2.550000000000000000e+02 2.560000000000000000e+02 2.680000000000000000e+02 2.930000000000000000e+02 2.630000000000000000e+02 2.660000000000000000e+02 2.740000000000000000e+02 2.660000000000000000e+02 2.670000000000000000e+02 2.540000000000000000e+02 2.580000000000000000e+02 2.710000000000000000e+02 2.550000000000000000e+02 2.600000000000000000e+02 2.800000000000000000e+02 2.500000000000000000e+02 2.860000000000000000e+02 2.310000000000000000e+02 2.610000000000000000e+02 2.740000000000000000e+02 2.590000000000000000e+02 2.690000000000000000e+02 2.860000000000000000e+02 2.630000000000000000e+02 2.670000000000000000e+02 2.570000000000000000e+02 2.490000000000000000e+02 2.930000000000000000e+02 2.720000000000000000e+02 2.550000000000000000e+02 2.730000000000000000e+02 2.570000000000000000e+02 2.840000000000000000e+02 2.470000000000000000e+02 2.790000000000000000e+02 2.950000000000000000e+02 2.820000000000000000e+02 2.470000000000000000e+02 2.700000000000000000e+02 2.770000000000000000e+02 2.380000000000000000e+02 2.810000000000000000e+02 2.740000000000000000e+02 2.570000000000000000e+02 2.730000000000000000e+02 2.810000000000000000e+02 2.510000000000000000e+02 2.600000000000000000e+02 2.790000000000000000e+02 2.850000000000000000e+02 2.500000000000000000e+02 2.420000000000000000e+02 2.610000000000000000e+02 2.840000000000000000e+02 2.720000000000000000e+02 2.780000000000000000e+02 2.740000000000000000e+02 2.520000000000000000e+02 2.570000000000000000e+02 2.390000000000000000e+02 2.480000000000000000e+02 2.580000000000000000e+02 2.710000000000000000e+02 2.640000000000000000e+02 3.110000000000000000e+02 2.820000000000000000e+02 2.690000000000000000e+02 2.730000000000000000e+02 2.400000000000000000e+02 2.540000000000000000e+02 2.660000000000000000e+02 2.950000000000000000e+02 2.580000000000000000e+02 2.690000000000000000e+02 2.780000000000000000e+02 2.490000000000000000e+02 2.850000000000000000e+02 2.740000000000000000e+02 2.760000000000000000e+02 2.830000000000000000e+02 2.400000000000000000e+02 2.730000000000000000e+02 2.680000000000000000e+02 2.740000000000000000e+02 2.420000000000000000e+02 2.290000000000000000e+02 2.490000000000000000e+02 2.620000000000000000e+02 2.600000000000000000e+02 2.720000000000000000e+02 2.640000000000000000e+02 2.620000000000000000e+02 2.730000000000000000e+02 2.500000000000000000e+02 2.430000000000000000e+02 2.540000000000000000e+02 2.650000000000000000e+02 2.650000000000000000e+02 2.620000000000000000e+02 2.640000000000000000e+02 2.470000000000000000e+02 2.170000000000000000e+02 2.810000000000000000e+02 2.480000000000000000e+02 2.540000000000000000e+02 2.640000000000000000e+02 2.700000000000000000e+02 2.520000000000000000e+02 2.690000000000000000e+02 2.340000000000000000e+02 2.530000000000000000e+02 2.420000000000000000e+02 2.270000000000000000e+02 2.730000000000000000e+02 2.650000000000000000e+02 2.510000000000000000e+02 2.490000000000000000e+02 2.490000000000000000e+02 2.440000000000000000e+02 2.400000000000000000e+02 2.810000000000000000e+02 2.900000000000000000e+02 2.590000000000000000e+02 2.460000000000000000e+02 2.880000000000000000e+02 2.530000000000000000e+02 2.850000000000000000e+02 2.610000000000000000e+02 2.650000000000000000e+02 2.660000000000000000e+02 2.510000000000000000e+02 2.500000000000000000e+02 2.570000000000000000e+02 2.620000000000000000e+02 2.550000000000000000e+02 2.400000000000000000e+02 2.640000000000000000e+02 2.390000000000000000e+02 2.770000000000000000e+02 2.590000000000000000e+02 2.480000000000000000e+02 2.680000000000000000e+02 2.440000000000000000e+02 2.420000000000000000e+02 2.450000000000000000e+02 2.510000000000000000e+02 2.380000000000000000e+02 2.500000000000000000e+02 2.280000000000000000e+02 2.800000000000000000e+02 2.500000000000000000e+02 2.640000000000000000e+02 2.530000000000000000e+02 2.650000000000000000e+02 2.520000000000000000e+02 2.570000000000000000e+02 2.430000000000000000e+02 2.550000000000000000e+02 2.600000000000000000e+02 2.550000000000000000e+02 2.450000000000000000e+02 2.550000000000000000e+02 2.580000000000000000e+02 2.770000000000000000e+02 2.680000000000000000e+02 2.420000000000000000e+02 2.440000000000000000e+02 2.570000000000000000e+02 2.490000000000000000e+02 2.670000000000000000e+02 2.700000000000000000e+02 2.460000000000000000e+02 2.750000000000000000e+02 2.620000000000000000e+02 2.740000000000000000e+02 2.450000000000000000e+02 2.400000000000000000e+02 2.340000000000000000e+02 2.780000000000000000e+02 2.370000000000000000e+02 2.380000000000000000e+02 2.480000000000000000e+02 2.320000000000000000e+02 2.580000000000000000e+02 2.670000000000000000e+02 2.290000000000000000e+02 2.630000000000000000e+02 2.490000000000000000e+02 2.550000000000000000e+02 2.460000000000000000e+02 2.610000000000000000e+02 2.420000000000000000e+02 2.210000000000000000e+02 2.430000000000000000e+02 2.350000000000000000e+02 2.430000000000000000e+02 2.330000000000000000e+02 2.610000000000000000e+02 2.480000000000000000e+02 2.610000000000000000e+02 2.560000000000000000e+02 2.690000000000000000e+02 2.270000000000000000e+02 2.450000000000000000e+02 2.650000000000000000e+02 2.220000000000000000e+02 2.660000000000000000e+02 2.420000000000000000e+02 2.340000000000000000e+02 2.420000000000000000e+02 2.080000000000000000e+02 2.740000000000000000e+02 2.530000000000000000e+02 2.390000000000000000e+02 2.610000000000000000e+02 2.390000000000000000e+02 2.510000000000000000e+02 2.520000000000000000e+02 2.770000000000000000e+02 2.550000000000000000e+02 2.380000000000000000e+02 2.290000000000000000e+02 2.830000000000000000e+02 2.540000000000000000e+02 2.800000000000000000e+02 2.560000000000000000e+02 2.370000000000000000e+02 2.400000000000000000e+02 2.600000000000000000e+02 2.570000000000000000e+02 2.680000000000000000e+02 2.430000000000000000e+02 2.200000000000000000e+02 2.590000000000000000e+02 2.480000000000000000e+02 2.390000000000000000e+02 2.400000000000000000e+02 2.630000000000000000e+02 2.650000000000000000e+02 2.340000000000000000e+02 2.510000000000000000e+02 2.640000000000000000e+02 2.440000000000000000e+02 2.470000000000000000e+02 2.620000000000000000e+02 2.410000000000000000e+02 2.380000000000000000e+02 2.490000000000000000e+02 2.410000000000000000e+02 2.540000000000000000e+02 2.490000000000000000e+02 2.410000000000000000e+02 2.410000000000000000e+02 2.440000000000000000e+02 2.310000000000000000e+02 2.440000000000000000e+02 2.620000000000000000e+02 2.320000000000000000e+02 2.490000000000000000e+02 2.590000000000000000e+02 2.430000000000000000e+02 2.500000000000000000e+02 2.640000000000000000e+02 2.480000000000000000e+02 2.360000000000000000e+02 2.520000000000000000e+02 2.720000000000000000e+02 2.210000000000000000e+02 2.420000000000000000e+02 2.780000000000000000e+02 2.400000000000000000e+02 2.350000000000000000e+02 2.280000000000000000e+02 2.400000000000000000e+02 2.940000000000000000e+02 2.460000000000000000e+02 2.480000000000000000e+02 2.580000000000000000e+02 2.460000000000000000e+02 2.080000000000000000e+02 2.380000000000000000e+02 2.520000000000000000e+02 2.230000000000000000e+02 2.450000000000000000e+02 2.340000000000000000e+02 2.160000000000000000e+02 2.390000000000000000e+02 2.350000000000000000e+02 2.260000000000000000e+02 2.180000000000000000e+02 2.080000000000000000e+02 2.220000000000000000e+02 2.240000000000000000e+02 2.340000000000000000e+02 2.190000000000000000e+02 2.330000000000000000e+02 2.130000000000000000e+02 2.580000000000000000e+02 2.220000000000000000e+02 2.320000000000000000e+02 2.310000000000000000e+02 2.390000000000000000e+02 2.360000000000000000e+02 2.380000000000000000e+02 2.160000000000000000e+02 2.530000000000000000e+02 2.410000000000000000e+02 2.120000000000000000e+02 2.370000000000000000e+02 2.220000000000000000e+02 2.220000000000000000e+02 2.260000000000000000e+02 2.150000000000000000e+02 2.250000000000000000e+02 2.270000000000000000e+02 2.360000000000000000e+02 2.250000000000000000e+02 2.400000000000000000e+02 2.360000000000000000e+02 2.220000000000000000e+02 2.210000000000000000e+02 2.270000000000000000e+02 1.980000000000000000e+02 2.110000000000000000e+02 2.270000000000000000e+02 2.350000000000000000e+02 2.260000000000000000e+02 2.150000000000000000e+02 2.110000000000000000e+02 2.090000000000000000e+02 2.110000000000000000e+02 2.050000000000000000e+02 2.030000000000000000e+02 2.100000000000000000e+02 2.110000000000000000e+02 2.170000000000000000e+02 2.220000000000000000e+02 2.170000000000000000e+02 2.210000000000000000e+02 2.100000000000000000e+02 2.120000000000000000e+02 1.910000000000000000e+02 1.820000000000000000e+02 1.940000000000000000e+02 1.950000000000000000e+02 2.010000000000000000e+02 1.890000000000000000e+02 2.070000000000000000e+02 2.060000000000000000e+02 1.980000000000000000e+02 2.200000000000000000e+02 1.980000000000000000e+02 2.160000000000000000e+02 2.210000000000000000e+02 2.260000000000000000e+02 2.040000000000000000e+02 2.170000000000000000e+02 2.210000000000000000e+02 2.130000000000000000e+02 2.010000000000000000e+02 1.950000000000000000e+02 1.730000000000000000e+02 1.910000000000000000e+02 2.390000000000000000e+02 2.120000000000000000e+02 2.340000000000000000e+02 2.160000000000000000e+02 1.950000000000000000e+02 2.060000000000000000e+02 2.280000000000000000e+02 2.400000000000000000e+02 2.030000000000000000e+02 2.160000000000000000e+02 2.050000000000000000e+02 2.040000000000000000e+02 2.240000000000000000e+02 2.180000000000000000e+02 2.090000000000000000e+02 2.120000000000000000e+02 1.980000000000000000e+02 2.130000000000000000e+02 2.110000000000000000e+02 2.010000000000000000e+02 1.950000000000000000e+02 2.160000000000000000e+02 1.960000000000000000e+02 1.980000000000000000e+02 1.910000000000000000e+02 2.110000000000000000e+02 1.870000000000000000e+02 2.050000000000000000e+02 2.180000000000000000e+02 2.000000000000000000e+02 2.230000000000000000e+02 2.060000000000000000e+02 2.170000000000000000e+02 2.190000000000000000e+02 2.050000000000000000e+02 2.160000000000000000e+02 2.070000000000000000e+02 1.970000000000000000e+02 2.270000000000000000e+02 2.060000000000000000e+02 1.870000000000000000e+02 1.960000000000000000e+02 2.240000000000000000e+02 2.050000000000000000e+02 2.070000000000000000e+02 2.220000000000000000e+02 2.030000000000000000e+02 2.080000000000000000e+02 2.240000000000000000e+02 2.000000000000000000e+02 1.930000000000000000e+02 2.440000000000000000e+02 1.750000000000000000e+02 2.150000000000000000e+02 1.970000000000000000e+02 1.950000000000000000e+02 2.070000000000000000e+02 1.920000000000000000e+02 2.000000000000000000e+02 2.080000000000000000e+02 1.910000000000000000e+02 2.390000000000000000e+02 1.960000000000000000e+02 2.150000000000000000e+02 2.210000000000000000e+02 2.040000000000000000e+02 2.270000000000000000e+02 1.920000000000000000e+02 2.260000000000000000e+02 2.030000000000000000e+02 2.080000000000000000e+02 2.330000000000000000e+02 2.060000000000000000e+02 2.080000000000000000e+02 2.130000000000000000e+02 2.070000000000000000e+02 2.060000000000000000e+02 1.710000000000000000e+02 1.880000000000000000e+02 2.350000000000000000e+02 2.030000000000000000e+02 2.100000000000000000e+02 2.080000000000000000e+02 1.910000000000000000e+02 2.140000000000000000e+02 2.080000000000000000e+02 1.870000000000000000e+02 1.890000000000000000e+02 2.410000000000000000e+02 2.070000000000000000e+02 2.000000000000000000e+02 2.190000000000000000e+02 2.040000000000000000e+02 2.010000000000000000e+02 2.100000000000000000e+02 1.940000000000000000e+02 2.090000000000000000e+02 2.090000000000000000e+02 2.210000000000000000e+02 2.160000000000000000e+02 2.110000000000000000e+02 2.000000000000000000e+02 1.910000000000000000e+02 2.120000000000000000e+02 2.140000000000000000e+02 1.920000000000000000e+02 1.750000000000000000e+02 1.930000000000000000e+02 2.010000000000000000e+02 2.260000000000000000e+02 1.890000000000000000e+02 2.290000000000000000e+02 2.030000000000000000e+02 2.020000000000000000e+02 1.880000000000000000e+02 1.820000000000000000e+02 2.030000000000000000e+02 2.030000000000000000e+02 2.070000000000000000e+02 1.900000000000000000e+02 2.420000000000000000e+02 2.150000000000000000e+02 1.810000000000000000e+02 1.990000000000000000e+02 1.970000000000000000e+02 1.960000000000000000e+02 1.850000000000000000e+02 2.170000000000000000e+02 1.910000000000000000e+02 2.010000000000000000e+02 1.910000000000000000e+02 2.060000000000000000e+02 2.010000000000000000e+02 2.010000000000000000e+02 2.050000000000000000e+02 1.950000000000000000e+02 1.840000000000000000e+02 1.850000000000000000e+02 2.030000000000000000e+02 1.800000000000000000e+02 2.060000000000000000e+02 2.020000000000000000e+02 2.180000000000000000e+02 1.980000000000000000e+02 2.030000000000000000e+02 2.150000000000000000e+02 1.960000000000000000e+02 1.990000000000000000e+02 1.770000000000000000e+02 1.950000000000000000e+02 1.710000000000000000e+02 2.120000000000000000e+02 1.980000000000000000e+02 2.120000000000000000e+02 2.130000000000000000e+02 2.100000000000000000e+02 2.130000000000000000e+02 1.960000000000000000e+02 1.730000000000000000e+02 1.700000000000000000e+02 1.950000000000000000e+02 1.960000000000000000e+02 1.750000000000000000e+02 1.990000000000000000e+02 2.290000000000000000e+02 2.100000000000000000e+02 2.090000000000000000e+02 2.030000000000000000e+02 2.000000000000000000e+02 2.040000000000000000e+02 1.930000000000000000e+02 2.140000000000000000e+02 1.920000000000000000e+02 1.990000000000000000e+02 1.980000000000000000e+02 2.050000000000000000e+02 1.920000000000000000e+02 2.150000000000000000e+02 2.230000000000000000e+02 1.940000000000000000e+02 1.910000000000000000e+02 2.070000000000000000e+02 1.860000000000000000e+02 1.950000000000000000e+02 1.880000000000000000e+02 1.970000000000000000e+02 1.960000000000000000e+02 2.000000000000000000e+02 2.040000000000000000e+02 1.780000000000000000e+02 2.090000000000000000e+02 2.090000000000000000e+02 2.030000000000000000e+02 1.790000000000000000e+02 2.080000000000000000e+02 1.930000000000000000e+02 2.220000000000000000e+02 1.860000000000000000e+02 1.820000000000000000e+02 2.100000000000000000e+02 1.860000000000000000e+02 2.010000000000000000e+02 2.090000000000000000e+02 1.880000000000000000e+02 2.320000000000000000e+02 1.940000000000000000e+02 1.840000000000000000e+02 2.140000000000000000e+02 1.870000000000000000e+02 1.790000000000000000e+02 2.180000000000000000e+02 1.520000000000000000e+02 2.180000000000000000e+02 1.870000000000000000e+02 2.130000000000000000e+02 2.020000000000000000e+02 2.110000000000000000e+02 2.080000000000000000e+02 2.120000000000000000e+02 1.810000000000000000e+02 2.080000000000000000e+02 2.190000000000000000e+02 2.000000000000000000e+02 1.980000000000000000e+02 1.640000000000000000e+02 1.930000000000000000e+02 2.230000000000000000e+02 1.890000000000000000e+02 1.800000000000000000e+02 1.870000000000000000e+02 1.800000000000000000e+02 1.690000000000000000e+02 2.010000000000000000e+02 1.810000000000000000e+02 1.780000000000000000e+02 1.760000000000000000e+02 2.000000000000000000e+02 1.840000000000000000e+02 2.040000000000000000e+02 1.940000000000000000e+02 1.660000000000000000e+02 2.140000000000000000e+02 1.770000000000000000e+02 1.870000000000000000e+02 1.560000000000000000e+02 2.230000000000000000e+02 1.770000000000000000e+02 2.030000000000000000e+02 2.040000000000000000e+02 1.940000000000000000e+02 2.070000000000000000e+02 1.720000000000000000e+02 1.800000000000000000e+02 1.860000000000000000e+02 1.880000000000000000e+02 1.840000000000000000e+02 1.820000000000000000e+02 2.090000000000000000e+02 1.620000000000000000e+02 1.690000000000000000e+02 1.730000000000000000e+02 1.990000000000000000e+02 1.750000000000000000e+02 1.710000000000000000e+02 1.960000000000000000e+02 1.680000000000000000e+02 1.760000000000000000e+02 1.880000000000000000e+02 2.020000000000000000e+02 1.970000000000000000e+02 1.900000000000000000e+02 1.940000000000000000e+02 1.770000000000000000e+02 1.890000000000000000e+02 2.010000000000000000e+02 1.890000000000000000e+02 1.750000000000000000e+02 1.940000000000000000e+02 1.890000000000000000e+02 1.810000000000000000e+02 1.900000000000000000e+02 2.060000000000000000e+02 1.680000000000000000e+02 2.040000000000000000e+02 1.780000000000000000e+02 2.100000000000000000e+02 1.680000000000000000e+02 1.620000000000000000e+02 2.050000000000000000e+02 1.800000000000000000e+02 2.010000000000000000e+02 1.870000000000000000e+02 1.610000000000000000e+02 1.930000000000000000e+02 1.620000000000000000e+02 1.900000000000000000e+02 1.570000000000000000e+02 1.900000000000000000e+02 1.980000000000000000e+02 1.860000000000000000e+02 1.700000000000000000e+02 2.140000000000000000e+02 1.970000000000000000e+02 1.860000000000000000e+02 1.780000000000000000e+02 1.940000000000000000e+02 1.910000000000000000e+02 1.800000000000000000e+02 1.830000000000000000e+02 1.980000000000000000e+02 1.750000000000000000e+02 1.720000000000000000e+02 1.850000000000000000e+02 1.710000000000000000e+02 1.980000000000000000e+02 1.860000000000000000e+02 1.920000000000000000e+02 1.770000000000000000e+02 1.910000000000000000e+02 1.640000000000000000e+02 1.810000000000000000e+02 1.750000000000000000e+02 1.870000000000000000e+02 1.800000000000000000e+02 1.760000000000000000e+02 1.880000000000000000e+02 1.860000000000000000e+02 1.900000000000000000e+02 1.850000000000000000e+02 1.840000000000000000e+02 1.710000000000000000e+02 1.680000000000000000e+02 1.790000000000000000e+02 2.090000000000000000e+02 1.860000000000000000e+02 1.890000000000000000e+02 1.850000000000000000e+02 1.590000000000000000e+02 1.760000000000000000e+02 1.770000000000000000e+02 1.730000000000000000e+02 2.100000000000000000e+02 1.800000000000000000e+02 1.860000000000000000e+02 1.850000000000000000e+02 1.690000000000000000e+02 1.990000000000000000e+02 1.450000000000000000e+02 1.920000000000000000e+02 1.880000000000000000e+02 1.950000000000000000e+02 1.760000000000000000e+02 1.710000000000000000e+02 1.820000000000000000e+02 1.550000000000000000e+02 1.830000000000000000e+02 1.830000000000000000e+02 2.080000000000000000e+02 1.910000000000000000e+02 1.760000000000000000e+02 2.030000000000000000e+02 1.760000000000000000e+02 1.940000000000000000e+02 1.950000000000000000e+02 1.900000000000000000e+02 1.930000000000000000e+02 1.910000000000000000e+02 2.000000000000000000e+02 1.960000000000000000e+02 1.540000000000000000e+02 1.800000000000000000e+02 1.920000000000000000e+02 1.760000000000000000e+02 1.670000000000000000e+02 1.800000000000000000e+02 1.650000000000000000e+02 1.530000000000000000e+02 1.820000000000000000e+02 1.730000000000000000e+02 1.750000000000000000e+02 2.080000000000000000e+02 1.760000000000000000e+02 1.600000000000000000e+02 1.800000000000000000e+02 1.840000000000000000e+02 1.980000000000000000e+02 1.840000000000000000e+02 1.960000000000000000e+02 1.910000000000000000e+02 2.040000000000000000e+02 1.830000000000000000e+02 1.770000000000000000e+02 2.050000000000000000e+02 1.840000000000000000e+02 1.660000000000000000e+02 1.760000000000000000e+02 1.980000000000000000e+02 1.960000000000000000e+02 1.910000000000000000e+02 2.310000000000000000e+02 1.660000000000000000e+02 1.830000000000000000e+02 1.770000000000000000e+02 1.840000000000000000e+02 1.900000000000000000e+02 1.840000000000000000e+02 2.040000000000000000e+02 1.770000000000000000e+02 1.810000000000000000e+02 1.940000000000000000e+02 2.010000000000000000e+02 1.770000000000000000e+02 1.520000000000000000e+02 1.720000000000000000e+02 1.900000000000000000e+02 1.890000000000000000e+02 1.760000000000000000e+02 1.800000000000000000e+02 2.000000000000000000e+02 1.780000000000000000e+02 2.040000000000000000e+02 1.810000000000000000e+02 1.650000000000000000e+02 1.730000000000000000e+02 1.630000000000000000e+02 1.730000000000000000e+02 2.000000000000000000e+02 1.960000000000000000e+02 2.000000000000000000e+02 1.640000000000000000e+02 1.860000000000000000e+02 1.690000000000000000e+02 1.710000000000000000e+02 1.800000000000000000e+02 1.980000000000000000e+02 1.780000000000000000e+02 1.700000000000000000e+02 1.870000000000000000e+02 1.920000000000000000e+02 1.660000000000000000e+02 1.840000000000000000e+02 2.020000000000000000e+02 1.720000000000000000e+02 1.860000000000000000e+02 1.800000000000000000e+02 1.990000000000000000e+02 2.020000000000000000e+02 2.030000000000000000e+02 1.700000000000000000e+02 1.760000000000000000e+02 1.590000000000000000e+02 1.680000000000000000e+02 1.930000000000000000e+02 1.650000000000000000e+02 1.740000000000000000e+02 1.910000000000000000e+02 1.760000000000000000e+02 1.890000000000000000e+02 1.800000000000000000e+02 1.890000000000000000e+02 2.040000000000000000e+02 1.990000000000000000e+02 1.620000000000000000e+02 1.810000000000000000e+02 1.820000000000000000e+02 1.690000000000000000e+02 1.800000000000000000e+02 1.840000000000000000e+02 1.870000000000000000e+02 1.640000000000000000e+02 1.720000000000000000e+02 1.830000000000000000e+02 1.740000000000000000e+02 1.660000000000000000e+02 1.680000000000000000e+02 1.850000000000000000e+02 2.040000000000000000e+02 1.930000000000000000e+02 1.780000000000000000e+02 1.940000000000000000e+02 1.760000000000000000e+02 1.890000000000000000e+02 1.820000000000000000e+02 1.840000000000000000e+02 1.880000000000000000e+02 1.760000000000000000e+02 1.680000000000000000e+02 1.930000000000000000e+02 1.780000000000000000e+02 1.650000000000000000e+02 1.700000000000000000e+02 1.700000000000000000e+02 1.930000000000000000e+02 1.850000000000000000e+02 1.930000000000000000e+02 2.060000000000000000e+02 1.920000000000000000e+02 1.800000000000000000e+02 1.840000000000000000e+02 1.600000000000000000e+02 1.770000000000000000e+02 2.050000000000000000e+02 1.750000000000000000e+02 1.940000000000000000e+02 1.820000000000000000e+02 1.810000000000000000e+02 1.720000000000000000e+02 2.150000000000000000e+02 1.970000000000000000e+02 1.880000000000000000e+02 1.910000000000000000e+02 1.990000000000000000e+02 1.830000000000000000e+02 2.080000000000000000e+02 1.820000000000000000e+02 1.710000000000000000e+02 1.700000000000000000e+02 1.760000000000000000e+02 2.070000000000000000e+02 1.700000000000000000e+02 2.000000000000000000e+02 1.690000000000000000e+02 2.080000000000000000e+02 1.930000000000000000e+02 2.030000000000000000e+02 1.640000000000000000e+02 1.890000000000000000e+02 1.860000000000000000e+02 1.870000000000000000e+02 2.080000000000000000e+02 1.790000000000000000e+02 1.870000000000000000e+02 1.770000000000000000e+02 1.980000000000000000e+02 1.810000000000000000e+02 2.120000000000000000e+02 1.860000000000000000e+02 1.980000000000000000e+02 2.040000000000000000e+02 1.720000000000000000e+02 1.920000000000000000e+02 1.750000000000000000e+02 1.830000000000000000e+02 1.690000000000000000e+02 1.930000000000000000e+02 1.830000000000000000e+02 1.840000000000000000e+02 1.850000000000000000e+02 1.790000000000000000e+02 1.920000000000000000e+02 1.650000000000000000e+02 1.860000000000000000e+02 2.010000000000000000e+02 1.960000000000000000e+02 1.650000000000000000e+02 1.970000000000000000e+02 1.800000000000000000e+02 1.840000000000000000e+02 1.890000000000000000e+02 1.990000000000000000e+02 1.730000000000000000e+02 1.810000000000000000e+02 1.870000000000000000e+02 1.730000000000000000e+02 1.880000000000000000e+02 1.880000000000000000e+02 1.530000000000000000e+02 1.960000000000000000e+02 1.880000000000000000e+02 2.140000000000000000e+02 1.940000000000000000e+02 1.840000000000000000e+02 1.910000000000000000e+02 1.940000000000000000e+02 1.680000000000000000e+02 2.090000000000000000e+02 1.830000000000000000e+02 1.870000000000000000e+02 1.750000000000000000e+02 1.730000000000000000e+02 1.840000000000000000e+02 1.730000000000000000e+02 1.980000000000000000e+02 1.870000000000000000e+02 1.710000000000000000e+02 1.720000000000000000e+02 1.890000000000000000e+02 1.870000000000000000e+02 1.860000000000000000e+02 1.800000000000000000e+02 1.930000000000000000e+02 1.920000000000000000e+02 1.790000000000000000e+02 2.250000000000000000e+02 1.860000000000000000e+02 1.860000000000000000e+02 2.030000000000000000e+02 1.700000000000000000e+02 1.760000000000000000e+02 1.910000000000000000e+02 1.940000000000000000e+02 1.650000000000000000e+02 1.910000000000000000e+02 1.900000000000000000e+02 1.840000000000000000e+02 1.750000000000000000e+02 1.670000000000000000e+02 1.870000000000000000e+02 1.960000000000000000e+02 1.950000000000000000e+02 1.840000000000000000e+02 1.630000000000000000e+02 1.950000000000000000e+02 1.500000000000000000e+02 1.760000000000000000e+02 1.660000000000000000e+02 1.750000000000000000e+02 1.560000000000000000e+02 1.660000000000000000e+02 1.740000000000000000e+02 1.760000000000000000e+02 1.550000000000000000e+02 1.750000000000000000e+02 1.750000000000000000e+02 1.720000000000000000e+02 1.930000000000000000e+02 1.790000000000000000e+02 1.830000000000000000e+02 1.960000000000000000e+02 1.690000000000000000e+02 1.790000000000000000e+02 1.960000000000000000e+02 1.480000000000000000e+02 1.690000000000000000e+02 1.640000000000000000e+02 1.790000000000000000e+02 1.600000000000000000e+02 1.830000000000000000e+02 1.890000000000000000e+02 1.770000000000000000e+02 1.890000000000000000e+02 1.720000000000000000e+02 1.630000000000000000e+02 1.570000000000000000e+02 1.820000000000000000e+02 1.970000000000000000e+02 1.770000000000000000e+02 1.910000000000000000e+02 1.740000000000000000e+02 1.690000000000000000e+02 1.630000000000000000e+02 1.760000000000000000e+02 1.630000000000000000e+02 2.120000000000000000e+02 1.860000000000000000e+02 1.760000000000000000e+02 1.680000000000000000e+02 1.660000000000000000e+02 2.140000000000000000e+02 1.880000000000000000e+02 1.580000000000000000e+02 1.790000000000000000e+02 1.920000000000000000e+02 1.640000000000000000e+02 1.760000000000000000e+02 1.820000000000000000e+02 1.970000000000000000e+02 1.550000000000000000e+02 1.810000000000000000e+02 1.890000000000000000e+02 1.930000000000000000e+02 1.980000000000000000e+02 1.760000000000000000e+02 1.840000000000000000e+02 1.660000000000000000e+02 2.000000000000000000e+02 1.830000000000000000e+02 1.560000000000000000e+02 1.690000000000000000e+02 1.790000000000000000e+02 1.710000000000000000e+02 1.810000000000000000e+02 1.790000000000000000e+02 1.680000000000000000e+02 1.630000000000000000e+02 1.580000000000000000e+02 1.610000000000000000e+02 1.760000000000000000e+02 1.680000000000000000e+02 1.740000000000000000e+02 1.460000000000000000e+02 1.670000000000000000e+02 1.580000000000000000e+02 1.670000000000000000e+02 1.730000000000000000e+02 1.710000000000000000e+02 1.800000000000000000e+02 1.810000000000000000e+02 1.880000000000000000e+02 1.780000000000000000e+02 1.920000000000000000e+02 1.910000000000000000e+02 1.540000000000000000e+02 1.530000000000000000e+02 1.930000000000000000e+02 1.690000000000000000e+02 1.600000000000000000e+02 1.820000000000000000e+02 1.580000000000000000e+02 1.810000000000000000e+02 1.640000000000000000e+02 1.890000000000000000e+02 1.820000000000000000e+02 1.750000000000000000e+02 1.890000000000000000e+02 1.810000000000000000e+02 1.680000000000000000e+02 1.960000000000000000e+02 1.660000000000000000e+02 1.840000000000000000e+02 1.780000000000000000e+02 1.860000000000000000e+02 1.690000000000000000e+02 2.120000000000000000e+02 1.520000000000000000e+02 1.670000000000000000e+02 1.800000000000000000e+02 1.600000000000000000e+02 1.880000000000000000e+02 1.890000000000000000e+02 1.540000000000000000e+02 1.720000000000000000e+02 1.810000000000000000e+02 1.920000000000000000e+02 1.820000000000000000e+02 1.760000000000000000e+02 1.790000000000000000e+02 1.750000000000000000e+02 1.780000000000000000e+02 1.840000000000000000e+02 1.750000000000000000e+02 1.780000000000000000e+02 1.790000000000000000e+02 1.790000000000000000e+02 2.000000000000000000e+02 1.720000000000000000e+02 1.660000000000000000e+02 1.550000000000000000e+02 1.720000000000000000e+02 1.880000000000000000e+02 1.740000000000000000e+02 1.840000000000000000e+02 1.720000000000000000e+02 1.740000000000000000e+02 1.740000000000000000e+02 1.830000000000000000e+02 1.610000000000000000e+02 1.710000000000000000e+02 1.870000000000000000e+02 1.620000000000000000e+02 1.850000000000000000e+02 1.670000000000000000e+02 1.860000000000000000e+02 1.740000000000000000e+02 1.700000000000000000e+02 1.730000000000000000e+02 1.590000000000000000e+02 1.880000000000000000e+02 1.600000000000000000e+02 1.520000000000000000e+02 1.830000000000000000e+02 1.720000000000000000e+02 1.900000000000000000e+02 1.680000000000000000e+02 1.670000000000000000e+02 1.820000000000000000e+02 1.680000000000000000e+02 1.790000000000000000e+02 1.750000000000000000e+02 1.850000000000000000e+02 1.860000000000000000e+02 1.650000000000000000e+02 1.670000000000000000e+02 1.800000000000000000e+02 1.470000000000000000e+02 1.380000000000000000e+02 1.750000000000000000e+02 1.770000000000000000e+02 1.810000000000000000e+02 1.670000000000000000e+02 1.650000000000000000e+02 1.690000000000000000e+02 1.660000000000000000e+02 1.520000000000000000e+02 1.590000000000000000e+02 1.960000000000000000e+02 1.850000000000000000e+02 1.590000000000000000e+02 1.560000000000000000e+02 1.520000000000000000e+02 1.780000000000000000e+02 1.510000000000000000e+02 1.710000000000000000e+02 1.680000000000000000e+02 1.840000000000000000e+02 1.860000000000000000e+02 1.560000000000000000e+02 1.550000000000000000e+02 1.550000000000000000e+02 1.620000000000000000e+02 1.680000000000000000e+02 1.620000000000000000e+02 1.900000000000000000e+02 1.660000000000000000e+02 1.660000000000000000e+02 1.630000000000000000e+02 1.770000000000000000e+02 1.510000000000000000e+02 1.630000000000000000e+02 1.610000000000000000e+02 1.380000000000000000e+02 1.550000000000000000e+02 1.390000000000000000e+02 1.570000000000000000e+02 1.560000000000000000e+02 1.570000000000000000e+02 1.370000000000000000e+02 1.490000000000000000e+02 1.530000000000000000e+02 1.570000000000000000e+02 1.710000000000000000e+02 1.340000000000000000e+02 1.580000000000000000e+02 1.780000000000000000e+02 1.600000000000000000e+02 1.500000000000000000e+02 1.270000000000000000e+02 1.440000000000000000e+02 1.730000000000000000e+02 1.660000000000000000e+02 1.570000000000000000e+02 1.470000000000000000e+02 1.530000000000000000e+02 1.580000000000000000e+02 1.500000000000000000e+02 1.540000000000000000e+02 1.530000000000000000e+02 1.490000000000000000e+02 1.590000000000000000e+02 1.410000000000000000e+02 1.480000000000000000e+02 1.520000000000000000e+02 1.620000000000000000e+02 1.680000000000000000e+02 1.630000000000000000e+02 1.590000000000000000e+02 1.390000000000000000e+02 1.700000000000000000e+02 1.630000000000000000e+02 1.480000000000000000e+02 1.280000000000000000e+02 1.470000000000000000e+02 1.420000000000000000e+02 1.380000000000000000e+02 1.410000000000000000e+02 1.660000000000000000e+02 1.430000000000000000e+02 1.230000000000000000e+02 1.320000000000000000e+02 1.460000000000000000e+02 1.280000000000000000e+02 1.360000000000000000e+02 1.600000000000000000e+02 1.550000000000000000e+02 1.330000000000000000e+02 1.590000000000000000e+02 1.400000000000000000e+02 1.200000000000000000e+02 1.530000000000000000e+02 1.110000000000000000e+02 1.380000000000000000e+02 1.540000000000000000e+02 1.270000000000000000e+02 1.500000000000000000e+02 1.420000000000000000e+02 1.450000000000000000e+02 1.620000000000000000e+02 1.160000000000000000e+02 1.500000000000000000e+02 1.160000000000000000e+02 1.310000000000000000e+02 1.310000000000000000e+02 1.150000000000000000e+02 1.130000000000000000e+02 1.310000000000000000e+02 1.310000000000000000e+02 1.280000000000000000e+02 1.460000000000000000e+02 1.220000000000000000e+02 1.410000000000000000e+02 1.420000000000000000e+02 1.360000000000000000e+02 1.180000000000000000e+02 1.200000000000000000e+02 1.290000000000000000e+02 1.500000000000000000e+02 1.470000000000000000e+02 1.260000000000000000e+02 1.360000000000000000e+02 1.510000000000000000e+02 1.340000000000000000e+02 1.590000000000000000e+02 1.500000000000000000e+02 1.380000000000000000e+02 1.390000000000000000e+02 1.300000000000000000e+02 1.520000000000000000e+02 1.190000000000000000e+02 1.480000000000000000e+02 1.410000000000000000e+02 1.280000000000000000e+02 1.190000000000000000e+02 1.190000000000000000e+02 1.280000000000000000e+02 1.020000000000000000e+02 1.480000000000000000e+02 1.330000000000000000e+02 1.210000000000000000e+02 9.800000000000000000e+01 1.450000000000000000e+02 1.250000000000000000e+02 1.210000000000000000e+02 1.180000000000000000e+02 1.030000000000000000e+02 1.190000000000000000e+02 1.290000000000000000e+02 1.340000000000000000e+02 1.380000000000000000e+02 1.220000000000000000e+02 1.280000000000000000e+02 1.080000000000000000e+02 1.250000000000000000e+02 1.530000000000000000e+02 1.350000000000000000e+02 1.230000000000000000e+02 1.390000000000000000e+02 1.280000000000000000e+02 1.110000000000000000e+02 1.130000000000000000e+02 1.340000000000000000e+02 1.100000000000000000e+02 1.400000000000000000e+02 1.550000000000000000e+02 1.190000000000000000e+02 1.310000000000000000e+02 1.170000000000000000e+02 1.400000000000000000e+02 1.370000000000000000e+02 9.500000000000000000e+01 1.370000000000000000e+02 1.260000000000000000e+02 1.250000000000000000e+02 1.410000000000000000e+02 1.240000000000000000e+02 1.510000000000000000e+02 1.240000000000000000e+02 1.290000000000000000e+02 1.180000000000000000e+02 1.390000000000000000e+02 1.210000000000000000e+02 1.550000000000000000e+02 1.130000000000000000e+02 1.290000000000000000e+02 1.490000000000000000e+02 1.210000000000000000e+02 1.200000000000000000e+02 1.330000000000000000e+02 1.230000000000000000e+02 1.580000000000000000e+02 1.340000000000000000e+02 1.350000000000000000e+02 1.180000000000000000e+02 1.310000000000000000e+02 1.360000000000000000e+02 1.180000000000000000e+02 1.300000000000000000e+02 1.490000000000000000e+02 1.440000000000000000e+02 1.380000000000000000e+02 1.560000000000000000e+02 1.130000000000000000e+02 1.140000000000000000e+02 1.440000000000000000e+02 1.260000000000000000e+02 1.190000000000000000e+02 1.460000000000000000e+02 1.550000000000000000e+02 1.240000000000000000e+02 1.280000000000000000e+02 1.450000000000000000e+02 1.470000000000000000e+02 1.320000000000000000e+02 1.320000000000000000e+02 1.340000000000000000e+02 1.460000000000000000e+02 1.260000000000000000e+02 1.250000000000000000e+02 1.270000000000000000e+02 1.390000000000000000e+02 1.380000000000000000e+02 1.280000000000000000e+02 1.280000000000000000e+02 1.330000000000000000e+02 1.200000000000000000e+02 1.000000000000000000e+02 1.340000000000000000e+02 1.460000000000000000e+02 1.310000000000000000e+02 1.310000000000000000e+02 1.340000000000000000e+02 1.200000000000000000e+02 1.280000000000000000e+02 1.200000000000000000e+02 1.220000000000000000e+02 1.110000000000000000e+02 1.230000000000000000e+02 1.200000000000000000e+02 1.430000000000000000e+02 1.430000000000000000e+02 1.420000000000000000e+02 1.410000000000000000e+02 1.070000000000000000e+02 1.430000000000000000e+02 1.160000000000000000e+02 1.380000000000000000e+02 1.310000000000000000e+02 1.430000000000000000e+02 1.270000000000000000e+02 1.400000000000000000e+02 1.250000000000000000e+02 1.180000000000000000e+02 1.500000000000000000e+02 1.420000000000000000e+02 1.420000000000000000e+02 1.070000000000000000e+02 1.520000000000000000e+02 1.460000000000000000e+02 1.300000000000000000e+02 1.160000000000000000e+02 1.360000000000000000e+02 1.210000000000000000e+02 1.310000000000000000e+02 1.320000000000000000e+02 1.490000000000000000e+02 1.360000000000000000e+02 1.480000000000000000e+02 1.360000000000000000e+02 1.450000000000000000e+02 1.550000000000000000e+02 1.310000000000000000e+02 1.220000000000000000e+02 1.140000000000000000e+02 1.320000000000000000e+02 1.370000000000000000e+02 1.290000000000000000e+02 1.360000000000000000e+02 1.470000000000000000e+02 1.030000000000000000e+02 1.170000000000000000e+02 1.280000000000000000e+02 1.500000000000000000e+02 1.240000000000000000e+02 1.150000000000000000e+02 1.310000000000000000e+02 1.360000000000000000e+02 1.350000000000000000e+02 1.210000000000000000e+02 1.260000000000000000e+02 1.260000000000000000e+02 1.390000000000000000e+02 1.340000000000000000e+02 1.600000000000000000e+02 1.340000000000000000e+02 1.280000000000000000e+02 1.150000000000000000e+02 1.020000000000000000e+02 1.270000000000000000e+02 1.180000000000000000e+02 1.360000000000000000e+02 1.300000000000000000e+02 1.330000000000000000e+02 1.390000000000000000e+02 1.280000000000000000e+02 1.250000000000000000e+02 1.260000000000000000e+02 1.270000000000000000e+02 1.350000000000000000e+02 1.330000000000000000e+02 1.240000000000000000e+02 1.390000000000000000e+02 1.530000000000000000e+02 1.320000000000000000e+02 1.620000000000000000e+02 1.210000000000000000e+02 1.430000000000000000e+02 1.260000000000000000e+02 1.470000000000000000e+02 1.140000000000000000e+02 1.460000000000000000e+02 1.380000000000000000e+02 1.410000000000000000e+02 1.390000000000000000e+02 1.200000000000000000e+02 1.190000000000000000e+02 1.520000000000000000e+02 1.210000000000000000e+02 1.190000000000000000e+02 1.210000000000000000e+02 1.280000000000000000e+02 1.310000000000000000e+02 1.380000000000000000e+02 1.320000000000000000e+02 1.290000000000000000e+02 1.240000000000000000e+02 1.300000000000000000e+02 1.380000000000000000e+02 1.360000000000000000e+02 1.350000000000000000e+02 1.410000000000000000e+02 1.370000000000000000e+02 1.410000000000000000e+02 1.360000000000000000e+02 1.420000000000000000e+02 1.280000000000000000e+02 1.310000000000000000e+02 1.250000000000000000e+02 1.360000000000000000e+02 1.310000000000000000e+02 1.140000000000000000e+02 1.380000000000000000e+02 1.240000000000000000e+02 1.240000000000000000e+02 1.370000000000000000e+02 1.140000000000000000e+02 1.170000000000000000e+02 1.280000000000000000e+02 1.300000000000000000e+02 1.210000000000000000e+02 1.290000000000000000e+02 1.180000000000000000e+02 1.550000000000000000e+02 1.380000000000000000e+02 1.390000000000000000e+02 1.300000000000000000e+02 1.300000000000000000e+02 1.520000000000000000e+02 1.290000000000000000e+02 1.280000000000000000e+02 1.310000000000000000e+02 1.480000000000000000e+02 1.340000000000000000e+02 1.230000000000000000e+02 1.400000000000000000e+02 1.420000000000000000e+02 1.260000000000000000e+02 1.310000000000000000e+02 1.270000000000000000e+02 1.180000000000000000e+02 1.240000000000000000e+02 1.190000000000000000e+02 1.310000000000000000e+02 1.210000000000000000e+02 1.260000000000000000e+02 1.380000000000000000e+02 1.270000000000000000e+02 1.220000000000000000e+02 1.420000000000000000e+02 1.530000000000000000e+02 1.240000000000000000e+02 1.330000000000000000e+02 1.440000000000000000e+02 1.150000000000000000e+02 1.450000000000000000e+02 1.260000000000000000e+02 1.240000000000000000e+02 1.570000000000000000e+02 1.350000000000000000e+02 1.340000000000000000e+02 1.180000000000000000e+02 1.210000000000000000e+02 1.490000000000000000e+02 1.610000000000000000e+02 1.130000000000000000e+02 1.310000000000000000e+02 1.300000000000000000e+02 1.260000000000000000e+02 1.320000000000000000e+02 1.150000000000000000e+02 1.200000000000000000e+02 1.270000000000000000e+02 1.280000000000000000e+02 1.170000000000000000e+02 1.470000000000000000e+02 1.310000000000000000e+02 1.400000000000000000e+02 1.250000000000000000e+02 1.380000000000000000e+02 1.290000000000000000e+02 1.080000000000000000e+02 1.390000000000000000e+02 1.280000000000000000e+02 1.200000000000000000e+02 1.230000000000000000e+02 1.290000000000000000e+02 1.470000000000000000e+02 1.410000000000000000e+02 1.440000000000000000e+02 1.140000000000000000e+02 1.210000000000000000e+02 1.300000000000000000e+02 1.120000000000000000e+02 1.160000000000000000e+02 1.020000000000000000e+02 1.270000000000000000e+02 1.190000000000000000e+02 1.420000000000000000e+02 1.350000000000000000e+02 1.380000000000000000e+02 1.420000000000000000e+02 1.280000000000000000e+02 1.500000000000000000e+02 1.310000000000000000e+02 1.200000000000000000e+02 1.120000000000000000e+02 1.310000000000000000e+02 1.240000000000000000e+02 1.310000000000000000e+02 1.030000000000000000e+02 1.290000000000000000e+02 1.260000000000000000e+02 1.220000000000000000e+02 1.260000000000000000e+02 1.380000000000000000e+02 1.140000000000000000e+02 1.340000000000000000e+02 1.320000000000000000e+02 1.230000000000000000e+02 1.350000000000000000e+02 1.210000000000000000e+02 1.210000000000000000e+02 1.330000000000000000e+02 1.300000000000000000e+02 1.340000000000000000e+02 1.540000000000000000e+02 1.130000000000000000e+02 1.320000000000000000e+02 1.440000000000000000e+02 1.250000000000000000e+02 1.330000000000000000e+02 1.280000000000000000e+02 1.240000000000000000e+02 1.380000000000000000e+02 1.170000000000000000e+02 1.570000000000000000e+02 1.030000000000000000e+02 1.200000000000000000e+02 1.300000000000000000e+02 1.100000000000000000e+02 1.410000000000000000e+02 1.210000000000000000e+02 1.090000000000000000e+02 1.400000000000000000e+02 1.560000000000000000e+02 1.130000000000000000e+02 1.250000000000000000e+02 1.310000000000000000e+02 1.300000000000000000e+02 1.360000000000000000e+02 1.290000000000000000e+02 1.140000000000000000e+02 1.330000000000000000e+02 1.430000000000000000e+02 1.330000000000000000e+02 1.290000000000000000e+02 1.220000000000000000e+02 1.380000000000000000e+02 1.460000000000000000e+02 1.170000000000000000e+02 1.120000000000000000e+02 1.350000000000000000e+02 1.160000000000000000e+02 1.300000000000000000e+02 1.420000000000000000e+02 1.080000000000000000e+02 1.300000000000000000e+02 1.520000000000000000e+02 1.060000000000000000e+02 1.470000000000000000e+02 1.570000000000000000e+02 1.150000000000000000e+02 1.450000000000000000e+02 1.270000000000000000e+02 1.420000000000000000e+02 1.260000000000000000e+02 1.360000000000000000e+02 1.350000000000000000e+02 1.370000000000000000e+02 1.130000000000000000e+02 1.570000000000000000e+02 1.390000000000000000e+02 1.330000000000000000e+02 1.510000000000000000e+02 1.490000000000000000e+02 1.290000000000000000e+02 1.400000000000000000e+02 1.240000000000000000e+02 1.190000000000000000e+02 1.140000000000000000e+02 1.250000000000000000e+02 1.300000000000000000e+02 1.320000000000000000e+02 1.290000000000000000e+02 1.340000000000000000e+02 1.660000000000000000e+02 1.180000000000000000e+02 1.240000000000000000e+02 1.370000000000000000e+02 1.280000000000000000e+02 1.290000000000000000e+02 1.260000000000000000e+02 1.340000000000000000e+02 1.310000000000000000e+02 1.250000000000000000e+02 1.310000000000000000e+02 1.170000000000000000e+02 1.200000000000000000e+02 1.170000000000000000e+02 1.470000000000000000e+02 1.230000000000000000e+02 1.170000000000000000e+02 1.290000000000000000e+02 1.260000000000000000e+02 1.250000000000000000e+02 1.260000000000000000e+02 1.370000000000000000e+02 1.420000000000000000e+02 1.220000000000000000e+02 1.300000000000000000e+02 1.260000000000000000e+02 1.430000000000000000e+02 1.350000000000000000e+02 1.220000000000000000e+02 1.460000000000000000e+02 1.330000000000000000e+02 1.320000000000000000e+02 1.160000000000000000e+02 1.190000000000000000e+02 1.450000000000000000e+02 1.490000000000000000e+02 1.370000000000000000e+02 1.360000000000000000e+02 1.340000000000000000e+02 1.140000000000000000e+02 1.270000000000000000e+02 1.460000000000000000e+02 1.370000000000000000e+02 1.300000000000000000e+02 1.250000000000000000e+02 1.170000000000000000e+02 1.170000000000000000e+02 1.280000000000000000e+02 1.110000000000000000e+02 1.290000000000000000e+02 1.040000000000000000e+02 1.330000000000000000e+02 1.110000000000000000e+02 1.360000000000000000e+02 1.370000000000000000e+02 1.120000000000000000e+02 1.340000000000000000e+02 9.300000000000000000e+01 1.340000000000000000e+02 1.250000000000000000e+02 1.230000000000000000e+02 1.460000000000000000e+02 1.300000000000000000e+02 1.200000000000000000e+02 1.220000000000000000e+02 1.430000000000000000e+02 1.090000000000000000e+02 1.230000000000000000e+02 1.320000000000000000e+02 1.290000000000000000e+02 1.190000000000000000e+02 1.250000000000000000e+02 1.330000000000000000e+02 1.330000000000000000e+02 1.280000000000000000e+02 1.300000000000000000e+02 1.420000000000000000e+02 1.380000000000000000e+02 1.340000000000000000e+02 1.160000000000000000e+02 1.250000000000000000e+02 1.180000000000000000e+02 1.270000000000000000e+02 1.280000000000000000e+02 1.360000000000000000e+02 1.220000000000000000e+02 1.240000000000000000e+02 1.610000000000000000e+02 1.320000000000000000e+02 1.300000000000000000e+02 1.160000000000000000e+02 1.450000000000000000e+02 1.200000000000000000e+02 1.340000000000000000e+02 1.330000000000000000e+02 1.580000000000000000e+02 1.210000000000000000e+02 1.280000000000000000e+02 1.100000000000000000e+02 1.330000000000000000e+02 1.440000000000000000e+02 1.260000000000000000e+02 1.150000000000000000e+02 1.270000000000000000e+02 1.220000000000000000e+02 1.330000000000000000e+02 1.300000000000000000e+02 1.310000000000000000e+02 1.270000000000000000e+02 1.070000000000000000e+02 1.360000000000000000e+02 1.250000000000000000e+02 1.210000000000000000e+02 1.220000000000000000e+02 1.290000000000000000e+02 1.340000000000000000e+02 1.430000000000000000e+02 1.070000000000000000e+02 1.150000000000000000e+02 1.300000000000000000e+02 1.250000000000000000e+02 1.160000000000000000e+02 1.380000000000000000e+02 1.370000000000000000e+02 1.320000000000000000e+02 1.350000000000000000e+02 1.300000000000000000e+02 1.290000000000000000e+02 1.090000000000000000e+02 1.280000000000000000e+02 1.270000000000000000e+02 1.240000000000000000e+02 1.350000000000000000e+02 1.220000000000000000e+02 1.340000000000000000e+02 1.270000000000000000e+02 1.320000000000000000e+02 1.500000000000000000e+02 1.330000000000000000e+02 1.260000000000000000e+02 1.450000000000000000e+02 1.210000000000000000e+02 1.220000000000000000e+02 1.200000000000000000e+02 1.190000000000000000e+02 1.430000000000000000e+02 1.260000000000000000e+02 1.400000000000000000e+02 1.250000000000000000e+02 1.300000000000000000e+02 1.300000000000000000e+02 1.290000000000000000e+02 1.350000000000000000e+02 1.440000000000000000e+02 1.310000000000000000e+02 1.220000000000000000e+02 1.310000000000000000e+02 1.230000000000000000e+02 1.350000000000000000e+02 1.310000000000000000e+02 1.150000000000000000e+02 1.350000000000000000e+02 1.190000000000000000e+02 1.310000000000000000e+02 1.260000000000000000e+02 1.210000000000000000e+02 1.180000000000000000e+02 1.280000000000000000e+02 1.460000000000000000e+02 1.350000000000000000e+02 1.510000000000000000e+02 1.330000000000000000e+02 1.450000000000000000e+02 1.310000000000000000e+02 1.500000000000000000e+02 1.150000000000000000e+02 1.220000000000000000e+02 1.150000000000000000e+02 1.480000000000000000e+02 1.170000000000000000e+02 1.220000000000000000e+02 1.200000000000000000e+02 1.130000000000000000e+02 1.450000000000000000e+02 1.400000000000000000e+02 1.130000000000000000e+02 1.380000000000000000e+02 1.290000000000000000e+02 1.200000000000000000e+02 1.210000000000000000e+02 1.330000000000000000e+02 1.250000000000000000e+02 1.130000000000000000e+02 1.270000000000000000e+02 1.220000000000000000e+02 1.440000000000000000e+02 1.410000000000000000e+02 1.190000000000000000e+02 1.130000000000000000e+02 1.360000000000000000e+02 1.180000000000000000e+02 1.320000000000000000e+02 1.140000000000000000e+02 1.240000000000000000e+02 1.370000000000000000e+02 1.230000000000000000e+02 1.300000000000000000e+02 1.260000000000000000e+02 1.330000000000000000e+02 1.400000000000000000e+02 1.390000000000000000e+02 1.340000000000000000e+02 1.260000000000000000e+02 1.120000000000000000e+02 1.360000000000000000e+02 1.320000000000000000e+02 1.250000000000000000e+02 1.360000000000000000e+02 1.240000000000000000e+02 1.290000000000000000e+02 1.140000000000000000e+02 1.470000000000000000e+02 1.160000000000000000e+02 1.160000000000000000e+02 1.270000000000000000e+02 1.280000000000000000e+02 1.180000000000000000e+02 1.310000000000000000e+02 1.340000000000000000e+02 1.140000000000000000e+02 1.020000000000000000e+02 1.110000000000000000e+02 1.170000000000000000e+02 1.250000000000000000e+02 1.110000000000000000e+02 1.390000000000000000e+02 1.060000000000000000e+02 1.240000000000000000e+02 1.000000000000000000e+02 1.330000000000000000e+02 1.230000000000000000e+02 1.260000000000000000e+02 1.000000000000000000e+02 1.160000000000000000e+02 1.130000000000000000e+02 1.140000000000000000e+02 1.260000000000000000e+02 1.100000000000000000e+02 1.130000000000000000e+02 1.080000000000000000e+02 1.110000000000000000e+02 1.030000000000000000e+02 1.290000000000000000e+02 1.070000000000000000e+02 1.170000000000000000e+02 1.010000000000000000e+02 1.230000000000000000e+02 1.040000000000000000e+02 9.800000000000000000e+01 1.040000000000000000e+02 9.200000000000000000e+01 1.170000000000000000e+02 1.130000000000000000e+02 1.130000000000000000e+02 1.120000000000000000e+02 1.140000000000000000e+02 9.300000000000000000e+01 1.130000000000000000e+02 1.300000000000000000e+02 8.300000000000000000e+01 1.030000000000000000e+02 1.080000000000000000e+02 9.300000000000000000e+01 1.130000000000000000e+02 1.130000000000000000e+02 1.010000000000000000e+02 1.220000000000000000e+02 1.010000000000000000e+02 1.210000000000000000e+02 1.180000000000000000e+02 1.000000000000000000e+02 1.040000000000000000e+02 1.130000000000000000e+02 1.080000000000000000e+02 1.210000000000000000e+02 1.040000000000000000e+02 8.900000000000000000e+01 1.170000000000000000e+02 1.170000000000000000e+02 1.030000000000000000e+02 1.070000000000000000e+02 1.150000000000000000e+02 1.110000000000000000e+02 1.100000000000000000e+02 1.150000000000000000e+02 1.200000000000000000e+02 1.040000000000000000e+02 1.090000000000000000e+02 1.060000000000000000e+02 9.100000000000000000e+01 9.300000000000000000e+01 1.140000000000000000e+02 1.010000000000000000e+02 1.110000000000000000e+02 8.300000000000000000e+01 9.800000000000000000e+01 1.130000000000000000e+02 1.060000000000000000e+02 1.340000000000000000e+02 1.140000000000000000e+02 9.600000000000000000e+01 1.060000000000000000e+02 1.070000000000000000e+02 1.110000000000000000e+02 1.070000000000000000e+02 1.030000000000000000e+02 9.200000000000000000e+01 1.100000000000000000e+02 9.400000000000000000e+01 1.040000000000000000e+02 1.110000000000000000e+02 1.320000000000000000e+02 1.180000000000000000e+02 1.270000000000000000e+02 1.170000000000000000e+02 9.700000000000000000e+01 1.190000000000000000e+02 1.150000000000000000e+02 1.180000000000000000e+02 1.040000000000000000e+02 1.240000000000000000e+02 1.090000000000000000e+02 1.140000000000000000e+02 1.070000000000000000e+02 1.030000000000000000e+02 9.500000000000000000e+01 1.320000000000000000e+02 1.170000000000000000e+02 1.040000000000000000e+02 9.300000000000000000e+01 1.150000000000000000e+02 1.240000000000000000e+02 1.030000000000000000e+02 9.100000000000000000e+01 1.000000000000000000e+02 1.260000000000000000e+02 1.170000000000000000e+02 1.150000000000000000e+02 1.090000000000000000e+02 1.110000000000000000e+02 1.100000000000000000e+02 1.020000000000000000e+02 1.120000000000000000e+02 1.100000000000000000e+02 1.030000000000000000e+02 1.080000000000000000e+02 1.160000000000000000e+02 1.070000000000000000e+02 1.070000000000000000e+02 1.060000000000000000e+02 1.030000000000000000e+02 1.180000000000000000e+02 1.020000000000000000e+02 9.800000000000000000e+01 1.110000000000000000e+02 9.700000000000000000e+01 1.110000000000000000e+02 1.220000000000000000e+02 1.180000000000000000e+02 9.600000000000000000e+01 9.400000000000000000e+01 9.400000000000000000e+01 1.010000000000000000e+02 1.190000000000000000e+02 1.140000000000000000e+02 1.160000000000000000e+02 9.700000000000000000e+01 1.060000000000000000e+02 1.050000000000000000e+02 1.010000000000000000e+02 1.000000000000000000e+02 1.210000000000000000e+02 1.140000000000000000e+02 9.100000000000000000e+01 1.130000000000000000e+02 1.100000000000000000e+02 1.120000000000000000e+02 8.800000000000000000e+01 1.110000000000000000e+02 1.180000000000000000e+02 1.190000000000000000e+02 1.140000000000000000e+02 1.240000000000000000e+02 9.300000000000000000e+01 1.120000000000000000e+02 1.140000000000000000e+02 1.050000000000000000e+02 1.080000000000000000e+02 1.050000000000000000e+02 1.090000000000000000e+02 1.230000000000000000e+02 1.160000000000000000e+02 1.230000000000000000e+02 1.070000000000000000e+02 1.080000000000000000e+02 1.090000000000000000e+02 1.020000000000000000e+02 9.300000000000000000e+01 1.160000000000000000e+02 1.040000000000000000e+02 1.230000000000000000e+02 1.080000000000000000e+02 1.050000000000000000e+02 1.100000000000000000e+02 1.080000000000000000e+02 1.120000000000000000e+02 9.700000000000000000e+01 1.020000000000000000e+02 1.120000000000000000e+02 1.220000000000000000e+02 1.170000000000000000e+02 1.170000000000000000e+02 8.400000000000000000e+01 1.310000000000000000e+02 1.000000000000000000e+02 9.200000000000000000e+01 1.040000000000000000e+02 1.050000000000000000e+02 1.140000000000000000e+02 1.110000000000000000e+02 1.090000000000000000e+02 1.180000000000000000e+02 1.160000000000000000e+02 1.310000000000000000e+02 1.050000000000000000e+02 1.180000000000000000e+02 1.140000000000000000e+02 1.250000000000000000e+02 1.050000000000000000e+02 1.110000000000000000e+02 1.050000000000000000e+02 1.140000000000000000e+02 1.140000000000000000e+02 1.220000000000000000e+02 1.290000000000000000e+02 1.080000000000000000e+02 1.230000000000000000e+02 8.700000000000000000e+01 1.040000000000000000e+02 1.060000000000000000e+02 1.060000000000000000e+02 1.090000000000000000e+02 1.330000000000000000e+02 1.020000000000000000e+02 1.000000000000000000e+02 1.130000000000000000e+02 8.300000000000000000e+01 1.000000000000000000e+02 8.900000000000000000e+01 9.500000000000000000e+01 9.400000000000000000e+01 1.270000000000000000e+02 1.010000000000000000e+02 1.060000000000000000e+02 1.370000000000000000e+02 1.250000000000000000e+02 1.090000000000000000e+02 1.110000000000000000e+02 1.100000000000000000e+02 9.800000000000000000e+01 1.040000000000000000e+02 1.260000000000000000e+02 9.200000000000000000e+01 1.120000000000000000e+02 1.330000000000000000e+02 1.040000000000000000e+02 1.080000000000000000e+02 1.070000000000000000e+02 1.130000000000000000e+02 1.200000000000000000e+02 1.040000000000000000e+02 1.150000000000000000e+02 1.040000000000000000e+02 9.900000000000000000e+01 1.100000000000000000e+02 1.310000000000000000e+02 9.900000000000000000e+01 1.060000000000000000e+02 1.050000000000000000e+02 1.010000000000000000e+02 1.060000000000000000e+02 1.200000000000000000e+02 1.020000000000000000e+02 1.120000000000000000e+02 1.190000000000000000e+02 1.220000000000000000e+02 9.300000000000000000e+01 1.080000000000000000e+02 9.900000000000000000e+01 9.300000000000000000e+01 1.010000000000000000e+02 1.060000000000000000e+02 1.060000000000000000e+02 1.180000000000000000e+02 1.070000000000000000e+02 1.120000000000000000e+02 9.700000000000000000e+01 9.700000000000000000e+01 9.800000000000000000e+01 1.010000000000000000e+02 1.070000000000000000e+02 1.110000000000000000e+02 1.000000000000000000e+02 9.900000000000000000e+01 1.030000000000000000e+02 1.030000000000000000e+02 9.800000000000000000e+01 1.160000000000000000e+02 1.260000000000000000e+02 1.050000000000000000e+02 9.800000000000000000e+01 1.240000000000000000e+02 1.070000000000000000e+02 8.600000000000000000e+01 9.500000000000000000e+01 1.130000000000000000e+02 1.020000000000000000e+02 1.160000000000000000e+02 1.080000000000000000e+02 9.900000000000000000e+01 1.070000000000000000e+02 9.600000000000000000e+01 1.100000000000000000e+02 9.900000000000000000e+01 1.130000000000000000e+02 1.150000000000000000e+02 1.070000000000000000e+02 1.180000000000000000e+02 9.800000000000000000e+01 9.100000000000000000e+01 9.500000000000000000e+01 1.180000000000000000e+02 9.900000000000000000e+01 1.160000000000000000e+02 1.000000000000000000e+02 1.010000000000000000e+02 1.010000000000000000e+02 9.300000000000000000e+01 9.500000000000000000e+01 9.600000000000000000e+01 1.040000000000000000e+02 1.170000000000000000e+02 1.000000000000000000e+02 8.000000000000000000e+01 1.180000000000000000e+02 1.060000000000000000e+02 9.900000000000000000e+01 1.040000000000000000e+02 1.110000000000000000e+02 1.180000000000000000e+02 1.040000000000000000e+02 9.300000000000000000e+01 1.020000000000000000e+02 1.110000000000000000e+02 8.300000000000000000e+01 1.030000000000000000e+02 1.140000000000000000e+02 1.080000000000000000e+02 9.300000000000000000e+01 9.500000000000000000e+01 9.100000000000000000e+01 1.010000000000000000e+02 9.500000000000000000e+01 8.300000000000000000e+01 9.200000000000000000e+01 8.800000000000000000e+01 1.120000000000000000e+02 1.020000000000000000e+02 1.030000000000000000e+02 8.800000000000000000e+01 8.700000000000000000e+01 9.400000000000000000e+01 1.030000000000000000e+02 9.300000000000000000e+01 1.130000000000000000e+02 8.600000000000000000e+01 9.700000000000000000e+01 1.180000000000000000e+02 8.400000000000000000e+01 1.080000000000000000e+02 9.000000000000000000e+01 9.500000000000000000e+01 9.600000000000000000e+01 1.000000000000000000e+02 1.030000000000000000e+02 9.900000000000000000e+01 9.800000000000000000e+01 7.700000000000000000e+01 9.000000000000000000e+01 1.010000000000000000e+02 9.100000000000000000e+01 9.600000000000000000e+01 8.900000000000000000e+01 1.030000000000000000e+02 9.000000000000000000e+01 8.700000000000000000e+01 1.050000000000000000e+02 1.020000000000000000e+02 8.900000000000000000e+01 9.800000000000000000e+01 9.100000000000000000e+01 9.300000000000000000e+01 8.000000000000000000e+01 8.900000000000000000e+01 9.600000000000000000e+01 9.600000000000000000e+01 1.040000000000000000e+02 9.800000000000000000e+01 9.100000000000000000e+01 9.400000000000000000e+01 1.050000000000000000e+02 8.600000000000000000e+01 8.500000000000000000e+01 8.500000000000000000e+01 1.030000000000000000e+02 1.050000000000000000e+02 1.090000000000000000e+02 1.040000000000000000e+02 1.010000000000000000e+02 9.200000000000000000e+01 9.200000000000000000e+01 9.800000000000000000e+01 8.700000000000000000e+01 1.040000000000000000e+02 1.110000000000000000e+02 9.200000000000000000e+01 9.100000000000000000e+01 8.200000000000000000e+01 8.400000000000000000e+01 8.400000000000000000e+01 8.900000000000000000e+01 9.000000000000000000e+01 1.000000000000000000e+02 9.900000000000000000e+01 8.900000000000000000e+01 9.600000000000000000e+01 1.020000000000000000e+02 9.900000000000000000e+01 9.700000000000000000e+01 8.800000000000000000e+01 1.050000000000000000e+02 9.200000000000000000e+01 1.070000000000000000e+02 8.700000000000000000e+01 9.200000000000000000e+01 9.600000000000000000e+01 1.030000000000000000e+02 1.100000000000000000e+02 1.070000000000000000e+02 9.300000000000000000e+01 9.700000000000000000e+01 9.200000000000000000e+01 1.130000000000000000e+02 8.100000000000000000e+01 1.120000000000000000e+02 9.600000000000000000e+01 9.400000000000000000e+01 9.200000000000000000e+01 9.000000000000000000e+01 9.800000000000000000e+01 9.400000000000000000e+01 9.200000000000000000e+01 8.700000000000000000e+01 9.200000000000000000e+01 8.800000000000000000e+01 1.020000000000000000e+02 1.210000000000000000e+02 9.400000000000000000e+01 7.900000000000000000e+01 8.700000000000000000e+01 9.800000000000000000e+01 1.060000000000000000e+02 9.000000000000000000e+01 8.900000000000000000e+01 7.300000000000000000e+01 1.110000000000000000e+02 9.400000000000000000e+01 8.500000000000000000e+01 1.030000000000000000e+02 8.900000000000000000e+01 8.900000000000000000e+01 9.200000000000000000e+01 9.500000000000000000e+01 1.130000000000000000e+02 9.000000000000000000e+01 8.100000000000000000e+01 9.800000000000000000e+01 8.200000000000000000e+01 9.000000000000000000e+01 1.030000000000000000e+02 8.300000000000000000e+01 1.010000000000000000e+02 7.700000000000000000e+01 8.500000000000000000e+01 9.000000000000000000e+01 1.070000000000000000e+02 1.130000000000000000e+02 9.700000000000000000e+01 1.020000000000000000e+02 9.700000000000000000e+01 8.000000000000000000e+01 8.900000000000000000e+01 9.400000000000000000e+01 8.100000000000000000e+01 1.000000000000000000e+02 9.000000000000000000e+01 8.600000000000000000e+01 8.900000000000000000e+01 9.200000000000000000e+01 9.800000000000000000e+01 9.900000000000000000e+01 9.500000000000000000e+01 1.030000000000000000e+02 8.600000000000000000e+01 1.000000000000000000e+02 1.170000000000000000e+02 8.200000000000000000e+01 1.210000000000000000e+02 9.500000000000000000e+01 1.000000000000000000e+02 1.040000000000000000e+02 9.000000000000000000e+01 1.000000000000000000e+02 1.020000000000000000e+02 1.070000000000000000e+02 9.100000000000000000e+01 9.700000000000000000e+01 8.500000000000000000e+01 9.100000000000000000e+01 9.200000000000000000e+01 8.600000000000000000e+01 1.180000000000000000e+02 9.600000000000000000e+01 9.500000000000000000e+01 9.500000000000000000e+01 9.800000000000000000e+01 9.300000000000000000e+01 9.300000000000000000e+01 9.600000000000000000e+01 1.050000000000000000e+02 9.600000000000000000e+01 8.800000000000000000e+01 9.500000000000000000e+01 8.100000000000000000e+01 9.600000000000000000e+01 1.040000000000000000e+02 1.010000000000000000e+02 9.600000000000000000e+01 8.900000000000000000e+01 8.800000000000000000e+01 1.000000000000000000e+02 9.000000000000000000e+01 9.000000000000000000e+01 9.300000000000000000e+01 8.800000000000000000e+01 1.040000000000000000e+02 9.800000000000000000e+01 8.700000000000000000e+01 8.600000000000000000e+01 9.600000000000000000e+01 7.700000000000000000e+01 8.900000000000000000e+01 9.200000000000000000e+01 1.200000000000000000e+02 1.050000000000000000e+02 1.090000000000000000e+02 1.190000000000000000e+02 1.090000000000000000e+02 1.030000000000000000e+02 9.200000000000000000e+01 1.020000000000000000e+02 8.800000000000000000e+01 9.900000000000000000e+01 9.200000000000000000e+01 9.000000000000000000e+01 1.090000000000000000e+02 8.500000000000000000e+01 8.300000000000000000e+01 1.220000000000000000e+02 1.190000000000000000e+02 8.300000000000000000e+01 8.300000000000000000e+01 8.400000000000000000e+01 9.900000000000000000e+01 9.300000000000000000e+01 1.160000000000000000e+02 7.900000000000000000e+01 1.020000000000000000e+02 8.600000000000000000e+01 1.030000000000000000e+02 8.400000000000000000e+01 8.500000000000000000e+01 7.800000000000000000e+01 7.800000000000000000e+01 6.800000000000000000e+01 8.000000000000000000e+01 6.900000000000000000e+01 7.300000000000000000e+01 1.020000000000000000e+02 8.500000000000000000e+01 8.800000000000000000e+01 6.900000000000000000e+01 7.800000000000000000e+01 7.000000000000000000e+01 6.900000000000000000e+01 8.100000000000000000e+01 8.600000000000000000e+01 7.200000000000000000e+01 7.400000000000000000e+01 6.700000000000000000e+01 6.100000000000000000e+01 8.600000000000000000e+01 7.500000000000000000e+01 7.100000000000000000e+01 7.000000000000000000e+01 8.300000000000000000e+01 8.700000000000000000e+01 6.700000000000000000e+01 5.900000000000000000e+01 7.700000000000000000e+01 7.000000000000000000e+01 7.800000000000000000e+01 8.300000000000000000e+01 8.700000000000000000e+01 8.400000000000000000e+01 6.800000000000000000e+01 6.100000000000000000e+01 6.600000000000000000e+01 7.600000000000000000e+01 8.300000000000000000e+01 8.300000000000000000e+01 7.200000000000000000e+01 7.900000000000000000e+01 7.400000000000000000e+01 7.000000000000000000e+01 7.000000000000000000e+01 6.500000000000000000e+01 7.500000000000000000e+01 7.400000000000000000e+01 7.100000000000000000e+01 7.200000000000000000e+01 6.600000000000000000e+01 8.100000000000000000e+01 7.900000000000000000e+01 5.400000000000000000e+01 7.700000000000000000e+01 6.700000000000000000e+01 6.800000000000000000e+01 7.400000000000000000e+01 8.100000000000000000e+01 7.300000000000000000e+01 7.100000000000000000e+01 5.300000000000000000e+01 5.600000000000000000e+01 7.800000000000000000e+01 7.700000000000000000e+01 7.300000000000000000e+01 8.400000000000000000e+01 7.000000000000000000e+01 6.000000000000000000e+01 7.000000000000000000e+01 6.900000000000000000e+01 5.400000000000000000e+01 7.000000000000000000e+01 7.800000000000000000e+01 8.000000000000000000e+01 7.100000000000000000e+01 6.600000000000000000e+01 6.100000000000000000e+01 6.300000000000000000e+01 8.000000000000000000e+01 6.500000000000000000e+01 6.800000000000000000e+01 7.700000000000000000e+01 8.500000000000000000e+01 5.400000000000000000e+01 6.700000000000000000e+01 7.100000000000000000e+01 7.100000000000000000e+01 5.100000000000000000e+01 7.800000000000000000e+01 4.700000000000000000e+01 8.400000000000000000e+01 6.900000000000000000e+01 5.400000000000000000e+01 5.400000000000000000e+01 5.800000000000000000e+01 6.300000000000000000e+01 7.300000000000000000e+01 6.300000000000000000e+01 7.100000000000000000e+01 4.900000000000000000e+01 6.300000000000000000e+01 7.500000000000000000e+01 6.400000000000000000e+01 5.800000000000000000e+01 7.100000000000000000e+01 5.100000000000000000e+01 5.500000000000000000e+01 5.700000000000000000e+01 7.700000000000000000e+01 7.600000000000000000e+01 6.100000000000000000e+01 6.100000000000000000e+01 4.800000000000000000e+01 6.700000000000000000e+01 5.800000000000000000e+01 5.700000000000000000e+01 5.900000000000000000e+01 5.800000000000000000e+01 4.700000000000000000e+01 5.600000000000000000e+01 5.400000000000000000e+01 5.500000000000000000e+01 6.200000000000000000e+01 5.400000000000000000e+01 5.200000000000000000e+01 4.000000000000000000e+01 6.400000000000000000e+01 5.400000000000000000e+01 5.400000000000000000e+01 6.300000000000000000e+01 5.900000000000000000e+01 5.400000000000000000e+01 5.200000000000000000e+01 6.000000000000000000e+01 5.200000000000000000e+01 4.700000000000000000e+01 4.200000000000000000e+01 4.900000000000000000e+01 6.000000000000000000e+01 4.900000000000000000e+01 5.100000000000000000e+01 6.500000000000000000e+01 5.300000000000000000e+01 6.100000000000000000e+01 6.200000000000000000e+01 5.600000000000000000e+01 5.700000000000000000e+01 5.300000000000000000e+01 5.700000000000000000e+01 5.400000000000000000e+01 5.600000000000000000e+01 5.500000000000000000e+01 6.700000000000000000e+01 6.200000000000000000e+01 7.300000000000000000e+01 5.700000000000000000e+01 5.000000000000000000e+01 5.900000000000000000e+01 5.200000000000000000e+01 6.800000000000000000e+01 5.000000000000000000e+01 4.700000000000000000e+01 5.200000000000000000e+01 5.200000000000000000e+01 5.600000000000000000e+01 5.300000000000000000e+01 5.700000000000000000e+01 5.600000000000000000e+01 4.900000000000000000e+01 5.300000000000000000e+01 4.700000000000000000e+01 5.500000000000000000e+01 5.900000000000000000e+01 4.800000000000000000e+01 5.200000000000000000e+01 5.700000000000000000e+01 7.900000000000000000e+01 4.400000000000000000e+01 4.800000000000000000e+01 4.800000000000000000e+01 5.800000000000000000e+01 5.500000000000000000e+01 4.700000000000000000e+01 6.000000000000000000e+01 6.000000000000000000e+01 5.800000000000000000e+01 5.400000000000000000e+01 6.200000000000000000e+01 6.000000000000000000e+01 6.000000000000000000e+01 6.000000000000000000e+01 6.400000000000000000e+01 6.200000000000000000e+01 6.200000000000000000e+01 5.700000000000000000e+01 6.100000000000000000e+01 5.900000000000000000e+01 5.700000000000000000e+01 6.700000000000000000e+01 5.900000000000000000e+01 5.600000000000000000e+01 5.900000000000000000e+01 5.100000000000000000e+01 3.200000000000000000e+01 5.200000000000000000e+01 4.400000000000000000e+01 4.700000000000000000e+01 4.800000000000000000e+01 5.700000000000000000e+01 4.200000000000000000e+01 5.200000000000000000e+01 4.800000000000000000e+01 5.000000000000000000e+01 4.600000000000000000e+01 4.100000000000000000e+01 5.000000000000000000e+01 5.400000000000000000e+01 4.600000000000000000e+01 3.500000000000000000e+01 5.000000000000000000e+01 5.300000000000000000e+01 4.000000000000000000e+01 4.200000000000000000e+01 4.700000000000000000e+01 4.600000000000000000e+01 5.000000000000000000e+01 4.200000000000000000e+01 4.900000000000000000e+01 6.800000000000000000e+01 5.000000000000000000e+01 4.000000000000000000e+01 4.900000000000000000e+01 5.800000000000000000e+01 4.100000000000000000e+01 5.200000000000000000e+01 5.200000000000000000e+01 4.500000000000000000e+01 6.300000000000000000e+01 5.600000000000000000e+01 5.600000000000000000e+01 3.600000000000000000e+01 4.700000000000000000e+01 5.300000000000000000e+01 5.700000000000000000e+01 5.700000000000000000e+01 5.500000000000000000e+01 5.000000000000000000e+01 5.700000000000000000e+01 4.300000000000000000e+01 5.000000000000000000e+01 5.700000000000000000e+01 4.100000000000000000e+01 5.000000000000000000e+01 3.900000000000000000e+01 5.300000000000000000e+01 3.500000000000000000e+01 4.100000000000000000e+01 5.900000000000000000e+01 6.000000000000000000e+01 6.100000000000000000e+01 6.000000000000000000e+01 5.200000000000000000e+01 5.200000000000000000e+01 5.000000000000000000e+01 4.900000000000000000e+01 5.100000000000000000e+01 4.400000000000000000e+01 5.000000000000000000e+01 5.300000000000000000e+01 5.400000000000000000e+01 4.600000000000000000e+01 6.300000000000000000e+01 5.100000000000000000e+01 5.000000000000000000e+01 4.500000000000000000e+01 3.700000000000000000e+01 3.800000000000000000e+01 5.600000000000000000e+01 4.500000000000000000e+01 5.700000000000000000e+01 5.700000000000000000e+01 5.100000000000000000e+01 5.500000000000000000e+01 5.400000000000000000e+01 5.800000000000000000e+01 3.800000000000000000e+01 5.800000000000000000e+01 4.700000000000000000e+01 4.900000000000000000e+01 5.500000000000000000e+01 4.900000000000000000e+01 5.100000000000000000e+01 4.200000000000000000e+01 3.800000000000000000e+01 5.200000000000000000e+01 5.100000000000000000e+01 5.700000000000000000e+01 5.400000000000000000e+01 5.400000000000000000e+01 3.800000000000000000e+01 4.700000000000000000e+01 4.300000000000000000e+01 4.600000000000000000e+01 5.100000000000000000e+01 4.900000000000000000e+01 5.100000000000000000e+01 4.800000000000000000e+01 4.900000000000000000e+01 5.500000000000000000e+01 6.500000000000000000e+01 6.200000000000000000e+01 4.200000000000000000e+01 4.000000000000000000e+01 4.900000000000000000e+01 4.900000000000000000e+01 4.300000000000000000e+01 3.800000000000000000e+01 5.200000000000000000e+01 5.400000000000000000e+01 4.600000000000000000e+01 4.300000000000000000e+01 5.800000000000000000e+01 5.100000000000000000e+01 4.500000000000000000e+01 3.700000000000000000e+01 4.000000000000000000e+01 4.900000000000000000e+01 5.600000000000000000e+01 5.300000000000000000e+01 3.600000000000000000e+01 3.500000000000000000e+01 5.000000000000000000e+01 4.100000000000000000e+01 4.200000000000000000e+01 5.000000000000000000e+01 4.400000000000000000e+01 4.300000000000000000e+01 5.500000000000000000e+01 5.500000000000000000e+01 4.600000000000000000e+01 5.100000000000000000e+01 3.900000000000000000e+01 3.900000000000000000e+01 4.000000000000000000e+01 4.600000000000000000e+01 4.400000000000000000e+01 3.900000000000000000e+01 4.000000000000000000e+01 4.700000000000000000e+01 4.200000000000000000e+01 3.500000000000000000e+01 4.600000000000000000e+01 4.900000000000000000e+01 4.500000000000000000e+01 5.300000000000000000e+01 6.100000000000000000e+01 4.100000000000000000e+01 4.800000000000000000e+01 4.400000000000000000e+01 4.700000000000000000e+01 4.300000000000000000e+01 4.500000000000000000e+01 4.300000000000000000e+01 3.600000000000000000e+01 5.200000000000000000e+01 4.100000000000000000e+01 3.400000000000000000e+01 3.400000000000000000e+01 3.500000000000000000e+01 4.400000000000000000e+01 3.500000000000000000e+01 3.600000000000000000e+01 3.800000000000000000e+01 4.200000000000000000e+01 4.500000000000000000e+01 4.000000000000000000e+01 3.500000000000000000e+01 5.100000000000000000e+01 3.900000000000000000e+01 5.500000000000000000e+01 4.600000000000000000e+01 3.200000000000000000e+01 4.100000000000000000e+01 4.400000000000000000e+01 4.400000000000000000e+01 3.600000000000000000e+01 3.800000000000000000e+01 4.200000000000000000e+01 4.000000000000000000e+01 4.200000000000000000e+01 3.600000000000000000e+01 3.200000000000000000e+01 4.000000000000000000e+01 3.500000000000000000e+01 3.200000000000000000e+01 4.300000000000000000e+01 4.600000000000000000e+01 4.800000000000000000e+01 4.000000000000000000e+01 4.000000000000000000e+01 4.300000000000000000e+01 4.400000000000000000e+01 3.500000000000000000e+01 3.900000000000000000e+01 2.800000000000000000e+01 3.800000000000000000e+01 3.400000000000000000e+01 4.200000000000000000e+01 3.300000000000000000e+01 3.000000000000000000e+01 3.900000000000000000e+01 2.600000000000000000e+01 3.900000000000000000e+01 3.300000000000000000e+01 3.600000000000000000e+01 1.700000000000000000e+01 3.200000000000000000e+01 3.700000000000000000e+01 2.600000000000000000e+01 2.600000000000000000e+01 3.400000000000000000e+01 2.500000000000000000e+01 2.700000000000000000e+01 2.400000000000000000e+01 3.300000000000000000e+01 2.100000000000000000e+01 2.600000000000000000e+01 2.900000000000000000e+01 3.100000000000000000e+01 1.700000000000000000e+01 3.300000000000000000e+01 2.800000000000000000e+01 4.800000000000000000e+01 2.800000000000000000e+01 2.600000000000000000e+01 3.000000000000000000e+01 3.100000000000000000e+01 2.000000000000000000e+01 2.500000000000000000e+01 2.900000000000000000e+01 2.500000000000000000e+01 3.000000000000000000e+01 3.300000000000000000e+01 2.600000000000000000e+01 1.700000000000000000e+01 2.800000000000000000e+01 2.400000000000000000e+01 2.600000000000000000e+01 2.900000000000000000e+01 2.200000000000000000e+01 3.700000000000000000e+01 3.200000000000000000e+01 2.400000000000000000e+01 3.400000000000000000e+01 2.500000000000000000e+01 3.200000000000000000e+01 2.800000000000000000e+01 3.000000000000000000e+01 2.900000000000000000e+01 3.700000000000000000e+01 2.300000000000000000e+01 3.700000000000000000e+01 2.800000000000000000e+01 3.500000000000000000e+01 3.500000000000000000e+01 2.900000000000000000e+01 2.300000000000000000e+01 2.500000000000000000e+01 3.000000000000000000e+01 3.200000000000000000e+01 4.200000000000000000e+01 4.100000000000000000e+01 2.300000000000000000e+01 3.000000000000000000e+01 2.800000000000000000e+01 3.500000000000000000e+01 3.300000000000000000e+01 3.600000000000000000e+01 3.600000000000000000e+01 2.600000000000000000e+01 2.200000000000000000e+01 4.000000000000000000e+01 3.700000000000000000e+01 2.800000000000000000e+01 3.100000000000000000e+01 3.500000000000000000e+01 3.700000000000000000e+01 2.500000000000000000e+01 2.900000000000000000e+01 2.700000000000000000e+01 3.600000000000000000e+01 3.700000000000000000e+01 3.300000000000000000e+01 2.700000000000000000e+01 2.400000000000000000e+01 2.900000000000000000e+01 3.100000000000000000e+01 2.700000000000000000e+01 2.800000000000000000e+01 3.300000000000000000e+01 3.200000000000000000e+01 2.800000000000000000e+01 3.000000000000000000e+01 3.100000000000000000e+01 3.300000000000000000e+01 3.700000000000000000e+01 2.900000000000000000e+01 3.700000000000000000e+01 3.300000000000000000e+01 3.100000000000000000e+01 2.400000000000000000e+01 2.700000000000000000e+01 3.100000000000000000e+01 4.100000000000000000e+01 3.800000000000000000e+01 3.900000000000000000e+01 2.600000000000000000e+01 3.400000000000000000e+01 2.900000000000000000e+01 4.200000000000000000e+01 2.600000000000000000e+01 3.800000000000000000e+01 4.100000000000000000e+01 2.500000000000000000e+01 3.200000000000000000e+01 2.800000000000000000e+01 2.300000000000000000e+01 2.700000000000000000e+01 2.800000000000000000e+01 3.700000000000000000e+01 3.500000000000000000e+01 3.300000000000000000e+01 3.500000000000000000e+01 2.300000000000000000e+01 2.200000000000000000e+01 2.400000000000000000e+01 2.900000000000000000e+01 4.400000000000000000e+01 3.100000000000000000e+01 3.100000000000000000e+01 2.600000000000000000e+01 2.800000000000000000e+01 2.700000000000000000e+01 3.500000000000000000e+01 3.500000000000000000e+01 2.800000000000000000e+01 3.200000000000000000e+01 2.500000000000000000e+01 3.000000000000000000e+01 3.200000000000000000e+01 3.000000000000000000e+01 2.500000000000000000e+01 4.100000000000000000e+01 2.600000000000000000e+01 2.900000000000000000e+01 2.400000000000000000e+01 2.600000000000000000e+01 2.400000000000000000e+01 2.800000000000000000e+01 3.600000000000000000e+01 3.000000000000000000e+01 2.800000000000000000e+01 2.700000000000000000e+01 2.300000000000000000e+01 3.700000000000000000e+01 1.800000000000000000e+01 3.000000000000000000e+01 2.400000000000000000e+01 2.300000000000000000e+01 2.300000000000000000e+01 3.100000000000000000e+01 3.000000000000000000e+01 3.300000000000000000e+01 3.200000000000000000e+01 2.700000000000000000e+01 3.800000000000000000e+01 2.200000000000000000e+01 3.800000000000000000e+01 3.200000000000000000e+01 3.900000000000000000e+01 4.000000000000000000e+01 3.100000000000000000e+01 2.800000000000000000e+01 3.500000000000000000e+01 2.600000000000000000e+01 3.600000000000000000e+01 3.500000000000000000e+01 3.600000000000000000e+01 2.800000000000000000e+01 2.500000000000000000e+01 3.400000000000000000e+01 3.900000000000000000e+01 3.000000000000000000e+01 3.600000000000000000e+01 2.500000000000000000e+01 2.600000000000000000e+01 2.600000000000000000e+01 2.600000000000000000e+01 2.900000000000000000e+01 2.400000000000000000e+01 3.100000000000000000e+01 2.200000000000000000e+01 2.900000000000000000e+01 2.500000000000000000e+01 4.000000000000000000e+01 3.400000000000000000e+01 2.800000000000000000e+01 2.400000000000000000e+01 2.700000000000000000e+01 2.900000000000000000e+01 3.700000000000000000e+01 3.200000000000000000e+01 2.600000000000000000e+01 2.700000000000000000e+01 2.700000000000000000e+01 3.400000000000000000e+01 2.600000000000000000e+01 3.200000000000000000e+01 2.600000000000000000e+01 3.800000000000000000e+01 2.500000000000000000e+01 4.300000000000000000e+01 3.500000000000000000e+01 2.700000000000000000e+01 2.300000000000000000e+01 3.300000000000000000e+01 2.500000000000000000e+01 3.100000000000000000e+01 3.200000000000000000e+01 2.900000000000000000e+01 2.700000000000000000e+01 3.200000000000000000e+01 2.800000000000000000e+01 2.500000000000000000e+01 2.500000000000000000e+01 2.900000000000000000e+01 2.400000000000000000e+01 2.800000000000000000e+01 2.200000000000000000e+01 3.400000000000000000e+01 2.800000000000000000e+01 2.800000000000000000e+01 3.700000000000000000e+01 2.900000000000000000e+01 3.400000000000000000e+01 3.500000000000000000e+01 3.700000000000000000e+01 2.600000000000000000e+01 2.800000000000000000e+01 3.000000000000000000e+01 3.100000000000000000e+01 3.100000000000000000e+01 3.600000000000000000e+01 3.500000000000000000e+01 3.400000000000000000e+01 2.700000000000000000e+01 2.600000000000000000e+01 4.100000000000000000e+01 3.200000000000000000e+01 2.800000000000000000e+01 2.500000000000000000e+01 3.200000000000000000e+01 3.100000000000000000e+01 3.600000000000000000e+01 2.900000000000000000e+01 2.600000000000000000e+01 4.200000000000000000e+01 3.600000000000000000e+01 2.800000000000000000e+01 3.400000000000000000e+01 3.300000000000000000e+01 2.200000000000000000e+01 2.700000000000000000e+01 3.600000000000000000e+01 4.100000000000000000e+01 2.800000000000000000e+01 3.800000000000000000e+01 3.000000000000000000e+01 3.600000000000000000e+01 2.800000000000000000e+01 2.800000000000000000e+01 2.500000000000000000e+01 3.100000000000000000e+01 3.700000000000000000e+01 3.800000000000000000e+01 2.700000000000000000e+01 2.300000000000000000e+01 2.300000000000000000e+01 3.200000000000000000e+01 2.300000000000000000e+01 2.400000000000000000e+01 3.800000000000000000e+01 2.700000000000000000e+01 3.500000000000000000e+01 3.100000000000000000e+01 2.600000000000000000e+01 2.800000000000000000e+01 2.200000000000000000e+01 2.700000000000000000e+01 2.800000000000000000e+01 2.500000000000000000e+01 2.400000000000000000e+01 2.400000000000000000e+01 3.000000000000000000e+01 3.000000000000000000e+01 2.500000000000000000e+01 2.600000000000000000e+01 3.000000000000000000e+01 2.600000000000000000e+01 5.400000000000000000e+01 4.000000000000000000e+01 2.600000000000000000e+01 3.000000000000000000e+01 3.400000000000000000e+01 2.700000000000000000e+01 2.900000000000000000e+01 2.900000000000000000e+01 3.000000000000000000e+01 2.000000000000000000e+01 2.600000000000000000e+01 2.700000000000000000e+01 3.200000000000000000e+01 2.200000000000000000e+01 4.600000000000000000e+01 3.300000000000000000e+01 3.600000000000000000e+01 3.000000000000000000e+01 3.100000000000000000e+01 3.900000000000000000e+01 2.300000000000000000e+01 3.300000000000000000e+01 2.800000000000000000e+01 3.100000000000000000e+01 2.100000000000000000e+01 3.400000000000000000e+01 3.100000000000000000e+01 1.800000000000000000e+01 2.500000000000000000e+01 3.100000000000000000e+01 3.100000000000000000e+01 3.600000000000000000e+01 3.100000000000000000e+01 3.100000000000000000e+01 3.500000000000000000e+01 2.900000000000000000e+01 2.900000000000000000e+01 2.400000000000000000e+01 2.400000000000000000e+01 3.300000000000000000e+01 3.600000000000000000e+01 3.200000000000000000e+01 2.600000000000000000e+01 3.400000000000000000e+01 3.600000000000000000e+01 3.800000000000000000e+01 2.200000000000000000e+01 2.600000000000000000e+01 3.600000000000000000e+01 2.600000000000000000e+01 3.100000000000000000e+01 3.400000000000000000e+01 3.400000000000000000e+01 3.400000000000000000e+01 2.700000000000000000e+01 4.500000000000000000e+01 2.100000000000000000e+01 2.800000000000000000e+01 3.400000000000000000e+01 2.200000000000000000e+01 3.000000000000000000e+01 2.600000000000000000e+01 3.200000000000000000e+01 2.300000000000000000e+01 3.000000000000000000e+01 2.500000000000000000e+01 3.100000000000000000e+01 2.600000000000000000e+01 2.600000000000000000e+01 3.000000000000000000e+01 2.200000000000000000e+01 2.700000000000000000e+01 3.200000000000000000e+01 3.100000000000000000e+01 3.200000000000000000e+01 3.300000000000000000e+01 2.800000000000000000e+01 2.500000000000000000e+01 3.500000000000000000e+01 3.300000000000000000e+01 2.500000000000000000e+01 3.800000000000000000e+01 3.900000000000000000e+01 3.700000000000000000e+01 3.100000000000000000e+01 3.300000000000000000e+01 2.700000000000000000e+01 4.100000000000000000e+01 3.600000000000000000e+01 3.400000000000000000e+01 3.100000000000000000e+01 2.500000000000000000e+01 3.600000000000000000e+01 3.000000000000000000e+01 2.500000000000000000e+01 2.500000000000000000e+01 1.800000000000000000e+01 2.500000000000000000e+01 3.300000000000000000e+01 3.300000000000000000e+01 2.300000000000000000e+01 3.100000000000000000e+01 2.100000000000000000e+01 2.900000000000000000e+01 3.700000000000000000e+01 3.100000000000000000e+01 3.100000000000000000e+01 3.300000000000000000e+01 4.700000000000000000e+01 2.800000000000000000e+01 2.700000000000000000e+01 3.300000000000000000e+01 2.700000000000000000e+01 3.600000000000000000e+01 4.000000000000000000e+01 2.500000000000000000e+01 3.600000000000000000e+01 3.100000000000000000e+01 2.200000000000000000e+01 3.300000000000000000e+01 2.400000000000000000e+01 3.800000000000000000e+01 2.900000000000000000e+01 2.800000000000000000e+01 4.400000000000000000e+01 3.900000000000000000e+01 2.100000000000000000e+01 3.500000000000000000e+01 3.100000000000000000e+01 2.600000000000000000e+01 2.300000000000000000e+01
[truncated: 3,599,776 more chars]
