# Supplementary material for: Bayesian inference of kinetic schemes for ion channels by Kalman filtering
Source: eLife. 2022 May 4;11:e62714. doi: 10.7554/eLife.62714 (PMC9342998; doi:10.7554/eLife.62714)
Supplement: Figure 7—source data 2. — Each of them has 10 ligand concentrations. The number in the file name reports the amount of ion channels in the patch. [file elife-62714-fig7-data2.zip › 750000fluor.txt]

0.000000000000000000e+00 0.000000000000000000e+00 0.000000000000000000e+00 0.000000000000000000e+00 0.000000000000000000e+00 0.000000000000000000e+00 0.000000000000000000e+00 0.000000000000000000e+00 0.000000000000000000e+00 0.000000000000000000e+00 0.000000000000000000e+00 0.000000000000000000e+00 0.000000000000000000e+00 0.000000000000000000e+00 0.000000000000000000e+00 0.000000000000000000e+00 0.000000000000000000e+00 0.000000000000000000e+00 0.000000000000000000e+00 0.000000000000000000e+00 0.000000000000000000e+00 0.000000000000000000e+00 0.000000000000000000e+00 0.000000000000000000e+00 0.000000000000000000e+00 0.000000000000000000e+00 0.000000000000000000e+00 0.000000000000000000e+00 0.000000000000000000e+00 0.000000000000000000e+00 0.000000000000000000e+00 0.000000000000000000e+00 0.000000000000000000e+00 0.000000000000000000e+00 0.000000000000000000e+00 0.000000000000000000e+00 0.000000000000000000e+00 0.000000000000000000e+00 0.000000000000000000e+00 0.000000000000000000e+00 0.000000000000000000e+00 0.000000000000000000e+00 0.000000000000000000e+00 0.000000000000000000e+00 0.000000000000000000e+00 0.000000000000000000e+00 0.000000000000000000e+00 0.000000000000000000e+00 0.000000000000000000e+00 0.000000000000000000e+00 0.000000000000000000e+00 0.000000000000000000e+00 0.000000000000000000e+00 0.000000000000000000e+00 0.000000000000000000e+00 0.000000000000000000e+00 0.000000000000000000e+00 0.000000000000000000e+00 0.000000000000000000e+00 0.000000000000000000e+00 0.000000000000000000e+00 0.000000000000000000e+00 0.000000000000000000e+00 0.000000000000000000e+00 0.000000000000000000e+00 0.000000000000000000e+00 0.000000000000000000e+00 0.000000000000000000e+00 0.000000000000000000e+00 0.000000000000000000e+00 0.000000000000000000e+00 0.000000000000000000e+00 0.000000000000000000e+00 0.000000000000000000e+00 0.000000000000000000e+00 0.000000000000000000e+00 0.000000000000000000e+00 0.000000000000000000e+00 0.000000000000000000e+00 0.000000000000000000e+00 0.000000000000000000e+00 0.000000000000000000e+00 0.000000000000000000e+00 0.000000000000000000e+00 0.000000000000000000e+00 0.000000000000000000e+00 0.000000000000000000e+00 0.000000000000000000e+00 0.000000000000000000e+00 0.000000000000000000e+00 0.000000000000000000e+00 0.000000000000000000e+00 0.000000000000000000e+00 0.000000000000000000e+00 0.000000000000000000e+00 0.000000000000000000e+00 0.000000000000000000e+00 0.000000000000000000e+00 0.000000000000000000e+00 0.000000000000000000e+00 0.000000000000000000e+00 0.000000000000000000e+00 0.000000000000000000e+00 0.000000000000000000e+00 0.000000000000000000e+00 0.000000000000000000e+00 0.000000000000000000e+00 0.000000000000000000e+00 0.000000000000000000e+00 0.000000000000000000e+00 0.000000000000000000e+00 0.000000000000000000e+00 0.000000000000000000e+00 0.000000000000000000e+00 0.000000000000000000e+00 0.000000000000000000e+00 0.000000000000000000e+00 0.000000000000000000e+00 0.000000000000000000e+00 0.000000000000000000e+00 0.000000000000000000e+00 0.000000000000000000e+00 0.000000000000000000e+00 0.000000000000000000e+00 0.000000000000000000e+00 0.000000000000000000e+00 0.000000000000000000e+00 0.000000000000000000e+00 0.000000000000000000e+00 0.000000000000000000e+00 0.000000000000000000e+00 0.000000000000000000e+00 0.000000000000000000e+00 0.000000000000000000e+00 0.000000000000000000e+00 0.000000000000000000e+00 0.000000000000000000e+00 0.000000000000000000e+00 0.000000000000000000e+00 0.000000000000000000e+00 0.000000000000000000e+00 0.000000000000000000e+00 0.000000000000000000e+00 0.000000000000000000e+00 0.000000000000000000e+00 0.000000000000000000e+00 0.000000000000000000e+00 0.000000000000000000e+00 0.000000000000000000e+00 0.000000000000000000e+00 0.000000000000000000e+00 0.000000000000000000e+00 0.000000000000000000e+00 0.000000000000000000e+00 0.000000000000000000e+00 0.000000000000000000e+00 0.000000000000000000e+00 0.000000000000000000e+00 0.000000000000000000e+00 0.000000000000000000e+00 0.000000000000000000e+00 0.000000000000000000e+00 0.000000000000000000e+00 0.000000000000000000e+00 0.000000000000000000e+00 0.000000000000000000e+00 0.000000000000000000e+00 0.000000000000000000e+00 0.000000000000000000e+00 0.000000000000000000e+00 0.000000000000000000e+00 0.000000000000000000e+00 0.000000000000000000e+00 0.000000000000000000e+00 0.000000000000000000e+00 0.000000000000000000e+00 0.000000000000000000e+00 0.000000000000000000e+00 0.000000000000000000e+00 0.000000000000000000e+00 0.000000000000000000e+00 0.000000000000000000e+00 0.000000000000000000e+00 0.000000000000000000e+00 0.000000000000000000e+00 0.000000000000000000e+00 0.000000000000000000e+00 0.000000000000000000e+00 0.000000000000000000e+00 0.000000000000000000e+00 0.000000000000000000e+00 0.000000000000000000e+00 0.000000000000000000e+00 0.000000000000000000e+00 0.000000000000000000e+00 0.000000000000000000e+00 0.000000000000000000e+00 0.000000000000000000e+00 0.000000000000000000e+00 0.000000000000000000e+00 0.000000000000000000e+00 0.000000000000000000e+00 0.000000000000000000e+00 0.000000000000000000e+00 0.000000000000000000e+00 0.000000000000000000e+00 0.000000000000000000e+00 0.000000000000000000e+00 0.000000000000000000e+00 0.000000000000000000e+00 0.000000000000000000e+00 0.000000000000000000e+00 0.000000000000000000e+00 0.000000000000000000e+00 0.000000000000000000e+00 0.000000000000000000e+00 0.000000000000000000e+00 0.000000000000000000e+00 0.000000000000000000e+00 0.000000000000000000e+00 0.000000000000000000e+00 0.000000000000000000e+00 0.000000000000000000e+00 0.000000000000000000e+00 0.000000000000000000e+00 0.000000000000000000e+00 0.000000000000000000e+00 0.000000000000000000e+00 0.000000000000000000e+00 0.000000000000000000e+00 0.000000000000000000e+00 0.000000000000000000e+00 0.000000000000000000e+00 0.000000000000000000e+00 0.000000000000000000e+00 0.000000000000000000e+00 0.000000000000000000e+00 0.000000000000000000e+00 0.000000000000000000e+00 0.000000000000000000e+00 0.000000000000000000e+00 0.000000000000000000e+00 0.000000000000000000e+00 0.000000000000000000e+00 0.000000000000000000e+00 0.000000000000000000e+00 0.000000000000000000e+00 0.000000000000000000e+00 0.000000000000000000e+00 0.000000000000000000e+00 0.000000000000000000e+00 0.000000000000000000e+00 0.000000000000000000e+00 0.000000000000000000e+00 0.000000000000000000e+00 0.000000000000000000e+00 0.000000000000000000e+00 0.000000000000000000e+00 0.000000000000000000e+00 0.000000000000000000e+00 0.000000000000000000e+00 0.000000000000000000e+00 0.000000000000000000e+00 0.000000000000000000e+00 0.000000000000000000e+00 0.000000000000000000e+00 0.000000000000000000e+00 0.000000000000000000e+00 0.000000000000000000e+00 0.000000000000000000e+00 0.000000000000000000e+00 0.000000000000000000e+00 0.000000000000000000e+00 0.000000000000000000e+00 0.000000000000000000e+00 0.000000000000000000e+00 0.000000000000000000e+00 0.000000000000000000e+00 0.000000000000000000e+00 0.000000000000000000e+00 0.000000000000000000e+00 0.000000000000000000e+00 0.000000000000000000e+00 0.000000000000000000e+00 0.000000000000000000e+00 0.000000000000000000e+00 0.000000000000000000e+00 0.000000000000000000e+00 0.000000000000000000e+00 0.000000000000000000e+00 0.000000000000000000e+00 0.000000000000000000e+00 0.000000000000000000e+00 0.000000000000000000e+00 0.000000000000000000e+00 0.000000000000000000e+00 0.000000000000000000e+00 0.000000000000000000e+00 0.000000000000000000e+00 0.000000000000000000e+00 0.000000000000000000e+00 0.000000000000000000e+00 0.000000000000000000e+00 0.000000000000000000e+00 0.000000000000000000e+00 0.000000000000000000e+00 0.000000000000000000e+00 0.000000000000000000e+00 0.000000000000000000e+00 0.000000000000000000e+00 0.000000000000000000e+00 0.000000000000000000e+00 0.000000000000000000e+00 0.000000000000000000e+00 0.000000000000000000e+00 0.000000000000000000e+00 0.000000000000000000e+00 0.000000000000000000e+00 0.000000000000000000e+00 0.000000000000000000e+00 0.000000000000000000e+00 0.000000000000000000e+00 0.000000000000000000e+00 0.000000000000000000e+00 0.000000000000000000e+00 0.000000000000000000e+00 0.000000000000000000e+00 0.000000000000000000e+00 0.000000000000000000e+00 0.000000000000000000e+00 0.000000000000000000e+00 0.000000000000000000e+00 0.000000000000000000e+00 0.000000000000000000e+00 0.000000000000000000e+00 0.000000000000000000e+00 0.000000000000000000e+00 0.000000000000000000e+00 0.000000000000000000e+00 0.000000000000000000e+00 0.000000000000000000e+00 0.000000000000000000e+00 0.000000000000000000e+00 0.000000000000000000e+00 0.000000000000000000e+00 0.000000000000000000e+00 0.000000000000000000e+00 0.000000000000000000e+00 0.000000000000000000e+00 0.000000000000000000e+00 0.000000000000000000e+00 0.000000000000000000e+00 0.000000000000000000e+00 0.000000000000000000e+00 0.000000000000000000e+00 0.000000000000000000e+00 0.000000000000000000e+00 0.000000000000000000e+00 0.000000000000000000e+00 0.000000000000000000e+00 0.000000000000000000e+00 0.000000000000000000e+00 0.000000000000000000e+00 0.000000000000000000e+00 0.000000000000000000e+00 0.000000000000000000e+00 0.000000000000000000e+00 0.000000000000000000e+00 0.000000000000000000e+00 0.000000000000000000e+00 0.000000000000000000e+00 0.000000000000000000e+00 0.000000000000000000e+00 0.000000000000000000e+00 0.000000000000000000e+00 0.000000000000000000e+00 0.000000000000000000e+00 0.000000000000000000e+00 0.000000000000000000e+00 0.000000000000000000e+00 0.000000000000000000e+00 0.000000000000000000e+00 0.000000000000000000e+00 0.000000000000000000e+00 0.000000000000000000e+00 0.000000000000000000e+00 0.000000000000000000e+00 0.000000000000000000e+00 0.000000000000000000e+00 0.000000000000000000e+00 0.000000000000000000e+00 0.000000000000000000e+00 0.000000000000000000e+00 0.000000000000000000e+00 0.000000000000000000e+00 0.000000000000000000e+00 0.000000000000000000e+00 0.000000000000000000e+00 0.000000000000000000e+00 0.000000000000000000e+00 0.000000000000000000e+00 0.000000000000000000e+00 0.000000000000000000e+00 0.000000000000000000e+00 0.000000000000000000e+00 0.000000000000000000e+00 0.000000000000000000e+00 0.000000000000000000e+00 0.000000000000000000e+00 0.000000000000000000e+00 0.000000000000000000e+00 0.000000000000000000e+00 0.000000000000000000e+00 0.000000000000000000e+00 0.000000000000000000e+00 0.000000000000000000e+00 0.000000000000000000e+00 0.000000000000000000e+00 0.000000000000000000e+00 0.000000000000000000e+00 0.000000000000000000e+00 0.000000000000000000e+00 0.000000000000000000e+00 0.000000000000000000e+00 0.000000000000000000e+00 0.000000000000000000e+00 0.000000000000000000e+00 0.000000000000000000e+00 0.000000000000000000e+00 0.000000000000000000e+00 0.000000000000000000e+00 0.000000000000000000e+00 0.000000000000000000e+00 0.000000000000000000e+00 0.000000000000000000e+00 0.000000000000000000e+00 0.000000000000000000e+00 0.000000000000000000e+00 0.000000000000000000e+00 0.000000000000000000e+00 0.000000000000000000e+00 0.000000000000000000e+00 0.000000000000000000e+00 0.000000000000000000e+00 0.000000000000000000e+00 0.000000000000000000e+00 0.000000000000000000e+00 0.000000000000000000e+00 0.000000000000000000e+00 0.000000000000000000e+00 0.000000000000000000e+00 0.000000000000000000e+00 0.000000000000000000e+00 0.000000000000000000e+00 0.000000000000000000e+00 0.000000000000000000e+00 0.000000000000000000e+00 0.000000000000000000e+00 0.000000000000000000e+00 0.000000000000000000e+00 0.000000000000000000e+00 0.000000000000000000e+00 0.000000000000000000e+00 0.000000000000000000e+00 0.000000000000000000e+00 0.000000000000000000e+00 0.000000000000000000e+00 0.000000000000000000e+00 0.000000000000000000e+00 0.000000000000000000e+00 0.000000000000000000e+00 0.000000000000000000e+00 0.000000000000000000e+00 0.000000000000000000e+00 0.000000000000000000e+00 0.000000000000000000e+00 0.000000000000000000e+00 0.000000000000000000e+00 0.000000000000000000e+00 0.000000000000000000e+00 0.000000000000000000e+00 0.000000000000000000e+00 0.000000000000000000e+00 0.000000000000000000e+00 0.000000000000000000e+00 0.000000000000000000e+00 0.000000000000000000e+00 0.000000000000000000e+00 0.000000000000000000e+00 0.000000000000000000e+00 0.000000000000000000e+00 0.000000000000000000e+00 0.000000000000000000e+00 0.000000000000000000e+00 0.000000000000000000e+00 0.000000000000000000e+00 0.000000000000000000e+00 0.000000000000000000e+00 0.000000000000000000e+00 0.000000000000000000e+00 0.000000000000000000e+00 0.000000000000000000e+00 0.000000000000000000e+00 0.000000000000000000e+00 0.000000000000000000e+00 0.000000000000000000e+00 0.000000000000000000e+00 0.000000000000000000e+00 0.000000000000000000e+00 0.000000000000000000e+00 0.000000000000000000e+00 0.000000000000000000e+00 0.000000000000000000e+00 0.000000000000000000e+00 0.000000000000000000e+00 0.000000000000000000e+00 0.000000000000000000e+00 0.000000000000000000e+00 0.000000000000000000e+00 0.000000000000000000e+00 0.000000000000000000e+00 0.000000000000000000e+00 0.000000000000000000e+00 0.000000000000000000e+00 0.000000000000000000e+00 0.000000000000000000e+00 0.000000000000000000e+00 0.000000000000000000e+00 0.000000000000000000e+00 0.000000000000000000e+00 0.000000000000000000e+00 0.000000000000000000e+00 0.000000000000000000e+00 0.000000000000000000e+00 0.000000000000000000e+00 0.000000000000000000e+00 0.000000000000000000e+00 0.000000000000000000e+00 0.000000000000000000e+00 0.000000000000000000e+00 0.000000000000000000e+00 0.000000000000000000e+00 0.000000000000000000e+00 0.000000000000000000e+00 0.000000000000000000e+00 0.000000000000000000e+00 0.000000000000000000e+00 0.000000000000000000e+00 0.000000000000000000e+00 0.000000000000000000e+00 0.000000000000000000e+00 0.000000000000000000e+00 0.000000000000000000e+00 0.000000000000000000e+00 0.000000000000000000e+00 0.000000000000000000e+00 0.000000000000000000e+00 0.000000000000000000e+00 0.000000000000000000e+00 0.000000000000000000e+00 0.000000000000000000e+00 0.000000000000000000e+00 0.000000000000000000e+00 0.000000000000000000e+00 0.000000000000000000e+00 0.000000000000000000e+00 0.000000000000000000e+00 0.000000000000000000e+00 0.000000000000000000e+00 0.000000000000000000e+00 0.000000000000000000e+00 0.000000000000000000e+00 0.000000000000000000e+00 0.000000000000000000e+00 0.000000000000000000e+00 0.000000000000000000e+00 0.000000000000000000e+00 0.000000000000000000e+00 0.000000000000000000e+00 0.000000000000000000e+00 0.000000000000000000e+00 0.000000000000000000e+00 0.000000000000000000e+00 0.000000000000000000e+00 0.000000000000000000e+00 0.000000000000000000e+00 0.000000000000000000e+00 0.000000000000000000e+00 0.000000000000000000e+00 0.000000000000000000e+00 0.000000000000000000e+00 0.000000000000000000e+00 0.000000000000000000e+00 0.000000000000000000e+00 0.000000000000000000e+00 0.000000000000000000e+00 0.000000000000000000e+00 0.000000000000000000e+00 0.000000000000000000e+00 0.000000000000000000e+00 0.000000000000000000e+00 0.000000000000000000e+00 0.000000000000000000e+00 0.000000000000000000e+00 0.000000000000000000e+00 0.000000000000000000e+00 0.000000000000000000e+00 0.000000000000000000e+00 0.000000000000000000e+00 0.000000000000000000e+00 0.000000000000000000e+00 0.000000000000000000e+00 0.000000000000000000e+00 0.000000000000000000e+00 0.000000000000000000e+00 0.000000000000000000e+00 0.000000000000000000e+00 0.000000000000000000e+00 0.000000000000000000e+00 0.000000000000000000e+00 0.000000000000000000e+00 0.000000000000000000e+00 0.000000000000000000e+00 0.000000000000000000e+00 0.000000000000000000e+00 0.000000000000000000e+00 0.000000000000000000e+00 0.000000000000000000e+00 0.000000000000000000e+00 0.000000000000000000e+00 0.000000000000000000e+00 0.000000000000000000e+00 0.000000000000000000e+00 0.000000000000000000e+00 0.000000000000000000e+00 0.000000000000000000e+00 0.000000000000000000e+00 0.000000000000000000e+00 0.000000000000000000e+00 0.000000000000000000e+00 0.000000000000000000e+00 0.000000000000000000e+00 0.000000000000000000e+00 0.000000000000000000e+00 0.000000000000000000e+00 0.000000000000000000e+00 0.000000000000000000e+00 0.000000000000000000e+00 0.000000000000000000e+00 0.000000000000000000e+00 0.000000000000000000e+00 0.000000000000000000e+00 0.000000000000000000e+00 0.000000000000000000e+00 0.000000000000000000e+00 0.000000000000000000e+00 0.000000000000000000e+00 0.000000000000000000e+00 0.000000000000000000e+00 0.000000000000000000e+00 0.000000000000000000e+00 0.000000000000000000e+00 0.000000000000000000e+00 0.000000000000000000e+00 0.000000000000000000e+00 0.000000000000000000e+00 0.000000000000000000e+00 0.000000000000000000e+00 0.000000000000000000e+00 0.000000000000000000e+00 0.000000000000000000e+00 0.000000000000000000e+00 0.000000000000000000e+00 0.000000000000000000e+00 0.000000000000000000e+00 0.000000000000000000e+00 0.000000000000000000e+00 0.000000000000000000e+00 0.000000000000000000e+00 0.000000000000000000e+00 0.000000000000000000e+00 0.000000000000000000e+00 0.000000000000000000e+00 0.000000000000000000e+00 0.000000000000000000e+00 0.000000000000000000e+00 0.000000000000000000e+00 0.000000000000000000e+00 0.000000000000000000e+00 0.000000000000000000e+00 0.000000000000000000e+00 0.000000000000000000e+00 0.000000000000000000e+00 0.000000000000000000e+00 0.000000000000000000e+00 0.000000000000000000e+00 0.000000000000000000e+00 0.000000000000000000e+00 0.000000000000000000e+00 0.000000000000000000e+00 0.000000000000000000e+00 0.000000000000000000e+00 0.000000000000000000e+00 0.000000000000000000e+00 0.000000000000000000e+00 0.000000000000000000e+00 0.000000000000000000e+00 0.000000000000000000e+00 0.000000000000000000e+00 0.000000000000000000e+00 0.000000000000000000e+00 0.000000000000000000e+00 0.000000000000000000e+00 0.000000000000000000e+00 0.000000000000000000e+00 0.000000000000000000e+00 0.000000000000000000e+00 0.000000000000000000e+00 0.000000000000000000e+00 0.000000000000000000e+00 0.000000000000000000e+00 0.000000000000000000e+00 0.000000000000000000e+00 0.000000000000000000e+00 0.000000000000000000e+00 0.000000000000000000e+00 0.000000000000000000e+00 0.000000000000000000e+00 0.000000000000000000e+00 0.000000000000000000e+00 0.000000000000000000e+00 0.000000000000000000e+00 0.000000000000000000e+00 0.000000000000000000e+00 0.000000000000000000e+00 0.000000000000000000e+00 0.000000000000000000e+00 0.000000000000000000e+00 0.000000000000000000e+00 0.000000000000000000e+00 0.000000000000000000e+00 0.000000000000000000e+00 0.000000000000000000e+00 0.000000000000000000e+00 0.000000000000000000e+00 0.000000000000000000e+00 0.000000000000000000e+00 0.000000000000000000e+00 0.000000000000000000e+00 0.000000000000000000e+00 0.000000000000000000e+00 0.000000000000000000e+00 0.000000000000000000e+00 0.000000000000000000e+00 0.000000000000000000e+00 0.000000000000000000e+00 0.000000000000000000e+00 0.000000000000000000e+00 0.000000000000000000e+00 0.000000000000000000e+00 0.000000000000000000e+00 0.000000000000000000e+00 0.000000000000000000e+00 0.000000000000000000e+00 0.000000000000000000e+00 0.000000000000000000e+00 0.000000000000000000e+00 0.000000000000000000e+00 0.000000000000000000e+00 0.000000000000000000e+00 0.000000000000000000e+00 0.000000000000000000e+00 0.000000000000000000e+00 0.000000000000000000e+00 0.000000000000000000e+00 0.000000000000000000e+00 0.000000000000000000e+00 0.000000000000000000e+00 0.000000000000000000e+00 0.000000000000000000e+00 0.000000000000000000e+00 0.000000000000000000e+00 0.000000000000000000e+00 0.000000000000000000e+00 0.000000000000000000e+00 0.000000000000000000e+00 0.000000000000000000e+00 0.000000000000000000e+00 0.000000000000000000e+00 0.000000000000000000e+00 0.000000000000000000e+00 0.000000000000000000e+00 0.000000000000000000e+00 0.000000000000000000e+00 0.000000000000000000e+00 0.000000000000000000e+00 0.000000000000000000e+00 0.000000000000000000e+00 0.000000000000000000e+00 0.000000000000000000e+00 0.000000000000000000e+00 0.000000000000000000e+00 0.000000000000000000e+00 0.000000000000000000e+00 0.000000000000000000e+00 0.000000000000000000e+00 0.000000000000000000e+00 0.000000000000000000e+00 0.000000000000000000e+00 0.000000000000000000e+00 0.000000000000000000e+00 0.000000000000000000e+00 0.000000000000000000e+00 0.000000000000000000e+00 0.000000000000000000e+00 0.000000000000000000e+00 0.000000000000000000e+00 0.000000000000000000e+00 0.000000000000000000e+00 0.000000000000000000e+00 0.000000000000000000e+00 0.000000000000000000e+00 0.000000000000000000e+00 0.000000000000000000e+00 0.000000000000000000e+00 0.000000000000000000e+00 0.000000000000000000e+00 0.000000000000000000e+00 0.000000000000000000e+00 0.000000000000000000e+00 0.000000000000000000e+00 0.000000000000000000e+00 0.000000000000000000e+00 0.000000000000000000e+00 0.000000000000000000e+00 0.000000000000000000e+00 0.000000000000000000e+00 0.000000000000000000e+00 0.000000000000000000e+00 0.000000000000000000e+00 0.000000000000000000e+00 0.000000000000000000e+00 0.000000000000000000e+00 0.000000000000000000e+00 0.000000000000000000e+00 0.000000000000000000e+00 0.000000000000000000e+00 0.000000000000000000e+00 0.000000000000000000e+00 0.000000000000000000e+00 0.000000000000000000e+00 0.000000000000000000e+00 0.000000000000000000e+00 0.000000000000000000e+00 0.000000000000000000e+00 0.000000000000000000e+00 0.000000000000000000e+00 0.000000000000000000e+00 0.000000000000000000e+00 0.000000000000000000e+00 0.000000000000000000e+00 0.000000000000000000e+00 0.000000000000000000e+00 0.000000000000000000e+00 0.000000000000000000e+00 0.000000000000000000e+00 0.000000000000000000e+00 0.000000000000000000e+00 0.000000000000000000e+00 0.000000000000000000e+00 0.000000000000000000e+00 0.000000000000000000e+00 0.000000000000000000e+00 0.000000000000000000e+00 0.000000000000000000e+00 0.000000000000000000e+00 0.000000000000000000e+00 0.000000000000000000e+00 0.000000000000000000e+00 0.000000000000000000e+00 0.000000000000000000e+00 0.000000000000000000e+00 0.000000000000000000e+00 0.000000000000000000e+00 0.000000000000000000e+00 0.000000000000000000e+00 0.000000000000000000e+00 0.000000000000000000e+00 0.000000000000000000e+00 0.000000000000000000e+00 0.000000000000000000e+00 0.000000000000000000e+00 0.000000000000000000e+00 0.000000000000000000e+00 0.000000000000000000e+00 0.000000000000000000e+00 0.000000000000000000e+00 0.000000000000000000e+00 0.000000000000000000e+00 0.000000000000000000e+00 0.000000000000000000e+00 0.000000000000000000e+00 0.000000000000000000e+00 0.000000000000000000e+00 0.000000000000000000e+00 0.000000000000000000e+00 0.000000000000000000e+00 0.000000000000000000e+00 0.000000000000000000e+00 0.000000000000000000e+00 0.000000000000000000e+00 0.000000000000000000e+00 0.000000000000000000e+00 0.000000000000000000e+00 0.000000000000000000e+00 0.000000000000000000e+00 0.000000000000000000e+00 0.000000000000000000e+00 0.000000000000000000e+00 0.000000000000000000e+00 0.000000000000000000e+00 0.000000000000000000e+00 0.000000000000000000e+00 0.000000000000000000e+00 0.000000000000000000e+00 0.000000000000000000e+00 0.000000000000000000e+00 0.000000000000000000e+00 0.000000000000000000e+00 0.000000000000000000e+00 0.000000000000000000e+00 0.000000000000000000e+00 0.000000000000000000e+00 0.000000000000000000e+00 0.000000000000000000e+00 0.000000000000000000e+00 0.000000000000000000e+00 0.000000000000000000e+00 0.000000000000000000e+00 0.000000000000000000e+00 0.000000000000000000e+00 0.000000000000000000e+00 0.000000000000000000e+00 0.000000000000000000e+00 0.000000000000000000e+00 0.000000000000000000e+00 0.000000000000000000e+00 0.000000000000000000e+00 0.000000000000000000e+00 0.000000000000000000e+00 0.000000000000000000e+00 0.000000000000000000e+00 0.000000000000000000e+00 0.000000000000000000e+00 0.000000000000000000e+00 0.000000000000000000e+00 0.000000000000000000e+00 0.000000000000000000e+00 0.000000000000000000e+00 0.000000000000000000e+00 0.000000000000000000e+00 0.000000000000000000e+00 0.000000000000000000e+00 0.000000000000000000e+00 0.000000000000000000e+00 0.000000000000000000e+00 0.000000000000000000e+00 0.000000000000000000e+00 0.000000000000000000e+00 0.000000000000000000e+00 0.000000000000000000e+00 0.000000000000000000e+00 0.000000000000000000e+00 0.000000000000000000e+00 0.000000000000000000e+00 0.000000000000000000e+00 0.000000000000000000e+00 0.000000000000000000e+00 0.000000000000000000e+00 0.000000000000000000e+00 0.000000000000000000e+00 0.000000000000000000e+00 0.000000000000000000e+00 0.000000000000000000e+00 0.000000000000000000e+00 0.000000000000000000e+00 0.000000000000000000e+00 0.000000000000000000e+00 0.000000000000000000e+00 0.000000000000000000e+00 0.000000000000000000e+00 0.000000000000000000e+00 0.000000000000000000e+00 0.000000000000000000e+00 0.000000000000000000e+00 0.000000000000000000e+00 0.000000000000000000e+00 0.000000000000000000e+00 0.000000000000000000e+00 6.604000000000000000e+03 1.271000000000000000e+04 1.850700000000000000e+04 2.465400000000000000e+04 3.025100000000000000e+04 3.527700000000000000e+04 3.975900000000000000e+04 4.535000000000000000e+04 4.941400000000000000e+04 5.296300000000000000e+04 5.662700000000000000e+04 6.096700000000000000e+04 6.497700000000000000e+04 6.767400000000000000e+04 7.062000000000000000e+04 7.413400000000000000e+04 7.628900000000000000e+04 7.877400000000000000e+04 8.159100000000000000e+04 8.399000000000000000e+04 8.600400000000000000e+04 8.871000000000000000e+04 9.045000000000000000e+04 9.274000000000000000e+04 9.539200000000000000e+04 9.795800000000000000e+04 9.926300000000000000e+04 1.006370000000000000e+05 1.034650000000000000e+05 1.045350000000000000e+05 1.068560000000000000e+05 1.076120000000000000e+05 1.096540000000000000e+05 1.106620000000000000e+05 1.118850000000000000e+05 1.131420000000000000e+05 1.141990000000000000e+05 1.151300000000000000e+05 1.163960000000000000e+05 1.178660000000000000e+05 1.186100000000000000e+05 1.195750000000000000e+05 1.222410000000000000e+05 1.231210000000000000e+05 1.234810000000000000e+05 1.249180000000000000e+05 1.260220000000000000e+05 1.266830000000000000e+05 1.283680000000000000e+05 1.289580000000000000e+05 1.297190000000000000e+05 1.307840000000000000e+05 1.316270000000000000e+05 1.317110000000000000e+05 1.323080000000000000e+05 1.344670000000000000e+05 1.344620000000000000e+05 1.359650000000000000e+05 1.362420000000000000e+05 1.366600000000000000e+05 1.384260000000000000e+05 1.390260000000000000e+05 1.389890000000000000e+05 1.400140000000000000e+05 1.413230000000000000e+05 1.416180000000000000e+05 1.428460000000000000e+05 1.434270000000000000e+05 1.441820000000000000e+05 1.450940000000000000e+05 1.461040000000000000e+05 1.463560000000000000e+05 1.470970000000000000e+05 1.479160000000000000e+05 1.485390000000000000e+05 1.491830000000000000e+05 1.498280000000000000e+05 1.518510000000000000e+05 1.519280000000000000e+05 1.527870000000000000e+05 1.533930000000000000e+05 1.543160000000000000e+05 1.553890000000000000e+05 1.562350000000000000e+05 1.574650000000000000e+05 1.574980000000000000e+05 1.575120000000000000e+05 1.587470000000000000e+05 1.578740000000000000e+05 1.590010000000000000e+05 1.587500000000000000e+05 1.596520000000000000e+05 1.607320000000000000e+05 1.605830000000000000e+05 1.613850000000000000e+05 1.626130000000000000e+05 1.630530000000000000e+05 1.633280000000000000e+05 1.634420000000000000e+05 1.646110000000000000e+05 1.650990000000000000e+05 1.652210000000000000e+05 1.667590000000000000e+05 1.671230000000000000e+05 1.678100000000000000e+05 1.682910000000000000e+05 1.677790000000000000e+05 1.685030000000000000e+05 1.694020000000000000e+05 1.700490000000000000e+05 1.694660000000000000e+05 1.708230000000000000e+05 1.708850000000000000e+05 1.726580000000000000e+05 1.727380000000000000e+05 1.727130000000000000e+05 1.735410000000000000e+05 1.737840000000000000e+05 1.740280000000000000e+05 1.745100000000000000e+05 1.749010000000000000e+05 1.761490000000000000e+05 1.762730000000000000e+05 1.768840000000000000e+05 1.782920000000000000e+05 1.777900000000000000e+05 1.785460000000000000e+05 1.778480000000000000e+05 1.790900000000000000e+05 1.798740000000000000e+05 1.803470000000000000e+05 1.803200000000000000e+05 1.806230000000000000e+05 1.809770000000000000e+05 1.812630000000000000e+05 1.819790000000000000e+05 1.825480000000000000e+05 1.817980000000000000e+05 1.828690000000000000e+05 1.834760000000000000e+05 1.836660000000000000e+05 1.849670000000000000e+05 1.848810000000000000e+05 1.856190000000000000e+05 1.854560000000000000e+05 1.857750000000000000e+05 1.865380000000000000e+05 1.866100000000000000e+05 1.864480000000000000e+05 1.877310000000000000e+05 1.874060000000000000e+05 1.878100000000000000e+05 1.887970000000000000e+05 1.883720000000000000e+05 1.893270000000000000e+05 1.888660000000000000e+05 1.897090000000000000e+05 1.895790000000000000e+05 1.902270000000000000e+05 1.917030000000000000e+05 1.913690000000000000e+05 1.921460000000000000e+05 1.925360000000000000e+05 1.911880000000000000e+05 1.925670000000000000e+05 1.929830000000000000e+05 1.939160000000000000e+05 1.938480000000000000e+05 1.945780000000000000e+05 1.955630000000000000e+05 1.954120000000000000e+05 1.952330000000000000e+05 1.959570000000000000e+05 1.965610000000000000e+05 1.967780000000000000e+05 1.986580000000000000e+05 1.969070000000000000e+05 1.979330000000000000e+05 1.980660000000000000e+05 1.984720000000000000e+05 1.985290000000000000e+05 1.986030000000000000e+05 1.985980000000000000e+05 1.981050000000000000e+05 1.996920000000000000e+05 2.007800000000000000e+05 2.011380000000000000e+05 2.006590000000000000e+05 2.006100000000000000e+05 2.011540000000000000e+05 2.011540000000000000e+05 2.021240000000000000e+05 2.014200000000000000e+05 2.032930000000000000e+05 2.024420000000000000e+05 2.028400000000000000e+05 2.024360000000000000e+05 2.028230000000000000e+05 2.040540000000000000e+05 2.041840000000000000e+05 2.044760000000000000e+05 2.039930000000000000e+05 2.052010000000000000e+05 2.057890000000000000e+05 2.070690000000000000e+05 2.071460000000000000e+05 2.066340000000000000e+05 2.074840000000000000e+05 2.077300000000000000e+05 2.066850000000000000e+05 2.072760000000000000e+05 2.070640000000000000e+05 2.070900000000000000e+05 2.074710000000000000e+05 2.083400000000000000e+05 2.086900000000000000e+05 2.096170000000000000e+05 2.088250000000000000e+05 2.083850000000000000e+05 2.096480000000000000e+05 2.103310000000000000e+05 2.090350000000000000e+05 2.105910000000000000e+05 2.110410000000000000e+05 2.111970000000000000e+05 2.109250000000000000e+05 2.102510000000000000e+05 2.115420000000000000e+05 2.115260000000000000e+05 2.112140000000000000e+05 2.117640000000000000e+05 2.119060000000000000e+05 2.124400000000000000e+05 2.131590000000000000e+05 2.131280000000000000e+05 2.129710000000000000e+05 2.143080000000000000e+05 2.136130000000000000e+05 2.151750000000000000e+05 2.144610000000000000e+05 2.152080000000000000e+05 2.145740000000000000e+05 2.152110000000000000e+05 2.160600000000000000e+05 2.167200000000000000e+05 2.161290000000000000e+05 2.168550000000000000e+05 2.160700000000000000e+05 2.159050000000000000e+05 2.171120000000000000e+05 2.166740000000000000e+05 2.170920000000000000e+05 2.182780000000000000e+05 2.171820000000000000e+05 2.179220000000000000e+05 2.173770000000000000e+05 2.185180000000000000e+05 2.200560000000000000e+05 2.189270000000000000e+05 2.194190000000000000e+05 2.198180000000000000e+05 2.205100000000000000e+05 2.216980000000000000e+05 2.214030000000000000e+05 2.216020000000000000e+05 2.207160000000000000e+05 2.209660000000000000e+05 2.206450000000000000e+05 2.218750000000000000e+05 2.212710000000000000e+05 2.221360000000000000e+05 2.214640000000000000e+05 2.224670000000000000e+05 2.227050000000000000e+05 2.231090000000000000e+05 2.227430000000000000e+05 2.225700000000000000e+05 2.222300000000000000e+05 2.229500000000000000e+05 2.227000000000000000e+05 2.235140000000000000e+05 2.238650000000000000e+05 2.236830000000000000e+05 2.240560000000000000e+05 2.235000000000000000e+05 2.235300000000000000e+05 2.241370000000000000e+05 2.238160000000000000e+05 2.240250000000000000e+05 2.251460000000000000e+05 2.235770000000000000e+05 2.243850000000000000e+05 2.245170000000000000e+05 2.239670000000000000e+05 2.246260000000000000e+05 2.260010000000000000e+05 2.256180000000000000e+05 2.259000000000000000e+05 2.258410000000000000e+05 2.263610000000000000e+05 2.261070000000000000e+05 2.264800000000000000e+05 2.259580000000000000e+05 2.271120000000000000e+05 2.270190000000000000e+05 2.272570000000000000e+05 2.277680000000000000e+05 2.284020000000000000e+05 2.282010000000000000e+05 2.280300000000000000e+05 2.282910000000000000e+05 2.293130000000000000e+05 2.290760000000000000e+05 2.289120000000000000e+05 2.298270000000000000e+05 2.298340000000000000e+05 2.294740000000000000e+05 2.301290000000000000e+05 2.296500000000000000e+05 2.294210000000000000e+05 2.296770000000000000e+05 2.293630000000000000e+05 2.306100000000000000e+05 2.310350000000000000e+05 2.314950000000000000e+05 2.310300000000000000e+05 2.311060000000000000e+05 2.310750000000000000e+05 2.306260000000000000e+05 2.308890000000000000e+05 2.310810000000000000e+05 2.313560000000000000e+05 2.319460000000000000e+05 2.310280000000000000e+05 2.313390000000000000e+05 2.315120000000000000e+05 2.318540000000000000e+05 2.307090000000000000e+05 2.303850000000000000e+05 2.312040000000000000e+05 2.317870000000000000e+05 2.319610000000000000e+05 2.318600000000000000e+05 2.307750000000000000e+05 2.310940000000000000e+05 2.308730000000000000e+05 2.323720000000000000e+05 2.334980000000000000e+05 2.323390000000000000e+05 2.332800000000000000e+05 2.330940000000000000e+05 2.331110000000000000e+05 2.334720000000000000e+05 2.336480000000000000e+05 2.339600000000000000e+05 2.338530000000000000e+05 2.355400000000000000e+05 2.350410000000000000e+05 2.347310000000000000e+05 2.338130000000000000e+05 2.350610000000000000e+05 2.346010000000000000e+05 2.348040000000000000e+05 2.346610000000000000e+05 2.349700000000000000e+05 2.351450000000000000e+05 2.362020000000000000e+05 2.361240000000000000e+05 2.348530000000000000e+05 2.349060000000000000e+05 2.360050000000000000e+05 2.367550000000000000e+05 2.373450000000000000e+05 2.373890000000000000e+05 2.370990000000000000e+05 2.372710000000000000e+05 2.387360000000000000e+05 2.382020000000000000e+05 2.373350000000000000e+05 2.379780000000000000e+05 2.378980000000000000e+05 2.370000000000000000e+05 2.369810000000000000e+05 2.374500000000000000e+05 2.371580000000000000e+05 2.378590000000000000e+05 2.376000000000000000e+05 2.377950000000000000e+05 2.379150000000000000e+05 2.379100000000000000e+05 2.388950000000000000e+05 2.379470000000000000e+05 2.378250000000000000e+05 2.385850000000000000e+05 2.388800000000000000e+05 2.393320000000000000e+05 2.392440000000000000e+05 2.392960000000000000e+05 2.395030000000000000e+05 2.391710000000000000e+05 2.394760000000000000e+05 2.397530000000000000e+05 2.398170000000000000e+05 2.400620000000000000e+05 2.397380000000000000e+05 2.405010000000000000e+05 2.402730000000000000e+05 2.401300000000000000e+05 2.409230000000000000e+05 2.400440000000000000e+05 2.410590000000000000e+05 2.402160000000000000e+05 2.408360000000000000e+05 2.418010000000000000e+05 2.414500000000000000e+05 2.422960000000000000e+05 2.416140000000000000e+05 2.406100000000000000e+05 2.421570000000000000e+05 2.427480000000000000e+05 2.428880000000000000e+05 2.414190000000000000e+05 2.429070000000000000e+05 2.428980000000000000e+05 2.429670000000000000e+05 2.429050000000000000e+05 2.425430000000000000e+05 2.431580000000000000e+05 2.434100000000000000e+05 2.429640000000000000e+05 2.434070000000000000e+05 2.431910000000000000e+05 2.435650000000000000e+05 2.440120000000000000e+05 2.447060000000000000e+05 2.445240000000000000e+05 2.440060000000000000e+05 2.436600000000000000e+05 2.438750000000000000e+05 2.443300000000000000e+05 2.438630000000000000e+05 2.448530000000000000e+05 2.440080000000000000e+05 2.442580000000000000e+05 2.442690000000000000e+05 2.445420000000000000e+05 2.444690000000000000e+05 2.448410000000000000e+05 2.446650000000000000e+05 2.448110000000000000e+05 2.442070000000000000e+05 2.441450000000000000e+05 2.443510000000000000e+05 2.451910000000000000e+05 2.451520000000000000e+05 2.449430000000000000e+05 2.446890000000000000e+05 2.453160000000000000e+05 2.463970000000000000e+05 2.453460000000000000e+05 2.462640000000000000e+05 2.460800000000000000e+05 2.466610000000000000e+05 2.458040000000000000e+05 2.460690000000000000e+05 2.472580000000000000e+05 2.475900000000000000e+05 2.472890000000000000e+05 2.468390000000000000e+05 2.480550000000000000e+05 2.487640000000000000e+05 2.487930000000000000e+05 2.485050000000000000e+05 2.480460000000000000e+05 2.481030000000000000e+05 2.484010000000000000e+05 2.481020000000000000e+05 2.487270000000000000e+05 2.485530000000000000e+05 2.488470000000000000e+05 2.489380000000000000e+05 2.487340000000000000e+05 2.477060000000000000e+05 2.482060000000000000e+05 2.481090000000000000e+05 2.484720000000000000e+05 2.485550000000000000e+05 2.491240000000000000e+05 2.494590000000000000e+05 2.494740000000000000e+05 2.486260000000000000e+05 2.503280000000000000e+05 2.509680000000000000e+05 2.503820000000000000e+05 2.506330000000000000e+05 2.505840000000000000e+05 2.504430000000000000e+05 2.511000000000000000e+05 2.519060000000000000e+05 2.510660000000000000e+05 2.505070000000000000e+05 2.506750000000000000e+05 2.501220000000000000e+05 2.502640000000000000e+05 2.507600000000000000e+05 2.506680000000000000e+05 2.504000000000000000e+05 2.510390000000000000e+05 2.503890000000000000e+05 2.505070000000000000e+05 2.510560000000000000e+05 2.516300000000000000e+05 2.513980000000000000e+05 2.511190000000000000e+05 2.516240000000000000e+05 2.509610000000000000e+05 2.502270000000000000e+05 2.505840000000000000e+05 2.506030000000000000e+05 2.508710000000000000e+05 2.507830000000000000e+05 2.504710000000000000e+05 2.507600000000000000e+05 2.514810000000000000e+05 2.520490000000000000e+05 2.524110000000000000e+05 2.523920000000000000e+05 2.517790000000000000e+05 2.514860000000000000e+05 2.513570000000000000e+05 2.522720000000000000e+05 2.523670000000000000e+05 2.515590000000000000e+05 2.523740000000000000e+05 2.509780000000000000e+05 2.529260000000000000e+05 2.534580000000000000e+05 2.531120000000000000e+05 2.524120000000000000e+05 2.524310000000000000e+05 2.525790000000000000e+05 2.539540000000000000e+05 2.537400000000000000e+05 2.531860000000000000e+05 2.536390000000000000e+05 2.528300000000000000e+05 2.526500000000000000e+05 2.521690000000000000e+05 2.537060000000000000e+05 2.535180000000000000e+05 2.543440000000000000e+05 2.536580000000000000e+05 2.541940000000000000e+05 2.536170000000000000e+05 2.541280000000000000e+05 2.537470000000000000e+05 2.547020000000000000e+05 2.538070000000000000e+05 2.530860000000000000e+05 2.553040000000000000e+05 2.542960000000000000e+05 2.543150000000000000e+05 2.544710000000000000e+05 2.543180000000000000e+05 2.538780000000000000e+05 2.530140000000000000e+05 2.538790000000000000e+05 2.532120000000000000e+05 2.542810000000000000e+05 2.542950000000000000e+05 2.546710000000000000e+05 2.554600000000000000e+05 2.542570000000000000e+05 2.555430000000000000e+05 2.552450000000000000e+05 2.560690000000000000e+05 2.558540000000000000e+05 2.567550000000000000e+05 2.565520000000000000e+05 2.572640000000000000e+05 2.572170000000000000e+05 2.574450000000000000e+05 2.566380000000000000e+05 2.571060000000000000e+05 2.559660000000000000e+05 2.570150000000000000e+05 2.574180000000000000e+05 2.570720000000000000e+05 2.568990000000000000e+05 2.577100000000000000e+05 2.577800000000000000e+05 2.577580000000000000e+05 2.587860000000000000e+05 2.578240000000000000e+05 2.590430000000000000e+05 2.578500000000000000e+05 2.578240000000000000e+05 2.593830000000000000e+05 2.592280000000000000e+05 2.594790000000000000e+05 2.595600000000000000e+05 2.588200000000000000e+05 2.593760000000000000e+05 2.588100000000000000e+05 2.578260000000000000e+05 2.582820000000000000e+05 2.587750000000000000e+05 2.589010000000000000e+05 2.591820000000000000e+05 2.582440000000000000e+05 2.583610000000000000e+05 2.595760000000000000e+05 2.587080000000000000e+05 2.593620000000000000e+05 2.586850000000000000e+05 2.584010000000000000e+05 2.592990000000000000e+05 2.593040000000000000e+05 2.592320000000000000e+05 2.596270000000000000e+05 2.589540000000000000e+05 2.585760000000000000e+05 2.588620000000000000e+05 2.594430000000000000e+05 2.586720000000000000e+05 2.590050000000000000e+05 2.600840000000000000e+05 2.591980000000000000e+05 2.597180000000000000e+05 2.590750000000000000e+05 2.598450000000000000e+05 2.595810000000000000e+05 2.599100000000000000e+05 2.606680000000000000e+05 2.605150000000000000e+05 2.598140000000000000e+05 2.601910000000000000e+05 2.602650000000000000e+05 2.610970000000000000e+05 2.610680000000000000e+05 2.616310000000000000e+05 2.620680000000000000e+05 2.608050000000000000e+05 2.611820000000000000e+05 2.618230000000000000e+05 2.616400000000000000e+05 2.618890000000000000e+05 2.628870000000000000e+05 2.624710000000000000e+05 2.624660000000000000e+05 2.630760000000000000e+05 2.637500000000000000e+05 2.636420000000000000e+05 2.639580000000000000e+05 2.638520000000000000e+05 2.636050000000000000e+05 2.637130000000000000e+05 2.633620000000000000e+05 2.635150000000000000e+05 2.635400000000000000e+05 2.631560000000000000e+05 2.623460000000000000e+05 2.625810000000000000e+05 2.640960000000000000e+05 2.638510000000000000e+05 2.634760000000000000e+05 2.637810000000000000e+05 2.633630000000000000e+05 2.637560000000000000e+05 2.631030000000000000e+05 2.650520000000000000e+05 2.647620000000000000e+05 2.636460000000000000e+05 2.647300000000000000e+05 2.639820000000000000e+05 2.643330000000000000e+05 2.651630000000000000e+05 2.657370000000000000e+05 2.652660000000000000e+05 2.658110000000000000e+05 2.664760000000000000e+05 2.671710000000000000e+05 2.660920000000000000e+05 2.653150000000000000e+05 2.650080000000000000e+05 2.666190000000000000e+05 2.663920000000000000e+05 2.662760000000000000e+05 2.671840000000000000e+05 2.653770000000000000e+05 2.656490000000000000e+05 2.653460000000000000e+05 2.646210000000000000e+05 2.653180000000000000e+05 2.654490000000000000e+05 2.658780000000000000e+05 2.652340000000000000e+05 2.651800000000000000e+05 2.651630000000000000e+05 2.656040000000000000e+05 2.666040000000000000e+05 2.661180000000000000e+05 2.653430000000000000e+05 2.660290000000000000e+05 2.663190000000000000e+05 2.655000000000000000e+05 2.649270000000000000e+05 2.649240000000000000e+05 2.657120000000000000e+05 2.648810000000000000e+05 2.656860000000000000e+05 2.662530000000000000e+05 2.668920000000000000e+05 2.661900000000000000e+05 2.673040000000000000e+05 2.666950000000000000e+05 2.668330000000000000e+05 2.674840000000000000e+05 2.679560000000000000e+05 2.668710000000000000e+05 2.685230000000000000e+05 2.677220000000000000e+05 2.680100000000000000e+05 2.682540000000000000e+05 2.685740000000000000e+05 2.682490000000000000e+05 2.693500000000000000e+05 2.686930000000000000e+05 2.687760000000000000e+05 2.680380000000000000e+05 2.689410000000000000e+05 2.683850000000000000e+05 2.697550000000000000e+05 2.688020000000000000e+05 2.686350000000000000e+05 2.685580000000000000e+05 2.697300000000000000e+05 2.684260000000000000e+05 2.679440000000000000e+05 2.685340000000000000e+05 2.679610000000000000e+05 2.677320000000000000e+05 2.686700000000000000e+05 2.679600000000000000e+05 2.688310000000000000e+05 2.690860000000000000e+05 2.681520000000000000e+05 2.679130000000000000e+05 2.670960000000000000e+05 2.677410000000000000e+05 2.677360000000000000e+05 2.692390000000000000e+05 2.681770000000000000e+05 2.679240000000000000e+05 2.679320000000000000e+05 2.683960000000000000e+05 2.686800000000000000e+05 2.688360000000000000e+05 2.689140000000000000e+05 2.694160000000000000e+05 2.694610000000000000e+05 2.688610000000000000e+05 2.705470000000000000e+05 2.696830000000000000e+05 2.686950000000000000e+05 2.699530000000000000e+05 2.691730000000000000e+05 2.687260000000000000e+05 2.691280000000000000e+05 2.695340000000000000e+05 2.691970000000000000e+05 2.692540000000000000e+05 2.682630000000000000e+05 2.697130000000000000e+05 2.684720000000000000e+05 2.684210000000000000e+05 2.693150000000000000e+05 2.703890000000000000e+05 2.697210000000000000e+05 2.697290000000000000e+05 2.694280000000000000e+05 2.696430000000000000e+05 2.706040000000000000e+05 2.704190000000000000e+05 2.695410000000000000e+05 2.700680000000000000e+05 2.696260000000000000e+05 2.703660000000000000e+05 2.691270000000000000e+05 2.705170000000000000e+05 2.703300000000000000e+05 2.685640000000000000e+05 2.700310000000000000e+05 2.697750000000000000e+05 2.708240000000000000e+05 2.712740000000000000e+05 2.703230000000000000e+05 2.720050000000000000e+05 2.716910000000000000e+05 2.726000000000000000e+05 2.715150000000000000e+05 2.715960000000000000e+05 2.716490000000000000e+05 2.720010000000000000e+05 2.723650000000000000e+05 2.719170000000000000e+05 2.713510000000000000e+05 2.713020000000000000e+05 2.720890000000000000e+05 2.719570000000000000e+05 2.724350000000000000e+05 2.723050000000000000e+05 2.736670000000000000e+05 2.728750000000000000e+05 2.727940000000000000e+05 2.733750000000000000e+05 2.732610000000000000e+05 2.725530000000000000e+05 2.732390000000000000e+05 2.731160000000000000e+05 2.737520000000000000e+05 2.743010000000000000e+05 2.748740000000000000e+05 2.742510000000000000e+05 2.738170000000000000e+05 2.736650000000000000e+05 2.735680000000000000e+05 2.746990000000000000e+05 2.743990000000000000e+05 2.733550000000000000e+05 2.746260000000000000e+05 2.738610000000000000e+05 2.727890000000000000e+05 2.730290000000000000e+05 2.741560000000000000e+05 2.731930000000000000e+05 2.734360000000000000e+05 2.743530000000000000e+05 2.742650000000000000e+05 2.745050000000000000e+05 2.745620000000000000e+05 2.743860000000000000e+05 2.754030000000000000e+05 2.756630000000000000e+05 2.753690000000000000e+05 2.743850000000000000e+05 2.743300000000000000e+05 2.748490000000000000e+05 2.747330000000000000e+05 2.753310000000000000e+05 2.754590000000000000e+05 2.757050000000000000e+05 2.758740000000000000e+05 2.764350000000000000e+05 2.762610000000000000e+05 2.758810000000000000e+05 2.759670000000000000e+05 2.761820000000000000e+05 2.750580000000000000e+05 2.761970000000000000e+05 2.759040000000000000e+05 2.765270000000000000e+05 2.761170000000000000e+05 2.760250000000000000e+05 2.764000000000000000e+05 2.763790000000000000e+05 2.757230000000000000e+05 2.762020000000000000e+05 2.757350000000000000e+05 2.762500000000000000e+05 2.758670000000000000e+05 2.757820000000000000e+05 2.760690000000000000e+05 2.764180000000000000e+05 2.773590000000000000e+05 2.769230000000000000e+05 2.771060000000000000e+05 2.765040000000000000e+05 2.769570000000000000e+05 2.765780000000000000e+05 2.776970000000000000e+05 2.765160000000000000e+05 2.768520000000000000e+05 2.773390000000000000e+05 2.768310000000000000e+05 2.770960000000000000e+05 2.773350000000000000e+05 2.767220000000000000e+05 2.780690000000000000e+05 2.767160000000000000e+05 2.779700000000000000e+05 2.778790000000000000e+05 2.784360000000000000e+05 2.772370000000000000e+05 2.774960000000000000e+05 2.778310000000000000e+05 2.770480000000000000e+05 2.775950000000000000e+05 2.775390000000000000e+05 2.766820000000000000e+05 2.782520000000000000e+05 2.776230000000000000e+05 2.778450000000000000e+05 2.786340000000000000e+05 2.796630000000000000e+05 2.783390000000000000e+05 2.784610000000000000e+05 2.784220000000000000e+05 2.784930000000000000e+05 2.782040000000000000e+05 2.790380000000000000e+05 2.788390000000000000e+05 2.794460000000000000e+05 2.801860000000000000e+05 2.791700000000000000e+05 2.773260000000000000e+05 2.792090000000000000e+05 2.790320000000000000e+05 2.781830000000000000e+05 2.780700000000000000e+05 2.784440000000000000e+05 2.773800000000000000e+05 2.788680000000000000e+05 2.783360000000000000e+05 2.787150000000000000e+05 2.788330000000000000e+05 2.787580000000000000e+05 2.795900000000000000e+05 2.793000000000000000e+05 2.789180000000000000e+05 2.787830000000000000e+05 2.806960000000000000e+05 2.791350000000000000e+05 2.790180000000000000e+05 2.797330000000000000e+05 2.783260000000000000e+05 2.803730000000000000e+05 2.801190000000000000e+05 2.794770000000000000e+05 2.800370000000000000e+05 2.795160000000000000e+05 2.794230000000000000e+05 2.793730000000000000e+05 2.800880000000000000e+05 2.800230000000000000e+05 2.809170000000000000e+05 2.799380000000000000e+05 2.804520000000000000e+05 2.797820000000000000e+05 2.801030000000000000e+05 2.796210000000000000e+05 2.796600000000000000e+05 2.798260000000000000e+05 2.795600000000000000e+05 2.801930000000000000e+05 2.794360000000000000e+05 2.798660000000000000e+05 2.800110000000000000e+05 2.809380000000000000e+05 2.798400000000000000e+05 2.801500000000000000e+05 2.813440000000000000e+05 2.812750000000000000e+05 2.811280000000000000e+05 2.822450000000000000e+05 2.820370000000000000e+05 2.823840000000000000e+05 2.823590000000000000e+05 2.823160000000000000e+05 2.826520000000000000e+05 2.830510000000000000e+05 2.826960000000000000e+05 2.831240000000000000e+05 2.835870000000000000e+05 2.837690000000000000e+05 2.826500000000000000e+05 2.827730000000000000e+05 2.830140000000000000e+05 2.822130000000000000e+05 2.825020000000000000e+05 2.829850000000000000e+05 2.831100000000000000e+05 2.843000000000000000e+05 2.847100000000000000e+05 2.843140000000000000e+05 2.844130000000000000e+05 2.841600000000000000e+05 2.841760000000000000e+05 2.833380000000000000e+05 2.831990000000000000e+05 2.838250000000000000e+05 2.829710000000000000e+05 2.843580000000000000e+05 2.851860000000000000e+05 2.842520000000000000e+05 2.854650000000000000e+05 2.848610000000000000e+05 2.848630000000000000e+05 2.842970000000000000e+05 2.844300000000000000e+05 2.848950000000000000e+05 2.841350000000000000e+05 2.844920000000000000e+05 2.839470000000000000e+05 2.840940000000000000e+05 2.847890000000000000e+05 2.846150000000000000e+05 2.851820000000000000e+05 2.835810000000000000e+05 2.840390000000000000e+05 2.832350000000000000e+05 2.839590000000000000e+05 2.834930000000000000e+05 2.837050000000000000e+05 2.847240000000000000e+05 2.835740000000000000e+05 2.836070000000000000e+05 2.831490000000000000e+05 2.846380000000000000e+05 2.839400000000000000e+05 2.847080000000000000e+05 2.826280000000000000e+05 2.833820000000000000e+05 2.839140000000000000e+05 2.833740000000000000e+05 2.849210000000000000e+05 2.850210000000000000e+05 2.843620000000000000e+05 2.837040000000000000e+05 2.849790000000000000e+05 2.840850000000000000e+05 2.855020000000000000e+05 2.855710000000000000e+05 2.860620000000000000e+05 2.855390000000000000e+05 2.851200000000000000e+05 2.871280000000000000e+05 2.868800000000000000e+05 2.863510000000000000e+05 2.865960000000000000e+05 2.870780000000000000e+05 2.865240000000000000e+05 2.854260000000000000e+05 2.865650000000000000e+05 2.855120000000000000e+05 2.861140000000000000e+05 2.862870000000000000e+05 2.878400000000000000e+05 2.878560000000000000e+05 2.881270000000000000e+05 2.883990000000000000e+05 2.871550000000000000e+05 2.876250000000000000e+05 2.884700000000000000e+05 2.884630000000000000e+05 2.884900000000000000e+05 2.877100000000000000e+05 2.880960000000000000e+05 2.880120000000000000e+05 2.879660000000000000e+05 2.876730000000000000e+05 2.879620000000000000e+05 2.878490000000000000e+05 2.878820000000000000e+05 2.866230000000000000e+05 2.878740000000000000e+05 2.872410000000000000e+05 2.876400000000000000e+05 2.875970000000000000e+05 2.870780000000000000e+05 2.870540000000000000e+05 2.879520000000000000e+05 2.878100000000000000e+05 2.892030000000000000e+05 2.884890000000000000e+05 2.882140000000000000e+05 2.875340000000000000e+05 2.897500000000000000e+05 2.881450000000000000e+05 2.876240000000000000e+05 2.883620000000000000e+05 2.894220000000000000e+05 2.881480000000000000e+05 2.883420000000000000e+05 2.883690000000000000e+05 2.886850000000000000e+05 2.882460000000000000e+05 2.894200000000000000e+05 2.894250000000000000e+05 2.880110000000000000e+05 2.883880000000000000e+05 2.908000000000000000e+05 2.894740000000000000e+05 2.897200000000000000e+05 2.901780000000000000e+05 2.891650000000000000e+05 2.892990000000000000e+05 2.901960000000000000e+05 2.907730000000000000e+05 2.892220000000000000e+05 2.888190000000000000e+05 2.900810000000000000e+05 2.894000000000000000e+05 2.891880000000000000e+05 2.915500000000000000e+05 2.904140000000000000e+05 2.901710000000000000e+05 2.909680000000000000e+05 2.896140000000000000e+05 2.902120000000000000e+05 2.908130000000000000e+05 2.912180000000000000e+05 2.919790000000000000e+05 2.898630000000000000e+05 2.908550000000000000e+05 2.906860000000000000e+05 2.905990000000000000e+05 2.906800000000000000e+05 2.920120000000000000e+05 2.913030000000000000e+05 2.917600000000000000e+05 2.912910000000000000e+05 2.919860000000000000e+05 2.921330000000000000e+05 2.913100000000000000e+05 2.918510000000000000e+05 2.914860000000000000e+05 2.917170000000000000e+05 2.915950000000000000e+05 2.918190000000000000e+05 2.927420000000000000e+05 2.922130000000000000e+05 2.926790000000000000e+05 2.919450000000000000e+05 2.917780000000000000e+05 2.921380000000000000e+05 2.921340000000000000e+05 2.923880000000000000e+05 2.931060000000000000e+05 2.914350000000000000e+05 2.925890000000000000e+05 2.918500000000000000e+05 2.932700000000000000e+05 2.929940000000000000e+05 2.930940000000000000e+05 2.924530000000000000e+05 2.938370000000000000e+05 2.944260000000000000e+05 2.937830000000000000e+05 2.952750000000000000e+05 2.932880000000000000e+05 2.935280000000000000e+05 2.932390000000000000e+05 2.930890000000000000e+05 2.933290000000000000e+05 2.937050000000000000e+05 2.936010000000000000e+05 2.929810000000000000e+05 2.936810000000000000e+05 2.927450000000000000e+05 2.938120000000000000e+05 2.948860000000000000e+05 2.949730000000000000e+05 2.938890000000000000e+05 2.944440000000000000e+05 2.941910000000000000e+05 2.940260000000000000e+05 2.943840000000000000e+05 2.956820000000000000e+05 2.944100000000000000e+05 2.940840000000000000e+05 2.944410000000000000e+05 2.954780000000000000e+05 2.974860000000000000e+05 2.956250000000000000e+05 2.957330000000000000e+05 2.956970000000000000e+05 2.960020000000000000e+05 2.972250000000000000e+05 2.958690000000000000e+05 2.965750000000000000e+05 2.952480000000000000e+05 2.965070000000000000e+05 2.958660000000000000e+05 2.955850000000000000e+05 2.966500000000000000e+05 2.950190000000000000e+05 2.963130000000000000e+05 2.964800000000000000e+05 2.960150000000000000e+05 2.971460000000000000e+05 2.964480000000000000e+05 2.978780000000000000e+05 2.977090000000000000e+05 2.970610000000000000e+05 2.968450000000000000e+05 2.969550000000000000e+05 2.967120000000000000e+05 2.972930000000000000e+05 2.964330000000000000e+05 2.974150000000000000e+05 2.974640000000000000e+05 2.971460000000000000e+05 2.969090000000000000e+05 2.976610000000000000e+05 2.970630000000000000e+05 2.970330000000000000e+05 2.962840000000000000e+05 2.973230000000000000e+05 2.960970000000000000e+05 2.964330000000000000e+05 2.971180000000000000e+05 2.963360000000000000e+05 2.976610000000000000e+05 2.975280000000000000e+05 2.962840000000000000e+05 2.974460000000000000e+05 2.966800000000000000e+05 2.965400000000000000e+05 2.973990000000000000e+05 2.983900000000000000e+05 2.969770000000000000e+05 2.973500000000000000e+05 2.981520000000000000e+05 2.980580000000000000e+05 2.980220000000000000e+05 2.981070000000000000e+05 2.979020000000000000e+05 2.963880000000000000e+05 2.972590000000000000e+05 2.975860000000000000e+05 2.983860000000000000e+05 2.966250000000000000e+05 2.982990000000000000e+05 2.971960000000000000e+05 2.971570000000000000e+05 2.964830000000000000e+05 2.977410000000000000e+05 2.956330000000000000e+05 2.966900000000000000e+05 2.975010000000000000e+05 2.977720000000000000e+05 2.962630000000000000e+05 2.972730000000000000e+05 2.967380000000000000e+05 2.970040000000000000e+05 2.971280000000000000e+05 2.966480000000000000e+05 2.965390000000000000e+05 2.975650000000000000e+05 2.969750000000000000e+05 2.967920000000000000e+05 2.971220000000000000e+05 2.966240000000000000e+05 2.966130000000000000e+05 2.963320000000000000e+05 2.971880000000000000e+05 2.973720000000000000e+05 2.971660000000000000e+05 2.982680000000000000e+05 2.975190000000000000e+05 2.984570000000000000e+05 2.975580000000000000e+05 2.985410000000000000e+05 2.988260000000000000e+05 2.981170000000000000e+05 2.980230000000000000e+05 2.991380000000000000e+05 2.986320000000000000e+05 2.994890000000000000e+05 2.986790000000000000e+05 2.980920000000000000e+05 2.995500000000000000e+05 2.997580000000000000e+05 2.999350000000000000e+05 2.996000000000000000e+05 2.999960000000000000e+05 3.009060000000000000e+05 2.996400000000000000e+05 3.007480000000000000e+05 3.003500000000000000e+05 3.014570000000000000e+05 3.005640000000000000e+05 2.989700000000000000e+05 3.006670000000000000e+05 3.006040000000000000e+05 3.003940000000000000e+05 3.009860000000000000e+05 3.018150000000000000e+05 3.021760000000000000e+05 3.017020000000000000e+05 3.010830000000000000e+05 3.022350000000000000e+05 3.017970000000000000e+05 3.012050000000000000e+05 3.017240000000000000e+05 3.024900000000000000e+05 3.016210000000000000e+05 3.026430000000000000e+05 3.014410000000000000e+05 3.017430000000000000e+05 3.017790000000000000e+05 3.013460000000000000e+05 3.015510000000000000e+05 3.024660000000000000e+05 3.020110000000000000e+05 3.022230000000000000e+05 3.033910000000000000e+05 3.027050000000000000e+05 3.026520000000000000e+05 3.029120000000000000e+05 3.024770000000000000e+05 3.029990000000000000e+05 3.032210000000000000e+05 3.026550000000000000e+05 3.035270000000000000e+05 3.030620000000000000e+05 3.031160000000000000e+05 3.029680000000000000e+05 3.026850000000000000e+05 3.021930000000000000e+05 3.025340000000000000e+05 3.008860000000000000e+05 3.016270000000000000e+05 3.010830000000000000e+05 3.012400000000000000e+05 3.023930000000000000e+05 3.006990000000000000e+05 3.030200000000000000e+05 3.018880000000000000e+05 3.032250000000000000e+05 3.012240000000000000e+05 3.024320000000000000e+05 3.021460000000000000e+05 3.019810000000000000e+05 3.020060000000000000e+05 3.032940000000000000e+05 3.025540000000000000e+05 3.024600000000000000e+05 3.034680000000000000e+05 3.026170000000000000e+05 3.029010000000000000e+05 3.017360000000000000e+05 3.031400000000000000e+05 3.019010000000000000e+05 3.015240000000000000e+05 3.024080000000000000e+05 3.024830000000000000e+05 3.030280000000000000e+05 3.028310000000000000e+05 3.043160000000000000e+05 3.026850000000000000e+05 3.023790000000000000e+05 3.033150000000000000e+05 3.036960000000000000e+05 3.038380000000000000e+05 3.032490000000000000e+05 3.042090000000000000e+05 3.037920000000000000e+05 3.026750000000000000e+05 3.032030000000000000e+05 3.036710000000000000e+05 3.034310000000000000e+05 3.027320000000000000e+05 3.038140000000000000e+05 3.021370000000000000e+05 3.036670000000000000e+05 3.035940000000000000e+05 3.030070000000000000e+05 3.021930000000000000e+05 3.041730000000000000e+05 3.030370000000000000e+05 3.035120000000000000e+05 3.030170000000000000e+05 3.044110000000000000e+05 3.051030000000000000e+05 3.045830000000000000e+05 3.045880000000000000e+05 3.037910000000000000e+05 3.034180000000000000e+05 3.046060000000000000e+05 3.045610000000000000e+05 3.036060000000000000e+05 3.041770000000000000e+05 3.036220000000000000e+05 3.042730000000000000e+05 3.035710000000000000e+05 3.047000000000000000e+05 3.055700000000000000e+05 3.046240000000000000e+05 3.050910000000000000e+05 3.056070000000000000e+05 3.063190000000000000e+05 3.054360000000000000e+05 3.046700000000000000e+05 3.055420000000000000e+05 3.069780000000000000e+05 3.070580000000000000e+05 3.061500000000000000e+05 3.061140000000000000e+05 3.071130000000000000e+05 3.060850000000000000e+05 3.065270000000000000e+05 3.069850000000000000e+05 3.071820000000000000e+05 3.075620000000000000e+05 3.059160000000000000e+05 3.072880000000000000e+05 3.071160000000000000e+05 3.051250000000000000e+05 3.064640000000000000e+05 3.061050000000000000e+05 3.068300000000000000e+05 3.068590000000000000e+05 3.068780000000000000e+05 3.073550000000000000e+05 3.060820000000000000e+05 3.069620000000000000e+05 3.068950000000000000e+05 3.073320000000000000e+05 3.062350000000000000e+05 3.063440000000000000e+05 3.067430000000000000e+05 3.078020000000000000e+05 3.068670000000000000e+05 3.065870000000000000e+05 3.075400000000000000e+05 3.071550000000000000e+05 3.084650000000000000e+05 3.063120000000000000e+05 3.067530000000000000e+05 3.071420000000000000e+05 3.076440000000000000e+05 3.079830000000000000e+05 3.084580000000000000e+05 3.068840000000000000e+05 3.071390000000000000e+05 3.067090000000000000e+05 3.077950000000000000e+05 3.081160000000000000e+05 3.077090000000000000e+05 3.075880000000000000e+05 3.074180000000000000e+05 3.083400000000000000e+05 3.089340000000000000e+05 3.082180000000000000e+05 3.086440000000000000e+05 3.084360000000000000e+05 3.081580000000000000e+05 3.076700000000000000e+05 3.078380000000000000e+05 3.072040000000000000e+05 3.060260000000000000e+05 3.083410000000000000e+05 3.088960000000000000e+05 3.081890000000000000e+05 3.078160000000000000e+05 3.090870000000000000e+05 3.088710000000000000e+05 3.089690000000000000e+05 3.079850000000000000e+05 3.090210000000000000e+05 3.069420000000000000e+05 3.088140000000000000e+05 3.082870000000000000e+05 3.088590000000000000e+05 3.083560000000000000e+05 3.073760000000000000e+05 3.078040000000000000e+05 3.091790000000000000e+05 3.087580000000000000e+05 3.077130000000000000e+05 3.086520000000000000e+05 3.100220000000000000e+05 3.087140000000000000e+05 3.090220000000000000e+05 3.078890000000000000e+05 3.088030000000000000e+05 3.084020000000000000e+05 3.097820000000000000e+05 3.093590000000000000e+05 3.077480000000000000e+05 3.091100000000000000e+05 3.090110000000000000e+05 3.096450000000000000e+05 3.093380000000000000e+05 3.095740000000000000e+05 3.088070000000000000e+05 3.089760000000000000e+05 3.092400000000000000e+05 3.103210000000000000e+05 3.092940000000000000e+05 3.091530000000000000e+05 3.085060000000000000e+05 3.087510000000000000e+05 3.092140000000000000e+05 3.105960000000000000e+05 3.111030000000000000e+05 3.105440000000000000e+05 3.100200000000000000e+05 3.100260000000000000e+05 3.102630000000000000e+05 3.108560000000000000e+05 3.112740000000000000e+05 3.100310000000000000e+05 3.111850000000000000e+05 3.099800000000000000e+05 3.107960000000000000e+05 3.114530000000000000e+05 3.113970000000000000e+05 3.109430000000000000e+05 3.113750000000000000e+05 3.110160000000000000e+05 3.102820000000000000e+05 3.112110000000000000e+05 3.110140000000000000e+05 3.109960000000000000e+05 3.112430000000000000e+05 3.103690000000000000e+05 3.101150000000000000e+05 3.098020000000000000e+05 3.107420000000000000e+05 3.100990000000000000e+05 3.102430000000000000e+05 3.103670000000000000e+05 3.100360000000000000e+05 3.110840000000000000e+05 3.113430000000000000e+05 3.114780000000000000e+05 3.120180000000000000e+05 3.109570000000000000e+05 3.128470000000000000e+05 3.116860000000000000e+05 3.108240000000000000e+05 3.119500000000000000e+05 3.115020000000000000e+05 3.125040000000000000e+05 3.126640000000000000e+05 3.126400000000000000e+05 3.118200000000000000e+05 3.131420000000000000e+05 3.133730000000000000e+05 3.127480000000000000e+05 3.122130000000000000e+05 3.121500000000000000e+05 3.118180000000000000e+05 3.119390000000000000e+05 3.124880000000000000e+05 3.124670000000000000e+05 3.126230000000000000e+05 3.120010000000000000e+05 3.120420000000000000e+05 3.124360000000000000e+05 3.117860000000000000e+05 3.125550000000000000e+05 3.130560000000000000e+05 3.123950000000000000e+05 3.124150000000000000e+05 3.116380000000000000e+05 3.115920000000000000e+05 3.116430000000000000e+05 3.121510000000000000e+05 3.107650000000000000e+05 3.122990000000000000e+05 3.121450000000000000e+05 3.112160000000000000e+05 3.119230000000000000e+05 3.127630000000000000e+05 3.139900000000000000e+05 3.130420000000000000e+05 3.127810000000000000e+05 3.127000000000000000e+05 3.124820000000000000e+05 3.128440000000000000e+05 3.138320000000000000e+05 3.139080000000000000e+05 3.138660000000000000e+05 3.136940000000000000e+05 3.133960000000000000e+05 3.129520000000000000e+05 3.129620000000000000e+05 3.127590000000000000e+05 3.124210000000000000e+05 3.117650000000000000e+05 3.132960000000000000e+05 3.133350000000000000e+05 3.131660000000000000e+05 3.127190000000000000e+05 3.133340000000000000e+05 3.136230000000000000e+05 3.124580000000000000e+05 3.131260000000000000e+05 3.130950000000000000e+05 3.122050000000000000e+05 3.124280000000000000e+05 3.131020000000000000e+05 3.132300000000000000e+05 3.134700000000000000e+05 3.143790000000000000e+05 3.125110000000000000e+05 3.128390000000000000e+05 3.130730000000000000e+05 3.129560000000000000e+05 3.129420000000000000e+05 3.135750000000000000e+05 3.153090000000000000e+05 3.127280000000000000e+05 3.125590000000000000e+05 3.121330000000000000e+05 3.123850000000000000e+05 3.130290000000000000e+05 3.144980000000000000e+05 3.132140000000000000e+05 3.142430000000000000e+05 3.128780000000000000e+05 3.130460000000000000e+05 3.137490000000000000e+05 3.141010000000000000e+05 3.133530000000000000e+05 3.137260000000000000e+05 3.135540000000000000e+05 3.135410000000000000e+05 3.139610000000000000e+05 3.135240000000000000e+05 3.146910000000000000e+05 3.130670000000000000e+05 3.147730000000000000e+05 3.143820000000000000e+05 3.142860000000000000e+05 3.130050000000000000e+05 3.153510000000000000e+05 3.145960000000000000e+05 3.130080000000000000e+05 3.140710000000000000e+05 3.146110000000000000e+05 3.139410000000000000e+05 3.133490000000000000e+05 3.138010000000000000e+05 3.133380000000000000e+05 3.136490000000000000e+05 3.146740000000000000e+05 3.145150000000000000e+05 3.129380000000000000e+05 3.137440000000000000e+05 3.134930000000000000e+05 3.147790000000000000e+05 3.149860000000000000e+05 3.142520000000000000e+05 3.149850000000000000e+05 3.132290000000000000e+05 3.145850000000000000e+05 3.136050000000000000e+05 3.141270000000000000e+05 3.144330000000000000e+05 3.144880000000000000e+05 3.150990000000000000e+05 3.141790000000000000e+05 3.143990000000000000e+05 3.144570000000000000e+05 3.144130000000000000e+05 3.140020000000000000e+05 3.154940000000000000e+05 3.154020000000000000e+05 3.160140000000000000e+05 3.159470000000000000e+05 3.163800000000000000e+05 3.163240000000000000e+05 3.157680000000000000e+05 3.158060000000000000e+05 3.162610000000000000e+05 3.152480000000000000e+05 3.157200000000000000e+05 3.157000000000000000e+05 3.148340000000000000e+05 3.171730000000000000e+05 3.157600000000000000e+05 3.162970000000000000e+05 3.163540000000000000e+05 3.159630000000000000e+05 3.172020000000000000e+05 3.168440000000000000e+05 3.169610000000000000e+05 3.167190000000000000e+05 3.173570000000000000e+05 3.173500000000000000e+05 3.174100000000000000e+05 3.176050000000000000e+05 3.172600000000000000e+05 3.177460000000000000e+05 3.177950000000000000e+05 3.177670000000000000e+05 3.178560000000000000e+05 3.179790000000000000e+05 3.177550000000000000e+05 3.189720000000000000e+05 3.181390000000000000e+05 3.195570000000000000e+05 3.179800000000000000e+05 3.180940000000000000e+05 3.183580000000000000e+05 3.188520000000000000e+05 3.186350000000000000e+05 3.184320000000000000e+05 3.197010000000000000e+05 3.183230000000000000e+05 3.177640000000000000e+05 3.190440000000000000e+05 3.180140000000000000e+05 3.189740000000000000e+05 3.194400000000000000e+05 3.180560000000000000e+05 3.178590000000000000e+05 3.187160000000000000e+05 3.176930000000000000e+05 3.189800000000000000e+05 3.193430000000000000e+05 3.181970000000000000e+05 3.188470000000000000e+05 3.192340000000000000e+05 3.191080000000000000e+05 3.189280000000000000e+05 3.194200000000000000e+05 3.193370000000000000e+05 3.185120000000000000e+05 3.198490000000000000e+05 3.195930000000000000e+05 3.197720000000000000e+05 3.197820000000000000e+05 3.196970000000000000e+05 3.188150000000000000e+05 3.196170000000000000e+05 3.201350000000000000e+05 3.208500000000000000e+05 3.197010000000000000e+05 3.200330000000000000e+05 3.214060000000000000e+05 3.216790000000000000e+05 3.215820000000000000e+05 3.212570000000000000e+05 3.213610000000000000e+05 3.223970000000000000e+05 3.216420000000000000e+05 3.215220000000000000e+05 3.218680000000000000e+05 3.214240000000000000e+05 3.226660000000000000e+05 3.208330000000000000e+05 3.212500000000000000e+05 3.230720000000000000e+05 3.212800000000000000e+05 3.214430000000000000e+05 3.226010000000000000e+05 3.213560000000000000e+05 3.235540000000000000e+05 3.227060000000000000e+05 3.237220000000000000e+05 3.236610000000000000e+05 3.234990000000000000e+05 3.234680000000000000e+05 3.225930000000000000e+05 3.229690000000000000e+05 3.226120000000000000e+05 3.229410000000000000e+05 3.230510000000000000e+05 3.238930000000000000e+05 3.226540000000000000e+05 3.223270000000000000e+05 3.236340000000000000e+05 3.234070000000000000e+05 3.235710000000000000e+05 3.235930000000000000e+05 3.235990000000000000e+05 3.233770000000000000e+05 3.225210000000000000e+05 3.242520000000000000e+05 3.247170000000000000e+05 3.227070000000000000e+05 3.234360000000000000e+05 3.226320000000000000e+05 3.232000000000000000e+05 3.229900000000000000e+05 3.224070000000000000e+05 3.232300000000000000e+05 3.226380000000000000e+05 3.223690000000000000e+05 3.227240000000000000e+05 3.222190000000000000e+05 3.226670000000000000e+05 3.224530000000000000e+05 3.216400000000000000e+05 3.225190000000000000e+05 3.219280000000000000e+05 3.229530000000000000e+05 3.237380000000000000e+05 3.234040000000000000e+05 3.239720000000000000e+05 3.232970000000000000e+05 3.243180000000000000e+05 3.234020000000000000e+05 3.237440000000000000e+05 3.237030000000000000e+05 3.253250000000000000e+05 3.240520000000000000e+05 3.249310000000000000e+05 3.246860000000000000e+05 3.249030000000000000e+05 3.251750000000000000e+05 3.238900000000000000e+05 3.251230000000000000e+05 3.244310000000000000e+05 3.238910000000000000e+05 3.247360000000000000e+05 3.252290000000000000e+05 3.248790000000000000e+05 3.255260000000000000e+05 3.264270000000000000e+05 3.252920000000000000e+05 3.252210000000000000e+05 3.262180000000000000e+05 3.264560000000000000e+05 3.255960000000000000e+05 3.265580000000000000e+05 3.268710000000000000e+05 3.256030000000000000e+05 3.255920000000000000e+05 3.250700000000000000e+05 3.247880000000000000e+05 3.258160000000000000e+05 3.244550000000000000e+05 3.259230000000000000e+05 3.250380000000000000e+05 3.252280000000000000e+05 3.251790000000000000e+05 3.256000000000000000e+05 3.253600000000000000e+05 3.261430000000000000e+05 3.255820000000000000e+05 3.258400000000000000e+05 3.259670000000000000e+05 3.263850000000000000e+05 3.250910000000000000e+05 3.255320000000000000e+05 3.256930000000000000e+05 3.251980000000000000e+05 3.259220000000000000e+05 3.256830000000000000e+05 3.251890000000000000e+05 3.263900000000000000e+05 3.255280000000000000e+05 3.259790000000000000e+05 3.263780000000000000e+05 3.255510000000000000e+05 3.258350000000000000e+05 3.246670000000000000e+05 3.262060000000000000e+05 3.259660000000000000e+05 3.270010000000000000e+05 3.272210000000000000e+05 3.254700000000000000e+05 3.260670000000000000e+05 3.264030000000000000e+05 3.265970000000000000e+05 3.273640000000000000e+05 3.266100000000000000e+05 3.275710000000000000e+05 3.267920000000000000e+05 3.272940000000000000e+05 3.265410000000000000e+05 3.272530000000000000e+05 3.266880000000000000e+05 3.253330000000000000e+05 3.264220000000000000e+05 3.260660000000000000e+05 3.273200000000000000e+05 3.254430000000000000e+05 3.264050000000000000e+05 3.267660000000000000e+05 3.256590000000000000e+05 3.255660000000000000e+05 3.261410000000000000e+05 3.276610000000000000e+05 3.263700000000000000e+05 3.262820000000000000e+05 3.275370000000000000e+05 3.268910000000000000e+05 3.272270000000000000e+05 3.275430000000000000e+05 3.268410000000000000e+05 3.263690000000000000e+05 3.274040000000000000e+05 3.283400000000000000e+05 3.277710000000000000e+05 3.279310000000000000e+05 3.279210000000000000e+05 3.279870000000000000e+05 3.271240000000000000e+05 3.291290000000000000e+05 3.283160000000000000e+05 3.300680000000000000e+05 3.293500000000000000e+05 3.297300000000000000e+05 3.280740000000000000e+05 3.289280000000000000e+05 3.290360000000000000e+05 3.285830000000000000e+05 3.281740000000000000e+05 3.287600000000000000e+05 3.299750000000000000e+05 3.299830000000000000e+05 3.285170000000000000e+05 3.284710000000000000e+05 3.293460000000000000e+05 3.292130000000000000e+05 3.283160000000000000e+05 3.287860000000000000e+05 3.278780000000000000e+05 3.294270000000000000e+05 3.281650000000000000e+05 3.290830000000000000e+05 3.296760000000000000e+05 3.289910000000000000e+05 3.287200000000000000e+05 3.293140000000000000e+05 3.283150000000000000e+05 3.278660000000000000e+05 3.288020000000000000e+05 3.289850000000000000e+05 3.274610000000000000e+05 3.294470000000000000e+05 3.278210000000000000e+05 3.290280000000000000e+05 3.294080000000000000e+05 3.283540000000000000e+05 3.284290000000000000e+05 3.289030000000000000e+05 3.290090000000000000e+05 3.274170000000000000e+05 3.285660000000000000e+05 3.285510000000000000e+05 3.281880000000000000e+05 3.282450000000000000e+05 3.281110000000000000e+05 3.274600000000000000e+05 3.289860000000000000e+05 3.286020000000000000e+05 3.286520000000000000e+05 3.297040000000000000e+05 3.295360000000000000e+05 3.294810000000000000e+05 3.293050000000000000e+05 3.295020000000000000e+05 3.293090000000000000e+05 3.306090000000000000e+05 3.295570000000000000e+05 3.297400000000000000e+05 3.290510000000000000e+05 3.294660000000000000e+05 3.287360000000000000e+05 3.292580000000000000e+05 3.283170000000000000e+05 3.283830000000000000e+05 3.297160000000000000e+05 3.300420000000000000e+05 3.297510000000000000e+05 3.294320000000000000e+05 3.300350000000000000e+05 3.296280000000000000e+05 3.303020000000000000e+05 3.288370000000000000e+05 3.299900000000000000e+05 3.273300000000000000e+05 3.299020000000000000e+05 3.289210000000000000e+05 3.296500000000000000e+05 3.287610000000000000e+05 3.294940000000000000e+05 3.294330000000000000e+05 3.291050000000000000e+05 3.288550000000000000e+05 3.290590000000000000e+05 3.288560000000000000e+05 3.293090000000000000e+05 3.286700000000000000e+05 3.292380000000000000e+05 3.298500000000000000e+05 3.291660000000000000e+05 3.297350000000000000e+05 3.290630000000000000e+05 3.294640000000000000e+05 3.294690000000000000e+05 3.287170000000000000e+05 3.293420000000000000e+05 3.290830000000000000e+05 3.297350000000000000e+05 3.287220000000000000e+05 3.300530000000000000e+05 3.294600000000000000e+05 3.289030000000000000e+05 3.294340000000000000e+05 3.298770000000000000e+05 3.303860000000000000e+05 3.300360000000000000e+05 3.305550000000000000e+05 3.303800000000000000e+05 3.327630000000000000e+05 3.307640000000000000e+05 3.301980000000000000e+05 3.311430000000000000e+05 3.312340000000000000e+05 3.295860000000000000e+05 3.296560000000000000e+05 3.307690000000000000e+05 3.294230000000000000e+05 3.306910000000000000e+05 3.302730000000000000e+05 3.306330000000000000e+05 3.302610000000000000e+05 3.308570000000000000e+05 3.317860000000000000e+05 3.313870000000000000e+05 3.304540000000000000e+05 3.325620000000000000e+05 3.313800000000000000e+05 3.317890000000000000e+05 3.321710000000000000e+05 3.317110000000000000e+05 3.327400000000000000e+05 3.325180000000000000e+05 3.333830000000000000e+05 3.324960000000000000e+05 3.328700000000000000e+05 3.319010000000000000e+05 3.328950000000000000e+05 3.329470000000000000e+05 3.334640000000000000e+05 3.334940000000000000e+05 3.340280000000000000e+05 3.341640000000000000e+05 3.341930000000000000e+05 3.347790000000000000e+05 3.341760000000000000e+05 3.336710000000000000e+05 3.332430000000000000e+05 3.335400000000000000e+05 3.347680000000000000e+05 3.347980000000000000e+05 3.344010000000000000e+05 3.339530000000000000e+05 3.357410000000000000e+05 3.343050000000000000e+05 3.342460000000000000e+05 3.329410000000000000e+05 3.337290000000000000e+05 3.341340000000000000e+05 3.338550000000000000e+05 3.342050000000000000e+05 3.333600000000000000e+05 3.338140000000000000e+05 3.334330000000000000e+05 3.336450000000000000e+05 3.327690000000000000e+05 3.339520000000000000e+05 3.331710000000000000e+05 3.342370000000000000e+05 3.336220000000000000e+05 3.333030000000000000e+05 3.335580000000000000e+05 3.339490000000000000e+05 3.344450000000000000e+05 3.349130000000000000e+05 3.334880000000000000e+05 3.348630000000000000e+05 3.340910000000000000e+05 3.354240000000000000e+05 3.361320000000000000e+05 3.352200000000000000e+05 3.340300000000000000e+05 3.349850000000000000e+05 3.353120000000000000e+05 3.356440000000000000e+05 3.346120000000000000e+05 3.343590000000000000e+05 3.345410000000000000e+05 3.353710000000000000e+05 3.365520000000000000e+05 3.350930000000000000e+05 3.359680000000000000e+05 3.365350000000000000e+05 3.356990000000000000e+05 3.357260000000000000e+05 3.366200000000000000e+05 3.354050000000000000e+05 3.348300000000000000e+05 3.358090000000000000e+05 3.357120000000000000e+05 3.365950000000000000e+05 3.368370000000000000e+05 3.357150000000000000e+05 3.359360000000000000e+05 3.364570000000000000e+05 3.353640000000000000e+05 3.353280000000000000e+05 3.355980000000000000e+05 3.359490000000000000e+05 3.349730000000000000e+05 3.354910000000000000e+05 3.351700000000000000e+05 3.351070000000000000e+05 3.348970000000000000e+05 3.348630000000000000e+05 3.345990000000000000e+05 3.361730000000000000e+05 3.356960000000000000e+05 3.355230000000000000e+05 3.356210000000000000e+05 3.358460000000000000e+05 3.356320000000000000e+05 3.355570000000000000e+05 3.369390000000000000e+05 3.361190000000000000e+05 3.364940000000000000e+05 3.375170000000000000e+05 3.360870000000000000e+05 3.354740000000000000e+05 3.362850000000000000e+05 3.369710000000000000e+05 3.357700000000000000e+05 3.348550000000000000e+05 3.367880000000000000e+05 3.372850000000000000e+05 3.367840000000000000e+05 3.356750000000000000e+05 3.356130000000000000e+05 3.367730000000000000e+05 3.355240000000000000e+05 3.376650000000000000e+05 3.366740000000000000e+05 3.356120000000000000e+05 3.364300000000000000e+05 3.367320000000000000e+05 3.358920000000000000e+05 3.356620000000000000e+05 3.365400000000000000e+05 3.358700000000000000e+05 3.368290000000000000e+05 3.361240000000000000e+05 3.363710000000000000e+05 3.361420000000000000e+05 3.361680000000000000e+05 3.355350000000000000e+05 3.354040000000000000e+05 3.361720000000000000e+05 3.347510000000000000e+05 3.358830000000000000e+05 3.368750000000000000e+05 3.362180000000000000e+05 3.367410000000000000e+05 3.365000000000000000e+05 3.365700000000000000e+05 3.372350000000000000e+05 3.370560000000000000e+05 3.373910000000000000e+05 3.378480000000000000e+05 3.377170000000000000e+05 3.372760000000000000e+05 3.381690000000000000e+05 3.379630000000000000e+05 3.379620000000000000e+05 3.371140000000000000e+05 3.387030000000000000e+05 3.382770000000000000e+05 3.383860000000000000e+05 3.372950000000000000e+05 3.373470000000000000e+05 3.379700000000000000e+05 3.374330000000000000e+05 3.372770000000000000e+05 3.377490000000000000e+05 3.373640000000000000e+05 3.378560000000000000e+05 3.385520000000000000e+05 3.366980000000000000e+05 3.369780000000000000e+05 3.368790000000000000e+05 3.376070000000000000e+05 3.370600000000000000e+05 3.374690000000000000e+05 3.369020000000000000e+05 3.368990000000000000e+05 3.367940000000000000e+05 3.375440000000000000e+05 3.373810000000000000e+05 3.377180000000000000e+05 3.392090000000000000e+05 3.377080000000000000e+05 3.380870000000000000e+05 3.376950000000000000e+05 3.376900000000000000e+05 3.385460000000000000e+05 3.382150000000000000e+05 3.376180000000000000e+05 3.378210000000000000e+05 3.378250000000000000e+05 3.378260000000000000e+05 3.373160000000000000e+05 3.375160000000000000e+05 3.371730000000000000e+05 3.376660000000000000e+05 3.372450000000000000e+05 3.367980000000000000e+05 3.364520000000000000e+05 3.361440000000000000e+05 3.372050000000000000e+05 3.385160000000000000e+05 3.383240000000000000e+05 3.380810000000000000e+05 3.382940000000000000e+05 3.388110000000000000e+05 3.388270000000000000e+05 3.390280000000000000e+05 3.386830000000000000e+05 3.390300000000000000e+05 3.389020000000000000e+05 3.381400000000000000e+05 3.392490000000000000e+05 3.381080000000000000e+05 3.372950000000000000e+05 3.375230000000000000e+05 3.380050000000000000e+05 3.387130000000000000e+05 3.390600000000000000e+05 3.381480000000000000e+05 3.380480000000000000e+05 3.381210000000000000e+05 3.378420000000000000e+05 3.379660000000000000e+05 3.390120000000000000e+05 3.388680000000000000e+05 3.390530000000000000e+05 3.393900000000000000e+05 3.391240000000000000e+05 3.393770000000000000e+05 3.395240000000000000e+05 3.394920000000000000e+05 3.386360000000000000e+05 3.385810000000000000e+05 3.390560000000000000e+05 3.399180000000000000e+05 3.401640000000000000e+05 3.401100000000000000e+05 3.403470000000000000e+05 3.394080000000000000e+05 3.397750000000000000e+05 3.412640000000000000e+05 3.383890000000000000e+05 3.393970000000000000e+05 3.392740000000000000e+05 3.411130000000000000e+05 3.400840000000000000e+05 3.406000000000000000e+05 3.390260000000000000e+05 3.403310000000000000e+05 3.393280000000000000e+05 3.406610000000000000e+05 3.400220000000000000e+05 3.409010000000000000e+05 3.405500000000000000e+05 3.408650000000000000e+05 3.415130000000000000e+05 3.400190000000000000e+05 3.412570000000000000e+05 3.397130000000000000e+05 3.422340000000000000e+05 3.397560000000000000e+05 3.417680000000000000e+05 3.393320000000000000e+05 3.412540000000000000e+05 3.394520000000000000e+05 3.408100000000000000e+05 3.400910000000000000e+05 3.404250000000000000e+05 3.397340000000000000e+05 3.414190000000000000e+05 3.408340000000000000e+05 3.407820000000000000e+05 3.404650000000000000e+05 3.402590000000000000e+05 3.411320000000000000e+05 3.407650000000000000e+05 3.404020000000000000e+05 3.407380000000000000e+05 3.397940000000000000e+05 3.408800000000000000e+05 3.413190000000000000e+05 3.407370000000000000e+05 3.416030000000000000e+05 3.414230000000000000e+05 3.422640000000000000e+05 3.416250000000000000e+05 3.423300000000000000e+05 3.418800000000000000e+05 3.418780000000000000e+05 3.413090000000000000e+05 3.417000000000000000e+05 3.417430000000000000e+05 3.427700000000000000e+05 3.415980000000000000e+05 3.411680000000000000e+05 3.419990000000000000e+05 3.412950000000000000e+05 3.418680000000000000e+05 3.424140000000000000e+05 3.409890000000000000e+05 3.416940000000000000e+05 3.412940000000000000e+05 3.414420000000000000e+05 3.414210000000000000e+05 3.425510000000000000e+05 3.413100000000000000e+05 3.420040000000000000e+05 3.405340000000000000e+05 3.423070000000000000e+05 3.427560000000000000e+05 3.416600000000000000e+05 3.412500000000000000e+05 3.413660000000000000e+05 3.403550000000000000e+05 3.406670000000000000e+05 3.409380000000000000e+05 3.411130000000000000e+05 3.401460000000000000e+05 3.405060000000000000e+05 3.396940000000000000e+05 3.398320000000000000e+05 3.408270000000000000e+05 3.407220000000000000e+05 3.409900000000000000e+05 3.410110000000000000e+05 3.409120000000000000e+05 3.413270000000000000e+05 3.423360000000000000e+05 3.404860000000000000e+05 3.401510000000000000e+05 3.406110000000000000e+05 3.405790000000000000e+05 3.407520000000000000e+05 3.413420000000000000e+05 3.409300000000000000e+05 3.412410000000000000e+05 3.413680000000000000e+05 3.415660000000000000e+05 3.417790000000000000e+05 3.416810000000000000e+05 3.421230000000000000e+05 3.412330000000000000e+05 3.421010000000000000e+05 3.416760000000000000e+05 3.428750000000000000e+05 3.407030000000000000e+05 3.423240000000000000e+05 3.425700000000000000e+05 3.411330000000000000e+05 3.428000000000000000e+05 3.423510000000000000e+05 3.426150000000000000e+05 3.428160000000000000e+05 3.423150000000000000e+05 3.414590000000000000e+05 3.419760000000000000e+05 3.416470000000000000e+05 3.424690000000000000e+05 3.413480000000000000e+05 3.415180000000000000e+05 3.414950000000000000e+05 3.412200000000000000e+05 3.414860000000000000e+05 3.421590000000000000e+05 3.419540000000000000e+05 3.414790000000000000e+05 3.407540000000000000e+05 3.414710000000000000e+05 3.413030000000000000e+05 3.407580000000000000e+05 3.425970000000000000e+05 3.419260000000000000e+05 3.430140000000000000e+05 3.432870000000000000e+05 3.434950000000000000e+05 3.430820000000000000e+05 3.438710000000000000e+05 3.435010000000000000e+05 3.427210000000000000e+05 3.426370000000000000e+05 3.444810000000000000e+05 3.427390000000000000e+05 3.431540000000000000e+05 3.440040000000000000e+05 3.421120000000000000e+05 3.425440000000000000e+05 3.422480000000000000e+05 3.424730000000000000e+05 3.429330000000000000e+05 3.438580000000000000e+05 3.426420000000000000e+05 3.439550000000000000e+05 3.434800000000000000e+05 3.440200000000000000e+05 3.423950000000000000e+05 3.439550000000000000e+05 3.424340000000000000e+05 3.429220000000000000e+05 3.434400000000000000e+05 3.436360000000000000e+05 3.435740000000000000e+05 3.423160000000000000e+05 3.430250000000000000e+05 3.427900000000000000e+05 3.432560000000000000e+05 3.440140000000000000e+05 3.435890000000000000e+05 3.452260000000000000e+05 3.437910000000000000e+05 3.436980000000000000e+05 3.430660000000000000e+05 3.434120000000000000e+05 3.422800000000000000e+05 3.430420000000000000e+05 3.435690000000000000e+05 3.442460000000000000e+05 3.424370000000000000e+05 3.427410000000000000e+05 3.440800000000000000e+05 3.437620000000000000e+05 3.429300000000000000e+05 3.427510000000000000e+05 3.437970000000000000e+05 3.435070000000000000e+05 3.429880000000000000e+05 3.455410000000000000e+05 3.444220000000000000e+05 3.421840000000000000e+05 3.439270000000000000e+05 3.443980000000000000e+05 3.446420000000000000e+05 3.435390000000000000e+05 3.436700000000000000e+05 3.449860000000000000e+05 3.451930000000000000e+05 3.443800000000000000e+05 3.444030000000000000e+05 3.445040000000000000e+05 3.441060000000000000e+05 3.455180000000000000e+05 3.460110000000000000e+05 3.468150000000000000e+05 3.452080000000000000e+05 3.453920000000000000e+05 3.459320000000000000e+05 3.456370000000000000e+05 3.455330000000000000e+05 3.462610000000000000e+05 3.444710000000000000e+05 3.463470000000000000e+05 3.458440000000000000e+05 3.467010000000000000e+05 3.467220000000000000e+05 3.455750000000000000e+05 3.463570000000000000e+05 3.462400000000000000e+05 3.459000000000000000e+05 3.461110000000000000e+05 3.458030000000000000e+05 3.469760000000000000e+05 3.462040000000000000e+05 3.457010000000000000e+05 3.451230000000000000e+05 3.455730000000000000e+05 3.451020000000000000e+05 3.464110000000000000e+05 3.462110000000000000e+05 3.454530000000000000e+05 3.456980000000000000e+05 3.461220000000000000e+05 3.453300000000000000e+05 3.450270000000000000e+05 3.451290000000000000e+05 3.461140000000000000e+05 3.443930000000000000e+05 3.445880000000000000e+05 3.433190000000000000e+05 3.446750000000000000e+05 3.444240000000000000e+05 3.450410000000000000e+05 3.458820000000000000e+05 3.460850000000000000e+05 3.447030000000000000e+05 3.445470000000000000e+05 3.456800000000000000e+05 3.450410000000000000e+05 3.452190000000000000e+05 3.438570000000000000e+05 3.441540000000000000e+05 3.441300000000000000e+05 3.441080000000000000e+05 3.441480000000000000e+05 3.446690000000000000e+05 3.460090000000000000e+05 3.444460000000000000e+05 3.448910000000000000e+05 3.448460000000000000e+05 3.442010000000000000e+05 3.443170000000000000e+05 3.449830000000000000e+05 3.452110000000000000e+05 3.451500000000000000e+05 3.457540000000000000e+05 3.460410000000000000e+05 3.447130000000000000e+05 3.459000000000000000e+05 3.445240000000000000e+05 3.445060000000000000e+05 3.451310000000000000e+05 3.447910000000000000e+05 3.452000000000000000e+05 3.452150000000000000e+05 3.453680000000000000e+05 3.462700000000000000e+05 3.462850000000000000e+05 3.462260000000000000e+05 3.457300000000000000e+05 3.449010000000000000e+05 3.460760000000000000e+05 3.467510000000000000e+05 3.455360000000000000e+05 3.476020000000000000e+05 3.462180000000000000e+05 3.468230000000000000e+05 3.462830000000000000e+05 3.468180000000000000e+05 3.477730000000000000e+05 3.470310000000000000e+05 3.469740000000000000e+05 3.475410000000000000e+05 3.468030000000000000e+05 3.464040000000000000e+05 3.483120000000000000e+05 3.478730000000000000e+05 3.462000000000000000e+05 3.470090000000000000e+05 3.465680000000000000e+05 3.475420000000000000e+05 3.471050000000000000e+05 3.477710000000000000e+05 3.478610000000000000e+05 3.471880000000000000e+05 3.467000000000000000e+05 3.470910000000000000e+05 3.478160000000000000e+05 3.477510000000000000e+05 3.468350000000000000e+05 3.478090000000000000e+05 3.480240000000000000e+05 3.468360000000000000e+05 3.485620000000000000e+05 3.483030000000000000e+05 3.481360000000000000e+05 3.485010000000000000e+05 3.475170000000000000e+05 3.477500000000000000e+05 3.489330000000000000e+05 3.487190000000000000e+05 3.497260000000000000e+05 3.493290000000000000e+05 3.480230000000000000e+05 3.480540000000000000e+05 3.494270000000000000e+05 3.490390000000000000e+05 3.482140000000000000e+05 3.488100000000000000e+05 3.484370000000000000e+05 3.493140000000000000e+05 3.496630000000000000e+05 3.484550000000000000e+05 3.491050000000000000e+05 3.493460000000000000e+05 3.494590000000000000e+05 3.497900000000000000e+05 3.484290000000000000e+05 3.473580000000000000e+05 3.493640000000000000e+05 3.487910000000000000e+05 3.498090000000000000e+05 3.495740000000000000e+05 3.492290000000000000e+05 3.483100000000000000e+05 3.503390000000000000e+05 3.494600000000000000e+05 3.490280000000000000e+05 3.500450000000000000e+05 3.490270000000000000e+05 3.484490000000000000e+05 3.493440000000000000e+05 3.493130000000000000e+05 3.491670000000000000e+05 3.488750000000000000e+05 3.482960000000000000e+05 3.486030000000000000e+05 3.474710000000000000e+05 3.487220000000000000e+05 3.478500000000000000e+05 3.498350000000000000e+05 3.479590000000000000e+05 3.474450000000000000e+05 3.495430000000000000e+05 3.489520000000000000e+05 3.486360000000000000e+05 3.483240000000000000e+05 3.491340000000000000e+05 3.472290000000000000e+05 3.490810000000000000e+05 3.476750000000000000e+05 3.489170000000000000e+05 3.487700000000000000e+05 3.495280000000000000e+05 3.491190000000000000e+05 3.501760000000000000e+05 3.480690000000000000e+05 3.489400000000000000e+05 3.475800000000000000e+05 3.487750000000000000e+05 3.486380000000000000e+05 3.489690000000000000e+05 3.482200000000000000e+05 3.485430000000000000e+05 3.478630000000000000e+05 3.483540000000000000e+05 3.491540000000000000e+05 3.492870000000000000e+05 3.493170000000000000e+05 3.498540000000000000e+05 3.486150000000000000e+05 3.502190000000000000e+05 3.497500000000000000e+05 3.492720000000000000e+05 3.503470000000000000e+05 3.497730000000000000e+05 3.499150000000000000e+05 3.503160000000000000e+05 3.508000000000000000e+05 3.500840000000000000e+05 3.513490000000000000e+05 3.512960000000000000e+05 3.511950000000000000e+05 3.517240000000000000e+05 3.500360000000000000e+05 3.499580000000000000e+05 3.511510000000000000e+05 3.501040000000000000e+05 3.498610000000000000e+05 3.501560000000000000e+05 3.493770000000000000e+05 3.493790000000000000e+05 3.500700000000000000e+05 3.512430000000000000e+05 3.510580000000000000e+05 3.507350000000000000e+05 3.501270000000000000e+05 3.506140000000000000e+05 3.522840000000000000e+05 3.517350000000000000e+05 3.515560000000000000e+05 3.525140000000000000e+05 3.526390000000000000e+05 3.526750000000000000e+05 3.523410000000000000e+05 3.522200000000000000e+05 3.517220000000000000e+05 3.518160000000000000e+05 3.529270000000000000e+05 3.509740000000000000e+05 3.516070000000000000e+05 3.504270000000000000e+05 3.511400000000000000e+05 3.520720000000000000e+05 3.523380000000000000e+05 3.511310000000000000e+05 3.524930000000000000e+05 3.513920000000000000e+05 3.520030000000000000e+05 3.514190000000000000e+05 3.515260000000000000e+05 3.516610000000000000e+05 3.515680000000000000e+05 3.515210000000000000e+05 3.523440000000000000e+05 3.534210000000000000e+05 3.519130000000000000e+05 3.525370000000000000e+05 3.527190000000000000e+05 3.519640000000000000e+05 3.520960000000000000e+05 3.530400000000000000e+05 3.540340000000000000e+05 3.542110000000000000e+05 3.531910000000000000e+05 3.531560000000000000e+05 3.540660000000000000e+05 3.538400000000000000e+05 3.529630000000000000e+05 3.523080000000000000e+05 3.527570000000000000e+05 3.524200000000000000e+05 3.514050000000000000e+05 3.528030000000000000e+05 3.523970000000000000e+05 3.527690000000000000e+05 3.525100000000000000e+05 3.517140000000000000e+05 3.529130000000000000e+05 3.526170000000000000e+05 3.518610000000000000e+05 3.529020000000000000e+05 3.540870000000000000e+05 3.530730000000000000e+05 3.535310000000000000e+05 3.530190000000000000e+05 3.526340000000000000e+05 3.524900000000000000e+05 3.526900000000000000e+05 3.541350000000000000e+05 3.538400000000000000e+05 3.542390000000000000e+05 3.534740000000000000e+05 3.544970000000000000e+05 3.540100000000000000e+05 3.549350000000000000e+05 3.537380000000000000e+05 3.537310000000000000e+05 3.541140000000000000e+05 3.544180000000000000e+05 3.535570000000000000e+05 3.545470000000000000e+05 3.549790000000000000e+05 3.558850000000000000e+05 3.559720000000000000e+05 3.552440000000000000e+05 3.547970000000000000e+05 3.556700000000000000e+05 3.544980000000000000e+05 3.548290000000000000e+05 3.543630000000000000e+05 3.541120000000000000e+05 3.548440000000000000e+05 3.549560000000000000e+05 3.542380000000000000e+05 3.538570000000000000e+05 3.548370000000000000e+05 3.543570000000000000e+05 3.529230000000000000e+05 3.540550000000000000e+05 3.542910000000000000e+05 3.547520000000000000e+05 3.543440000000000000e+05 3.541440000000000000e+05 3.550880000000000000e+05 3.554500000000000000e+05 3.554500000000000000e+05 3.554210000000000000e+05 3.553430000000000000e+05 3.546710000000000000e+05 3.541130000000000000e+05 3.540950000000000000e+05 3.549140000000000000e+05 3.536270000000000000e+05 3.542140000000000000e+05 3.544390000000000000e+05 3.549100000000000000e+05 3.550030000000000000e+05 3.551610000000000000e+05 3.542420000000000000e+05 3.547530000000000000e+05 3.542530000000000000e+05 3.549760000000000000e+05 3.544300000000000000e+05 3.537680000000000000e+05 3.537090000000000000e+05 3.546070000000000000e+05 3.557090000000000000e+05 3.542130000000000000e+05 3.541760000000000000e+05 3.550510000000000000e+05 3.545060000000000000e+05 3.548990000000000000e+05 3.555100000000000000e+05 3.543630000000000000e+05 3.549370000000000000e+05 3.547660000000000000e+05 3.547360000000000000e+05 3.538180000000000000e+05 3.534850000000000000e+05 3.547210000000000000e+05 3.542650000000000000e+05 3.544590000000000000e+05 3.530100000000000000e+05 3.530720000000000000e+05 3.541710000000000000e+05 3.543970000000000000e+05 3.541100000000000000e+05 3.554150000000000000e+05 3.547620000000000000e+05 3.547720000000000000e+05 3.542000000000000000e+05 3.551830000000000000e+05 3.552320000000000000e+05 3.553720000000000000e+05 3.556570000000000000e+05 3.562700000000000000e+05 3.544090000000000000e+05 3.552500000000000000e+05 3.549690000000000000e+05 3.553660000000000000e+05 3.551770000000000000e+05 3.547140000000000000e+05 3.558610000000000000e+05 3.559700000000000000e+05 3.556320000000000000e+05 3.553800000000000000e+05 3.559230000000000000e+05 3.524990000000000000e+05 3.549760000000000000e+05 3.554930000000000000e+05 3.553680000000000000e+05 3.557680000000000000e+05 3.546720000000000000e+05 3.561370000000000000e+05 3.554790000000000000e+05 3.560300000000000000e+05 3.557140000000000000e+05 3.559390000000000000e+05 3.568380000000000000e+05 3.560570000000000000e+05 3.568930000000000000e+05 3.559780000000000000e+05 3.556730000000000000e+05 3.563190000000000000e+05 3.546470000000000000e+05 3.547790000000000000e+05 3.562400000000000000e+05 3.567780000000000000e+05 3.562590000000000000e+05 3.552990000000000000e+05 3.563590000000000000e+05 3.561080000000000000e+05 3.562410000000000000e+05 3.560700000000000000e+05 3.562500000000000000e+05 3.557900000000000000e+05 3.575950000000000000e+05 3.575540000000000000e+05 3.565250000000000000e+05 3.577820000000000000e+05 3.560510000000000000e+05 3.571680000000000000e+05 3.564220000000000000e+05 3.573950000000000000e+05 3.572000000000000000e+05 3.564150000000000000e+05 3.577800000000000000e+05 3.564180000000000000e+05 3.571490000000000000e+05 3.562320000000000000e+05 3.554510000000000000e+05 3.560760000000000000e+05 3.568160000000000000e+05 3.561840000000000000e+05 3.562670000000000000e+05 3.559400000000000000e+05 3.548000000000000000e+05 3.547430000000000000e+05 3.558910000000000000e+05 3.554670000000000000e+05 3.567010000000000000e+05 3.554820000000000000e+05 3.568960000000000000e+05 3.559980000000000000e+05 3.561630000000000000e+05 3.573290000000000000e+05 3.561640000000000000e+05 3.564980000000000000e+05 3.560210000000000000e+05 3.561050000000000000e+05 3.550740000000000000e+05 3.563930000000000000e+05 3.552290000000000000e+05 3.561390000000000000e+05 3.551920000000000000e+05 3.559360000000000000e+05 3.550020000000000000e+05 3.556530000000000000e+05 3.555770000000000000e+05 3.545130000000000000e+05 3.555510000000000000e+05 3.550060000000000000e+05 3.540240000000000000e+05 3.572080000000000000e+05 3.551270000000000000e+05 3.553760000000000000e+05 3.542010000000000000e+05 3.544020000000000000e+05 3.550670000000000000e+05 3.543090000000000000e+05 3.539620000000000000e+05 3.547770000000000000e+05 3.548310000000000000e+05 3.554480000000000000e+05 3.543250000000000000e+05 3.530530000000000000e+05 3.538300000000000000e+05 3.547290000000000000e+05 3.538480000000000000e+05 3.545610000000000000e+05 3.544760000000000000e+05 3.546250000000000000e+05 3.547560000000000000e+05 3.546060000000000000e+05 3.542640000000000000e+05 3.545180000000000000e+05 3.551140000000000000e+05 3.556690000000000000e+05 3.545790000000000000e+05 3.543630000000000000e+05 3.542030000000000000e+05 3.547330000000000000e+05 3.550610000000000000e+05 3.545490000000000000e+05 3.550770000000000000e+05 3.550980000000000000e+05 3.534140000000000000e+05 3.531990000000000000e+05 3.544000000000000000e+05 3.550420000000000000e+05 3.545790000000000000e+05 3.545930000000000000e+05 3.554270000000000000e+05 3.541630000000000000e+05 3.550090000000000000e+05 3.551850000000000000e+05 3.551310000000000000e+05 3.554760000000000000e+05 3.555050000000000000e+05 3.551890000000000000e+05 3.550760000000000000e+05 3.539790000000000000e+05 3.562150000000000000e+05 3.559180000000000000e+05 3.553540000000000000e+05 3.556610000000000000e+05 3.552900000000000000e+05 3.553290000000000000e+05 3.556450000000000000e+05 3.564090000000000000e+05 3.550980000000000000e+05 3.552150000000000000e+05 3.559340000000000000e+05 3.556280000000000000e+05 3.547100000000000000e+05 3.563040000000000000e+05 3.534380000000000000e+05 3.536310000000000000e+05 3.533650000000000000e+05 3.542880000000000000e+05 3.534790000000000000e+05 3.546440000000000000e+05 3.535800000000000000e+05 3.544270000000000000e+05 3.541830000000000000e+05 3.554660000000000000e+05 3.545210000000000000e+05 3.550200000000000000e+05 3.556280000000000000e+05 3.553930000000000000e+05 3.544460000000000000e+05 3.558120000000000000e+05 3.556170000000000000e+05 3.559210000000000000e+05 3.561050000000000000e+05 3.559120000000000000e+05 3.563810000000000000e+05 3.559040000000000000e+05 3.558250000000000000e+05 3.551290000000000000e+05 3.541640000000000000e+05 3.548220000000000000e+05 3.553990000000000000e+05 3.556700000000000000e+05 3.545260000000000000e+05 3.534700000000000000e+05 3.543560000000000000e+05 3.550230000000000000e+05 3.552570000000000000e+05 3.563750000000000000e+05 3.559420000000000000e+05 3.565000000000000000e+05 3.549290000000000000e+05 3.553620000000000000e+05 3.560770000000000000e+05 3.566850000000000000e+05 3.561350000000000000e+05 3.560410000000000000e+05 3.570680000000000000e+05 3.570650000000000000e+05 3.553930000000000000e+05 3.559410000000000000e+05 3.555880000000000000e+05 3.556130000000000000e+05 3.549380000000000000e+05 3.554220000000000000e+05 3.553670000000000000e+05 3.560160000000000000e+05 3.571210000000000000e+05 3.559640000000000000e+05 3.572890000000000000e+05 3.553270000000000000e+05 3.566000000000000000e+05 3.569940000000000000e+05 3.561650000000000000e+05 3.556220000000000000e+05 3.565420000000000000e+05 3.573300000000000000e+05 3.569920000000000000e+05 3.564490000000000000e+05 3.572600000000000000e+05 3.565950000000000000e+05 3.570910000000000000e+05 3.574620000000000000e+05 3.566010000000000000e+05 3.569340000000000000e+05 3.562880000000000000e+05 3.568110000000000000e+05 3.572910000000000000e+05 3.573620000000000000e+05 3.572310000000000000e+05 3.573890000000000000e+05 3.563780000000000000e+05 3.562890000000000000e+05 3.560620000000000000e+05 3.557780000000000000e+05 3.555540000000000000e+05 3.559700000000000000e+05 3.548080000000000000e+05 3.563810000000000000e+05 3.561420000000000000e+05 3.575840000000000000e+05 3.569750000000000000e+05 3.567200000000000000e+05 3.568180000000000000e+05 3.572820000000000000e+05 3.578210000000000000e+05 3.555350000000000000e+05 3.557170000000000000e+05 3.567210000000000000e+05 3.562850000000000000e+05 3.563480000000000000e+05 3.560190000000000000e+05 3.551980000000000000e+05 3.576560000000000000e+05 3.568190000000000000e+05 3.565440000000000000e+05 3.569520000000000000e+05 3.579720000000000000e+05 3.581610000000000000e+05 3.573750000000000000e+05 3.564920000000000000e+05 3.576740000000000000e+05 3.570280000000000000e+05 3.566260000000000000e+05 3.561860000000000000e+05 3.569310000000000000e+05 3.562150000000000000e+05 3.553330000000000000e+05 3.567000000000000000e+05 3.563070000000000000e+05 3.556170000000000000e+05 3.555430000000000000e+05 3.562420000000000000e+05 3.565450000000000000e+05 3.572340000000000000e+05 3.568080000000000000e+05 3.577980000000000000e+05 3.576640000000000000e+05 3.561650000000000000e+05 3.564260000000000000e+05 3.563380000000000000e+05 3.562510000000000000e+05 3.566860000000000000e+05 3.561740000000000000e+05 3.557320000000000000e+05 3.562280000000000000e+05 3.560720000000000000e+05 3.566690000000000000e+05 3.566100000000000000e+05 3.571070000000000000e+05 3.572610000000000000e+05 3.580070000000000000e+05 3.565970000000000000e+05 3.575870000000000000e+05 3.577660000000000000e+05 3.566870000000000000e+05 3.579120000000000000e+05 3.579150000000000000e+05 3.581540000000000000e+05 3.590420000000000000e+05 3.594060000000000000e+05 3.585460000000000000e+05 3.583400000000000000e+05 3.596440000000000000e+05 3.591240000000000000e+05 3.577130000000000000e+05 3.587750000000000000e+05 3.582880000000000000e+05 3.590290000000000000e+05 3.585840000000000000e+05 3.591290000000000000e+05 3.597810000000000000e+05 3.592560000000000000e+05 3.598440000000000000e+05 3.600310000000000000e+05 3.605850000000000000e+05 3.606610000000000000e+05 3.604860000000000000e+05 3.606300000000000000e+05 3.599410000000000000e+05 3.618770000000000000e+05 3.605780000000000000e+05 3.607760000000000000e+05 3.594950000000000000e+05 3.592920000000000000e+05 3.605800000000000000e+05 3.604370000000000000e+05 3.613280000000000000e+05 3.605200000000000000e+05 3.612180000000000000e+05 3.607310000000000000e+05 3.605700000000000000e+05 3.607950000000000000e+05 3.605680000000000000e+05 3.603120000000000000e+05 3.608870000000000000e+05 3.599420000000000000e+05 3.606910000000000000e+05 3.622910000000000000e+05 3.598840000000000000e+05 3.600750000000000000e+05 3.599410000000000000e+05 3.604100000000000000e+05 3.603550000000000000e+05 3.612640000000000000e+05 3.615940000000000000e+05 3.599560000000000000e+05 3.604420000000000000e+05 3.602420000000000000e+05 3.614760000000000000e+05 3.609340000000000000e+05 3.611410000000000000e+05 3.615130000000000000e+05 3.612370000000000000e+05 3.618340000000000000e+05 3.608950000000000000e+05 3.609900000000000000e+05 3.622080000000000000e+05 3.620430000000000000e+05 3.610540000000000000e+05 3.616630000000000000e+05 3.610510000000000000e+05 3.618840000000000000e+05 3.604050000000000000e+05 3.605120000000000000e+05 3.620380000000000000e+05 3.612650000000000000e+05 3.605330000000000000e+05 3.613270000000000000e+05 3.616440000000000000e+05 3.614580000000000000e+05 3.608740000000000000e+05 3.614330000000000000e+05 3.605050000000000000e+05 3.597330000000000000e+05 3.616440000000000000e+05 3.611580000000000000e+05 3.600380000000000000e+05 3.598900000000000000e+05 3.617690000000000000e+05 3.603270000000000000e+05 3.599150000000000000e+05 3.606630000000000000e+05 3.616570000000000000e+05 3.620970000000000000e+05 3.607290000000000000e+05 3.614000000000000000e+05 3.623540000000000000e+05 3.624190000000000000e+05 3.627600000000000000e+05 3.626740000000000000e+05 3.607680000000000000e+05 3.607240000000000000e+05 3.611290000000000000e+05 3.612560000000000000e+05 3.609300000000000000e+05 3.606380000000000000e+05 3.610760000000000000e+05 3.616670000000000000e+05 3.620320000000000000e+05 3.612290000000000000e+05 3.621000000000000000e+05 3.617930000000000000e+05 3.623030000000000000e+05 3.613490000000000000e+05 3.613630000000000000e+05 3.611540000000000000e+05 3.622780000000000000e+05 3.616460000000000000e+05 3.606640000000000000e+05 3.606770000000000000e+05 3.614570000000000000e+05 3.616580000000000000e+05 3.617580000000000000e+05 3.632760000000000000e+05 3.624760000000000000e+05 3.635410000000000000e+05 3.624460000000000000e+05 3.638310000000000000e+05 3.636470000000000000e+05 3.633660000000000000e+05 3.634660000000000000e+05 3.632530000000000000e+05 3.627490000000000000e+05 3.628230000000000000e+05 3.622450000000000000e+05 3.625330000000000000e+05 3.613040000000000000e+05 3.641940000000000000e+05 3.630480000000000000e+05 3.631980000000000000e+05 3.635540000000000000e+05 3.640290000000000000e+05 3.622050000000000000e+05 3.620740000000000000e+05 3.630620000000000000e+05 3.632610000000000000e+05 3.620980000000000000e+05 3.628060000000000000e+05 3.633910000000000000e+05 3.642900000000000000e+05 3.646000000000000000e+05 3.643080000000000000e+05 3.637910000000000000e+05 3.643390000000000000e+05 3.633670000000000000e+05 3.633440000000000000e+05 3.645350000000000000e+05 3.633970000000000000e+05 3.631530000000000000e+05 3.624450000000000000e+05 3.629600000000000000e+05 3.636340000000000000e+05 3.623080000000000000e+05 3.626740000000000000e+05 3.633200000000000000e+05 3.633370000000000000e+05 3.625430000000000000e+05 3.620810000000000000e+05 3.626410000000000000e+05 3.633270000000000000e+05 3.631290000000000000e+05 3.621660000000000000e+05 3.621230000000000000e+05 3.629530000000000000e+05 3.632420000000000000e+05 3.642090000000000000e+05 3.636850000000000000e+05 3.631660000000000000e+05 3.626430000000000000e+05 3.618880000000000000e+05 3.625520000000000000e+05 3.624500000000000000e+05 3.622260000000000000e+05 3.621160000000000000e+05 3.620470000000000000e+05 3.621020000000000000e+05 3.625880000000000000e+05 3.620450000000000000e+05 3.624900000000000000e+05 3.628490000000000000e+05 3.640070000000000000e+05 3.631850000000000000e+05 3.632040000000000000e+05 3.632060000000000000e+05 3.630400000000000000e+05 3.622580000000000000e+05 3.624280000000000000e+05 3.634560000000000000e+05 3.623650000000000000e+05 3.629450000000000000e+05 3.614530000000000000e+05 3.631380000000000000e+05 3.625850000000000000e+05 3.629230000000000000e+05 3.636340000000000000e+05 3.636820000000000000e+05 3.631720000000000000e+05 3.643300000000000000e+05 3.643970000000000000e+05 3.638140000000000000e+05 3.641050000000000000e+05 3.647350000000000000e+05 3.653830000000000000e+05 3.645360000000000000e+05 3.648250000000000000e+05 3.636180000000000000e+05 3.649960000000000000e+05 3.646750000000000000e+05 3.634630000000000000e+05 3.638400000000000000e+05 3.628740000000000000e+05 3.633230000000000000e+05 3.641710000000000000e+05 3.636980000000000000e+05 3.637090000000000000e+05 3.621960000000000000e+05 3.633620000000000000e+05 3.635780000000000000e+05 3.633750000000000000e+05 3.624520000000000000e+05 3.622790000000000000e+05 3.624300000000000000e+05 3.630450000000000000e+05 3.646400000000000000e+05 3.637060000000000000e+05 3.637170000000000000e+05 3.650220000000000000e+05 3.643110000000000000e+05 3.644250000000000000e+05 3.646940000000000000e+05 3.644440000000000000e+05 3.641870000000000000e+05 3.647350000000000000e+05 3.646570000000000000e+05 3.652460000000000000e+05 3.639300000000000000e+05 3.643410000000000000e+05 3.648400000000000000e+05 3.650660000000000000e+05 3.647500000000000000e+05 3.656150000000000000e+05 3.640900000000000000e+05 3.649850000000000000e+05 3.633980000000000000e+05 3.635630000000000000e+05 3.637760000000000000e+05 3.634660000000000000e+05 3.638070000000000000e+05 3.642700000000000000e+05 3.627430000000000000e+05 3.616660000000000000e+05 3.639690000000000000e+05 3.639190000000000000e+05 3.627130000000000000e+05 3.637110000000000000e+05 3.640140000000000000e+05 3.641800000000000000e+05 3.642250000000000000e+05 3.628240000000000000e+05 3.630600000000000000e+05 3.636780000000000000e+05 3.642580000000000000e+05 3.629920000000000000e+05 3.634850000000000000e+05 3.639470000000000000e+05 3.633780000000000000e+05 3.635480000000000000e+05 3.640680000000000000e+05 3.635920000000000000e+05 3.631790000000000000e+05 3.631680000000000000e+05 3.632490000000000000e+05 3.631970000000000000e+05 3.638930000000000000e+05 3.627960000000000000e+05 3.650820000000000000e+05 3.627490000000000000e+05 3.635340000000000000e+05 3.632790000000000000e+05 3.629340000000000000e+05 3.646360000000000000e+05 3.631300000000000000e+05 3.634450000000000000e+05 3.630690000000000000e+05 3.642120000000000000e+05 3.632910000000000000e+05 3.629230000000000000e+05 3.640760000000000000e+05 3.641290000000000000e+05 3.632880000000000000e+05 3.645800000000000000e+05 3.644150000000000000e+05 3.635080000000000000e+05 3.650910000000000000e+05 3.641190000000000000e+05 3.639300000000000000e+05 3.636590000000000000e+05 3.631710000000000000e+05 3.629710000000000000e+05 3.639970000000000000e+05 3.637920000000000000e+05 3.633580000000000000e+05 3.634720000000000000e+05 3.633340000000000000e+05 3.642710000000000000e+05 3.639000000000000000e+05 3.638230000000000000e+05 3.651810000000000000e+05 3.653510000000000000e+05 3.647600000000000000e+05 3.640220000000000000e+05 3.656240000000000000e+05 3.645150000000000000e+05 3.650340000000000000e+05 3.650980000000000000e+05 3.630610000000000000e+05 3.642120000000000000e+05 3.641570000000000000e+05 3.634240000000000000e+05 3.648960000000000000e+05 3.654980000000000000e+05 3.649980000000000000e+05 3.655350000000000000e+05 3.652710000000000000e+05 3.641450000000000000e+05 3.652850000000000000e+05 3.649000000000000000e+05 3.657060000000000000e+05 3.648080000000000000e+05 3.655090000000000000e+05 3.650710000000000000e+05 3.659300000000000000e+05 3.654950000000000000e+05 3.654180000000000000e+05 3.654110000000000000e+05 3.644590000000000000e+05 3.647620000000000000e+05 3.646310000000000000e+05 3.651380000000000000e+05 3.654590000000000000e+05 3.651940000000000000e+05 3.638880000000000000e+05 3.658610000000000000e+05 3.654880000000000000e+05 3.652680000000000000e+05 3.643140000000000000e+05 3.653770000000000000e+05 3.649320000000000000e+05 3.647380000000000000e+05 3.650970000000000000e+05 3.663630000000000000e+05 3.656810000000000000e+05 3.659390000000000000e+05 3.668240000000000000e+05 3.666680000000000000e+05 3.655070000000000000e+05 3.662240000000000000e+05 3.651320000000000000e+05 3.654010000000000000e+05 3.652740000000000000e+05 3.662200000000000000e+05 3.644920000000000000e+05 3.662240000000000000e+05 3.670490000000000000e+05 3.641020000000000000e+05 3.661920000000000000e+05 3.669860000000000000e+05 3.653510000000000000e+05 3.654670000000000000e+05 3.668810000000000000e+05 3.657070000000000000e+05 3.663350000000000000e+05 3.665070000000000000e+05 3.674780000000000000e+05 3.660480000000000000e+05 3.665990000000000000e+05 3.663310000000000000e+05 3.664310000000000000e+05 3.667410000000000000e+05 3.662950000000000000e+05 3.652730000000000000e+05 3.671520000000000000e+05 3.670310000000000000e+05 3.650920000000000000e+05 3.665280000000000000e+05 3.676330000000000000e+05 3.669700000000000000e+05 3.666090000000000000e+05 3.664900000000000000e+05 3.661020000000000000e+05 3.678250000000000000e+05 3.666540000000000000e+05 3.670170000000000000e+05 3.658610000000000000e+05 3.671700000000000000e+05 3.655920000000000000e+05 3.664780000000000000e+05 3.663420000000000000e+05 3.652590000000000000e+05 3.668920000000000000e+05 3.656480000000000000e+05 3.654540000000000000e+05 3.664740000000000000e+05 3.658030000000000000e+05 3.661290000000000000e+05 3.656430000000000000e+05 3.675970000000000000e+05 3.671470000000000000e+05 3.684530000000000000e+05 3.666480000000000000e+05 3.657010000000000000e+05 3.669320000000000000e+05 3.667120000000000000e+05 3.669530000000000000e+05 3.665300000000000000e+05 3.662890000000000000e+05 3.677090000000000000e+05 3.693760000000000000e+05 3.675960000000000000e+05 3.685880000000000000e+05 3.671500000000000000e+05 3.673420000000000000e+05 3.674060000000000000e+05 3.661440000000000000e+05 3.676080000000000000e+05 3.660680000000000000e+05 3.667950000000000000e+05 3.667380000000000000e+05 3.668920000000000000e+05 3.688320000000000000e+05 3.670470000000000000e+05 3.668350000000000000e+05 3.670430000000000000e+05 3.667300000000000000e+05 3.667690000000000000e+05 3.652770000000000000e+05 3.663090000000000000e+05 3.663440000000000000e+05 3.668760000000000000e+05 3.666390000000000000e+05 3.675940000000000000e+05 3.671260000000000000e+05 3.677340000000000000e+05 3.683090000000000000e+05 3.674360000000000000e+05 3.664210000000000000e+05 3.682010000000000000e+05 3.690860000000000000e+05 3.679110000000000000e+05 3.679410000000000000e+05 3.676510000000000000e+05 3.682060000000000000e+05 3.668940000000000000e+05 3.676950000000000000e+05 3.672570000000000000e+05 3.680720000000000000e+05 3.677670000000000000e+05 3.665690000000000000e+05 3.684000000000000000e+05 3.668870000000000000e+05 3.677580000000000000e+05 3.681410000000000000e+05 3.677910000000000000e+05 3.681520000000000000e+05 3.686930000000000000e+05 3.686550000000000000e+05 3.688310000000000000e+05 3.675310000000000000e+05 3.683430000000000000e+05 3.685640000000000000e+05 3.688320000000000000e+05 3.686700000000000000e+05 3.695350000000000000e+05 3.691270000000000000e+05 3.682950000000000000e+05 3.687850000000000000e+05 3.692390000000000000e+05 3.678260000000000000e+05 3.692010000000000000e+05 3.699150000000000000e+05 3.691100000000000000e+05 3.703530000000000000e+05 3.700050000000000000e+05 3.688110000000000000e+05 3.700210000000000000e+05 3.696000000000000000e+05 3.682300000000000000e+05 3.692360000000000000e+05 3.698650000000000000e+05 3.693930000000000000e+05 3.697040000000000000e+05 3.694560000000000000e+05 3.692650000000000000e+05 3.691690000000000000e+05 3.695350000000000000e+05 3.698570000000000000e+05 3.696310000000000000e+05 3.695950000000000000e+05 3.690440000000000000e+05 3.690200000000000000e+05 3.691820000000000000e+05 3.690650000000000000e+05 3.694590000000000000e+05 3.681450000000000000e+05 3.695040000000000000e+05 3.691840000000000000e+05 3.693270000000000000e+05 3.699770000000000000e+05 3.702450000000000000e+05 3.701730000000000000e+05 3.695710000000000000e+05 3.685900000000000000e+05 3.692530000000000000e+05 3.680710000000000000e+05 3.688720000000000000e+05 3.677280000000000000e+05 3.685920000000000000e+05 3.686950000000000000e+05 3.703010000000000000e+05 3.688670000000000000e+05 3.700980000000000000e+05 3.691070000000000000e+05 3.690250000000000000e+05 3.708560000000000000e+05 3.699470000000000000e+05 3.698120000000000000e+05 3.693310000000000000e+05 3.687310000000000000e+05 3.702270000000000000e+05 3.696250000000000000e+05 3.696070000000000000e+05 3.691700000000000000e+05 3.699750000000000000e+05 3.698930000000000000e+05 3.704240000000000000e+05 3.698630000000000000e+05 3.699770000000000000e+05 3.692590000000000000e+05 3.704510000000000000e+05 3.693780000000000000e+05 3.697350000000000000e+05 3.695690000000000000e+05 3.691650000000000000e+05 3.683980000000000000e+05 3.697580000000000000e+05 3.697860000000000000e+05 3.692730000000000000e+05 3.691040000000000000e+05 3.698280000000000000e+05 3.685060000000000000e+05 3.708980000000000000e+05 3.695410000000000000e+05 3.704200000000000000e+05 3.700970000000000000e+05 3.703740000000000000e+05 3.691320000000000000e+05 3.701330000000000000e+05 3.691970000000000000e+05 3.695090000000000000e+05 3.697370000000000000e+05 3.698040000000000000e+05 3.700810000000000000e+05 3.695360000000000000e+05 3.701820000000000000e+05 3.694670000000000000e+05 3.715080000000000000e+05 3.705250000000000000e+05 3.691950000000000000e+05 3.704150000000000000e+05 3.708990000000000000e+05 3.694710000000000000e+05 3.691650000000000000e+05 3.696160000000000000e+05 3.688420000000000000e+05 3.689880000000000000e+05 3.695630000000000000e+05 3.693700000000000000e+05 3.697550000000000000e+05 3.710520000000000000e+05 3.706840000000000000e+05 3.703830000000000000e+05 3.711550000000000000e+05 3.709110000000000000e+05 3.698670000000000000e+05 3.706830000000000000e+05 3.702190000000000000e+05 3.685580000000000000e+05 3.707880000000000000e+05 3.697000000000000000e+05 3.699940000000000000e+05 3.691800000000000000e+05 3.688900000000000000e+05 3.690290000000000000e+05 3.684790000000000000e+05 3.680440000000000000e+05 3.689820000000000000e+05 3.687110000000000000e+05 3.691290000000000000e+05 3.702970000000000000e+05 3.698060000000000000e+05 3.685020000000000000e+05 3.700990000000000000e+05 3.689220000000000000e+05 3.685080000000000000e+05 3.703630000000000000e+05 3.690400000000000000e+05 3.691730000000000000e+05 3.697290000000000000e+05 3.699490000000000000e+05 3.687870000000000000e+05 3.687510000000000000e+05 3.679160000000000000e+05 3.691510000000000000e+05 3.703400000000000000e+05 3.674190000000000000e+05 3.684110000000000000e+05 3.676380000000000000e+05 3.676320000000000000e+05 3.686400000000000000e+05 3.684260000000000000e+05 3.706830000000000000e+05 3.709070000000000000e+05 3.698610000000000000e+05 3.686580000000000000e+05 3.677910000000000000e+05 3.691070000000000000e+05 3.682390000000000000e+05 3.695030000000000000e+05 3.690370000000000000e+05 3.687060000000000000e+05 3.688800000000000000e+05 3.681520000000000000e+05 3.681570000000000000e+05 3.690450000000000000e+05 3.700610000000000000e+05 3.683060000000000000e+05 3.698270000000000000e+05 3.695670000000000000e+05 3.689650000000000000e+05 3.694310000000000000e+05 3.689960000000000000e+05 3.695730000000000000e+05 3.687730000000000000e+05 3.698150000000000000e+05 3.691580000000000000e+05 3.690910000000000000e+05 3.695160000000000000e+05 3.688850000000000000e+05 3.692740000000000000e+05 3.699880000000000000e+05 3.710460000000000000e+05 3.701110000000000000e+05 3.697900000000000000e+05 3.698950000000000000e+05 3.703080000000000000e+05 3.707170000000000000e+05 3.711950000000000000e+05 3.713580000000000000e+05 3.711260000000000000e+05 3.709330000000000000e+05 3.717040000000000000e+05 3.691050000000000000e+05 3.704660000000000000e+05 3.693100000000000000e+05 3.701280000000000000e+05 3.701880000000000000e+05 3.702000000000000000e+05 3.708770000000000000e+05 3.724150000000000000e+05 3.721070000000000000e+05 3.712750000000000000e+05 3.706390000000000000e+05 3.718730000000000000e+05 3.707700000000000000e+05 3.701680000000000000e+05 3.712590000000000000e+05 3.715280000000000000e+05 3.723020000000000000e+05 3.728250000000000000e+05 3.715940000000000000e+05 3.725710000000000000e+05 3.702330000000000000e+05 3.722280000000000000e+05 3.713470000000000000e+05 3.717490000000000000e+05 3.714180000000000000e+05 3.715140000000000000e+05 3.706830000000000000e+05 3.705480000000000000e+05 3.704260000000000000e+05 3.704720000000000000e+05 3.707040000000000000e+05 3.710830000000000000e+05 3.717300000000000000e+05 3.710930000000000000e+05 3.715820000000000000e+05 3.702610000000000000e+05 3.709200000000000000e+05 3.698540000000000000e+05 3.692680000000000000e+05 3.706220000000000000e+05 3.705930000000000000e+05 3.706910000000000000e+05 3.707120000000000000e+05 3.712010000000000000e+05 3.717740000000000000e+05 3.708850000000000000e+05 3.702660000000000000e+05 3.705660000000000000e+05 3.700310000000000000e+05 3.704540000000000000e+05 3.699050000000000000e+05 3.705760000000000000e+05 3.700000000000000000e+05 3.713210000000000000e+05 3.698160000000000000e+05 3.715970000000000000e+05 3.704150000000000000e+05 3.719090000000000000e+05 3.712600000000000000e+05 3.718290000000000000e+05 3.717450000000000000e+05 3.708700000000000000e+05 3.710780000000000000e+05 3.705700000000000000e+05 3.710680000000000000e+05 3.703990000000000000e+05 3.718380000000000000e+05 3.711830000000000000e+05 3.710990000000000000e+05 3.708140000000000000e+05 3.710620000000000000e+05 3.707230000000000000e+05 3.700410000000000000e+05 3.694310000000000000e+05 3.709650000000000000e+05 3.709450000000000000e+05 3.696430000000000000e+05 3.702490000000000000e+05 3.715780000000000000e+05 3.703070000000000000e+05 3.704560000000000000e+05 3.709540000000000000e+05 3.711140000000000000e+05 3.701750000000000000e+05 3.710320000000000000e+05 3.715980000000000000e+05 3.707370000000000000e+05 3.709720000000000000e+05 3.722290000000000000e+05 3.719190000000000000e+05 3.716880000000000000e+05 3.728090000000000000e+05 3.728590000000000000e+05 3.719520000000000000e+05 3.723870000000000000e+05 3.722600000000000000e+05 3.722650000000000000e+05 3.716770000000000000e+05 3.705960000000000000e+05 3.706930000000000000e+05 3.697890000000000000e+05 3.716610000000000000e+05 3.713850000000000000e+05 3.709280000000000000e+05 3.704660000000000000e+05 3.709560000000000000e+05 3.698040000000000000e+05 3.710920000000000000e+05 3.729500000000000000e+05 3.717530000000000000e+05 3.727740000000000000e+05 3.724620000000000000e+05 3.724210000000000000e+05 3.717560000000000000e+05 3.718560000000000000e+05 3.718910000000000000e+05 3.705100000000000000e+05 3.710270000000000000e+05 3.714180000000000000e+05 3.715060000000000000e+05 3.715470000000000000e+05 3.713670000000000000e+05 3.724980000000000000e+05 3.716860000000000000e+05 3.706160000000000000e+05 3.708880000000000000e+05 3.715690000000000000e+05 3.712360000000000000e+05 3.718910000000000000e+05 3.718970000000000000e+05 3.716130000000000000e+05 3.713700000000000000e+05 3.711460000000000000e+05 3.713830000000000000e+05 3.705570000000000000e+05 3.716910000000000000e+05 3.714330000000000000e+05 3.710880000000000000e+05 3.710660000000000000e+05 3.716920000000000000e+05 3.720840000000000000e+05 3.734600000000000000e+05 3.734550000000000000e+05 3.732260000000000000e+05 3.718370000000000000e+05 3.723380000000000000e+05 3.730560000000000000e+05 3.745920000000000000e+05 3.710730000000000000e+05 3.729540000000000000e+05 3.717410000000000000e+05 3.722810000000000000e+05 3.736020000000000000e+05 3.729680000000000000e+05 3.739570000000000000e+05 3.732610000000000000e+05 3.731980000000000000e+05 3.720030000000000000e+05 3.733830000000000000e+05 3.730090000000000000e+05 3.736220000000000000e+05 3.722140000000000000e+05 3.723680000000000000e+05 3.721770000000000000e+05 3.723860000000000000e+05 3.728040000000000000e+05 3.727540000000000000e+05 3.723020000000000000e+05 3.717020000000000000e+05 3.721550000000000000e+05 3.719270000000000000e+05 3.724890000000000000e+05 3.719670000000000000e+05 3.725370000000000000e+05 3.735330000000000000e+05 3.735600000000000000e+05 3.724320000000000000e+05 3.722570000000000000e+05 3.724230000000000000e+05 3.729570000000000000e+05 3.738750000000000000e+05 3.738350000000000000e+05 3.743740000000000000e+05 3.735480000000000000e+05 3.744750000000000000e+05 3.733570000000000000e+05 3.743770000000000000e+05 3.740100000000000000e+05 3.741520000000000000e+05 3.748790000000000000e+05 3.742530000000000000e+05 3.751340000000000000e+05 3.742670000000000000e+05 3.742200000000000000e+05 3.748650000000000000e+05 3.745980000000000000e+05 3.752550000000000000e+05 3.762250000000000000e+05 3.743320000000000000e+05 3.741450000000000000e+05 3.738520000000000000e+05 3.743640000000000000e+05 3.746950000000000000e+05 3.737350000000000000e+05 3.743090000000000000e+05 3.747410000000000000e+05 3.734790000000000000e+05 3.742760000000000000e+05 3.741950000000000000e+05 3.730590000000000000e+05 3.754420000000000000e+05 3.730730000000000000e+05 3.732830000000000000e+05 3.743710000000000000e+05 3.732070000000000000e+05 3.736610000000000000e+05 3.736770000000000000e+05 3.739860000000000000e+05 3.753840000000000000e+05 3.746940000000000000e+05 3.747590000000000000e+05 3.741580000000000000e+05 3.733090000000000000e+05 3.744370000000000000e+05 3.751340000000000000e+05 3.742040000000000000e+05 3.747920000000000000e+05 3.742500000000000000e+05 3.755510000000000000e+05 3.739910000000000000e+05 3.745120000000000000e+05 3.741820000000000000e+05 3.740250000000000000e+05 3.748950000000000000e+05 3.755270000000000000e+05 3.748060000000000000e+05 3.746220000000000000e+05 3.743560000000000000e+05 3.748320000000000000e+05 3.746990000000000000e+05 3.745810000000000000e+05 3.733530000000000000e+05 3.736140000000000000e+05 3.738920000000000000e+05 3.745040000000000000e+05 3.750580000000000000e+05 3.738920000000000000e+05 3.743080000000000000e+05 3.746530000000000000e+05 3.748050000000000000e+05 3.757390000000000000e+05 3.746980000000000000e+05 3.751450000000000000e+05 3.761570000000000000e+05 3.756290000000000000e+05 3.754360000000000000e+05 3.755700000000000000e+05 3.745780000000000000e+05 3.765280000000000000e+05 3.763180000000000000e+05 3.762830000000000000e+05 3.763040000000000000e+05 3.739880000000000000e+05 3.741440000000000000e+05 3.753120000000000000e+05 3.744620000000000000e+05 3.733130000000000000e+05 3.755780000000000000e+05 3.748210000000000000e+05 3.739110000000000000e+05 3.738310000000000000e+05 3.746790000000000000e+05 3.745850000000000000e+05 3.735820000000000000e+05 3.742810000000000000e+05 3.743220000000000000e+05 3.731090000000000000e+05 3.735020000000000000e+05 3.746220000000000000e+05 3.738380000000000000e+05 3.752860000000000000e+05 3.751150000000000000e+05 3.755400000000000000e+05 3.752330000000000000e+05 3.739960000000000000e+05 3.745790000000000000e+05 3.750880000000000000e+05 3.759390000000000000e+05 3.764480000000000000e+05 3.751040000000000000e+05 3.756150000000000000e+05 3.755550000000000000e+05 3.755390000000000000e+05 3.750490000000000000e+05 3.762600000000000000e+05 3.759330000000000000e+05 3.766560000000000000e+05 3.761300000000000000e+05 3.752700000000000000e+05 3.749320000000000000e+05 3.752040000000000000e+05 3.759610000000000000e+05 3.763880000000000000e+05 3.746570000000000000e+05 3.753470000000000000e+05 3.755590000000000000e+05 3.749730000000000000e+05 3.753870000000000000e+05 3.746760000000000000e+05 3.757730000000000000e+05 3.739660000000000000e+05 3.745820000000000000e+05 3.742230000000000000e+05 3.753700000000000000e+05 3.763000000000000000e+05 3.754570000000000000e+05 3.762100000000000000e+05 3.752150000000000000e+05 3.745140000000000000e+05 3.759220000000000000e+05 3.761920000000000000e+05 3.755150000000000000e+05 3.765970000000000000e+05 3.760000000000000000e+05 3.752440000000000000e+05 3.751650000000000000e+05 3.762850000000000000e+05 3.759460000000000000e+05 3.769730000000000000e+05 3.753430000000000000e+05 3.744030000000000000e+05 3.766030000000000000e+05 3.755880000000000000e+05 3.747640000000000000e+05 3.755210000000000000e+05 3.742300000000000000e+05 3.753900000000000000e+05 3.745530000000000000e+05 3.751570000000000000e+05 3.749730000000000000e+05 3.751750000000000000e+05 3.761230000000000000e+05 3.750720000000000000e+05 3.746320000000000000e+05 3.745590000000000000e+05 3.768390000000000000e+05 3.743920000000000000e+05 3.753810000000000000e+05 3.756680000000000000e+05 3.760060000000000000e+05 3.751070000000000000e+05 3.747640000000000000e+05 3.745780000000000000e+05 3.758950000000000000e+05 3.746980000000000000e+05 3.740490000000000000e+05 3.748750000000000000e+05 3.744910000000000000e+05 3.746550000000000000e+05 3.749020000000000000e+05 3.747760000000000000e+05 3.747900000000000000e+05 3.741720000000000000e+05 3.747860000000000000e+05 3.740330000000000000e+05 3.744380000000000000e+05 3.755240000000000000e+05 3.749310000000000000e+05 3.751240000000000000e+05 3.746330000000000000e+05 3.756510000000000000e+05 3.758190000000000000e+05 3.767050000000000000e+05 3.755100000000000000e+05 3.754890000000000000e+05 3.765540000000000000e+05 3.763030000000000000e+05 3.756760000000000000e+05 3.753300000000000000e+05 3.743520000000000000e+05 3.758930000000000000e+05 3.746520000000000000e+05 3.743780000000000000e+05 3.744130000000000000e+05 3.748830000000000000e+05 3.742040000000000000e+05 3.753770000000000000e+05 3.747460000000000000e+05 3.750460000000000000e+05 3.747110000000000000e+05 3.733760000000000000e+05 3.743170000000000000e+05 3.735950000000000000e+05 3.729880000000000000e+05 3.730350000000000000e+05 3.726560000000000000e+05 3.745040000000000000e+05 3.737400000000000000e+05 3.752050000000000000e+05 3.743390000000000000e+05 3.744050000000000000e+05 3.744890000000000000e+05 3.728970000000000000e+05 3.752570000000000000e+05 3.750090000000000000e+05 3.750070000000000000e+05 3.739970000000000000e+05 3.733020000000000000e+05 3.743220000000000000e+05 3.746710000000000000e+05 3.739600000000000000e+05 3.731830000000000000e+05 3.733350000000000000e+05 3.732550000000000000e+05 3.735150000000000000e+05 3.735100000000000000e+05 3.735320000000000000e+05 3.735870000000000000e+05 3.736440000000000000e+05 3.737950000000000000e+05 3.741990000000000000e+05 3.734470000000000000e+05 3.748560000000000000e+05 3.748400000000000000e+05 3.755270000000000000e+05 3.758840000000000000e+05 3.760220000000000000e+05 3.759130000000000000e+05 3.763440000000000000e+05 3.757010000000000000e+05 3.748440000000000000e+05 3.748970000000000000e+05 3.755170000000000000e+05 3.755040000000000000e+05 3.741850000000000000e+05 3.743020000000000000e+05 3.747810000000000000e+05 3.740770000000000000e+05 3.742370000000000000e+05 3.738890000000000000e+05 3.746160000000000000e+05 3.753640000000000000e+05 3.750200000000000000e+05 3.758560000000000000e+05 3.760590000000000000e+05 3.745420000000000000e+05 3.736040000000000000e+05 3.747130000000000000e+05 3.748670000000000000e+05 3.738550000000000000e+05 3.744970000000000000e+05 3.746310000000000000e+05 3.746360000000000000e+05 3.748900000000000000e+05 3.758970000000000000e+05 3.757450000000000000e+05 3.738620000000000000e+05 3.749740000000000000e+05 3.745710000000000000e+05 3.745320000000000000e+05 3.732880000000000000e+05 3.741840000000000000e+05 3.738650000000000000e+05 3.742680000000000000e+05 3.728790000000000000e+05 3.735320000000000000e+05 3.732980000000000000e+05 3.740600000000000000e+05 3.747830000000000000e+05 3.739080000000000000e+05 3.734240000000000000e+05 3.736560000000000000e+05 3.733750000000000000e+05 3.759010000000000000e+05 3.746860000000000000e+05 3.744130000000000000e+05 3.758610000000000000e+05 3.754600000000000000e+05 3.743820000000000000e+05 3.759750000000000000e+05 3.742980000000000000e+05 3.753140000000000000e+05 3.749570000000000000e+05 3.749120000000000000e+05 3.748880000000000000e+05 3.740910000000000000e+05 3.748000000000000000e+05 3.746260000000000000e+05 3.762830000000000000e+05 3.757630000000000000e+05 3.758320000000000000e+05 3.772880000000000000e+05 3.749700000000000000e+05 3.758000000000000000e+05 3.766940000000000000e+05 3.760090000000000000e+05 3.766130000000000000e+05 3.764360000000000000e+05 3.755230000000000000e+05 3.756690000000000000e+05 3.750770000000000000e+05 3.756440000000000000e+05 3.769330000000000000e+05 3.755210000000000000e+05 3.753270000000000000e+05 3.751420000000000000e+05 3.757610000000000000e+05 3.744180000000000000e+05 3.765450000000000000e+05 3.749170000000000000e+05 3.772410000000000000e+05 3.745620000000000000e+05 3.747370000000000000e+05 3.747760000000000000e+05 3.752570000000000000e+05 3.748330000000000000e+05 3.747800000000000000e+05 3.761550000000000000e+05 3.754980000000000000e+05 3.752860000000000000e+05 3.755110000000000000e+05 3.749560000000000000e+05 3.748870000000000000e+05 3.746890000000000000e+05 3.750830000000000000e+05 3.750510000000000000e+05 3.753740000000000000e+05 3.748500000000000000e+05 3.751040000000000000e+05 3.755130000000000000e+05 3.750980000000000000e+05 3.746060000000000000e+05 3.757470000000000000e+05 3.745900000000000000e+05 3.742980000000000000e+05 3.750560000000000000e+05 3.756340000000000000e+05 3.753960000000000000e+05 3.755790000000000000e+05 3.743480000000000000e+05 3.758790000000000000e+05 3.747410000000000000e+05 3.749990000000000000e+05 3.749830000000000000e+05 3.746030000000000000e+05 3.746970000000000000e+05 3.749590000000000000e+05 3.740570000000000000e+05 3.750940000000000000e+05 3.758400000000000000e+05 3.750310000000000000e+05 3.761780000000000000e+05 3.754290000000000000e+05 3.754600000000000000e+05 3.752990000000000000e+05 3.761380000000000000e+05 3.762710000000000000e+05 3.757990000000000000e+05 3.762410000000000000e+05 3.748660000000000000e+05 3.759280000000000000e+05 3.753460000000000000e+05 3.757710000000000000e+05 3.744110000000000000e+05 3.758990000000000000e+05 3.741960000000000000e+05 3.755880000000000000e+05 3.756670000000000000e+05 3.754980000000000000e+05 3.751100000000000000e+05 3.746850000000000000e+05 3.750410000000000000e+05 3.732640000000000000e+05 3.751230000000000000e+05 3.750340000000000000e+05 3.743980000000000000e+05 3.751100000000000000e+05 3.753990000000000000e+05 3.749760000000000000e+05 3.754350000000000000e+05 3.751000000000000000e+05 3.745280000000000000e+05 3.741750000000000000e+05 3.749520000000000000e+05 3.739370000000000000e+05 3.738060000000000000e+05 3.750480000000000000e+05 3.741230000000000000e+05 3.756170000000000000e+05 3.740360000000000000e+05 3.748570000000000000e+05 3.754470000000000000e+05 3.752400000000000000e+05 3.760280000000000000e+05 3.755610000000000000e+05 3.756220000000000000e+05 3.746380000000000000e+05 3.754800000000000000e+05 3.750040000000000000e+05 3.769640000000000000e+05 3.749860000000000000e+05 3.747070000000000000e+05 3.755790000000000000e+05 3.756540000000000000e+05 3.743440000000000000e+05 3.754120000000000000e+05 3.755490000000000000e+05 3.758220000000000000e+05 3.753360000000000000e+05 3.760540000000000000e+05 3.758280000000000000e+05 3.755970000000000000e+05 3.761630000000000000e+05 3.753700000000000000e+05 3.745070000000000000e+05 3.762120000000000000e+05 3.751830000000000000e+05 3.752240000000000000e+05 3.756350000000000000e+05 3.759820000000000000e+05 3.748300000000000000e+05 3.745600000000000000e+05 3.750390000000000000e+05 3.743010000000000000e+05 3.751670000000000000e+05 3.761870000000000000e+05 3.758990000000000000e+05 3.750510000000000000e+05 3.757670000000000000e+05 3.746170000000000000e+05 3.740870000000000000e+05 3.762860000000000000e+05 3.758630000000000000e+05 3.753090000000000000e+05 3.751650000000000000e+05 3.764210000000000000e+05 3.736390000000000000e+05 3.758080000000000000e+05 3.747670000000000000e+05 3.750050000000000000e+05 3.743420000000000000e+05 3.751010000000000000e+05 3.747030000000000000e+05 3.750440000000000000e+05 3.756950000000000000e+05 3.764890000000000000e+05 3.760090000000000000e+05 3.756440000000000000e+05 3.759300000000000000e+05 3.763380000000000000e+05 3.762190000000000000e+05 3.773120000000000000e+05 3.778520000000000000e+05 3.756730000000000000e+05 3.755660000000000000e+05 3.769360000000000000e+05 3.762580000000000000e+05 3.770180000000000000e+05 3.772280000000000000e+05 3.775950000000000000e+05 3.771830000000000000e+05 3.771060000000000000e+05 3.767230000000000000e+05 3.759920000000000000e+05 3.755100000000000000e+05 3.771950000000000000e+05 3.767230000000000000e+05 3.763430000000000000e+05 3.767870000000000000e+05 3.757990000000000000e+05 3.760800000000000000e+05 3.763320000000000000e+05 3.767660000000000000e+05 3.778390000000000000e+05 3.777450000000000000e+05 3.770580000000000000e+05 3.769020000000000000e+05 3.778780000000000000e+05 3.775820000000000000e+05 3.782250000000000000e+05 3.772750000000000000e+05 3.770590000000000000e+05 3.778380000000000000e+05 3.773050000000000000e+05 3.782650000000000000e+05 3.774090000000000000e+05 3.767660000000000000e+05 3.777810000000000000e+05 3.782750000000000000e+05 3.783600000000000000e+05 3.786330000000000000e+05 3.775960000000000000e+05 3.774670000000000000e+05 3.781970000000000000e+05 3.773560000000000000e+05 3.770420000000000000e+05 3.775410000000000000e+05 3.775960000000000000e+05 3.769350000000000000e+05 3.785340000000000000e+05 3.774170000000000000e+05 3.788520000000000000e+05 3.763950000000000000e+05 3.776640000000000000e+05 3.784090000000000000e+05 3.771950000000000000e+05 3.779320000000000000e+05 3.783890000000000000e+05 3.778790000000000000e+05 3.798500000000000000e+05 3.778240000000000000e+05 3.781200000000000000e+05 3.784650000000000000e+05 3.790200000000000000e+05 3.784160000000000000e+05 3.778870000000000000e+05 3.773450000000000000e+05 3.779730000000000000e+05 3.770310000000000000e+05 3.781380000000000000e+05 3.786340000000000000e+05 3.785050000000000000e+05 3.773770000000000000e+05 3.787680000000000000e+05 3.792610000000000000e+05 3.774860000000000000e+05 3.784660000000000000e+05 3.785720000000000000e+05 3.796960000000000000e+05 3.787470000000000000e+05 3.775680000000000000e+05 3.780550000000000000e+05 3.777860000000000000e+05 3.791510000000000000e+05 3.804980000000000000e+05 3.788550000000000000e+05 3.783080000000000000e+05 3.776600000000000000e+05 3.788480000000000000e+05 3.787870000000000000e+05 3.786330000000000000e+05 3.773940000000000000e+05 3.793140000000000000e+05 3.790960000000000000e+05 3.781720000000000000e+05 3.796760000000000000e+05 3.786880000000000000e+05 3.775400000000000000e+05 3.786540000000000000e+05 3.795860000000000000e+05 3.784350000000000000e+05 3.797160000000000000e+05 3.793660000000000000e+05 3.794120000000000000e+05 3.788600000000000000e+05 3.792900000000000000e+05 3.786160000000000000e+05 3.776880000000000000e+05 3.793600000000000000e+05 3.796840000000000000e+05 3.781980000000000000e+05 3.806580000000000000e+05 3.784130000000000000e+05 3.792060000000000000e+05 3.780820000000000000e+05 3.786840000000000000e+05 3.799480000000000000e+05 3.790680000000000000e+05 3.802010000000000000e+05 3.779290000000000000e+05 3.800260000000000000e+05 3.791410000000000000e+05 3.785240000000000000e+05 3.793410000000000000e+05 3.787690000000000000e+05 3.789360000000000000e+05 3.788240000000000000e+05 3.788870000000000000e+05 3.790870000000000000e+05 3.794580000000000000e+05 3.794580000000000000e+05 3.790520000000000000e+05 3.786970000000000000e+05 3.790100000000000000e+05 3.771750000000000000e+05 3.779380000000000000e+05 3.785490000000000000e+05 3.792450000000000000e+05 3.776930000000000000e+05 3.780680000000000000e+05 3.780100000000000000e+05 3.793000000000000000e+05 3.781750000000000000e+05 3.782810000000000000e+05 3.781660000000000000e+05 3.782570000000000000e+05 3.779980000000000000e+05 3.787810000000000000e+05 3.790780000000000000e+05 3.787910000000000000e+05 3.782900000000000000e+05 3.789820000000000000e+05 3.780740000000000000e+05 3.780650000000000000e+05 3.789650000000000000e+05 3.794190000000000000e+05 3.781310000000000000e+05 3.779630000000000000e+05 3.788060000000000000e+05 3.777790000000000000e+05 3.781380000000000000e+05 3.779850000000000000e+05 3.783030000000000000e+05 3.789930000000000000e+05 3.792190000000000000e+05 3.793580000000000000e+05 3.790130000000000000e+05 3.795180000000000000e+05 3.789040000000000000e+05 3.788250000000000000e+05 3.791110000000000000e+05 3.792220000000000000e+05 3.792460000000000000e+05 3.780480000000000000e+05 3.786480000000000000e+05 3.786310000000000000e+05 3.779350000000000000e+05 3.777980000000000000e+05 3.790090000000000000e+05 3.782620000000000000e+05 3.782630000000000000e+05 3.800080000000000000e+05 3.773520000000000000e+05 3.786120000000000000e+05 3.785240000000000000e+05 3.777880000000000000e+05 3.786600000000000000e+05 3.778990000000000000e+05 3.770440000000000000e+05 3.773840000000000000e+05 3.781410000000000000e+05 3.783420000000000000e+05 3.785640000000000000e+05 3.782430000000000000e+05 3.783540000000000000e+05 3.792470000000000000e+05 3.784740000000000000e+05 3.790960000000000000e+05 3.783700000000000000e+05 3.795370000000000000e+05 3.787440000000000000e+05 3.804760000000000000e+05 3.802200000000000000e+05 3.806820000000000000e+05 3.788990000000000000e+05 3.805120000000000000e+05 3.782370000000000000e+05 3.804670000000000000e+05 3.802370000000000000e+05 3.797940000000000000e+05 3.794400000000000000e+05 3.806010000000000000e+05 3.792260000000000000e+05 3.806100000000000000e+05 3.808670000000000000e+05 3.796460000000000000e+05 3.803840000000000000e+05 3.798400000000000000e+05 3.801440000000000000e+05 3.791120000000000000e+05 3.788400000000000000e+05 3.784340000000000000e+05 3.806000000000000000e+05 3.800370000000000000e+05 3.800620000000000000e+05 3.793590000000000000e+05 3.805890000000000000e+05 3.797310000000000000e+05 3.794290000000000000e+05 3.798400000000000000e+05 3.800570000000000000e+05 3.788870000000000000e+05 3.796930000000000000e+05 3.792020000000000000e+05 3.806680000000000000e+05 3.801890000000000000e+05 3.811870000000000000e+05 3.801860000000000000e+05 3.793270000000000000e+05 3.785450000000000000e+05 3.785370000000000000e+05 3.784110000000000000e+05 3.776800000000000000e+05 3.787370000000000000e+05 3.792810000000000000e+05 3.792870000000000000e+05 3.790830000000000000e+05 3.789690000000000000e+05 3.795120000000000000e+05 3.812900000000000000e+05 3.803330000000000000e+05 3.801480000000000000e+05 3.797790000000000000e+05 3.814910000000000000e+05 3.807340000000000000e+05 3.806180000000000000e+05 3.816600000000000000e+05 3.803930000000000000e+05 3.796910000000000000e+05 3.805710000000000000e+05 3.805550000000000000e+05 3.808220000000000000e+05 3.794570000000000000e+05 3.802590000000000000e+05 3.802300000000000000e+05 3.804730000000000000e+05 3.812620000000000000e+05 3.807250000000000000e+05 3.797980000000000000e+05 3.809500000000000000e+05 3.809810000000000000e+05 3.808480000000000000e+05 3.796720000000000000e+05 3.799570000000000000e+05 3.797440000000000000e+05 3.791680000000000000e+05 3.797880000000000000e+05 3.802280000000000000e+05 3.799480000000000000e+05 3.803720000000000000e+05 3.788580000000000000e+05 3.801160000000000000e+05 3.796380000000000000e+05 3.807990000000000000e+05 3.791910000000000000e+05 3.799040000000000000e+05 3.789480000000000000e+05 3.807080000000000000e+05 3.796750000000000000e+05 3.810200000000000000e+05 3.803090000000000000e+05 3.805270000000000000e+05 3.797490000000000000e+05 3.808210000000000000e+05 3.804490000000000000e+05 3.786670000000000000e+05 3.800450000000000000e+05 3.792340000000000000e+05 3.803040000000000000e+05 3.795590000000000000e+05 3.810360000000000000e+05 3.801310000000000000e+05 3.800040000000000000e+05 3.803860000000000000e+05 3.799120000000000000e+05 3.798750000000000000e+05 3.794410000000000000e+05 3.799680000000000000e+05 3.791600000000000000e+05 3.808220000000000000e+05 3.812560000000000000e+05 3.799350000000000000e+05 3.804730000000000000e+05 3.793700000000000000e+05 3.804330000000000000e+05 3.803710000000000000e+05 3.807860000000000000e+05 3.804470000000000000e+05 3.798090000000000000e+05 3.799520000000000000e+05 3.811120000000000000e+05 3.801440000000000000e+05 3.810900000000000000e+05 3.803810000000000000e+05 3.816030000000000000e+05 3.807320000000000000e+05 3.807440000000000000e+05 3.806610000000000000e+05 3.815160000000000000e+05 3.805010000000000000e+05 3.800380000000000000e+05 3.806080000000000000e+05 3.809000000000000000e+05 3.803800000000000000e+05 3.798860000000000000e+05 3.808550000000000000e+05 3.802310000000000000e+05 3.808170000000000000e+05 3.796090000000000000e+05 3.791420000000000000e+05 3.805930000000000000e+05 3.802820000000000000e+05 3.803940000000000000e+05 3.802640000000000000e+05 3.789160000000000000e+05 3.795060000000000000e+05 3.792630000000000000e+05 3.794740000000000000e+05 3.801500000000000000e+05 3.792680000000000000e+05 3.797580000000000000e+05 3.787650000000000000e+05 3.794520000000000000e+05 3.802140000000000000e+05 3.804470000000000000e+05 3.798400000000000000e+05 3.807670000000000000e+05 3.804190000000000000e+05 3.799690000000000000e+05 3.791630000000000000e+05 3.806990000000000000e+05 3.800250000000000000e+05 3.798890000000000000e+05 3.810600000000000000e+05 3.801860000000000000e+05 3.799450000000000000e+05 3.808180000000000000e+05 3.804930000000000000e+05 3.812030000000000000e+05 3.806500000000000000e+05 3.805500000000000000e+05 3.820660000000000000e+05 3.804460000000000000e+05 3.812130000000000000e+05 3.821630000000000000e+05 3.830690000000000000e+05 3.820210000000000000e+05 3.810760000000000000e+05 3.819640000000000000e+05 3.811150000000000000e+05 3.829960000000000000e+05 3.814230000000000000e+05 3.817900000000000000e+05 3.824030000000000000e+05 3.821610000000000000e+05 3.822460000000000000e+05 3.819340000000000000e+05 3.815610000000000000e+05 3.831510000000000000e+05 3.816970000000000000e+05 3.817590000000000000e+05 3.831210000000000000e+05 3.819750000000000000e+05 3.802590000000000000e+05 3.806770000000000000e+05 3.820260000000000000e+05 3.805740000000000000e+05 3.817160000000000000e+05 3.816410000000000000e+05 3.811840000000000000e+05 3.823570000000000000e+05 3.804720000000000000e+05 3.819790000000000000e+05 3.811040000000000000e+05 3.816880000000000000e+05 3.835100000000000000e+05 3.817510000000000000e+05 3.810890000000000000e+05 3.814500000000000000e+05 3.814410000000000000e+05 3.804130000000000000e+05 3.811770000000000000e+05 3.809590000000000000e+05 3.803770000000000000e+05 3.825130000000000000e+05 3.809230000000000000e+05 3.812650000000000000e+05 3.813920000000000000e+05 3.807860000000000000e+05 3.812710000000000000e+05 3.807620000000000000e+05 3.816360000000000000e+05 3.808880000000000000e+05 3.807000000000000000e+05 3.814040000000000000e+05 3.810960000000000000e+05 3.799180000000000000e+05 3.805190000000000000e+05 3.803640000000000000e+05 3.811590000000000000e+05 3.805730000000000000e+05 3.802690000000000000e+05 3.807770000000000000e+05 3.819160000000000000e+05 3.820040000000000000e+05 3.823290000000000000e+05 3.806730000000000000e+05 3.820720000000000000e+05 3.814950000000000000e+05 3.820060000000000000e+05 3.828520000000000000e+05 3.820920000000000000e+05 3.814530000000000000e+05 3.815150000000000000e+05 3.810000000000000000e+05 3.826430000000000000e+05 3.822980000000000000e+05 3.812040000000000000e+05 3.809380000000000000e+05 3.818790000000000000e+05 3.822600000000000000e+05 3.816830000000000000e+05 3.819130000000000000e+05 3.818140000000000000e+05 3.825560000000000000e+05 3.810990000000000000e+05 3.818750000000000000e+05 3.826950000000000000e+05 3.821720000000000000e+05 3.837530000000000000e+05 3.823650000000000000e+05 3.816410000000000000e+05 3.821350000000000000e+05 3.813140000000000000e+05 3.817340000000000000e+05 3.825720000000000000e+05 3.814670000000000000e+05 3.813260000000000000e+05 3.820960000000000000e+05 3.814800000000000000e+05 3.835970000000000000e+05 3.815320000000000000e+05 3.801810000000000000e+05 3.824950000000000000e+05 3.816500000000000000e+05 3.821060000000000000e+05 3.827720000000000000e+05 3.818670000000000000e+05 3.822020000000000000e+05 3.825410000000000000e+05 3.818810000000000000e+05 3.833280000000000000e+05 3.822410000000000000e+05 3.830150000000000000e+05 3.825420000000000000e+05 3.827080000000000000e+05 3.832820000000000000e+05 3.829150000000000000e+05 3.828080000000000000e+05 3.832390000000000000e+05 3.829180000000000000e+05 3.828140000000000000e+05 3.823610000000000000e+05 3.829240000000000000e+05 3.833050000000000000e+05 3.827750000000000000e+05 3.825670000000000000e+05 3.838810000000000000e+05 3.834380000000000000e+05 3.826910000000000000e+05 3.829030000000000000e+05 3.833430000000000000e+05 3.820950000000000000e+05 3.840370000000000000e+05 3.846590000000000000e+05 3.835590000000000000e+05 3.837700000000000000e+05 3.841370000000000000e+05 3.844870000000000000e+05 3.834770000000000000e+05 3.849480000000000000e+05 3.834550000000000000e+05 3.850490000000000000e+05 3.843850000000000000e+05 3.854110000000000000e+05 3.853010000000000000e+05 3.853490000000000000e+05 3.834900000000000000e+05 3.835760000000000000e+05 3.843580000000000000e+05 3.843470000000000000e+05 3.852380000000000000e+05 3.850010000000000000e+05 3.857660000000000000e+05 3.856350000000000000e+05 3.842130000000000000e+05 3.843990000000000000e+05 3.851050000000000000e+05 3.846850000000000000e+05 3.856240000000000000e+05 3.844550000000000000e+05 3.853000000000000000e+05 3.842790000000000000e+05 3.842110000000000000e+05 3.850850000000000000e+05 3.849340000000000000e+05 3.848940000000000000e+05 3.847600000000000000e+05 3.855150000000000000e+05 3.850820000000000000e+05 3.862420000000000000e+05 3.875310000000000000e+05 3.879340000000000000e+05 3.848300000000000000e+05 3.865290000000000000e+05 3.863300000000000000e+05 3.853970000000000000e+05 3.850110000000000000e+05 3.850850000000000000e+05 3.846890000000000000e+05 3.863500000000000000e+05 3.849030000000000000e+05 3.850910000000000000e+05 3.849960000000000000e+05 3.834020000000000000e+05 3.848310000000000000e+05 3.848810000000000000e+05 3.847930000000000000e+05 3.855510000000000000e+05 3.840920000000000000e+05 3.839970000000000000e+05 3.845230000000000000e+05 3.837270000000000000e+05 3.852860000000000000e+05 3.838610000000000000e+05 3.851530000000000000e+05 3.838360000000000000e+05 3.832060000000000000e+05 3.841700000000000000e+05 3.843330000000000000e+05 3.841130000000000000e+05 3.832140000000000000e+05 3.845080000000000000e+05 3.846330000000000000e+05 3.842870000000000000e+05 3.859220000000000000e+05 3.778540000000000000e+05 3.721480000000000000e+05 3.661450000000000000e+05 3.604740000000000000e+05 3.562720000000000000e+05 3.502530000000000000e+05 3.482120000000000000e+05 3.427360000000000000e+05 3.376230000000000000e+05 3.342060000000000000e+05 3.298210000000000000e+05 3.260310000000000000e+05 3.228670000000000000e+05 3.205770000000000000e+05 3.177110000000000000e+05 3.137730000000000000e+05 3.116980000000000000e+05 3.078210000000000000e+05 3.060680000000000000e+05 3.035480000000000000e+05 3.016380000000000000e+05 2.991700000000000000e+05 2.969580000000000000e+05 2.949160000000000000e+05 2.927810000000000000e+05 2.904060000000000000e+05 2.882930000000000000e+05 2.873800000000000000e+05 2.844620000000000000e+05 2.842200000000000000e+05 2.814620000000000000e+05 2.803710000000000000e+05 2.786490000000000000e+05 2.768300000000000000e+05 2.758150000000000000e+05 2.743970000000000000e+05 2.732140000000000000e+05 2.729090000000000000e+05 2.706570000000000000e+05 2.686860000000000000e+05 2.690980000000000000e+05 2.662430000000000000e+05 2.654960000000000000e+05 2.647050000000000000e+05 2.625310000000000000e+05 2.627720000000000000e+05 2.615850000000000000e+05 2.596100000000000000e+05 2.590100000000000000e+05 2.573820000000000000e+05 2.568700000000000000e+05 2.559270000000000000e+05 2.545370000000000000e+05 2.542860000000000000e+05 2.523300000000000000e+05 2.520310000000000000e+05 2.510410000000000000e+05 2.491970000000000000e+05 2.485370000000000000e+05 2.489200000000000000e+05 2.477110000000000000e+05 2.469400000000000000e+05 2.456210000000000000e+05 2.452530000000000000e+05 2.436240000000000000e+05 2.440770000000000000e+05 2.425590000000000000e+05 2.415220000000000000e+05 2.410560000000000000e+05 2.401830000000000000e+05 2.381220000000000000e+05 2.381870000000000000e+05 2.369790000000000000e+05 2.376800000000000000e+05 2.365930000000000000e+05 2.357260000000000000e+05 2.355820000000000000e+05 2.340310000000000000e+05 2.342020000000000000e+05 2.326380000000000000e+05 2.326500000000000000e+05 2.316670000000000000e+05 2.306310000000000000e+05 2.304110000000000000e+05 2.285700000000000000e+05 2.287730000000000000e+05 2.289660000000000000e+05 2.272010000000000000e+05 2.258680000000000000e+05 2.260360000000000000e+05 2.252870000000000000e+05 2.251410000000000000e+05 2.245040000000000000e+05 2.236830000000000000e+05 2.231540000000000000e+05 2.226970000000000000e+05 2.224600000000000000e+05 2.217520000000000000e+05 2.198090000000000000e+05 2.207880000000000000e+05 2.188810000000000000e+05 2.189020000000000000e+05 2.179530000000000000e+05 2.173670000000000000e+05 2.174010000000000000e+05 2.163990000000000000e+05 2.162500000000000000e+05 2.154250000000000000e+05 2.152470000000000000e+05 2.149420000000000000e+05 2.142100000000000000e+05 2.127190000000000000e+05 2.131030000000000000e+05 2.124000000000000000e+05 2.115690000000000000e+05 2.107270000000000000e+05 2.104520000000000000e+05 2.098870000000000000e+05 2.089590000000000000e+05 2.086810000000000000e+05 2.090060000000000000e+05 2.072040000000000000e+05 2.065810000000000000e+05 2.071240000000000000e+05 2.066320000000000000e+05 2.058740000000000000e+05 2.050530000000000000e+05 2.046040000000000000e+05 2.044720000000000000e+05 2.034640000000000000e+05 2.037470000000000000e+05 2.029960000000000000e+05 2.029200000000000000e+05 2.023430000000000000e+05 2.018310000000000000e+05 2.018640000000000000e+05 2.011540000000000000e+05 2.011690000000000000e+05 2.004040000000000000e+05 1.996480000000000000e+05 1.995050000000000000e+05 1.987430000000000000e+05 1.980100000000000000e+05 1.977790000000000000e+05 1.974500000000000000e+05 1.971150000000000000e+05 1.970010000000000000e+05 1.963900000000000000e+05 1.968640000000000000e+05 1.955200000000000000e+05 1.948940000000000000e+05 1.941700000000000000e+05 1.941430000000000000e+05 1.938500000000000000e+05 1.936360000000000000e+05 1.931010000000000000e+05 1.936170000000000000e+05 1.922330000000000000e+05 1.921600000000000000e+05 1.919020000000000000e+05 1.915870000000000000e+05 1.914040000000000000e+05 1.903420000000000000e+05 1.909040000000000000e+05 1.896640000000000000e+05 1.895960000000000000e+05 1.887980000000000000e+05 1.888900000000000000e+05 1.873960000000000000e+05 1.883350000000000000e+05 1.870100000000000000e+05 1.877220000000000000e+05 1.868940000000000000e+05 1.867100000000000000e+05 1.863800000000000000e+05 1.873300000000000000e+05 1.859070000000000000e+05 1.861890000000000000e+05 1.854350000000000000e+05 1.849990000000000000e+05 1.850470000000000000e+05 1.846940000000000000e+05 1.835270000000000000e+05 1.831130000000000000e+05 1.827450000000000000e+05 1.822280000000000000e+05 1.828610000000000000e+05 1.830270000000000000e+05 1.822170000000000000e+05 1.818380000000000000e+05 1.821330000000000000e+05 1.798450000000000000e+05 1.806250000000000000e+05 1.799150000000000000e+05 1.793620000000000000e+05 1.790340000000000000e+05 1.790440000000000000e+05 1.794560000000000000e+05 1.783770000000000000e+05 1.776320000000000000e+05 1.776250000000000000e+05 1.778740000000000000e+05 1.774150000000000000e+05 1.768130000000000000e+05 1.760390000000000000e+05 1.769440000000000000e+05 1.764380000000000000e+05 1.764530000000000000e+05 1.756930000000000000e+05 1.762100000000000000e+05 1.752460000000000000e+05 1.754000000000000000e+05 1.746400000000000000e+05 1.743430000000000000e+05 1.749330000000000000e+05 1.738880000000000000e+05 1.735070000000000000e+05 1.733860000000000000e+05 1.740210000000000000e+05 1.728930000000000000e+05 1.720010000000000000e+05 1.721020000000000000e+05 1.721500000000000000e+05 1.729210000000000000e+05 1.716580000000000000e+05 1.716480000000000000e+05 1.717060000000000000e+05 1.714790000000000000e+05 1.706040000000000000e+05 1.702350000000000000e+05 1.698110000000000000e+05 1.707010000000000000e+05 1.695540000000000000e+05 1.686790000000000000e+05 1.696100000000000000e+05 1.691090000000000000e+05 1.685610000000000000e+05 1.682200000000000000e+05 1.682270000000000000e+05 1.677480000000000000e+05 1.677370000000000000e+05 1.673510000000000000e+05 1.670800000000000000e+05 1.674490000000000000e+05 1.663180000000000000e+05 1.665020000000000000e+05 1.664430000000000000e+05 1.660000000000000000e+05 1.654470000000000000e+05 1.657350000000000000e+05 1.655920000000000000e+05 1.656330000000000000e+05 1.651200000000000000e+05 1.643710000000000000e+05 1.645140000000000000e+05 1.639330000000000000e+05 1.646710000000000000e+05 1.636050000000000000e+05 1.641450000000000000e+05 1.631360000000000000e+05 1.632660000000000000e+05 1.630270000000000000e+05 1.623020000000000000e+05 1.625800000000000000e+05 1.620000000000000000e+05 1.613950000000000000e+05 1.619340000000000000e+05 1.617630000000000000e+05 1.613810000000000000e+05 1.613820000000000000e+05 1.611100000000000000e+05 1.611180000000000000e+05 1.609450000000000000e+05 1.604830000000000000e+05 1.603090000000000000e+05 1.601680000000000000e+05 1.591030000000000000e+05 1.596060000000000000e+05 1.595480000000000000e+05 1.592490000000000000e+05 1.583830000000000000e+05 1.585960000000000000e+05 1.584340000000000000e+05 1.579540000000000000e+05 1.586740000000000000e+05 1.581120000000000000e+05 1.578920000000000000e+05 1.579320000000000000e+05 1.578690000000000000e+05 1.572390000000000000e+05 1.576370000000000000e+05 1.574210000000000000e+05 1.569960000000000000e+05 1.567840000000000000e+05 1.569290000000000000e+05 1.561910000000000000e+05 1.559120000000000000e+05 1.563070000000000000e+05 1.557460000000000000e+05 1.560110000000000000e+05 1.552990000000000000e+05 1.553190000000000000e+05 1.555440000000000000e+05 1.550540000000000000e+05 1.548300000000000000e+05 1.542040000000000000e+05 1.544230000000000000e+05 1.540000000000000000e+05 1.544280000000000000e+05 1.538880000000000000e+05 1.538480000000000000e+05 1.538930000000000000e+05 1.532300000000000000e+05 1.533160000000000000e+05 1.538470000000000000e+05 1.528840000000000000e+05 1.528750000000000000e+05 1.530100000000000000e+05 1.525170000000000000e+05 1.524030000000000000e+05 1.521930000000000000e+05 1.530290000000000000e+05 1.517240000000000000e+05 1.522590000000000000e+05 1.516970000000000000e+05 1.520380000000000000e+05 1.520840000000000000e+05 1.520410000000000000e+05 1.511250000000000000e+05 1.509820000000000000e+05 1.512050000000000000e+05 1.511770000000000000e+05 1.513300000000000000e+05 1.503640000000000000e+05 1.506700000000000000e+05 1.496790000000000000e+05 1.497390000000000000e+05 1.505280000000000000e+05 1.503240000000000000e+05 1.500640000000000000e+05 1.487280000000000000e+05 1.486930000000000000e+05 1.488380000000000000e+05 1.493900000000000000e+05 1.490400000000000000e+05 1.496400000000000000e+05 1.481700000000000000e+05 1.490610000000000000e+05 1.483580000000000000e+05 1.480260000000000000e+05 1.493650000000000000e+05 1.485970000000000000e+05 1.477520000000000000e+05 1.488100000000000000e+05 1.473830000000000000e+05 1.479170000000000000e+05 1.475290000000000000e+05 1.473360000000000000e+05 1.479280000000000000e+05 1.471900000000000000e+05 1.472250000000000000e+05 1.475490000000000000e+05 1.465830000000000000e+05 1.461960000000000000e+05 1.463450000000000000e+05 1.464800000000000000e+05 1.456720000000000000e+05 1.468670000000000000e+05 1.461920000000000000e+05 1.457920000000000000e+05 1.463350000000000000e+05 1.457890000000000000e+05 1.458170000000000000e+05 1.451680000000000000e+05 1.454870000000000000e+05 1.451390000000000000e+05 1.443780000000000000e+05 1.439260000000000000e+05 1.446020000000000000e+05 1.444000000000000000e+05 1.443370000000000000e+05 1.436690000000000000e+05 1.444760000000000000e+05 1.435740000000000000e+05 1.437620000000000000e+05 1.435970000000000000e+05 1.434170000000000000e+05 1.437940000000000000e+05 1.436690000000000000e+05 1.429120000000000000e+05 1.433590000000000000e+05 1.429610000000000000e+05 1.429930000000000000e+05 1.430580000000000000e+05 1.432700000000000000e+05 1.432270000000000000e+05 1.424470000000000000e+05 1.431890000000000000e+05 1.428490000000000000e+05 1.422180000000000000e+05 1.430010000000000000e+05 1.419580000000000000e+05 1.411730000000000000e+05 1.422160000000000000e+05 1.417020000000000000e+05 1.419600000000000000e+05 1.414240000000000000e+05 1.426060000000000000e+05 1.412500000000000000e+05 1.412670000000000000e+05 1.416480000000000000e+05 1.416200000000000000e+05 1.411090000000000000e+05 1.414770000000000000e+05 1.412280000000000000e+05 1.407390000000000000e+05 1.398780000000000000e+05 1.398980000000000000e+05 1.401160000000000000e+05 1.402550000000000000e+05 1.397090000000000000e+05 1.394800000000000000e+05 1.400620000000000000e+05 1.393920000000000000e+05 1.394320000000000000e+05 1.401850000000000000e+05 1.389300000000000000e+05 1.399680000000000000e+05 1.402440000000000000e+05 1.391170000000000000e+05 1.398110000000000000e+05 1.389440000000000000e+05 1.392990000000000000e+05 1.392340000000000000e+05 1.391110000000000000e+05 1.387710000000000000e+05 1.381950000000000000e+05 1.380500000000000000e+05 1.384670000000000000e+05 1.388180000000000000e+05 1.381850000000000000e+05 1.374020000000000000e+05 1.381380000000000000e+05 1.378340000000000000e+05 1.378960000000000000e+05 1.374490000000000000e+05 1.375990000000000000e+05 1.375010000000000000e+05 1.379400000000000000e+05 1.369610000000000000e+05 1.370310000000000000e+05 1.369920000000000000e+05 1.370460000000000000e+05 1.372270000000000000e+05 1.368840000000000000e+05 1.367820000000000000e+05 1.365740000000000000e+05 1.365640000000000000e+05 1.361460000000000000e+05 1.360500000000000000e+05 1.358400000000000000e+05 1.362800000000000000e+05 1.359740000000000000e+05 1.356030000000000000e+05 1.360270000000000000e+05 1.354910000000000000e+05 1.345450000000000000e+05 1.357100000000000000e+05 1.351780000000000000e+05 1.358260000000000000e+05 1.355610000000000000e+05 1.346810000000000000e+05 1.352910000000000000e+05 1.354370000000000000e+05 1.350460000000000000e+05 1.344560000000000000e+05 1.350470000000000000e+05 1.349120000000000000e+05 1.339330000000000000e+05 1.344960000000000000e+05 1.337650000000000000e+05 1.346210000000000000e+05 1.342060000000000000e+05 1.334350000000000000e+05 1.339540000000000000e+05 1.335420000000000000e+05 1.333860000000000000e+05 1.336860000000000000e+05 1.338210000000000000e+05 1.337910000000000000e+05 1.335920000000000000e+05 1.330320000000000000e+05 1.333310000000000000e+05 1.330420000000000000e+05 1.333500000000000000e+05 1.328450000000000000e+05 1.326010000000000000e+05 1.323390000000000000e+05 1.327200000000000000e+05 1.322010000000000000e+05 1.323460000000000000e+05 1.317450000000000000e+05 1.321860000000000000e+05 1.327200000000000000e+05 1.321100000000000000e+05 1.319910000000000000e+05 1.318640000000000000e+05 1.319510000000000000e+05 1.321260000000000000e+05 1.314770000000000000e+05 1.310310000000000000e+05 1.306140000000000000e+05 1.311630000000000000e+05 1.318970000000000000e+05 1.312680000000000000e+05 1.313690000000000000e+05 1.316750000000000000e+05 1.309470000000000000e+05 1.307480000000000000e+05 1.312410000000000000e+05 1.304260000000000000e+05 1.309010000000000000e+05 1.300860000000000000e+05 1.312160000000000000e+05 1.301100000000000000e+05 1.305420000000000000e+05 1.294000000000000000e+05 1.301560000000000000e+05 1.297110000000000000e+05 1.302900000000000000e+05 1.295750000000000000e+05 1.299830000000000000e+05 1.295960000000000000e+05 1.298310000000000000e+05 1.303110000000000000e+05 1.296910000000000000e+05 1.294860000000000000e+05 1.296440000000000000e+05 1.292770000000000000e+05 1.290440000000000000e+05 1.286660000000000000e+05 1.284980000000000000e+05 1.283360000000000000e+05 1.288140000000000000e+05 1.293420000000000000e+05 1.284010000000000000e+05 1.282220000000000000e+05 1.284360000000000000e+05 1.283710000000000000e+05 1.282190000000000000e+05 1.283010000000000000e+05 1.285280000000000000e+05 1.283290000000000000e+05 1.276570000000000000e+05 1.277790000000000000e+05 1.280620000000000000e+05 1.271580000000000000e+05 1.275970000000000000e+05 1.273040000000000000e+05 1.277620000000000000e+05 1.280890000000000000e+05 1.273320000000000000e+05 1.276280000000000000e+05 1.275510000000000000e+05 1.272770000000000000e+05 1.272510000000000000e+05 1.278290000000000000e+05 1.271920000000000000e+05 1.260700000000000000e+05 1.274190000000000000e+05 1.271450000000000000e+05 1.267620000000000000e+05 1.262580000000000000e+05 1.268680000000000000e+05 1.261380000000000000e+05 1.262360000000000000e+05 1.257070000000000000e+05 1.260290000000000000e+05 1.262620000000000000e+05 1.257090000000000000e+05 1.256090000000000000e+05 1.260290000000000000e+05 1.257320000000000000e+05 1.252730000000000000e+05 1.257100000000000000e+05 1.257480000000000000e+05 1.253540000000000000e+05 1.251850000000000000e+05 1.254000000000000000e+05 1.255840000000000000e+05 1.255880000000000000e+05 1.254240000000000000e+05 1.247570000000000000e+05 1.251000000000000000e+05 1.248780000000000000e+05 1.240650000000000000e+05 1.245900000000000000e+05 1.251780000000000000e+05 1.239950000000000000e+05 1.243290000000000000e+05 1.243260000000000000e+05 1.240160000000000000e+05 1.245330000000000000e+05 1.243010000000000000e+05 1.244270000000000000e+05 1.244750000000000000e+05 1.235500000000000000e+05 1.234750000000000000e+05 1.241760000000000000e+05 1.237210000000000000e+05 1.238230000000000000e+05 1.230870000000000000e+05 1.234970000000000000e+05 1.236180000000000000e+05 1.238500000000000000e+05 1.234400000000000000e+05 1.227270000000000000e+05 1.228700000000000000e+05 1.231350000000000000e+05 1.234030000000000000e+05 1.221030000000000000e+05 1.226700000000000000e+05 1.232350000000000000e+05 1.228810000000000000e+05 1.228150000000000000e+05 1.221350000000000000e+05 1.226130000000000000e+05 1.222620000000000000e+05 1.220270000000000000e+05 1.214930000000000000e+05 1.224530000000000000e+05 1.217420000000000000e+05 1.216360000000000000e+05 1.222940000000000000e+05 1.219190000000000000e+05 1.216030000000000000e+05 1.217050000000000000e+05 1.222060000000000000e+05 1.218520000000000000e+05 1.217730000000000000e+05 1.215040000000000000e+05 1.216150000000000000e+05 1.219870000000000000e+05 1.222630000000000000e+05 1.211340000000000000e+05 1.209800000000000000e+05 1.213740000000000000e+05 1.210650000000000000e+05 1.209300000000000000e+05 1.210490000000000000e+05 1.208890000000000000e+05 1.212970000000000000e+05 1.208170000000000000e+05 1.213550000000000000e+05 1.218800000000000000e+05 1.206160000000000000e+05 1.203470000000000000e+05 1.199180000000000000e+05 1.197440000000000000e+05 1.204500000000000000e+05 1.206590000000000000e+05 1.203010000000000000e+05 1.205640000000000000e+05 1.199590000000000000e+05 1.203510000000000000e+05 1.199710000000000000e+05 1.197120000000000000e+05 1.195860000000000000e+05 1.196480000000000000e+05 1.203830000000000000e+05 1.195580000000000000e+05 1.194460000000000000e+05 1.197180000000000000e+05 1.195360000000000000e+05 1.196380000000000000e+05 1.196200000000000000e+05 1.192440000000000000e+05 1.194570000000000000e+05 1.196450000000000000e+05 1.189690000000000000e+05 1.194490000000000000e+05 1.183730000000000000e+05 1.179740000000000000e+05 1.180990000000000000e+05 1.190900000000000000e+05 1.181630000000000000e+05 1.181440000000000000e+05 1.183400000000000000e+05 1.186220000000000000e+05 1.183990000000000000e+05 1.183420000000000000e+05 1.178390000000000000e+05 1.183260000000000000e+05 1.187460000000000000e+05 1.171050000000000000e+05 1.177800000000000000e+05 1.182900000000000000e+05 1.176270000000000000e+05 1.176650000000000000e+05 1.179000000000000000e+05 1.172400000000000000e+05 1.176340000000000000e+05 1.175760000000000000e+05 1.173250000000000000e+05 1.179640000000000000e+05 1.173140000000000000e+05 1.167380000000000000e+05 1.173760000000000000e+05 1.172330000000000000e+05 1.169170000000000000e+05 1.171240000000000000e+05 1.168810000000000000e+05 1.170790000000000000e+05 1.166870000000000000e+05 1.165900000000000000e+05 1.167370000000000000e+05 1.161230000000000000e+05 1.167130000000000000e+05 1.166820000000000000e+05 1.164570000000000000e+05 1.156440000000000000e+05 1.156380000000000000e+05 1.162870000000000000e+05 1.154020000000000000e+05 1.166790000000000000e+05 1.159990000000000000e+05 1.160970000000000000e+05 1.160700000000000000e+05 1.155850000000000000e+05 1.154500000000000000e+05 1.151140000000000000e+05 1.155990000000000000e+05 1.156700000000000000e+05 1.155800000000000000e+05 1.154460000000000000e+05 1.148300000000000000e+05 1.149950000000000000e+05 1.147140000000000000e+05 1.155320000000000000e+05 1.149820000000000000e+05 1.148080000000000000e+05 1.142820000000000000e+05 1.145270000000000000e+05 1.147790000000000000e+05 1.144610000000000000e+05 1.145350000000000000e+05 1.144640000000000000e+05 1.150360000000000000e+05 1.145000000000000000e+05 1.143160000000000000e+05 1.144310000000000000e+05 1.144580000000000000e+05 1.141500000000000000e+05 1.142260000000000000e+05 1.139310000000000000e+05 1.137730000000000000e+05 1.131010000000000000e+05 1.139020000000000000e+05 1.136870000000000000e+05 1.138540000000000000e+05 1.132550000000000000e+05 1.132600000000000000e+05 1.135020000000000000e+05 1.137700000000000000e+05 1.135730000000000000e+05 1.129870000000000000e+05 1.136750000000000000e+05 1.135090000000000000e+05 1.127130000000000000e+05 1.131060000000000000e+05 1.127500000000000000e+05 1.123000000000000000e+05 1.127160000000000000e+05 1.133020000000000000e+05 1.133270000000000000e+05 1.125540000000000000e+05 1.129130000000000000e+05 1.127260000000000000e+05 1.124750000000000000e+05 1.117670000000000000e+05 1.120070000000000000e+05 1.124030000000000000e+05 1.120190000000000000e+05 1.121170000000000000e+05 1.123740000000000000e+05 1.119950000000000000e+05 1.120770000000000000e+05 1.119750000000000000e+05 1.117740000000000000e+05 1.118030000000000000e+05 1.115810000000000000e+05 1.117140000000000000e+05 1.119210000000000000e+05 1.108990000000000000e+05 1.119660000000000000e+05 1.109160000000000000e+05 1.105790000000000000e+05 1.113750000000000000e+05 1.115960000000000000e+05 1.110230000000000000e+05 1.117350000000000000e+05 1.108490000000000000e+05 1.104780000000000000e+05 1.106910000000000000e+05 1.110850000000000000e+05 1.109910000000000000e+05 1.104040000000000000e+05 1.114830000000000000e+05 1.104130000000000000e+05 1.102490000000000000e+05 1.100450000000000000e+05 1.102830000000000000e+05 1.103130000000000000e+05 1.103480000000000000e+05 1.099760000000000000e+05 1.098370000000000000e+05 1.099960000000000000e+05 1.100660000000000000e+05 1.099150000000000000e+05 1.101570000000000000e+05 1.098190000000000000e+05 1.098370000000000000e+05 1.096630000000000000e+05 1.091330000000000000e+05 1.093050000000000000e+05 1.092840000000000000e+05 1.096150000000000000e+05 1.100110000000000000e+05 1.090380000000000000e+05 1.091930000000000000e+05 1.088310000000000000e+05 1.094740000000000000e+05 1.084570000000000000e+05 1.089930000000000000e+05 1.083710000000000000e+05 1.087950000000000000e+05 1.087640000000000000e+05 1.087140000000000000e+05 1.099230000000000000e+05 1.089330000000000000e+05 1.086350000000000000e+05 1.088040000000000000e+05 1.082300000000000000e+05 1.091310000000000000e+05 1.083730000000000000e+05 1.083420000000000000e+05 1.086410000000000000e+05 1.080310000000000000e+05 1.077680000000000000e+05 1.069510000000000000e+05 1.079830000000000000e+05 1.076720000000000000e+05 1.082140000000000000e+05 1.076980000000000000e+05 1.076680000000000000e+05 1.078100000000000000e+05 1.066210000000000000e+05 1.079850000000000000e+05 1.071780000000000000e+05 1.076840000000000000e+05 1.073540000000000000e+05 1.077050000000000000e+05 1.076460000000000000e+05 1.067400000000000000e+05 1.066410000000000000e+05 1.069420000000000000e+05 1.070930000000000000e+05 1.069220000000000000e+05 1.071680000000000000e+05 1.063370000000000000e+05 1.063040000000000000e+05 1.066060000000000000e+05 1.069330000000000000e+05 1.065270000000000000e+05 1.065530000000000000e+05 1.071320000000000000e+05 1.062910000000000000e+05 1.064900000000000000e+05 1.065710000000000000e+05 1.060980000000000000e+05 1.065100000000000000e+05 1.062890000000000000e+05 1.059080000000000000e+05 1.061510000000000000e+05 1.059060000000000000e+05 1.060840000000000000e+05 1.062190000000000000e+05 1.063170000000000000e+05 1.049440000000000000e+05 1.059250000000000000e+05 1.055020000000000000e+05 1.053110000000000000e+05 1.054460000000000000e+05 1.049320000000000000e+05 1.059160000000000000e+05 1.054250000000000000e+05 1.051570000000000000e+05 1.054290000000000000e+05 1.052200000000000000e+05 1.047500000000000000e+05 1.044650000000000000e+05 1.049480000000000000e+05 1.051710000000000000e+05 1.050360000000000000e+05 1.043970000000000000e+05 1.044630000000000000e+05 1.047490000000000000e+05 1.044590000000000000e+05 1.041870000000000000e+05 1.042310000000000000e+05 1.048670000000000000e+05 1.040960000000000000e+05 1.041750000000000000e+05 1.046990000000000000e+05 1.036870000000000000e+05 1.040600000000000000e+05 1.040180000000000000e+05 1.040560000000000000e+05 1.044530000000000000e+05 1.040270000000000000e+05 1.037430000000000000e+05 1.036820000000000000e+05 1.038790000000000000e+05 1.039780000000000000e+05 1.034250000000000000e+05 1.034300000000000000e+05 1.030670000000000000e+05 1.034030000000000000e+05 1.037350000000000000e+05 1.027290000000000000e+05 1.033840000000000000e+05 1.024020000000000000e+05 1.022050000000000000e+05 1.028750000000000000e+05 1.028340000000000000e+05 1.028700000000000000e+05 1.026510000000000000e+05 1.027410000000000000e+05 1.028850000000000000e+05 1.026220000000000000e+05 1.028770000000000000e+05 1.027760000000000000e+05 1.024090000000000000e+05 1.024680000000000000e+05 1.021380000000000000e+05 1.026220000000000000e+05 1.026070000000000000e+05 1.027360000000000000e+05 1.022530000000000000e+05 1.010600000000000000e+05 1.013320000000000000e+05 1.020030000000000000e+05 1.020380000000000000e+05 1.019490000000000000e+05 1.013880000000000000e+05 1.017040000000000000e+05 1.017120000000000000e+05 1.016680000000000000e+05 1.017340000000000000e+05 1.016240000000000000e+05 1.016340000000000000e+05 1.013410000000000000e+05 1.009980000000000000e+05 1.012340000000000000e+05 1.013650000000000000e+05 1.010030000000000000e+05 1.016290000000000000e+05 1.007300000000000000e+05 1.009680000000000000e+05 1.014620000000000000e+05 1.011950000000000000e+05 1.012480000000000000e+05 1.008000000000000000e+05 1.006780000000000000e+05 1.005580000000000000e+05 1.004300000000000000e+05 1.004420000000000000e+05 1.001460000000000000e+05 9.957900000000000000e+04 1.010370000000000000e+05 1.007280000000000000e+05 9.999900000000000000e+04 1.004920000000000000e+05 9.977000000000000000e+04 1.003200000000000000e+05 9.975600000000000000e+04 1.000460000000000000e+05 9.978600000000000000e+04 9.917600000000000000e+04 9.957300000000000000e+04 9.986300000000000000e+04 9.965800000000000000e+04 1.000610000000000000e+05 1.002250000000000000e+05 9.936400000000000000e+04 9.955600000000000000e+04 9.955000000000000000e+04 9.952800000000000000e+04 9.907100000000000000e+04 9.909000000000000000e+04 9.903900000000000000e+04 9.874100000000000000e+04 9.873600000000000000e+04 9.896700000000000000e+04 9.857600000000000000e+04 9.880300000000000000e+04 9.835600000000000000e+04 9.873300000000000000e+04 9.881500000000000000e+04 9.833500000000000000e+04 9.860600000000000000e+04 9.881200000000000000e+04 9.856800000000000000e+04 9.834100000000000000e+04 9.783700000000000000e+04 9.820200000000000000e+04 9.779400000000000000e+04 9.825600000000000000e+04 9.834500000000000000e+04 9.779700000000000000e+04 9.781000000000000000e+04 9.749600000000000000e+04 9.806100000000000000e+04 9.754900000000000000e+04 9.791800000000000000e+04 9.764600000000000000e+04 9.766000000000000000e+04 9.740700000000000000e+04 9.759000000000000000e+04 9.756700000000000000e+04 9.713900000000000000e+04 9.728800000000000000e+04 9.701600000000000000e+04 9.692700000000000000e+04 9.710200000000000000e+04 9.689600000000000000e+04 9.726900000000000000e+04 9.685700000000000000e+04 9.630000000000000000e+04 9.702100000000000000e+04 9.628900000000000000e+04 9.748700000000000000e+04 9.688400000000000000e+04 9.616400000000000000e+04 9.672300000000000000e+04 9.691500000000000000e+04 9.627800000000000000e+04 9.660700000000000000e+04 9.609200000000000000e+04 9.706500000000000000e+04 9.624200000000000000e+04 9.610200000000000000e+04 9.540600000000000000e+04 9.680800000000000000e+04 9.566700000000000000e+04 9.620500000000000000e+04 9.617100000000000000e+04 9.583800000000000000e+04 9.575000000000000000e+04 9.557500000000000000e+04 9.573600000000000000e+04 9.614400000000000000e+04 9.604300000000000000e+04 9.536400000000000000e+04 9.596100000000000000e+04 9.548200000000000000e+04 9.492300000000000000e+04 9.545000000000000000e+04 9.510100000000000000e+04 9.522600000000000000e+04 9.538300000000000000e+04 9.538300000000000000e+04 9.557600000000000000e+04 9.542100000000000000e+04 9.461800000000000000e+04 9.497200000000000000e+04 9.552700000000000000e+04 9.502500000000000000e+04 9.426300000000000000e+04 9.456900000000000000e+04 9.450500000000000000e+04 9.481600000000000000e+04 9.440500000000000000e+04 9.476600000000000000e+04 9.441400000000000000e+04 9.416400000000000000e+04 9.402200000000000000e+04 9.455900000000000000e+04 9.380600000000000000e+04 9.368100000000000000e+04 9.425000000000000000e+04 9.399900000000000000e+04 9.369300000000000000e+04 9.395500000000000000e+04 9.388000000000000000e+04 9.390600000000000000e+04 9.390600000000000000e+04 9.408200000000000000e+04 9.425500000000000000e+04 9.374300000000000000e+04 9.323600000000000000e+04 9.378600000000000000e+04 9.351900000000000000e+04 9.390500000000000000e+04 9.334400000000000000e+04 9.348400000000000000e+04 9.262400000000000000e+04 9.305400000000000000e+04 9.317100000000000000e+04 9.245600000000000000e+04 9.318100000000000000e+04 9.262800000000000000e+04 9.258600000000000000e+04 9.249100000000000000e+04 9.280800000000000000e+04 9.280200000000000000e+04 9.302700000000000000e+04 9.191600000000000000e+04 9.233500000000000000e+04 9.289000000000000000e+04 9.249000000000000000e+04 9.200600000000000000e+04 9.261800000000000000e+04 9.173900000000000000e+04 9.264600000000000000e+04 9.222900000000000000e+04 9.241300000000000000e+04 9.215200000000000000e+04 9.193700000000000000e+04 9.220800000000000000e+04 9.117500000000000000e+04 9.174900000000000000e+04 9.203000000000000000e+04 9.169200000000000000e+04 9.179600000000000000e+04 9.185600000000000000e+04 9.204600000000000000e+04 9.141900000000000000e+04 9.157400000000000000e+04 9.132000000000000000e+04 9.159400000000000000e+04 9.140700000000000000e+04 9.098200000000000000e+04 9.111700000000000000e+04 9.138800000000000000e+04 9.184100000000000000e+04 9.107000000000000000e+04 9.106500000000000000e+04 9.089800000000000000e+04 9.092300000000000000e+04 9.102300000000000000e+04 9.156600000000000000e+04 9.055800000000000000e+04 9.054600000000000000e+04 9.082600000000000000e+04 9.013200000000000000e+04 9.068800000000000000e+04 9.001400000000000000e+04 9.056600000000000000e+04 9.086400000000000000e+04 9.076900000000000000e+04 9.075000000000000000e+04 9.034400000000000000e+04 9.041700000000000000e+04 8.997000000000000000e+04 9.011500000000000000e+04 9.026400000000000000e+04 8.953000000000000000e+04 8.957900000000000000e+04 8.908400000000000000e+04 8.979100000000000000e+04 8.974400000000000000e+04 9.000900000000000000e+04 8.966300000000000000e+04 8.994600000000000000e+04 8.936800000000000000e+04 8.945200000000000000e+04 8.993700000000000000e+04 8.989300000000000000e+04 8.969300000000000000e+04 8.986000000000000000e+04 8.940800000000000000e+04 8.914400000000000000e+04 8.895700000000000000e+04 8.905500000000000000e+04 8.901300000000000000e+04 8.899800000000000000e+04 8.894600000000000000e+04 8.862900000000000000e+04 8.870000000000000000e+04 8.876100000000000000e+04 8.920500000000000000e+04 8.859200000000000000e+04 8.812500000000000000e+04 8.882600000000000000e+04 8.853500000000000000e+04 8.845900000000000000e+04 8.809700000000000000e+04 8.873000000000000000e+04 8.835800000000000000e+04 8.892500000000000000e+04 8.842200000000000000e+04 8.806700000000000000e+04 8.790700000000000000e+04 8.759400000000000000e+04 8.823700000000000000e+04 8.785900000000000000e+04 8.775900000000000000e+04 8.792800000000000000e+04 8.823600000000000000e+04 8.760500000000000000e+04 8.827400000000000000e+04 8.744000000000000000e+04 8.822500000000000000e+04 8.766500000000000000e+04 8.738000000000000000e+04 8.747900000000000000e+04 8.717400000000000000e+04 8.774500000000000000e+04 8.731900000000000000e+04 8.730500000000000000e+04 8.760100000000000000e+04 8.738100000000000000e+04 8.715300000000000000e+04 8.734200000000000000e+04 8.747000000000000000e+04 8.669400000000000000e+04 8.710500000000000000e+04 8.736300000000000000e+04 8.730400000000000000e+04 8.672900000000000000e+04 8.770400000000000000e+04 8.649800000000000000e+04 8.700600000000000000e+04 8.685900000000000000e+04 8.644300000000000000e+04 8.653200000000000000e+04 8.731000000000000000e+04 8.649200000000000000e+04 8.680700000000000000e+04 8.705000000000000000e+04 8.646000000000000000e+04 8.631600000000000000e+04 8.643300000000000000e+04 8.586700000000000000e+04 8.648200000000000000e+04 8.631000000000000000e+04 8.588900000000000000e+04 8.598300000000000000e+04 8.536600000000000000e+04 8.573900000000000000e+04 8.588800000000000000e+04 8.577300000000000000e+04 8.556000000000000000e+04 8.600000000000000000e+04 8.516400000000000000e+04 8.567400000000000000e+04 8.528600000000000000e+04 8.531900000000000000e+04 8.555900000000000000e+04 8.547100000000000000e+04 8.541800000000000000e+04 8.549700000000000000e+04 8.514000000000000000e+04 8.562100000000000000e+04 8.530800000000000000e+04 8.435800000000000000e+04 8.479200000000000000e+04 8.510800000000000000e+04 8.482300000000000000e+04 8.522400000000000000e+04 8.459000000000000000e+04 8.462800000000000000e+04 8.426100000000000000e+04 8.442300000000000000e+04 8.498200000000000000e+04 8.462700000000000000e+04 8.382700000000000000e+04 8.472900000000000000e+04 8.468300000000000000e+04 8.438400000000000000e+04 8.385900000000000000e+04 8.410700000000000000e+04 8.400500000000000000e+04 8.452000000000000000e+04 8.393200000000000000e+04 8.380200000000000000e+04 8.425700000000000000e+04 8.408700000000000000e+04 8.394600000000000000e+04 8.404400000000000000e+04 8.372900000000000000e+04 8.380900000000000000e+04 8.363300000000000000e+04 8.387700000000000000e+04 8.386600000000000000e+04 8.341600000000000000e+04 8.376100000000000000e+04 8.400500000000000000e+04 8.350400000000000000e+04 8.308800000000000000e+04 8.337500000000000000e+04 8.346600000000000000e+04 8.306300000000000000e+04 8.310700000000000000e+04 8.339500000000000000e+04 8.288000000000000000e+04 8.335600000000000000e+04 8.303700000000000000e+04 8.297000000000000000e+04 8.291500000000000000e+04 8.304800000000000000e+04 8.243200000000000000e+04 8.257900000000000000e+04 8.270200000000000000e+04 8.256400000000000000e+04 8.307600000000000000e+04 8.268100000000000000e+04 8.244400000000000000e+04 8.277400000000000000e+04 8.252600000000000000e+04 8.305100000000000000e+04 8.190600000000000000e+04 8.260600000000000000e+04 8.249600000000000000e+04 8.241200000000000000e+04 8.174200000000000000e+04 8.195500000000000000e+04 8.212700000000000000e+04 8.176700000000000000e+04 8.225500000000000000e+04 8.197900000000000000e+04 8.201900000000000000e+04 8.217400000000000000e+04 8.174700000000000000e+04 8.190100000000000000e+04 8.151200000000000000e+04 8.204600000000000000e+04 8.161700000000000000e+04 8.233400000000000000e+04 8.132200000000000000e+04 8.162100000000000000e+04 8.153700000000000000e+04 8.178000000000000000e+04 8.145200000000000000e+04 8.120000000000000000e+04 8.097900000000000000e+04 8.191800000000000000e+04 8.091700000000000000e+04 8.095300000000000000e+04 8.123100000000000000e+04 8.078600000000000000e+04 8.114700000000000000e+04 8.082300000000000000e+04 8.087300000000000000e+04 8.053400000000000000e+04 8.072000000000000000e+04 8.073400000000000000e+04 8.042700000000000000e+04 8.061400000000000000e+04 8.070100000000000000e+04 7.992700000000000000e+04 8.030900000000000000e+04 8.067300000000000000e+04 8.053400000000000000e+04 8.029500000000000000e+04 8.029400000000000000e+04 8.031100000000000000e+04 8.043300000000000000e+04 8.036800000000000000e+04 8.035400000000000000e+04 7.972400000000000000e+04 7.996400000000000000e+04 7.984000000000000000e+04 7.947200000000000000e+04 7.953300000000000000e+04 7.993400000000000000e+04 7.981900000000000000e+04 8.030000000000000000e+04 7.981800000000000000e+04 7.970700000000000000e+04 7.984400000000000000e+04 7.943500000000000000e+04 7.959000000000000000e+04 7.964300000000000000e+04 7.967600000000000000e+04 7.943500000000000000e+04 7.910100000000000000e+04 7.946200000000000000e+04 7.871600000000000000e+04 7.944000000000000000e+04 7.916300000000000000e+04 7.938200000000000000e+04 7.912400000000000000e+04 7.920500000000000000e+04 7.932500000000000000e+04 7.910700000000000000e+04 7.925100000000000000e+04 7.896700000000000000e+04 7.875500000000000000e+04 7.841200000000000000e+04 7.854000000000000000e+04 7.834500000000000000e+04 7.831600000000000000e+04 7.847200000000000000e+04 7.865000000000000000e+04 7.854500000000000000e+04 7.825000000000000000e+04 7.824100000000000000e+04 7.854800000000000000e+04 7.858100000000000000e+04 7.797400000000000000e+04 7.836100000000000000e+04 7.836000000000000000e+04 7.785000000000000000e+04 7.763400000000000000e+04 7.790700000000000000e+04 7.765600000000000000e+04 7.787700000000000000e+04 7.807400000000000000e+04 7.804000000000000000e+04 7.744700000000000000e+04 7.767900000000000000e+04 7.780100000000000000e+04 7.747900000000000000e+04 7.768700000000000000e+04 7.776900000000000000e+04 7.745200000000000000e+04 7.760300000000000000e+04 7.727100000000000000e+04 7.692600000000000000e+04 7.715800000000000000e+04 7.666000000000000000e+04 7.696800000000000000e+04 7.733500000000000000e+04 7.727000000000000000e+04 7.682700000000000000e+04 7.699000000000000000e+04 7.676900000000000000e+04 7.712400000000000000e+04 7.697000000000000000e+04 7.708600000000000000e+04 7.681800000000000000e+04 7.668000000000000000e+04 7.637700000000000000e+04 7.700200000000000000e+04 7.655400000000000000e+04 7.660500000000000000e+04 7.693000000000000000e+04 7.753700000000000000e+04 7.664700000000000000e+04 7.606700000000000000e+04 7.652600000000000000e+04 7.632200000000000000e+04 7.615900000000000000e+04 7.619700000000000000e+04 7.618100000000000000e+04 7.643100000000000000e+04 7.625800000000000000e+04 7.599000000000000000e+04 7.564600000000000000e+04 7.629500000000000000e+04 7.656100000000000000e+04 7.563100000000000000e+04 7.582500000000000000e+04 7.591300000000000000e+04 7.563000000000000000e+04 7.598100000000000000e+04 7.509100000000000000e+04 7.537500000000000000e+04 7.594200000000000000e+04 7.575100000000000000e+04 7.540200000000000000e+04 7.581200000000000000e+04 7.571700000000000000e+04 7.517500000000000000e+04 7.503300000000000000e+04 7.514500000000000000e+04 7.556300000000000000e+04 7.485100000000000000e+04 7.516300000000000000e+04 7.491700000000000000e+04 7.557000000000000000e+04 7.455400000000000000e+04 7.484200000000000000e+04 7.494600000000000000e+04 7.470700000000000000e+04 7.435800000000000000e+04 7.489900000000000000e+04 7.494100000000000000e+04 7.505800000000000000e+04 7.495600000000000000e+04 7.507900000000000000e+04 7.463500000000000000e+04 7.457200000000000000e+04 7.456400000000000000e+04 7.466900000000000000e+04 7.487400000000000000e+04 7.461100000000000000e+04 7.438600000000000000e+04 7.464100000000000000e+04 7.434500000000000000e+04 7.406400000000000000e+04 7.413400000000000000e+04 7.408100000000000000e+04 7.387800000000000000e+04 7.449900000000000000e+04 7.391800000000000000e+04 7.412100000000000000e+04 7.417900000000000000e+04 7.380800000000000000e+04 7.405100000000000000e+04 7.377500000000000000e+04 7.379400000000000000e+04 7.385600000000000000e+04 7.383200000000000000e+04 7.352500000000000000e+04 7.366900000000000000e+04 7.385500000000000000e+04 7.371700000000000000e+04 7.341200000000000000e+04 7.322300000000000000e+04 7.342000000000000000e+04 7.334900000000000000e+04 7.359100000000000000e+04 7.346700000000000000e+04 7.318400000000000000e+04 7.282700000000000000e+04 7.279900000000000000e+04 7.329800000000000000e+04 7.271800000000000000e+04 7.323100000000000000e+04 7.279800000000000000e+04 7.292000000000000000e+04 7.328800000000000000e+04 7.272800000000000000e+04 7.262500000000000000e+04 7.259600000000000000e+04 7.305400000000000000e+04 7.274500000000000000e+04 7.262900000000000000e+04 7.238400000000000000e+04 7.282700000000000000e+04 7.227100000000000000e+04 7.256700000000000000e+04 7.240000000000000000e+04 7.254700000000000000e+04 7.203200000000000000e+04 7.223500000000000000e+04 7.263700000000000000e+04 7.198100000000000000e+04 7.237900000000000000e+04 7.250700000000000000e+04 7.242600000000000000e+04 7.266900000000000000e+04 7.223200000000000000e+04 7.182600000000000000e+04 7.218200000000000000e+04 7.198600000000000000e+04 7.186000000000000000e+04 7.203100000000000000e+04 7.178600000000000000e+04 7.235300000000000000e+04 7.190500000000000000e+04 7.194200000000000000e+04 7.154400000000000000e+04 7.136400000000000000e+04 7.182700000000000000e+04 7.184400000000000000e+04 7.131800000000000000e+04 7.186900000000000000e+04 7.187500000000000000e+04 7.138700000000000000e+04 7.158600000000000000e+04 7.175600000000000000e+04 7.112700000000000000e+04 7.144800000000000000e+04 7.125400000000000000e+04 7.139300000000000000e+04 7.107900000000000000e+04 7.082000000000000000e+04 7.079400000000000000e+04 7.108500000000000000e+04 7.138700000000000000e+04 7.130400000000000000e+04 7.122100000000000000e+04 7.109200000000000000e+04 7.055500000000000000e+04 7.121000000000000000e+04 7.067300000000000000e+04 7.121100000000000000e+04 7.062100000000000000e+04 7.108900000000000000e+04 7.028800000000000000e+04 7.019800000000000000e+04 7.052300000000000000e+04 7.041300000000000000e+04 7.029900000000000000e+04 7.079400000000000000e+04 7.049700000000000000e+04 7.046600000000000000e+04 7.023100000000000000e+04 7.014200000000000000e+04 7.055900000000000000e+04 7.001300000000000000e+04 7.019300000000000000e+04 6.955800000000000000e+04 6.993300000000000000e+04 7.000800000000000000e+04 6.971400000000000000e+04 6.951600000000000000e+04 7.027500000000000000e+04 7.005700000000000000e+04 6.995100000000000000e+04 6.973200000000000000e+04 6.939400000000000000e+04 6.985200000000000000e+04 7.020200000000000000e+04 6.927500000000000000e+04 6.951600000000000000e+04 6.945000000000000000e+04 6.951400000000000000e+04 6.963200000000000000e+04 6.938500000000000000e+04 6.979800000000000000e+04 6.953200000000000000e+04 6.963400000000000000e+04 6.962100000000000000e+04 6.875300000000000000e+04 6.942800000000000000e+04 6.913200000000000000e+04 6.928000000000000000e+04 6.854700000000000000e+04 6.893300000000000000e+04 6.908800000000000000e+04 6.934700000000000000e+04 6.927400000000000000e+04 6.925700000000000000e+04 6.898000000000000000e+04 6.906500000000000000e+04 6.886000000000000000e+04 6.913900000000000000e+04 6.868500000000000000e+04 6.853800000000000000e+04 6.891700000000000000e+04 6.886000000000000000e+04 6.839800000000000000e+04 6.849100000000000000e+04 6.860800000000000000e+04 6.857500000000000000e+04 6.820800000000000000e+04 6.824400000000000000e+04 6.894600000000000000e+04 6.868900000000000000e+04 6.849800000000000000e+04 6.848000000000000000e+04 6.822900000000000000e+04 6.827500000000000000e+04 6.809700000000000000e+04 6.807900000000000000e+04 6.825700000000000000e+04 6.818400000000000000e+04 6.788400000000000000e+04 6.822100000000000000e+04 6.819700000000000000e+04 6.819600000000000000e+04 6.809900000000000000e+04 6.789600000000000000e+04 6.766800000000000000e+04 6.732600000000000000e+04 6.776600000000000000e+04 6.798100000000000000e+04 6.788900000000000000e+04 6.729000000000000000e+04 6.766200000000000000e+04 6.773900000000000000e+04 6.764400000000000000e+04 6.756100000000000000e+04 6.790500000000000000e+04 6.700500000000000000e+04 6.758400000000000000e+04 6.771400000000000000e+04 6.710500000000000000e+04 6.763400000000000000e+04 6.735300000000000000e+04 6.729700000000000000e+04 6.791200000000000000e+04 6.721000000000000000e+04 6.723200000000000000e+04 6.734600000000000000e+04 6.735200000000000000e+04 6.705800000000000000e+04 6.658300000000000000e+04 6.714400000000000000e+04 6.705200000000000000e+04 6.673200000000000000e+04 6.673500000000000000e+04 6.674600000000000000e+04 6.690000000000000000e+04 6.658100000000000000e+04 6.679900000000000000e+04 6.637800000000000000e+04 6.662200000000000000e+04 6.689200000000000000e+04 6.688600000000000000e+04 6.684400000000000000e+04 6.680100000000000000e+04 6.660800000000000000e+04 6.629300000000000000e+04 6.672700000000000000e+04 6.667600000000000000e+04 6.656200000000000000e+04 6.623100000000000000e+04 6.618600000000000000e+04 6.687600000000000000e+04 6.667200000000000000e+04 6.663300000000000000e+04 6.638900000000000000e+04 6.629600000000000000e+04 6.624200000000000000e+04 6.592900000000000000e+04 6.616600000000000000e+04 6.615100000000000000e+04 6.592400000000000000e+04 6.568400000000000000e+04 6.570500000000000000e+04 6.618500000000000000e+04 6.569800000000000000e+04 6.593600000000000000e+04 6.611900000000000000e+04 6.592000000000000000e+04 6.574400000000000000e+04 6.589100000000000000e+04 6.578500000000000000e+04 6.546400000000000000e+04 6.617800000000000000e+04 6.605600000000000000e+04 6.607000000000000000e+04 6.583600000000000000e+04 6.564100000000000000e+04 6.513600000000000000e+04 6.526000000000000000e+04 6.552300000000000000e+04 6.504200000000000000e+04 6.510300000000000000e+04 6.509600000000000000e+04 6.530300000000000000e+04 6.494400000000000000e+04 6.531700000000000000e+04 6.492400000000000000e+04 6.506400000000000000e+04 6.540900000000000000e+04 6.503100000000000000e+04 6.475100000000000000e+04 6.472400000000000000e+04 6.498400000000000000e+04 6.525100000000000000e+04 6.477800000000000000e+04 6.458300000000000000e+04 6.489200000000000000e+04 6.512600000000000000e+04 6.470500000000000000e+04 6.469000000000000000e+04 6.477800000000000000e+04 6.471900000000000000e+04 6.498900000000000000e+04 6.470400000000000000e+04 6.453400000000000000e+04 6.455400000000000000e+04 6.431700000000000000e+04 6.437800000000000000e+04 6.403500000000000000e+04 6.404100000000000000e+04 6.467800000000000000e+04 6.398100000000000000e+04 6.425800000000000000e+04 6.418600000000000000e+04 6.434700000000000000e+04 6.391500000000000000e+04 6.412100000000000000e+04 6.412800000000000000e+04 6.389500000000000000e+04 6.362800000000000000e+04 6.458200000000000000e+04 6.411400000000000000e+04 6.443300000000000000e+04 6.380100000000000000e+04 6.377200000000000000e+04 6.441800000000000000e+04 6.391700000000000000e+04 6.401100000000000000e+04 6.362500000000000000e+04 6.358400000000000000e+04 6.316500000000000000e+04 6.287400000000000000e+04 6.373700000000000000e+04 6.355700000000000000e+04 6.372300000000000000e+04 6.377300000000000000e+04 6.345000000000000000e+04 6.339600000000000000e+04 6.332000000000000000e+04 6.362500000000000000e+04 6.322600000000000000e+04 6.327800000000000000e+04 6.314300000000000000e+04 6.315700000000000000e+04 6.316800000000000000e+04 6.328200000000000000e+04 6.353800000000000000e+04 6.344200000000000000e+04 6.351800000000000000e+04 6.312000000000000000e+04 6.301600000000000000e+04 6.320300000000000000e+04 6.275200000000000000e+04 6.320100000000000000e+04 6.276900000000000000e+04 6.273800000000000000e+04 6.318000000000000000e+04 6.303500000000000000e+04 6.309400000000000000e+04 6.280700000000000000e+04 6.276600000000000000e+04 6.248800000000000000e+04 6.225200000000000000e+04 6.238000000000000000e+04 6.242300000000000000e+04 6.279100000000000000e+04 6.236700000000000000e+04 6.250800000000000000e+04 6.194600000000000000e+04 6.230100000000000000e+04 6.251800000000000000e+04 6.258900000000000000e+04 6.240000000000000000e+04 6.223200000000000000e+04 6.192700000000000000e+04 6.228200000000000000e+04 6.238400000000000000e+04 6.238300000000000000e+04 6.253900000000000000e+04 6.230600000000000000e+04 6.269900000000000000e+04 6.129600000000000000e+04 6.247600000000000000e+04 6.176700000000000000e+04 6.209700000000000000e+04 6.139900000000000000e+04 6.186000000000000000e+04 6.203000000000000000e+04 6.192500000000000000e+04 6.171700000000000000e+04 6.211000000000000000e+04 6.156500000000000000e+04 6.155900000000000000e+04 6.153700000000000000e+04 6.203100000000000000e+04 6.172200000000000000e+04 6.183900000000000000e+04 6.162800000000000000e+04 6.139400000000000000e+04 6.160300000000000000e+04 6.140100000000000000e+04 6.089700000000000000e+04 6.112900000000000000e+04 6.109300000000000000e+04 6.110000000000000000e+04 6.098000000000000000e+04 6.129300000000000000e+04 6.067400000000000000e+04 6.096100000000000000e+04 6.134300000000000000e+04 6.104600000000000000e+04 6.121300000000000000e+04 6.110600000000000000e+04 6.093200000000000000e+04 6.101900000000000000e+04 6.074400000000000000e+04 6.083500000000000000e+04 6.088100000000000000e+04 6.049400000000000000e+04 6.057900000000000000e+04 6.097800000000000000e+04 6.060400000000000000e+04 6.023800000000000000e+04 6.070400000000000000e+04 6.064500000000000000e+04 6.060900000000000000e+04 6.072000000000000000e+04 6.021200000000000000e+04 6.058100000000000000e+04 6.050100000000000000e+04 6.060400000000000000e+04 6.042400000000000000e+04 6.034600000000000000e+04 6.005900000000000000e+04 6.030600000000000000e+04 6.025200000000000000e+04 6.006300000000000000e+04 6.005600000000000000e+04 5.997600000000000000e+04 5.939000000000000000e+04 6.026100000000000000e+04 6.017700000000000000e+04 6.050400000000000000e+04 6.040200000000000000e+04 5.999600000000000000e+04 5.991000000000000000e+04 6.045500000000000000e+04 5.973200000000000000e+04 5.953900000000000000e+04 6.011000000000000000e+04 5.986700000000000000e+04 6.015600000000000000e+04 5.981300000000000000e+04 5.993200000000000000e+04 5.987800000000000000e+04 5.951700000000000000e+04 5.964600000000000000e+04 5.927300000000000000e+04 5.933800000000000000e+04 5.950300000000000000e+04 5.980700000000000000e+04 5.916000000000000000e+04 5.929300000000000000e+04 5.951300000000000000e+04 5.939300000000000000e+04 5.935100000000000000e+04 5.907800000000000000e+04 5.928700000000000000e+04 5.953400000000000000e+04 5.901200000000000000e+04 5.918800000000000000e+04 5.884200000000000000e+04 5.891100000000000000e+04 5.874000000000000000e+04 5.892000000000000000e+04 5.870100000000000000e+04 5.963400000000000000e+04 5.881400000000000000e+04 5.850600000000000000e+04 5.842800000000000000e+04 5.838800000000000000e+04 5.835700000000000000e+04 5.869000000000000000e+04 5.825700000000000000e+04 5.865000000000000000e+04 5.898500000000000000e+04 5.835500000000000000e+04 5.850900000000000000e+04 5.893900000000000000e+04 5.827000000000000000e+04 5.824200000000000000e+04 5.822600000000000000e+04 5.848800000000000000e+04 5.844600000000000000e+04 5.820500000000000000e+04 5.835100000000000000e+04 5.856700000000000000e+04 5.810800000000000000e+04 5.784300000000000000e+04 5.778200000000000000e+04 5.832200000000000000e+04 5.792500000000000000e+04 5.781700000000000000e+04 5.798600000000000000e+04 5.807200000000000000e+04 5.735700000000000000e+04 5.791000000000000000e+04 5.764600000000000000e+04 5.740400000000000000e+04 5.802200000000000000e+04 5.760200000000000000e+04 5.790900000000000000e+04 5.739400000000000000e+04 5.800200000000000000e+04 5.832900000000000000e+04 5.745000000000000000e+04 5.770600000000000000e+04 5.754700000000000000e+04 5.732100000000000000e+04 5.758700000000000000e+04 5.770000000000000000e+04 5.752300000000000000e+04 5.692000000000000000e+04 5.754300000000000000e+04 5.754400000000000000e+04 5.687000000000000000e+04 5.748300000000000000e+04 5.700000000000000000e+04 5.728400000000000000e+04 5.716300000000000000e+04 5.728400000000000000e+04 5.705900000000000000e+04 5.707700000000000000e+04 5.662400000000000000e+04 5.715900000000000000e+04 5.708200000000000000e+04 5.687800000000000000e+04 5.678900000000000000e+04 5.666200000000000000e+04 5.716700000000000000e+04 5.657900000000000000e+04 5.704400000000000000e+04 5.678800000000000000e+04 5.707100000000000000e+04 5.655100000000000000e+04 5.688800000000000000e+04 5.666300000000000000e+04 5.661500000000000000e+04 5.637900000000000000e+04 5.663800000000000000e+04 5.641500000000000000e+04 5.644800000000000000e+04 5.628000000000000000e+04 5.682400000000000000e+04 5.622800000000000000e+04 5.619400000000000000e+04 5.631700000000000000e+04 5.613500000000000000e+04 5.626700000000000000e+04 5.563600000000000000e+04 5.569400000000000000e+04 5.637700000000000000e+04 5.612700000000000000e+04 5.605900000000000000e+04 5.620000000000000000e+04 5.559700000000000000e+04 5.561200000000000000e+04 5.575700000000000000e+04 5.583100000000000000e+04 5.572800000000000000e+04 5.543300000000000000e+04 5.580300000000000000e+04 5.581100000000000000e+04 5.577400000000000000e+04 5.548400000000000000e+04 5.580500000000000000e+04 5.560900000000000000e+04 5.567400000000000000e+04 5.568500000000000000e+04 5.498500000000000000e+04 5.516500000000000000e+04 5.516300000000000000e+04 5.553500000000000000e+04 5.544800000000000000e+04 5.526100000000000000e+04 5.540400000000000000e+04 5.526200000000000000e+04 5.544500000000000000e+04 5.534100000000000000e+04 5.496700000000000000e+04 5.561100000000000000e+04 5.509800000000000000e+04 5.505000000000000000e+04 5.525300000000000000e+04 5.510900000000000000e+04 5.556700000000000000e+04 5.495000000000000000e+04 5.485700000000000000e+04 5.496000000000000000e+04 5.516700000000000000e+04 5.490900000000000000e+04 5.464500000000000000e+04 5.472500000000000000e+04 5.502400000000000000e+04 5.504500000000000000e+04 5.518100000000000000e+04 5.506600000000000000e+04 5.454900000000000000e+04 5.489900000000000000e+04 5.473900000000000000e+04 5.428500000000000000e+04 5.437700000000000000e+04 5.482800000000000000e+04 5.428000000000000000e+04 5.445300000000000000e+04 5.440600000000000000e+04 5.410900000000000000e+04 5.451100000000000000e+04 5.404200000000000000e+04 5.424600000000000000e+04 5.414100000000000000e+04 5.461900000000000000e+04 5.449700000000000000e+04 5.443500000000000000e+04 5.420000000000000000e+04 5.421500000000000000e+04 5.456300000000000000e+04 5.386900000000000000e+04 5.427800000000000000e+04 5.379400000000000000e+04 5.423100000000000000e+04 5.397200000000000000e+04 5.364200000000000000e+04 5.370600000000000000e+04 5.365300000000000000e+04 5.369200000000000000e+04 5.368500000000000000e+04 5.366400000000000000e+04 5.361600000000000000e+04 5.353600000000000000e+04 5.342600000000000000e+04 5.372600000000000000e+04 5.378600000000000000e+04 5.399100000000000000e+04 5.366700000000000000e+04 5.334000000000000000e+04 5.348700000000000000e+04 5.353500000000000000e+04 5.346600000000000000e+04 5.313600000000000000e+04 5.317800000000000000e+04 5.362900000000000000e+04 5.304600000000000000e+04 5.357000000000000000e+04 5.335000000000000000e+04 5.321700000000000000e+04 5.344200000000000000e+04 5.306100000000000000e+04 5.305600000000000000e+04 5.306900000000000000e+04 5.295100000000000000e+04 5.294300000000000000e+04 5.324700000000000000e+04 5.320900000000000000e+04 5.310600000000000000e+04 5.316200000000000000e+04 5.273800000000000000e+04 5.262400000000000000e+04 5.287500000000000000e+04 5.331600000000000000e+04 5.265000000000000000e+04 5.274900000000000000e+04 5.294700000000000000e+04 5.286400000000000000e+04 5.293100000000000000e+04 5.281200000000000000e+04 5.274800000000000000e+04 5.258900000000000000e+04 5.228900000000000000e+04 5.245000000000000000e+04 5.259900000000000000e+04 5.233600000000000000e+04 5.248200000000000000e+04 5.234300000000000000e+04 5.221600000000000000e+04 5.249900000000000000e+04 5.235800000000000000e+04 5.210600000000000000e+04 5.233300000000000000e+04 5.230400000000000000e+04 5.270100000000000000e+04 5.224100000000000000e+04 5.237200000000000000e+04 5.178800000000000000e+04 5.190000000000000000e+04 5.199500000000000000e+04 5.227000000000000000e+04 5.200400000000000000e+04 5.193100000000000000e+04 5.220600000000000000e+04 5.191800000000000000e+04 5.173000000000000000e+04 5.183000000000000000e+04 5.185900000000000000e+04 5.195200000000000000e+04 5.187500000000000000e+04 5.190900000000000000e+04 5.191500000000000000e+04 5.184100000000000000e+04 5.222400000000000000e+04 5.180600000000000000e+04 5.151900000000000000e+04 5.147700000000000000e+04 5.141100000000000000e+04 5.157700000000000000e+04 5.147600000000000000e+04 5.134400000000000000e+04 5.141500000000000000e+04 5.169500000000000000e+04 5.116200000000000000e+04 5.118200000000000000e+04 5.094700000000000000e+04 5.127400000000000000e+04 5.127100000000000000e+04 5.149400000000000000e+04 5.154800000000000000e+04 5.145400000000000000e+04 5.093500000000000000e+04 5.150900000000000000e+04 5.102800000000000000e+04 5.143900000000000000e+04 5.120400000000000000e+04 5.109200000000000000e+04 5.148100000000000000e+04 5.113000000000000000e+04 5.109500000000000000e+04 5.069500000000000000e+04 5.056200000000000000e+04 5.106600000000000000e+04 5.107900000000000000e+04 5.075800000000000000e+04 5.079600000000000000e+04 5.101000000000000000e+04 5.098900000000000000e+04 5.065300000000000000e+04 5.061400000000000000e+04 5.081000000000000000e+04 5.110200000000000000e+04 5.058500000000000000e+04 5.066500000000000000e+04 5.047300000000000000e+04 5.045600000000000000e+04 5.055000000000000000e+04 5.022400000000000000e+04 5.019200000000000000e+04 5.076500000000000000e+04 5.078500000000000000e+04 5.076100000000000000e+04 5.025100000000000000e+04 5.050000000000000000e+04 5.014100000000000000e+04 5.006700000000000000e+04 5.060900000000000000e+04 5.003100000000000000e+04 5.033800000000000000e+04 5.015000000000000000e+04 4.992700000000000000e+04 5.027700000000000000e+04 5.011300000000000000e+04 5.014400000000000000e+04 4.985100000000000000e+04 4.996900000000000000e+04 4.997200000000000000e+04 4.969300000000000000e+04 5.021800000000000000e+04 4.959600000000000000e+04 4.950500000000000000e+04 5.026800000000000000e+04 4.957100000000000000e+04 4.965700000000000000e+04 4.965300000000000000e+04 4.969400000000000000e+04 4.978000000000000000e+04 4.981000000000000000e+04 4.973500000000000000e+04 4.979700000000000000e+04 4.948400000000000000e+04 4.977400000000000000e+04 4.982300000000000000e+04 4.966700000000000000e+04 4.939100000000000000e+04 4.934300000000000000e+04 4.925900000000000000e+04 4.911200000000000000e+04 4.911400000000000000e+04 4.923100000000000000e+04 4.892000000000000000e+04 4.904500000000000000e+04 4.933700000000000000e+04 4.919200000000000000e+04 4.933000000000000000e+04 4.917600000000000000e+04 4.929600000000000000e+04 4.908500000000000000e+04 4.927800000000000000e+04 4.861800000000000000e+04 4.897000000000000000e+04 4.873000000000000000e+04 4.877900000000000000e+04 4.905200000000000000e+04 4.865400000000000000e+04 4.852300000000000000e+04 4.865700000000000000e+04 4.877600000000000000e+04 4.907700000000000000e+04 4.841200000000000000e+04 4.833100000000000000e+04 4.883200000000000000e+04 4.863100000000000000e+04 4.849500000000000000e+04 4.814300000000000000e+04 4.840200000000000000e+04 4.838600000000000000e+04 4.853300000000000000e+04 4.836000000000000000e+04 4.847500000000000000e+04 4.808500000000000000e+04 4.829000000000000000e+04 4.813600000000000000e+04 4.856400000000000000e+04 4.816600000000000000e+04 4.826300000000000000e+04 4.836900000000000000e+04 4.834400000000000000e+04 4.815100000000000000e+04 4.821700000000000000e+04 4.774900000000000000e+04 4.821900000000000000e+04 4.773100000000000000e+04 4.791600000000000000e+04 4.789300000000000000e+04 4.759900000000000000e+04 4.785000000000000000e+04 4.784700000000000000e+04 4.791100000000000000e+04 4.784800000000000000e+04 4.740400000000000000e+04 4.775200000000000000e+04 4.730200000000000000e+04 4.754800000000000000e+04 4.704200000000000000e+04 4.733000000000000000e+04 4.754700000000000000e+04 4.769000000000000000e+04 4.783800000000000000e+04 4.770300000000000000e+04 4.733900000000000000e+04 4.781900000000000000e+04 4.732300000000000000e+04 4.743700000000000000e+04 4.748400000000000000e+04 4.747200000000000000e+04 4.712500000000000000e+04 4.720700000000000000e+04 4.755200000000000000e+04 4.710900000000000000e+04 4.713400000000000000e+04 4.732600000000000000e+04 4.742300000000000000e+04 4.714100000000000000e+04 4.673700000000000000e+04 4.690800000000000000e+04 4.724700000000000000e+04 4.678000000000000000e+04 4.702000000000000000e+04 4.698000000000000000e+04 4.696300000000000000e+04 4.707200000000000000e+04 4.687800000000000000e+04 4.704300000000000000e+04 4.665300000000000000e+04 4.661400000000000000e+04 4.640700000000000000e+04 4.675000000000000000e+04 4.656500000000000000e+04 4.642900000000000000e+04 4.679400000000000000e+04 4.685500000000000000e+04 4.667800000000000000e+04 4.652100000000000000e+04 4.642000000000000000e+04 4.623600000000000000e+04 4.639700000000000000e+04 4.610400000000000000e+04 4.631000000000000000e+04 4.639500000000000000e+04 4.636300000000000000e+04 4.650500000000000000e+04 4.629900000000000000e+04 4.643300000000000000e+04 4.612000000000000000e+04 4.642500000000000000e+04 4.600100000000000000e+04 4.633100000000000000e+04 4.620700000000000000e+04 4.599700000000000000e+04 4.603400000000000000e+04 4.629500000000000000e+04 4.619900000000000000e+04 4.580700000000000000e+04 4.615700000000000000e+04 4.623500000000000000e+04 4.627900000000000000e+04 4.599300000000000000e+04 4.585100000000000000e+04 4.602200000000000000e+04 4.549000000000000000e+04 4.585800000000000000e+04 4.547500000000000000e+04 4.564100000000000000e+04 4.600700000000000000e+04 4.582800000000000000e+04 4.534300000000000000e+04 4.523500000000000000e+04 4.561900000000000000e+04 4.550600000000000000e+04 4.538800000000000000e+04 4.557300000000000000e+04 4.519700000000000000e+04 4.537500000000000000e+04 4.553100000000000000e+04 4.571900000000000000e+04 4.571000000000000000e+04 4.541800000000000000e+04 4.537900000000000000e+04 4.537400000000000000e+04 4.538400000000000000e+04 4.525500000000000000e+04 4.529100000000000000e+04 4.529400000000000000e+04 4.540800000000000000e+04 4.562700000000000000e+04 4.512000000000000000e+04 4.509100000000000000e+04 4.492700000000000000e+04 4.540300000000000000e+04 4.533200000000000000e+04 4.530700000000000000e+04 4.482600000000000000e+04 4.504700000000000000e+04 4.541200000000000000e+04 4.491600000000000000e+04 4.483700000000000000e+04 4.470700000000000000e+04 4.463000000000000000e+04 4.488200000000000000e+04 4.472400000000000000e+04 4.472200000000000000e+04 4.466400000000000000e+04 4.452600000000000000e+04 4.447700000000000000e+04 4.470700000000000000e+04 4.478600000000000000e+04 4.493300000000000000e+04 4.478300000000000000e+04 4.435600000000000000e+04 4.409100000000000000e+04 4.431800000000000000e+04 4.461600000000000000e+04 4.442900000000000000e+04 4.455400000000000000e+04 4.473700000000000000e+04 4.455500000000000000e+04 4.427800000000000000e+04 4.445900000000000000e+04 4.436800000000000000e+04 4.423600000000000000e+04 4.420300000000000000e+04 4.443600000000000000e+04 4.416700000000000000e+04 4.429800000000000000e+04 4.441200000000000000e+04 4.408700000000000000e+04 4.382400000000000000e+04 4.407600000000000000e+04 4.405400000000000000e+04 4.422700000000000000e+04 4.411200000000000000e+04 4.381200000000000000e+04 4.373100000000000000e+04 4.363700000000000000e+04 4.390600000000000000e+04 4.381500000000000000e+04 4.376000000000000000e+04 4.414600000000000000e+04 4.409700000000000000e+04 4.400800000000000000e+04 4.356500000000000000e+04 4.391600000000000000e+04 4.395100000000000000e+04 4.347500000000000000e+04 4.396400000000000000e+04 4.362300000000000000e+04 4.349600000000000000e+04 4.407400000000000000e+04 4.351200000000000000e+04 4.333900000000000000e+04 4.322800000000000000e+04 4.368800000000000000e+04 4.339400000000000000e+04 4.358700000000000000e+04 4.306700000000000000e+04 4.359000000000000000e+04 4.398300000000000000e+04 4.339100000000000000e+04 4.362400000000000000e+04 4.340900000000000000e+04 4.339100000000000000e+04 4.289500000000000000e+04 4.294300000000000000e+04 4.341500000000000000e+04 4.323000000000000000e+04 4.352300000000000000e+04 4.271300000000000000e+04 4.356900000000000000e+04 4.340900000000000000e+04 4.317400000000000000e+04 4.280600000000000000e+04 4.259400000000000000e+04 4.306500000000000000e+04 4.294600000000000000e+04 4.260700000000000000e+04 4.290100000000000000e+04 4.273300000000000000e+04 4.289600000000000000e+04 4.281700000000000000e+04 4.276000000000000000e+04 4.286300000000000000e+04 4.269100000000000000e+04 4.245800000000000000e+04 4.289300000000000000e+04 4.233500000000000000e+04 4.273200000000000000e+04 4.264700000000000000e+04 4.255800000000000000e+04 4.233100000000000000e+04 4.233200000000000000e+04 4.228500000000000000e+04 4.250000000000000000e+04 4.229900000000000000e+04 4.283100000000000000e+04 4.238600000000000000e+04 4.267700000000000000e+04 4.232400000000000000e+04 4.214500000000000000e+04 4.210900000000000000e+04 4.231100000000000000e+04 4.238900000000000000e+04 4.237200000000000000e+04 4.229000000000000000e+04 4.199900000000000000e+04 4.246700000000000000e+04 4.210000000000000000e+04 4.208200000000000000e+04 4.178200000000000000e+04 4.208700000000000000e+04 4.200500000000000000e+04 4.191300000000000000e+04 4.225700000000000000e+04 4.195700000000000000e+04 4.179700000000000000e+04 4.192600000000000000e+04 4.175400000000000000e+04 4.188100000000000000e+04 4.180300000000000000e+04 4.220600000000000000e+04 4.175700000000000000e+04 4.180600000000000000e+04 4.171100000000000000e+04 4.165500000000000000e+04 4.204700000000000000e+04 4.170300000000000000e+04 4.210700000000000000e+04 4.172200000000000000e+04 4.182400000000000000e+04 4.188200000000000000e+04 4.150600000000000000e+04 4.160200000000000000e+04 4.118800000000000000e+04 4.152100000000000000e+04 4.120500000000000000e+04 4.152900000000000000e+04 4.159200000000000000e+04 4.149700000000000000e+04 4.139200000000000000e+04 4.148900000000000000e+04 4.127900000000000000e+04 4.159000000000000000e+04 4.118300000000000000e+04 4.165900000000000000e+04 4.132500000000000000e+04 4.127600000000000000e+04 4.120500000000000000e+04 4.113500000000000000e+04 4.152000000000000000e+04 4.107600000000000000e+04 4.111300000000000000e+04 4.124200000000000000e+04 4.122800000000000000e+04 4.115800000000000000e+04 4.114000000000000000e+04 4.110100000000000000e+04 4.127900000000000000e+04 4.092600000000000000e+04 4.090600000000000000e+04 4.124500000000000000e+04 4.103700000000000000e+04 4.106100000000000000e+04 4.127700000000000000e+04 4.103000000000000000e+04 4.102400000000000000e+04 4.082100000000000000e+04 4.086000000000000000e+04 4.067900000000000000e+04 4.093300000000000000e+04 4.054600000000000000e+04 4.112400000000000000e+04 4.055700000000000000e+04 4.056200000000000000e+04 4.046700000000000000e+04 4.034500000000000000e+04 4.053400000000000000e+04 4.069400000000000000e+04 4.039600000000000000e+04 4.075100000000000000e+04 4.064300000000000000e+04 4.063300000000000000e+04 4.075000000000000000e+04 4.073400000000000000e+04 4.059700000000000000e+04 4.018200000000000000e+04 4.021500000000000000e+04 4.056700000000000000e+04 4.045900000000000000e+04 4.031200000000000000e+04 4.035100000000000000e+04 4.011200000000000000e+04 4.034900000000000000e+04 4.024300000000000000e+04 4.020600000000000000e+04 4.055200000000000000e+04 4.047500000000000000e+04 4.018600000000000000e+04 4.025400000000000000e+04 4.016100000000000000e+04 4.026500000000000000e+04 4.055300000000000000e+04 4.006700000000000000e+04 4.045700000000000000e+04 3.974000000000000000e+04 4.020900000000000000e+04 4.009100000000000000e+04 4.006900000000000000e+04 4.026100000000000000e+04 4.010400000000000000e+04 4.022100000000000000e+04 3.996200000000000000e+04 3.954500000000000000e+04 3.968400000000000000e+04 3.944200000000000000e+04 3.973200000000000000e+04 3.965600000000000000e+04 3.964100000000000000e+04 3.941400000000000000e+04 3.940700000000000000e+04 3.945400000000000000e+04 3.962000000000000000e+04 3.958300000000000000e+04 3.976200000000000000e+04 3.967400000000000000e+04 3.991100000000000000e+04 3.930100000000000000e+04 3.954100000000000000e+04 3.955000000000000000e+04 3.971300000000000000e+04 3.929800000000000000e+04 3.924700000000000000e+04 3.946200000000000000e+04 3.949900000000000000e+04 3.933300000000000000e+04 3.880400000000000000e+04 3.967700000000000000e+04 3.908800000000000000e+04 3.928600000000000000e+04 3.932200000000000000e+04 3.948100000000000000e+04 3.934400000000000000e+04 3.929900000000000000e+04 3.925500000000000000e+04 3.930500000000000000e+04 3.928500000000000000e+04 3.928500000000000000e+04 3.897000000000000000e+04 3.901600000000000000e+04 3.856100000000000000e+04 3.898300000000000000e+04 3.871000000000000000e+04 3.888400000000000000e+04 3.918800000000000000e+04 3.875500000000000000e+04 3.901500000000000000e+04 3.897000000000000000e+04 3.889300000000000000e+04 3.937500000000000000e+04 3.875800000000000000e+04 3.903100000000000000e+04 3.877700000000000000e+04 3.873000000000000000e+04 3.905600000000000000e+04 3.847800000000000000e+04 3.918400000000000000e+04 3.901700000000000000e+04 3.886500000000000000e+04 3.836700000000000000e+04 3.853800000000000000e+04 3.864600000000000000e+04 3.859200000000000000e+04 3.873000000000000000e+04 3.825700000000000000e+04 3.849200000000000000e+04 3.866800000000000000e+04 3.860000000000000000e+04 3.858100000000000000e+04 3.854600000000000000e+04 3.864600000000000000e+04 3.869700000000000000e+04 3.845700000000000000e+04 3.841600000000000000e+04 3.856500000000000000e+04 3.806700000000000000e+04 3.819900000000000000e+04 3.829500000000000000e+04 3.835000000000000000e+04 3.796900000000000000e+04 3.844300000000000000e+04 3.825200000000000000e+04 3.834800000000000000e+04 3.774400000000000000e+04 3.850600000000000000e+04 3.855100000000000000e+04 3.808700000000000000e+04 3.840200000000000000e+04 3.766200000000000000e+04 3.813400000000000000e+04 3.786500000000000000e+04 3.795400000000000000e+04 3.825500000000000000e+04 3.815300000000000000e+04 3.811400000000000000e+04 3.797000000000000000e+04 3.804200000000000000e+04 3.780400000000000000e+04 3.779200000000000000e+04 3.820900000000000000e+04 3.789400000000000000e+04 3.786500000000000000e+04 3.798700000000000000e+04 3.791200000000000000e+04 3.754800000000000000e+04 3.763400000000000000e+04 3.762600000000000000e+04 3.731600000000000000e+04 3.780000000000000000e+04 3.807700000000000000e+04 3.758600000000000000e+04 3.771700000000000000e+04 3.745800000000000000e+04 3.768300000000000000e+04 3.752200000000000000e+04 3.701300000000000000e+04 3.748500000000000000e+04 3.772900000000000000e+04 3.738000000000000000e+04 3.778900000000000000e+04 3.736500000000000000e+04 3.744100000000000000e+04 3.737200000000000000e+04 3.758800000000000000e+04 3.724100000000000000e+04 3.719200000000000000e+04 3.707700000000000000e+04 3.706600000000000000e+04 3.718000000000000000e+04 3.701100000000000000e+04 3.706100000000000000e+04 3.719200000000000000e+04 3.743800000000000000e+04 3.695100000000000000e+04 3.743100000000000000e+04 3.713500000000000000e+04 3.714200000000000000e+04 3.724900000000000000e+04 3.717600000000000000e+04 3.700000000000000000e+04 3.697000000000000000e+04 3.693600000000000000e+04 3.691500000000000000e+04 3.701000000000000000e+04 3.654000000000000000e+04 3.678200000000000000e+04 3.676000000000000000e+04 3.668100000000000000e+04 3.705900000000000000e+04 3.678800000000000000e+04 3.680700000000000000e+04 3.654500000000000000e+04 3.703700000000000000e+04 3.656800000000000000e+04 3.678400000000000000e+04 3.669600000000000000e+04 3.647700000000000000e+04 3.661800000000000000e+04 3.655100000000000000e+04 3.647800000000000000e+04 3.641300000000000000e+04 3.665700000000000000e+04 3.671700000000000000e+04 3.661800000000000000e+04 3.693100000000000000e+04 3.646700000000000000e+04 3.659800000000000000e+04 3.602800000000000000e+04 3.638700000000000000e+04 3.657900000000000000e+04 3.674700000000000000e+04 3.652400000000000000e+04 3.677400000000000000e+04 3.642800000000000000e+04 3.612900000000000000e+04 3.645600000000000000e+04 3.627600000000000000e+04 3.640800000000000000e+04 3.634800000000000000e+04 3.625700000000000000e+04 3.624500000000000000e+04 3.609000000000000000e+04 3.640300000000000000e+04 3.603000000000000000e+04 3.655400000000000000e+04 3.626000000000000000e+04 3.623600000000000000e+04 3.606400000000000000e+04 3.581000000000000000e+04 3.599900000000000000e+04 3.606900000000000000e+04 3.608200000000000000e+04 3.564300000000000000e+04 3.567400000000000000e+04 3.590500000000000000e+04 3.616200000000000000e+04 3.597400000000000000e+04 3.607000000000000000e+04 3.607200000000000000e+04 3.603600000000000000e+04 3.589700000000000000e+04 3.582400000000000000e+04 3.549800000000000000e+04 3.612200000000000000e+04 3.567400000000000000e+04 3.549000000000000000e+04 3.557300000000000000e+04 3.586500000000000000e+04 3.595500000000000000e+04 3.591100000000000000e+04 3.572000000000000000e+04 3.576000000000000000e+04 3.563900000000000000e+04 3.572100000000000000e+04 3.553000000000000000e+04 3.537200000000000000e+04 3.568300000000000000e+04 3.568000000000000000e+04 3.560500000000000000e+04 3.522000000000000000e+04 3.562400000000000000e+04 3.540800000000000000e+04 3.583100000000000000e+04 3.526800000000000000e+04 3.552300000000000000e+04 3.520100000000000000e+04 3.554400000000000000e+04 3.516200000000000000e+04 3.531000000000000000e+04 3.540700000000000000e+04 3.557600000000000000e+04 3.506600000000000000e+04 3.546100000000000000e+04 3.517000000000000000e+04 3.527800000000000000e+04 3.533700000000000000e+04 3.518300000000000000e+04 3.534900000000000000e+04 3.530400000000000000e+04 3.543100000000000000e+04 3.535100000000000000e+04 3.554100000000000000e+04 3.496600000000000000e+04 3.500400000000000000e+04 3.531400000000000000e+04 3.519100000000000000e+04 3.500300000000000000e+04 3.514000000000000000e+04 3.479900000000000000e+04 3.500500000000000000e+04 3.520700000000000000e+04 3.484700000000000000e+04 3.510600000000000000e+04 3.496200000000000000e+04 3.490200000000000000e+04 3.449800000000000000e+04 3.511900000000000000e+04 3.475900000000000000e+04 3.523500000000000000e+04 3.509000000000000000e+04 3.477400000000000000e+04 3.460400000000000000e+04 3.472400000000000000e+04 3.459100000000000000e+04 3.484800000000000000e+04 3.427600000000000000e+04 3.469200000000000000e+04 3.455900000000000000e+04 3.461300000000000000e+04 3.435600000000000000e+04 3.469600000000000000e+04 3.472700000000000000e+04 3.426500000000000000e+04 3.486000000000000000e+04 3.455000000000000000e+04 3.458300000000000000e+04 3.447800000000000000e+04 3.432300000000000000e+04 3.436600000000000000e+04 3.441500000000000000e+04 3.460900000000000000e+04 3.437200000000000000e+04 3.417500000000000000e+04 3.431300000000000000e+04 3.425300000000000000e+04 3.427800000000000000e+04 3.413200000000000000e+04 3.416600000000000000e+04 3.400900000000000000e+04 3.439300000000000000e+04 3.442800000000000000e+04 3.449400000000000000e+04 3.387400000000000000e+04 3.441800000000000000e+04 3.407100000000000000e+04 3.384000000000000000e+04 3.398900000000000000e+04 3.444000000000000000e+04 3.369800000000000000e+04 3.391600000000000000e+04 3.364800000000000000e+04 3.437200000000000000e+04 3.381500000000000000e+04 3.382700000000000000e+04 3.402600000000000000e+04 3.390600000000000000e+04 3.377600000000000000e+04 3.372100000000000000e+04 3.371700000000000000e+04 3.350400000000000000e+04 3.384200000000000000e+04 3.394800000000000000e+04 3.341300000000000000e+04 3.379600000000000000e+04 3.375900000000000000e+04 3.394400000000000000e+04 3.362000000000000000e+04 3.380000000000000000e+04 3.362300000000000000e+04 3.345500000000000000e+04 3.368400000000000000e+04 3.360400000000000000e+04 3.357500000000000000e+04 3.342400000000000000e+04 3.360900000000000000e+04 3.342700000000000000e+04 3.337500000000000000e+04 3.364600000000000000e+04 3.294700000000000000e+04 3.339700000000000000e+04 3.334000000000000000e+04 3.340400000000000000e+04 3.326400000000000000e+04 3.308500000000000000e+04 3.346700000000000000e+04 3.326200000000000000e+04 3.338200000000000000e+04 3.346600000000000000e+04 3.319600000000000000e+04 3.319800000000000000e+04 3.333500000000000000e+04 3.323300000000000000e+04 3.309800000000000000e+04 3.325600000000000000e+04 3.323900000000000000e+04 3.327400000000000000e+04 3.329500000000000000e+04 3.305800000000000000e+04 3.327400000000000000e+04 3.280800000000000000e+04 3.303500000000000000e+04 3.298900000000000000e+04 3.328500000000000000e+04 3.272800000000000000e+04 3.299000000000000000e+04 3.289400000000000000e+04 3.302500000000000000e+04 3.290000000000000000e+04 3.297000000000000000e+04 3.272600000000000000e+04 3.288600000000000000e+04 3.259900000000000000e+04 3.278700000000000000e+04 3.288100000000000000e+04 3.295100000000000000e+04 3.286700000000000000e+04 3.275700000000000000e+04 3.261600000000000000e+04 3.279100000000000000e+04 3.268500000000000000e+04 3.265100000000000000e+04 3.284600000000000000e+04 3.234600000000000000e+04 3.329900000000000000e+04 3.247900000000000000e+04 3.266200000000000000e+04 3.253200000000000000e+04 3.259400000000000000e+04 3.239100000000000000e+04 3.219600000000000000e+04 3.229700000000000000e+04 3.244500000000000000e+04 3.257000000000000000e+04 3.257000000000000000e+04 3.269200000000000000e+04 3.236400000000000000e+04 3.237800000000000000e+04 3.229600000000000000e+04 3.249800000000000000e+04 3.248400000000000000e+04 3.238900000000000000e+04 3.235900000000000000e+04 3.250800000000000000e+04 3.239500000000000000e+04 3.240500000000000000e+04 3.218500000000000000e+04 3.262700000000000000e+04 3.222000000000000000e+04 3.221100000000000000e+04 3.204500000000000000e+04 3.228100000000000000e+04 3.174600000000000000e+04 3.248400000000000000e+04 3.225300000000000000e+04 3.181000000000000000e+04 3.202300000000000000e+04 3.221900000000000000e+04 3.223300000000000000e+04 3.200600000000000000e+04 3.229300000000000000e+04 3.216300000000000000e+04 3.207800000000000000e+04 3.192100000000000000e+04 3.191400000000000000e+04 3.185500000000000000e+04 3.188300000000000000e+04 3.201600000000000000e+04 3.202500000000000000e+04 3.172900000000000000e+04 3.188900000000000000e+04 3.178200000000000000e+04 3.227100000000000000e+04 3.184900000000000000e+04 3.197700000000000000e+04 3.199300000000000000e+04 3.165700000000000000e+04 3.165200000000000000e+04 3.190600000000000000e+04 3.135000000000000000e+04 3.161700000000000000e+04 3.148800000000000000e+04 3.159400000000000000e+04 3.149600000000000000e+04 3.192300000000000000e+04 3.148800000000000000e+04 3.184700000000000000e+04 3.162500000000000000e+04 3.161900000000000000e+04 3.116000000000000000e+04 3.167300000000000000e+04 3.115400000000000000e+04 3.135400000000000000e+04 3.153000000000000000e+04 3.157900000000000000e+04 3.130900000000000000e+04 3.155300000000000000e+04 3.144800000000000000e+04 3.118100000000000000e+04 3.154200000000000000e+04 3.108000000000000000e+04 3.122300000000000000e+04 3.137300000000000000e+04 3.107900000000000000e+04 3.112100000000000000e+04 3.100100000000000000e+04 3.143900000000000000e+04 3.127500000000000000e+04 3.127300000000000000e+04 3.113600000000000000e+04 3.109600000000000000e+04 3.128100000000000000e+04 3.137000000000000000e+04 3.139700000000000000e+04 3.095000000000000000e+04 3.071900000000000000e+04 3.112100000000000000e+04 3.104700000000000000e+04 3.128200000000000000e+04 3.115900000000000000e+04 3.108400000000000000e+04 3.125900000000000000e+04 3.103400000000000000e+04 3.117400000000000000e+04 3.097500000000000000e+04 3.093900000000000000e+04 3.101000000000000000e+04 3.091500000000000000e+04 3.086700000000000000e+04 3.112700000000000000e+04 3.082200000000000000e+04 3.065900000000000000e+04 3.084000000000000000e+04 3.111300000000000000e+04 3.030000000000000000e+04 3.071800000000000000e+04 3.059000000000000000e+04 3.045600000000000000e+04 3.053400000000000000e+04 3.060800000000000000e+04 3.076600000000000000e+04 3.078300000000000000e+04 3.045500000000000000e+04 3.045700000000000000e+04 3.043400000000000000e+04 3.063400000000000000e+04 3.043300000000000000e+04 3.054200000000000000e+04 3.032300000000000000e+04 3.076600000000000000e+04 3.061100000000000000e+04 3.071500000000000000e+04 3.051600000000000000e+04 3.018800000000000000e+04 3.057900000000000000e+04 3.029300000000000000e+04 3.065100000000000000e+04 3.040000000000000000e+04 3.034000000000000000e+04 3.049400000000000000e+04 3.016700000000000000e+04 3.048000000000000000e+04 3.088200000000000000e+04 3.025300000000000000e+04 3.024900000000000000e+04 3.051200000000000000e+04 3.023200000000000000e+04 3.034000000000000000e+04 3.014700000000000000e+04 3.049600000000000000e+04 3.035700000000000000e+04 3.052500000000000000e+04 2.990400000000000000e+04 2.990900000000000000e+04 3.025200000000000000e+04 3.037300000000000000e+04 3.026700000000000000e+04 2.971600000000000000e+04 3.001400000000000000e+04 3.037900000000000000e+04 2.986700000000000000e+04 2.998800000000000000e+04 2.999600000000000000e+04 3.008500000000000000e+04 3.015900000000000000e+04 2.973000000000000000e+04 3.018000000000000000e+04 3.027000000000000000e+04 3.000900000000000000e+04 2.979800000000000000e+04 3.003100000000000000e+04 2.977000000000000000e+04 3.018200000000000000e+04 2.987500000000000000e+04 2.997200000000000000e+04 2.983800000000000000e+04 2.973800000000000000e+04 3.012100000000000000e+04 2.970400000000000000e+04 2.978000000000000000e+04 2.976900000000000000e+04 2.993100000000000000e+04 2.958100000000000000e+04 2.978500000000000000e+04 2.969500000000000000e+04 2.968100000000000000e+04 2.960100000000000000e+04 2.990600000000000000e+04 2.973500000000000000e+04 2.987300000000000000e+04 2.953600000000000000e+04 2.960200000000000000e+04 2.984100000000000000e+04 2.932500000000000000e+04 2.961400000000000000e+04 2.950400000000000000e+04 2.952800000000000000e+04 2.945800000000000000e+04 2.986600000000000000e+04 2.932600000000000000e+04 2.947900000000000000e+04 2.978600000000000000e+04 2.954600000000000000e+04 2.931300000000000000e+04 2.941000000000000000e+04 2.933400000000000000e+04 2.934800000000000000e+04 2.961600000000000000e+04 2.951000000000000000e+04 2.925800000000000000e+04 2.922800000000000000e+04 2.932000000000000000e+04 2.917100000000000000e+04 2.913300000000000000e+04 2.927000000000000000e+04 2.936900000000000000e+04 2.935000000000000000e+04 2.929900000000000000e+04 2.922000000000000000e+04 2.929400000000000000e+04 2.893500000000000000e+04 2.941800000000000000e+04 2.962500000000000000e+04 2.937000000000000000e+04 2.920600000000000000e+04 2.896100000000000000e+04 2.970900000000000000e+04 2.926000000000000000e+04 2.894900000000000000e+04 2.885700000000000000e+04 2.932300000000000000e+04 2.915300000000000000e+04 2.897400000000000000e+04 2.912800000000000000e+04 2.883400000000000000e+04 2.914400000000000000e+04 2.888000000000000000e+04 2.902600000000000000e+04 2.916500000000000000e+04 2.914600000000000000e+04 2.895200000000000000e+04 2.907500000000000000e+04 2.876000000000000000e+04 2.892800000000000000e+04 2.877200000000000000e+04 2.878100000000000000e+04 2.889700000000000000e+04 2.873700000000000000e+04 2.898900000000000000e+04 2.873200000000000000e+04 2.881100000000000000e+04 2.879800000000000000e+04 2.863500000000000000e+04 2.876900000000000000e+04 2.861200000000000000e+04 2.872800000000000000e+04 2.869200000000000000e+04 2.864500000000000000e+04 2.874100000000000000e+04 2.868300000000000000e+04 2.858600000000000000e+04 2.878900000000000000e+04 2.850900000000000000e+04 2.861000000000000000e+04 2.851500000000000000e+04 2.836100000000000000e+04 2.841900000000000000e+04 2.868900000000000000e+04 2.844800000000000000e+04 2.849500000000000000e+04 2.845600000000000000e+04 2.859100000000000000e+04 2.820400000000000000e+04 2.807900000000000000e+04 2.841100000000000000e+04 2.839600000000000000e+04 2.830900000000000000e+04 2.837500000000000000e+04 2.812200000000000000e+04 2.822900000000000000e+04 2.814000000000000000e+04 2.840000000000000000e+04 2.831700000000000000e+04 2.834400000000000000e+04 2.815900000000000000e+04 2.825400000000000000e+04 2.804300000000000000e+04 2.830600000000000000e+04 2.815500000000000000e+04 2.809300000000000000e+04 2.800500000000000000e+04 2.767500000000000000e+04 2.812000000000000000e+04 2.791100000000000000e+04 2.777500000000000000e+04 2.800400000000000000e+04 2.777400000000000000e+04 2.798000000000000000e+04 2.795200000000000000e+04 2.813800000000000000e+04 2.796000000000000000e+04 2.788500000000000000e+04 2.791100000000000000e+04 2.773400000000000000e+04 2.795800000000000000e+04 2.764300000000000000e+04 2.773000000000000000e+04 2.762900000000000000e+04 2.769300000000000000e+04 2.783300000000000000e+04 2.773800000000000000e+04 2.749300000000000000e+04 2.743000000000000000e+04 2.764600000000000000e+04 2.774500000000000000e+04 2.777800000000000000e+04 2.742500000000000000e+04 2.782400000000000000e+04 2.764600000000000000e+04 2.722300000000000000e+04 2.728900000000000000e+04 2.758700000000000000e+04 2.760100000000000000e+04 2.748300000000000000e+04 2.757500000000000000e+04 2.764600000000000000e+04 2.746500000000000000e+04 2.765700000000000000e+04 2.717800000000000000e+04 2.725900000000000000e+04 2.731300000000000000e+04 2.745500000000000000e+04 2.739300000000000000e+04 2.719600000000000000e+04 2.732900000000000000e+04 2.752100000000000000e+04 2.731300000000000000e+04 2.712300000000000000e+04 2.727100000000000000e+04 2.745300000000000000e+04 2.718300000000000000e+04 2.729500000000000000e+04 2.721200000000000000e+04 2.721100000000000000e+04 2.734100000000000000e+04 2.693100000000000000e+04 2.733100000000000000e+04 2.691300000000000000e+04 2.713100000000000000e+04 2.696500000000000000e+04 2.724200000000000000e+04 2.725200000000000000e+04 2.679400000000000000e+04 2.710400000000000000e+04 2.702000000000000000e+04 2.720700000000000000e+04 2.688900000000000000e+04 2.668700000000000000e+04 2.692100000000000000e+04 2.690200000000000000e+04 2.669700000000000000e+04 2.699700000000000000e+04 2.680400000000000000e+04 2.710200000000000000e+04 2.711100000000000000e+04 2.701900000000000000e+04 2.672600000000000000e+04 2.677000000000000000e+04 2.691200000000000000e+04 2.673400000000000000e+04 2.670400000000000000e+04 2.661300000000000000e+04 2.654700000000000000e+04 2.651800000000000000e+04 2.681400000000000000e+04 2.651800000000000000e+04 2.687100000000000000e+04 2.716900000000000000e+04 2.682300000000000000e+04 2.670300000000000000e+04 2.664400000000000000e+04 2.663900000000000000e+04 2.685700000000000000e+04 2.641000000000000000e+04 2.667000000000000000e+04 2.638300000000000000e+04 2.623400000000000000e+04 2.626900000000000000e+04 2.657700000000000000e+04 2.646800000000000000e+04 2.684500000000000000e+04 2.626200000000000000e+04 2.597800000000000000e+04 2.651700000000000000e+04 2.644500000000000000e+04 2.649000000000000000e+04 2.625600000000000000e+04 2.645500000000000000e+04 2.639900000000000000e+04 2.660200000000000000e+04 2.640200000000000000e+04 2.652200000000000000e+04 2.638300000000000000e+04 2.634600000000000000e+04 2.645200000000000000e+04 2.631200000000000000e+04 2.612700000000000000e+04 2.618800000000000000e+04 2.614100000000000000e+04 2.636300000000000000e+04 2.620200000000000000e+04 2.643800000000000000e+04 2.591300000000000000e+04 2.611600000000000000e+04 2.619300000000000000e+04 2.619500000000000000e+04 2.600200000000000000e+04 2.590400000000000000e+04 2.594300000000000000e+04 2.602700000000000000e+04 2.634600000000000000e+04 2.620400000000000000e+04 2.626700000000000000e+04 2.637800000000000000e+04 2.611300000000000000e+04 2.558300000000000000e+04 2.584600000000000000e+04 2.587900000000000000e+04 2.585000000000000000e+04 2.566100000000000000e+04 2.570300000000000000e+04 2.602300000000000000e+04 2.595700000000000000e+04 2.580100000000000000e+04 2.569600000000000000e+04 2.580400000000000000e+04 2.566200000000000000e+04 2.568200000000000000e+04 2.590100000000000000e+04 2.568600000000000000e+04 2.559000000000000000e+04 2.561700000000000000e+04 2.585400000000000000e+04 2.562200000000000000e+04 2.551700000000000000e+04 2.598400000000000000e+04 2.589500000000000000e+04 2.557400000000000000e+04 2.546400000000000000e+04 2.586500000000000000e+04 2.546100000000000000e+04 2.514800000000000000e+04 2.541500000000000000e+04 2.557100000000000000e+04 2.543900000000000000e+04 2.591300000000000000e+04 2.567900000000000000e+04 2.545300000000000000e+04 2.547800000000000000e+04 2.575300000000000000e+04 2.556700000000000000e+04 2.564500000000000000e+04 2.532200000000000000e+04 2.561300000000000000e+04 2.526100000000000000e+04 2.550500000000000000e+04 2.526400000000000000e+04 2.514500000000000000e+04 2.536900000000000000e+04 2.497100000000000000e+04 2.531800000000000000e+04 2.542100000000000000e+04 2.520000000000000000e+04 2.525700000000000000e+04 2.530000000000000000e+04 2.512100000000000000e+04 2.537100000000000000e+04 2.550500000000000000e+04 2.522800000000000000e+04 2.552900000000000000e+04 2.531600000000000000e+04 2.502800000000000000e+04 2.519500000000000000e+04 2.544400000000000000e+04 2.522900000000000000e+04 2.512700000000000000e+04 2.516300000000000000e+04 2.527600000000000000e+04 2.507300000000000000e+04 2.509500000000000000e+04 2.521700000000000000e+04 2.496200000000000000e+04 2.518500000000000000e+04 2.532700000000000000e+04 2.513300000000000000e+04 2.527000000000000000e+04 2.518100000000000000e+04 2.484200000000000000e+04 2.518200000000000000e+04 2.512100000000000000e+04 2.502200000000000000e+04 2.478500000000000000e+04 2.520500000000000000e+04 2.500300000000000000e+04 2.485400000000000000e+04 2.498400000000000000e+04 2.497700000000000000e+04 2.508800000000000000e+04 2.482300000000000000e+04 2.485200000000000000e+04 2.504800000000000000e+04 2.481300000000000000e+04 2.507900000000000000e+04 2.495000000000000000e+04 2.477900000000000000e+04 2.464700000000000000e+04 2.495000000000000000e+04 2.482500000000000000e+04 2.470300000000000000e+04 2.477500000000000000e+04 2.458600000000000000e+04 2.503300000000000000e+04 2.469400000000000000e+04 2.469100000000000000e+04 2.455300000000000000e+04 2.471600000000000000e+04 2.460300000000000000e+04 2.455800000000000000e+04 2.469900000000000000e+04 2.458200000000000000e+04 2.497600000000000000e+04 2.500600000000000000e+04 2.472400000000000000e+04 2.447800000000000000e+04 2.450200000000000000e+04 2.478500000000000000e+04 2.470900000000000000e+04 2.451200000000000000e+04 2.415500000000000000e+04 2.434700000000000000e+04 2.436800000000000000e+04 2.482400000000000000e+04 2.435100000000000000e+04 2.446700000000000000e+04 2.430800000000000000e+04 2.440600000000000000e+04 2.433400000000000000e+04 2.436100000000000000e+04 2.424400000000000000e+04 2.433800000000000000e+04 2.413300000000000000e+04 2.418300000000000000e+04 2.437300000000000000e+04 2.439200000000000000e+04 2.432900000000000000e+04 2.425400000000000000e+04 2.417500000000000000e+04 2.424200000000000000e+04 2.400400000000000000e+04 2.430200000000000000e+04 2.417700000000000000e+04 2.398400000000000000e+04 2.389600000000000000e+04 2.402200000000000000e+04 2.415200000000000000e+04 2.432600000000000000e+04 2.402600000000000000e+04 2.427100000000000000e+04 2.406400000000000000e+04 2.395000000000000000e+04 2.419600000000000000e+04 2.407600000000000000e+04 2.410900000000000000e+04 2.409100000000000000e+04 2.401400000000000000e+04 2.392100000000000000e+04 2.430900000000000000e+04 2.398600000000000000e+04 2.397500000000000000e+04 2.392600000000000000e+04 2.380300000000000000e+04 2.392100000000000000e+04 2.387600000000000000e+04 2.390100000000000000e+04 2.396300000000000000e+04 2.417000000000000000e+04 2.404000000000000000e+04 2.366500000000000000e+04 2.392500000000000000e+04 2.402400000000000000e+04 2.386300000000000000e+04 2.390400000000000000e+04 2.398500000000000000e+04 2.391000000000000000e+04 2.396300000000000000e+04 2.344200000000000000e+04 2.413000000000000000e+04 2.363800000000000000e+04 2.358800000000000000e+04 2.376600000000000000e+04 2.377000000000000000e+04 2.384100000000000000e+04 2.340400000000000000e+04 2.376500000000000000e+04 2.351100000000000000e+04 2.363300000000000000e+04 2.361300000000000000e+04 2.357200000000000000e+04 2.368100000000000000e+04 2.365900000000000000e+04 2.369800000000000000e+04 2.322000000000000000e+04 2.357200000000000000e+04 2.347900000000000000e+04 2.378500000000000000e+04 2.378800000000000000e+04 2.333900000000000000e+04 2.335800000000000000e+04 2.322200000000000000e+04 2.322500000000000000e+04 2.342000000000000000e+04 2.345200000000000000e+04 2.324900000000000000e+04 2.336300000000000000e+04 2.344100000000000000e+04 2.321300000000000000e+04 2.328700000000000000e+04 2.352100000000000000e+04 2.360600000000000000e+04 2.342200000000000000e+04 2.377300000000000000e+04 2.356100000000000000e+04 2.340600000000000000e+04 2.347100000000000000e+04 2.342900000000000000e+04 2.322200000000000000e+04 2.358700000000000000e+04 2.297900000000000000e+04 2.319700000000000000e+04 2.337400000000000000e+04 2.328700000000000000e+04 2.303600000000000000e+04 2.338100000000000000e+04 2.302600000000000000e+04 2.319300000000000000e+04 2.313900000000000000e+04 2.330500000000000000e+04 2.325400000000000000e+04 2.324400000000000000e+04 2.326200000000000000e+04 2.318300000000000000e+04 2.343100000000000000e+04 2.291700000000000000e+04 2.292700000000000000e+04 2.314200000000000000e+04 2.337700000000000000e+04 2.302900000000000000e+04 2.279000000000000000e+04 2.272700000000000000e+04 2.294000000000000000e+04 2.318500000000000000e+04 2.301700000000000000e+04 2.311500000000000000e+04 2.301900000000000000e+04 2.317400000000000000e+04 2.299000000000000000e+04 2.286600000000000000e+04 2.290600000000000000e+04 2.291200000000000000e+04 2.283800000000000000e+04 2.297900000000000000e+04 2.285900000000000000e+04 2.284300000000000000e+04 2.309800000000000000e+04 2.289100000000000000e+04 2.280600000000000000e+04 2.303000000000000000e+04 2.294400000000000000e+04 2.278000000000000000e+04 2.276100000000000000e+04 2.262900000000000000e+04 2.263000000000000000e+04 2.279400000000000000e+04 2.242300000000000000e+04 2.302000000000000000e+04 2.292800000000000000e+04 2.266900000000000000e+04 2.269400000000000000e+04 2.298200000000000000e+04 2.262300000000000000e+04 2.248300000000000000e+04 2.258300000000000000e+04 2.260500000000000000e+04 2.267200000000000000e+04 2.276200000000000000e+04 2.266800000000000000e+04 2.270600000000000000e+04 2.270000000000000000e+04 2.261900000000000000e+04 2.239100000000000000e+04 2.250200000000000000e+04 2.282500000000000000e+04 2.262400000000000000e+04 2.257700000000000000e+04 2.250600000000000000e+04 2.233200000000000000e+04 2.237600000000000000e+04 2.230700000000000000e+04 2.262000000000000000e+04 2.259700000000000000e+04 2.248800000000000000e+04 2.241400000000000000e+04 2.239200000000000000e+04 2.244900000000000000e+04 2.243600000000000000e+04 2.255000000000000000e+04 2.227600000000000000e+04 2.233200000000000000e+04 2.228300000000000000e+04 2.209000000000000000e+04 2.260900000000000000e+04 2.241800000000000000e+04 2.226000000000000000e+04 2.226900000000000000e+04 2.232500000000000000e+04 2.230100000000000000e+04 2.235900000000000000e+04 2.241900000000000000e+04 2.217800000000000000e+04 2.220800000000000000e+04 2.242800000000000000e+04 2.202900000000000000e+04 2.210200000000000000e+04 2.221500000000000000e+04 2.223100000000000000e+04 2.218700000000000000e+04 2.217300000000000000e+04 2.195800000000000000e+04 2.210200000000000000e+04 2.167300000000000000e+04 2.212400000000000000e+04 2.213400000000000000e+04 2.180700000000000000e+04 2.191100000000000000e+04 2.203700000000000000e+04 2.208300000000000000e+04 2.201700000000000000e+04 2.201700000000000000e+04 2.222800000000000000e+04 2.218700000000000000e+04 2.177300000000000000e+04 2.207800000000000000e+04 2.206200000000000000e+04 2.191800000000000000e+04 2.211600000000000000e+04 2.197000000000000000e+04 2.189400000000000000e+04 2.194400000000000000e+04 2.202900000000000000e+04 2.189900000000000000e+04 2.205300000000000000e+04 2.180800000000000000e+04 2.205400000000000000e+04 2.206000000000000000e+04 2.182100000000000000e+04 2.190600000000000000e+04 2.196800000000000000e+04 2.171300000000000000e+04 2.207100000000000000e+04 2.222800000000000000e+04 2.210400000000000000e+04 2.173100000000000000e+04 2.159200000000000000e+04 2.193100000000000000e+04 2.170500000000000000e+04 2.192200000000000000e+04 2.165600000000000000e+04 2.168300000000000000e+04 2.180000000000000000e+04 2.143000000000000000e+04 2.155100000000000000e+04 2.135800000000000000e+04 2.146000000000000000e+04 2.168600000000000000e+04 2.177500000000000000e+04 2.158300000000000000e+04 2.148000000000000000e+04 2.156000000000000000e+04 2.147900000000000000e+04 2.137000000000000000e+04 2.160500000000000000e+04 2.171000000000000000e+04 2.156800000000000000e+04 2.129200000000000000e+04 2.143900000000000000e+04 2.145000000000000000e+04 2.140300000000000000e+04 2.152400000000000000e+04 2.141400000000000000e+04 2.132600000000000000e+04 2.139600000000000000e+04 2.151000000000000000e+04 2.137900000000000000e+04 2.157700000000000000e+04 2.143200000000000000e+04 2.138800000000000000e+04 2.149600000000000000e+04 2.109200000000000000e+04 2.133100000000000000e+04 2.140200000000000000e+04 2.112300000000000000e+04 2.133200000000000000e+04 2.112200000000000000e+04 2.130100000000000000e+04 2.122200000000000000e+04 2.144100000000000000e+04 2.129700000000000000e+04 2.113200000000000000e+04 2.141000000000000000e+04 2.111600000000000000e+04 2.134100000000000000e+04 2.128600000000000000e+04 2.126200000000000000e+04 2.126900000000000000e+04 2.117500000000000000e+04 2.132400000000000000e+04 2.115400000000000000e+04 2.127000000000000000e+04 2.128700000000000000e+04 2.138500000000000000e+04 2.107700000000000000e+04 2.113500000000000000e+04 2.095100000000000000e+04 2.106300000000000000e+04 2.118100000000000000e+04 2.109600000000000000e+04 2.108200000000000000e+04 2.117200000000000000e+04 2.115300000000000000e+04 2.115600000000000000e+04 2.088800000000000000e+04 2.094900000000000000e+04 2.108400000000000000e+04 2.091600000000000000e+04 2.102400000000000000e+04 2.103700000000000000e+04 2.104500000000000000e+04 2.064600000000000000e+04 2.110400000000000000e+04 2.074400000000000000e+04 2.080300000000000000e+04 2.084700000000000000e+04 2.098100000000000000e+04 2.076000000000000000e+04 2.092000000000000000e+04 2.062500000000000000e+04 2.084000000000000000e+04 2.097100000000000000e+04 2.085800000000000000e+04 2.088200000000000000e+04 2.092500000000000000e+04 2.077700000000000000e+04 2.087300000000000000e+04 2.087000000000000000e+04 2.066500000000000000e+04 2.082500000000000000e+04 2.080700000000000000e+04 2.066700000000000000e+04 2.068100000000000000e+04 2.048300000000000000e+04 2.058900000000000000e+04 2.051400000000000000e+04 2.072000000000000000e+04 2.062100000000000000e+04 2.080300000000000000e+04 2.036500000000000000e+04 2.064400000000000000e+04 2.042500000000000000e+04 2.032200000000000000e+04 2.044800000000000000e+04 2.046100000000000000e+04 2.064000000000000000e+04 2.052400000000000000e+04 2.055800000000000000e+04 2.064800000000000000e+04 2.020000000000000000e+04 2.060700000000000000e+04 2.050000000000000000e+04 2.048800000000000000e+04 2.042600000000000000e+04 2.041400000000000000e+04 2.028600000000000000e+04 2.032900000000000000e+04 2.060900000000000000e+04 2.013900000000000000e+04 2.029000000000000000e+04 2.052100000000000000e+04 2.028300000000000000e+04 2.039700000000000000e+04 2.018900000000000000e+04 2.030100000000000000e+04 2.027300000000000000e+04 2.024900000000000000e+04 2.027800000000000000e+04 2.015700000000000000e+04 2.030400000000000000e+04 2.033900000000000000e+04 2.021700000000000000e+04 2.017000000000000000e+04 2.003000000000000000e+04 2.018200000000000000e+04 2.020700000000000000e+04 1.994500000000000000e+04 2.029900000000000000e+04 1.987300000000000000e+04 2.017000000000000000e+04 2.010600000000000000e+04 2.009700000000000000e+04 1.969400000000000000e+04 1.998000000000000000e+04 1.999400000000000000e+04 1.990300000000000000e+04 1.995100000000000000e+04 2.000700000000000000e+04 2.023300000000000000e+04 1.987500000000000000e+04 1.983900000000000000e+04 1.996800000000000000e+04 1.982800000000000000e+04 2.007900000000000000e+04 1.978400000000000000e+04 1.998800000000000000e+04 1.981800000000000000e+04 1.987600000000000000e+04 1.975100000000000000e+04 1.987200000000000000e+04 1.983500000000000000e+04 1.946400000000000000e+04 1.972800000000000000e+04 1.999800000000000000e+04 1.978400000000000000e+04 1.965800000000000000e+04 1.959800000000000000e+04 1.963500000000000000e+04 1.967100000000000000e+04 1.960400000000000000e+04 1.952800000000000000e+04 1.979500000000000000e+04 1.938900000000000000e+04 1.961100000000000000e+04 1.971900000000000000e+04 1.956400000000000000e+04 1.941600000000000000e+04 1.947900000000000000e+04 1.930100000000000000e+04 1.937800000000000000e+04 1.967600000000000000e+04 1.949400000000000000e+04 1.967300000000000000e+04 1.932600000000000000e+04 1.956800000000000000e+04 1.958800000000000000e+04 1.942800000000000000e+04 1.942200000000000000e+04 1.950700000000000000e+04 1.942300000000000000e+04 1.958800000000000000e+04 1.948800000000000000e+04 1.947600000000000000e+04 1.945000000000000000e+04 1.964200000000000000e+04 1.936400000000000000e+04 1.941600000000000000e+04 1.932900000000000000e+04 1.951000000000000000e+04 1.939200000000000000e+04 1.929200000000000000e+04 1.938600000000000000e+04 1.944400000000000000e+04 1.912400000000000000e+04 1.945600000000000000e+04 1.940000000000000000e+04 1.918500000000000000e+04 1.918400000000000000e+04 1.921500000000000000e+04 1.951600000000000000e+04 1.935000000000000000e+04 1.936600000000000000e+04 1.910300000000000000e+04 1.916900000000000000e+04 1.909000000000000000e+04 1.920900000000000000e+04 1.920600000000000000e+04 1.906900000000000000e+04 1.933500000000000000e+04 1.897100000000000000e+04 1.919900000000000000e+04 1.926900000000000000e+04 1.932400000000000000e+04 1.928400000000000000e+04 1.921600000000000000e+04 1.931200000000000000e+04 1.913100000000000000e+04 1.927800000000000000e+04 1.923300000000000000e+04 1.923700000000000000e+04 1.903500000000000000e+04 1.900600000000000000e+04 1.899000000000000000e+04 1.910400000000000000e+04 1.900700000000000000e+04 1.898700000000000000e+04 1.918400000000000000e+04 1.910100000000000000e+04 1.879600000000000000e+04 1.886900000000000000e+04 1.897100000000000000e+04 1.894000000000000000e+04 1.894700000000000000e+04 1.882600000000000000e+04 1.910900000000000000e+04 1.894400000000000000e+04 1.859500000000000000e+04 1.880800000000000000e+04 1.912100000000000000e+04 1.914300000000000000e+04 1.902400000000000000e+04 1.889200000000000000e+04 1.889600000000000000e+04 1.880000000000000000e+04 1.885300000000000000e+04 1.898200000000000000e+04 1.913500000000000000e+04 1.876100000000000000e+04 1.890200000000000000e+04 1.847500000000000000e+04 1.888300000000000000e+04 1.862500000000000000e+04 1.875400000000000000e+04 1.872000000000000000e+04 1.869800000000000000e+04 1.883600000000000000e+04 1.871500000000000000e+04 1.886600000000000000e+04 1.862800000000000000e+04 1.870600000000000000e+04 1.889700000000000000e+04 1.878300000000000000e+04 1.871100000000000000e+04 1.864100000000000000e+04 1.866100000000000000e+04 1.880400000000000000e+04 1.840500000000000000e+04 1.884600000000000000e+04 1.872200000000000000e+04 1.854400000000000000e+04 1.832200000000000000e+04 1.868700000000000000e+04 1.861200000000000000e+04 1.850500000000000000e+04 1.841800000000000000e+04 1.861200000000000000e+04 1.852800000000000000e+04 1.853900000000000000e+04 1.861200000000000000e+04 1.828600000000000000e+04 1.878600000000000000e+04 1.848400000000000000e+04 1.848200000000000000e+04 1.860600000000000000e+04 1.850500000000000000e+04 1.845900000000000000e+04 1.833300000000000000e+04 1.807200000000000000e+04 1.834300000000000000e+04 1.808200000000000000e+04 1.853000000000000000e+04 1.812600000000000000e+04 1.829400000000000000e+04 1.818400000000000000e+04 1.827800000000000000e+04 1.818200000000000000e+04 1.840700000000000000e+04 1.821900000000000000e+04 1.831700000000000000e+04 1.816900000000000000e+04 1.847500000000000000e+04 1.800600000000000000e+04 1.822700000000000000e+04 1.831700000000000000e+04 1.824400000000000000e+04 1.808900000000000000e+04 1.785400000000000000e+04 1.817300000000000000e+04 1.808500000000000000e+04 1.820100000000000000e+04 1.798800000000000000e+04 1.816800000000000000e+04 1.821300000000000000e+04 1.804700000000000000e+04 1.806800000000000000e+04 1.789000000000000000e+04 1.797700000000000000e+04 1.805400000000000000e+04 1.818600000000000000e+04 1.782000000000000000e+04 1.800300000000000000e+04 1.813600000000000000e+04 1.793900000000000000e+04 1.820200000000000000e+04 1.787300000000000000e+04 1.797900000000000000e+04 1.788700000000000000e+04 1.828500000000000000e+04 1.827900000000000000e+04 1.816300000000000000e+04 1.816700000000000000e+04 1.800700000000000000e+04 1.789700000000000000e+04 1.797200000000000000e+04 1.785600000000000000e+04 1.780600000000000000e+04 1.808100000000000000e+04 1.774800000000000000e+04 1.782800000000000000e+04 1.776000000000000000e+04 1.753900000000000000e+04 1.797400000000000000e+04 1.762600000000000000e+04 1.787100000000000000e+04 1.780800000000000000e+04 1.771500000000000000e+04 1.757600000000000000e+04 1.763500000000000000e+04 1.756000000000000000e+04 1.744200000000000000e+04 1.794600000000000000e+04 1.787700000000000000e+04 1.771200000000000000e+04 1.785900000000000000e+04 1.771600000000000000e+04 1.759700000000000000e+04 1.757500000000000000e+04 1.760300000000000000e+04 1.755600000000000000e+04 1.769100000000000000e+04 1.750900000000000000e+04 1.732500000000000000e+04 1.754500000000000000e+04 1.760800000000000000e+04 1.742000000000000000e+04 1.763800000000000000e+04 1.759800000000000000e+04 1.754600000000000000e+04 1.738800000000000000e+04 1.752300000000000000e+04 1.747000000000000000e+04 1.752600000000000000e+04 1.774200000000000000e+04 1.737300000000000000e+04 1.748400000000000000e+04 1.737800000000000000e+04 1.747700000000000000e+04 1.734100000000000000e+04 1.728800000000000000e+04 1.764200000000000000e+04 1.755600000000000000e+04 1.734900000000000000e+04 1.733700000000000000e+04 1.730300000000000000e+04 1.732300000000000000e+04 1.744100000000000000e+04 1.706000000000000000e+04 1.729500000000000000e+04 1.719700000000000000e+04 1.715200000000000000e+04 1.711500000000000000e+04 1.726200000000000000e+04 1.722200000000000000e+04 1.728900000000000000e+04 1.725800000000000000e+04 1.701600000000000000e+04 1.736800000000000000e+04 1.736200000000000000e+04 1.736400000000000000e+04 1.746400000000000000e+04 1.725500000000000000e+04 1.719200000000000000e+04 1.719800000000000000e+04 1.709400000000000000e+04 1.714400000000000000e+04 1.681900000000000000e+04 1.726300000000000000e+04 1.715900000000000000e+04 1.732400000000000000e+04 1.729200000000000000e+04 1.730800000000000000e+04 1.691400000000000000e+04 1.702500000000000000e+04 1.717500000000000000e+04 1.713300000000000000e+04 1.713700000000000000e+04 1.707200000000000000e+04 1.706400000000000000e+04 1.735600000000000000e+04 1.722600000000000000e+04 1.731100000000000000e+04 1.701900000000000000e+04 1.701200000000000000e+04 1.701300000000000000e+04 1.710400000000000000e+04 1.718500000000000000e+04 1.683300000000000000e+04 1.680800000000000000e+04 1.701700000000000000e+04 1.703500000000000000e+04 1.704500000000000000e+04 1.703300000000000000e+04 1.684000000000000000e+04 1.711200000000000000e+04 1.705400000000000000e+04 1.696300000000000000e+04 1.702300000000000000e+04 1.703000000000000000e+04 1.704300000000000000e+04 1.700000000000000000e+04 1.679400000000000000e+04 1.708200000000000000e+04 1.678900000000000000e+04 1.696800000000000000e+04 1.684600000000000000e+04 1.697000000000000000e+04 1.673500000000000000e+04 1.682800000000000000e+04 1.677100000000000000e+04 1.677300000000000000e+04 1.694500000000000000e+04 1.672500000000000000e+04 1.676900000000000000e+04 1.679300000000000000e+04 1.662700000000000000e+04 1.676500000000000000e+04 1.660700000000000000e+04 1.661400000000000000e+04 1.668200000000000000e+04 1.687100000000000000e+04 1.668700000000000000e+04 1.661400000000000000e+04 1.660900000000000000e+04 1.679800000000000000e+04 1.671700000000000000e+04 1.646400000000000000e+04 1.676000000000000000e+04 1.637400000000000000e+04 1.684700000000000000e+04 1.633000000000000000e+04 1.662100000000000000e+04 1.685800000000000000e+04 1.668100000000000000e+04 1.669000000000000000e+04 1.651300000000000000e+04 1.666600000000000000e+04 1.683800000000000000e+04 1.671600000000000000e+04 1.655700000000000000e+04 1.656300000000000000e+04 1.665800000000000000e+04 1.655700000000000000e+04 1.654900000000000000e+04 1.660200000000000000e+04 1.640800000000000000e+04 1.641700000000000000e+04 1.641100000000000000e+04 1.643400000000000000e+04 1.654900000000000000e+04 1.643200000000000000e+04 1.638900000000000000e+04 1.649900000000000000e+04 1.639400000000000000e+04 1.666500000000000000e+04 1.678700000000000000e+04 1.650100000000000000e+04 1.628400000000000000e+04 1.617400000000000000e+04 1.635300000000000000e+04 1.643400000000000000e+04 1.646200000000000000e+04 1.627100000000000000e+04 1.663000000000000000e+04 1.638000000000000000e+04 1.648900000000000000e+04 1.651200000000000000e+04 1.645900000000000000e+04 1.628800000000000000e+04 1.613700000000000000e+04 1.636500000000000000e+04 1.624200000000000000e+04 1.641100000000000000e+04 1.628000000000000000e+04 1.643200000000000000e+04 1.628600000000000000e+04 1.597400000000000000e+04 1.636900000000000000e+04 1.604100000000000000e+04 1.612100000000000000e+04 1.609500000000000000e+04 1.605800000000000000e+04 1.619600000000000000e+04 1.626100000000000000e+04 1.633700000000000000e+04 1.637200000000000000e+04 1.616700000000000000e+04 1.641900000000000000e+04 1.615800000000000000e+04 1.595500000000000000e+04 1.615000000000000000e+04 1.618600000000000000e+04 1.604500000000000000e+04 1.608400000000000000e+04 1.592900000000000000e+04 1.594600000000000000e+04 1.618100000000000000e+04 1.613300000000000000e+04 1.589000000000000000e+04 1.606000000000000000e+04 1.593600000000000000e+04 1.586200000000000000e+04 1.608800000000000000e+04 1.606900000000000000e+04 1.582900000000000000e+04 1.579200000000000000e+04 1.595100000000000000e+04 1.597700000000000000e+04 1.596000000000000000e+04 1.615200000000000000e+04 1.602500000000000000e+04 1.575200000000000000e+04 1.591500000000000000e+04 1.589300000000000000e+04 1.573300000000000000e+04 1.602500000000000000e+04 1.585000000000000000e+04 1.568600000000000000e+04 1.602400000000000000e+04 1.580600000000000000e+04 1.573400000000000000e+04 1.577400000000000000e+04 1.610200000000000000e+04 1.574500000000000000e+04 1.599500000000000000e+04 1.580200000000000000e+04 1.578200000000000000e+04 1.607500000000000000e+04 1.598200000000000000e+04 1.579800000000000000e+04 1.564200000000000000e+04 1.555700000000000000e+04 1.576100000000000000e+04 1.569800000000000000e+04 1.576100000000000000e+04 1.563300000000000000e+04 1.583700000000000000e+04 1.559300000000000000e+04 1.566200000000000000e+04 1.560900000000000000e+04 1.566900000000000000e+04 1.569600000000000000e+04 1.571900000000000000e+04 1.579700000000000000e+04 1.584700000000000000e+04 1.578700000000000000e+04 1.556900000000000000e+04 1.548900000000000000e+04 1.566500000000000000e+04 1.581400000000000000e+04 1.581100000000000000e+04 1.558200000000000000e+04 1.547200000000000000e+04 1.565000000000000000e+04 1.570300000000000000e+04 1.558700000000000000e+04 1.571800000000000000e+04 1.546400000000000000e+04 1.560800000000000000e+04 1.547400000000000000e+04 1.536700000000000000e+04 1.554000000000000000e+04 1.575000000000000000e+04 1.573000000000000000e+04 1.566400000000000000e+04 1.543600000000000000e+04 1.533200000000000000e+04 1.559100000000000000e+04 1.568100000000000000e+04 1.567500000000000000e+04 1.560500000000000000e+04 1.552000000000000000e+04 1.561900000000000000e+04 1.555500000000000000e+04 1.566700000000000000e+04 1.535200000000000000e+04 1.551300000000000000e+04 1.545300000000000000e+04 1.561700000000000000e+04 1.526200000000000000e+04 1.561700000000000000e+04 1.528300000000000000e+04 1.522600000000000000e+04 1.541100000000000000e+04 1.521400000000000000e+04 1.539700000000000000e+04 1.539900000000000000e+04 1.543700000000000000e+04 1.514000000000000000e+04 1.512000000000000000e+04 1.536100000000000000e+04 1.545700000000000000e+04 1.550400000000000000e+04 1.525900000000000000e+04 1.549400000000000000e+04 1.538700000000000000e+04 1.523100000000000000e+04 1.533900000000000000e+04 1.547200000000000000e+04 1.520900000000000000e+04 1.524400000000000000e+04 1.536800000000000000e+04 1.540200000000000000e+04 1.550900000000000000e+04 1.551200000000000000e+04 1.539900000000000000e+04 1.554400000000000000e+04 1.524400000000000000e+04 1.541000000000000000e+04 1.536700000000000000e+04 1.537600000000000000e+04 1.542700000000000000e+04 1.513300000000000000e+04 1.530100000000000000e+04 1.527300000000000000e+04 1.552800000000000000e+04 1.514300000000000000e+04 1.510800000000000000e+04 1.518200000000000000e+04 1.530800000000000000e+04 1.530700000000000000e+04 1.512100000000000000e+04 1.499800000000000000e+04 1.526700000000000000e+04 1.501300000000000000e+04 1.498700000000000000e+04 1.517300000000000000e+04 1.522300000000000000e+04 1.532100000000000000e+04 1.546400000000000000e+04 1.523400000000000000e+04 1.508000000000000000e+04 1.508500000000000000e+04 1.541400000000000000e+04 1.513900000000000000e+04 1.513500000000000000e+04 1.509600000000000000e+04 1.510500000000000000e+04 1.513500000000000000e+04 1.509500000000000000e+04 1.519200000000000000e+04 1.536800000000000000e+04 1.498800000000000000e+04 1.524500000000000000e+04 1.505400000000000000e+04 1.507700000000000000e+04 1.508000000000000000e+04 1.503700000000000000e+04 1.524200000000000000e+04 1.501700000000000000e+04 1.527300000000000000e+04 1.508300000000000000e+04 1.517300000000000000e+04 1.513100000000000000e+04 1.509900000000000000e+04 1.510900000000000000e+04 1.475600000000000000e+04 1.500000000000000000e+04 1.493100000000000000e+04 1.508500000000000000e+04 1.501700000000000000e+04 1.512700000000000000e+04 1.496500000000000000e+04 1.512100000000000000e+04 1.508300000000000000e+04 1.510200000000000000e+04 1.490800000000000000e+04 1.479000000000000000e+04 1.490800000000000000e+04 1.488500000000000000e+04 1.490600000000000000e+04 1.500000000000000000e+04 1.507800000000000000e+04 1.492400000000000000e+04 1.471000000000000000e+04 1.493700000000000000e+04 1.465600000000000000e+04 1.478900000000000000e+04 1.489400000000000000e+04 1.477900000000000000e+04 1.487600000000000000e+04 1.470700000000000000e+04 1.460900000000000000e+04 1.497200000000000000e+04 1.507000000000000000e+04 1.458700000000000000e+04 1.496600000000000000e+04 1.462800000000000000e+04 1.488600000000000000e+04 1.474800000000000000e+04 1.467400000000000000e+04 1.492200000000000000e+04 1.468800000000000000e+04 1.471800000000000000e+04 1.469900000000000000e+04 1.480300000000000000e+04 1.481300000000000000e+04 1.469200000000000000e+04 1.470800000000000000e+04 1.468800000000000000e+04 1.491900000000000000e+04 1.458900000000000000e+04 1.476900000000000000e+04 1.436200000000000000e+04 1.476000000000000000e+04 1.447000000000000000e+04 1.444600000000000000e+04 1.457700000000000000e+04 1.452300000000000000e+04 1.469700000000000000e+04 1.454400000000000000e+04 1.430400000000000000e+04 1.457400000000000000e+04 1.460100000000000000e+04 1.432600000000000000e+04 1.451800000000000000e+04 1.454000000000000000e+04 1.480400000000000000e+04 1.447200000000000000e+04 1.435600000000000000e+04 1.443600000000000000e+04 1.451600000000000000e+04 1.436300000000000000e+04 1.417800000000000000e+04 1.425700000000000000e+04 1.446900000000000000e+04 1.437100000000000000e+04 1.486100000000000000e+04 1.422800000000000000e+04 1.437400000000000000e+04 1.431400000000000000e+04 1.457700000000000000e+04 1.429300000000000000e+04 1.439600000000000000e+04 1.449600000000000000e+04 1.441000000000000000e+04 1.435500000000000000e+04 1.444200000000000000e+04 1.426200000000000000e+04 1.436900000000000000e+04 1.441400000000000000e+04 1.420800000000000000e+04 1.441900000000000000e+04 1.431000000000000000e+04 1.413400000000000000e+04 1.421500000000000000e+04 1.422900000000000000e+04 1.411300000000000000e+04 1.432600000000000000e+04 1.409900000000000000e+04 1.423500000000000000e+04 1.424500000000000000e+04 1.419500000000000000e+04 1.416300000000000000e+04 1.429300000000000000e+04 1.416700000000000000e+04 1.424200000000000000e+04 1.422200000000000000e+04 1.415000000000000000e+04 1.411800000000000000e+04 1.432500000000000000e+04 1.422200000000000000e+04 1.428200000000000000e+04 1.397300000000000000e+04 1.406900000000000000e+04 1.408800000000000000e+04 1.412600000000000000e+04 1.400600000000000000e+04 1.388000000000000000e+04 1.391100000000000000e+04 1.414900000000000000e+04 1.383900000000000000e+04 1.396300000000000000e+04 1.403500000000000000e+04 1.420300000000000000e+04 1.411000000000000000e+04 1.402800000000000000e+04 1.411800000000000000e+04 1.391000000000000000e+04 1.382100000000000000e+04 1.398700000000000000e+04 1.406400000000000000e+04 1.399000000000000000e+04 1.402200000000000000e+04 1.401700000000000000e+04 1.391400000000000000e+04 1.392200000000000000e+04 1.381700000000000000e+04 1.401900000000000000e+04 1.413400000000000000e+04 1.387800000000000000e+04 1.386400000000000000e+04 1.390100000000000000e+04 1.413900000000000000e+04 1.403200000000000000e+04 1.379900000000000000e+04 1.374800000000000000e+04 1.397000000000000000e+04 1.390300000000000000e+04 1.392500000000000000e+04 1.367200000000000000e+04 1.393500000000000000e+04 1.392100000000000000e+04 1.364500000000000000e+04 1.385800000000000000e+04 1.392200000000000000e+04 1.374400000000000000e+04 1.379500000000000000e+04 1.382300000000000000e+04 1.394000000000000000e+04 1.381200000000000000e+04 1.365700000000000000e+04 1.395000000000000000e+04 1.360600000000000000e+04 1.373700000000000000e+04 1.363600000000000000e+04 1.373500000000000000e+04 1.373200000000000000e+04 1.353100000000000000e+04 1.387000000000000000e+04 1.366400000000000000e+04 1.371600000000000000e+04 1.370900000000000000e+04 1.359000000000000000e+04 1.365700000000000000e+04 1.384600000000000000e+04 1.393800000000000000e+04 1.363400000000000000e+04 1.356700000000000000e+04 1.367800000000000000e+04 1.340100000000000000e+04 1.361600000000000000e+04 1.373600000000000000e+04 1.387900000000000000e+04 1.341900000000000000e+04 1.353900000000000000e+04 1.343100000000000000e+04 1.376500000000000000e+04 1.372000000000000000e+04 1.351300000000000000e+04 1.354600000000000000e+04 1.352300000000000000e+04 1.340400000000000000e+04 1.356100000000000000e+04 1.346200000000000000e+04 1.336600000000000000e+04 1.362100000000000000e+04 1.351800000000000000e+04 1.348600000000000000e+04 1.344000000000000000e+04 1.344900000000000000e+04 1.344500000000000000e+04 1.345300000000000000e+04 1.353900000000000000e+04 1.336600000000000000e+04 1.365700000000000000e+04 1.338300000000000000e+04 1.345300000000000000e+04 1.335400000000000000e+04 1.337700000000000000e+04 1.349300000000000000e+04 1.334600000000000000e+04 1.341800000000000000e+04 1.353200000000000000e+04 1.333600000000000000e+04 1.347200000000000000e+04 1.342400000000000000e+04 1.339700000000000000e+04 1.344900000000000000e+04 1.330800000000000000e+04 1.337000000000000000e+04 1.333900000000000000e+04 1.335800000000000000e+04 1.322400000000000000e+04 1.364300000000000000e+04 1.352200000000000000e+04 1.349800000000000000e+04 1.345100000000000000e+04 1.302900000000000000e+04 1.325100000000000000e+04 1.337800000000000000e+04 1.328200000000000000e+04 1.336900000000000000e+04 1.358300000000000000e+04 1.333400000000000000e+04 1.321300000000000000e+04 1.329300000000000000e+04 1.326600000000000000e+04 1.323700000000000000e+04 1.313500000000000000e+04 1.309100000000000000e+04 1.335800000000000000e+04 1.313000000000000000e+04 1.303800000000000000e+04 1.317100000000000000e+04 1.312700000000000000e+04 1.313000000000000000e+04 1.297600000000000000e+04 1.311200000000000000e+04 1.311800000000000000e+04 1.306700000000000000e+04 1.324100000000000000e+04 1.310300000000000000e+04 1.321800000000000000e+04 1.311500000000000000e+04 1.304500000000000000e+04 1.317000000000000000e+04 1.311100000000000000e+04 1.302300000000000000e+04 1.309300000000000000e+04 1.310800000000000000e+04 1.317900000000000000e+04 1.314300000000000000e+04 1.311300000000000000e+04 1.323600000000000000e+04 1.315700000000000000e+04 1.312800000000000000e+04 1.297200000000000000e+04 1.301100000000000000e+04 1.299300000000000000e+04 1.296200000000000000e+04 1.317900000000000000e+04 1.303700000000000000e+04 1.297300000000000000e+04 1.300600000000000000e+04 1.314800000000000000e+04 1.298300000000000000e+04 1.298100000000000000e+04 1.289800000000000000e+04 1.292600000000000000e+04 1.284900000000000000e+04 1.296800000000000000e+04 1.306100000000000000e+04 1.307700000000000000e+04 1.310200000000000000e+04 1.295300000000000000e+04 1.306800000000000000e+04 1.289200000000000000e+04 1.295500000000000000e+04 1.302000000000000000e+04 1.291800000000000000e+04 1.266200000000000000e+04 1.301000000000000000e+04 1.295100000000000000e+04 1.271500000000000000e+04 1.294900000000000000e+04 1.296500000000000000e+04 1.277700000000000000e+04 1.283200000000000000e+04 1.286900000000000000e+04 1.275100000000000000e+04 1.274900000000000000e+04 1.292600000000000000e+04 1.287400000000000000e+04 1.284500000000000000e+04 1.277000000000000000e+04 1.277000000000000000e+04 1.271700000000000000e+04 1.258000000000000000e+04 1.269800000000000000e+04 1.257200000000000000e+04 1.282500000000000000e+04 1.270400000000000000e+04 1.265500000000000000e+04 1.280600000000000000e+04 1.269200000000000000e+04 1.280200000000000000e+04 1.277600000000000000e+04 1.286900000000000000e+04 1.248100000000000000e+04 1.254200000000000000e+04 1.272300000000000000e+04 1.282200000000000000e+04 1.266700000000000000e+04 1.270000000000000000e+04 1.268200000000000000e+04 1.248600000000000000e+04 1.262900000000000000e+04 1.260900000000000000e+04 1.253600000000000000e+04 1.250900000000000000e+04 1.261500000000000000e+04 1.246500000000000000e+04 1.265200000000000000e+04 1.255100000000000000e+04 1.261000000000000000e+04 1.263700000000000000e+04 1.249400000000000000e+04 1.266500000000000000e+04 1.261600000000000000e+04 1.254800000000000000e+04 1.255400000000000000e+04 1.274400000000000000e+04 1.234700000000000000e+04 1.259300000000000000e+04 1.255100000000000000e+04 1.253600000000000000e+04 1.242400000000000000e+04 1.251300000000000000e+04 1.250900000000000000e+04 1.239700000000000000e+04 1.268500000000000000e+04 1.253100000000000000e+04 1.257200000000000000e+04 1.237000000000000000e+04 1.255900000000000000e+04 1.249400000000000000e+04 1.248200000000000000e+04 1.251600000000000000e+04 1.250600000000000000e+04 1.227600000000000000e+04 1.232400000000000000e+04 1.226100000000000000e+04 1.218100000000000000e+04 1.234800000000000000e+04 1.230500000000000000e+04 1.242400000000000000e+04 1.232900000000000000e+04 1.238100000000000000e+04 1.235200000000000000e+04 1.224400000000000000e+04 1.245200000000000000e+04 1.248600000000000000e+04 1.243100000000000000e+04 1.238600000000000000e+04 1.216600000000000000e+04 1.235800000000000000e+04 1.230100000000000000e+04 1.224300000000000000e+04 1.230600000000000000e+04 1.248900000000000000e+04 1.216400000000000000e+04 1.215700000000000000e+04 1.238700000000000000e+04 1.213200000000000000e+04 1.209900000000000000e+04 1.244300000000000000e+04 1.229500000000000000e+04 1.200600000000000000e+04 1.220600000000000000e+04 1.211200000000000000e+04 1.210900000000000000e+04 1.231000000000000000e+04 1.231200000000000000e+04 1.236200000000000000e+04 1.199000000000000000e+04 1.217100000000000000e+04 1.221700000000000000e+04 1.237400000000000000e+04 1.218800000000000000e+04 1.212000000000000000e+04 1.212600000000000000e+04 1.204300000000000000e+04 1.213600000000000000e+04 1.214300000000000000e+04 1.242300000000000000e+04 1.210800000000000000e+04 1.219600000000000000e+04 1.206800000000000000e+04 1.204900000000000000e+04 1.217800000000000000e+04 1.204700000000000000e+04 1.213600000000000000e+04 1.221600000000000000e+04 1.201100000000000000e+04 1.207600000000000000e+04 1.207200000000000000e+04 1.174300000000000000e+04 1.195700000000000000e+04 1.216200000000000000e+04 1.197500000000000000e+04 1.181700000000000000e+04 1.183000000000000000e+04 1.195700000000000000e+04 1.201800000000000000e+04 1.196600000000000000e+04 1.208200000000000000e+04 1.199900000000000000e+04 1.183500000000000000e+04 1.194900000000000000e+04 1.207000000000000000e+04 1.193600000000000000e+04 1.182100000000000000e+04 1.182500000000000000e+04 1.200400000000000000e+04 1.191200000000000000e+04 1.201300000000000000e+04 1.176300000000000000e+04 1.194900000000000000e+04 1.198500000000000000e+04 1.178400000000000000e+04 1.197200000000000000e+04 1.197300000000000000e+04 1.201800000000000000e+04 1.199100000000000000e+04 1.184000000000000000e+04 1.182100000000000000e+04 1.159200000000000000e+04 1.186600000000000000e+04 1.211900000000000000e+04 1.180200000000000000e+04 1.185000000000000000e+04 1.167400000000000000e+04 1.174900000000000000e+04 1.179500000000000000e+04 1.185000000000000000e+04 1.159100000000000000e+04 1.155800000000000000e+04 1.168400000000000000e+04 1.174600000000000000e+04 1.162400000000000000e+04 1.150600000000000000e+04 1.172800000000000000e+04 1.177300000000000000e+04 1.171100000000000000e+04 1.165100000000000000e+04 1.176200000000000000e+04 1.176300000000000000e+04 1.172100000000000000e+04 1.162900000000000000e+04 1.176700000000000000e+04 1.169300000000000000e+04 1.169600000000000000e+04 1.176500000000000000e+04 1.188900000000000000e+04 1.163200000000000000e+04 1.177300000000000000e+04 1.148200000000000000e+04 1.159900000000000000e+04 1.160700000000000000e+04 1.150200000000000000e+04 1.165700000000000000e+04 1.167400000000000000e+04 1.148200000000000000e+04 1.159500000000000000e+04 1.157200000000000000e+04 1.139800000000000000e+04 1.165700000000000000e+04 1.147300000000000000e+04 1.153900000000000000e+04 1.157900000000000000e+04 1.147100000000000000e+04 1.142500000000000000e+04 1.152100000000000000e+04 1.139500000000000000e+04 1.146900000000000000e+04 1.152500000000000000e+04 1.136800000000000000e+04 1.146800000000000000e+04 1.145100000000000000e+04 1.151100000000000000e+04 1.143300000000000000e+04 1.145600000000000000e+04 1.134900000000000000e+04 1.140400000000000000e+04 1.150200000000000000e+04 1.139300000000000000e+04 1.126100000000000000e+04 1.130900000000000000e+04 1.142900000000000000e+04 1.121300000000000000e+04 1.130800000000000000e+04 1.147400000000000000e+04 1.125300000000000000e+04 1.131100000000000000e+04 1.126600000000000000e+04 1.161900000000000000e+04 1.130000000000000000e+04 1.130200000000000000e+04 1.126600000000000000e+04 1.135500000000000000e+04 1.140300000000000000e+04 1.136300000000000000e+04 1.116000000000000000e+04 1.138900000000000000e+04 1.094800000000000000e+04 1.128200000000000000e+04 1.099900000000000000e+04 1.149600000000000000e+04 1.125000000000000000e+04 1.134400000000000000e+04 1.120900000000000000e+04 1.135900000000000000e+04 1.118600000000000000e+04 1.105000000000000000e+04 1.127400000000000000e+04 1.121200000000000000e+04 1.111500000000000000e+04 1.111700000000000000e+04 1.108400000000000000e+04 1.124800000000000000e+04 1.087400000000000000e+04 1.105200000000000000e+04 1.114400000000000000e+04 1.130400000000000000e+04 1.100300000000000000e+04 1.109800000000000000e+04 1.095900000000000000e+04 1.120800000000000000e+04 1.101200000000000000e+04 1.098800000000000000e+04 1.105800000000000000e+04 1.107000000000000000e+04 1.124900000000000000e+04 1.111700000000000000e+04 1.081600000000000000e+04 1.102800000000000000e+04 1.103000000000000000e+04 1.091700000000000000e+04 1.106700000000000000e+04 1.106900000000000000e+04 1.103300000000000000e+04 1.095300000000000000e+04 1.112100000000000000e+04 1.098200000000000000e+04 1.101700000000000000e+04 1.093500000000000000e+04 1.102900000000000000e+04 1.092300000000000000e+04 1.083800000000000000e+04 1.091800000000000000e+04 1.101100000000000000e+04 1.092500000000000000e+04 1.085600000000000000e+04 1.095100000000000000e+04 1.077900000000000000e+04 1.080400000000000000e+04 1.081500000000000000e+04 1.095900000000000000e+04 1.084700000000000000e+04 1.081000000000000000e+04 1.094000000000000000e+04 1.093700000000000000e+04 1.086400000000000000e+04 1.074800000000000000e+04 1.086300000000000000e+04 1.100400000000000000e+04 1.075100000000000000e+04 1.085900000000000000e+04 1.078100000000000000e+04 1.077200000000000000e+04 1.087500000000000000e+04 1.069500000000000000e+04 1.082900000000000000e+04 1.067000000000000000e+04 1.079200000000000000e+04 1.074300000000000000e+04 1.082000000000000000e+04 1.069500000000000000e+04 1.066900000000000000e+04 1.069800000000000000e+04 1.088300000000000000e+04 1.047700000000000000e+04 1.078900000000000000e+04 1.063000000000000000e+04 1.067300000000000000e+04 1.103300000000000000e+04 1.066600000000000000e+04 1.070700000000000000e+04 1.073400000000000000e+04 1.065000000000000000e+04 1.069100000000000000e+04 1.052100000000000000e+04 1.082900000000000000e+04 1.044300000000000000e+04 1.063800000000000000e+04 1.086600000000000000e+04 1.061400000000000000e+04 1.071700000000000000e+04 1.078000000000000000e+04 1.061500000000000000e+04 1.061100000000000000e+04 1.060100000000000000e+04 1.080200000000000000e+04 1.059400000000000000e+04 1.053400000000000000e+04 1.056800000000000000e+04 1.048700000000000000e+04 1.049700000000000000e+04 1.061100000000000000e+04 1.042600000000000000e+04 1.055400000000000000e+04 1.056700000000000000e+04 1.049500000000000000e+04 1.067100000000000000e+04 1.064400000000000000e+04 1.056100000000000000e+04 1.055900000000000000e+04 1.041100000000000000e+04 1.046100000000000000e+04 1.043800000000000000e+04 1.039600000000000000e+04 1.052500000000000000e+04 1.045000000000000000e+04 1.058300000000000000e+04 1.032800000000000000e+04 1.071200000000000000e+04 1.031500000000000000e+04 1.036900000000000000e+04 1.052600000000000000e+04 1.054400000000000000e+04 1.045200000000000000e+04 1.052000000000000000e+04 1.049800000000000000e+04 1.039300000000000000e+04 1.036700000000000000e+04 1.045300000000000000e+04 1.055100000000000000e+04 1.047400000000000000e+04 1.045900000000000000e+04 1.036600000000000000e+04 1.038700000000000000e+04 1.044800000000000000e+04 1.037800000000000000e+04 1.049600000000000000e+04 1.036000000000000000e+04 1.042400000000000000e+04 1.033200000000000000e+04 1.032700000000000000e+04 1.034000000000000000e+04 1.065800000000000000e+04 1.052900000000000000e+04 1.032000000000000000e+04 1.042700000000000000e+04 1.027600000000000000e+04 1.046800000000000000e+04 1.035600000000000000e+04 1.053100000000000000e+04 1.041900000000000000e+04 1.038100000000000000e+04 1.029700000000000000e+04 1.028700000000000000e+04 1.041800000000000000e+04 1.050200000000000000e+04 1.024700000000000000e+04 1.042800000000000000e+04 1.033100000000000000e+04 1.023800000000000000e+04 1.018500000000000000e+04 1.035900000000000000e+04 1.018600000000000000e+04 1.006300000000000000e+04 1.023500000000000000e+04 1.025700000000000000e+04 1.028500000000000000e+04 1.029500000000000000e+04 1.029100000000000000e+04 1.025200000000000000e+04 1.028900000000000000e+04 1.017500000000000000e+04 1.018000000000000000e+04 1.027400000000000000e+04 1.009600000000000000e+04 1.008900000000000000e+04 1.013000000000000000e+04 1.033600000000000000e+04 1.017900000000000000e+04 9.969000000000000000e+03 1.025200000000000000e+04 1.013900000000000000e+04 1.006400000000000000e+04 1.028900000000000000e+04 1.019600000000000000e+04 1.023100000000000000e+04 1.003600000000000000e+04 1.003600000000000000e+04 1.010400000000000000e+04 1.017200000000000000e+04 1.017300000000000000e+04 1.018400000000000000e+04 1.001900000000000000e+04 1.016800000000000000e+04 1.000000000000000000e+04 1.030800000000000000e+04 1.008800000000000000e+04 9.938000000000000000e+03 1.012900000000000000e+04 1.030600000000000000e+04 1.005700000000000000e+04 9.871000000000000000e+03 9.848000000000000000e+03 9.899000000000000000e+03 1.002900000000000000e+04 9.857000000000000000e+03 9.947000000000000000e+03 1.014300000000000000e+04 9.935000000000000000e+03 9.925000000000000000e+03 9.892000000000000000e+03 1.004500000000000000e+04 1.003500000000000000e+04 9.989000000000000000e+03 1.001300000000000000e+04 9.841000000000000000e+03 9.902000000000000000e+03 9.858000000000000000e+03 9.769000000000000000e+03 9.901000000000000000e+03 9.628000000000000000e+03 9.881000000000000000e+03 1.005100000000000000e+04 9.917000000000000000e+03 9.724000000000000000e+03 9.890000000000000000e+03 9.841000000000000000e+03 9.760000000000000000e+03 9.923000000000000000e+03 9.908000000000000000e+03 9.822000000000000000e+03 9.729000000000000000e+03 9.826000000000000000e+03 9.779000000000000000e+03 9.856000000000000000e+03 9.915000000000000000e+03 9.715000000000000000e+03 9.906000000000000000e+03 9.580000000000000000e+03 9.937000000000000000e+03 9.877000000000000000e+03 9.795000000000000000e+03 9.489000000000000000e+03 9.816000000000000000e+03 9.867000000000000000e+03 9.749000000000000000e+03 9.855000000000000000e+03 9.915000000000000000e+03 9.748000000000000000e+03 9.675000000000000000e+03 9.772000000000000000e+03 9.753000000000000000e+03 9.602000000000000000e+03 9.536000000000000000e+03 9.734000000000000000e+03 9.485000000000000000e+03 9.619000000000000000e+03 9.855000000000000000e+03 9.706000000000000000e+03 9.694000000000000000e+03 9.481000000000000000e+03 9.631000000000000000e+03 9.537000000000000000e+03 9.626000000000000000e+03 9.739000000000000000e+03 9.588000000000000000e+03 9.661000000000000000e+03 9.630000000000000000e+03 9.679000000000000000e+03 9.539000000000000000e+03 9.527000000000000000e+03 9.611000000000000000e+03 9.610000000000000000e+03 9.557000000000000000e+03 9.600000000000000000e+03 9.453000000000000000e+03 9.598000000000000000e+03 9.575000000000000000e+03 9.578000000000000000e+03 9.586000000000000000e+03 9.487000000000000000e+03 9.591000000000000000e+03 9.411000000000000000e+03 9.665000000000000000e+03 9.636000000000000000e+03 9.568000000000000000e+03 9.385000000000000000e+03 9.331000000000000000e+03 9.490000000000000000e+03 9.575000000000000000e+03 9.688000000000000000e+03 9.579000000000000000e+03 9.634000000000000000e+03 9.517000000000000000e+03 9.642000000000000000e+03 9.512000000000000000e+03 9.370000000000000000e+03 9.570000000000000000e+03 9.560000000000000000e+03 9.653000000000000000e+03 9.513000000000000000e+03 9.406000000000000000e+03 9.391000000000000000e+03 9.358000000000000000e+03 9.367000000000000000e+03 9.434000000000000000e+03 9.543000000000000000e+03 9.412000000000000000e+03 9.362000000000000000e+03 9.456000000000000000e+03 9.280000000000000000e+03 9.261000000000000000e+03 9.570000000000000000e+03 9.321000000000000000e+03 9.405000000000000000e+03 9.365000000000000000e+03 9.428000000000000000e+03 9.352000000000000000e+03 9.053000000000000000e+03 9.390000000000000000e+03 9.251000000000000000e+03 9.262000000000000000e+03 9.270000000000000000e+03 9.215000000000000000e+03 9.379000000000000000e+03 9.246000000000000000e+03 9.340000000000000000e+03 9.213000000000000000e+03 8.982000000000000000e+03 9.232000000000000000e+03 9.456000000000000000e+03 9.315000000000000000e+03 9.328000000000000000e+03 9.090000000000000000e+03 9.183000000000000000e+03 9.147000000000000000e+03 9.226000000000000000e+03 9.111000000000000000e+03 9.261000000000000000e+03 9.341000000000000000e+03 9.275000000000000000e+03 9.128000000000000000e+03 9.386000000000000000e+03 9.196000000000000000e+03 9.186000000000000000e+03 9.065000000000000000e+03 9.220000000000000000e+03 9.065000000000000000e+03 9.139000000000000000e+03 9.129000000000000000e+03 9.225000000000000000e+03 9.353000000000000000e+03 9.167000000000000000e+03 9.117000000000000000e+03 8.973000000000000000e+03 9.211000000000000000e+03 9.218000000000000000e+03 9.099000000000000000e+03 9.203000000000000000e+03 9.031000000000000000e+03 9.087000000000000000e+03 9.287000000000000000e+03 9.014000000000000000e+03 9.069000000000000000e+03 8.980000000000000000e+03 9.022000000000000000e+03 9.136000000000000000e+03 9.065000000000000000e+03 9.005000000000000000e+03 9.003000000000000000e+03 9.174000000000000000e+03 8.938000000000000000e+03 9.056000000000000000e+03 9.080000000000000000e+03 9.035000000000000000e+03 9.077000000000000000e+03 8.896000000000000000e+03 9.174000000000000000e+03 9.014000000000000000e+03 9.226000000000000000e+03 9.004000000000000000e+03 9.126000000000000000e+03 8.912000000000000000e+03 9.014000000000000000e+03 8.860000000000000000e+03 9.042000000000000000e+03 8.821000000000000000e+03 8.869000000000000000e+03 8.892000000000000000e+03 8.847000000000000000e+03 9.005000000000000000e+03 8.977000000000000000e+03 9.004000000000000000e+03 8.968000000000000000e+03 8.910000000000000000e+03 9.003000000000000000e+03 8.745000000000000000e+03 8.600000000000000000e+03 8.735000000000000000e+03 8.825000000000000000e+03 9.030000000000000000e+03 8.851000000000000000e+03 8.658000000000000000e+03 8.733000000000000000e+03 9.015000000000000000e+03 8.679000000000000000e+03 8.912000000000000000e+03 8.723000000000000000e+03 8.855000000000000000e+03 8.689000000000000000e+03 8.829000000000000000e+03 8.640000000000000000e+03 8.749000000000000000e+03 8.729000000000000000e+03 8.852000000000000000e+03 8.845000000000000000e+03 8.640000000000000000e+03 8.866000000000000000e+03 8.636000000000000000e+03 8.623000000000000000e+03 8.682000000000000000e+03 8.590000000000000000e+03 8.749000000000000000e+03 8.708000000000000000e+03 8.700000000000000000e+03 8.599000000000000000e+03 8.870000000000000000e+03 8.749000000000000000e+03 8.728000000000000000e+03 8.631000000000000000e+03 8.577000000000000000e+03 8.563000000000000000e+03 8.534000000000000000e+03 8.519000000000000000e+03 8.491000000000000000e+03 8.727000000000000000e+03 8.520000000000000000e+03 8.707000000000000000e+03 8.509000000000000000e+03 8.560000000000000000e+03 8.718000000000000000e+03 8.568000000000000000e+03 8.595000000000000000e+03 8.484000000000000000e+03 8.363000000000000000e+03 8.607000000000000000e+03 8.547000000000000000e+03 8.437000000000000000e+03 8.645000000000000000e+03 8.460000000000000000e+03 8.583000000000000000e+03 8.446000000000000000e+03 8.462000000000000000e+03 8.650000000000000000e+03 8.465000000000000000e+03 8.485000000000000000e+03 8.527000000000000000e+03 8.505000000000000000e+03 8.364000000000000000e+03 8.482000000000000000e+03 8.453000000000000000e+03 8.612000000000000000e+03 8.400000000000000000e+03 8.390000000000000000e+03 8.461000000000000000e+03 8.399000000000000000e+03 8.499000000000000000e+03 8.525000000000000000e+03 8.444000000000000000e+03 8.295000000000000000e+03 8.324000000000000000e+03 8.532000000000000000e+03 8.502000000000000000e+03 8.322000000000000000e+03 8.398000000000000000e+03 8.477000000000000000e+03 8.304000000000000000e+03 8.485000000000000000e+03 8.462000000000000000e+03 8.347000000000000000e+03 8.520000000000000000e+03 8.137000000000000000e+03 8.504000000000000000e+03 8.492000000000000000e+03 8.494000000000000000e+03 8.367000000000000000e+03 8.406000000000000000e+03 8.321000000000000000e+03 8.253000000000000000e+03 8.506000000000000000e+03 8.160000000000000000e+03 8.315000000000000000e+03 8.335000000000000000e+03 8.229000000000000000e+03 8.343000000000000000e+03 8.092000000000000000e+03 8.218000000000000000e+03 8.350000000000000000e+03 8.204000000000000000e+03 8.159000000000000000e+03 8.264000000000000000e+03 8.555000000000000000e+03 8.181000000000000000e+03 8.511000000000000000e+03 8.281000000000000000e+03 8.207000000000000000e+03 8.206000000000000000e+03 8.114000000000000000e+03 8.234000000000000000e+03 8.433000000000000000e+03 8.286000000000000000e+03 8.373000000000000000e+03 8.134000000000000000e+03 8.295000000000000000e+03 8.196000000000000000e+03 8.290000000000000000e+03 8.183000000000000000e+03 8.489000000000000000e+03 8.281000000000000000e+03 8.318000000000000000e+03 8.192000000000000000e+03 8.300000000000000000e+03 8.272000000000000000e+03 8.145000000000000000e+03 8.154000000000000000e+03 8.144000000000000000e+03 8.191000000000000000e+03 8.187000000000000000e+03 8.243000000000000000e+03 8.256000000000000000e+03 8.205000000000000000e+03 8.022000000000000000e+03 8.149000000000000000e+03 8.326000000000000000e+03 8.292000000000000000e+03 8.182000000000000000e+03 8.304000000000000000e+03 8.069000000000000000e+03 8.190000000000000000e+03 8.198000000000000000e+03 8.008000000000000000e+03 8.170000000000000000e+03 8.121000000000000000e+03 8.096000000000000000e+03 8.236000000000000000e+03 8.087000000000000000e+03 8.227000000000000000e+03 8.056000000000000000e+03 8.087000000000000000e+03 8.051000000000000000e+03 8.134000000000000000e+03 8.022000000000000000e+03 8.035000000000000000e+03 8.204000000000000000e+03 8.075000000000000000e+03 7.973000000000000000e+03 8.020000000000000000e+03 8.074000000000000000e+03 8.102000000000000000e+03 8.003000000000000000e+03 8.087000000000000000e+03 8.029000000000000000e+03 7.918000000000000000e+03 8.143000000000000000e+03 8.033000000000000000e+03 8.045000000000000000e+03 7.996000000000000000e+03 8.194000000000000000e+03 8.034000000000000000e+03 8.066000000000000000e+03 7.985000000000000000e+03 8.104000000000000000e+03 7.908000000000000000e+03 7.955000000000000000e+03 8.032000000000000000e+03 7.944000000000000000e+03 8.044000000000000000e+03 8.005000000000000000e+03 8.001000000000000000e+03 7.906000000000000000e+03 7.886000000000000000e+03 8.016000000000000000e+03 7.978000000000000000e+03 7.762000000000000000e+03 7.823000000000000000e+03 7.867000000000000000e+03 7.855000000000000000e+03 7.793000000000000000e+03 7.958000000000000000e+03 7.925000000000000000e+03 7.835000000000000000e+03 7.679000000000000000e+03 7.992000000000000000e+03 7.975000000000000000e+03 7.834000000000000000e+03 7.861000000000000000e+03 7.748000000000000000e+03 7.948000000000000000e+03 7.841000000000000000e+03 7.836000000000000000e+03 7.724000000000000000e+03 7.773000000000000000e+03 7.789000000000000000e+03 7.886000000000000000e+03 7.718000000000000000e+03 7.849000000000000000e+03 7.704000000000000000e+03 7.806000000000000000e+03 7.754000000000000000e+03 7.737000000000000000e+03 7.635000000000000000e+03 7.751000000000000000e+03 7.783000000000000000e+03 7.614000000000000000e+03 7.760000000000000000e+03 7.822000000000000000e+03 7.614000000000000000e+03 7.845000000000000000e+03 7.793000000000000000e+03 7.665000000000000000e+03 7.537000000000000000e+03 7.614000000000000000e+03 7.780000000000000000e+03 7.735000000000000000e+03 7.600000000000000000e+03 7.765000000000000000e+03 7.729000000000000000e+03 7.566000000000000000e+03 7.410000000000000000e+03 7.599000000000000000e+03 7.530000000000000000e+03 7.652000000000000000e+03 7.714000000000000000e+03 7.731000000000000000e+03 7.621000000000000000e+03 7.679000000000000000e+03 7.596000000000000000e+03 7.556000000000000000e+03 7.726000000000000000e+03 7.562000000000000000e+03 7.550000000000000000e+03 7.711000000000000000e+03 7.770000000000000000e+03 7.675000000000000000e+03 7.579000000000000000e+03 7.579000000000000000e+03 7.562000000000000000e+03 7.501000000000000000e+03 7.620000000000000000e+03 7.476000000000000000e+03 7.465000000000000000e+03 7.437000000000000000e+03 7.556000000000000000e+03 7.694000000000000000e+03 7.358000000000000000e+03 7.656000000000000000e+03 7.533000000000000000e+03 7.764000000000000000e+03 7.408000000000000000e+03 7.441000000000000000e+03 7.457000000000000000e+03 7.580000000000000000e+03 7.515000000000000000e+03 7.588000000000000000e+03 7.505000000000000000e+03 7.515000000000000000e+03 7.469000000000000000e+03 7.259000000000000000e+03 7.492000000000000000e+03 7.562000000000000000e+03 7.551000000000000000e+03 7.462000000000000000e+03 7.444000000000000000e+03 7.358000000000000000e+03 7.391000000000000000e+03 7.507000000000000000e+03 7.348000000000000000e+03 7.419000000000000000e+03 7.489000000000000000e+03 7.363000000000000000e+03 7.567000000000000000e+03 7.460000000000000000e+03 7.398000000000000000e+03 7.432000000000000000e+03 7.300000000000000000e+03 7.429000000000000000e+03 7.379000000000000000e+03 7.443000000000000000e+03 7.441000000000000000e+03 7.322000000000000000e+03 7.314000000000000000e+03 7.295000000000000000e+03 7.368000000000000000e+03 7.356000000000000000e+03 7.309000000000000000e+03 7.527000000000000000e+03 7.485000000000000000e+03 7.347000000000000000e+03 7.318000000000000000e+03 7.274000000000000000e+03 7.336000000000000000e+03 7.276000000000000000e+03 7.322000000000000000e+03 7.076000000000000000e+03 7.399000000000000000e+03 7.346000000000000000e+03 7.296000000000000000e+03 7.306000000000000000e+03 7.343000000000000000e+03 7.293000000000000000e+03 7.400000000000000000e+03 7.276000000000000000e+03 7.307000000000000000e+03 7.292000000000000000e+03 7.309000000000000000e+03 7.448000000000000000e+03 7.341000000000000000e+03 7.447000000000000000e+03 7.361000000000000000e+03 7.157000000000000000e+03 7.172000000000000000e+03 7.197000000000000000e+03 7.161000000000000000e+03 7.220000000000000000e+03 7.341000000000000000e+03 7.190000000000000000e+03 7.267000000000000000e+03 7.383000000000000000e+03 7.265000000000000000e+03 7.391000000000000000e+03 7.149000000000000000e+03 7.241000000000000000e+03 7.144000000000000000e+03 7.279000000000000000e+03 7.422000000000000000e+03 7.225000000000000000e+03 7.071000000000000000e+03 7.241000000000000000e+03 7.287000000000000000e+03 7.190000000000000000e+03 7.358000000000000000e+03 7.237000000000000000e+03 7.076000000000000000e+03 7.316000000000000000e+03 7.050000000000000000e+03 7.212000000000000000e+03 7.093000000000000000e+03 6.996000000000000000e+03 7.339000000000000000e+03 7.230000000000000000e+03 7.144000000000000000e+03 7.073000000000000000e+03 7.204000000000000000e+03 7.091000000000000000e+03 7.231000000000000000e+03 7.120000000000000000e+03 7.126000000000000000e+03 7.128000000000000000e+03 7.259000000000000000e+03 7.138000000000000000e+03 7.147000000000000000e+03 7.088000000000000000e+03 7.060000000000000000e+03 7.059000000000000000e+03 7.168000000000000000e+03 6.973000000000000000e+03 7.082000000000000000e+03 7.145000000000000000e+03 7.127000000000000000e+03 6.927000000000000000e+03 7.238000000000000000e+03 7.093000000000000000e+03 7.091000000000000000e+03 7.157000000000000000e+03 7.175000000000000000e+03 7.042000000000000000e+03 7.073000000000000000e+03 7.170000000000000000e+03 6.978000000000000000e+03 6.865000000000000000e+03 6.981000000000000000e+03 7.093000000000000000e+03 7.160000000000000000e+03 7.176000000000000000e+03 7.047000000000000000e+03 7.152000000000000000e+03 6.798000000000000000e+03 7.057000000000000000e+03 7.062000000000000000e+03 6.961000000000000000e+03 7.039000000000000000e+03 6.954000000000000000e+03 7.174000000000000000e+03 6.969000000000000000e+03 7.109000000000000000e+03 7.095000000000000000e+03 6.923000000000000000e+03 6.904000000000000000e+03 6.997000000000000000e+03 6.865000000000000000e+03 6.875000000000000000e+03 6.834000000000000000e+03 6.853000000000000000e+03 6.906000000000000000e+03 6.884000000000000000e+03 7.015000000000000000e+03 6.845000000000000000e+03 7.002000000000000000e+03 6.936000000000000000e+03 7.020000000000000000e+03 6.816000000000000000e+03 6.937000000000000000e+03 6.962000000000000000e+03 6.897000000000000000e+03 6.852000000000000000e+03 6.841000000000000000e+03 6.880000000000000000e+03 6.900000000000000000e+03 6.917000000000000000e+03 6.854000000000000000e+03 7.098000000000000000e+03 6.817000000000000000e+03 6.662000000000000000e+03 6.823000000000000000e+03 6.943000000000000000e+03 6.873000000000000000e+03 6.836000000000000000e+03 6.859000000000000000e+03 6.906000000000000000e+03 6.859000000000000000e+03 6.939000000000000000e+03 6.918000000000000000e+03 6.784000000000000000e+03 6.879000000000000000e+03 6.771000000000000000e+03 6.859000000000000000e+03 6.727000000000000000e+03 6.981000000000000000e+03 6.865000000000000000e+03 6.739000000000000000e+03 6.527000000000000000e+03 6.843000000000000000e+03 6.842000000000000000e+03 6.933000000000000000e+03 6.945000000000000000e+03 6.911000000000000000e+03 6.819000000000000000e+03 6.764000000000000000e+03 6.793000000000000000e+03 6.682000000000000000e+03 6.762000000000000000e+03 6.789000000000000000e+03 6.871000000000000000e+03 6.659000000000000000e+03 6.891000000000000000e+03 6.853000000000000000e+03 6.825000000000000000e+03 6.737000000000000000e+03 6.995000000000000000e+03 6.716000000000000000e+03 6.921000000000000000e+03 6.745000000000000000e+03 6.761000000000000000e+03 6.745000000000000000e+03 6.515000000000000000e+03 6.678000000000000000e+03 6.842000000000000000e+03 6.604000000000000000e+03 6.715000000000000000e+03 6.708000000000000000e+03 6.885000000000000000e+03 6.795000000000000000e+03 6.666000000000000000e+03 6.697000000000000000e+03 6.622000000000000000e+03 6.815000000000000000e+03 6.599000000000000000e+03 6.688000000000000000e+03 6.779000000000000000e+03 6.681000000000000000e+03 6.736000000000000000e+03 6.726000000000000000e+03 6.638000000000000000e+03 6.711000000000000000e+03 6.779000000000000000e+03 6.805000000000000000e+03 6.710000000000000000e+03 6.581000000000000000e+03 6.682000000000000000e+03 6.724000000000000000e+03 6.624000000000000000e+03 6.608000000000000000e+03 6.598000000000000000e+03 6.799000000000000000e+03 6.789000000000000000e+03 6.617000000000000000e+03 6.788000000000000000e+03 6.759000000000000000e+03 6.716000000000000000e+03 6.614000000000000000e+03 6.712000000000000000e+03 6.580000000000000000e+03 6.602000000000000000e+03 6.714000000000000000e+03 6.742000000000000000e+03 6.699000000000000000e+03 6.674000000000000000e+03 6.696000000000000000e+03 6.630000000000000000e+03 6.628000000000000000e+03 6.653000000000000000e+03 6.612000000000000000e+03 6.718000000000000000e+03 6.558000000000000000e+03 6.534000000000000000e+03 6.623000000000000000e+03 6.638000000000000000e+03 6.568000000000000000e+03 6.755000000000000000e+03 6.503000000000000000e+03 6.634000000000000000e+03 6.579000000000000000e+03 6.620000000000000000e+03 6.680000000000000000e+03 6.657000000000000000e+03 6.579000000000000000e+03 6.537000000000000000e+03 6.555000000000000000e+03 6.610000000000000000e+03 6.456000000000000000e+03 6.597000000000000000e+03 6.579000000000000000e+03 6.523000000000000000e+03 6.666000000000000000e+03 6.636000000000000000e+03 6.655000000000000000e+03 6.628000000000000000e+03 6.497000000000000000e+03 6.558000000000000000e+03 6.556000000000000000e+03 6.474000000000000000e+03 6.635000000000000000e+03 6.506000000000000000e+03 6.459000000000000000e+03 6.601000000000000000e+03 6.407000000000000000e+03 6.462000000000000000e+03 6.553000000000000000e+03 6.482000000000000000e+03 6.519000000000000000e+03 6.486000000000000000e+03 6.615000000000000000e+03 6.460000000000000000e+03 6.407000000000000000e+03 6.435000000000000000e+03 6.562000000000000000e+03 6.471000000000000000e+03 6.441000000000000000e+03 6.543000000000000000e+03 6.397000000000000000e+03 6.505000000000000000e+03 6.448000000000000000e+03 6.572000000000000000e+03 6.460000000000000000e+03 6.426000000000000000e+03 6.407000000000000000e+03 6.431000000000000000e+03 6.423000000000000000e+03 6.358000000000000000e+03 6.329000000000000000e+03 6.518000000000000000e+03 6.488000000000000000e+03 6.285000000000000000e+03 6.428000000000000000e+03 6.289000000000000000e+03 6.436000000000000000e+03 6.356000000000000000e+03 6.451000000000000000e+03 6.277000000000000000e+03 6.355000000000000000e+03 6.262000000000000000e+03 6.357000000000000000e+03 6.510000000000000000e+03 6.404000000000000000e+03 6.367000000000000000e+03 6.362000000000000000e+03 6.400000000000000000e+03 6.203000000000000000e+03 6.308000000000000000e+03 6.317000000000000000e+03 6.320000000000000000e+03 6.453000000000000000e+03 6.500000000000000000e+03 6.285000000000000000e+03 6.130000000000000000e+03 6.305000000000000000e+03 6.285000000000000000e+03 6.297000000000000000e+03 6.292000000000000000e+03 6.324000000000000000e+03 6.228000000000000000e+03 6.437000000000000000e+03 6.447000000000000000e+03 6.343000000000000000e+03 6.440000000000000000e+03 6.157000000000000000e+03 6.269000000000000000e+03 6.300000000000000000e+03 6.338000000000000000e+03 6.249000000000000000e+03 6.327000000000000000e+03 6.259000000000000000e+03 6.180000000000000000e+03 6.427000000000000000e+03 6.348000000000000000e+03 6.336000000000000000e+03 6.197000000000000000e+03 6.250000000000000000e+03 6.283000000000000000e+03 6.311000000000000000e+03 6.270000000000000000e+03 6.460000000000000000e+03 6.402000000000000000e+03 6.232000000000000000e+03 6.234000000000000000e+03 6.295000000000000000e+03 6.265000000000000000e+03 6.256000000000000000e+03 6.301000000000000000e+03 6.150000000000000000e+03 6.220000000000000000e+03 6.352000000000000000e+03 6.142000000000000000e+03 6.383000000000000000e+03 6.231000000000000000e+03 6.141000000000000000e+03 6.305000000000000000e+03 6.180000000000000000e+03 6.307000000000000000e+03 6.314000000000000000e+03 6.338000000000000000e+03 5.997000000000000000e+03 6.140000000000000000e+03 6.195000000000000000e+03 6.370000000000000000e+03 6.083000000000000000e+03 6.129000000000000000e+03 6.184000000000000000e+03 6.124000000000000000e+03 6.169000000000000000e+03 6.175000000000000000e+03 6.222000000000000000e+03 6.223000000000000000e+03 6.279000000000000000e+03 6.266000000000000000e+03 6.123000000000000000e+03 6.114000000000000000e+03 6.129000000000000000e+03 6.110000000000000000e+03 6.083000000000000000e+03 6.211000000000000000e+03 6.127000000000000000e+03 6.196000000000000000e+03 6.150000000000000000e+03 6.056000000000000000e+03 6.191000000000000000e+03 6.099000000000000000e+03 6.206000000000000000e+03 5.983000000000000000e+03 6.203000000000000000e+03 6.177000000000000000e+03 6.275000000000000000e+03 6.159000000000000000e+03 6.158000000000000000e+03 6.068000000000000000e+03 6.101000000000000000e+03 6.213000000000000000e+03 6.088000000000000000e+03 6.166000000000000000e+03 6.095000000000000000e+03 5.943000000000000000e+03 6.205000000000000000e+03 6.287000000000000000e+03 6.080000000000000000e+03 6.141000000000000000e+03 6.264000000000000000e+03 6.059000000000000000e+03 6.085000000000000000e+03 6.186000000000000000e+03 6.092000000000000000e+03 6.104000000000000000e+03 5.973000000000000000e+03 6.040000000000000000e+03 5.947000000000000000e+03 5.965000000000000000e+03 6.043000000000000000e+03 5.967000000000000000e+03 6.033000000000000000e+03 6.093000000000000000e+03 6.143000000000000000e+03 6.014000000000000000e+03 6.013000000000000000e+03 6.059000000000000000e+03 6.063000000000000000e+03 5.937000000000000000e+03 6.053000000000000000e+03 6.064000000000000000e+03 6.126000000000000000e+03 5.984000000000000000e+03 5.986000000000000000e+03 6.000000000000000000e+03 5.943000000000000000e+03 5.985000000000000000e+03 6.040000000000000000e+03 6.026000000000000000e+03 5.927000000000000000e+03 6.001000000000000000e+03 5.908000000000000000e+03 5.947000000000000000e+03 5.873000000000000000e+03 5.838000000000000000e+03 6.075000000000000000e+03 6.042000000000000000e+03 6.039000000000000000e+03 6.097000000000000000e+03 5.882000000000000000e+03 5.891000000000000000e+03 5.983000000000000000e+03 5.900000000000000000e+03 5.977000000000000000e+03 5.971000000000000000e+03 5.839000000000000000e+03 6.062000000000000000e+03 5.919000000000000000e+03 5.958000000000000000e+03 5.919000000000000000e+03 5.823000000000000000e+03 5.879000000000000000e+03 5.916000000000000000e+03 5.887000000000000000e+03 5.997000000000000000e+03 5.966000000000000000e+03 6.078000000000000000e+03 5.850000000000000000e+03 5.834000000000000000e+03 6.063000000000000000e+03 5.904000000000000000e+03 5.803000000000000000e+03 5.793000000000000000e+03 5.960000000000000000e+03 5.806000000000000000e+03 5.810000000000000000e+03 5.915000000000000000e+03 5.762000000000000000e+03 5.864000000000000000e+03 5.781000000000000000e+03 5.993000000000000000e+03 5.951000000000000000e+03 5.695000000000000000e+03 5.931000000000000000e+03 5.856000000000000000e+03 5.719000000000000000e+03 5.750000000000000000e+03 6.018000000000000000e+03 5.732000000000000000e+03 5.912000000000000000e+03 5.880000000000000000e+03 5.782000000000000000e+03 5.844000000000000000e+03 5.877000000000000000e+03 5.655000000000000000e+03 5.851000000000000000e+03 5.821000000000000000e+03 5.776000000000000000e+03 5.777000000000000000e+03 5.711000000000000000e+03 5.854000000000000000e+03 5.652000000000000000e+03 5.816000000000000000e+03 5.673000000000000000e+03 5.645000000000000000e+03 5.706000000000000000e+03 5.848000000000000000e+03 5.786000000000000000e+03 5.611000000000000000e+03 5.722000000000000000e+03 5.739000000000000000e+03 5.783000000000000000e+03 5.746000000000000000e+03 5.631000000000000000e+03 5.711000000000000000e+03 5.601000000000000000e+03 5.665000000000000000e+03 5.678000000000000000e+03 5.654000000000000000e+03 5.746000000000000000e+03 5.767000000000000000e+03 5.755000000000000000e+03 5.702000000000000000e+03 5.693000000000000000e+03 5.542000000000000000e+03 5.739000000000000000e+03 5.693000000000000000e+03 5.450000000000000000e+03 5.607000000000000000e+03 5.544000000000000000e+03 5.667000000000000000e+03 5.545000000000000000e+03 5.604000000000000000e+03 5.616000000000000000e+03 5.650000000000000000e+03 5.538000000000000000e+03 5.499000000000000000e+03 5.699000000000000000e+03 5.590000000000000000e+03 5.764000000000000000e+03 5.721000000000000000e+03 5.802000000000000000e+03 5.531000000000000000e+03 5.498000000000000000e+03 5.554000000000000000e+03 5.591000000000000000e+03 5.585000000000000000e+03 5.688000000000000000e+03 5.532000000000000000e+03 5.707000000000000000e+03 5.516000000000000000e+03 5.555000000000000000e+03 5.554000000000000000e+03 5.780000000000000000e+03 5.531000000000000000e+03 5.463000000000000000e+03 5.590000000000000000e+03 5.612000000000000000e+03 5.577000000000000000e+03 5.582000000000000000e+03 5.622000000000000000e+03 5.399000000000000000e+03 5.593000000000000000e+03 5.732000000000000000e+03 5.514000000000000000e+03 5.337000000000000000e+03 5.610000000000000000e+03 5.454000000000000000e+03 5.365000000000000000e+03 5.555000000000000000e+03 5.479000000000000000e+03 5.621000000000000000e+03 5.533000000000000000e+03 5.559000000000000000e+03 5.680000000000000000e+03 5.607000000000000000e+03 5.384000000000000000e+03 5.668000000000000000e+03 5.540000000000000000e+03 5.440000000000000000e+03 5.504000000000000000e+03 5.436000000000000000e+03 5.610000000000000000e+03 5.647000000000000000e+03 5.422000000000000000e+03 5.405000000000000000e+03 5.459000000000000000e+03 5.543000000000000000e+03 5.516000000000000000e+03 5.591000000000000000e+03 5.479000000000000000e+03 5.291000000000000000e+03 5.495000000000000000e+03 5.553000000000000000e+03 5.491000000000000000e+03 5.339000000000000000e+03 5.369000000000000000e+03 5.459000000000000000e+03 5.457000000000000000e+03 5.542000000000000000e+03 5.646000000000000000e+03 5.403000000000000000e+03 5.463000000000000000e+03 5.466000000000000000e+03 5.612000000000000000e+03 5.504000000000000000e+03 5.511000000000000000e+03 5.503000000000000000e+03 5.471000000000000000e+03 5.395000000000000000e+03 5.311000000000000000e+03 5.370000000000000000e+03 5.464000000000000000e+03 5.292000000000000000e+03 5.525000000000000000e+03 5.265000000000000000e+03 5.491000000000000000e+03 5.356000000000000000e+03 5.423000000000000000e+03 5.436000000000000000e+03 5.324000000000000000e+03 5.325000000000000000e+03 5.418000000000000000e+03 5.400000000000000000e+03 5.396000000000000000e+03 5.372000000000000000e+03 5.417000000000000000e+03 5.369000000000000000e+03 5.586000000000000000e+03 5.252000000000000000e+03 5.374000000000000000e+03 5.488000000000000000e+03 5.421000000000000000e+03 5.365000000000000000e+03 5.465000000000000000e+03 5.260000000000000000e+03 5.372000000000000000e+03 5.399000000000000000e+03 5.386000000000000000e+03 5.244000000000000000e+03 5.333000000000000000e+03 5.165000000000000000e+03 5.310000000000000000e+03 5.468000000000000000e+03 5.343000000000000000e+03 5.220000000000000000e+03 5.351000000000000000e+03 5.402000000000000000e+03 5.289000000000000000e+03 5.218000000000000000e+03 5.197000000000000000e+03 5.238000000000000000e+03 5.311000000000000000e+03 5.334000000000000000e+03 5.220000000000000000e+03 5.271000000000000000e+03 5.097000000000000000e+03 5.259000000000000000e+03 5.382000000000000000e+03 5.329000000000000000e+03 5.297000000000000000e+03 5.109000000000000000e+03 5.350000000000000000e+03 5.259000000000000000e+03 5.248000000000000000e+03 5.275000000000000000e+03 5.327000000000000000e+03 5.371000000000000000e+03 5.307000000000000000e+03 5.264000000000000000e+03 5.254000000000000000e+03 5.228000000000000000e+03 5.326000000000000000e+03 5.246000000000000000e+03 5.209000000000000000e+03 5.240000000000000000e+03 5.206000000000000000e+03 5.199000000000000000e+03 5.279000000000000000e+03 5.090000000000000000e+03 5.308000000000000000e+03 5.244000000000000000e+03 5.272000000000000000e+03 5.236000000000000000e+03 5.210000000000000000e+03 5.234000000000000000e+03 5.217000000000000000e+03 5.039000000000000000e+03 5.203000000000000000e+03 5.267000000000000000e+03 5.202000000000000000e+03 5.058000000000000000e+03 5.152000000000000000e+03 5.181000000000000000e+03 5.076000000000000000e+03 5.127000000000000000e+03 5.172000000000000000e+03 5.226000000000000000e+03 5.023000000000000000e+03 5.128000000000000000e+03 5.121000000000000000e+03 5.107000000000000000e+03 5.083000000000000000e+03 5.127000000000000000e+03 5.035000000000000000e+03 5.101000000000000000e+03 5.045000000000000000e+03 5.106000000000000000e+03 5.061000000000000000e+03 5.095000000000000000e+03 5.143000000000000000e+03 5.016000000000000000e+03 5.153000000000000000e+03 4.979000000000000000e+03 5.067000000000000000e+03 5.040000000000000000e+03 5.184000000000000000e+03 5.070000000000000000e+03 5.147000000000000000e+03 5.039000000000000000e+03 5.044000000000000000e+03 5.111000000000000000e+03 5.014000000000000000e+03 5.132000000000000000e+03 5.060000000000000000e+03 5.068000000000000000e+03 5.220000000000000000e+03 5.011000000000000000e+03 5.031000000000000000e+03 5.019000000000000000e+03 5.088000000000000000e+03 5.058000000000000000e+03 5.032000000000000000e+03 5.109000000000000000e+03 5.054000000000000000e+03 5.077000000000000000e+03 4.991000000000000000e+03 4.964000000000000000e+03 4.918000000000000000e+03 4.982000000000000000e+03 5.024000000000000000e+03 5.110000000000000000e+03 5.135000000000000000e+03 5.045000000000000000e+03 5.086000000000000000e+03 5.040000000000000000e+03 5.067000000000000000e+03 4.989000000000000000e+03 5.030000000000000000e+03 5.045000000000000000e+03 5.021000000000000000e+03 5.003000000000000000e+03 5.108000000000000000e+03 5.054000000000000000e+03 4.990000000000000000e+03 4.960000000000000000e+03 5.109000000000000000e+03 5.023000000000000000e+03 4.892000000000000000e+03 4.958000000000000000e+03 4.929000000000000000e+03 4.958000000000000000e+03 4.988000000000000000e+03 5.035000000000000000e+03 4.973000000000000000e+03 4.913000000000000000e+03 5.026000000000000000e+03 4.937000000000000000e+03 4.985000000000000000e+03 4.917000000000000000e+03 4.877000000000000000e+03 4.915000000000000000e+03 4.911000000000000000e+03 4.844000000000000000e+03 4.822000000000000000e+03 4.881000000000000000e+03 4.852000000000000000e+03 4.923000000000000000e+03 4.916000000000000000e+03 5.067000000000000000e+03 4.912000000000000000e+03 4.766000000000000000e+03 4.876000000000000000e+03 4.796000000000000000e+03 4.776000000000000000e+03 4.960000000000000000e+03 4.828000000000000000e+03 4.872000000000000000e+03 4.810000000000000000e+03 4.816000000000000000e+03 4.831000000000000000e+03 4.821000000000000000e+03 4.939000000000000000e+03 4.871000000000000000e+03 4.785000000000000000e+03 4.920000000000000000e+03 4.913000000000000000e+03 4.799000000000000000e+03 4.809000000000000000e+03 4.793000000000000000e+03 4.889000000000000000e+03 4.785000000000000000e+03 4.873000000000000000e+03 4.727000000000000000e+03 4.881000000000000000e+03 4.739000000000000000e+03 4.774000000000000000e+03 4.826000000000000000e+03 4.763000000000000000e+03 4.751000000000000000e+03 4.863000000000000000e+03 4.799000000000000000e+03 4.811000000000000000e+03 4.849000000000000000e+03 4.900000000000000000e+03 4.844000000000000000e+03 4.777000000000000000e+03 4.818000000000000000e+03 4.748000000000000000e+03 4.711000000000000000e+03 4.859000000000000000e+03 4.524000000000000000e+03 4.864000000000000000e+03 4.608000000000000000e+03 4.782000000000000000e+03 4.694000000000000000e+03 4.735000000000000000e+03 4.750000000000000000e+03 4.837000000000000000e+03 4.780000000000000000e+03 4.778000000000000000e+03 4.581000000000000000e+03 4.732000000000000000e+03 4.619000000000000000e+03 4.620000000000000000e+03 4.786000000000000000e+03 4.799000000000000000e+03 4.627000000000000000e+03 4.676000000000000000e+03 4.731000000000000000e+03 4.622000000000000000e+03 4.761000000000000000e+03 4.751000000000000000e+03 4.794000000000000000e+03 4.702000000000000000e+03 4.668000000000000000e+03 4.707000000000000000e+03 4.578000000000000000e+03 4.735000000000000000e+03 4.645000000000000000e+03 4.722000000000000000e+03 4.657000000000000000e+03 4.740000000000000000e+03 4.700000000000000000e+03 4.650000000000000000e+03 4.658000000000000000e+03 4.731000000000000000e+03 4.763000000000000000e+03 4.624000000000000000e+03 4.766000000000000000e+03 4.644000000000000000e+03 4.788000000000000000e+03 4.688000000000000000e+03 4.616000000000000000e+03 4.719000000000000000e+03 4.640000000000000000e+03 4.630000000000000000e+03 4.817000000000000000e+03 4.699000000000000000e+03 4.725000000000000000e+03 4.615000000000000000e+03 4.594000000000000000e+03 4.747000000000000000e+03 4.551000000000000000e+03 4.786000000000000000e+03 4.663000000000000000e+03 4.605000000000000000e+03 4.564000000000000000e+03 4.530000000000000000e+03 4.558000000000000000e+03 4.639000000000000000e+03 4.619000000000000000e+03 4.595000000000000000e+03 4.726000000000000000e+03 4.629000000000000000e+03 4.788000000000000000e+03 4.596000000000000000e+03 4.548000000000000000e+03 4.692000000000000000e+03 4.610000000000000000e+03 4.550000000000000000e+03 4.600000000000000000e+03 4.764000000000000000e+03 4.647000000000000000e+03 4.539000000000000000e+03 4.516000000000000000e+03 4.480000000000000000e+03 4.535000000000000000e+03 4.654000000000000000e+03 4.545000000000000000e+03 4.590000000000000000e+03 4.604000000000000000e+03 4.578000000000000000e+03 4.586000000000000000e+03 4.548000000000000000e+03 4.537000000000000000e+03 4.554000000000000000e+03 4.479000000000000000e+03 4.570000000000000000e+03 4.550000000000000000e+03 4.508000000000000000e+03 4.469000000000000000e+03 4.451000000000000000e+03 4.499000000000000000e+03 4.486000000000000000e+03 4.453000000000000000e+03 4.348000000000000000e+03 4.522000000000000000e+03 4.482000000000000000e+03 4.565000000000000000e+03 4.433000000000000000e+03 4.557000000000000000e+03 4.469000000000000000e+03 4.499000000000000000e+03 4.485000000000000000e+03 4.448000000000000000e+03 4.421000000000000000e+03 4.509000000000000000e+03 4.408000000000000000e+03 4.559000000000000000e+03 4.406000000000000000e+03 4.515000000000000000e+03 4.525000000000000000e+03 4.456000000000000000e+03 4.437000000000000000e+03 4.439000000000000000e+03 4.361000000000000000e+03 4.461000000000000000e+03 4.386000000000000000e+03 4.373000000000000000e+03 4.455000000000000000e+03 4.536000000000000000e+03 4.431000000000000000e+03 4.282000000000000000e+03 4.435000000000000000e+03 4.371000000000000000e+03 4.376000000000000000e+03 4.426000000000000000e+03 4.415000000000000000e+03 4.373000000000000000e+03 4.434000000000000000e+03 4.388000000000000000e+03 4.419000000000000000e+03 4.423000000000000000e+03 4.311000000000000000e+03 4.343000000000000000e+03 4.399000000000000000e+03 4.398000000000000000e+03 4.327000000000000000e+03 4.433000000000000000e+03 4.364000000000000000e+03 4.336000000000000000e+03 4.480000000000000000e+03 4.350000000000000000e+03 4.266000000000000000e+03 4.479000000000000000e+03 4.324000000000000000e+03 4.298000000000000000e+03 4.380000000000000000e+03 4.354000000000000000e+03 4.244000000000000000e+03 4.337000000000000000e+03 4.355000000000000000e+03 4.299000000000000000e+03 4.185000000000000000e+03 4.321000000000000000e+03 4.278000000000000000e+03 4.413000000000000000e+03 4.252000000000000000e+03 4.330000000000000000e+03 4.305000000000000000e+03 4.214000000000000000e+03 4.442000000000000000e+03 4.388000000000000000e+03 4.245000000000000000e+03 4.410000000000000000e+03 4.291000000000000000e+03 4.333000000000000000e+03 4.225000000000000000e+03 4.274000000000000000e+03 4.198000000000000000e+03 4.186000000000000000e+03 4.244000000000000000e+03 4.182000000000000000e+03 4.221000000000000000e+03 4.258000000000000000e+03 4.275000000000000000e+03 4.272000000000000000e+03 4.224000000000000000e+03 4.232000000000000000e+03 4.129000000000000000e+03 4.115000000000000000e+03 4.260000000000000000e+03 4.157000000000000000e+03 4.274000000000000000e+03 4.148000000000000000e+03 4.185000000000000000e+03 4.349000000000000000e+03 4.214000000000000000e+03 4.180000000000000000e+03 4.119000000000000000e+03 4.185000000000000000e+03 4.150000000000000000e+03 4.238000000000000000e+03 4.148000000000000000e+03 4.188000000000000000e+03 4.287000000000000000e+03 4.216000000000000000e+03 4.239000000000000000e+03 4.182000000000000000e+03 4.170000000000000000e+03 4.164000000000000000e+03 4.232000000000000000e+03 4.267000000000000000e+03 4.220000000000000000e+03 4.260000000000000000e+03 4.253000000000000000e+03 4.190000000000000000e+03 4.116000000000000000e+03 4.157000000000000000e+03 4.197000000000000000e+03 4.295000000000000000e+03 4.135000000000000000e+03 4.164000000000000000e+03 4.191000000000000000e+03 4.159000000000000000e+03 4.166000000000000000e+03 4.062000000000000000e+03 4.138000000000000000e+03 4.216000000000000000e+03 4.200000000000000000e+03 4.162000000000000000e+03 4.115000000000000000e+03 4.046000000000000000e+03 4.081000000000000000e+03 4.085000000000000000e+03 4.153000000000000000e+03 4.122000000000000000e+03 4.208000000000000000e+03 4.165000000000000000e+03 4.051000000000000000e+03 4.120000000000000000e+03 4.068000000000000000e+03 4.180000000000000000e+03 4.155000000000000000e+03 4.096000000000000000e+03 4.010000000000000000e+03 4.091000000000000000e+03 4.080000000000000000e+03 4.171000000000000000e+03 4.183000000000000000e+03 4.011000000000000000e+03 4.063000000000000000e+03 4.076000000000000000e+03 3.982000000000000000e+03 4.105000000000000000e+03 4.140000000000000000e+03 4.132000000000000000e+03 4.089000000000000000e+03 4.104000000000000000e+03 4.109000000000000000e+03 4.069000000000000000e+03 4.144000000000000000e+03 4.104000000000000000e+03 4.136000000000000000e+03 4.065000000000000000e+03 4.019000000000000000e+03 4.053000000000000000e+03 4.009000000000000000e+03 4.036000000000000000e+03 4.048000000000000000e+03 4.079000000000000000e+03 4.160000000000000000e+03 3.998000000000000000e+03 4.039000000000000000e+03 4.113000000000000000e+03 4.022000000000000000e+03 4.018000000000000000e+03 3.985000000000000000e+03 4.044000000000000000e+03 4.063000000000000000e+03 3.981000000000000000e+03 4.075000000000000000e+03 4.025000000000000000e+03 4.003000000000000000e+03 4.041000000000000000e+03 3.951000000000000000e+03 4.063000000000000000e+03 4.094000000000000000e+03 4.017000000000000000e+03 4.019000000000000000e+03 4.056000000000000000e+03 3.917000000000000000e+03 3.971000000000000000e+03 4.095000000000000000e+03 4.011000000000000000e+03 3.979000000000000000e+03 4.174000000000000000e+03 3.838000000000000000e+03 4.035000000000000000e+03 3.998000000000000000e+03 4.072000000000000000e+03 3.857000000000000000e+03 3.977000000000000000e+03 3.943000000000000000e+03 3.911000000000000000e+03 3.978000000000000000e+03 4.007000000000000000e+03 4.082000000000000000e+03 3.884000000000000000e+03 3.993000000000000000e+03 3.968000000000000000e+03 4.009000000000000000e+03 3.894000000000000000e+03 4.077000000000000000e+03 3.914000000000000000e+03 3.904000000000000000e+03 3.968000000000000000e+03 3.968000000000000000e+03 3.980000000000000000e+03 3.855000000000000000e+03 3.931000000000000000e+03 3.806000000000000000e+03 3.924000000000000000e+03 4.050000000000000000e+03 3.860000000000000000e+03 3.978000000000000000e+03 3.853000000000000000e+03 3.918000000000000000e+03 3.961000000000000000e+03 3.940000000000000000e+03 3.923000000000000000e+03 3.947000000000000000e+03 3.991000000000000000e+03 3.806000000000000000e+03 3.970000000000000000e+03 3.957000000000000000e+03 3.912000000000000000e+03 3.905000000000000000e+03 3.896000000000000000e+03 3.954000000000000000e+03 3.835000000000000000e+03 3.854000000000000000e+03 3.958000000000000000e+03 3.815000000000000000e+03 3.965000000000000000e+03 3.888000000000000000e+03 3.879000000000000000e+03 3.892000000000000000e+03 3.851000000000000000e+03 3.941000000000000000e+03 3.887000000000000000e+03 3.955000000000000000e+03 3.988000000000000000e+03 3.867000000000000000e+03 3.850000000000000000e+03 3.775000000000000000e+03 3.923000000000000000e+03 3.894000000000000000e+03 3.878000000000000000e+03 3.824000000000000000e+03 3.835000000000000000e+03 3.914000000000000000e+03 3.869000000000000000e+03 3.788000000000000000e+03 3.820000000000000000e+03 3.817000000000000000e+03 3.762000000000000000e+03 3.802000000000000000e+03 3.861000000000000000e+03 3.864000000000000000e+03 3.948000000000000000e+03 3.896000000000000000e+03 3.829000000000000000e+03 3.869000000000000000e+03 3.953000000000000000e+03 3.835000000000000000e+03 3.777000000000000000e+03 3.938000000000000000e+03 3.855000000000000000e+03 3.828000000000000000e+03 3.852000000000000000e+03 3.869000000000000000e+03 3.811000000000000000e+03 3.742000000000000000e+03 3.820000000000000000e+03 3.920000000000000000e+03 3.755000000000000000e+03 3.896000000000000000e+03 3.960000000000000000e+03 3.963000000000000000e+03 3.777000000000000000e+03 3.870000000000000000e+03 3.789000000000000000e+03 3.979000000000000000e+03 3.939000000000000000e+03 3.858000000000000000e+03 3.792000000000000000e+03 3.749000000000000000e+03 3.835000000000000000e+03 3.808000000000000000e+03 3.765000000000000000e+03 3.821000000000000000e+03 3.790000000000000000e+03 3.756000000000000000e+03 3.866000000000000000e+03 3.733000000000000000e+03 3.807000000000000000e+03 3.850000000000000000e+03 3.727000000000000000e+03 3.728000000000000000e+03 3.836000000000000000e+03 3.753000000000000000e+03 3.837000000000000000e+03 3.769000000000000000e+03 3.896000000000000000e+03 3.778000000000000000e+03 3.703000000000000000e+03 3.770000000000000000e+03 3.828000000000000000e+03 3.669000000000000000e+03 3.776000000000000000e+03 3.782000000000000000e+03 3.718000000000000000e+03 3.743000000000000000e+03 3.712000000000000000e+03 3.696000000000000000e+03 3.834000000000000000e+03 3.761000000000000000e+03 3.805000000000000000e+03 3.730000000000000000e+03 3.707000000000000000e+03 3.717000000000000000e+03 3.728000000000000000e+03 3.803000000000000000e+03 3.794000000000000000e+03 3.715000000000000000e+03 3.747000000000000000e+03 3.694000000000000000e+03 3.678000000000000000e+03 3.719000000000000000e+03 3.743000000000000000e+03 3.800000000000000000e+03 3.756000000000000000e+03 3.661000000000000000e+03 3.704000000000000000e+03 3.669000000000000000e+03 3.589000000000000000e+03 3.721000000000000000e+03 3.730000000000000000e+03 3.774000000000000000e+03 3.746000000000000000e+03 3.643000000000000000e+03 3.642000000000000000e+03 3.805000000000000000e+03 3.738000000000000000e+03 3.629000000000000000e+03 3.756000000000000000e+03 3.737000000000000000e+03 3.720000000000000000e+03 3.751000000000000000e+03 3.608000000000000000e+03 3.641000000000000000e+03 3.618000000000000000e+03 3.693000000000000000e+03 3.734000000000000000e+03 3.661000000000000000e+03 3.600000000000000000e+03 3.749000000000000000e+03 3.692000000000000000e+03 3.636000000000000000e+03 3.640000000000000000e+03 3.600000000000000000e+03 3.661000000000000000e+03 3.680000000000000000e+03 3.637000000000000000e+03 3.723000000000000000e+03 3.560000000000000000e+03 3.646000000000000000e+03 3.626000000000000000e+03 3.515000000000000000e+03 3.651000000000000000e+03 3.609000000000000000e+03 3.587000000000000000e+03 3.680000000000000000e+03 3.624000000000000000e+03 3.531000000000000000e+03 3.573000000000000000e+03 3.537000000000000000e+03 3.615000000000000000e+03 3.585000000000000000e+03 3.531000000000000000e+03 3.497000000000000000e+03 3.653000000000000000e+03 3.549000000000000000e+03 3.579000000000000000e+03 3.585000000000000000e+03 3.602000000000000000e+03 3.650000000000000000e+03 3.620000000000000000e+03 3.573000000000000000e+03 3.653000000000000000e+03 3.578000000000000000e+03 3.617000000000000000e+03 3.599000000000000000e+03 3.559000000000000000e+03 3.565000000000000000e+03 3.687000000000000000e+03 3.634000000000000000e+03 3.594000000000000000e+03 3.589000000000000000e+03 3.506000000000000000e+03 3.638000000000000000e+03 3.600000000000000000e+03 3.548000000000000000e+03 3.603000000000000000e+03 3.533000000000000000e+03 3.579000000000000000e+03 3.578000000000000000e+03 3.599000000000000000e+03 3.476000000000000000e+03 3.680000000000000000e+03 3.557000000000000000e+03 3.489000000000000000e+03 3.533000000000000000e+03 3.444000000000000000e+03 3.454000000000000000e+03 3.407000000000000000e+03 3.550000000000000000e+03 3.554000000000000000e+03 3.474000000000000000e+03 3.593000000000000000e+03 3.495000000000000000e+03 3.421000000000000000e+03 3.488000000000000000e+03 3.529000000000000000e+03 3.520000000000000000e+03 3.459000000000000000e+03 3.464000000000000000e+03 3.318000000000000000e+03 3.481000000000000000e+03 3.577000000000000000e+03 3.462000000000000000e+03 3.466000000000000000e+03 3.433000000000000000e+03 3.494000000000000000e+03 3.375000000000000000e+03 3.414000000000000000e+03 3.492000000000000000e+03 3.482000000000000000e+03 3.349000000000000000e+03 3.461000000000000000e+03 3.560000000000000000e+03 3.403000000000000000e+03 3.449000000000000000e+03 3.401000000000000000e+03 3.338000000000000000e+03 3.477000000000000000e+03 3.402000000000000000e+03 3.434000000000000000e+03 3.379000000000000000e+03 3.386000000000000000e+03 3.396000000000000000e+03 3.460000000000000000e+03 3.440000000000000000e+03 3.393000000000000000e+03 3.377000000000000000e+03 3.468000000000000000e+03 3.429000000000000000e+03 3.406000000000000000e+03 3.669000000000000000e+03 3.444000000000000000e+03 3.480000000000000000e+03 3.336000000000000000e+03 3.425000000000000000e+03 3.360000000000000000e+03 3.483000000000000000e+03 3.431000000000000000e+03 3.530000000000000000e+03 3.348000000000000000e+03 3.326000000000000000e+03 3.326000000000000000e+03 3.336000000000000000e+03 3.367000000000000000e+03 3.429000000000000000e+03 3.434000000000000000e+03 3.399000000000000000e+03 3.372000000000000000e+03 3.380000000000000000e+03 3.385000000000000000e+03 3.356000000000000000e+03 3.329000000000000000e+03 3.366000000000000000e+03 3.299000000000000000e+03 3.479000000000000000e+03 3.310000000000000000e+03 3.390000000000000000e+03 3.332000000000000000e+03 3.379000000000000000e+03 3.391000000000000000e+03 3.315000000000000000e+03 3.355000000000000000e+03 3.369000000000000000e+03 3.356000000000000000e+03 3.354000000000000000e+03 3.332000000000000000e+03 3.366000000000000000e+03 3.309000000000000000e+03 3.295000000000000000e+03 3.294000000000000000e+03 3.373000000000000000e+03 3.415000000000000000e+03 3.413000000000000000e+03 3.322000000000000000e+03 3.209000000000000000e+03 3.379000000000000000e+03 3.366000000000000000e+03 3.298000000000000000e+03 3.259000000000000000e+03 3.319000000000000000e+03 3.305000000000000000e+03 3.190000000000000000e+03 3.251000000000000000e+03 3.299000000000000000e+03 3.293000000000000000e+03 3.197000000000000000e+03 3.288000000000000000e+03 3.296000000000000000e+03 3.319000000000000000e+03 3.208000000000000000e+03 3.258000000000000000e+03 3.276000000000000000e+03 3.299000000000000000e+03 3.253000000000000000e+03 3.313000000000000000e+03 3.279000000000000000e+03 3.237000000000000000e+03 3.305000000000000000e+03 3.314000000000000000e+03 3.245000000000000000e+03 3.305000000000000000e+03 3.304000000000000000e+03 3.150000000000000000e+03 3.291000000000000000e+03 3.290000000000000000e+03 3.244000000000000000e+03 3.169000000000000000e+03 3.302000000000000000e+03 3.196000000000000000e+03 3.261000000000000000e+03 3.275000000000000000e+03 3.266000000000000000e+03 3.242000000000000000e+03 3.206000000000000000e+03 3.255000000000000000e+03 3.130000000000000000e+03 3.255000000000000000e+03 3.236000000000000000e+03 3.215000000000000000e+03 3.365000000000000000e+03 3.285000000000000000e+03 3.191000000000000000e+03 3.284000000000000000e+03 3.276000000000000000e+03 3.089000000000000000e+03 3.171000000000000000e+03 3.285000000000000000e+03 3.256000000000000000e+03 3.341000000000000000e+03 3.223000000000000000e+03 3.211000000000000000e+03 3.293000000000000000e+03 3.271000000000000000e+03 3.244000000000000000e+03 3.162000000000000000e+03 3.254000000000000000e+03 3.191000000000000000e+03 3.262000000000000000e+03 3.109000000000000000e+03 3.194000000000000000e+03 3.221000000000000000e+03 3.205000000000000000e+03 3.170000000000000000e+03 3.292000000000000000e+03 3.250000000000000000e+03 3.247000000000000000e+03 3.202000000000000000e+03 3.215000000000000000e+03 3.256000000000000000e+03 3.263000000000000000e+03 3.197000000000000000e+03 3.226000000000000000e+03 3.194000000000000000e+03 3.121000000000000000e+03 3.190000000000000000e+03 3.269000000000000000e+03 3.117000000000000000e+03 3.241000000000000000e+03 3.219000000000000000e+03 3.125000000000000000e+03 3.164000000000000000e+03 3.147000000000000000e+03 3.221000000000000000e+03 3.241000000000000000e+03 3.142000000000000000e+03 3.279000000000000000e+03 3.203000000000000000e+03 3.103000000000000000e+03 3.200000000000000000e+03 3.093000000000000000e+03 3.130000000000000000e+03 3.228000000000000000e+03 3.172000000000000000e+03 3.106000000000000000e+03 3.146000000000000000e+03 3.160000000000000000e+03 3.139000000000000000e+03 3.173000000000000000e+03 3.240000000000000000e+03 3.100000000000000000e+03 3.115000000000000000e+03 3.176000000000000000e+03 3.143000000000000000e+03 3.156000000000000000e+03 3.049000000000000000e+03 3.172000000000000000e+03 3.022000000000000000e+03 3.162000000000000000e+03 3.103000000000000000e+03 3.122000000000000000e+03 3.119000000000000000e+03 3.132000000000000000e+03 3.078000000000000000e+03 3.101000000000000000e+03 3.220000000000000000e+03 3.188000000000000000e+03 3.147000000000000000e+03 3.114000000000000000e+03 3.072000000000000000e+03 3.122000000000000000e+03 3.116000000000000000e+03 3.131000000000000000e+03 3.073000000000000000e+03 3.133000000000000000e+03 3.133000000000000000e+03 3.074000000000000000e+03 3.136000000000000000e+03 3.044000000000000000e+03 3.060000000000000000e+03 3.097000000000000000e+03 3.094000000000000000e+03 3.126000000000000000e+03 3.193000000000000000e+03 3.131000000000000000e+03 3.070000000000000000e+03 3.053000000000000000e+03 3.196000000000000000e+03 3.157000000000000000e+03 3.145000000000000000e+03 3.126000000000000000e+03 3.155000000000000000e+03 3.094000000000000000e+03 3.137000000000000000e+03 3.084000000000000000e+03 3.090000000000000000e+03 3.088000000000000000e+03 3.109000000000000000e+03 3.047000000000000000e+03 3.096000000000000000e+03 3.148000000000000000e+03 3.054000000000000000e+03 3.012000000000000000e+03 3.046000000000000000e+03 2.924000000000000000e+03 3.106000000000000000e+03 3.146000000000000000e+03 3.012000000000000000e+03 3.005000000000000000e+03 3.114000000000000000e+03 3.041000000000000000e+03 3.076000000000000000e+03 3.074000000000000000e+03 3.076000000000000000e+03 3.144000000000000000e+03 3.101000000000000000e+03 3.037000000000000000e+03 3.095000000000000000e+03 3.022000000000000000e+03 3.016000000000000000e+03 3.013000000000000000e+03 3.024000000000000000e+03 2.940000000000000000e+03 3.043000000000000000e+03 3.022000000000000000e+03 3.004000000000000000e+03 3.015000000000000000e+03 2.952000000000000000e+03 3.008000000000000000e+03 3.072000000000000000e+03 2.896000000000000000e+03 2.960000000000000000e+03 3.088000000000000000e+03 3.061000000000000000e+03 2.973000000000000000e+03 3.036000000000000000e+03 3.046000000000000000e+03 3.052000000000000000e+03 2.928000000000000000e+03 2.995000000000000000e+03 2.935000000000000000e+03 3.083000000000000000e+03 3.131000000000000000e+03 3.041000000000000000e+03 3.024000000000000000e+03 3.028000000000000000e+03 3.015000000000000000e+03 3.011000000000000000e+03 3.025000000000000000e+03 3.042000000000000000e+03 3.025000000000000000e+03 3.110000000000000000e+03 3.032000000000000000e+03 2.956000000000000000e+03 3.007000000000000000e+03 3.043000000000000000e+03 3.011000000000000000e+03 2.920000000000000000e+03 2.899000000000000000e+03 3.008000000000000000e+03 2.998000000000000000e+03 2.936000000000000000e+03 2.963000000000000000e+03 3.004000000000000000e+03 2.884000000000000000e+03 2.974000000000000000e+03 2.913000000000000000e+03 2.937000000000000000e+03 2.861000000000000000e+03 2.972000000000000000e+03 2.949000000000000000e+03 2.908000000000000000e+03 2.975000000000000000e+03 2.990000000000000000e+03 2.932000000000000000e+03 3.015000000000000000e+03 2.877000000000000000e+03 2.937000000000000000e+03 2.962000000000000000e+03 2.944000000000000000e+03 2.922000000000000000e+03 2.973000000000000000e+03 2.924000000000000000e+03 2.915000000000000000e+03 2.819000000000000000e+03 2.991000000000000000e+03 2.943000000000000000e+03 2.902000000000000000e+03 2.912000000000000000e+03 2.943000000000000000e+03 2.924000000000000000e+03 2.880000000000000000e+03 2.884000000000000000e+03 2.957000000000000000e+03 2.947000000000000000e+03 2.841000000000000000e+03 2.931000000000000000e+03 2.946000000000000000e+03 2.886000000000000000e+03 2.908000000000000000e+03 2.938000000000000000e+03 2.888000000000000000e+03 2.839000000000000000e+03 2.953000000000000000e+03 2.942000000000000000e+03 2.944000000000000000e+03 2.899000000000000000e+03 2.777000000000000000e+03 2.911000000000000000e+03 2.920000000000000000e+03 2.958000000000000000e+03 2.876000000000000000e+03 2.993000000000000000e+03 2.890000000000000000e+03 2.888000000000000000e+03 2.974000000000000000e+03 2.868000000000000000e+03 2.941000000000000000e+03 2.898000000000000000e+03 2.874000000000000000e+03 2.931000000000000000e+03 2.838000000000000000e+03 2.812000000000000000e+03 2.911000000000000000e+03 2.938000000000000000e+03 2.765000000000000000e+03 2.967000000000000000e+03 2.959000000000000000e+03 2.876000000000000000e+03 2.879000000000000000e+03 2.856000000000000000e+03 2.834000000000000000e+03 2.818000000000000000e+03 2.937000000000000000e+03 2.850000000000000000e+03 2.814000000000000000e+03 2.784000000000000000e+03 2.890000000000000000e+03 2.920000000000000000e+03 2.941000000000000000e+03 2.808000000000000000e+03 2.821000000000000000e+03 2.889000000000000000e+03 2.817000000000000000e+03 2.835000000000000000e+03 2.822000000000000000e+03 2.777000000000000000e+03 2.986000000000000000e+03 2.846000000000000000e+03 2.885000000000000000e+03 2.837000000000000000e+03 2.855000000000000000e+03 2.725000000000000000e+03 2.870000000000000000e+03 2.881000000000000000e+03 2.813000000000000000e+03 2.829000000000000000e+03 2.798000000000000000e+03 2.873000000000000000e+03 2.805000000000000000e+03 2.874000000000000000e+03 2.878000000000000000e+03 2.859000000000000000e+03 2.804000000000000000e+03 2.847000000000000000e+03 2.825000000000000000e+03 2.741000000000000000e+03 2.748000000000000000e+03 2.881000000000000000e+03 2.863000000000000000e+03 2.893000000000000000e+03 2.906000000000000000e+03 2.791000000000000000e+03 2.846000000000000000e+03 2.853000000000000000e+03 2.836000000000000000e+03 2.844000000000000000e+03 2.822000000000000000e+03 2.822000000000000000e+03 2.813000000000000000e+03 2.796000000000000000e+03 2.785000000000000000e+03 2.831000000000000000e+03 2.886000000000000000e+03 2.824000000000000000e+03 2.792000000000000000e+03 2.846000000000000000e+03 2.817000000000000000e+03 2.846000000000000000e+03 2.795000000000000000e+03 2.794000000000000000e+03 2.819000000000000000e+03 2.702000000000000000e+03 2.890000000000000000e+03 2.889000000000000000e+03 2.789000000000000000e+03 2.718000000000000000e+03 2.758000000000000000e+03 2.788000000000000000e+03 2.936000000000000000e+03 2.917000000000000000e+03 2.814000000000000000e+03 2.803000000000000000e+03 2.749000000000000000e+03 2.763000000000000000e+03 2.849000000000000000e+03 2.778000000000000000e+03 2.813000000000000000e+03 2.809000000000000000e+03 2.808000000000000000e+03 2.745000000000000000e+03 2.789000000000000000e+03 2.776000000000000000e+03 2.844000000000000000e+03 2.794000000000000000e+03 2.737000000000000000e+03 2.835000000000000000e+03 2.871000000000000000e+03 2.849000000000000000e+03 2.806000000000000000e+03 2.683000000000000000e+03 2.780000000000000000e+03 2.842000000000000000e+03 2.892000000000000000e+03 2.809000000000000000e+03 2.816000000000000000e+03 2.782000000000000000e+03 2.863000000000000000e+03 2.834000000000000000e+03 2.782000000000000000e+03 2.770000000000000000e+03 2.739000000000000000e+03 2.789000000000000000e+03 2.780000000000000000e+03 2.736000000000000000e+03 2.924000000000000000e+03 2.705000000000000000e+03 2.746000000000000000e+03 2.804000000000000000e+03 2.828000000000000000e+03 2.702000000000000000e+03 2.726000000000000000e+03 2.821000000000000000e+03 2.670000000000000000e+03 2.732000000000000000e+03 2.737000000000000000e+03 2.712000000000000000e+03 2.628000000000000000e+03 2.758000000000000000e+03 2.753000000000000000e+03 2.654000000000000000e+03 2.674000000000000000e+03 2.718000000000000000e+03 2.668000000000000000e+03 2.749000000000000000e+03 2.758000000000000000e+03 2.658000000000000000e+03 2.771000000000000000e+03 2.758000000000000000e+03 2.722000000000000000e+03 2.774000000000000000e+03 2.677000000000000000e+03 2.723000000000000000e+03 2.750000000000000000e+03 2.759000000000000000e+03 2.614000000000000000e+03 2.676000000000000000e+03 2.643000000000000000e+03 2.682000000000000000e+03 2.660000000000000000e+03 2.720000000000000000e+03 2.664000000000000000e+03 2.685000000000000000e+03 2.652000000000000000e+03 2.657000000000000000e+03 2.699000000000000000e+03 2.664000000000000000e+03 2.751000000000000000e+03 2.588000000000000000e+03 2.605000000000000000e+03 2.711000000000000000e+03 2.645000000000000000e+03 2.692000000000000000e+03 2.628000000000000000e+03 2.627000000000000000e+03 2.621000000000000000e+03 2.619000000000000000e+03 2.655000000000000000e+03 2.544000000000000000e+03 2.659000000000000000e+03 2.650000000000000000e+03 2.649000000000000000e+03 2.582000000000000000e+03 2.552000000000000000e+03 2.623000000000000000e+03 2.642000000000000000e+03 2.628000000000000000e+03 2.606000000000000000e+03 2.669000000000000000e+03 2.662000000000000000e+03 2.519000000000000000e+03 2.662000000000000000e+03 2.725000000000000000e+03 2.642000000000000000e+03 2.604000000000000000e+03 2.648000000000000000e+03 2.685000000000000000e+03 2.538000000000000000e+03 2.588000000000000000e+03 2.684000000000000000e+03 2.588000000000000000e+03 2.597000000000000000e+03 2.538000000000000000e+03 2.641000000000000000e+03 2.763000000000000000e+03 2.621000000000000000e+03 2.582000000000000000e+03 2.680000000000000000e+03 2.692000000000000000e+03 2.606000000000000000e+03 2.667000000000000000e+03 2.652000000000000000e+03 2.593000000000000000e+03 2.673000000000000000e+03 2.661000000000000000e+03 2.636000000000000000e+03 2.530000000000000000e+03 2.597000000000000000e+03 2.562000000000000000e+03 2.574000000000000000e+03 2.636000000000000000e+03 2.544000000000000000e+03 2.609000000000000000e+03 2.689000000000000000e+03 2.592000000000000000e+03 2.567000000000000000e+03 2.636000000000000000e+03 2.559000000000000000e+03 2.650000000000000000e+03 2.578000000000000000e+03 2.536000000000000000e+03 2.615000000000000000e+03 2.582000000000000000e+03 2.563000000000000000e+03 2.595000000000000000e+03 2.548000000000000000e+03 2.504000000000000000e+03 2.510000000000000000e+03 2.557000000000000000e+03 2.558000000000000000e+03 2.594000000000000000e+03 2.652000000000000000e+03 2.576000000000000000e+03 2.634000000000000000e+03 2.550000000000000000e+03 2.499000000000000000e+03 2.576000000000000000e+03 2.638000000000000000e+03 2.506000000000000000e+03 2.591000000000000000e+03 2.648000000000000000e+03 2.612000000000000000e+03 2.593000000000000000e+03 2.639000000000000000e+03 2.567000000000000000e+03 2.565000000000000000e+03 2.645000000000000000e+03 2.550000000000000000e+03 2.623000000000000000e+03 2.525000000000000000e+03 2.608000000000000000e+03 2.495000000000000000e+03 2.521000000000000000e+03 2.531000000000000000e+03 2.565000000000000000e+03 2.513000000000000000e+03 2.534000000000000000e+03 2.529000000000000000e+03 2.613000000000000000e+03 2.594000000000000000e+03 2.597000000000000000e+03 2.561000000000000000e+03 2.609000000000000000e+03 2.607000000000000000e+03 2.527000000000000000e+03 2.581000000000000000e+03 2.499000000000000000e+03 2.654000000000000000e+03 2.577000000000000000e+03 2.503000000000000000e+03 2.581000000000000000e+03 2.598000000000000000e+03 2.551000000000000000e+03 2.610000000000000000e+03 2.576000000000000000e+03 2.512000000000000000e+03 2.619000000000000000e+03 2.612000000000000000e+03 2.532000000000000000e+03 2.576000000000000000e+03 2.466000000000000000e+03 2.486000000000000000e+03 2.529000000000000000e+03 2.508000000000000000e+03 2.591000000000000000e+03 2.623000000000000000e+03 2.566000000000000000e+03 2.531000000000000000e+03 2.534000000000000000e+03 2.615000000000000000e+03 2.574000000000000000e+03 2.525000000000000000e+03 2.609000000000000000e+03 2.509000000000000000e+03 2.490000000000000000e+03 2.568000000000000000e+03 2.514000000000000000e+03 2.599000000000000000e+03 2.603000000000000000e+03 2.520000000000000000e+03 2.451000000000000000e+03 2.475000000000000000e+03 2.538000000000000000e+03 2.518000000000000000e+03 2.488000000000000000e+03 2.595000000000000000e+03 2.564000000000000000e+03 2.466000000000000000e+03 2.414000000000000000e+03 2.515000000000000000e+03 2.574000000000000000e+03 2.637000000000000000e+03 2.504000000000000000e+03 2.551000000000000000e+03 2.499000000000000000e+03 2.521000000000000000e+03 2.541000000000000000e+03 2.451000000000000000e+03 2.367000000000000000e+03 2.501000000000000000e+03 2.551000000000000000e+03 2.468000000000000000e+03 2.544000000000000000e+03 2.496000000000000000e+03 2.589000000000000000e+03 2.462000000000000000e+03 2.553000000000000000e+03 2.528000000000000000e+03 2.560000000000000000e+03 2.544000000000000000e+03 2.451000000000000000e+03 2.526000000000000000e+03 2.472000000000000000e+03 2.479000000000000000e+03 2.504000000000000000e+03 2.512000000000000000e+03 2.516000000000000000e+03 2.508000000000000000e+03 2.443000000000000000e+03 2.542000000000000000e+03 2.503000000000000000e+03 2.468000000000000000e+03 2.527000000000000000e+03 2.486000000000000000e+03 2.537000000000000000e+03 2.531000000000000000e+03 2.507000000000000000e+03 2.504000000000000000e+03 2.502000000000000000e+03 2.472000000000000000e+03 2.499000000000000000e+03 2.389000000000000000e+03 2.468000000000000000e+03 2.489000000000000000e+03 2.480000000000000000e+03 2.513000000000000000e+03 2.529000000000000000e+03 2.419000000000000000e+03 2.516000000000000000e+03 2.431000000000000000e+03 2.523000000000000000e+03 2.505000000000000000e+03 2.521000000000000000e+03 2.447000000000000000e+03 2.534000000000000000e+03 2.513000000000000000e+03 2.550000000000000000e+03 2.517000000000000000e+03 2.492000000000000000e+03 2.517000000000000000e+03 2.427000000000000000e+03 2.472000000000000000e+03 2.549000000000000000e+03 2.526000000000000000e+03 2.507000000000000000e+03 2.496000000000000000e+03 2.487000000000000000e+03 2.506000000000000000e+03 2.417000000000000000e+03 2.498000000000000000e+03 2.457000000000000000e+03 2.496000000000000000e+03 2.501000000000000000e+03 2.514000000000000000e+03 2.530000000000000000e+03 2.419000000000000000e+03 2.465000000000000000e+03 2.388000000000000000e+03 2.517000000000000000e+03 2.426000000000000000e+03 2.481000000000000000e+03 2.379000000000000000e+03 2.471000000000000000e+03 2.379000000000000000e+03 2.462000000000000000e+03 2.500000000000000000e+03 2.404000000000000000e+03 2.411000000000000000e+03 2.424000000000000000e+03 2.412000000000000000e+03 2.401000000000000000e+03 2.474000000000000000e+03 2.287000000000000000e+03 2.425000000000000000e+03 2.452000000000000000e+03 2.431000000000000000e+03 2.431000000000000000e+03 2.421000000000000000e+03 2.387000000000000000e+03 2.365000000000000000e+03 2.395000000000000000e+03 2.374000000000000000e+03 2.413000000000000000e+03 2.389000000000000000e+03 2.463000000000000000e+03 2.440000000000000000e+03 2.309000000000000000e+03 2.481000000000000000e+03 2.429000000000000000e+03 2.465000000000000000e+03 2.406000000000000000e+03 2.425000000000000000e+03 2.442000000000000000e+03 2.389000000000000000e+03 2.403000000000000000e+03 2.313000000000000000e+03 2.330000000000000000e+03 2.416000000000000000e+03 2.342000000000000000e+03 2.379000000000000000e+03 2.465000000000000000e+03 2.362000000000000000e+03 2.412000000000000000e+03 2.421000000000000000e+03 2.374000000000000000e+03 2.526000000000000000e+03 2.415000000000000000e+03 2.341000000000000000e+03 2.423000000000000000e+03 2.407000000000000000e+03 2.367000000000000000e+03 2.457000000000000000e+03 2.396000000000000000e+03 2.455000000000000000e+03 2.401000000000000000e+03 2.364000000000000000e+03 2.288000000000000000e+03 2.314000000000000000e+03 2.381000000000000000e+03 2.344000000000000000e+03 2.361000000000000000e+03 2.308000000000000000e+03 2.317000000000000000e+03 2.400000000000000000e+03 2.422000000000000000e+03 2.363000000000000000e+03 2.408000000000000000e+03 2.342000000000000000e+03 2.377000000000000000e+03 2.422000000000000000e+03 2.330000000000000000e+03 2.320000000000000000e+03 2.382000000000000000e+03 2.342000000000000000e+03 2.349000000000000000e+03 2.310000000000000000e+03 2.432000000000000000e+03 2.369000000000000000e+03 2.309000000000000000e+03 2.322000000000000000e+03 2.345000000000000000e+03 2.320000000000000000e+03 2.304000000000000000e+03 2.391000000000000000e+03 2.466000000000000000e+03 2.376000000000000000e+03 2.362000000000000000e+03 2.251000000000000000e+03 2.302000000000000000e+03 2.306000000000000000e+03 2.430000000000000000e+03 2.361000000000000000e+03 2.361000000000000000e+03 2.391000000000000000e+03 2.375000000000000000e+03 2.337000000000000000e+03 2.342000000000000000e+03 2.280000000000000000e+03 2.356000000000000000e+03 2.385000000000000000e+03 2.332000000000000000e+03 2.231000000000000000e+03 2.245000000000000000e+03 2.225000000000000000e+03 2.289000000000000000e+03 2.417000000000000000e+03 2.298000000000000000e+03 2.341000000000000000e+03 2.313000000000000000e+03 2.291000000000000000e+03 2.219000000000000000e+03 2.331000000000000000e+03 2.283000000000000000e+03 2.258000000000000000e+03 2.339000000000000000e+03 2.311000000000000000e+03 2.313000000000000000e+03 2.304000000000000000e+03 2.371000000000000000e+03 2.206000000000000000e+03 2.341000000000000000e+03 2.249000000000000000e+03 2.287000000000000000e+03 2.311000000000000000e+03 2.289000000000000000e+03 2.214000000000000000e+03 2.211000000000000000e+03 2.290000000000000000e+03 2.243000000000000000e+03 2.304000000000000000e+03 2.228000000000000000e+03 2.298000000000000000e+03 2.344000000000000000e+03 2.347000000000000000e+03 2.337000000000000000e+03 2.231000000000000000e+03 2.206000000000000000e+03 2.329000000000000000e+03 2.263000000000000000e+03 2.318000000000000000e+03 2.312000000000000000e+03 2.265000000000000000e+03 2.236000000000000000e+03 2.306000000000000000e+03 2.266000000000000000e+03 2.224000000000000000e+03 2.172000000000000000e+03 2.212000000000000000e+03 2.215000000000000000e+03 2.264000000000000000e+03 2.243000000000000000e+03 2.311000000000000000e+03 2.274000000000000000e+03 2.319000000000000000e+03 2.259000000000000000e+03 2.286000000000000000e+03 2.225000000000000000e+03 2.286000000000000000e+03 2.191000000000000000e+03 2.163000000000000000e+03 2.210000000000000000e+03 2.260000000000000000e+03 2.298000000000000000e+03 2.185000000000000000e+03 2.206000000000000000e+03 2.268000000000000000e+03 2.250000000000000000e+03 2.260000000000000000e+03 2.178000000000000000e+03 2.273000000000000000e+03 2.170000000000000000e+03 2.279000000000000000e+03 2.217000000000000000e+03 2.265000000000000000e+03 2.264000000000000000e+03 2.254000000000000000e+03 2.195000000000000000e+03 2.209000000000000000e+03 2.289000000000000000e+03 2.145000000000000000e+03 2.139000000000000000e+03 2.167000000000000000e+03 2.174000000000000000e+03 2.208000000000000000e+03 2.219000000000000000e+03 2.219000000000000000e+03 2.194000000000000000e+03 2.281000000000000000e+03 2.239000000000000000e+03 2.245000000000000000e+03 2.189000000000000000e+03 2.205000000000000000e+03 2.161000000000000000e+03 2.257000000000000000e+03 2.169000000000000000e+03 2.263000000000000000e+03 2.135000000000000000e+03 2.159000000000000000e+03 2.211000000000000000e+03 2.207000000000000000e+03 2.212000000000000000e+03 2.226000000000000000e+03 2.247000000000000000e+03 2.134000000000000000e+03 2.221000000000000000e+03 2.201000000000000000e+03 2.194000000000000000e+03 2.164000000000000000e+03 2.178000000000000000e+03 2.173000000000000000e+03 2.188000000000000000e+03 2.207000000000000000e+03 2.179000000000000000e+03 2.121000000000000000e+03 2.209000000000000000e+03 2.192000000000000000e+03 2.104000000000000000e+03 2.266000000000000000e+03 2.229000000000000000e+03 2.190000000000000000e+03 2.145000000000000000e+03 2.153000000000000000e+03 2.086000000000000000e+03 2.110000000000000000e+03 2.174000000000000000e+03 2.200000000000000000e+03 2.260000000000000000e+03 2.202000000000000000e+03 2.183000000000000000e+03 2.214000000000000000e+03 2.137000000000000000e+03 2.148000000000000000e+03 2.167000000000000000e+03 2.223000000000000000e+03 2.231000000000000000e+03 2.161000000000000000e+03 2.212000000000000000e+03 2.120000000000000000e+03 2.177000000000000000e+03 2.093000000000000000e+03 2.179000000000000000e+03 2.218000000000000000e+03 2.108000000000000000e+03 2.168000000000000000e+03 2.145000000000000000e+03 2.233000000000000000e+03 2.113000000000000000e+03 2.211000000000000000e+03 2.220000000000000000e+03 2.163000000000000000e+03 2.193000000000000000e+03 2.188000000000000000e+03 2.161000000000000000e+03 2.031000000000000000e+03 2.172000000000000000e+03 2.145000000000000000e+03 2.216000000000000000e+03 2.118000000000000000e+03 2.069000000000000000e+03 1.986000000000000000e+03 2.194000000000000000e+03 2.175000000000000000e+03 2.099000000000000000e+03 2.183000000000000000e+03 2.177000000000000000e+03 2.135000000000000000e+03 2.076000000000000000e+03 2.160000000000000000e+03 2.115000000000000000e+03 2.070000000000000000e+03 2.095000000000000000e+03 2.168000000000000000e+03 2.200000000000000000e+03 2.150000000000000000e+03 2.093000000000000000e+03 2.154000000000000000e+03 2.093000000000000000e+03 2.130000000000000000e+03 2.086000000000000000e+03 2.112000000000000000e+03 2.149000000000000000e+03 2.239000000000000000e+03 2.066000000000000000e+03 2.124000000000000000e+03 2.116000000000000000e+03 2.170000000000000000e+03 2.125000000000000000e+03 2.178000000000000000e+03 2.021000000000000000e+03 2.168000000000000000e+03 1.987000000000000000e+03 2.094000000000000000e+03 2.134000000000000000e+03 2.085000000000000000e+03 2.079000000000000000e+03 2.133000000000000000e+03 2.084000000000000000e+03 2.140000000000000000e+03 2.157000000000000000e+03 2.227000000000000000e+03 2.160000000000000000e+03 2.068000000000000000e+03 2.141000000000000000e+03 2.106000000000000000e+03 2.081000000000000000e+03 1.994000000000000000e+03 2.143000000000000000e+03 2.128000000000000000e+03 2.129000000000000000e+03 2.038000000000000000e+03 2.191000000000000000e+03 2.189000000000000000e+03 2.125000000000000000e+03 2.056000000000000000e+03 2.174000000000000000e+03 2.105000000000000000e+03 2.112000000000000000e+03 2.098000000000000000e+03 2.054000000000000000e+03 2.137000000000000000e+03 2.090000000000000000e+03 2.032000000000000000e+03 2.077000000000000000e+03 2.090000000000000000e+03 2.077000000000000000e+03 2.037000000000000000e+03 2.025000000000000000e+03 1.992000000000000000e+03 1.978000000000000000e+03 2.084000000000000000e+03 2.048000000000000000e+03 2.035000000000000000e+03 2.039000000000000000e+03 2.026000000000000000e+03 2.030000000000000000e+03 2.043000000000000000e+03 2.012000000000000000e+03 2.055000000000000000e+03 2.063000000000000000e+03 2.113000000000000000e+03 2.025000000000000000e+03 1.986000000000000000e+03 2.066000000000000000e+03 2.053000000000000000e+03 2.013000000000000000e+03 2.062000000000000000e+03 2.127000000000000000e+03 2.004000000000000000e+03 2.060000000000000000e+03 2.046000000000000000e+03 2.102000000000000000e+03 2.088000000000000000e+03 2.037000000000000000e+03 2.046000000000000000e+03 2.028000000000000000e+03 2.045000000000000000e+03 2.075000000000000000e+03 2.038000000000000000e+03 2.029000000000000000e+03 2.065000000000000000e+03 2.053000000000000000e+03 1.988000000000000000e+03 2.014000000000000000e+03 1.975000000000000000e+03 1.958000000000000000e+03 1.962000000000000000e+03 1.901000000000000000e+03 2.050000000000000000e+03 1.979000000000000000e+03 1.985000000000000000e+03 1.977000000000000000e+03 1.990000000000000000e+03 2.039000000000000000e+03 1.977000000000000000e+03 1.969000000000000000e+03 2.107000000000000000e+03 2.042000000000000000e+03 1.945000000000000000e+03 1.995000000000000000e+03 2.046000000000000000e+03 2.012000000000000000e+03 2.024000000000000000e+03 2.020000000000000000e+03 1.990000000000000000e+03 1.974000000000000000e+03 1.999000000000000000e+03 1.953000000000000000e+03 1.988000000000000000e+03 1.994000000000000000e+03 1.961000000000000000e+03 1.976000000000000000e+03 1.957000000000000000e+03 1.998000000000000000e+03 1.999000000000000000e+03 1.951000000000000000e+03 1.988000000000000000e+03 1.953000000000000000e+03 2.001000000000000000e+03 1.968000000000000000e+03 1.941000000000000000e+03 1.965000000000000000e+03 2.087000000000000000e+03 1.972000000000000000e+03 1.920000000000000000e+03 1.988000000000000000e+03 1.897000000000000000e+03 1.902000000000000000e+03 1.969000000000000000e+03 1.968000000000000000e+03 2.047000000000000000e+03 1.937000000000000000e+03 1.962000000000000000e+03 1.980000000000000000e+03 1.914000000000000000e+03 1.972000000000000000e+03 1.896000000000000000e+03 2.010000000000000000e+03 1.917000000000000000e+03 2.011000000000000000e+03 1.906000000000000000e+03 1.945000000000000000e+03 1.933000000000000000e+03 1.917000000000000000e+03 1.967000000000000000e+03 2.004000000000000000e+03 1.894000000000000000e+03 1.979000000000000000e+03 1.913000000000000000e+03 1.910000000000000000e+03 1.901000000000000000e+03 1.947000000000000000e+03 1.902000000000000000e+03 1.936000000000000000e+03 1.946000000000000000e+03 1.936000000000000000e+03 1.836000000000000000e+03 1.901000000000000000e+03 1.858000000000000000e+03 1.923000000000000000e+03 1.901000000000000000e+03 1.925000000000000000e+03 1.961000000000000000e+03 1.877000000000000000e+03 1.945000000000000000e+03 1.950000000000000000e+03 1.854000000000000000e+03 1.853000000000000000e+03 2.015000000000000000e+03 1.924000000000000000e+03 1.870000000000000000e+03 1.949000000000000000e+03 1.899000000000000000e+03 1.875000000000000000e+03 1.911000000000000000e+03 1.906000000000000000e+03 1.820000000000000000e+03 1.902000000000000000e+03 1.898000000000000000e+03 1.829000000000000000e+03 1.949000000000000000e+03 1.925000000000000000e+03 1.904000000000000000e+03 1.919000000000000000e+03 1.845000000000000000e+03 1.905000000000000000e+03 1.862000000000000000e+03 1.887000000000000000e+03 1.976000000000000000e+03 1.970000000000000000e+03 1.911000000000000000e+03 1.896000000000000000e+03 1.829000000000000000e+03 1.885000000000000000e+03 1.885000000000000000e+03 1.907000000000000000e+03 1.835000000000000000e+03 1.861000000000000000e+03 1.910000000000000000e+03 1.821000000000000000e+03 1.901000000000000000e+03 1.892000000000000000e+03 1.860000000000000000e+03 1.826000000000000000e+03 1.911000000000000000e+03 1.837000000000000000e+03 1.914000000000000000e+03 1.897000000000000000e+03 1.850000000000000000e+03 1.858000000000000000e+03 1.809000000000000000e+03 1.843000000000000000e+03 1.857000000000000000e+03 1.824000000000000000e+03 1.857000000000000000e+03 1.833000000000000000e+03 1.925000000000000000e+03 1.907000000000000000e+03 1.949000000000000000e+03 1.784000000000000000e+03 1.881000000000000000e+03 1.842000000000000000e+03 1.842000000000000000e+03 1.820000000000000000e+03 1.883000000000000000e+03 1.881000000000000000e+03 1.906000000000000000e+03 1.935000000000000000e+03 1.853000000000000000e+03 1.861000000000000000e+03 1.855000000000000000e+03 1.860000000000000000e+03 1.834000000000000000e+03 1.832000000000000000e+03 1.911000000000000000e+03 1.888000000000000000e+03 1.897000000000000000e+03 1.837000000000000000e+03 1.824000000000000000e+03 1.863000000000000000e+03 1.813000000000000000e+03 1.844000000000000000e+03 1.833000000000000000e+03 1.850000000000000000e+03 1.811000000000000000e+03 1.877000000000000000e+03 1.827000000000000000e+03 1.870000000000000000e+03 1.869000000000000000e+03 1.857000000000000000e+03 1.814000000000000000e+03 1.846000000000000000e+03 1.794000000000000000e+03 1.819000000000000000e+03 1.838000000000000000e+03 1.799000000000000000e+03 1.808000000000000000e+03 1.780000000000000000e+03 1.806000000000000000e+03 1.796000000000000000e+03 1.801000000000000000e+03 1.820000000000000000e+03 1.762000000000000000e+03 1.814000000000000000e+03 1.823000000000000000e+03 1.825000000000000000e+03 1.885000000000000000e+03 1.804000000000000000e+03 1.853000000000000000e+03 1.781000000000000000e+03 1.829000000000000000e+03 1.759000000000000000e+03 1.820000000000000000e+03 1.781000000000000000e+03 1.895000000000000000e+03 1.797000000000000000e+03 1.736000000000000000e+03 1.753000000000000000e+03 1.820000000000000000e+03 1.775000000000000000e+03 1.768000000000000000e+03 1.847000000000000000e+03 1.870000000000000000e+03 1.808000000000000000e+03 1.784000000000000000e+03 1.744000000000000000e+03 1.799000000000000000e+03 1.754000000000000000e+03 1.798000000000000000e+03 1.806000000000000000e+03 1.764000000000000000e+03 1.739000000000000000e+03 1.882000000000000000e+03 1.795000000000000000e+03 1.816000000000000000e+03 1.745000000000000000e+03 1.785000000000000000e+03 1.769000000000000000e+03 1.731000000000000000e+03 1.806000000000000000e+03 1.817000000000000000e+03 1.819000000000000000e+03 1.838000000000000000e+03 1.692000000000000000e+03 1.727000000000000000e+03 1.790000000000000000e+03 1.756000000000000000e+03 1.918000000000000000e+03 1.745000000000000000e+03 1.790000000000000000e+03 1.775000000000000000e+03 1.783000000000000000e+03 1.820000000000000000e+03 1.809000000000000000e+03 1.691000000000000000e+03 1.779000000000000000e+03 1.741000000000000000e+03 1.793000000000000000e+03 1.689000000000000000e+03 1.738000000000000000e+03 1.700000000000000000e+03 1.776000000000000000e+03 1.743000000000000000e+03 1.737000000000000000e+03 1.750000000000000000e+03 1.802000000000000000e+03 1.788000000000000000e+03 1.778000000000000000e+03 1.852000000000000000e+03 1.767000000000000000e+03 1.737000000000000000e+03 1.673000000000000000e+03 1.809000000000000000e+03 1.720000000000000000e+03 1.773000000000000000e+03 1.703000000000000000e+03 1.814000000000000000e+03 1.753000000000000000e+03 1.733000000000000000e+03 1.757000000000000000e+03 1.756000000000000000e+03 1.744000000000000000e+03 1.725000000000000000e+03 1.803000000000000000e+03 1.747000000000000000e+03 1.706000000000000000e+03 1.661000000000000000e+03 1.654000000000000000e+03 1.743000000000000000e+03 1.744000000000000000e+03 1.672000000000000000e+03 1.709000000000000000e+03 1.747000000000000000e+03 1.688000000000000000e+03 1.734000000000000000e+03 1.695000000000000000e+03 1.706000000000000000e+03 1.675000000000000000e+03 1.691000000000000000e+03 1.672000000000000000e+03 1.709000000000000000e+03 1.718000000000000000e+03 1.698000000000000000e+03 1.676000000000000000e+03 1.739000000000000000e+03 1.700000000000000000e+03 1.675000000000000000e+03 1.723000000000000000e+03 1.675000000000000000e+03 1.732000000000000000e+03 1.735000000000000000e+03 1.659000000000000000e+03 1.677000000000000000e+03 1.770000000000000000e+03 1.647000000000000000e+03 1.636000000000000000e+03 1.651000000000000000e+03 1.706000000000000000e+03 1.643000000000000000e+03 1.660000000000000000e+03 1.725000000000000000e+03 1.652000000000000000e+03 1.669000000000000000e+03 1.649000000000000000e+03 1.654000000000000000e+03 1.700000000000000000e+03 1.671000000000000000e+03 1.595000000000000000e+03 1.588000000000000000e+03 1.635000000000000000e+03 1.647000000000000000e+03 1.619000000000000000e+03 1.614000000000000000e+03 1.631000000000000000e+03 1.673000000000000000e+03 1.637000000000000000e+03 1.654000000000000000e+03 1.710000000000000000e+03 1.588000000000000000e+03 1.638000000000000000e+03 1.570000000000000000e+03 1.618000000000000000e+03 1.712000000000000000e+03 1.609000000000000000e+03 1.612000000000000000e+03 1.541000000000000000e+03 1.721000000000000000e+03 1.653000000000000000e+03 1.597000000000000000e+03 1.604000000000000000e+03 1.640000000000000000e+03 1.666000000000000000e+03 1.536000000000000000e+03 1.591000000000000000e+03 1.630000000000000000e+03 1.721000000000000000e+03 1.686000000000000000e+03 1.638000000000000000e+03 1.649000000000000000e+03 1.661000000000000000e+03 1.628000000000000000e+03 1.610000000000000000e+03 1.626000000000000000e+03 1.625000000000000000e+03 1.609000000000000000e+03 1.663000000000000000e+03 1.579000000000000000e+03 1.532000000000000000e+03 1.565000000000000000e+03 1.638000000000000000e+03 1.552000000000000000e+03 1.557000000000000000e+03 1.660000000000000000e+03 1.553000000000000000e+03 1.606000000000000000e+03 1.625000000000000000e+03 1.564000000000000000e+03 1.643000000000000000e+03 1.592000000000000000e+03 1.619000000000000000e+03 1.640000000000000000e+03 1.595000000000000000e+03 1.600000000000000000e+03 1.613000000000000000e+03 1.553000000000000000e+03 1.541000000000000000e+03 1.604000000000000000e+03 1.558000000000000000e+03 1.629000000000000000e+03 1.531000000000000000e+03 1.544000000000000000e+03 1.616000000000000000e+03 1.613000000000000000e+03 1.552000000000000000e+03 1.563000000000000000e+03 1.574000000000000000e+03 1.568000000000000000e+03 1.631000000000000000e+03 1.623000000000000000e+03 1.588000000000000000e+03 1.568000000000000000e+03 1.560000000000000000e+03 1.531000000000000000e+03 1.602000000000000000e+03 1.576000000000000000e+03 1.489000000000000000e+03 1.632000000000000000e+03 1.589000000000000000e+03 1.509000000000000000e+03 1.581000000000000000e+03 1.562000000000000000e+03 1.603000000000000000e+03 1.592000000000000000e+03 1.516000000000000000e+03 1.573000000000000000e+03 1.594000000000000000e+03 1.575000000000000000e+03 1.536000000000000000e+03 1.578000000000000000e+03 1.540000000000000000e+03 1.565000000000000000e+03 1.593000000000000000e+03 1.539000000000000000e+03 1.591000000000000000e+03 1.582000000000000000e+03 1.537000000000000000e+03 1.506000000000000000e+03 1.606000000000000000e+03 1.619000000000000000e+03 1.557000000000000000e+03 1.618000000000000000e+03 1.538000000000000000e+03 1.551000000000000000e+03 1.498000000000000000e+03 1.620000000000000000e+03 1.594000000000000000e+03 1.608000000000000000e+03 1.571000000000000000e+03 1.598000000000000000e+03 1.564000000000000000e+03 1.474000000000000000e+03 1.578000000000000000e+03 1.516000000000000000e+03 1.529000000000000000e+03 1.538000000000000000e+03 1.598000000000000000e+03 1.540000000000000000e+03 1.596000000000000000e+03 1.549000000000000000e+03 1.520000000000000000e+03 1.532000000000000000e+03 1.515000000000000000e+03 1.554000000000000000e+03 1.509000000000000000e+03 1.530000000000000000e+03 1.599000000000000000e+03 1.566000000000000000e+03 1.501000000000000000e+03 1.499000000000000000e+03 1.492000000000000000e+03 1.561000000000000000e+03 1.625000000000000000e+03 1.561000000000000000e+03 1.587000000000000000e+03 1.589000000000000000e+03 1.544000000000000000e+03 1.517000000000000000e+03 1.501000000000000000e+03 1.555000000000000000e+03 1.533000000000000000e+03 1.519000000000000000e+03 1.616000000000000000e+03 1.587000000000000000e+03 1.523000000000000000e+03 1.515000000000000000e+03 1.535000000000000000e+03 1.508000000000000000e+03 1.499000000000000000e+03 1.530000000000000000e+03 1.583000000000000000e+03 1.536000000000000000e+03 1.536000000000000000e+03 1.478000000000000000e+03 1.501000000000000000e+03 1.489000000000000000e+03 1.568000000000000000e+03 1.519000000000000000e+03 1.537000000000000000e+03 1.510000000000000000e+03 1.543000000000000000e+03 1.511000000000000000e+03 1.479000000000000000e+03 1.500000000000000000e+03 1.558000000000000000e+03 1.509000000000000000e+03 1.474000000000000000e+03 1.469000000000000000e+03 1.550000000000000000e+03 1.471000000000000000e+03 1.517000000000000000e+03 1.439000000000000000e+03 1.464000000000000000e+03 1.460000000000000000e+03 1.513000000000000000e+03 1.436000000000000000e+03 1.530000000000000000e+03 1.388000000000000000e+03 1.428000000000000000e+03 1.445000000000000000e+03 1.415000000000000000e+03 1.419000000000000000e+03 1.435000000000000000e+03 1.456000000000000000e+03 1.476000000000000000e+03 1.384000000000000000e+03 1.492000000000000000e+03 1.492000000000000000e+03 1.405000000000000000e+03 1.486000000000000000e+03 1.469000000000000000e+03 1.535000000000000000e+03 1.443000000000000000e+03 1.428000000000000000e+03 1.545000000000000000e+03 1.469000000000000000e+03 1.393000000000000000e+03 1.430000000000000000e+03 1.447000000000000000e+03 1.463000000000000000e+03 1.438000000000000000e+03 1.444000000000000000e+03 1.433000000000000000e+03 1.469000000000000000e+03 1.427000000000000000e+03 1.394000000000000000e+03 1.471000000000000000e+03 1.462000000000000000e+03 1.400000000000000000e+03 1.432000000000000000e+03 1.437000000000000000e+03 1.464000000000000000e+03 1.419000000000000000e+03 1.475000000000000000e+03 1.458000000000000000e+03 1.400000000000000000e+03 1.412000000000000000e+03 1.376000000000000000e+03 1.418000000000000000e+03 1.431000000000000000e+03 1.496000000000000000e+03 1.414000000000000000e+03 1.375000000000000000e+03 1.423000000000000000e+03 1.472000000000000000e+03 1.473000000000000000e+03 1.439000000000000000e+03 1.419000000000000000e+03 1.401000000000000000e+03 1.389000000000000000e+03 1.378000000000000000e+03 1.383000000000000000e+03 1.384000000000000000e+03 1.352000000000000000e+03 1.416000000000000000e+03 1.467000000000000000e+03 1.402000000000000000e+03 1.396000000000000000e+03 1.467000000000000000e+03 1.367000000000000000e+03 1.521000000000000000e+03 1.446000000000000000e+03 1.431000000000000000e+03 1.331000000000000000e+03 1.412000000000000000e+03 1.346000000000000000e+03 1.490000000000000000e+03 1.389000000000000000e+03 1.362000000000000000e+03 1.404000000000000000e+03 1.512000000000000000e+03 1.424000000000000000e+03 1.463000000000000000e+03 1.468000000000000000e+03 1.348000000000000000e+03 1.415000000000000000e+03 1.435000000000000000e+03 1.461000000000000000e+03 1.437000000000000000e+03 1.430000000000000000e+03 1.427000000000000000e+03 1.406000000000000000e+03 1.397000000000000000e+03 1.435000000000000000e+03 1.371000000000000000e+03 1.364000000000000000e+03 1.432000000000000000e+03 1.345000000000000000e+03 1.461000000000000000e+03 1.361000000000000000e+03 1.388000000000000000e+03 1.351000000000000000e+03 1.349000000000000000e+03 1.399000000000000000e+03 1.358000000000000000e+03 1.407000000000000000e+03 1.369000000000000000e+03 1.346000000000000000e+03 1.371000000000000000e+03 1.376000000000000000e+03 1.441000000000000000e+03 1.441000000000000000e+03 1.407000000000000000e+03 1.382000000000000000e+03 1.378000000000000000e+03 1.358000000000000000e+03 1.403000000000000000e+03 1.411000000000000000e+03 1.358000000000000000e+03 1.430000000000000000e+03 1.343000000000000000e+03 1.382000000000000000e+03 1.420000000000000000e+03 1.364000000000000000e+03 1.441000000000000000e+03 1.355000000000000000e+03 1.275000000000000000e+03 1.295000000000000000e+03 1.352000000000000000e+03 1.350000000000000000e+03 1.370000000000000000e+03 1.391000000000000000e+03 1.371000000000000000e+03 1.360000000000000000e+03 1.376000000000000000e+03 1.384000000000000000e+03 1.333000000000000000e+03 1.371000000000000000e+03 1.403000000000000000e+03 1.425000000000000000e+03 1.338000000000000000e+03 1.366000000000000000e+03 1.370000000000000000e+03 1.348000000000000000e+03 1.356000000000000000e+03 1.299000000000000000e+03 1.436000000000000000e+03 1.391000000000000000e+03 1.400000000000000000e+03 1.383000000000000000e+03 1.391000000000000000e+03 1.304000000000000000e+03 1.401000000000000000e+03 1.298000000000000000e+03 1.332000000000000000e+03 1.360000000000000000e+03 1.352000000000000000e+03 1.323000000000000000e+03 1.388000000000000000e+03 1.363000000000000000e+03 1.321000000000000000e+03 1.346000000000000000e+03 1.372000000000000000e+03 1.371000000000000000e+03 1.333000000000000000e+03 1.336000000000000000e+03 1.387000000000000000e+03 1.339000000000000000e+03 1.321000000000000000e+03 1.299000000000000000e+03 1.388000000000000000e+03 1.277000000000000000e+03 1.293000000000000000e+03 1.392000000000000000e+03 1.309000000000000000e+03 1.309000000000000000e+03 1.289000000000000000e+03 1.281000000000000000e+03 1.317000000000000000e+03 1.337000000000000000e+03 1.326000000000000000e+03 1.327000000000000000e+03 1.281000000000000000e+03 1.343000000000000000e+03 1.358000000000000000e+03 1.287000000000000000e+03 1.391000000000000000e+03 1.307000000000000000e+03 1.309000000000000000e+03 1.370000000000000000e+03 1.309000000000000000e+03 1.314000000000000000e+03 1.385000000000000000e+03 1.268000000000000000e+03 1.311000000000000000e+03 1.342000000000000000e+03 1.332000000000000000e+03 1.316000000000000000e+03 1.338000000000000000e+03 1.322000000000000000e+03 1.381000000000000000e+03 1.329000000000000000e+03 1.365000000000000000e+03 1.321000000000000000e+03 1.316000000000000000e+03 1.290000000000000000e+03 1.296000000000000000e+03 1.288000000000000000e+03 1.286000000000000000e+03 1.341000000000000000e+03 1.347000000000000000e+03 1.268000000000000000e+03 1.367000000000000000e+03 1.392000000000000000e+03 1.330000000000000000e+03 1.309000000000000000e+03 1.360000000000000000e+03 1.248000000000000000e+03 1.232000000000000000e+03 1.294000000000000000e+03 1.438000000000000000e+03 1.329000000000000000e+03 1.333000000000000000e+03 1.259000000000000000e+03 1.291000000000000000e+03 1.280000000000000000e+03 1.315000000000000000e+03 1.304000000000000000e+03 1.325000000000000000e+03 1.293000000000000000e+03 1.276000000000000000e+03 1.268000000000000000e+03 1.242000000000000000e+03 1.262000000000000000e+03 1.272000000000000000e+03 1.261000000000000000e+03 1.251000000000000000e+03 1.306000000000000000e+03 1.295000000000000000e+03 1.326000000000000000e+03 1.289000000000000000e+03 1.243000000000000000e+03 1.272000000000000000e+03 1.215000000000000000e+03 1.299000000000000000e+03 1.280000000000000000e+03 1.286000000000000000e+03 1.309000000000000000e+03 1.252000000000000000e+03 1.277000000000000000e+03 1.274000000000000000e+03 1.190000000000000000e+03 1.263000000000000000e+03 1.216000000000000000e+03 1.224000000000000000e+03 1.256000000000000000e+03 1.333000000000000000e+03 1.230000000000000000e+03 1.188000000000000000e+03 1.343000000000000000e+03 1.311000000000000000e+03 1.188000000000000000e+03 1.271000000000000000e+03 1.234000000000000000e+03 1.249000000000000000e+03 1.274000000000000000e+03 1.205000000000000000e+03 1.310000000000000000e+03 1.275000000000000000e+03 1.220000000000000000e+03 1.266000000000000000e+03 1.275000000000000000e+03 1.208000000000000000e+03 1.172000000000000000e+03 1.203000000000000000e+03 1.264000000000000000e+03 1.246000000000000000e+03 1.275000000000000000e+03 1.254000000000000000e+03 1.219000000000000000e+03 1.260000000000000000e+03 1.273000000000000000e+03 1.224000000000000000e+03 1.300000000000000000e+03 1.317000000000000000e+03 1.306000000000000000e+03 1.236000000000000000e+03 1.200000000000000000e+03 1.215000000000000000e+03 1.252000000000000000e+03 1.237000000000000000e+03 1.166000000000000000e+03 1.262000000000000000e+03 1.235000000000000000e+03 1.250000000000000000e+03 1.233000000000000000e+03 1.237000000000000000e+03 1.258000000000000000e+03 1.173000000000000000e+03 1.155000000000000000e+03 1.265000000000000000e+03 1.236000000000000000e+03 1.179000000000000000e+03 1.267000000000000000e+03 1.245000000000000000e+03 1.296000000000000000e+03 1.207000000000000000e+03 1.247000000000000000e+03 1.255000000000000000e+03 1.199000000000000000e+03 1.226000000000000000e+03 1.248000000000000000e+03 1.236000000000000000e+03 1.183000000000000000e+03 1.302000000000000000e+03 1.223000000000000000e+03 1.185000000000000000e+03 1.257000000000000000e+03 1.223000000000000000e+03 1.265000000000000000e+03 1.207000000000000000e+03 1.210000000000000000e+03 1.251000000000000000e+03 1.227000000000000000e+03 1.259000000000000000e+03 1.252000000000000000e+03 1.232000000000000000e+03 1.154000000000000000e+03 1.185000000000000000e+03 1.231000000000000000e+03 1.206000000000000000e+03 1.258000000000000000e+03 1.201000000000000000e+03 1.254000000000000000e+03 1.214000000000000000e+03 1.217000000000000000e+03 1.265000000000000000e+03 1.184000000000000000e+03 1.165000000000000000e+03 1.177000000000000000e+03 1.156000000000000000e+03 1.260000000000000000e+03 1.208000000000000000e+03 1.256000000000000000e+03 1.221000000000000000e+03 1.199000000000000000e+03 1.237000000000000000e+03 1.180000000000000000e+03 1.171000000000000000e+03 1.174000000000000000e+03 1.193000000000000000e+03 1.176000000000000000e+03 1.203000000000000000e+03 1.182000000000000000e+03 1.174000000000000000e+03 1.202000000000000000e+03 1.193000000000000000e+03 1.201000000000000000e+03 1.186000000000000000e+03 1.216000000000000000e+03 1.142000000000000000e+03 1.194000000000000000e+03 1.180000000000000000e+03 1.146000000000000000e+03 1.212000000000000000e+03 1.199000000000000000e+03 1.098000000000000000e+03 1.189000000000000000e+03 1.162000000000000000e+03 1.186000000000000000e+03 1.198000000000000000e+03 1.206000000000000000e+03 1.196000000000000000e+03 1.215000000000000000e+03 1.188000000000000000e+03 1.127000000000000000e+03 1.162000000000000000e+03 1.202000000000000000e+03 1.160000000000000000e+03 1.123000000000000000e+03 1.185000000000000000e+03 1.113000000000000000e+03 1.216000000000000000e+03 1.189000000000000000e+03 1.134000000000000000e+03 1.104000000000000000e+03 1.104000000000000000e+03 1.189000000000000000e+03 1.188000000000000000e+03 1.156000000000000000e+03 1.218000000000000000e+03 1.165000000000000000e+03 1.189000000000000000e+03 1.179000000000000000e+03 1.145000000000000000e+03 1.139000000000000000e+03 1.185000000000000000e+03 1.154000000000000000e+03 1.188000000000000000e+03 1.167000000000000000e+03 1.195000000000000000e+03 1.143000000000000000e+03 1.099000000000000000e+03 1.132000000000000000e+03 1.165000000000000000e+03 1.153000000000000000e+03 1.150000000000000000e+03 1.174000000000000000e+03 1.169000000000000000e+03 1.144000000000000000e+03 1.153000000000000000e+03 1.173000000000000000e+03 1.138000000000000000e+03 1.166000000000000000e+03 1.127000000000000000e+03 1.154000000000000000e+03 1.133000000000000000e+03 1.117000000000000000e+03 1.155000000000000000e+03 1.138000000000000000e+03 1.158000000000000000e+03 1.112000000000000000e+03 1.109000000000000000e+03 1.204000000000000000e+03 1.098000000000000000e+03 1.140000000000000000e+03 1.166000000000000000e+03 1.181000000000000000e+03 1.096000000000000000e+03 1.133000000000000000e+03 1.184000000000000000e+03 1.167000000000000000e+03 1.116000000000000000e+03 1.154000000000000000e+03 1.154000000000000000e+03 1.101000000000000000e+03 1.076000000000000000e+03 1.138000000000000000e+03 1.073000000000000000e+03 1.118000000000000000e+03 1.185000000000000000e+03 1.129000000000000000e+03 1.154000000000000000e+03 1.135000000000000000e+03 1.130000000000000000e+03 1.103000000000000000e+03 1.087000000000000000e+03 1.125000000000000000e+03 1.137000000000000000e+03 1.137000000000000000e+03 1.090000000000000000e+03 1.096000000000000000e+03 1.111000000000000000e+03 1.072000000000000000e+03 1.154000000000000000e+03 1.119000000000000000e+03 1.048000000000000000e+03 1.108000000000000000e+03 1.069000000000000000e+03 1.115000000000000000e+03 1.049000000000000000e+03 1.096000000000000000e+03 1.096000000000000000e+03 1.133000000000000000e+03 1.103000000000000000e+03 1.107000000000000000e+03 1.136000000000000000e+03 1.112000000000000000e+03 1.114000000000000000e+03 1.134000000000000000e+03 1.063000000000000000e+03 1.122000000000000000e+03 1.091000000000000000e+03 1.080000000000000000e+03 1.098000000000000000e+03 1.138000000000000000e+03 1.072000000000000000e+03 1.045000000000000000e+03 1.109000000000000000e+03 1.036000000000000000e+03 1.083000000000000000e+03 1.011000000000000000e+03 1.071000000000000000e+03 1.071000000000000000e+03 1.123000000000000000e+03 1.159000000000000000e+03 1.083000000000000000e+03 1.089000000000000000e+03 1.047000000000000000e+03 1.040000000000000000e+03 1.089000000000000000e+03 1.097000000000000000e+03 1.086000000000000000e+03 1.083000000000000000e+03 1.112000000000000000e+03 1.090000000000000000e+03 1.146000000000000000e+03 1.054000000000000000e+03 1.164000000000000000e+03 1.083000000000000000e+03 1.086000000000000000e+03 1.087000000000000000e+03 1.102000000000000000e+03 1.079000000000000000e+03 1.023000000000000000e+03 1.114000000000000000e+03 1.103000000000000000e+03 1.122000000000000000e+03 1.065000000000000000e+03 1.082000000000000000e+03 9.950000000000000000e+02 1.043000000000000000e+03 1.064000000000000000e+03 1.085000000000000000e+03 1.045000000000000000e+03 1.040000000000000000e+03 1.074000000000000000e+03 1.079000000000000000e+03 1.135000000000000000e+03 1.056000000000000000e+03 1.093000000000000000e+03 1.146000000000000000e+03 1.035000000000000000e+03 1.088000000000000000e+03 1.124000000000000000e+03 1.073000000000000000e+03 1.083000000000000000e+03 1.042000000000000000e+03 1.141000000000000000e+03 1.038000000000000000e+03 1.077000000000000000e+03 1.051000000000000000e+03 1.072000000000000000e+03 1.089000000000000000e+03 1.093000000000000000e+03 1.099000000000000000e+03 1.110000000000000000e+03 1.055000000000000000e+03 1.107000000000000000e+03 1.083000000000000000e+03 1.054000000000000000e+03 1.114000000000000000e+03 1.119000000000000000e+03 1.091000000000000000e+03 1.055000000000000000e+03 1.114000000000000000e+03 1.099000000000000000e+03 1.051000000000000000e+03 1.060000000000000000e+03 1.157000000000000000e+03 1.093000000000000000e+03 1.113000000000000000e+03 1.123000000000000000e+03 1.053000000000000000e+03 1.008000000000000000e+03 1.049000000000000000e+03 1.069000000000000000e+03 1.067000000000000000e+03 1.043000000000000000e+03 1.077000000000000000e+03 1.025000000000000000e+03 1.122000000000000000e+03 1.029000000000000000e+03 1.071000000000000000e+03 1.050000000000000000e+03 1.019000000000000000e+03 1.041000000000000000e+03 1.062000000000000000e+03 1.063000000000000000e+03 1.073000000000000000e+03 1.067000000000000000e+03 1.038000000000000000e+03 1.049000000000000000e+03 1.022000000000000000e+03 1.027000000000000000e+03 1.039000000000000000e+03 1.021000000000000000e+03 1.042000000000000000e+03 1.091000000000000000e+03 1.019000000000000000e+03 1.015000000000000000e+03 1.026000000000000000e+03 1.050000000000000000e+03 1.091000000000000000e+03 1.087000000000000000e+03 1.072000000000000000e+03 1.098000000000000000e+03 1.044000000000000000e+03 9.980000000000000000e+02 1.023000000000000000e+03 1.039000000000000000e+03 1.036000000000000000e+03 1.058000000000000000e+03 1.048000000000000000e+03 1.072000000000000000e+03 1.080000000000000000e+03 1.009000000000000000e+03 1.084000000000000000e+03 1.045000000000000000e+03 9.780000000000000000e+02 1.074000000000000000e+03 1.056000000000000000e+03 1.048000000000000000e+03 1.017000000000000000e+03 1.036000000000000000e+03 1.031000000000000000e+03 1.048000000000000000e+03 1.055000000000000000e+03 1.024000000000000000e+03 1.001000000000000000e+03 1.026000000000000000e+03 1.048000000000000000e+03 9.870000000000000000e+02 9.800000000000000000e+02 1.043000000000000000e+03 1.067000000000000000e+03 9.890000000000000000e+02 1.008000000000000000e+03 1.109000000000000000e+03 9.670000000000000000e+02 1.042000000000000000e+03 1.056000000000000000e+03 1.016000000000000000e+03 1.005000000000000000e+03 9.680000000000000000e+02 1.033000000000000000e+03 9.870000000000000000e+02 9.690000000000000000e+02 1.049000000000000000e+03 1.015000000000000000e+03 9.810000000000000000e+02 9.510000000000000000e+02 1.025000000000000000e+03 1.068000000000000000e+03 1.016000000000000000e+03 9.690000000000000000e+02 9.610000000000000000e+02 1.024000000000000000e+03 1.012000000000000000e+03 9.870000000000000000e+02 9.820000000000000000e+02 1.030000000000000000e+03 1.048000000000000000e+03 1.090000000000000000e+03 1.013000000000000000e+03 1.084000000000000000e+03 9.790000000000000000e+02 9.650000000000000000e+02 9.750000000000000000e+02 9.470000000000000000e+02 1.003000000000000000e+03 9.800000000000000000e+02 1.029000000000000000e+03 9.710000000000000000e+02 9.740000000000000000e+02 1.053000000000000000e+03 9.490000000000000000e+02 1.003000000000000000e+03 9.870000000000000000e+02 9.690000000000000000e+02 9.700000000000000000e+02 1.049000000000000000e+03 9.830000000000000000e+02 1.025000000000000000e+03 9.640000000000000000e+02 9.480000000000000000e+02 1.027000000000000000e+03 9.820000000000000000e+02 9.410000000000000000e+02 1.021000000000000000e+03 1.042000000000000000e+03 9.910000000000000000e+02 9.660000000000000000e+02 9.490000000000000000e+02 9.440000000000000000e+02 9.510000000000000000e+02 1.014000000000000000e+03 9.750000000000000000e+02 9.850000000000000000e+02 8.970000000000000000e+02 9.790000000000000000e+02 9.730000000000000000e+02 9.880000000000000000e+02 9.620000000000000000e+02 9.520000000000000000e+02 9.760000000000000000e+02 9.250000000000000000e+02 9.740000000000000000e+02 9.910000000000000000e+02 9.650000000000000000e+02 9.550000000000000000e+02 9.550000000000000000e+02 9.860000000000000000e+02 1.024000000000000000e+03 9.920000000000000000e+02 9.840000000000000000e+02 9.300000000000000000e+02 9.720000000000000000e+02 9.600000000000000000e+02 9.250000000000000000e+02 9.210000000000000000e+02 9.610000000000000000e+02 9.800000000000000000e+02 9.190000000000000000e+02 9.450000000000000000e+02 9.560000000000000000e+02 9.610000000000000000e+02 9.650000000000000000e+02 9.730000000000000000e+02 9.360000000000000000e+02 9.450000000000000000e+02 9.230000000000000000e+02 9.560000000000000000e+02 9.310000000000000000e+02 9.330000000000000000e+02 9.400000000000000000e+02 9.670000000000000000e+02 9.930000000000000000e+02 1.013000000000000000e+03 9.490000000000000000e+02 9.400000000000000000e+02 9.360000000000000000e+02 9.180000000000000000e+02 9.670000000000000000e+02 9.450000000000000000e+02 9.150000000000000000e+02 9.760000000000000000e+02 9.020000000000000000e+02 8.750000000000000000e+02 9.480000000000000000e+02 9.660000000000000000e+02 9.800000000000000000e+02 8.930000000000000000e+02 9.480000000000000000e+02 9.810000000000000000e+02 8.980000000000000000e+02 9.260000000000000000e+02 9.710000000000000000e+02 9.760000000000000000e+02 9.490000000000000000e+02 9.330000000000000000e+02 9.500000000000000000e+02 9.220000000000000000e+02 9.570000000000000000e+02 9.890000000000000000e+02 9.610000000000000000e+02 9.430000000000000000e+02 9.050000000000000000e+02 9.620000000000000000e+02 9.080000000000000000e+02 8.950000000000000000e+02 8.980000000000000000e+02 9.790000000000000000e+02 1.012000000000000000e+03 9.800000000000000000e+02 9.110000000000000000e+02 9.470000000000000000e+02 9.290000000000000000e+02 9.540000000000000000e+02 9.240000000000000000e+02 9.950000000000000000e+02 9.110000000000000000e+02 8.760000000000000000e+02 9.260000000000000000e+02 9.330000000000000000e+02 9.150000000000000000e+02 9.010000000000000000e+02 9.290000000000000000e+02 9.570000000000000000e+02 9.060000000000000000e+02 8.760000000000000000e+02 8.990000000000000000e+02 9.300000000000000000e+02 9.280000000000000000e+02 8.630000000000000000e+02 9.360000000000000000e+02 9.480000000000000000e+02 9.380000000000000000e+02 8.820000000000000000e+02 9.190000000000000000e+02 9.810000000000000000e+02 9.020000000000000000e+02 9.290000000000000000e+02 9.170000000000000000e+02 9.480000000000000000e+02 8.180000000000000000e+02 9.100000000000000000e+02 9.060000000000000000e+02 9.140000000000000000e+02 8.840000000000000000e+02 9.230000000000000000e+02 8.920000000000000000e+02 8.620000000000000000e+02 9.080000000000000000e+02 9.310000000000000000e+02 9.200000000000000000e+02 9.160000000000000000e+02 9.460000000000000000e+02 9.070000000000000000e+02 9.220000000000000000e+02 7.960000000000000000e+02 8.780000000000000000e+02 8.930000000000000000e+02 8.630000000000000000e+02 8.480000000000000000e+02 8.530000000000000000e+02 9.370000000000000000e+02 8.640000000000000000e+02 9.210000000000000000e+02 9.120000000000000000e+02 8.590000000000000000e+02 8.630000000000000000e+02 9.490000000000000000e+02 9.020000000000000000e+02 8.960000000000000000e+02 8.850000000000000000e+02 9.370000000000000000e+02 9.620000000000000000e+02 8.760000000000000000e+02 9.100000000000000000e+02 9.020000000000000000e+02 9.280000000000000000e+02 9.440000000000000000e+02 8.920000000000000000e+02 8.770000000000000000e+02 8.420000000000000000e+02 8.770000000000000000e+02 8.790000000000000000e+02 8.810000000000000000e+02 8.800000000000000000e+02 8.560000000000000000e+02 9.040000000000000000e+02 9.120000000000000000e+02 8.790000000000000000e+02 8.420000000000000000e+02 8.930000000000000000e+02 8.030000000000000000e+02 9.020000000000000000e+02 8.870000000000000000e+02 8.680000000000000000e+02 8.820000000000000000e+02 8.930000000000000000e+02 8.860000000000000000e+02 9.000000000000000000e+02 8.460000000000000000e+02 8.280000000000000000e+02 8.860000000000000000e+02 8.530000000000000000e+02 8.300000000000000000e+02 9.080000000000000000e+02 8.810000000000000000e+02 8.010000000000000000e+02 9.010000000000000000e+02 9.070000000000000000e+02 8.820000000000000000e+02 8.520000000000000000e+02 8.680000000000000000e+02 9.050000000000000000e+02 8.840000000000000000e+02 8.550000000000000000e+02 8.810000000000000000e+02 9.080000000000000000e+02 8.290000000000000000e+02 9.000000000000000000e+02 8.240000000000000000e+02 8.720000000000000000e+02 8.140000000000000000e+02 9.030000000000000000e+02 8.400000000000000000e+02 8.510000000000000000e+02 8.610000000000000000e+02 8.710000000000000000e+02 8.340000000000000000e+02 8.180000000000000000e+02 8.450000000000000000e+02 8.280000000000000000e+02 8.040000000000000000e+02 8.390000000000000000e+02 8.790000000000000000e+02 8.210000000000000000e+02 8.330000000000000000e+02 8.040000000000000000e+02 8.350000000000000000e+02 8.900000000000000000e+02 8.380000000000000000e+02 8.530000000000000000e+02 8.020000000000000000e+02 8.580000000000000000e+02 7.890000000000000000e+02 8.150000000000000000e+02 8.660000000000000000e+02 8.220000000000000000e+02 8.120000000000000000e+02 8.660000000000000000e+02 8.290000000000000000e+02 8.240000000000000000e+02 8.240000000000000000e+02 8.210000000000000000e+02 8.200000000000000000e+02 8.390000000000000000e+02 8.300000000000000000e+02 8.250000000000000000e+02 7.810000000000000000e+02 8.200000000000000000e+02 7.750000000000000000e+02 8.110000000000000000e+02 8.450000000000000000e+02 8.080000000000000000e+02 8.120000000000000000e+02 8.090000000000000000e+02 8.480000000000000000e+02 7.970000000000000000e+02 7.840000000000000000e+02 7.940000000000000000e+02 8.640000000000000000e+02 7.750000000000000000e+02 8.150000000000000000e+02 7.990000000000000000e+02 8.260000000000000000e+02 7.900000000000000000e+02 7.930000000000000000e+02 7.970000000000000000e+02 8.400000000000000000e+02 8.010000000000000000e+02 7.790000000000000000e+02 8.460000000000000000e+02 8.020000000000000000e+02 8.290000000000000000e+02 8.670000000000000000e+02 8.040000000000000000e+02 8.320000000000000000e+02 7.570000000000000000e+02 8.060000000000000000e+02 7.730000000000000000e+02 7.550000000000000000e+02 8.120000000000000000e+02 7.850000000000000000e+02 8.660000000000000000e+02 7.840000000000000000e+02 7.350000000000000000e+02 7.710000000000000000e+02 7.530000000000000000e+02 7.750000000000000000e+02 7.910000000000000000e+02 8.050000000000000000e+02 7.800000000000000000e+02 7.870000000000000000e+02 8.100000000000000000e+02 8.130000000000000000e+02 8.050000000000000000e+02 8.310000000000000000e+02 7.810000000000000000e+02 8.440000000000000000e+02 7.770000000000000000e+02 8.330000000000000000e+02 8.010000000000000000e+02 7.890000000000000000e+02 7.690000000000000000e+02 7.680000000000000000e+02 7.750000000000000000e+02 8.020000000000000000e+02 7.600000000000000000e+02 7.820000000000000000e+02 8.490000000000000000e+02 7.760000000000000000e+02 7.840000000000000000e+02 7.660000000000000000e+02 8.270000000000000000e+02 7.880000000000000000e+02 7.840000000000000000e+02 7.210000000000000000e+02 7.750000000000000000e+02 7.860000000000000000e+02 8.030000000000000000e+02 7.500000000000000000e+02 8.470000000000000000e+02 7.480000000000000000e+02 7.800000000000000000e+02 7.400000000000000000e+02 7.520000000000000000e+02 7.350000000000000000e+02 7.560000000000000000e+02 7.430000000000000000e+02 7.570000000000000000e+02 7.540000000000000000e+02 7.770000000000000000e+02 7.380000000000000000e+02 7.880000000000000000e+02 7.280000000000000000e+02 7.640000000000000000e+02 7.310000000000000000e+02 7.440000000000000000e+02 7.710000000000000000e+02 8.100000000000000000e+02 8.370000000000000000e+02 7.850000000000000000e+02 7.810000000000000000e+02 7.510000000000000000e+02 7.300000000000000000e+02 7.270000000000000000e+02 7.810000000000000000e+02 8.050000000000000000e+02 7.610000000000000000e+02 7.280000000000000000e+02 8.090000000000000000e+02 7.300000000000000000e+02 6.860000000000000000e+02 7.620000000000000000e+02 8.080000000000000000e+02 8.200000000000000000e+02 7.910000000000000000e+02 7.720000000000000000e+02 8.030000000000000000e+02 7.910000000000000000e+02 7.860000000000000000e+02 7.860000000000000000e+02 8.180000000000000000e+02 7.770000000000000000e+02 7.540000000000000000e+02 7.500000000000000000e+02 7.810000000000000000e+02 8.230000000000000000e+02 8.130000000000000000e+02 7.460000000000000000e+02 7.290000000000000000e+02 7.310000000000000000e+02 7.680000000000000000e+02 8.120000000000000000e+02 7.820000000000000000e+02 7.270000000000000000e+02 8.160000000000000000e+02 8.140000000000000000e+02 7.280000000000000000e+02 8.020000000000000000e+02 7.320000000000000000e+02 7.820000000000000000e+02 7.440000000000000000e+02 7.670000000000000000e+02 7.520000000000000000e+02 7.810000000000000000e+02 7.410000000000000000e+02 7.820000000000000000e+02 7.690000000000000000e+02 7.580000000000000000e+02 7.550000000000000000e+02 7.060000000000000000e+02 7.330000000000000000e+02 7.630000000000000000e+02 6.710000000000000000e+02 7.960000000000000000e+02 7.110000000000000000e+02 7.900000000000000000e+02 7.640000000000000000e+02 7.620000000000000000e+02 7.640000000000000000e+02 7.660000000000000000e+02 7.500000000000000000e+02 7.830000000000000000e+02 7.540000000000000000e+02 7.310000000000000000e+02 7.620000000000000000e+02 7.580000000000000000e+02 7.260000000000000000e+02 7.860000000000000000e+02 7.520000000000000000e+02 7.870000000000000000e+02 7.980000000000000000e+02 7.610000000000000000e+02 7.550000000000000000e+02 7.400000000000000000e+02 8.190000000000000000e+02 7.850000000000000000e+02 7.930000000000000000e+02 7.580000000000000000e+02 7.660000000000000000e+02 7.580000000000000000e+02 7.720000000000000000e+02 7.580000000000000000e+02 7.790000000000000000e+02 7.460000000000000000e+02 7.790000000000000000e+02 7.320000000000000000e+02 7.710000000000000000e+02 7.380000000000000000e+02 7.560000000000000000e+02 7.050000000000000000e+02 7.360000000000000000e+02 7.870000000000000000e+02 7.280000000000000000e+02 6.950000000000000000e+02 7.690000000000000000e+02 7.660000000000000000e+02 7.750000000000000000e+02 7.460000000000000000e+02 7.460000000000000000e+02 7.670000000000000000e+02 7.340000000000000000e+02 7.460000000000000000e+02 7.180000000000000000e+02 7.760000000000000000e+02 7.700000000000000000e+02 7.360000000000000000e+02 7.360000000000000000e+02 7.380000000000000000e+02 7.500000000000000000e+02 7.550000000000000000e+02 7.490000000000000000e+02 7.660000000000000000e+02 7.550000000000000000e+02 7.860000000000000000e+02 7.490000000000000000e+02 7.260000000000000000e+02 7.370000000000000000e+02 7.740000000000000000e+02 7.420000000000000000e+02 7.250000000000000000e+02 7.670000000000000000e+02 7.030000000000000000e+02 7.330000000000000000e+02 7.950000000000000000e+02 7.740000000000000000e+02 7.710000000000000000e+02 6.940000000000000000e+02 7.400000000000000000e+02 7.050000000000000000e+02 7.580000000000000000e+02 7.270000000000000000e+02 6.930000000000000000e+02 7.640000000000000000e+02 7.220000000000000000e+02 7.360000000000000000e+02 7.810000000000000000e+02 7.570000000000000000e+02 7.410000000000000000e+02 7.430000000000000000e+02 7.340000000000000000e+02 7.230000000000000000e+02 6.910000000000000000e+02 7.000000000000000000e+02 7.410000000000000000e+02 7.420000000000000000e+02 7.260000000000000000e+02 7.340000000000000000e+02 7.230000000000000000e+02 7.220000000000000000e+02 7.390000000000000000e+02 7.310000000000000000e+02 7.200000000000000000e+02 7.510000000000000000e+02 7.400000000000000000e+02 7.860000000000000000e+02 7.460000000000000000e+02 7.800000000000000000e+02 7.340000000000000000e+02 7.010000000000000000e+02 7.160000000000000000e+02 7.270000000000000000e+02 6.930000000000000000e+02 6.560000000000000000e+02 7.930000000000000000e+02 7.210000000000000000e+02 7.600000000000000000e+02 7.160000000000000000e+02 6.840000000000000000e+02 6.710000000000000000e+02 7.330000000000000000e+02 7.270000000000000000e+02 7.110000000000000000e+02 7.370000000000000000e+02 6.870000000000000000e+02 6.920000000000000000e+02 7.050000000000000000e+02 7.380000000000000000e+02 7.720000000000000000e+02 8.180000000000000000e+02 7.150000000000000000e+02 7.000000000000000000e+02 7.050000000000000000e+02 7.170000000000000000e+02 6.660000000000000000e+02 7.220000000000000000e+02 7.070000000000000000e+02 6.860000000000000000e+02 7.100000000000000000e+02 7.170000000000000000e+02 7.070000000000000000e+02 6.770000000000000000e+02 7.170000000000000000e+02 7.440000000000000000e+02 6.780000000000000000e+02 7.320000000000000000e+02 6.510000000000000000e+02 6.570000000000000000e+02 6.690000000000000000e+02 6.940000000000000000e+02 7.070000000000000000e+02 6.480000000000000000e+02 6.860000000000000000e+02 6.930000000000000000e+02 7.100000000000000000e+02 6.840000000000000000e+02 6.730000000000000000e+02 6.920000000000000000e+02 6.860000000000000000e+02 6.690000000000000000e+02 6.870000000000000000e+02 6.750000000000000000e+02 7.100000000000000000e+02 6.700000000000000000e+02 6.840000000000000000e+02 7.020000000000000000e+02 6.770000000000000000e+02 6.680000000000000000e+02 6.640000000000000000e+02 6.770000000000000000e+02 7.060000000000000000e+02 6.660000000000000000e+02 6.960000000000000000e+02 6.840000000000000000e+02 6.880000000000000000e+02 6.660000000000000000e+02 7.050000000000000000e+02 6.650000000000000000e+02 6.780000000000000000e+02 7.010000000000000000e+02 6.940000000000000000e+02 7.390000000000000000e+02 7.180000000000000000e+02 6.780000000000000000e+02 6.640000000000000000e+02 7.090000000000000000e+02 6.520000000000000000e+02 6.400000000000000000e+02 6.480000000000000000e+02 6.720000000000000000e+02 6.740000000000000000e+02 6.430000000000000000e+02 7.100000000000000000e+02 6.820000000000000000e+02 6.560000000000000000e+02 6.980000000000000000e+02 6.940000000000000000e+02 6.510000000000000000e+02 6.330000000000000000e+02 6.750000000000000000e+02 7.100000000000000000e+02 6.340000000000000000e+02 7.000000000000000000e+02 6.680000000000000000e+02 6.160000000000000000e+02 6.800000000000000000e+02 6.470000000000000000e+02 6.440000000000000000e+02 6.700000000000000000e+02 6.750000000000000000e+02 6.310000000000000000e+02 6.750000000000000000e+02 6.340000000000000000e+02 6.750000000000000000e+02 7.030000000000000000e+02 6.740000000000000000e+02 6.510000000000000000e+02 6.910000000000000000e+02 6.210000000000000000e+02 6.320000000000000000e+02 6.210000000000000000e+02 6.300000000000000000e+02 6.410000000000000000e+02 6.410000000000000000e+02 7.000000000000000000e+02 6.590000000000000000e+02 6.410000000000000000e+02 6.700000000000000000e+02 6.180000000000000000e+02 6.730000000000000000e+02 6.560000000000000000e+02 7.310000000000000000e+02 6.600000000000000000e+02 6.440000000000000000e+02 6.210000000000000000e+02 6.470000000000000000e+02 6.740000000000000000e+02 7.010000000000000000e+02 6.500000000000000000e+02 6.590000000000000000e+02 6.580000000000000000e+02 6.620000000000000000e+02 6.730000000000000000e+02 6.720000000000000000e+02 6.140000000000000000e+02 6.540000000000000000e+02 6.220000000000000000e+02 6.180000000000000000e+02 6.540000000000000000e+02 6.550000000000000000e+02 6.690000000000000000e+02 6.480000000000000000e+02 6.520000000000000000e+02 6.420000000000000000e+02 6.310000000000000000e+02 6.330000000000000000e+02 6.880000000000000000e+02 6.880000000000000000e+02 6.570000000000000000e+02 6.740000000000000000e+02 6.570000000000000000e+02 6.040000000000000000e+02 6.580000000000000000e+02 6.570000000000000000e+02 6.550000000000000000e+02 6.270000000000000000e+02 6.210000000000000000e+02 6.040000000000000000e+02 6.440000000000000000e+02 6.480000000000000000e+02 6.350000000000000000e+02 6.450000000000000000e+02 6.000000000000000000e+02 6.520000000000000000e+02 6.690000000000000000e+02 6.390000000000000000e+02 6.760000000000000000e+02 6.410000000000000000e+02 6.660000000000000000e+02 6.360000000000000000e+02 6.770000000000000000e+02 6.170000000000000000e+02 6.280000000000000000e+02 6.390000000000000000e+02 6.170000000000000000e+02 6.510000000000000000e+02 5.910000000000000000e+02 6.830000000000000000e+02 6.330000000000000000e+02 6.440000000000000000e+02 5.650000000000000000e+02 6.290000000000000000e+02 6.090000000000000000e+02 6.490000000000000000e+02 6.450000000000000000e+02 6.210000000000000000e+02 6.230000000000000000e+02 6.040000000000000000e+02 6.760000000000000000e+02 6.180000000000000000e+02 6.120000000000000000e+02 6.060000000000000000e+02 5.730000000000000000e+02 6.030000000000000000e+02 6.320000000000000000e+02 6.030000000000000000e+02 6.020000000000000000e+02 6.350000000000000000e+02 6.130000000000000000e+02 6.110000000000000000e+02 6.760000000000000000e+02 6.300000000000000000e+02 6.360000000000000000e+02 5.970000000000000000e+02 6.150000000000000000e+02 6.310000000000000000e+02 6.410000000000000000e+02 6.360000000000000000e+02 5.920000000000000000e+02 6.500000000000000000e+02 6.190000000000000000e+02 6.370000000000000000e+02 6.080000000000000000e+02 6.530000000000000000e+02 6.390000000000000000e+02 6.610000000000000000e+02 6.420000000000000000e+02 5.900000000000000000e+02 6.310000000000000000e+02 6.410000000000000000e+02 6.550000000000000000e+02 6.340000000000000000e+02 6.020000000000000000e+02 6.220000000000000000e+02 6.420000000000000000e+02 6.230000000000000000e+02 6.120000000000000000e+02 6.000000000000000000e+02 6.300000000000000000e+02 6.540000000000000000e+02 6.070000000000000000e+02 6.290000000000000000e+02 5.990000000000000000e+02 6.530000000000000000e+02 6.670000000000000000e+02 5.850000000000000000e+02 6.420000000000000000e+02 5.950000000000000000e+02 6.410000000000000000e+02 6.020000000000000000e+02 5.810000000000000000e+02 5.900000000000000000e+02 6.030000000000000000e+02
[truncated: 3,599,776 more chars]
