# Supplementary material for: Bayesian inference of kinetic schemes for ion channels by Kalman filtering
Source: eLife. 2022 May 4;11:e62714. doi: 10.7554/eLife.62714 (PMC9342998; doi:10.7554/eLife.62714)
Supplement: Figure 7—source data 2. — Each of them has 10 ligand concentrations. The number in the file name reports the amount of ion channels in the patch. [file elife-62714-fig7-data2.zip › 75000fluor.txt]

0.000000000000000000e+00 0.000000000000000000e+00 0.000000000000000000e+00 0.000000000000000000e+00 0.000000000000000000e+00 0.000000000000000000e+00 0.000000000000000000e+00 0.000000000000000000e+00 0.000000000000000000e+00 0.000000000000000000e+00 0.000000000000000000e+00 0.000000000000000000e+00 0.000000000000000000e+00 0.000000000000000000e+00 0.000000000000000000e+00 0.000000000000000000e+00 0.000000000000000000e+00 0.000000000000000000e+00 0.000000000000000000e+00 0.000000000000000000e+00 0.000000000000000000e+00 0.000000000000000000e+00 0.000000000000000000e+00 0.000000000000000000e+00 0.000000000000000000e+00 0.000000000000000000e+00 0.000000000000000000e+00 0.000000000000000000e+00 0.000000000000000000e+00 0.000000000000000000e+00 0.000000000000000000e+00 0.000000000000000000e+00 0.000000000000000000e+00 0.000000000000000000e+00 0.000000000000000000e+00 0.000000000000000000e+00 0.000000000000000000e+00 0.000000000000000000e+00 0.000000000000000000e+00 0.000000000000000000e+00 0.000000000000000000e+00 0.000000000000000000e+00 0.000000000000000000e+00 0.000000000000000000e+00 0.000000000000000000e+00 0.000000000000000000e+00 0.000000000000000000e+00 0.000000000000000000e+00 0.000000000000000000e+00 0.000000000000000000e+00 0.000000000000000000e+00 0.000000000000000000e+00 0.000000000000000000e+00 0.000000000000000000e+00 0.000000000000000000e+00 0.000000000000000000e+00 0.000000000000000000e+00 0.000000000000000000e+00 0.000000000000000000e+00 0.000000000000000000e+00 0.000000000000000000e+00 0.000000000000000000e+00 0.000000000000000000e+00 0.000000000000000000e+00 0.000000000000000000e+00 0.000000000000000000e+00 0.000000000000000000e+00 0.000000000000000000e+00 0.000000000000000000e+00 0.000000000000000000e+00 0.000000000000000000e+00 0.000000000000000000e+00 0.000000000000000000e+00 0.000000000000000000e+00 0.000000000000000000e+00 0.000000000000000000e+00 0.000000000000000000e+00 0.000000000000000000e+00 0.000000000000000000e+00 0.000000000000000000e+00 0.000000000000000000e+00 0.000000000000000000e+00 0.000000000000000000e+00 0.000000000000000000e+00 0.000000000000000000e+00 0.000000000000000000e+00 0.000000000000000000e+00 0.000000000000000000e+00 0.000000000000000000e+00 0.000000000000000000e+00 0.000000000000000000e+00 0.000000000000000000e+00 0.000000000000000000e+00 0.000000000000000000e+00 0.000000000000000000e+00 0.000000000000000000e+00 0.000000000000000000e+00 0.000000000000000000e+00 0.000000000000000000e+00 0.000000000000000000e+00 0.000000000000000000e+00 0.000000000000000000e+00 0.000000000000000000e+00 0.000000000000000000e+00 0.000000000000000000e+00 0.000000000000000000e+00 0.000000000000000000e+00 0.000000000000000000e+00 0.000000000000000000e+00 0.000000000000000000e+00 0.000000000000000000e+00 0.000000000000000000e+00 0.000000000000000000e+00 0.000000000000000000e+00 0.000000000000000000e+00 0.000000000000000000e+00 0.000000000000000000e+00 0.000000000000000000e+00 0.000000000000000000e+00 0.000000000000000000e+00 0.000000000000000000e+00 0.000000000000000000e+00 0.000000000000000000e+00 0.000000000000000000e+00 0.000000000000000000e+00 0.000000000000000000e+00 0.000000000000000000e+00 0.000000000000000000e+00 0.000000000000000000e+00 0.000000000000000000e+00 0.000000000000000000e+00 0.000000000000000000e+00 0.000000000000000000e+00 0.000000000000000000e+00 0.000000000000000000e+00 0.000000000000000000e+00 0.000000000000000000e+00 0.000000000000000000e+00 0.000000000000000000e+00 0.000000000000000000e+00 0.000000000000000000e+00 0.000000000000000000e+00 0.000000000000000000e+00 0.000000000000000000e+00 0.000000000000000000e+00 0.000000000000000000e+00 0.000000000000000000e+00 0.000000000000000000e+00 0.000000000000000000e+00 0.000000000000000000e+00 0.000000000000000000e+00 0.000000000000000000e+00 0.000000000000000000e+00 0.000000000000000000e+00 0.000000000000000000e+00 0.000000000000000000e+00 0.000000000000000000e+00 0.000000000000000000e+00 0.000000000000000000e+00 0.000000000000000000e+00 0.000000000000000000e+00 0.000000000000000000e+00 0.000000000000000000e+00 0.000000000000000000e+00 0.000000000000000000e+00 0.000000000000000000e+00 0.000000000000000000e+00 0.000000000000000000e+00 0.000000000000000000e+00 0.000000000000000000e+00 0.000000000000000000e+00 0.000000000000000000e+00 0.000000000000000000e+00 0.000000000000000000e+00 0.000000000000000000e+00 0.000000000000000000e+00 0.000000000000000000e+00 0.000000000000000000e+00 0.000000000000000000e+00 0.000000000000000000e+00 0.000000000000000000e+00 0.000000000000000000e+00 0.000000000000000000e+00 0.000000000000000000e+00 0.000000000000000000e+00 0.000000000000000000e+00 0.000000000000000000e+00 0.000000000000000000e+00 0.000000000000000000e+00 0.000000000000000000e+00 0.000000000000000000e+00 0.000000000000000000e+00 0.000000000000000000e+00 0.000000000000000000e+00 0.000000000000000000e+00 0.000000000000000000e+00 0.000000000000000000e+00 0.000000000000000000e+00 0.000000000000000000e+00 0.000000000000000000e+00 0.000000000000000000e+00 0.000000000000000000e+00 0.000000000000000000e+00 0.000000000000000000e+00 0.000000000000000000e+00 0.000000000000000000e+00 0.000000000000000000e+00 0.000000000000000000e+00 0.000000000000000000e+00 0.000000000000000000e+00 0.000000000000000000e+00 0.000000000000000000e+00 0.000000000000000000e+00 0.000000000000000000e+00 0.000000000000000000e+00 0.000000000000000000e+00 0.000000000000000000e+00 0.000000000000000000e+00 0.000000000000000000e+00 0.000000000000000000e+00 0.000000000000000000e+00 0.000000000000000000e+00 0.000000000000000000e+00 0.000000000000000000e+00 0.000000000000000000e+00 0.000000000000000000e+00 0.000000000000000000e+00 0.000000000000000000e+00 0.000000000000000000e+00 0.000000000000000000e+00 0.000000000000000000e+00 0.000000000000000000e+00 0.000000000000000000e+00 0.000000000000000000e+00 0.000000000000000000e+00 0.000000000000000000e+00 0.000000000000000000e+00 0.000000000000000000e+00 0.000000000000000000e+00 0.000000000000000000e+00 0.000000000000000000e+00 0.000000000000000000e+00 0.000000000000000000e+00 0.000000000000000000e+00 0.000000000000000000e+00 0.000000000000000000e+00 0.000000000000000000e+00 0.000000000000000000e+00 0.000000000000000000e+00 0.000000000000000000e+00 0.000000000000000000e+00 0.000000000000000000e+00 0.000000000000000000e+00 0.000000000000000000e+00 0.000000000000000000e+00 0.000000000000000000e+00 0.000000000000000000e+00 0.000000000000000000e+00 0.000000000000000000e+00 0.000000000000000000e+00 0.000000000000000000e+00 0.000000000000000000e+00 0.000000000000000000e+00 0.000000000000000000e+00 0.000000000000000000e+00 0.000000000000000000e+00 0.000000000000000000e+00 0.000000000000000000e+00 0.000000000000000000e+00 0.000000000000000000e+00 0.000000000000000000e+00 0.000000000000000000e+00 0.000000000000000000e+00 0.000000000000000000e+00 0.000000000000000000e+00 0.000000000000000000e+00 0.000000000000000000e+00 0.000000000000000000e+00 0.000000000000000000e+00 0.000000000000000000e+00 0.000000000000000000e+00 0.000000000000000000e+00 0.000000000000000000e+00 0.000000000000000000e+00 0.000000000000000000e+00 0.000000000000000000e+00 0.000000000000000000e+00 0.000000000000000000e+00 0.000000000000000000e+00 0.000000000000000000e+00 0.000000000000000000e+00 0.000000000000000000e+00 0.000000000000000000e+00 0.000000000000000000e+00 0.000000000000000000e+00 0.000000000000000000e+00 0.000000000000000000e+00 0.000000000000000000e+00 0.000000000000000000e+00 0.000000000000000000e+00 0.000000000000000000e+00 0.000000000000000000e+00 0.000000000000000000e+00 0.000000000000000000e+00 0.000000000000000000e+00 0.000000000000000000e+00 0.000000000000000000e+00 0.000000000000000000e+00 0.000000000000000000e+00 0.000000000000000000e+00 0.000000000000000000e+00 0.000000000000000000e+00 0.000000000000000000e+00 0.000000000000000000e+00 0.000000000000000000e+00 0.000000000000000000e+00 0.000000000000000000e+00 0.000000000000000000e+00 0.000000000000000000e+00 0.000000000000000000e+00 0.000000000000000000e+00 0.000000000000000000e+00 0.000000000000000000e+00 0.000000000000000000e+00 0.000000000000000000e+00 0.000000000000000000e+00 0.000000000000000000e+00 0.000000000000000000e+00 0.000000000000000000e+00 0.000000000000000000e+00 0.000000000000000000e+00 0.000000000000000000e+00 0.000000000000000000e+00 0.000000000000000000e+00 0.000000000000000000e+00 0.000000000000000000e+00 0.000000000000000000e+00 0.000000000000000000e+00 0.000000000000000000e+00 0.000000000000000000e+00 0.000000000000000000e+00 0.000000000000000000e+00 0.000000000000000000e+00 0.000000000000000000e+00 0.000000000000000000e+00 0.000000000000000000e+00 0.000000000000000000e+00 0.000000000000000000e+00 0.000000000000000000e+00 0.000000000000000000e+00 0.000000000000000000e+00 0.000000000000000000e+00 0.000000000000000000e+00 0.000000000000000000e+00 0.000000000000000000e+00 0.000000000000000000e+00 0.000000000000000000e+00 0.000000000000000000e+00 0.000000000000000000e+00 0.000000000000000000e+00 0.000000000000000000e+00 0.000000000000000000e+00 0.000000000000000000e+00 0.000000000000000000e+00 0.000000000000000000e+00 0.000000000000000000e+00 0.000000000000000000e+00 0.000000000000000000e+00 0.000000000000000000e+00 0.000000000000000000e+00 0.000000000000000000e+00 0.000000000000000000e+00 0.000000000000000000e+00 0.000000000000000000e+00 0.000000000000000000e+00 0.000000000000000000e+00 0.000000000000000000e+00 0.000000000000000000e+00 0.000000000000000000e+00 0.000000000000000000e+00 0.000000000000000000e+00 0.000000000000000000e+00 0.000000000000000000e+00 0.000000000000000000e+00 0.000000000000000000e+00 0.000000000000000000e+00 0.000000000000000000e+00 0.000000000000000000e+00 0.000000000000000000e+00 0.000000000000000000e+00 0.000000000000000000e+00 0.000000000000000000e+00 0.000000000000000000e+00 0.000000000000000000e+00 0.000000000000000000e+00 0.000000000000000000e+00 0.000000000000000000e+00 0.000000000000000000e+00 0.000000000000000000e+00 0.000000000000000000e+00 0.000000000000000000e+00 0.000000000000000000e+00 0.000000000000000000e+00 0.000000000000000000e+00 0.000000000000000000e+00 0.000000000000000000e+00 0.000000000000000000e+00 0.000000000000000000e+00 0.000000000000000000e+00 0.000000000000000000e+00 0.000000000000000000e+00 0.000000000000000000e+00 0.000000000000000000e+00 0.000000000000000000e+00 0.000000000000000000e+00 0.000000000000000000e+00 0.000000000000000000e+00 0.000000000000000000e+00 0.000000000000000000e+00 0.000000000000000000e+00 0.000000000000000000e+00 0.000000000000000000e+00 0.000000000000000000e+00 0.000000000000000000e+00 0.000000000000000000e+00 0.000000000000000000e+00 0.000000000000000000e+00 0.000000000000000000e+00 0.000000000000000000e+00 0.000000000000000000e+00 0.000000000000000000e+00 0.000000000000000000e+00 0.000000000000000000e+00 0.000000000000000000e+00 0.000000000000000000e+00 0.000000000000000000e+00 0.000000000000000000e+00 0.000000000000000000e+00 0.000000000000000000e+00 0.000000000000000000e+00 0.000000000000000000e+00 0.000000000000000000e+00 0.000000000000000000e+00 0.000000000000000000e+00 0.000000000000000000e+00 0.000000000000000000e+00 0.000000000000000000e+00 0.000000000000000000e+00 0.000000000000000000e+00 0.000000000000000000e+00 0.000000000000000000e+00 0.000000000000000000e+00 0.000000000000000000e+00 0.000000000000000000e+00 0.000000000000000000e+00 0.000000000000000000e+00 0.000000000000000000e+00 0.000000000000000000e+00 0.000000000000000000e+00 0.000000000000000000e+00 0.000000000000000000e+00 0.000000000000000000e+00 0.000000000000000000e+00 0.000000000000000000e+00 0.000000000000000000e+00 0.000000000000000000e+00 0.000000000000000000e+00 0.000000000000000000e+00 0.000000000000000000e+00 0.000000000000000000e+00 0.000000000000000000e+00 0.000000000000000000e+00 0.000000000000000000e+00 0.000000000000000000e+00 0.000000000000000000e+00 0.000000000000000000e+00 0.000000000000000000e+00 0.000000000000000000e+00 0.000000000000000000e+00 0.000000000000000000e+00 0.000000000000000000e+00 0.000000000000000000e+00 0.000000000000000000e+00 0.000000000000000000e+00 0.000000000000000000e+00 0.000000000000000000e+00 0.000000000000000000e+00 0.000000000000000000e+00 0.000000000000000000e+00 0.000000000000000000e+00 0.000000000000000000e+00 0.000000000000000000e+00 0.000000000000000000e+00 0.000000000000000000e+00 0.000000000000000000e+00 0.000000000000000000e+00 0.000000000000000000e+00 0.000000000000000000e+00 0.000000000000000000e+00 0.000000000000000000e+00 0.000000000000000000e+00 0.000000000000000000e+00 0.000000000000000000e+00 0.000000000000000000e+00 0.000000000000000000e+00 0.000000000000000000e+00 0.000000000000000000e+00 0.000000000000000000e+00 0.000000000000000000e+00 0.000000000000000000e+00 0.000000000000000000e+00 0.000000000000000000e+00 0.000000000000000000e+00 0.000000000000000000e+00 0.000000000000000000e+00 0.000000000000000000e+00 0.000000000000000000e+00 0.000000000000000000e+00 0.000000000000000000e+00 0.000000000000000000e+00 0.000000000000000000e+00 0.000000000000000000e+00 0.000000000000000000e+00 0.000000000000000000e+00 0.000000000000000000e+00 0.000000000000000000e+00 0.000000000000000000e+00 0.000000000000000000e+00 0.000000000000000000e+00 0.000000000000000000e+00 0.000000000000000000e+00 0.000000000000000000e+00 0.000000000000000000e+00 0.000000000000000000e+00 0.000000000000000000e+00 0.000000000000000000e+00 0.000000000000000000e+00 0.000000000000000000e+00 0.000000000000000000e+00 0.000000000000000000e+00 0.000000000000000000e+00 0.000000000000000000e+00 0.000000000000000000e+00 0.000000000000000000e+00 0.000000000000000000e+00 0.000000000000000000e+00 0.000000000000000000e+00 0.000000000000000000e+00 0.000000000000000000e+00 0.000000000000000000e+00 0.000000000000000000e+00 0.000000000000000000e+00 0.000000000000000000e+00 0.000000000000000000e+00 0.000000000000000000e+00 0.000000000000000000e+00 0.000000000000000000e+00 0.000000000000000000e+00 0.000000000000000000e+00 0.000000000000000000e+00 0.000000000000000000e+00 0.000000000000000000e+00 0.000000000000000000e+00 0.000000000000000000e+00 0.000000000000000000e+00 0.000000000000000000e+00 0.000000000000000000e+00 0.000000000000000000e+00 0.000000000000000000e+00 0.000000000000000000e+00 0.000000000000000000e+00 0.000000000000000000e+00 0.000000000000000000e+00 0.000000000000000000e+00 0.000000000000000000e+00 0.000000000000000000e+00 0.000000000000000000e+00 0.000000000000000000e+00 0.000000000000000000e+00 0.000000000000000000e+00 0.000000000000000000e+00 0.000000000000000000e+00 0.000000000000000000e+00 0.000000000000000000e+00 0.000000000000000000e+00 0.000000000000000000e+00 0.000000000000000000e+00 0.000000000000000000e+00 0.000000000000000000e+00 0.000000000000000000e+00 0.000000000000000000e+00 0.000000000000000000e+00 0.000000000000000000e+00 0.000000000000000000e+00 0.000000000000000000e+00 0.000000000000000000e+00 0.000000000000000000e+00 0.000000000000000000e+00 0.000000000000000000e+00 0.000000000000000000e+00 0.000000000000000000e+00 0.000000000000000000e+00 0.000000000000000000e+00 0.000000000000000000e+00 0.000000000000000000e+00 0.000000000000000000e+00 0.000000000000000000e+00 0.000000000000000000e+00 0.000000000000000000e+00 0.000000000000000000e+00 0.000000000000000000e+00 0.000000000000000000e+00 0.000000000000000000e+00 0.000000000000000000e+00 0.000000000000000000e+00 0.000000000000000000e+00 0.000000000000000000e+00 0.000000000000000000e+00 0.000000000000000000e+00 0.000000000000000000e+00 0.000000000000000000e+00 0.000000000000000000e+00 0.000000000000000000e+00 0.000000000000000000e+00 0.000000000000000000e+00 0.000000000000000000e+00 0.000000000000000000e+00 0.000000000000000000e+00 0.000000000000000000e+00 0.000000000000000000e+00 0.000000000000000000e+00 0.000000000000000000e+00 0.000000000000000000e+00 0.000000000000000000e+00 0.000000000000000000e+00 0.000000000000000000e+00 0.000000000000000000e+00 0.000000000000000000e+00 0.000000000000000000e+00 0.000000000000000000e+00 0.000000000000000000e+00 0.000000000000000000e+00 0.000000000000000000e+00 0.000000000000000000e+00 0.000000000000000000e+00 0.000000000000000000e+00 0.000000000000000000e+00 0.000000000000000000e+00 0.000000000000000000e+00 0.000000000000000000e+00 0.000000000000000000e+00 0.000000000000000000e+00 0.000000000000000000e+00 0.000000000000000000e+00 0.000000000000000000e+00 0.000000000000000000e+00 0.000000000000000000e+00 0.000000000000000000e+00 0.000000000000000000e+00 0.000000000000000000e+00 0.000000000000000000e+00 0.000000000000000000e+00 0.000000000000000000e+00 0.000000000000000000e+00 0.000000000000000000e+00 0.000000000000000000e+00 0.000000000000000000e+00 0.000000000000000000e+00 0.000000000000000000e+00 0.000000000000000000e+00 0.000000000000000000e+00 0.000000000000000000e+00 0.000000000000000000e+00 0.000000000000000000e+00 0.000000000000000000e+00 0.000000000000000000e+00 0.000000000000000000e+00 0.000000000000000000e+00 0.000000000000000000e+00 0.000000000000000000e+00 0.000000000000000000e+00 0.000000000000000000e+00 0.000000000000000000e+00 0.000000000000000000e+00 0.000000000000000000e+00 0.000000000000000000e+00 0.000000000000000000e+00 0.000000000000000000e+00 0.000000000000000000e+00 0.000000000000000000e+00 0.000000000000000000e+00 0.000000000000000000e+00 0.000000000000000000e+00 0.000000000000000000e+00 0.000000000000000000e+00 0.000000000000000000e+00 0.000000000000000000e+00 0.000000000000000000e+00 0.000000000000000000e+00 0.000000000000000000e+00 0.000000000000000000e+00 0.000000000000000000e+00 0.000000000000000000e+00 0.000000000000000000e+00 0.000000000000000000e+00 0.000000000000000000e+00 0.000000000000000000e+00 0.000000000000000000e+00 0.000000000000000000e+00 0.000000000000000000e+00 0.000000000000000000e+00 0.000000000000000000e+00 0.000000000000000000e+00 0.000000000000000000e+00 0.000000000000000000e+00 0.000000000000000000e+00 0.000000000000000000e+00 0.000000000000000000e+00 0.000000000000000000e+00 0.000000000000000000e+00 0.000000000000000000e+00 0.000000000000000000e+00 0.000000000000000000e+00 0.000000000000000000e+00 0.000000000000000000e+00 0.000000000000000000e+00 0.000000000000000000e+00 0.000000000000000000e+00 0.000000000000000000e+00 0.000000000000000000e+00 0.000000000000000000e+00 0.000000000000000000e+00 0.000000000000000000e+00 0.000000000000000000e+00 0.000000000000000000e+00 0.000000000000000000e+00 0.000000000000000000e+00 0.000000000000000000e+00 0.000000000000000000e+00 0.000000000000000000e+00 0.000000000000000000e+00 0.000000000000000000e+00 0.000000000000000000e+00 0.000000000000000000e+00 0.000000000000000000e+00 0.000000000000000000e+00 0.000000000000000000e+00 0.000000000000000000e+00 0.000000000000000000e+00 0.000000000000000000e+00 0.000000000000000000e+00 0.000000000000000000e+00 0.000000000000000000e+00 0.000000000000000000e+00 0.000000000000000000e+00 0.000000000000000000e+00 0.000000000000000000e+00 0.000000000000000000e+00 0.000000000000000000e+00 0.000000000000000000e+00 0.000000000000000000e+00 0.000000000000000000e+00 0.000000000000000000e+00 0.000000000000000000e+00 0.000000000000000000e+00 0.000000000000000000e+00 0.000000000000000000e+00 0.000000000000000000e+00 0.000000000000000000e+00 0.000000000000000000e+00 0.000000000000000000e+00 0.000000000000000000e+00 0.000000000000000000e+00 0.000000000000000000e+00 0.000000000000000000e+00 0.000000000000000000e+00 0.000000000000000000e+00 0.000000000000000000e+00 0.000000000000000000e+00 0.000000000000000000e+00 0.000000000000000000e+00 0.000000000000000000e+00 0.000000000000000000e+00 0.000000000000000000e+00 0.000000000000000000e+00 0.000000000000000000e+00 0.000000000000000000e+00 0.000000000000000000e+00 0.000000000000000000e+00 0.000000000000000000e+00 0.000000000000000000e+00 0.000000000000000000e+00 0.000000000000000000e+00 0.000000000000000000e+00 0.000000000000000000e+00 0.000000000000000000e+00 0.000000000000000000e+00 0.000000000000000000e+00 0.000000000000000000e+00 0.000000000000000000e+00 0.000000000000000000e+00 0.000000000000000000e+00 0.000000000000000000e+00 0.000000000000000000e+00 0.000000000000000000e+00 0.000000000000000000e+00 0.000000000000000000e+00 0.000000000000000000e+00 0.000000000000000000e+00 0.000000000000000000e+00 0.000000000000000000e+00 0.000000000000000000e+00 0.000000000000000000e+00 0.000000000000000000e+00 0.000000000000000000e+00 0.000000000000000000e+00 0.000000000000000000e+00 0.000000000000000000e+00 0.000000000000000000e+00 0.000000000000000000e+00 0.000000000000000000e+00 0.000000000000000000e+00 0.000000000000000000e+00 0.000000000000000000e+00 0.000000000000000000e+00 0.000000000000000000e+00 0.000000000000000000e+00 0.000000000000000000e+00 0.000000000000000000e+00 0.000000000000000000e+00 0.000000000000000000e+00 0.000000000000000000e+00 0.000000000000000000e+00 0.000000000000000000e+00 0.000000000000000000e+00 0.000000000000000000e+00 0.000000000000000000e+00 0.000000000000000000e+00 0.000000000000000000e+00 0.000000000000000000e+00 0.000000000000000000e+00 0.000000000000000000e+00 0.000000000000000000e+00 0.000000000000000000e+00 0.000000000000000000e+00 0.000000000000000000e+00 0.000000000000000000e+00 0.000000000000000000e+00 0.000000000000000000e+00 0.000000000000000000e+00 0.000000000000000000e+00 0.000000000000000000e+00 0.000000000000000000e+00 0.000000000000000000e+00 0.000000000000000000e+00 0.000000000000000000e+00 0.000000000000000000e+00 0.000000000000000000e+00 0.000000000000000000e+00 0.000000000000000000e+00 0.000000000000000000e+00 0.000000000000000000e+00 0.000000000000000000e+00 0.000000000000000000e+00 0.000000000000000000e+00 0.000000000000000000e+00 0.000000000000000000e+00 0.000000000000000000e+00 0.000000000000000000e+00 0.000000000000000000e+00 0.000000000000000000e+00 0.000000000000000000e+00 0.000000000000000000e+00 0.000000000000000000e+00 0.000000000000000000e+00 0.000000000000000000e+00 0.000000000000000000e+00 0.000000000000000000e+00 0.000000000000000000e+00 0.000000000000000000e+00 0.000000000000000000e+00 0.000000000000000000e+00 0.000000000000000000e+00 0.000000000000000000e+00 0.000000000000000000e+00 0.000000000000000000e+00 0.000000000000000000e+00 0.000000000000000000e+00 0.000000000000000000e+00 0.000000000000000000e+00 0.000000000000000000e+00 0.000000000000000000e+00 0.000000000000000000e+00 0.000000000000000000e+00 0.000000000000000000e+00 0.000000000000000000e+00 0.000000000000000000e+00 0.000000000000000000e+00 0.000000000000000000e+00 0.000000000000000000e+00 0.000000000000000000e+00 0.000000000000000000e+00 0.000000000000000000e+00 0.000000000000000000e+00 0.000000000000000000e+00 0.000000000000000000e+00 0.000000000000000000e+00 0.000000000000000000e+00 0.000000000000000000e+00 0.000000000000000000e+00 0.000000000000000000e+00 0.000000000000000000e+00 0.000000000000000000e+00 0.000000000000000000e+00 0.000000000000000000e+00 0.000000000000000000e+00 0.000000000000000000e+00 0.000000000000000000e+00 0.000000000000000000e+00 0.000000000000000000e+00 0.000000000000000000e+00 0.000000000000000000e+00 0.000000000000000000e+00 0.000000000000000000e+00 0.000000000000000000e+00 0.000000000000000000e+00 0.000000000000000000e+00 0.000000000000000000e+00 0.000000000000000000e+00 0.000000000000000000e+00 0.000000000000000000e+00 0.000000000000000000e+00 0.000000000000000000e+00 0.000000000000000000e+00 0.000000000000000000e+00 0.000000000000000000e+00 0.000000000000000000e+00 0.000000000000000000e+00 0.000000000000000000e+00 0.000000000000000000e+00 0.000000000000000000e+00 0.000000000000000000e+00 0.000000000000000000e+00 0.000000000000000000e+00 0.000000000000000000e+00 0.000000000000000000e+00 0.000000000000000000e+00 0.000000000000000000e+00 0.000000000000000000e+00 0.000000000000000000e+00 0.000000000000000000e+00 0.000000000000000000e+00 0.000000000000000000e+00 0.000000000000000000e+00 0.000000000000000000e+00 0.000000000000000000e+00 0.000000000000000000e+00 0.000000000000000000e+00 0.000000000000000000e+00 0.000000000000000000e+00 0.000000000000000000e+00 0.000000000000000000e+00 0.000000000000000000e+00 0.000000000000000000e+00 0.000000000000000000e+00 0.000000000000000000e+00 0.000000000000000000e+00 0.000000000000000000e+00 0.000000000000000000e+00 0.000000000000000000e+00 0.000000000000000000e+00 0.000000000000000000e+00 0.000000000000000000e+00 0.000000000000000000e+00 0.000000000000000000e+00 0.000000000000000000e+00 0.000000000000000000e+00 0.000000000000000000e+00 0.000000000000000000e+00 0.000000000000000000e+00 0.000000000000000000e+00 0.000000000000000000e+00 0.000000000000000000e+00 0.000000000000000000e+00 0.000000000000000000e+00 0.000000000000000000e+00 0.000000000000000000e+00 0.000000000000000000e+00 0.000000000000000000e+00 0.000000000000000000e+00 0.000000000000000000e+00 0.000000000000000000e+00 0.000000000000000000e+00 0.000000000000000000e+00 0.000000000000000000e+00 0.000000000000000000e+00 0.000000000000000000e+00 0.000000000000000000e+00 0.000000000000000000e+00 5.940000000000000000e+02 1.196000000000000000e+03 1.746000000000000000e+03 2.286000000000000000e+03 2.785000000000000000e+03 3.260000000000000000e+03 3.912000000000000000e+03 4.246000000000000000e+03 4.726000000000000000e+03 4.996000000000000000e+03 5.414000000000000000e+03 5.993000000000000000e+03 6.241000000000000000e+03 6.741000000000000000e+03 6.970000000000000000e+03 7.364000000000000000e+03 7.532000000000000000e+03 7.800000000000000000e+03 8.167000000000000000e+03 8.547000000000000000e+03 8.791000000000000000e+03 8.986000000000000000e+03 9.223000000000000000e+03 9.472000000000000000e+03 9.421000000000000000e+03 9.600000000000000000e+03 9.629000000000000000e+03 1.020900000000000000e+04 1.022800000000000000e+04 1.025700000000000000e+04 1.052700000000000000e+04 1.061800000000000000e+04 1.088400000000000000e+04 1.101800000000000000e+04 1.101400000000000000e+04 1.143500000000000000e+04 1.139400000000000000e+04 1.149300000000000000e+04 1.160100000000000000e+04 1.172900000000000000e+04 1.174400000000000000e+04 1.190900000000000000e+04 1.218300000000000000e+04 1.226400000000000000e+04 1.225200000000000000e+04 1.258400000000000000e+04 1.278400000000000000e+04 1.287400000000000000e+04 1.288500000000000000e+04 1.311100000000000000e+04 1.300400000000000000e+04 1.285000000000000000e+04 1.261200000000000000e+04 1.269300000000000000e+04 1.287500000000000000e+04 1.299300000000000000e+04 1.341500000000000000e+04 1.328600000000000000e+04 1.328200000000000000e+04 1.328300000000000000e+04 1.345900000000000000e+04 1.374400000000000000e+04 1.373100000000000000e+04 1.362700000000000000e+04 1.398500000000000000e+04 1.416400000000000000e+04 1.401300000000000000e+04 1.409100000000000000e+04 1.405600000000000000e+04 1.430800000000000000e+04 1.442900000000000000e+04 1.448700000000000000e+04 1.447600000000000000e+04 1.434200000000000000e+04 1.449700000000000000e+04 1.456500000000000000e+04 1.465300000000000000e+04 1.474300000000000000e+04 1.479800000000000000e+04 1.514000000000000000e+04 1.531000000000000000e+04 1.508300000000000000e+04 1.542800000000000000e+04 1.571900000000000000e+04 1.575900000000000000e+04 1.602100000000000000e+04 1.589100000000000000e+04 1.576100000000000000e+04 1.562200000000000000e+04 1.560100000000000000e+04 1.573300000000000000e+04 1.573900000000000000e+04 1.602000000000000000e+04 1.610000000000000000e+04 1.660900000000000000e+04 1.623800000000000000e+04 1.627600000000000000e+04 1.646000000000000000e+04 1.627600000000000000e+04 1.624000000000000000e+04 1.626000000000000000e+04 1.657700000000000000e+04 1.659600000000000000e+04 1.655300000000000000e+04 1.676400000000000000e+04 1.662300000000000000e+04 1.672500000000000000e+04 1.694600000000000000e+04 1.671600000000000000e+04 1.720700000000000000e+04 1.738900000000000000e+04 1.725400000000000000e+04 1.733200000000000000e+04 1.741500000000000000e+04 1.732000000000000000e+04 1.750500000000000000e+04 1.757000000000000000e+04 1.763700000000000000e+04 1.750400000000000000e+04 1.751000000000000000e+04 1.781500000000000000e+04 1.768900000000000000e+04 1.771800000000000000e+04 1.768100000000000000e+04 1.785400000000000000e+04 1.744200000000000000e+04 1.783100000000000000e+04 1.787200000000000000e+04 1.792300000000000000e+04 1.773400000000000000e+04 1.786600000000000000e+04 1.795300000000000000e+04 1.765800000000000000e+04 1.804900000000000000e+04 1.805500000000000000e+04 1.824100000000000000e+04 1.830200000000000000e+04 1.811800000000000000e+04 1.834100000000000000e+04 1.835000000000000000e+04 1.844000000000000000e+04 1.857300000000000000e+04 1.854200000000000000e+04 1.849900000000000000e+04 1.859500000000000000e+04 1.845400000000000000e+04 1.852600000000000000e+04 1.834700000000000000e+04 1.859900000000000000e+04 1.861800000000000000e+04 1.858900000000000000e+04 1.875700000000000000e+04 1.856800000000000000e+04 1.865400000000000000e+04 1.883600000000000000e+04 1.906300000000000000e+04 1.915800000000000000e+04 1.909900000000000000e+04 1.914600000000000000e+04 1.909800000000000000e+04 1.907300000000000000e+04 1.946000000000000000e+04 1.926300000000000000e+04 1.919300000000000000e+04 1.929600000000000000e+04 1.919100000000000000e+04 1.949100000000000000e+04 1.967900000000000000e+04 1.936800000000000000e+04 1.938900000000000000e+04 1.939200000000000000e+04 1.939300000000000000e+04 1.946600000000000000e+04 1.976700000000000000e+04 1.964600000000000000e+04 1.959300000000000000e+04 1.951400000000000000e+04 1.984900000000000000e+04 1.971000000000000000e+04 1.968000000000000000e+04 1.998800000000000000e+04 2.020600000000000000e+04 2.004400000000000000e+04 2.010400000000000000e+04 2.016200000000000000e+04 2.014100000000000000e+04 1.988900000000000000e+04 2.010600000000000000e+04 1.981700000000000000e+04 2.014400000000000000e+04 2.016300000000000000e+04 2.024300000000000000e+04 2.020900000000000000e+04 2.018700000000000000e+04 2.033700000000000000e+04 2.025000000000000000e+04 2.050100000000000000e+04 2.036000000000000000e+04 2.050600000000000000e+04 2.051400000000000000e+04 2.032300000000000000e+04 2.037800000000000000e+04 2.053700000000000000e+04 2.062900000000000000e+04 2.054900000000000000e+04 2.032300000000000000e+04 2.073400000000000000e+04 2.061700000000000000e+04 2.073200000000000000e+04 2.107400000000000000e+04 2.071200000000000000e+04 2.108700000000000000e+04 2.090400000000000000e+04 2.097600000000000000e+04 2.091200000000000000e+04 2.092300000000000000e+04 2.129500000000000000e+04 2.081800000000000000e+04 2.112200000000000000e+04 2.115300000000000000e+04 2.100300000000000000e+04 2.096900000000000000e+04 2.121100000000000000e+04 2.090300000000000000e+04 2.108900000000000000e+04 2.112300000000000000e+04 2.115500000000000000e+04 2.128400000000000000e+04 2.102400000000000000e+04 2.114900000000000000e+04 2.090500000000000000e+04 2.103500000000000000e+04 2.103900000000000000e+04 2.103400000000000000e+04 2.147800000000000000e+04 2.131400000000000000e+04 2.121500000000000000e+04 2.099000000000000000e+04 2.108400000000000000e+04 2.127700000000000000e+04 2.115200000000000000e+04 2.143000000000000000e+04 2.146500000000000000e+04 2.143600000000000000e+04 2.127400000000000000e+04 2.142500000000000000e+04 2.120000000000000000e+04 2.118900000000000000e+04 2.138700000000000000e+04 2.099800000000000000e+04 2.129100000000000000e+04 2.121400000000000000e+04 2.107800000000000000e+04 2.099200000000000000e+04 2.118800000000000000e+04 2.138200000000000000e+04 2.120700000000000000e+04 2.143000000000000000e+04 2.140300000000000000e+04 2.147900000000000000e+04 2.141200000000000000e+04 2.137000000000000000e+04 2.150500000000000000e+04 2.145100000000000000e+04 2.143400000000000000e+04 2.167200000000000000e+04 2.161500000000000000e+04 2.189700000000000000e+04 2.194900000000000000e+04 2.182900000000000000e+04 2.207300000000000000e+04 2.223600000000000000e+04 2.212300000000000000e+04 2.195800000000000000e+04 2.203400000000000000e+04 2.188300000000000000e+04 2.227900000000000000e+04 2.205600000000000000e+04 2.200300000000000000e+04 2.197000000000000000e+04 2.170000000000000000e+04 2.186800000000000000e+04 2.185300000000000000e+04 2.208100000000000000e+04 2.185500000000000000e+04 2.184900000000000000e+04 2.176800000000000000e+04 2.189900000000000000e+04 2.146500000000000000e+04 2.187600000000000000e+04 2.188500000000000000e+04 2.168700000000000000e+04 2.182800000000000000e+04 2.152800000000000000e+04 2.174000000000000000e+04 2.182800000000000000e+04 2.155000000000000000e+04 2.188800000000000000e+04 2.201800000000000000e+04 2.184100000000000000e+04 2.214700000000000000e+04 2.184000000000000000e+04 2.196900000000000000e+04 2.184500000000000000e+04 2.213800000000000000e+04 2.241900000000000000e+04 2.235100000000000000e+04 2.229200000000000000e+04 2.270700000000000000e+04 2.229800000000000000e+04 2.245400000000000000e+04 2.237900000000000000e+04 2.223600000000000000e+04 2.221400000000000000e+04 2.241200000000000000e+04 2.238700000000000000e+04 2.248400000000000000e+04 2.229900000000000000e+04 2.266900000000000000e+04 2.242000000000000000e+04 2.254800000000000000e+04 2.273800000000000000e+04 2.248400000000000000e+04 2.258400000000000000e+04 2.262700000000000000e+04 2.263300000000000000e+04 2.272600000000000000e+04 2.255200000000000000e+04 2.295500000000000000e+04 2.266700000000000000e+04 2.243800000000000000e+04 2.243900000000000000e+04 2.245600000000000000e+04 2.259200000000000000e+04 2.254000000000000000e+04 2.269500000000000000e+04 2.264400000000000000e+04 2.249000000000000000e+04 2.301500000000000000e+04 2.324100000000000000e+04 2.302400000000000000e+04 2.310600000000000000e+04 2.265000000000000000e+04 2.292500000000000000e+04 2.316100000000000000e+04 2.297700000000000000e+04 2.352400000000000000e+04 2.293300000000000000e+04 2.327600000000000000e+04 2.324000000000000000e+04 2.298300000000000000e+04 2.301400000000000000e+04 2.319700000000000000e+04 2.260300000000000000e+04 2.285000000000000000e+04 2.281300000000000000e+04 2.302500000000000000e+04 2.301600000000000000e+04 2.295600000000000000e+04 2.267200000000000000e+04 2.279200000000000000e+04 2.277900000000000000e+04 2.287600000000000000e+04 2.314400000000000000e+04 2.306900000000000000e+04 2.289300000000000000e+04 2.356200000000000000e+04 2.329900000000000000e+04 2.328200000000000000e+04 2.313400000000000000e+04 2.341300000000000000e+04 2.339700000000000000e+04 2.345300000000000000e+04 2.334300000000000000e+04 2.347300000000000000e+04 2.332800000000000000e+04 2.360200000000000000e+04 2.378100000000000000e+04 2.384600000000000000e+04 2.342800000000000000e+04 2.356200000000000000e+04 2.362500000000000000e+04 2.360600000000000000e+04 2.318400000000000000e+04 2.335000000000000000e+04 2.363800000000000000e+04 2.365500000000000000e+04 2.386300000000000000e+04 2.382400000000000000e+04 2.407600000000000000e+04 2.413800000000000000e+04 2.373600000000000000e+04 2.373900000000000000e+04 2.390600000000000000e+04 2.393700000000000000e+04 2.403600000000000000e+04 2.398200000000000000e+04 2.375000000000000000e+04 2.401100000000000000e+04 2.384000000000000000e+04 2.335500000000000000e+04 2.397100000000000000e+04 2.393300000000000000e+04 2.359800000000000000e+04 2.383800000000000000e+04 2.344200000000000000e+04 2.337100000000000000e+04 2.344300000000000000e+04 2.362200000000000000e+04 2.346200000000000000e+04 2.343700000000000000e+04 2.354800000000000000e+04 2.348900000000000000e+04 2.370200000000000000e+04 2.347600000000000000e+04 2.358900000000000000e+04 2.371800000000000000e+04 2.351400000000000000e+04 2.383400000000000000e+04 2.387400000000000000e+04 2.370000000000000000e+04 2.366500000000000000e+04 2.391200000000000000e+04 2.344600000000000000e+04 2.367200000000000000e+04 2.382000000000000000e+04 2.386800000000000000e+04 2.395600000000000000e+04 2.386000000000000000e+04 2.404000000000000000e+04 2.395500000000000000e+04 2.369800000000000000e+04 2.416100000000000000e+04 2.389900000000000000e+04 2.409700000000000000e+04 2.440000000000000000e+04 2.402300000000000000e+04 2.396800000000000000e+04 2.382800000000000000e+04 2.414200000000000000e+04 2.396900000000000000e+04 2.426700000000000000e+04 2.435500000000000000e+04 2.460300000000000000e+04 2.443400000000000000e+04 2.430100000000000000e+04 2.430900000000000000e+04 2.408000000000000000e+04 2.432200000000000000e+04 2.426900000000000000e+04 2.415300000000000000e+04 2.403000000000000000e+04 2.404500000000000000e+04 2.376800000000000000e+04 2.399500000000000000e+04 2.405300000000000000e+04 2.436000000000000000e+04 2.426200000000000000e+04 2.427500000000000000e+04 2.450900000000000000e+04 2.429800000000000000e+04 2.452000000000000000e+04 2.430800000000000000e+04 2.437800000000000000e+04 2.462400000000000000e+04 2.434100000000000000e+04 2.479400000000000000e+04 2.452200000000000000e+04 2.432800000000000000e+04 2.454500000000000000e+04 2.481100000000000000e+04 2.481400000000000000e+04 2.472100000000000000e+04 2.481500000000000000e+04 2.447900000000000000e+04 2.432800000000000000e+04 2.447900000000000000e+04 2.452100000000000000e+04 2.456800000000000000e+04 2.445500000000000000e+04 2.458300000000000000e+04 2.458400000000000000e+04 2.491400000000000000e+04 2.512200000000000000e+04 2.511600000000000000e+04 2.487200000000000000e+04 2.500700000000000000e+04 2.500800000000000000e+04 2.463100000000000000e+04 2.507200000000000000e+04 2.515200000000000000e+04 2.482200000000000000e+04 2.469500000000000000e+04 2.469600000000000000e+04 2.460100000000000000e+04 2.482200000000000000e+04 2.488400000000000000e+04 2.499600000000000000e+04 2.485300000000000000e+04 2.479000000000000000e+04 2.475400000000000000e+04 2.494200000000000000e+04 2.502400000000000000e+04 2.491700000000000000e+04 2.518800000000000000e+04 2.482500000000000000e+04 2.506800000000000000e+04 2.536300000000000000e+04 2.523900000000000000e+04 2.524400000000000000e+04 2.493500000000000000e+04 2.517000000000000000e+04 2.518900000000000000e+04 2.500900000000000000e+04 2.510800000000000000e+04 2.512800000000000000e+04 2.483600000000000000e+04 2.519400000000000000e+04 2.514700000000000000e+04 2.508100000000000000e+04 2.523200000000000000e+04 2.495700000000000000e+04 2.507700000000000000e+04 2.491800000000000000e+04 2.544900000000000000e+04 2.550300000000000000e+04 2.522500000000000000e+04 2.529900000000000000e+04 2.522900000000000000e+04 2.524800000000000000e+04 2.517200000000000000e+04 2.544000000000000000e+04 2.557400000000000000e+04 2.534100000000000000e+04 2.506100000000000000e+04 2.546500000000000000e+04 2.523200000000000000e+04 2.556700000000000000e+04 2.545800000000000000e+04 2.549800000000000000e+04 2.563300000000000000e+04 2.555300000000000000e+04 2.566900000000000000e+04 2.522000000000000000e+04 2.516900000000000000e+04 2.534600000000000000e+04 2.561500000000000000e+04 2.570500000000000000e+04 2.567000000000000000e+04 2.564500000000000000e+04 2.557400000000000000e+04 2.556500000000000000e+04 2.581100000000000000e+04 2.561800000000000000e+04 2.599600000000000000e+04 2.570800000000000000e+04 2.586900000000000000e+04 2.568700000000000000e+04 2.602300000000000000e+04 2.607700000000000000e+04 2.585800000000000000e+04 2.567500000000000000e+04 2.558400000000000000e+04 2.617100000000000000e+04 2.592900000000000000e+04 2.605400000000000000e+04 2.579300000000000000e+04 2.563300000000000000e+04 2.560800000000000000e+04 2.613300000000000000e+04 2.581900000000000000e+04 2.541400000000000000e+04 2.579400000000000000e+04 2.576300000000000000e+04 2.596100000000000000e+04 2.610200000000000000e+04 2.624600000000000000e+04 2.617500000000000000e+04 2.569400000000000000e+04 2.604200000000000000e+04 2.580000000000000000e+04 2.625600000000000000e+04 2.602600000000000000e+04 2.574700000000000000e+04 2.582200000000000000e+04 2.566400000000000000e+04 2.614100000000000000e+04 2.616100000000000000e+04 2.598200000000000000e+04 2.581800000000000000e+04 2.597100000000000000e+04 2.591500000000000000e+04 2.598700000000000000e+04 2.591600000000000000e+04 2.621600000000000000e+04 2.611500000000000000e+04 2.608200000000000000e+04 2.577500000000000000e+04 2.607500000000000000e+04 2.613800000000000000e+04 2.622600000000000000e+04 2.597200000000000000e+04 2.614100000000000000e+04 2.650400000000000000e+04 2.614800000000000000e+04 2.587300000000000000e+04 2.607100000000000000e+04 2.596100000000000000e+04 2.622200000000000000e+04 2.626400000000000000e+04 2.616100000000000000e+04 2.603100000000000000e+04 2.646000000000000000e+04 2.640300000000000000e+04 2.647800000000000000e+04 2.640300000000000000e+04 2.679800000000000000e+04 2.632000000000000000e+04 2.642000000000000000e+04 2.619900000000000000e+04 2.658000000000000000e+04 2.664400000000000000e+04 2.643700000000000000e+04 2.601500000000000000e+04 2.643300000000000000e+04 2.668500000000000000e+04 2.671500000000000000e+04 2.633400000000000000e+04 2.656700000000000000e+04 2.619700000000000000e+04 2.654800000000000000e+04 2.673400000000000000e+04 2.670800000000000000e+04 2.668700000000000000e+04 2.693900000000000000e+04 2.646000000000000000e+04 2.661300000000000000e+04 2.657700000000000000e+04 2.667900000000000000e+04 2.668300000000000000e+04 2.679400000000000000e+04 2.673100000000000000e+04 2.651400000000000000e+04 2.666100000000000000e+04 2.636900000000000000e+04 2.637900000000000000e+04 2.627300000000000000e+04 2.660300000000000000e+04 2.672600000000000000e+04 2.658600000000000000e+04 2.664200000000000000e+04 2.642700000000000000e+04 2.636100000000000000e+04 2.668900000000000000e+04 2.583100000000000000e+04 2.636800000000000000e+04 2.666400000000000000e+04 2.666600000000000000e+04 2.641300000000000000e+04 2.649800000000000000e+04 2.638800000000000000e+04 2.631700000000000000e+04 2.628200000000000000e+04 2.643000000000000000e+04 2.645200000000000000e+04 2.630200000000000000e+04 2.637300000000000000e+04 2.632100000000000000e+04 2.637400000000000000e+04 2.655600000000000000e+04 2.649100000000000000e+04 2.662500000000000000e+04 2.636300000000000000e+04 2.616100000000000000e+04 2.642800000000000000e+04 2.646100000000000000e+04 2.661100000000000000e+04 2.658800000000000000e+04 2.665100000000000000e+04 2.649400000000000000e+04 2.691700000000000000e+04 2.661100000000000000e+04 2.684100000000000000e+04 2.682200000000000000e+04 2.703100000000000000e+04 2.678900000000000000e+04 2.683200000000000000e+04 2.685600000000000000e+04 2.661100000000000000e+04 2.664800000000000000e+04 2.676000000000000000e+04 2.666900000000000000e+04 2.626400000000000000e+04 2.696700000000000000e+04 2.721200000000000000e+04 2.677500000000000000e+04 2.675800000000000000e+04 2.677900000000000000e+04 2.693800000000000000e+04 2.680400000000000000e+04 2.658000000000000000e+04 2.677400000000000000e+04 2.665600000000000000e+04 2.651000000000000000e+04 2.677800000000000000e+04 2.679200000000000000e+04 2.655900000000000000e+04 2.666100000000000000e+04 2.662500000000000000e+04 2.672200000000000000e+04 2.677300000000000000e+04 2.678300000000000000e+04 2.660900000000000000e+04 2.641000000000000000e+04 2.678900000000000000e+04 2.699300000000000000e+04 2.702400000000000000e+04 2.709900000000000000e+04 2.685900000000000000e+04 2.714700000000000000e+04 2.689400000000000000e+04 2.724800000000000000e+04 2.709600000000000000e+04 2.745300000000000000e+04 2.742300000000000000e+04 2.726800000000000000e+04 2.744000000000000000e+04 2.723000000000000000e+04 2.744600000000000000e+04 2.749600000000000000e+04 2.742400000000000000e+04 2.765800000000000000e+04 2.714000000000000000e+04 2.747700000000000000e+04 2.752800000000000000e+04 2.722200000000000000e+04 2.716500000000000000e+04 2.713700000000000000e+04 2.702900000000000000e+04 2.698500000000000000e+04 2.685300000000000000e+04 2.685600000000000000e+04 2.709800000000000000e+04 2.727700000000000000e+04 2.705900000000000000e+04 2.726600000000000000e+04 2.696400000000000000e+04 2.715200000000000000e+04 2.688100000000000000e+04 2.690100000000000000e+04 2.682100000000000000e+04 2.712600000000000000e+04 2.715000000000000000e+04 2.710600000000000000e+04 2.690100000000000000e+04 2.746500000000000000e+04 2.704800000000000000e+04 2.745200000000000000e+04 2.723400000000000000e+04 2.717300000000000000e+04 2.715400000000000000e+04 2.716900000000000000e+04 2.731900000000000000e+04 2.735500000000000000e+04 2.723800000000000000e+04 2.723700000000000000e+04 2.730600000000000000e+04 2.731800000000000000e+04 2.743500000000000000e+04 2.731500000000000000e+04 2.692400000000000000e+04 2.724000000000000000e+04 2.741700000000000000e+04 2.746500000000000000e+04 2.699600000000000000e+04 2.732500000000000000e+04 2.706300000000000000e+04 2.712900000000000000e+04 2.728400000000000000e+04 2.732100000000000000e+04 2.750100000000000000e+04 2.763900000000000000e+04 2.773400000000000000e+04 2.765300000000000000e+04 2.776100000000000000e+04 2.784300000000000000e+04 2.751300000000000000e+04 2.758500000000000000e+04 2.755000000000000000e+04 2.737300000000000000e+04 2.732600000000000000e+04 2.728500000000000000e+04 2.746600000000000000e+04 2.722400000000000000e+04 2.755300000000000000e+04 2.722700000000000000e+04 2.738500000000000000e+04 2.702000000000000000e+04 2.711300000000000000e+04 2.752300000000000000e+04 2.706300000000000000e+04 2.759800000000000000e+04 2.750600000000000000e+04 2.748100000000000000e+04 2.769000000000000000e+04 2.772700000000000000e+04 2.760800000000000000e+04 2.740900000000000000e+04 2.760500000000000000e+04 2.744500000000000000e+04 2.770500000000000000e+04 2.756600000000000000e+04 2.736500000000000000e+04 2.754000000000000000e+04 2.716600000000000000e+04 2.704100000000000000e+04 2.717900000000000000e+04 2.704900000000000000e+04 2.736000000000000000e+04 2.721100000000000000e+04 2.711800000000000000e+04 2.742100000000000000e+04 2.718300000000000000e+04 2.738700000000000000e+04 2.745400000000000000e+04 2.771800000000000000e+04 2.779000000000000000e+04 2.753500000000000000e+04 2.778900000000000000e+04 2.780100000000000000e+04 2.804400000000000000e+04 2.782100000000000000e+04 2.744600000000000000e+04 2.749100000000000000e+04 2.736300000000000000e+04 2.766100000000000000e+04 2.768800000000000000e+04 2.768100000000000000e+04 2.761900000000000000e+04 2.762000000000000000e+04 2.776400000000000000e+04 2.760900000000000000e+04 2.766200000000000000e+04 2.820200000000000000e+04 2.768800000000000000e+04 2.769600000000000000e+04 2.761900000000000000e+04 2.786800000000000000e+04 2.798900000000000000e+04 2.780300000000000000e+04 2.831800000000000000e+04 2.798600000000000000e+04 2.813100000000000000e+04 2.841500000000000000e+04 2.808800000000000000e+04 2.831000000000000000e+04 2.819700000000000000e+04 2.818000000000000000e+04 2.829400000000000000e+04 2.836100000000000000e+04 2.806000000000000000e+04 2.808600000000000000e+04 2.852900000000000000e+04 2.807400000000000000e+04 2.833000000000000000e+04 2.812900000000000000e+04 2.783200000000000000e+04 2.805100000000000000e+04 2.796000000000000000e+04 2.788900000000000000e+04 2.802500000000000000e+04 2.792000000000000000e+04 2.780100000000000000e+04 2.775900000000000000e+04 2.819200000000000000e+04 2.766700000000000000e+04 2.790100000000000000e+04 2.779500000000000000e+04 2.782600000000000000e+04 2.793100000000000000e+04 2.797400000000000000e+04 2.774000000000000000e+04 2.782000000000000000e+04 2.802100000000000000e+04 2.774800000000000000e+04 2.767500000000000000e+04 2.793800000000000000e+04 2.761400000000000000e+04 2.790500000000000000e+04 2.770900000000000000e+04 2.733000000000000000e+04 2.747900000000000000e+04 2.761300000000000000e+04 2.715200000000000000e+04 2.756000000000000000e+04 2.769400000000000000e+04 2.762700000000000000e+04 2.770500000000000000e+04 2.759200000000000000e+04 2.777400000000000000e+04 2.767400000000000000e+04 2.771400000000000000e+04 2.767200000000000000e+04 2.747500000000000000e+04 2.761800000000000000e+04 2.779700000000000000e+04 2.764200000000000000e+04 2.765100000000000000e+04 2.762000000000000000e+04 2.757900000000000000e+04 2.796300000000000000e+04 2.837700000000000000e+04 2.780200000000000000e+04 2.776100000000000000e+04 2.785300000000000000e+04 2.804600000000000000e+04 2.795500000000000000e+04 2.834600000000000000e+04 2.784800000000000000e+04 2.781900000000000000e+04 2.793300000000000000e+04 2.785200000000000000e+04 2.796000000000000000e+04 2.793100000000000000e+04 2.784200000000000000e+04 2.807500000000000000e+04 2.793200000000000000e+04 2.792100000000000000e+04 2.797200000000000000e+04 2.758700000000000000e+04 2.819400000000000000e+04 2.780300000000000000e+04 2.789600000000000000e+04 2.803200000000000000e+04 2.775600000000000000e+04 2.837700000000000000e+04 2.813400000000000000e+04 2.792200000000000000e+04 2.790900000000000000e+04 2.810500000000000000e+04 2.789200000000000000e+04 2.825700000000000000e+04 2.823700000000000000e+04 2.809800000000000000e+04 2.795400000000000000e+04 2.788400000000000000e+04 2.794300000000000000e+04 2.813200000000000000e+04 2.784700000000000000e+04 2.833200000000000000e+04 2.811300000000000000e+04 2.794000000000000000e+04 2.775700000000000000e+04 2.762000000000000000e+04 2.754900000000000000e+04 2.749300000000000000e+04 2.763000000000000000e+04 2.773100000000000000e+04 2.790800000000000000e+04 2.781000000000000000e+04 2.740700000000000000e+04 2.830800000000000000e+04 2.782700000000000000e+04 2.799700000000000000e+04 2.829700000000000000e+04 2.801600000000000000e+04 2.838700000000000000e+04 2.795600000000000000e+04 2.786900000000000000e+04 2.790000000000000000e+04 2.761700000000000000e+04 2.783600000000000000e+04 2.825800000000000000e+04 2.839900000000000000e+04 2.800600000000000000e+04 2.802500000000000000e+04 2.793200000000000000e+04 2.788800000000000000e+04 2.804300000000000000e+04 2.803100000000000000e+04 2.795700000000000000e+04 2.816400000000000000e+04 2.793100000000000000e+04 2.816800000000000000e+04 2.807500000000000000e+04 2.833800000000000000e+04 2.823200000000000000e+04 2.819000000000000000e+04 2.804400000000000000e+04 2.821200000000000000e+04 2.794800000000000000e+04 2.780700000000000000e+04 2.827000000000000000e+04 2.810100000000000000e+04 2.832000000000000000e+04 2.829900000000000000e+04 2.834300000000000000e+04 2.829500000000000000e+04 2.825100000000000000e+04 2.823600000000000000e+04 2.825200000000000000e+04 2.834600000000000000e+04 2.843100000000000000e+04 2.853100000000000000e+04 2.870200000000000000e+04 2.871900000000000000e+04 2.869500000000000000e+04 2.894500000000000000e+04 2.863700000000000000e+04 2.848900000000000000e+04 2.881400000000000000e+04 2.887700000000000000e+04 2.839000000000000000e+04 2.856800000000000000e+04 2.843000000000000000e+04 2.861400000000000000e+04 2.832300000000000000e+04 2.852100000000000000e+04 2.822200000000000000e+04 2.846400000000000000e+04 2.875700000000000000e+04 2.855300000000000000e+04 2.858200000000000000e+04 2.869800000000000000e+04 2.862100000000000000e+04 2.861700000000000000e+04 2.863000000000000000e+04 2.850600000000000000e+04 2.912500000000000000e+04 2.845200000000000000e+04 2.872200000000000000e+04 2.865500000000000000e+04 2.868000000000000000e+04 2.914000000000000000e+04 2.888600000000000000e+04 2.865300000000000000e+04 2.907500000000000000e+04 2.861300000000000000e+04 2.871500000000000000e+04 2.886700000000000000e+04 2.920100000000000000e+04 2.877300000000000000e+04 2.893900000000000000e+04 2.902900000000000000e+04 2.887900000000000000e+04 2.883500000000000000e+04 2.895100000000000000e+04 2.922800000000000000e+04 2.897300000000000000e+04 2.882700000000000000e+04 2.872400000000000000e+04 2.909700000000000000e+04 2.899400000000000000e+04 2.876100000000000000e+04 2.881000000000000000e+04 2.899600000000000000e+04 2.902400000000000000e+04 2.864300000000000000e+04 2.867800000000000000e+04 2.912100000000000000e+04 2.926000000000000000e+04 2.894500000000000000e+04 2.853400000000000000e+04 2.910100000000000000e+04 2.924500000000000000e+04 2.906000000000000000e+04 2.895700000000000000e+04 2.907300000000000000e+04 2.913700000000000000e+04 2.915100000000000000e+04 2.892600000000000000e+04 2.903900000000000000e+04 2.916300000000000000e+04 2.923900000000000000e+04 2.898800000000000000e+04 2.911700000000000000e+04 2.906900000000000000e+04 2.903000000000000000e+04 2.915600000000000000e+04 2.921700000000000000e+04 2.921500000000000000e+04 2.899700000000000000e+04 2.875500000000000000e+04 2.882100000000000000e+04 2.830600000000000000e+04 2.883500000000000000e+04 2.886000000000000000e+04 2.874500000000000000e+04 2.890500000000000000e+04 2.867800000000000000e+04 2.863400000000000000e+04 2.879100000000000000e+04 2.880200000000000000e+04 2.902400000000000000e+04 2.878700000000000000e+04 2.890000000000000000e+04 2.877300000000000000e+04 2.910200000000000000e+04 2.915400000000000000e+04 2.880800000000000000e+04 2.884100000000000000e+04 2.895800000000000000e+04 2.907300000000000000e+04 2.911400000000000000e+04 2.938000000000000000e+04 2.919400000000000000e+04 2.924400000000000000e+04 2.923100000000000000e+04 2.924200000000000000e+04 2.919500000000000000e+04 2.954400000000000000e+04 2.948100000000000000e+04 2.906600000000000000e+04 2.886000000000000000e+04 2.928100000000000000e+04 2.929800000000000000e+04 2.913600000000000000e+04 2.906700000000000000e+04 2.884000000000000000e+04 2.883800000000000000e+04 2.892700000000000000e+04 2.896200000000000000e+04 2.906400000000000000e+04 2.874000000000000000e+04 2.919100000000000000e+04 2.896300000000000000e+04 2.914200000000000000e+04 2.889900000000000000e+04 2.901300000000000000e+04 2.896600000000000000e+04 2.901300000000000000e+04 2.924800000000000000e+04 2.916300000000000000e+04 2.941600000000000000e+04 2.948800000000000000e+04 2.921500000000000000e+04 2.971000000000000000e+04 2.934200000000000000e+04 2.953300000000000000e+04 2.891800000000000000e+04 2.903600000000000000e+04 2.909400000000000000e+04 2.938600000000000000e+04 2.922600000000000000e+04 2.925600000000000000e+04 2.931900000000000000e+04 2.923600000000000000e+04 2.928900000000000000e+04 2.955700000000000000e+04 2.948900000000000000e+04 2.953000000000000000e+04 2.942200000000000000e+04 2.939300000000000000e+04 2.913100000000000000e+04 2.943700000000000000e+04 2.867100000000000000e+04 2.910600000000000000e+04 2.943100000000000000e+04 2.905700000000000000e+04 2.921500000000000000e+04 2.945900000000000000e+04 2.923700000000000000e+04 2.939900000000000000e+04 2.955900000000000000e+04 2.957400000000000000e+04 2.974700000000000000e+04 2.934600000000000000e+04 2.994800000000000000e+04 2.969600000000000000e+04 2.940700000000000000e+04 2.969100000000000000e+04 2.955000000000000000e+04 2.959200000000000000e+04 2.961400000000000000e+04 2.998400000000000000e+04 2.999700000000000000e+04 2.964800000000000000e+04 2.987000000000000000e+04 3.000400000000000000e+04 2.961600000000000000e+04 2.989600000000000000e+04 2.986700000000000000e+04 2.999600000000000000e+04 2.954400000000000000e+04 2.970700000000000000e+04 2.970600000000000000e+04 2.969600000000000000e+04 2.963900000000000000e+04 2.963100000000000000e+04 3.008200000000000000e+04 2.959800000000000000e+04 2.974600000000000000e+04 2.974300000000000000e+04 2.968000000000000000e+04 2.959600000000000000e+04 2.930800000000000000e+04 2.953500000000000000e+04 2.978900000000000000e+04 2.977000000000000000e+04 2.988000000000000000e+04 2.988700000000000000e+04 3.007900000000000000e+04 2.954300000000000000e+04 3.004700000000000000e+04 2.998200000000000000e+04 3.000700000000000000e+04 3.015100000000000000e+04 3.000800000000000000e+04 3.026300000000000000e+04 3.003300000000000000e+04 3.006500000000000000e+04 2.944500000000000000e+04 2.963200000000000000e+04 2.951100000000000000e+04 2.989900000000000000e+04 2.959300000000000000e+04 2.977600000000000000e+04 2.984200000000000000e+04 2.956400000000000000e+04 2.963200000000000000e+04 2.938700000000000000e+04 2.904700000000000000e+04 2.944500000000000000e+04 2.975900000000000000e+04 2.979300000000000000e+04 2.996700000000000000e+04 2.957100000000000000e+04 2.964800000000000000e+04 2.949500000000000000e+04 2.951300000000000000e+04 2.986800000000000000e+04 2.945000000000000000e+04 2.962200000000000000e+04 2.918600000000000000e+04 2.949100000000000000e+04 2.958000000000000000e+04 2.938900000000000000e+04 2.927100000000000000e+04 2.943300000000000000e+04 2.922400000000000000e+04 2.932700000000000000e+04 2.921900000000000000e+04 2.971900000000000000e+04 3.009200000000000000e+04 2.960800000000000000e+04 2.941900000000000000e+04 2.938300000000000000e+04 2.966500000000000000e+04 2.943000000000000000e+04 2.987700000000000000e+04 2.970000000000000000e+04 2.982700000000000000e+04 2.949100000000000000e+04 2.932100000000000000e+04 2.928200000000000000e+04 2.936500000000000000e+04 2.914200000000000000e+04 2.921100000000000000e+04 2.932900000000000000e+04 2.934000000000000000e+04 2.970400000000000000e+04 2.964500000000000000e+04 2.955500000000000000e+04 2.945300000000000000e+04 2.925500000000000000e+04 2.931000000000000000e+04 2.912900000000000000e+04 2.960600000000000000e+04 2.956900000000000000e+04 2.942800000000000000e+04 2.933900000000000000e+04 2.928900000000000000e+04 2.949500000000000000e+04 2.939500000000000000e+04 2.950000000000000000e+04 2.985200000000000000e+04 2.970400000000000000e+04 2.953100000000000000e+04 2.945600000000000000e+04 2.954200000000000000e+04 2.934000000000000000e+04 2.906500000000000000e+04 2.934000000000000000e+04 2.910300000000000000e+04 2.938400000000000000e+04 2.985200000000000000e+04 2.966500000000000000e+04 3.002000000000000000e+04 2.944100000000000000e+04 2.990600000000000000e+04 2.963400000000000000e+04 2.948000000000000000e+04 2.986300000000000000e+04 2.963900000000000000e+04 2.981900000000000000e+04 2.999400000000000000e+04 2.965100000000000000e+04 2.981500000000000000e+04 2.982000000000000000e+04 2.977100000000000000e+04 2.993600000000000000e+04 2.962300000000000000e+04 2.999400000000000000e+04 2.983100000000000000e+04 3.005100000000000000e+04 3.028600000000000000e+04 3.056200000000000000e+04 3.071700000000000000e+04 3.041700000000000000e+04 3.021600000000000000e+04 3.055900000000000000e+04 3.055300000000000000e+04 3.026900000000000000e+04 3.023500000000000000e+04 3.055700000000000000e+04 3.074500000000000000e+04 3.074000000000000000e+04 3.053900000000000000e+04 3.067000000000000000e+04 3.063000000000000000e+04 3.047100000000000000e+04 3.029600000000000000e+04 3.000600000000000000e+04 3.004000000000000000e+04 3.029200000000000000e+04 3.018800000000000000e+04 3.032300000000000000e+04 3.008500000000000000e+04 3.050800000000000000e+04 3.051600000000000000e+04 3.038400000000000000e+04 3.028100000000000000e+04 2.989600000000000000e+04 2.971700000000000000e+04 3.003100000000000000e+04 3.040900000000000000e+04 3.037700000000000000e+04 2.973300000000000000e+04 3.015600000000000000e+04 3.003800000000000000e+04 2.980100000000000000e+04 3.025700000000000000e+04 3.001700000000000000e+04 3.053000000000000000e+04 2.990200000000000000e+04 3.025200000000000000e+04 3.027500000000000000e+04 3.010400000000000000e+04 3.017900000000000000e+04 3.020100000000000000e+04 3.066600000000000000e+04 3.027500000000000000e+04 3.008100000000000000e+04 3.055600000000000000e+04 3.051900000000000000e+04 3.048300000000000000e+04 3.035100000000000000e+04 3.031100000000000000e+04 3.040300000000000000e+04 3.065200000000000000e+04 3.049900000000000000e+04 3.025000000000000000e+04 3.005200000000000000e+04 3.026500000000000000e+04 3.034600000000000000e+04 3.031400000000000000e+04 3.044300000000000000e+04 3.045900000000000000e+04 3.010400000000000000e+04 3.040600000000000000e+04 3.037700000000000000e+04 3.002900000000000000e+04 3.045300000000000000e+04 3.037200000000000000e+04 3.024000000000000000e+04 3.072900000000000000e+04 3.069700000000000000e+04 3.065100000000000000e+04 3.055700000000000000e+04 3.059200000000000000e+04 2.976000000000000000e+04 3.025400000000000000e+04 3.017700000000000000e+04 3.039500000000000000e+04 3.044400000000000000e+04 3.065700000000000000e+04 3.060800000000000000e+04 3.055700000000000000e+04 3.046200000000000000e+04 3.084400000000000000e+04 3.036800000000000000e+04 3.053500000000000000e+04 3.063100000000000000e+04 3.081900000000000000e+04 3.053100000000000000e+04 3.083100000000000000e+04 3.109100000000000000e+04 3.062300000000000000e+04 3.111300000000000000e+04 3.085500000000000000e+04 3.074200000000000000e+04 3.078800000000000000e+04 3.045700000000000000e+04 3.084300000000000000e+04 3.067600000000000000e+04 3.044600000000000000e+04 3.062300000000000000e+04 3.088100000000000000e+04 3.066300000000000000e+04 3.057600000000000000e+04 3.051000000000000000e+04 3.064400000000000000e+04 3.045000000000000000e+04 3.075200000000000000e+04 3.039500000000000000e+04 3.018600000000000000e+04 3.011900000000000000e+04 3.056600000000000000e+04 3.054300000000000000e+04 3.033000000000000000e+04 3.079300000000000000e+04 3.067400000000000000e+04 3.058500000000000000e+04 3.039700000000000000e+04 3.063700000000000000e+04 3.021600000000000000e+04 3.040900000000000000e+04 3.025200000000000000e+04 3.027300000000000000e+04 2.992800000000000000e+04 2.994900000000000000e+04 3.002700000000000000e+04 3.028600000000000000e+04 2.998100000000000000e+04 2.989400000000000000e+04 2.988800000000000000e+04 3.001300000000000000e+04 3.030500000000000000e+04 3.036100000000000000e+04 3.017000000000000000e+04 3.016700000000000000e+04 3.037900000000000000e+04 3.066100000000000000e+04 3.057900000000000000e+04 3.058400000000000000e+04 3.061100000000000000e+04 3.066300000000000000e+04 3.075500000000000000e+04 3.074000000000000000e+04 3.077300000000000000e+04 3.081200000000000000e+04 3.048100000000000000e+04 3.143300000000000000e+04 3.094400000000000000e+04 3.041500000000000000e+04 3.092100000000000000e+04 3.060100000000000000e+04 3.101200000000000000e+04 3.047900000000000000e+04 3.105800000000000000e+04 3.091200000000000000e+04 3.092300000000000000e+04 3.083600000000000000e+04 3.114100000000000000e+04 3.081400000000000000e+04 3.128900000000000000e+04 3.106500000000000000e+04 3.096600000000000000e+04 3.087800000000000000e+04 3.098600000000000000e+04 3.146200000000000000e+04 3.149700000000000000e+04 3.129900000000000000e+04 3.107600000000000000e+04 3.112500000000000000e+04 3.143000000000000000e+04 3.113700000000000000e+04 3.096900000000000000e+04 3.100000000000000000e+04 3.113700000000000000e+04 3.098900000000000000e+04 3.109900000000000000e+04 3.091800000000000000e+04 3.125800000000000000e+04 3.104600000000000000e+04 3.105400000000000000e+04 3.105700000000000000e+04 3.110600000000000000e+04 3.113700000000000000e+04 3.089200000000000000e+04 3.072800000000000000e+04 3.093100000000000000e+04 3.112600000000000000e+04 3.086000000000000000e+04 3.105400000000000000e+04 3.128400000000000000e+04 3.119200000000000000e+04 3.104300000000000000e+04 3.119400000000000000e+04 3.122500000000000000e+04 3.108100000000000000e+04 3.133200000000000000e+04 3.078800000000000000e+04 3.115200000000000000e+04 3.102200000000000000e+04 3.109400000000000000e+04 3.125900000000000000e+04 3.126900000000000000e+04 3.107100000000000000e+04 3.153600000000000000e+04 3.114700000000000000e+04 3.136100000000000000e+04 3.128200000000000000e+04 3.124500000000000000e+04 3.132600000000000000e+04 3.118700000000000000e+04 3.112200000000000000e+04 3.151100000000000000e+04 3.144500000000000000e+04 3.124400000000000000e+04 3.114300000000000000e+04 3.172500000000000000e+04 3.130700000000000000e+04 3.102900000000000000e+04 3.111500000000000000e+04 3.150000000000000000e+04 3.160300000000000000e+04 3.181700000000000000e+04 3.160700000000000000e+04 3.181000000000000000e+04 3.152400000000000000e+04 3.186300000000000000e+04 3.149500000000000000e+04 3.180300000000000000e+04 3.158000000000000000e+04 3.115600000000000000e+04 3.172300000000000000e+04 3.162300000000000000e+04 3.173600000000000000e+04 3.150200000000000000e+04 3.151300000000000000e+04 3.138400000000000000e+04 3.158800000000000000e+04 3.146400000000000000e+04 3.130600000000000000e+04 3.132800000000000000e+04 3.120900000000000000e+04 3.162600000000000000e+04 3.133200000000000000e+04 3.141000000000000000e+04 3.146800000000000000e+04 3.124200000000000000e+04 3.162400000000000000e+04 3.149400000000000000e+04 3.177000000000000000e+04 3.161300000000000000e+04 3.185800000000000000e+04 3.141900000000000000e+04 3.154800000000000000e+04 3.190500000000000000e+04 3.155000000000000000e+04 3.134700000000000000e+04 3.157800000000000000e+04 3.174100000000000000e+04 3.135500000000000000e+04 3.167400000000000000e+04 3.140300000000000000e+04 3.168200000000000000e+04 3.180000000000000000e+04 3.182400000000000000e+04 3.156200000000000000e+04 3.201700000000000000e+04 3.173200000000000000e+04 3.143200000000000000e+04 3.163900000000000000e+04 3.189500000000000000e+04 3.222000000000000000e+04 3.183000000000000000e+04 3.169800000000000000e+04 3.187000000000000000e+04 3.188100000000000000e+04 3.159500000000000000e+04 3.198300000000000000e+04 3.187700000000000000e+04 3.146600000000000000e+04 3.184800000000000000e+04 3.188000000000000000e+04 3.157600000000000000e+04 3.138600000000000000e+04 3.179400000000000000e+04 3.170800000000000000e+04 3.185300000000000000e+04 3.183000000000000000e+04 3.168700000000000000e+04 3.188900000000000000e+04 3.144100000000000000e+04 3.164900000000000000e+04 3.181800000000000000e+04 3.177800000000000000e+04 3.183300000000000000e+04 3.169800000000000000e+04 3.146600000000000000e+04 3.136300000000000000e+04 3.147400000000000000e+04 3.161800000000000000e+04 3.192400000000000000e+04 3.139100000000000000e+04 3.144200000000000000e+04 3.132900000000000000e+04 3.142300000000000000e+04 3.162600000000000000e+04 3.139200000000000000e+04 3.135600000000000000e+04 3.147400000000000000e+04 3.161500000000000000e+04 3.175500000000000000e+04 3.131300000000000000e+04 3.133400000000000000e+04 3.092900000000000000e+04 3.106000000000000000e+04 3.123100000000000000e+04 3.108100000000000000e+04 3.114200000000000000e+04 3.135000000000000000e+04 3.110800000000000000e+04 3.099500000000000000e+04 3.116100000000000000e+04 3.107300000000000000e+04 3.098800000000000000e+04 3.102400000000000000e+04 3.095800000000000000e+04 3.099700000000000000e+04 3.120600000000000000e+04 3.074300000000000000e+04 3.115900000000000000e+04 3.127300000000000000e+04 3.125100000000000000e+04 3.110000000000000000e+04 3.086700000000000000e+04 3.114200000000000000e+04 3.109200000000000000e+04 3.139500000000000000e+04 3.112200000000000000e+04 3.116000000000000000e+04 3.138000000000000000e+04 3.105400000000000000e+04 3.139000000000000000e+04 3.132600000000000000e+04 3.174700000000000000e+04 3.170600000000000000e+04 3.130300000000000000e+04 3.126000000000000000e+04 3.115200000000000000e+04 3.129700000000000000e+04 3.110600000000000000e+04 3.147200000000000000e+04 3.121200000000000000e+04 3.124300000000000000e+04 3.138400000000000000e+04 3.128300000000000000e+04 3.111600000000000000e+04 3.152300000000000000e+04 3.157600000000000000e+04 3.145200000000000000e+04 3.120700000000000000e+04 3.144800000000000000e+04 3.128700000000000000e+04 3.121600000000000000e+04 3.149100000000000000e+04 3.105900000000000000e+04 3.128800000000000000e+04 3.174600000000000000e+04 3.111500000000000000e+04 3.101200000000000000e+04 3.120000000000000000e+04 3.127200000000000000e+04 3.159900000000000000e+04 3.124000000000000000e+04 3.134300000000000000e+04 3.114600000000000000e+04 3.133500000000000000e+04 3.162900000000000000e+04 3.158200000000000000e+04 3.139100000000000000e+04 3.145700000000000000e+04 3.134700000000000000e+04 3.157800000000000000e+04 3.175600000000000000e+04 3.138800000000000000e+04 3.156500000000000000e+04 3.161800000000000000e+04 3.194300000000000000e+04 3.193300000000000000e+04 3.152400000000000000e+04 3.160800000000000000e+04 3.140600000000000000e+04 3.144300000000000000e+04 3.131400000000000000e+04 3.164600000000000000e+04 3.185600000000000000e+04 3.204800000000000000e+04 3.190100000000000000e+04 3.163000000000000000e+04 3.193400000000000000e+04 3.219600000000000000e+04 3.215900000000000000e+04 3.224000000000000000e+04 3.200400000000000000e+04 3.193300000000000000e+04 3.200600000000000000e+04 3.169000000000000000e+04 3.196500000000000000e+04 3.176700000000000000e+04 3.207600000000000000e+04 3.146500000000000000e+04 3.194200000000000000e+04 3.226300000000000000e+04 3.211300000000000000e+04 3.190900000000000000e+04 3.208100000000000000e+04 3.245900000000000000e+04 3.203500000000000000e+04 3.241000000000000000e+04 3.206700000000000000e+04 3.228900000000000000e+04 3.255100000000000000e+04 3.275400000000000000e+04 3.266300000000000000e+04 3.257300000000000000e+04 3.279800000000000000e+04 3.316100000000000000e+04 3.320100000000000000e+04 3.279300000000000000e+04 3.276700000000000000e+04 3.302700000000000000e+04 3.267300000000000000e+04 3.317200000000000000e+04 3.326700000000000000e+04 3.305500000000000000e+04 3.301300000000000000e+04 3.269700000000000000e+04 3.290100000000000000e+04 3.297400000000000000e+04 3.307200000000000000e+04 3.297900000000000000e+04 3.270900000000000000e+04 3.283400000000000000e+04 3.306000000000000000e+04 3.281000000000000000e+04 3.334800000000000000e+04 3.323800000000000000e+04 3.330200000000000000e+04 3.295300000000000000e+04 3.310700000000000000e+04 3.322200000000000000e+04 3.230600000000000000e+04 3.248300000000000000e+04 3.255700000000000000e+04 3.256400000000000000e+04 3.267300000000000000e+04 3.282900000000000000e+04 3.257100000000000000e+04 3.233900000000000000e+04 3.281800000000000000e+04 3.271300000000000000e+04 3.252300000000000000e+04 3.294100000000000000e+04 3.281600000000000000e+04 3.305000000000000000e+04 3.285600000000000000e+04 3.240200000000000000e+04 3.274900000000000000e+04 3.300100000000000000e+04 3.290000000000000000e+04 3.311000000000000000e+04 3.303700000000000000e+04 3.291800000000000000e+04 3.257900000000000000e+04 3.256200000000000000e+04 3.256000000000000000e+04 3.263100000000000000e+04 3.305700000000000000e+04 3.266800000000000000e+04 3.243000000000000000e+04 3.275400000000000000e+04 3.264600000000000000e+04 3.272800000000000000e+04 3.260300000000000000e+04 3.243700000000000000e+04 3.292700000000000000e+04 3.235400000000000000e+04 3.270600000000000000e+04 3.277000000000000000e+04 3.241400000000000000e+04 3.267400000000000000e+04 3.287700000000000000e+04 3.255500000000000000e+04 3.250200000000000000e+04 3.253000000000000000e+04 3.252300000000000000e+04 3.295600000000000000e+04 3.296000000000000000e+04 3.316600000000000000e+04 3.276600000000000000e+04 3.278300000000000000e+04 3.294600000000000000e+04 3.270600000000000000e+04 3.279000000000000000e+04 3.228000000000000000e+04 3.263700000000000000e+04 3.236900000000000000e+04 3.294500000000000000e+04 3.299900000000000000e+04 3.262400000000000000e+04 3.225400000000000000e+04 3.255200000000000000e+04 3.310000000000000000e+04 3.257000000000000000e+04 3.253800000000000000e+04 3.277300000000000000e+04 3.267900000000000000e+04 3.274300000000000000e+04 3.293800000000000000e+04 3.311100000000000000e+04 3.301000000000000000e+04 3.296100000000000000e+04 3.270600000000000000e+04 3.303200000000000000e+04 3.299300000000000000e+04 3.317100000000000000e+04 3.264200000000000000e+04 3.257000000000000000e+04 3.290100000000000000e+04 3.283100000000000000e+04 3.286200000000000000e+04 3.293600000000000000e+04 3.307600000000000000e+04 3.277900000000000000e+04 3.274900000000000000e+04 3.250900000000000000e+04 3.273300000000000000e+04 3.268700000000000000e+04 3.296700000000000000e+04 3.285800000000000000e+04 3.280100000000000000e+04 3.288000000000000000e+04 3.281100000000000000e+04 3.285100000000000000e+04 3.302700000000000000e+04 3.288300000000000000e+04 3.293300000000000000e+04 3.278900000000000000e+04 3.289700000000000000e+04 3.295500000000000000e+04 3.260700000000000000e+04 3.288900000000000000e+04 3.321000000000000000e+04 3.265800000000000000e+04 3.325000000000000000e+04 3.328000000000000000e+04 3.284800000000000000e+04 3.311400000000000000e+04 3.285700000000000000e+04 3.239700000000000000e+04 3.284000000000000000e+04 3.289800000000000000e+04 3.313100000000000000e+04 3.273200000000000000e+04 3.330400000000000000e+04 3.313400000000000000e+04 3.332600000000000000e+04 3.357200000000000000e+04 3.299300000000000000e+04 3.297500000000000000e+04 3.266900000000000000e+04 3.283600000000000000e+04 3.297700000000000000e+04 3.283800000000000000e+04 3.281200000000000000e+04 3.314600000000000000e+04 3.279200000000000000e+04 3.284400000000000000e+04 3.247500000000000000e+04 3.293700000000000000e+04 3.288400000000000000e+04 3.269400000000000000e+04 3.272300000000000000e+04 3.275900000000000000e+04 3.276300000000000000e+04 3.251600000000000000e+04 3.277100000000000000e+04 3.285100000000000000e+04 3.260800000000000000e+04 3.236700000000000000e+04 3.261700000000000000e+04 3.274000000000000000e+04 3.275900000000000000e+04 3.272900000000000000e+04 3.302600000000000000e+04 3.248700000000000000e+04 3.278100000000000000e+04 3.300700000000000000e+04 3.279200000000000000e+04 3.286000000000000000e+04 3.282200000000000000e+04 3.278600000000000000e+04 3.327800000000000000e+04 3.298600000000000000e+04 3.298000000000000000e+04 3.250800000000000000e+04 3.286000000000000000e+04 3.284800000000000000e+04 3.277200000000000000e+04 3.258200000000000000e+04 3.299100000000000000e+04 3.268800000000000000e+04 3.245400000000000000e+04 3.272700000000000000e+04 3.258100000000000000e+04 3.252800000000000000e+04 3.267800000000000000e+04 3.263400000000000000e+04 3.296500000000000000e+04 3.261200000000000000e+04 3.276200000000000000e+04 3.266000000000000000e+04 3.301900000000000000e+04 3.322100000000000000e+04 3.339800000000000000e+04 3.288800000000000000e+04 3.306200000000000000e+04 3.331500000000000000e+04 3.328700000000000000e+04 3.275600000000000000e+04 3.320500000000000000e+04 3.313200000000000000e+04 3.283900000000000000e+04 3.314300000000000000e+04 3.286100000000000000e+04 3.329100000000000000e+04 3.325900000000000000e+04 3.316900000000000000e+04 3.287900000000000000e+04 3.325000000000000000e+04 3.280300000000000000e+04 3.302800000000000000e+04 3.309800000000000000e+04 3.290600000000000000e+04 3.337600000000000000e+04 3.302200000000000000e+04 3.328500000000000000e+04 3.331900000000000000e+04 3.361200000000000000e+04 3.349500000000000000e+04 3.320400000000000000e+04 3.355200000000000000e+04 3.345600000000000000e+04 3.356600000000000000e+04 3.322300000000000000e+04 3.302700000000000000e+04 3.316500000000000000e+04 3.334700000000000000e+04 3.337400000000000000e+04 3.334000000000000000e+04 3.333900000000000000e+04 3.332100000000000000e+04 3.318100000000000000e+04 3.349300000000000000e+04 3.346800000000000000e+04 3.287800000000000000e+04 3.290500000000000000e+04 3.300300000000000000e+04 3.289600000000000000e+04 3.276800000000000000e+04 3.266500000000000000e+04 3.280300000000000000e+04 3.268100000000000000e+04 3.278800000000000000e+04 3.258900000000000000e+04 3.221600000000000000e+04 3.273300000000000000e+04 3.267900000000000000e+04 3.298900000000000000e+04 3.301200000000000000e+04 3.277300000000000000e+04 3.306400000000000000e+04 3.284900000000000000e+04 3.327200000000000000e+04 3.331500000000000000e+04 3.318000000000000000e+04 3.293800000000000000e+04 3.320700000000000000e+04 3.328400000000000000e+04 3.325100000000000000e+04 3.313700000000000000e+04 3.310000000000000000e+04 3.327300000000000000e+04 3.327600000000000000e+04 3.352100000000000000e+04 3.366800000000000000e+04 3.357400000000000000e+04 3.398800000000000000e+04 3.347400000000000000e+04 3.374300000000000000e+04 3.370400000000000000e+04 3.386500000000000000e+04 3.362600000000000000e+04 3.360300000000000000e+04 3.357000000000000000e+04 3.391200000000000000e+04 3.363200000000000000e+04 3.324400000000000000e+04 3.317000000000000000e+04 3.411900000000000000e+04 3.323300000000000000e+04 3.348500000000000000e+04 3.367900000000000000e+04 3.325500000000000000e+04 3.340000000000000000e+04 3.338700000000000000e+04 3.335500000000000000e+04 3.350100000000000000e+04 3.337400000000000000e+04 3.378100000000000000e+04 3.351100000000000000e+04 3.353600000000000000e+04 3.361300000000000000e+04 3.356200000000000000e+04 3.388300000000000000e+04 3.399700000000000000e+04 3.320200000000000000e+04 3.344800000000000000e+04 3.364700000000000000e+04 3.334600000000000000e+04 3.370200000000000000e+04 3.336000000000000000e+04 3.328100000000000000e+04 3.356700000000000000e+04 3.329300000000000000e+04 3.352800000000000000e+04 3.367100000000000000e+04 3.369600000000000000e+04 3.356700000000000000e+04 3.345400000000000000e+04 3.356600000000000000e+04 3.334000000000000000e+04 3.361600000000000000e+04 3.365200000000000000e+04 3.351300000000000000e+04 3.346200000000000000e+04 3.383600000000000000e+04 3.354000000000000000e+04 3.331900000000000000e+04 3.369300000000000000e+04 3.343200000000000000e+04 3.365400000000000000e+04 3.354200000000000000e+04 3.371400000000000000e+04 3.349700000000000000e+04 3.373400000000000000e+04 3.349200000000000000e+04 3.345300000000000000e+04 3.362300000000000000e+04 3.377000000000000000e+04 3.391100000000000000e+04 3.400400000000000000e+04 3.383500000000000000e+04 3.364800000000000000e+04 3.373200000000000000e+04 3.365200000000000000e+04 3.374200000000000000e+04 3.370500000000000000e+04 3.399100000000000000e+04 3.426400000000000000e+04 3.403800000000000000e+04 3.402100000000000000e+04 3.405600000000000000e+04 3.408100000000000000e+04 3.389900000000000000e+04 3.422400000000000000e+04 3.389600000000000000e+04 3.407700000000000000e+04 3.434300000000000000e+04 3.439100000000000000e+04 3.399100000000000000e+04 3.416400000000000000e+04 3.454300000000000000e+04 3.419500000000000000e+04 3.435800000000000000e+04 3.465300000000000000e+04 3.427200000000000000e+04 3.413800000000000000e+04 3.415500000000000000e+04 3.453100000000000000e+04 3.404300000000000000e+04 3.360600000000000000e+04 3.406700000000000000e+04 3.408900000000000000e+04 3.409900000000000000e+04 3.399100000000000000e+04 3.378000000000000000e+04 3.394700000000000000e+04 3.422900000000000000e+04 3.407300000000000000e+04 3.354700000000000000e+04 3.365500000000000000e+04 3.384800000000000000e+04 3.350000000000000000e+04 3.362100000000000000e+04 3.376700000000000000e+04 3.374900000000000000e+04 3.351600000000000000e+04 3.433200000000000000e+04 3.358100000000000000e+04 3.397500000000000000e+04 3.358500000000000000e+04 3.442800000000000000e+04 3.411100000000000000e+04 3.356300000000000000e+04 3.349300000000000000e+04 3.380100000000000000e+04 3.360100000000000000e+04 3.366600000000000000e+04 3.391200000000000000e+04 3.396200000000000000e+04 3.385900000000000000e+04 3.408800000000000000e+04 3.375100000000000000e+04 3.387900000000000000e+04 3.380200000000000000e+04 3.358600000000000000e+04 3.374300000000000000e+04 3.376400000000000000e+04 3.353000000000000000e+04 3.365700000000000000e+04 3.379900000000000000e+04 3.367200000000000000e+04 3.370200000000000000e+04 3.380300000000000000e+04 3.356400000000000000e+04 3.348400000000000000e+04 3.379200000000000000e+04 3.353300000000000000e+04 3.358900000000000000e+04 3.342300000000000000e+04 3.330400000000000000e+04 3.345500000000000000e+04 3.354700000000000000e+04 3.357100000000000000e+04 3.387600000000000000e+04 3.352900000000000000e+04 3.343500000000000000e+04 3.380400000000000000e+04 3.388300000000000000e+04 3.369700000000000000e+04 3.375600000000000000e+04 3.407600000000000000e+04 3.419600000000000000e+04 3.376900000000000000e+04 3.373900000000000000e+04 3.367200000000000000e+04 3.342000000000000000e+04 3.400200000000000000e+04 3.423900000000000000e+04 3.438300000000000000e+04 3.377800000000000000e+04 3.393200000000000000e+04 3.383500000000000000e+04 3.399700000000000000e+04 3.393700000000000000e+04 3.392400000000000000e+04 3.373900000000000000e+04 3.365700000000000000e+04 3.388700000000000000e+04 3.421300000000000000e+04 3.411200000000000000e+04 3.392400000000000000e+04 3.458300000000000000e+04 3.419800000000000000e+04 3.414400000000000000e+04 3.462200000000000000e+04 3.414500000000000000e+04 3.470700000000000000e+04 3.428100000000000000e+04 3.394300000000000000e+04 3.414100000000000000e+04 3.429200000000000000e+04 3.389300000000000000e+04 3.392500000000000000e+04 3.408700000000000000e+04 3.416600000000000000e+04 3.417300000000000000e+04 3.437600000000000000e+04 3.419500000000000000e+04 3.418900000000000000e+04 3.425600000000000000e+04 3.404900000000000000e+04 3.433100000000000000e+04 3.409600000000000000e+04 3.456700000000000000e+04 3.415900000000000000e+04 3.385300000000000000e+04 3.396700000000000000e+04 3.397300000000000000e+04 3.415400000000000000e+04 3.421800000000000000e+04 3.373100000000000000e+04 3.380900000000000000e+04 3.346000000000000000e+04 3.388300000000000000e+04 3.422000000000000000e+04 3.379900000000000000e+04 3.391800000000000000e+04 3.434100000000000000e+04 3.409200000000000000e+04 3.404800000000000000e+04 3.421500000000000000e+04 3.414300000000000000e+04 3.422300000000000000e+04 3.391600000000000000e+04 3.379200000000000000e+04 3.375800000000000000e+04 3.351500000000000000e+04 3.387300000000000000e+04 3.395900000000000000e+04 3.358500000000000000e+04 3.366800000000000000e+04 3.351700000000000000e+04 3.375100000000000000e+04 3.378000000000000000e+04 3.410800000000000000e+04 3.364900000000000000e+04 3.383200000000000000e+04 3.391100000000000000e+04 3.368300000000000000e+04 3.363300000000000000e+04 3.442200000000000000e+04 3.399900000000000000e+04 3.418800000000000000e+04 3.402000000000000000e+04 3.421000000000000000e+04 3.401200000000000000e+04 3.447500000000000000e+04 3.442700000000000000e+04 3.418200000000000000e+04 3.401000000000000000e+04 3.407900000000000000e+04 3.444400000000000000e+04 3.446200000000000000e+04 3.461800000000000000e+04 3.439400000000000000e+04 3.414800000000000000e+04 3.440000000000000000e+04 3.404200000000000000e+04 3.409400000000000000e+04 3.397800000000000000e+04 3.393500000000000000e+04 3.388900000000000000e+04 3.377400000000000000e+04 3.377700000000000000e+04 3.383500000000000000e+04 3.356300000000000000e+04 3.348300000000000000e+04 3.414300000000000000e+04 3.393400000000000000e+04 3.441100000000000000e+04 3.405200000000000000e+04 3.427400000000000000e+04 3.450800000000000000e+04 3.453700000000000000e+04 3.415200000000000000e+04 3.419200000000000000e+04 3.417500000000000000e+04 3.398500000000000000e+04 3.437000000000000000e+04 3.372300000000000000e+04 3.404300000000000000e+04 3.408200000000000000e+04 3.378200000000000000e+04 3.419200000000000000e+04 3.380000000000000000e+04 3.385900000000000000e+04 3.419600000000000000e+04 3.385500000000000000e+04 3.356400000000000000e+04 3.362600000000000000e+04 3.342300000000000000e+04 3.432300000000000000e+04 3.386100000000000000e+04 3.326600000000000000e+04 3.384600000000000000e+04 3.368500000000000000e+04 3.368700000000000000e+04 3.367600000000000000e+04 3.386300000000000000e+04 3.400500000000000000e+04 3.388600000000000000e+04 3.398200000000000000e+04 3.409700000000000000e+04 3.397700000000000000e+04 3.383200000000000000e+04 3.394900000000000000e+04 3.399600000000000000e+04 3.419400000000000000e+04 3.406400000000000000e+04 3.431100000000000000e+04 3.409100000000000000e+04 3.425500000000000000e+04 3.439400000000000000e+04 3.430200000000000000e+04 3.448200000000000000e+04 3.450000000000000000e+04 3.447300000000000000e+04 3.447500000000000000e+04 3.438000000000000000e+04 3.430700000000000000e+04 3.395100000000000000e+04 3.425000000000000000e+04 3.435300000000000000e+04 3.449400000000000000e+04 3.432700000000000000e+04 3.455400000000000000e+04 3.416400000000000000e+04 3.418800000000000000e+04 3.389300000000000000e+04 3.421600000000000000e+04 3.390600000000000000e+04 3.430100000000000000e+04 3.416800000000000000e+04 3.427400000000000000e+04 3.421400000000000000e+04 3.395500000000000000e+04 3.420700000000000000e+04 3.412600000000000000e+04 3.441300000000000000e+04 3.451700000000000000e+04 3.434500000000000000e+04 3.485200000000000000e+04 3.456200000000000000e+04 3.456200000000000000e+04 3.464200000000000000e+04 3.442800000000000000e+04 3.409500000000000000e+04 3.456000000000000000e+04 3.457000000000000000e+04 3.420600000000000000e+04 3.434200000000000000e+04 3.415100000000000000e+04 3.443900000000000000e+04 3.441000000000000000e+04 3.419600000000000000e+04 3.417400000000000000e+04 3.439800000000000000e+04 3.442500000000000000e+04 3.438500000000000000e+04 3.440300000000000000e+04 3.430000000000000000e+04 3.391100000000000000e+04 3.471300000000000000e+04 3.459900000000000000e+04 3.462200000000000000e+04 3.415400000000000000e+04 3.423100000000000000e+04 3.431000000000000000e+04 3.445400000000000000e+04 3.478100000000000000e+04 3.412900000000000000e+04 3.455600000000000000e+04 3.489200000000000000e+04 3.431500000000000000e+04 3.426200000000000000e+04 3.430100000000000000e+04 3.467000000000000000e+04 3.469500000000000000e+04 3.420000000000000000e+04 3.427800000000000000e+04 3.417400000000000000e+04 3.430400000000000000e+04 3.455300000000000000e+04 3.388600000000000000e+04 3.407300000000000000e+04 3.408000000000000000e+04 3.411500000000000000e+04 3.376900000000000000e+04 3.406700000000000000e+04 3.408500000000000000e+04 3.402100000000000000e+04 3.387600000000000000e+04 3.390500000000000000e+04 3.409400000000000000e+04 3.378100000000000000e+04 3.380800000000000000e+04 3.427200000000000000e+04 3.374200000000000000e+04 3.359200000000000000e+04 3.395700000000000000e+04 3.370500000000000000e+04 3.406900000000000000e+04 3.391500000000000000e+04 3.424700000000000000e+04 3.397100000000000000e+04 3.401900000000000000e+04 3.424700000000000000e+04 3.426800000000000000e+04 3.432700000000000000e+04 3.401900000000000000e+04 3.409800000000000000e+04 3.420500000000000000e+04 3.422400000000000000e+04 3.413200000000000000e+04 3.441500000000000000e+04 3.437700000000000000e+04 3.463200000000000000e+04 3.434600000000000000e+04 3.449600000000000000e+04 3.462500000000000000e+04 3.427700000000000000e+04 3.468500000000000000e+04 3.411000000000000000e+04 3.420700000000000000e+04 3.498100000000000000e+04 3.468700000000000000e+04 3.453600000000000000e+04 3.416700000000000000e+04 3.417800000000000000e+04 3.436100000000000000e+04 3.462400000000000000e+04 3.468500000000000000e+04 3.472300000000000000e+04 3.462300000000000000e+04 3.486900000000000000e+04 3.433600000000000000e+04 3.404100000000000000e+04 3.396100000000000000e+04 3.478300000000000000e+04 3.467900000000000000e+04 3.440200000000000000e+04 3.457300000000000000e+04 3.463200000000000000e+04 3.455400000000000000e+04 3.466500000000000000e+04 3.491900000000000000e+04 3.445000000000000000e+04 3.465400000000000000e+04 3.465000000000000000e+04 3.502000000000000000e+04 3.455600000000000000e+04 3.484500000000000000e+04 3.467400000000000000e+04 3.501200000000000000e+04 3.502600000000000000e+04 3.468100000000000000e+04 3.487500000000000000e+04 3.481000000000000000e+04 3.508200000000000000e+04 3.515800000000000000e+04 3.501700000000000000e+04 3.452100000000000000e+04 3.494700000000000000e+04 3.476100000000000000e+04 3.470900000000000000e+04 3.456000000000000000e+04 3.485600000000000000e+04 3.487200000000000000e+04 3.502900000000000000e+04 3.507100000000000000e+04 3.494300000000000000e+04 3.505200000000000000e+04 3.529300000000000000e+04 3.497000000000000000e+04 3.511400000000000000e+04 3.513200000000000000e+04 3.462200000000000000e+04 3.472300000000000000e+04 3.486900000000000000e+04 3.433500000000000000e+04 3.455400000000000000e+04 3.461400000000000000e+04 3.468300000000000000e+04 3.502600000000000000e+04 3.453700000000000000e+04 3.472100000000000000e+04 3.472400000000000000e+04 3.503400000000000000e+04 3.493600000000000000e+04 3.483200000000000000e+04 3.482200000000000000e+04 3.453000000000000000e+04 3.475600000000000000e+04 3.453500000000000000e+04 3.469200000000000000e+04 3.473700000000000000e+04 3.481800000000000000e+04 3.470800000000000000e+04 3.495200000000000000e+04 3.456400000000000000e+04 3.491500000000000000e+04 3.501200000000000000e+04 3.495500000000000000e+04 3.460500000000000000e+04 3.468900000000000000e+04 3.468300000000000000e+04 3.453400000000000000e+04 3.455400000000000000e+04 3.465200000000000000e+04 3.494900000000000000e+04 3.487400000000000000e+04 3.462600000000000000e+04 3.464500000000000000e+04 3.474900000000000000e+04 3.486000000000000000e+04 3.482800000000000000e+04 3.456600000000000000e+04 3.492200000000000000e+04 3.494600000000000000e+04 3.489800000000000000e+04 3.489300000000000000e+04 3.476300000000000000e+04 3.483300000000000000e+04 3.506100000000000000e+04 3.475500000000000000e+04 3.493700000000000000e+04 3.525100000000000000e+04 3.535900000000000000e+04 3.526600000000000000e+04 3.495000000000000000e+04 3.522000000000000000e+04 3.548700000000000000e+04 3.537900000000000000e+04 3.498200000000000000e+04 3.480900000000000000e+04 3.515400000000000000e+04 3.512200000000000000e+04 3.489300000000000000e+04 3.531100000000000000e+04 3.480200000000000000e+04 3.504700000000000000e+04 3.512700000000000000e+04 3.468300000000000000e+04 3.526900000000000000e+04 3.466200000000000000e+04 3.501700000000000000e+04 3.507000000000000000e+04 3.492800000000000000e+04 3.470300000000000000e+04 3.502700000000000000e+04 3.508200000000000000e+04 3.501000000000000000e+04 3.463700000000000000e+04 3.491100000000000000e+04 3.489300000000000000e+04 3.523900000000000000e+04 3.515400000000000000e+04 3.510900000000000000e+04 3.494800000000000000e+04 3.488900000000000000e+04 3.473000000000000000e+04 3.490500000000000000e+04 3.507800000000000000e+04 3.495600000000000000e+04 3.487100000000000000e+04 3.505400000000000000e+04 3.508000000000000000e+04 3.511800000000000000e+04 3.516800000000000000e+04 3.500600000000000000e+04 3.493400000000000000e+04 3.506000000000000000e+04 3.478100000000000000e+04 3.486800000000000000e+04 3.499500000000000000e+04 3.462000000000000000e+04 3.464200000000000000e+04 3.483500000000000000e+04 3.475200000000000000e+04 3.487400000000000000e+04 3.482000000000000000e+04 3.508300000000000000e+04 3.515700000000000000e+04 3.518700000000000000e+04 3.509700000000000000e+04 3.525200000000000000e+04 3.514100000000000000e+04 3.510200000000000000e+04 3.513200000000000000e+04 3.486600000000000000e+04 3.508700000000000000e+04 3.523700000000000000e+04 3.516500000000000000e+04 3.527300000000000000e+04 3.490800000000000000e+04 3.514300000000000000e+04 3.520200000000000000e+04 3.555800000000000000e+04 3.514200000000000000e+04 3.545000000000000000e+04 3.512200000000000000e+04 3.527200000000000000e+04 3.533300000000000000e+04 3.526700000000000000e+04 3.496900000000000000e+04 3.504100000000000000e+04 3.533700000000000000e+04 3.520600000000000000e+04 3.475700000000000000e+04 3.510100000000000000e+04 3.570900000000000000e+04 3.528600000000000000e+04 3.518000000000000000e+04 3.526200000000000000e+04 3.546000000000000000e+04 3.528800000000000000e+04 3.536600000000000000e+04 3.538400000000000000e+04 3.548400000000000000e+04 3.572800000000000000e+04 3.575800000000000000e+04 3.530900000000000000e+04 3.541700000000000000e+04 3.517000000000000000e+04 3.554200000000000000e+04 3.541500000000000000e+04 3.535700000000000000e+04 3.545000000000000000e+04 3.525100000000000000e+04 3.551000000000000000e+04 3.556900000000000000e+04 3.501400000000000000e+04 3.566200000000000000e+04 3.551400000000000000e+04 3.509700000000000000e+04 3.553400000000000000e+04 3.519100000000000000e+04 3.498800000000000000e+04 3.506500000000000000e+04 3.534800000000000000e+04 3.496500000000000000e+04 3.570000000000000000e+04 3.522600000000000000e+04 3.531300000000000000e+04 3.543700000000000000e+04 3.536600000000000000e+04 3.550600000000000000e+04 3.519500000000000000e+04 3.530600000000000000e+04 3.532900000000000000e+04 3.507200000000000000e+04 3.528600000000000000e+04 3.521000000000000000e+04 3.532800000000000000e+04 3.552500000000000000e+04 3.555700000000000000e+04 3.543200000000000000e+04 3.573200000000000000e+04 3.520800000000000000e+04 3.556400000000000000e+04 3.531600000000000000e+04 3.557600000000000000e+04 3.540300000000000000e+04 3.495900000000000000e+04 3.492300000000000000e+04 3.511500000000000000e+04 3.518000000000000000e+04 3.547000000000000000e+04 3.508500000000000000e+04 3.526900000000000000e+04 3.543700000000000000e+04 3.512400000000000000e+04 3.526100000000000000e+04 3.558300000000000000e+04 3.559100000000000000e+04 3.555400000000000000e+04 3.545100000000000000e+04 3.547300000000000000e+04 3.581000000000000000e+04 3.559200000000000000e+04 3.561800000000000000e+04 3.549300000000000000e+04 3.573700000000000000e+04 3.514600000000000000e+04 3.516100000000000000e+04 3.551500000000000000e+04 3.505800000000000000e+04 3.506300000000000000e+04 3.513300000000000000e+04 3.568000000000000000e+04 3.554100000000000000e+04 3.521800000000000000e+04 3.524500000000000000e+04 3.565100000000000000e+04 3.539700000000000000e+04 3.520600000000000000e+04 3.546700000000000000e+04 3.578400000000000000e+04 3.532100000000000000e+04 3.582900000000000000e+04 3.570700000000000000e+04 3.587400000000000000e+04 3.606300000000000000e+04 3.618100000000000000e+04 3.613700000000000000e+04 3.609100000000000000e+04 3.612300000000000000e+04 3.573600000000000000e+04 3.582700000000000000e+04 3.571900000000000000e+04 3.605500000000000000e+04 3.588700000000000000e+04 3.571700000000000000e+04 3.581300000000000000e+04 3.578600000000000000e+04 3.591200000000000000e+04 3.578100000000000000e+04 3.593400000000000000e+04 3.579500000000000000e+04 3.608200000000000000e+04 3.554300000000000000e+04 3.586600000000000000e+04 3.553000000000000000e+04 3.572800000000000000e+04 3.519000000000000000e+04 3.564400000000000000e+04 3.576700000000000000e+04 3.548000000000000000e+04 3.584100000000000000e+04 3.551000000000000000e+04 3.561900000000000000e+04 3.592700000000000000e+04 3.587500000000000000e+04 3.601700000000000000e+04 3.580100000000000000e+04 3.616500000000000000e+04 3.553800000000000000e+04 3.582900000000000000e+04 3.577600000000000000e+04 3.557500000000000000e+04 3.592700000000000000e+04 3.512600000000000000e+04 3.551700000000000000e+04 3.551800000000000000e+04 3.504100000000000000e+04 3.542100000000000000e+04 3.518900000000000000e+04 3.537100000000000000e+04 3.536700000000000000e+04 3.558800000000000000e+04 3.551200000000000000e+04 3.573600000000000000e+04 3.606800000000000000e+04 3.589200000000000000e+04 3.578000000000000000e+04 3.535900000000000000e+04 3.572900000000000000e+04 3.577400000000000000e+04 3.563100000000000000e+04 3.599700000000000000e+04 3.597700000000000000e+04 3.537300000000000000e+04 3.549900000000000000e+04 3.565000000000000000e+04 3.550800000000000000e+04 3.560300000000000000e+04 3.615100000000000000e+04 3.627700000000000000e+04 3.591900000000000000e+04 3.578800000000000000e+04 3.579200000000000000e+04 3.609600000000000000e+04 3.617400000000000000e+04 3.584300000000000000e+04 3.616500000000000000e+04 3.590600000000000000e+04 3.585900000000000000e+04 3.577200000000000000e+04 3.598100000000000000e+04 3.604900000000000000e+04 3.581400000000000000e+04 3.570600000000000000e+04 3.613100000000000000e+04 3.570500000000000000e+04 3.565500000000000000e+04 3.539100000000000000e+04 3.549200000000000000e+04 3.602800000000000000e+04 3.581600000000000000e+04 3.546000000000000000e+04 3.556100000000000000e+04 3.544800000000000000e+04 3.594900000000000000e+04 3.551000000000000000e+04 3.563800000000000000e+04 3.598300000000000000e+04 3.579600000000000000e+04 3.560200000000000000e+04 3.576600000000000000e+04 3.590100000000000000e+04 3.524200000000000000e+04 3.570800000000000000e+04 3.525900000000000000e+04 3.558500000000000000e+04 3.518000000000000000e+04 3.522000000000000000e+04 3.530400000000000000e+04 3.535100000000000000e+04 3.533400000000000000e+04 3.544000000000000000e+04 3.543300000000000000e+04 3.535100000000000000e+04 3.522300000000000000e+04 3.550400000000000000e+04 3.543300000000000000e+04 3.513200000000000000e+04 3.540000000000000000e+04 3.506100000000000000e+04 3.537600000000000000e+04 3.544800000000000000e+04 3.520800000000000000e+04 3.517900000000000000e+04 3.520800000000000000e+04 3.506500000000000000e+04 3.542200000000000000e+04 3.527900000000000000e+04 3.541500000000000000e+04 3.552600000000000000e+04 3.555900000000000000e+04 3.575000000000000000e+04 3.527100000000000000e+04 3.558900000000000000e+04 3.521400000000000000e+04 3.557700000000000000e+04 3.533900000000000000e+04 3.554200000000000000e+04 3.531700000000000000e+04 3.561700000000000000e+04 3.514600000000000000e+04 3.555000000000000000e+04 3.556400000000000000e+04 3.572700000000000000e+04 3.571700000000000000e+04 3.555500000000000000e+04 3.537300000000000000e+04 3.557700000000000000e+04 3.543400000000000000e+04 3.537500000000000000e+04 3.562900000000000000e+04 3.536400000000000000e+04 3.508900000000000000e+04 3.515100000000000000e+04 3.497200000000000000e+04 3.514800000000000000e+04 3.515600000000000000e+04 3.492200000000000000e+04 3.546700000000000000e+04 3.551600000000000000e+04 3.526400000000000000e+04 3.547100000000000000e+04 3.528900000000000000e+04 3.546400000000000000e+04 3.525800000000000000e+04 3.541000000000000000e+04 3.568600000000000000e+04 3.538900000000000000e+04 3.528800000000000000e+04 3.547300000000000000e+04 3.540900000000000000e+04 3.535900000000000000e+04 3.549500000000000000e+04 3.521400000000000000e+04 3.499300000000000000e+04 3.533600000000000000e+04 3.567400000000000000e+04 3.527900000000000000e+04 3.526500000000000000e+04 3.512500000000000000e+04 3.495000000000000000e+04 3.562700000000000000e+04 3.520300000000000000e+04 3.510300000000000000e+04 3.498500000000000000e+04 3.501600000000000000e+04 3.516400000000000000e+04 3.517700000000000000e+04 3.526400000000000000e+04 3.517500000000000000e+04 3.545600000000000000e+04 3.504000000000000000e+04 3.489100000000000000e+04 3.503500000000000000e+04 3.534500000000000000e+04 3.487300000000000000e+04 3.493300000000000000e+04 3.538200000000000000e+04 3.473600000000000000e+04 3.516900000000000000e+04 3.535200000000000000e+04 3.499600000000000000e+04 3.536000000000000000e+04 3.527700000000000000e+04 3.528800000000000000e+04 3.521600000000000000e+04 3.512900000000000000e+04 3.552300000000000000e+04 3.537600000000000000e+04 3.542700000000000000e+04 3.521800000000000000e+04 3.558900000000000000e+04 3.530200000000000000e+04 3.534200000000000000e+04 3.579400000000000000e+04 3.496100000000000000e+04 3.574700000000000000e+04 3.527300000000000000e+04 3.559100000000000000e+04 3.545300000000000000e+04 3.586000000000000000e+04 3.530900000000000000e+04 3.585600000000000000e+04 3.581000000000000000e+04 3.562600000000000000e+04 3.538000000000000000e+04 3.530500000000000000e+04 3.553900000000000000e+04 3.542900000000000000e+04 3.506500000000000000e+04 3.526400000000000000e+04 3.531100000000000000e+04 3.496600000000000000e+04 3.527900000000000000e+04 3.512500000000000000e+04 3.542200000000000000e+04 3.531000000000000000e+04 3.536000000000000000e+04 3.539800000000000000e+04 3.524400000000000000e+04 3.530800000000000000e+04 3.547400000000000000e+04 3.492400000000000000e+04 3.546500000000000000e+04 3.542000000000000000e+04 3.583900000000000000e+04 3.526200000000000000e+04 3.532000000000000000e+04 3.519500000000000000e+04 3.537300000000000000e+04 3.542100000000000000e+04 3.522200000000000000e+04 3.517500000000000000e+04 3.531700000000000000e+04 3.527200000000000000e+04 3.474100000000000000e+04 3.520900000000000000e+04 3.522500000000000000e+04 3.461500000000000000e+04 3.531200000000000000e+04 3.513600000000000000e+04 3.531800000000000000e+04 3.502200000000000000e+04 3.532700000000000000e+04 3.510900000000000000e+04 3.547100000000000000e+04 3.552300000000000000e+04 3.541000000000000000e+04 3.573100000000000000e+04 3.576000000000000000e+04 3.528700000000000000e+04 3.501800000000000000e+04 3.551700000000000000e+04 3.542500000000000000e+04 3.553600000000000000e+04 3.527100000000000000e+04 3.525900000000000000e+04 3.508400000000000000e+04 3.530200000000000000e+04 3.505100000000000000e+04 3.558000000000000000e+04 3.547000000000000000e+04 3.520400000000000000e+04 3.516500000000000000e+04 3.530900000000000000e+04 3.503600000000000000e+04 3.556300000000000000e+04 3.527400000000000000e+04 3.550200000000000000e+04 3.490800000000000000e+04 3.568600000000000000e+04 3.512000000000000000e+04 3.530400000000000000e+04 3.530200000000000000e+04 3.533400000000000000e+04 3.494500000000000000e+04 3.537900000000000000e+04 3.528800000000000000e+04 3.519200000000000000e+04 3.545500000000000000e+04 3.532500000000000000e+04 3.525400000000000000e+04 3.559200000000000000e+04 3.543700000000000000e+04 3.554300000000000000e+04 3.553100000000000000e+04 3.507600000000000000e+04 3.520800000000000000e+04 3.524400000000000000e+04 3.492300000000000000e+04 3.472500000000000000e+04 3.504100000000000000e+04 3.529600000000000000e+04 3.468900000000000000e+04 3.517000000000000000e+04 3.485000000000000000e+04 3.507600000000000000e+04 3.494200000000000000e+04 3.497800000000000000e+04 3.488400000000000000e+04 3.524000000000000000e+04 3.511700000000000000e+04 3.470700000000000000e+04 3.453200000000000000e+04 3.502200000000000000e+04 3.478800000000000000e+04 3.530200000000000000e+04 3.475800000000000000e+04 3.524800000000000000e+04 3.503300000000000000e+04 3.521700000000000000e+04 3.543700000000000000e+04 3.534100000000000000e+04 3.531100000000000000e+04 3.489600000000000000e+04 3.543500000000000000e+04 3.538900000000000000e+04 3.516600000000000000e+04 3.558300000000000000e+04 3.534800000000000000e+04 3.540700000000000000e+04 3.559000000000000000e+04 3.537700000000000000e+04 3.506400000000000000e+04 3.538800000000000000e+04 3.515000000000000000e+04 3.509600000000000000e+04 3.508200000000000000e+04 3.496100000000000000e+04 3.534500000000000000e+04 3.504300000000000000e+04 3.541100000000000000e+04 3.509000000000000000e+04 3.534500000000000000e+04 3.531300000000000000e+04 3.499600000000000000e+04 3.508800000000000000e+04 3.534200000000000000e+04 3.543300000000000000e+04 3.510800000000000000e+04 3.536700000000000000e+04 3.530200000000000000e+04 3.543800000000000000e+04 3.524600000000000000e+04 3.521300000000000000e+04 3.484900000000000000e+04 3.511300000000000000e+04 3.461900000000000000e+04 3.513100000000000000e+04 3.543300000000000000e+04 3.530400000000000000e+04 3.507300000000000000e+04 3.520800000000000000e+04 3.561600000000000000e+04 3.540000000000000000e+04 3.504800000000000000e+04 3.527300000000000000e+04 3.556400000000000000e+04 3.555100000000000000e+04 3.554100000000000000e+04 3.552900000000000000e+04 3.575800000000000000e+04 3.551300000000000000e+04 3.544200000000000000e+04 3.582400000000000000e+04 3.548600000000000000e+04 3.544100000000000000e+04 3.544800000000000000e+04 3.562700000000000000e+04 3.532300000000000000e+04 3.536900000000000000e+04 3.541200000000000000e+04 3.534700000000000000e+04 3.541600000000000000e+04 3.536400000000000000e+04 3.546200000000000000e+04 3.510000000000000000e+04 3.558200000000000000e+04 3.576100000000000000e+04 3.596100000000000000e+04 3.602800000000000000e+04 3.591200000000000000e+04 3.553500000000000000e+04 3.579800000000000000e+04 3.569600000000000000e+04 3.557100000000000000e+04 3.565900000000000000e+04 3.524800000000000000e+04 3.584200000000000000e+04 3.557100000000000000e+04 3.544000000000000000e+04 3.551300000000000000e+04 3.586800000000000000e+04 3.572000000000000000e+04 3.586800000000000000e+04 3.586700000000000000e+04 3.565300000000000000e+04 3.585500000000000000e+04 3.504200000000000000e+04 3.585200000000000000e+04 3.598400000000000000e+04 3.539000000000000000e+04 3.581100000000000000e+04 3.566800000000000000e+04 3.553300000000000000e+04 3.574600000000000000e+04 3.531900000000000000e+04 3.530400000000000000e+04 3.567200000000000000e+04 3.568500000000000000e+04 3.579500000000000000e+04 3.555400000000000000e+04 3.557000000000000000e+04 3.564600000000000000e+04 3.597000000000000000e+04 3.592800000000000000e+04 3.570000000000000000e+04 3.552800000000000000e+04 3.566000000000000000e+04 3.580600000000000000e+04 3.619500000000000000e+04 3.583200000000000000e+04 3.573200000000000000e+04 3.569600000000000000e+04 3.568600000000000000e+04 3.619700000000000000e+04 3.610100000000000000e+04 3.621300000000000000e+04 3.622600000000000000e+04 3.613600000000000000e+04 3.640200000000000000e+04 3.627400000000000000e+04 3.638100000000000000e+04 3.623500000000000000e+04 3.658800000000000000e+04 3.647100000000000000e+04 3.638000000000000000e+04 3.657900000000000000e+04 3.630800000000000000e+04 3.619100000000000000e+04 3.592100000000000000e+04 3.627200000000000000e+04 3.673600000000000000e+04 3.604500000000000000e+04 3.627900000000000000e+04 3.614500000000000000e+04 3.624200000000000000e+04 3.565200000000000000e+04 3.618800000000000000e+04 3.590100000000000000e+04 3.612600000000000000e+04 3.589600000000000000e+04 3.621600000000000000e+04 3.602000000000000000e+04 3.618400000000000000e+04 3.614700000000000000e+04 3.585000000000000000e+04 3.619300000000000000e+04 3.649900000000000000e+04 3.586500000000000000e+04 3.650400000000000000e+04 3.616300000000000000e+04 3.596000000000000000e+04 3.589300000000000000e+04 3.618500000000000000e+04 3.666200000000000000e+04 3.613300000000000000e+04 3.591300000000000000e+04 3.574500000000000000e+04 3.549500000000000000e+04 3.593100000000000000e+04 3.609200000000000000e+04 3.559900000000000000e+04 3.602900000000000000e+04 3.578400000000000000e+04 3.575200000000000000e+04 3.591500000000000000e+04 3.558800000000000000e+04 3.628200000000000000e+04 3.609500000000000000e+04 3.587900000000000000e+04 3.639000000000000000e+04 3.629800000000000000e+04 3.598300000000000000e+04 3.620700000000000000e+04 3.656300000000000000e+04 3.655800000000000000e+04 3.628100000000000000e+04 3.634200000000000000e+04 3.603100000000000000e+04 3.610900000000000000e+04 3.643700000000000000e+04 3.567400000000000000e+04 3.609500000000000000e+04 3.650600000000000000e+04 3.634400000000000000e+04 3.637800000000000000e+04 3.638300000000000000e+04 3.651800000000000000e+04 3.644900000000000000e+04 3.629100000000000000e+04 3.661600000000000000e+04 3.654100000000000000e+04 3.681400000000000000e+04 3.673300000000000000e+04 3.663200000000000000e+04 3.641600000000000000e+04 3.655200000000000000e+04 3.666200000000000000e+04 3.681100000000000000e+04 3.645400000000000000e+04 3.668200000000000000e+04 3.665800000000000000e+04 3.667600000000000000e+04 3.673400000000000000e+04 3.687000000000000000e+04 3.692400000000000000e+04 3.675400000000000000e+04 3.693600000000000000e+04 3.674300000000000000e+04 3.657400000000000000e+04 3.676100000000000000e+04 3.654800000000000000e+04 3.661200000000000000e+04 3.649000000000000000e+04 3.684000000000000000e+04 3.628800000000000000e+04 3.631900000000000000e+04 3.638800000000000000e+04 3.648400000000000000e+04 3.640700000000000000e+04 3.643100000000000000e+04 3.646700000000000000e+04 3.671500000000000000e+04 3.658300000000000000e+04 3.615700000000000000e+04 3.622400000000000000e+04 3.664600000000000000e+04 3.618100000000000000e+04 3.607300000000000000e+04 3.603600000000000000e+04 3.633200000000000000e+04 3.623300000000000000e+04 3.657200000000000000e+04 3.653900000000000000e+04 3.614200000000000000e+04 3.596600000000000000e+04 3.601400000000000000e+04 3.597200000000000000e+04 3.628400000000000000e+04 3.633200000000000000e+04 3.584100000000000000e+04 3.579400000000000000e+04 3.616600000000000000e+04 3.551900000000000000e+04 3.651500000000000000e+04 3.622300000000000000e+04 3.608500000000000000e+04 3.608300000000000000e+04 3.616400000000000000e+04 3.604000000000000000e+04 3.605300000000000000e+04 3.604500000000000000e+04 3.594400000000000000e+04 3.592800000000000000e+04 3.584400000000000000e+04 3.629700000000000000e+04 3.591700000000000000e+04 3.665000000000000000e+04 3.630700000000000000e+04 3.617300000000000000e+04 3.654100000000000000e+04 3.602600000000000000e+04 3.658800000000000000e+04 3.614800000000000000e+04 3.662400000000000000e+04 3.626500000000000000e+04 3.629100000000000000e+04 3.603400000000000000e+04 3.607300000000000000e+04 3.609200000000000000e+04 3.629300000000000000e+04 3.631700000000000000e+04 3.592700000000000000e+04 3.624300000000000000e+04 3.617400000000000000e+04 3.609200000000000000e+04 3.601800000000000000e+04 3.599000000000000000e+04 3.593700000000000000e+04 3.617800000000000000e+04 3.662300000000000000e+04 3.633700000000000000e+04 3.640600000000000000e+04 3.650400000000000000e+04 3.665800000000000000e+04 3.625200000000000000e+04 3.620200000000000000e+04 3.684500000000000000e+04 3.659900000000000000e+04 3.628500000000000000e+04 3.615400000000000000e+04 3.631500000000000000e+04 3.669000000000000000e+04 3.644500000000000000e+04 3.630400000000000000e+04 3.685800000000000000e+04 3.610600000000000000e+04 3.636200000000000000e+04 3.605200000000000000e+04 3.644300000000000000e+04 3.651900000000000000e+04 3.672800000000000000e+04 3.583300000000000000e+04 3.598800000000000000e+04 3.620800000000000000e+04 3.618000000000000000e+04 3.623700000000000000e+04 3.626300000000000000e+04 3.649000000000000000e+04 3.641800000000000000e+04 3.670800000000000000e+04 3.649700000000000000e+04 3.672500000000000000e+04 3.668700000000000000e+04 3.673800000000000000e+04 3.655500000000000000e+04 3.671500000000000000e+04 3.668100000000000000e+04 3.659800000000000000e+04 3.648900000000000000e+04 3.668100000000000000e+04 3.684200000000000000e+04 3.679000000000000000e+04 3.692700000000000000e+04 3.702500000000000000e+04 3.665000000000000000e+04 3.684200000000000000e+04 3.670800000000000000e+04 3.685600000000000000e+04 3.667300000000000000e+04 3.658000000000000000e+04 3.650700000000000000e+04 3.614300000000000000e+04 3.687500000000000000e+04 3.643300000000000000e+04 3.668100000000000000e+04 3.659100000000000000e+04 3.660500000000000000e+04 3.636500000000000000e+04 3.640900000000000000e+04 3.629200000000000000e+04 3.639100000000000000e+04 3.636700000000000000e+04 3.633300000000000000e+04 3.664800000000000000e+04 3.624900000000000000e+04 3.660400000000000000e+04 3.650000000000000000e+04 3.619100000000000000e+04 3.660300000000000000e+04 3.651000000000000000e+04 3.641400000000000000e+04 3.686300000000000000e+04 3.668100000000000000e+04 3.703600000000000000e+04 3.674000000000000000e+04 3.642800000000000000e+04 3.634100000000000000e+04 3.623600000000000000e+04 3.636400000000000000e+04 3.628400000000000000e+04 3.626800000000000000e+04 3.678500000000000000e+04 3.636200000000000000e+04 3.622400000000000000e+04 3.680200000000000000e+04 3.602400000000000000e+04 3.661300000000000000e+04 3.647700000000000000e+04 3.625500000000000000e+04 3.637200000000000000e+04 3.640500000000000000e+04 3.641000000000000000e+04 3.647200000000000000e+04 3.616500000000000000e+04 3.604300000000000000e+04 3.676700000000000000e+04 3.619200000000000000e+04 3.633400000000000000e+04 3.648100000000000000e+04 3.636800000000000000e+04 3.663400000000000000e+04 3.676400000000000000e+04 3.646700000000000000e+04 3.666700000000000000e+04 3.665100000000000000e+04 3.636900000000000000e+04 3.641400000000000000e+04 3.603400000000000000e+04 3.632400000000000000e+04 3.632000000000000000e+04 3.631900000000000000e+04 3.631800000000000000e+04 3.642500000000000000e+04 3.620200000000000000e+04 3.615300000000000000e+04 3.659100000000000000e+04 3.651000000000000000e+04 3.630500000000000000e+04 3.616300000000000000e+04 3.611800000000000000e+04 3.611300000000000000e+04 3.599400000000000000e+04 3.608600000000000000e+04 3.621600000000000000e+04 3.597700000000000000e+04 3.625500000000000000e+04 3.600600000000000000e+04 3.600400000000000000e+04 3.638400000000000000e+04 3.590900000000000000e+04 3.635300000000000000e+04 3.599500000000000000e+04 3.624000000000000000e+04 3.612400000000000000e+04 3.583900000000000000e+04 3.653000000000000000e+04 3.655200000000000000e+04 3.643600000000000000e+04 3.613700000000000000e+04 3.649800000000000000e+04 3.603700000000000000e+04 3.634900000000000000e+04 3.606000000000000000e+04 3.618000000000000000e+04 3.599400000000000000e+04 3.607900000000000000e+04 3.628800000000000000e+04 3.643900000000000000e+04 3.607800000000000000e+04 3.617400000000000000e+04 3.626500000000000000e+04 3.623900000000000000e+04 3.645800000000000000e+04 3.668400000000000000e+04 3.639800000000000000e+04 3.639400000000000000e+04 3.599500000000000000e+04 3.657900000000000000e+04 3.681300000000000000e+04 3.642300000000000000e+04 3.685300000000000000e+04 3.662200000000000000e+04 3.693100000000000000e+04 3.680900000000000000e+04 3.697400000000000000e+04 3.688700000000000000e+04 3.665900000000000000e+04 3.664900000000000000e+04 3.690700000000000000e+04 3.662600000000000000e+04 3.714700000000000000e+04 3.702400000000000000e+04 3.710000000000000000e+04 3.741100000000000000e+04 3.727200000000000000e+04 3.704300000000000000e+04 3.651100000000000000e+04 3.705400000000000000e+04 3.664000000000000000e+04 3.672800000000000000e+04 3.701000000000000000e+04 3.695300000000000000e+04 3.678100000000000000e+04 3.648400000000000000e+04 3.664600000000000000e+04 3.687000000000000000e+04 3.730100000000000000e+04 3.674000000000000000e+04 3.747900000000000000e+04 3.690800000000000000e+04 3.700100000000000000e+04 3.668900000000000000e+04 3.670900000000000000e+04 3.700600000000000000e+04 3.668100000000000000e+04 3.722700000000000000e+04 3.697000000000000000e+04 3.711000000000000000e+04 3.706400000000000000e+04 3.651800000000000000e+04 3.693400000000000000e+04 3.674800000000000000e+04 3.696900000000000000e+04 3.670300000000000000e+04 3.670500000000000000e+04 3.665200000000000000e+04 3.656700000000000000e+04 3.655000000000000000e+04 3.637600000000000000e+04 3.667200000000000000e+04 3.664400000000000000e+04 3.676100000000000000e+04 3.697700000000000000e+04 3.668500000000000000e+04 3.663600000000000000e+04 3.612500000000000000e+04 3.683900000000000000e+04 3.683300000000000000e+04 3.680200000000000000e+04 3.686500000000000000e+04 3.716900000000000000e+04 3.666400000000000000e+04 3.702200000000000000e+04 3.657400000000000000e+04 3.724800000000000000e+04 3.686100000000000000e+04 3.713600000000000000e+04 3.715600000000000000e+04 3.748400000000000000e+04 3.671200000000000000e+04 3.703100000000000000e+04 3.638300000000000000e+04 3.669100000000000000e+04 3.659100000000000000e+04 3.689400000000000000e+04 3.677100000000000000e+04 3.673800000000000000e+04 3.727000000000000000e+04 3.681400000000000000e+04 3.726800000000000000e+04 3.687700000000000000e+04 3.711400000000000000e+04 3.676400000000000000e+04 3.684200000000000000e+04 3.668300000000000000e+04 3.702500000000000000e+04 3.656900000000000000e+04 3.708600000000000000e+04 3.698700000000000000e+04 3.695100000000000000e+04 3.714000000000000000e+04 3.666800000000000000e+04 3.696800000000000000e+04 3.670000000000000000e+04 3.703500000000000000e+04 3.693800000000000000e+04 3.680900000000000000e+04 3.701900000000000000e+04 3.719200000000000000e+04 3.690700000000000000e+04 3.706300000000000000e+04 3.685900000000000000e+04 3.680000000000000000e+04 3.709700000000000000e+04 3.730500000000000000e+04 3.723000000000000000e+04 3.708200000000000000e+04 3.690200000000000000e+04 3.699100000000000000e+04 3.695100000000000000e+04 3.695800000000000000e+04 3.735700000000000000e+04 3.702900000000000000e+04 3.718200000000000000e+04 3.722000000000000000e+04 3.686900000000000000e+04 3.717400000000000000e+04 3.687900000000000000e+04 3.727300000000000000e+04 3.723300000000000000e+04 3.706200000000000000e+04 3.675700000000000000e+04 3.680400000000000000e+04 3.698000000000000000e+04 3.730100000000000000e+04 3.725500000000000000e+04 3.720400000000000000e+04 3.761400000000000000e+04 3.742600000000000000e+04 3.732100000000000000e+04 3.710200000000000000e+04 3.696800000000000000e+04 3.653600000000000000e+04 3.725100000000000000e+04 3.666400000000000000e+04 3.702800000000000000e+04 3.705300000000000000e+04 3.674600000000000000e+04 3.686500000000000000e+04 3.688200000000000000e+04 3.696000000000000000e+04 3.680500000000000000e+04 3.737900000000000000e+04 3.712100000000000000e+04 3.709900000000000000e+04 3.674300000000000000e+04 3.689600000000000000e+04 3.662500000000000000e+04 3.698000000000000000e+04 3.680300000000000000e+04 3.699600000000000000e+04 3.706400000000000000e+04 3.658100000000000000e+04 3.695900000000000000e+04 3.662100000000000000e+04 3.661800000000000000e+04 3.672900000000000000e+04 3.691100000000000000e+04 3.693400000000000000e+04 3.699200000000000000e+04 3.699400000000000000e+04 3.701500000000000000e+04 3.691300000000000000e+04 3.675100000000000000e+04 3.710200000000000000e+04 3.695000000000000000e+04 3.701900000000000000e+04 3.724300000000000000e+04 3.720100000000000000e+04 3.661400000000000000e+04 3.691600000000000000e+04 3.665200000000000000e+04 3.670100000000000000e+04 3.656100000000000000e+04 3.660100000000000000e+04 3.647300000000000000e+04 3.666600000000000000e+04 3.704200000000000000e+04 3.668200000000000000e+04 3.661300000000000000e+04 3.674000000000000000e+04 3.719200000000000000e+04 3.725500000000000000e+04 3.688500000000000000e+04 3.662900000000000000e+04 3.699000000000000000e+04 3.649300000000000000e+04 3.670100000000000000e+04 3.666100000000000000e+04 3.695800000000000000e+04 3.628200000000000000e+04 3.676900000000000000e+04 3.651600000000000000e+04 3.682700000000000000e+04 3.663200000000000000e+04 3.650400000000000000e+04 3.677000000000000000e+04 3.667000000000000000e+04 3.628800000000000000e+04 3.642000000000000000e+04 3.595700000000000000e+04 3.643800000000000000e+04 3.643700000000000000e+04 3.663400000000000000e+04 3.634600000000000000e+04 3.614500000000000000e+04 3.647200000000000000e+04 3.654000000000000000e+04 3.643400000000000000e+04 3.664000000000000000e+04 3.678200000000000000e+04 3.669900000000000000e+04 3.694500000000000000e+04 3.653600000000000000e+04 3.679000000000000000e+04 3.654700000000000000e+04 3.641000000000000000e+04 3.676000000000000000e+04 3.638700000000000000e+04 3.678200000000000000e+04 3.665500000000000000e+04 3.658100000000000000e+04 3.659100000000000000e+04 3.715000000000000000e+04 3.654700000000000000e+04 3.676800000000000000e+04 3.714400000000000000e+04 3.669400000000000000e+04 3.660500000000000000e+04 3.671900000000000000e+04 3.671900000000000000e+04 3.633600000000000000e+04 3.648800000000000000e+04 3.644000000000000000e+04 3.674500000000000000e+04 3.645900000000000000e+04 3.681400000000000000e+04 3.669800000000000000e+04 3.607300000000000000e+04 3.653400000000000000e+04 3.652100000000000000e+04 3.653100000000000000e+04 3.711600000000000000e+04 3.655600000000000000e+04 3.690000000000000000e+04 3.647700000000000000e+04 3.671900000000000000e+04 3.638700000000000000e+04 3.671300000000000000e+04 3.695900000000000000e+04 3.656600000000000000e+04 3.676400000000000000e+04 3.650200000000000000e+04 3.695600000000000000e+04 3.674500000000000000e+04 3.641200000000000000e+04 3.691500000000000000e+04 3.689900000000000000e+04 3.674000000000000000e+04 3.629000000000000000e+04 3.640600000000000000e+04 3.664300000000000000e+04 3.627300000000000000e+04 3.665500000000000000e+04 3.642800000000000000e+04 3.693100000000000000e+04 3.687000000000000000e+04 3.675200000000000000e+04 3.632400000000000000e+04 3.707400000000000000e+04 3.667300000000000000e+04 3.646600000000000000e+04 3.636800000000000000e+04 3.677900000000000000e+04 3.670500000000000000e+04 3.684500000000000000e+04 3.672400000000000000e+04 3.693500000000000000e+04 3.645300000000000000e+04 3.671400000000000000e+04 3.709800000000000000e+04 3.675900000000000000e+04 3.692600000000000000e+04 3.657900000000000000e+04 3.673000000000000000e+04 3.674600000000000000e+04 3.648100000000000000e+04 3.664800000000000000e+04 3.656500000000000000e+04 3.660700000000000000e+04 3.664300000000000000e+04 3.636000000000000000e+04 3.662700000000000000e+04 3.651600000000000000e+04 3.676300000000000000e+04 3.647100000000000000e+04 3.658100000000000000e+04 3.665600000000000000e+04 3.704900000000000000e+04 3.660500000000000000e+04 3.676800000000000000e+04 3.696800000000000000e+04 3.702900000000000000e+04 3.683800000000000000e+04 3.666500000000000000e+04 3.636300000000000000e+04 3.711900000000000000e+04 3.715400000000000000e+04 3.683300000000000000e+04 3.713300000000000000e+04 3.685300000000000000e+04 3.696700000000000000e+04 3.773600000000000000e+04 3.712800000000000000e+04 3.733100000000000000e+04 3.722800000000000000e+04 3.704600000000000000e+04 3.702100000000000000e+04 3.719400000000000000e+04 3.695800000000000000e+04 3.721100000000000000e+04 3.732200000000000000e+04 3.705900000000000000e+04 3.707200000000000000e+04 3.760600000000000000e+04 3.717100000000000000e+04 3.716900000000000000e+04 3.721100000000000000e+04 3.713800000000000000e+04 3.760400000000000000e+04 3.678900000000000000e+04 3.717700000000000000e+04 3.712200000000000000e+04 3.695900000000000000e+04 3.699400000000000000e+04 3.688900000000000000e+04 3.723200000000000000e+04 3.734200000000000000e+04 3.726800000000000000e+04 3.695200000000000000e+04 3.681300000000000000e+04 3.708600000000000000e+04 3.696900000000000000e+04 3.713300000000000000e+04 3.688200000000000000e+04 3.696600000000000000e+04 3.714800000000000000e+04 3.717800000000000000e+04 3.666700000000000000e+04 3.713300000000000000e+04 3.712400000000000000e+04 3.693300000000000000e+04 3.715000000000000000e+04 3.687900000000000000e+04 3.695900000000000000e+04 3.709800000000000000e+04 3.718700000000000000e+04 3.732400000000000000e+04 3.708200000000000000e+04 3.713000000000000000e+04 3.729000000000000000e+04 3.725200000000000000e+04 3.721000000000000000e+04 3.734500000000000000e+04 3.734300000000000000e+04 3.679900000000000000e+04 3.733100000000000000e+04 3.729500000000000000e+04 3.710400000000000000e+04 3.729100000000000000e+04 3.687800000000000000e+04 3.725700000000000000e+04 3.738900000000000000e+04 3.680700000000000000e+04 3.718500000000000000e+04 3.735800000000000000e+04 3.726000000000000000e+04 3.771600000000000000e+04 3.788200000000000000e+04 3.754500000000000000e+04 3.727200000000000000e+04 3.761800000000000000e+04 3.727200000000000000e+04 3.738900000000000000e+04 3.708500000000000000e+04 3.711000000000000000e+04 3.736000000000000000e+04 3.750300000000000000e+04 3.768400000000000000e+04 3.739000000000000000e+04 3.752900000000000000e+04 3.775100000000000000e+04 3.738800000000000000e+04 3.749600000000000000e+04 3.781300000000000000e+04 3.757900000000000000e+04 3.782600000000000000e+04 3.796000000000000000e+04 3.784000000000000000e+04 3.776300000000000000e+04 3.730100000000000000e+04 3.804900000000000000e+04 3.805500000000000000e+04 3.765800000000000000e+04 3.761100000000000000e+04 3.816900000000000000e+04 3.760200000000000000e+04 3.738400000000000000e+04 3.773900000000000000e+04 3.709300000000000000e+04 3.791800000000000000e+04 3.772600000000000000e+04 3.764900000000000000e+04 3.759100000000000000e+04 3.744600000000000000e+04 3.719400000000000000e+04 3.758700000000000000e+04 3.765300000000000000e+04 3.729900000000000000e+04 3.732200000000000000e+04 3.735600000000000000e+04 3.748900000000000000e+04 3.760800000000000000e+04 3.712200000000000000e+04 3.752700000000000000e+04 3.759900000000000000e+04 3.746600000000000000e+04 3.714200000000000000e+04 3.757500000000000000e+04 3.727200000000000000e+04 3.721300000000000000e+04 3.726800000000000000e+04 3.723400000000000000e+04 3.691600000000000000e+04 3.701000000000000000e+04 3.707800000000000000e+04 3.724200000000000000e+04 3.696500000000000000e+04 3.728000000000000000e+04 3.701600000000000000e+04 3.752500000000000000e+04 3.634600000000000000e+04 3.698300000000000000e+04 3.680300000000000000e+04 3.707400000000000000e+04 3.703200000000000000e+04 3.669400000000000000e+04 3.677600000000000000e+04 3.676600000000000000e+04 3.722900000000000000e+04 3.706500000000000000e+04 3.696100000000000000e+04 3.691800000000000000e+04 3.673800000000000000e+04 3.740900000000000000e+04 3.713000000000000000e+04 3.674600000000000000e+04 3.694900000000000000e+04 3.712800000000000000e+04 3.717900000000000000e+04 3.732700000000000000e+04 3.715700000000000000e+04 3.716100000000000000e+04 3.722500000000000000e+04 3.730200000000000000e+04 3.722400000000000000e+04 3.751500000000000000e+04 3.736000000000000000e+04 3.747900000000000000e+04 3.730100000000000000e+04 3.709500000000000000e+04 3.725700000000000000e+04 3.705700000000000000e+04 3.750100000000000000e+04 3.710000000000000000e+04 3.702200000000000000e+04 3.707500000000000000e+04 3.739800000000000000e+04 3.708100000000000000e+04 3.739700000000000000e+04 3.733700000000000000e+04 3.715400000000000000e+04 3.757000000000000000e+04 3.745300000000000000e+04 3.762800000000000000e+04 3.710900000000000000e+04 3.713300000000000000e+04 3.780500000000000000e+04 3.779900000000000000e+04 3.740700000000000000e+04 3.710200000000000000e+04 3.741500000000000000e+04 3.709400000000000000e+04 3.752600000000000000e+04 3.723200000000000000e+04 3.722700000000000000e+04 3.724200000000000000e+04 3.714600000000000000e+04 3.739900000000000000e+04 3.720100000000000000e+04 3.701700000000000000e+04 3.760200000000000000e+04 3.730400000000000000e+04 3.752100000000000000e+04 3.743400000000000000e+04 3.764300000000000000e+04 3.744600000000000000e+04 3.763500000000000000e+04 3.741100000000000000e+04 3.733400000000000000e+04 3.758200000000000000e+04 3.752500000000000000e+04 3.754100000000000000e+04 3.748800000000000000e+04 3.745900000000000000e+04 3.743900000000000000e+04 3.727400000000000000e+04 3.730300000000000000e+04 3.712800000000000000e+04 3.756000000000000000e+04 3.757400000000000000e+04 3.742500000000000000e+04 3.760600000000000000e+04 3.741100000000000000e+04 3.726400000000000000e+04 3.754300000000000000e+04 3.775300000000000000e+04 3.783000000000000000e+04 3.728800000000000000e+04 3.720600000000000000e+04 3.773200000000000000e+04 3.730100000000000000e+04 3.763700000000000000e+04 3.715700000000000000e+04 3.739000000000000000e+04 3.755100000000000000e+04 3.759500000000000000e+04 3.763800000000000000e+04 3.739600000000000000e+04 3.766600000000000000e+04 3.713600000000000000e+04 3.747100000000000000e+04 3.783000000000000000e+04 3.767700000000000000e+04 3.799100000000000000e+04 3.720900000000000000e+04 3.719200000000000000e+04 3.783700000000000000e+04 3.731300000000000000e+04 3.739200000000000000e+04 3.737000000000000000e+04 3.744900000000000000e+04 3.739800000000000000e+04 3.749200000000000000e+04 3.728600000000000000e+04 3.678700000000000000e+04 3.708500000000000000e+04 3.709500000000000000e+04 3.730400000000000000e+04 3.787000000000000000e+04 3.718300000000000000e+04 3.716500000000000000e+04 3.751600000000000000e+04 3.725400000000000000e+04 3.710700000000000000e+04 3.714200000000000000e+04 3.742200000000000000e+04 3.746300000000000000e+04 3.715200000000000000e+04 3.769800000000000000e+04 3.689800000000000000e+04 3.708600000000000000e+04 3.712500000000000000e+04 3.755200000000000000e+04 3.702800000000000000e+04 3.712900000000000000e+04 3.732500000000000000e+04 3.697700000000000000e+04 3.697000000000000000e+04 3.696400000000000000e+04 3.677700000000000000e+04 3.725600000000000000e+04 3.669600000000000000e+04 3.680200000000000000e+04 3.727100000000000000e+04 3.719000000000000000e+04 3.749800000000000000e+04 3.709900000000000000e+04 3.727200000000000000e+04 3.731900000000000000e+04 3.749000000000000000e+04 3.750200000000000000e+04 3.731800000000000000e+04 3.709600000000000000e+04 3.702000000000000000e+04 3.699400000000000000e+04 3.725500000000000000e+04 3.730500000000000000e+04 3.749500000000000000e+04 3.766900000000000000e+04 3.775100000000000000e+04 3.746500000000000000e+04 3.758500000000000000e+04 3.731700000000000000e+04 3.731900000000000000e+04 3.787900000000000000e+04 3.727700000000000000e+04 3.768300000000000000e+04 3.764100000000000000e+04 3.686400000000000000e+04 3.737600000000000000e+04 3.754400000000000000e+04 3.772600000000000000e+04 3.717800000000000000e+04 3.760700000000000000e+04 3.699900000000000000e+04 3.710900000000000000e+04 3.719200000000000000e+04 3.707300000000000000e+04 3.666100000000000000e+04 3.707400000000000000e+04 3.735800000000000000e+04 3.773400000000000000e+04 3.723400000000000000e+04 3.692600000000000000e+04 3.670200000000000000e+04 3.687000000000000000e+04 3.724600000000000000e+04 3.748500000000000000e+04 3.743900000000000000e+04 3.726200000000000000e+04 3.715700000000000000e+04 3.709300000000000000e+04 3.738500000000000000e+04 3.752300000000000000e+04 3.708700000000000000e+04 3.746300000000000000e+04 3.742200000000000000e+04 3.772300000000000000e+04 3.758900000000000000e+04 3.707100000000000000e+04 3.736400000000000000e+04 3.728300000000000000e+04 3.732400000000000000e+04 3.724800000000000000e+04 3.724300000000000000e+04 3.731800000000000000e+04 3.741500000000000000e+04 3.700400000000000000e+04 3.715700000000000000e+04 3.711000000000000000e+04 3.767400000000000000e+04 3.721300000000000000e+04 3.741300000000000000e+04 3.713100000000000000e+04 3.746900000000000000e+04 3.747700000000000000e+04 3.707800000000000000e+04 3.709100000000000000e+04 3.691700000000000000e+04 3.756600000000000000e+04 3.716900000000000000e+04 3.752100000000000000e+04 3.729600000000000000e+04 3.740400000000000000e+04 3.759000000000000000e+04 3.743900000000000000e+04 3.710300000000000000e+04 3.724200000000000000e+04 3.769200000000000000e+04 3.729200000000000000e+04 3.760600000000000000e+04 3.737900000000000000e+04 3.725600000000000000e+04 3.707200000000000000e+04 3.761100000000000000e+04 3.700300000000000000e+04 3.718200000000000000e+04 3.734200000000000000e+04 3.729500000000000000e+04 3.740300000000000000e+04 3.740700000000000000e+04 3.724900000000000000e+04 3.769000000000000000e+04 3.712600000000000000e+04 3.739900000000000000e+04 3.704000000000000000e+04 3.729800000000000000e+04 3.735400000000000000e+04 3.717300000000000000e+04 3.729500000000000000e+04 3.762800000000000000e+04 3.712800000000000000e+04 3.710700000000000000e+04 3.732200000000000000e+04 3.689400000000000000e+04 3.686300000000000000e+04 3.711200000000000000e+04 3.743700000000000000e+04 3.720300000000000000e+04 3.698000000000000000e+04 3.722300000000000000e+04 3.698100000000000000e+04 3.702300000000000000e+04 3.692900000000000000e+04 3.675300000000000000e+04 3.712300000000000000e+04 3.716300000000000000e+04 3.711100000000000000e+04 3.747500000000000000e+04 3.709200000000000000e+04 3.737800000000000000e+04 3.715400000000000000e+04 3.682600000000000000e+04 3.699600000000000000e+04 3.718800000000000000e+04 3.742900000000000000e+04 3.769500000000000000e+04 3.725900000000000000e+04 3.721200000000000000e+04 3.691800000000000000e+04 3.734100000000000000e+04 3.699500000000000000e+04 3.702400000000000000e+04 3.720700000000000000e+04 3.733500000000000000e+04 3.686100000000000000e+04 3.723800000000000000e+04 3.734100000000000000e+04 3.735600000000000000e+04 3.737000000000000000e+04 3.723100000000000000e+04 3.762400000000000000e+04 3.733500000000000000e+04 3.758900000000000000e+04 3.744200000000000000e+04 3.745200000000000000e+04 3.738000000000000000e+04 3.748500000000000000e+04 3.736400000000000000e+04 3.739900000000000000e+04 3.748700000000000000e+04 3.718400000000000000e+04 3.724700000000000000e+04 3.765900000000000000e+04 3.719500000000000000e+04 3.738400000000000000e+04 3.734900000000000000e+04 3.740900000000000000e+04 3.718900000000000000e+04 3.760600000000000000e+04 3.721900000000000000e+04 3.737700000000000000e+04 3.755400000000000000e+04 3.726900000000000000e+04 3.760900000000000000e+04 3.723200000000000000e+04 3.756700000000000000e+04 3.715900000000000000e+04 3.753400000000000000e+04 3.736400000000000000e+04 3.740800000000000000e+04 3.781200000000000000e+04 3.771200000000000000e+04 3.783000000000000000e+04 3.756800000000000000e+04 3.702500000000000000e+04 3.778600000000000000e+04 3.681800000000000000e+04 3.690300000000000000e+04 3.709700000000000000e+04 3.658300000000000000e+04 3.693300000000000000e+04 3.694300000000000000e+04 3.711100000000000000e+04 3.676300000000000000e+04 3.672300000000000000e+04 3.684000000000000000e+04 3.690900000000000000e+04 3.670700000000000000e+04 3.670700000000000000e+04 3.647700000000000000e+04 3.677300000000000000e+04 3.672700000000000000e+04 3.680200000000000000e+04 3.659400000000000000e+04 3.690600000000000000e+04 3.682600000000000000e+04 3.687100000000000000e+04 3.677800000000000000e+04 3.707600000000000000e+04 3.704000000000000000e+04 3.709000000000000000e+04 3.722400000000000000e+04 3.717600000000000000e+04 3.695500000000000000e+04 3.694300000000000000e+04 3.728700000000000000e+04 3.660500000000000000e+04 3.726000000000000000e+04 3.736800000000000000e+04 3.688000000000000000e+04 3.701800000000000000e+04 3.738700000000000000e+04 3.758900000000000000e+04 3.740800000000000000e+04 3.761900000000000000e+04 3.736900000000000000e+04 3.724500000000000000e+04 3.743000000000000000e+04 3.709100000000000000e+04 3.758900000000000000e+04 3.722700000000000000e+04 3.682800000000000000e+04 3.758200000000000000e+04 3.735200000000000000e+04 3.736500000000000000e+04 3.729000000000000000e+04 3.735400000000000000e+04 3.716000000000000000e+04 3.711000000000000000e+04 3.734700000000000000e+04 3.763000000000000000e+04 3.734900000000000000e+04 3.705300000000000000e+04 3.739500000000000000e+04 3.745000000000000000e+04 3.747700000000000000e+04 3.699800000000000000e+04 3.725800000000000000e+04 3.730400000000000000e+04 3.737000000000000000e+04 3.752700000000000000e+04 3.736500000000000000e+04 3.743400000000000000e+04 3.734500000000000000e+04 3.773300000000000000e+04 3.724900000000000000e+04 3.734500000000000000e+04 3.728400000000000000e+04 3.712900000000000000e+04 3.747100000000000000e+04 3.751900000000000000e+04 3.764500000000000000e+04 3.747900000000000000e+04 3.687000000000000000e+04 3.646000000000000000e+04 3.718000000000000000e+04 3.703500000000000000e+04 3.739500000000000000e+04 3.722300000000000000e+04 3.760300000000000000e+04 3.744900000000000000e+04 3.719800000000000000e+04 3.711900000000000000e+04 3.723100000000000000e+04 3.790700000000000000e+04 3.712100000000000000e+04 3.731800000000000000e+04 3.727300000000000000e+04 3.780300000000000000e+04 3.762200000000000000e+04 3.753100000000000000e+04 3.749200000000000000e+04 3.719800000000000000e+04 3.746800000000000000e+04 3.732800000000000000e+04 3.755000000000000000e+04 3.758500000000000000e+04 3.758900000000000000e+04 3.751700000000000000e+04 3.774800000000000000e+04 3.759600000000000000e+04 3.782700000000000000e+04 3.765600000000000000e+04 3.748200000000000000e+04 3.725800000000000000e+04 3.750000000000000000e+04 3.716100000000000000e+04 3.742200000000000000e+04 3.722200000000000000e+04 3.732500000000000000e+04 3.744700000000000000e+04 3.771200000000000000e+04 3.739000000000000000e+04 3.737800000000000000e+04 3.747000000000000000e+04 3.756900000000000000e+04 3.768400000000000000e+04 3.752000000000000000e+04 3.757500000000000000e+04 3.763900000000000000e+04 3.778400000000000000e+04 3.761300000000000000e+04 3.772000000000000000e+04 3.777000000000000000e+04 3.749700000000000000e+04 3.763800000000000000e+04 3.733100000000000000e+04 3.707700000000000000e+04 3.718600000000000000e+04 3.704800000000000000e+04 3.719100000000000000e+04 3.700900000000000000e+04 3.740100000000000000e+04 3.757600000000000000e+04 3.733600000000000000e+04 3.730500000000000000e+04 3.776600000000000000e+04 3.771400000000000000e+04 3.711700000000000000e+04 3.717800000000000000e+04 3.735000000000000000e+04 3.744300000000000000e+04 3.772600000000000000e+04 3.728700000000000000e+04 3.749700000000000000e+04 3.754500000000000000e+04 3.751700000000000000e+04 3.706100000000000000e+04 3.744600000000000000e+04 3.773500000000000000e+04 3.738100000000000000e+04 3.726800000000000000e+04 3.758100000000000000e+04 3.721200000000000000e+04 3.711200000000000000e+04 3.736800000000000000e+04 3.723200000000000000e+04 3.766300000000000000e+04 3.728400000000000000e+04 3.716700000000000000e+04 3.720400000000000000e+04 3.744800000000000000e+04 3.739600000000000000e+04 3.746800000000000000e+04 3.720800000000000000e+04 3.720800000000000000e+04 3.685500000000000000e+04 3.737000000000000000e+04 3.733400000000000000e+04 3.702600000000000000e+04 3.717100000000000000e+04 3.700700000000000000e+04 3.722300000000000000e+04 3.742500000000000000e+04 3.695900000000000000e+04 3.708000000000000000e+04 3.711200000000000000e+04 3.721600000000000000e+04 3.710000000000000000e+04 3.721600000000000000e+04 3.733500000000000000e+04 3.740500000000000000e+04 3.735600000000000000e+04 3.714300000000000000e+04 3.720500000000000000e+04 3.740500000000000000e+04 3.745400000000000000e+04 3.690700000000000000e+04 3.740800000000000000e+04 3.736500000000000000e+04 3.763000000000000000e+04 3.763300000000000000e+04 3.744000000000000000e+04 3.766300000000000000e+04 3.751600000000000000e+04 3.766800000000000000e+04 3.769700000000000000e+04 3.731000000000000000e+04 3.734700000000000000e+04 3.751500000000000000e+04 3.795900000000000000e+04 3.765600000000000000e+04 3.765300000000000000e+04 3.790900000000000000e+04 3.752700000000000000e+04 3.737000000000000000e+04 3.748800000000000000e+04 3.749100000000000000e+04 3.738500000000000000e+04 3.748600000000000000e+04 3.740800000000000000e+04 3.718200000000000000e+04 3.713000000000000000e+04 3.775700000000000000e+04 3.751500000000000000e+04 3.738400000000000000e+04 3.738400000000000000e+04 3.750700000000000000e+04 3.744100000000000000e+04 3.722000000000000000e+04 3.797900000000000000e+04 3.762100000000000000e+04 3.751000000000000000e+04 3.784500000000000000e+04 3.749300000000000000e+04 3.794300000000000000e+04 3.768900000000000000e+04 3.741100000000000000e+04 3.742100000000000000e+04 3.766100000000000000e+04 3.751600000000000000e+04 3.733800000000000000e+04 3.724900000000000000e+04 3.747500000000000000e+04 3.792500000000000000e+04 3.777200000000000000e+04 3.750600000000000000e+04 3.731800000000000000e+04 3.779700000000000000e+04 3.776200000000000000e+04 3.730600000000000000e+04 3.760100000000000000e+04 3.783400000000000000e+04 3.767200000000000000e+04 3.782500000000000000e+04 3.746000000000000000e+04 3.785300000000000000e+04 3.737300000000000000e+04 3.764100000000000000e+04 3.793200000000000000e+04 3.799800000000000000e+04 3.784800000000000000e+04 3.749100000000000000e+04 3.784400000000000000e+04 3.758400000000000000e+04 3.779600000000000000e+04 3.798400000000000000e+04 3.770200000000000000e+04 3.811500000000000000e+04 3.775600000000000000e+04 3.793700000000000000e+04 3.769200000000000000e+04 3.775400000000000000e+04 3.741600000000000000e+04 3.757100000000000000e+04 3.790400000000000000e+04 3.743700000000000000e+04 3.788000000000000000e+04 3.768800000000000000e+04 3.798700000000000000e+04 3.791600000000000000e+04 3.793800000000000000e+04 3.784300000000000000e+04 3.758900000000000000e+04 3.806000000000000000e+04 3.758300000000000000e+04 3.802100000000000000e+04 3.779700000000000000e+04 3.826500000000000000e+04 3.771000000000000000e+04 3.752500000000000000e+04 3.787900000000000000e+04 3.745800000000000000e+04 3.765600000000000000e+04 3.805600000000000000e+04 3.790100000000000000e+04 3.849200000000000000e+04 3.838100000000000000e+04 3.824900000000000000e+04 3.827000000000000000e+04 3.805400000000000000e+04 3.808100000000000000e+04 3.813800000000000000e+04 3.813000000000000000e+04 3.831000000000000000e+04 3.811000000000000000e+04 3.859900000000000000e+04 3.861000000000000000e+04 3.843900000000000000e+04 3.815900000000000000e+04 3.801200000000000000e+04 3.847900000000000000e+04 3.812000000000000000e+04 3.787700000000000000e+04 3.822900000000000000e+04 3.835300000000000000e+04 3.813800000000000000e+04 3.791100000000000000e+04 3.780800000000000000e+04 3.856800000000000000e+04 3.807300000000000000e+04 3.837200000000000000e+04 3.780700000000000000e+04 3.785100000000000000e+04 3.793400000000000000e+04 3.782600000000000000e+04 3.795500000000000000e+04 3.779200000000000000e+04 3.768000000000000000e+04 3.768000000000000000e+04 3.804800000000000000e+04 3.771000000000000000e+04 3.795200000000000000e+04 3.794000000000000000e+04 3.809200000000000000e+04 3.749200000000000000e+04 3.826400000000000000e+04 3.772600000000000000e+04 3.777300000000000000e+04 3.798300000000000000e+04 3.811800000000000000e+04 3.806300000000000000e+04 3.796300000000000000e+04 3.816600000000000000e+04 3.825000000000000000e+04 3.828200000000000000e+04 3.768600000000000000e+04 3.791700000000000000e+04 3.774700000000000000e+04 3.811700000000000000e+04 3.833500000000000000e+04 3.768600000000000000e+04 3.814000000000000000e+04 3.842400000000000000e+04 3.841700000000000000e+04 3.835600000000000000e+04 3.793700000000000000e+04 3.778100000000000000e+04 3.773700000000000000e+04 3.759700000000000000e+04 3.759200000000000000e+04 3.802700000000000000e+04 3.764600000000000000e+04 3.781100000000000000e+04 3.770900000000000000e+04 3.764100000000000000e+04 3.792800000000000000e+04 3.777300000000000000e+04 3.762400000000000000e+04 3.777300000000000000e+04 3.780400000000000000e+04 3.767400000000000000e+04 3.758500000000000000e+04 3.794900000000000000e+04 3.746000000000000000e+04 3.803700000000000000e+04 3.810400000000000000e+04 3.797100000000000000e+04 3.820800000000000000e+04 3.837300000000000000e+04 3.800000000000000000e+04 3.817500000000000000e+04 3.768000000000000000e+04 3.745200000000000000e+04 3.755900000000000000e+04 3.791600000000000000e+04 3.746400000000000000e+04 3.759200000000000000e+04 3.766100000000000000e+04 3.748100000000000000e+04 3.773000000000000000e+04 3.766100000000000000e+04 3.798800000000000000e+04 3.793100000000000000e+04 3.796000000000000000e+04 3.837900000000000000e+04 3.801000000000000000e+04 3.803000000000000000e+04 3.829500000000000000e+04 3.832800000000000000e+04 3.813900000000000000e+04 3.807800000000000000e+04 3.768500000000000000e+04 3.804000000000000000e+04 3.812800000000000000e+04 3.835200000000000000e+04 3.816600000000000000e+04 3.768100000000000000e+04 3.823100000000000000e+04 3.823200000000000000e+04 3.793800000000000000e+04 3.832300000000000000e+04 3.796000000000000000e+04 3.782900000000000000e+04 3.824100000000000000e+04 3.796900000000000000e+04 3.780300000000000000e+04 3.798700000000000000e+04 3.812000000000000000e+04 3.784800000000000000e+04 3.799300000000000000e+04 3.787400000000000000e+04 3.795800000000000000e+04 3.832000000000000000e+04 3.782800000000000000e+04 3.801000000000000000e+04 3.807800000000000000e+04 3.831100000000000000e+04 3.805700000000000000e+04 3.818800000000000000e+04 3.815300000000000000e+04 3.841300000000000000e+04 3.827200000000000000e+04 3.838200000000000000e+04 3.820500000000000000e+04 3.769900000000000000e+04 3.794000000000000000e+04 3.810500000000000000e+04 3.788200000000000000e+04 3.791300000000000000e+04 3.802100000000000000e+04 3.820700000000000000e+04 3.816000000000000000e+04 3.798200000000000000e+04 3.812600000000000000e+04 3.774200000000000000e+04 3.790500000000000000e+04 3.799600000000000000e+04 3.804100000000000000e+04 3.826200000000000000e+04 3.769200000000000000e+04 3.813300000000000000e+04 3.774200000000000000e+04 3.789800000000000000e+04 3.782500000000000000e+04 3.778600000000000000e+04 3.756200000000000000e+04 3.807400000000000000e+04 3.786600000000000000e+04 3.741100000000000000e+04 3.830400000000000000e+04 3.841700000000000000e+04 3.822000000000000000e+04 3.793500000000000000e+04 3.832700000000000000e+04 3.797500000000000000e+04 3.779100000000000000e+04 3.835300000000000000e+04 3.808800000000000000e+04 3.782600000000000000e+04 3.805600000000000000e+04 3.743600000000000000e+04 3.822000000000000000e+04 3.784300000000000000e+04 3.804800000000000000e+04 3.797600000000000000e+04 3.810300000000000000e+04 3.806400000000000000e+04 3.766000000000000000e+04 3.775300000000000000e+04 3.732900000000000000e+04 3.760800000000000000e+04 3.778100000000000000e+04 3.793000000000000000e+04 3.781800000000000000e+04 3.741200000000000000e+04 3.769700000000000000e+04 3.781600000000000000e+04 3.773500000000000000e+04 3.783000000000000000e+04 3.759900000000000000e+04 3.755900000000000000e+04 3.795500000000000000e+04 3.796500000000000000e+04 3.784900000000000000e+04 3.811600000000000000e+04 3.797700000000000000e+04 3.795800000000000000e+04 3.788200000000000000e+04 3.787800000000000000e+04 3.794300000000000000e+04 3.769400000000000000e+04 3.743600000000000000e+04 3.752000000000000000e+04 3.726800000000000000e+04 3.755800000000000000e+04 3.796800000000000000e+04 3.783900000000000000e+04 3.790700000000000000e+04 3.777300000000000000e+04 3.755900000000000000e+04 3.756800000000000000e+04 3.789900000000000000e+04 3.754200000000000000e+04 3.721500000000000000e+04 3.785000000000000000e+04 3.760500000000000000e+04 3.757500000000000000e+04 3.784700000000000000e+04 3.814400000000000000e+04 3.819800000000000000e+04 3.778800000000000000e+04 3.813300000000000000e+04 3.801800000000000000e+04 3.813900000000000000e+04 3.792200000000000000e+04 3.823200000000000000e+04 3.827000000000000000e+04 3.785800000000000000e+04 3.785500000000000000e+04 3.835300000000000000e+04 3.739100000000000000e+04 3.770800000000000000e+04 3.782200000000000000e+04 3.785000000000000000e+04 3.762000000000000000e+04 3.781700000000000000e+04 3.758600000000000000e+04 3.777900000000000000e+04 3.804200000000000000e+04 3.773200000000000000e+04 3.773400000000000000e+04 3.749500000000000000e+04 3.780500000000000000e+04 3.781600000000000000e+04 3.781600000000000000e+04 3.777000000000000000e+04 3.789600000000000000e+04 3.818200000000000000e+04 3.797800000000000000e+04 3.768900000000000000e+04 3.804000000000000000e+04 3.824100000000000000e+04 3.784700000000000000e+04 3.790300000000000000e+04 3.808700000000000000e+04 3.784200000000000000e+04 3.806100000000000000e+04 3.797900000000000000e+04 3.814000000000000000e+04 3.845300000000000000e+04 3.839200000000000000e+04 3.867000000000000000e+04 3.825200000000000000e+04 3.797100000000000000e+04 3.824800000000000000e+04 3.790900000000000000e+04 3.835100000000000000e+04 3.789600000000000000e+04 3.822800000000000000e+04 3.819200000000000000e+04 3.811900000000000000e+04 3.818300000000000000e+04 3.771600000000000000e+04 3.759400000000000000e+04 3.782400000000000000e+04 3.797600000000000000e+04 3.766000000000000000e+04 3.770100000000000000e+04 3.789500000000000000e+04 3.779600000000000000e+04 3.802600000000000000e+04 3.767900000000000000e+04 3.815300000000000000e+04 3.815400000000000000e+04 3.809500000000000000e+04 3.819300000000000000e+04 3.807000000000000000e+04 3.788500000000000000e+04 3.804300000000000000e+04 3.839100000000000000e+04 3.815300000000000000e+04 3.802300000000000000e+04 3.844500000000000000e+04 3.854800000000000000e+04 3.876600000000000000e+04 3.856600000000000000e+04 3.846400000000000000e+04 3.841400000000000000e+04 3.833300000000000000e+04 3.865100000000000000e+04 3.848700000000000000e+04 3.829200000000000000e+04 3.821900000000000000e+04 3.826300000000000000e+04 3.848700000000000000e+04 3.811300000000000000e+04 3.861100000000000000e+04 3.852800000000000000e+04 3.843100000000000000e+04 3.840800000000000000e+04 3.819700000000000000e+04 3.846700000000000000e+04 3.829600000000000000e+04 3.846100000000000000e+04 3.851200000000000000e+04 3.837800000000000000e+04 3.855400000000000000e+04 3.846600000000000000e+04 3.843600000000000000e+04 3.877500000000000000e+04 3.831300000000000000e+04 3.839000000000000000e+04 3.830500000000000000e+04 3.814400000000000000e+04 3.854800000000000000e+04 3.804000000000000000e+04 3.836000000000000000e+04 3.825900000000000000e+04 3.824900000000000000e+04 3.838800000000000000e+04 3.806300000000000000e+04 3.844300000000000000e+04 3.856300000000000000e+04 3.833400000000000000e+04 3.873700000000000000e+04 3.902100000000000000e+04 3.822100000000000000e+04 3.921000000000000000e+04 3.837400000000000000e+04 3.829700000000000000e+04 3.883800000000000000e+04 3.827700000000000000e+04 3.887900000000000000e+04 3.844200000000000000e+04 3.824700000000000000e+04 3.855100000000000000e+04 3.840300000000000000e+04 3.894400000000000000e+04 3.855500000000000000e+04 3.847600000000000000e+04 3.857300000000000000e+04 3.875600000000000000e+04 3.823000000000000000e+04 3.863800000000000000e+04 3.870200000000000000e+04 3.887300000000000000e+04 3.843000000000000000e+04 3.851000000000000000e+04 3.852200000000000000e+04 3.872100000000000000e+04 3.861500000000000000e+04 3.851100000000000000e+04 3.861900000000000000e+04 3.878400000000000000e+04 3.865200000000000000e+04 3.911500000000000000e+04 3.883200000000000000e+04 3.866800000000000000e+04 3.899200000000000000e+04 3.825200000000000000e+04 3.896600000000000000e+04 3.911300000000000000e+04 3.844200000000000000e+04 3.879400000000000000e+04 3.860300000000000000e+04 3.874000000000000000e+04 3.876400000000000000e+04 3.900100000000000000e+04 3.881500000000000000e+04 3.904200000000000000e+04 3.907800000000000000e+04 3.872500000000000000e+04 3.895400000000000000e+04 3.888200000000000000e+04 3.830000000000000000e+04 3.874700000000000000e+04 3.851600000000000000e+04 3.856100000000000000e+04 3.819500000000000000e+04 3.857500000000000000e+04 3.854000000000000000e+04 3.862400000000000000e+04 3.850200000000000000e+04 3.838100000000000000e+04 3.887300000000000000e+04 3.851500000000000000e+04 3.831700000000000000e+04 3.851300000000000000e+04 3.847600000000000000e+04 3.847600000000000000e+04 3.852300000000000000e+04 3.861500000000000000e+04 3.846300000000000000e+04 3.900900000000000000e+04 3.893700000000000000e+04 3.872700000000000000e+04 3.882500000000000000e+04 3.852400000000000000e+04 3.822000000000000000e+04 3.888000000000000000e+04 3.838300000000000000e+04 3.881800000000000000e+04 3.855400000000000000e+04 3.872500000000000000e+04 3.829400000000000000e+04 3.904100000000000000e+04 3.892400000000000000e+04 3.869500000000000000e+04 3.927100000000000000e+04 3.891200000000000000e+04 3.883200000000000000e+04 3.821900000000000000e+04 3.859200000000000000e+04 3.879600000000000000e+04 3.835100000000000000e+04 3.868300000000000000e+04 3.867700000000000000e+04 3.880100000000000000e+04 3.857800000000000000e+04 3.845300000000000000e+04 3.833200000000000000e+04 3.843600000000000000e+04 3.862400000000000000e+04 3.830800000000000000e+04 3.880200000000000000e+04 3.850100000000000000e+04 3.844200000000000000e+04 3.827600000000000000e+04 3.849300000000000000e+04 3.848200000000000000e+04 3.872100000000000000e+04 3.857800000000000000e+04 3.803900000000000000e+04 3.841300000000000000e+04 3.863800000000000000e+04 3.849600000000000000e+04 3.872300000000000000e+04 3.883500000000000000e+04 3.852500000000000000e+04 3.806000000000000000e+04 3.825700000000000000e+04 3.835600000000000000e+04 3.821600000000000000e+04 3.865000000000000000e+04 3.803100000000000000e+04 3.774800000000000000e+04 3.806500000000000000e+04 3.796700000000000000e+04 3.765300000000000000e+04 3.801600000000000000e+04 3.815300000000000000e+04 3.794100000000000000e+04 3.789600000000000000e+04 3.815900000000000000e+04 3.832800000000000000e+04 3.791300000000000000e+04 3.808200000000000000e+04 3.838900000000000000e+04 3.860600000000000000e+04 3.857300000000000000e+04 3.849400000000000000e+04 3.783600000000000000e+04 3.714900000000000000e+04 3.669900000000000000e+04 3.634100000000000000e+04 3.584900000000000000e+04 3.505600000000000000e+04 3.458600000000000000e+04 3.391400000000000000e+04 3.386400000000000000e+04 3.319400000000000000e+04 3.295400000000000000e+04 3.264200000000000000e+04 3.249900000000000000e+04 3.208600000000000000e+04 3.180400000000000000e+04 3.147800000000000000e+04 3.169000000000000000e+04 3.103700000000000000e+04 3.062000000000000000e+04 3.041000000000000000e+04 2.986000000000000000e+04 2.958400000000000000e+04 2.955300000000000000e+04 2.946600000000000000e+04 2.909900000000000000e+04 2.941900000000000000e+04 2.856500000000000000e+04 2.858500000000000000e+04 2.861100000000000000e+04 2.822600000000000000e+04 2.779400000000000000e+04 2.788200000000000000e+04 2.758200000000000000e+04 2.785900000000000000e+04 2.745600000000000000e+04 2.722700000000000000e+04 2.738600000000000000e+04 2.698300000000000000e+04 2.688300000000000000e+04 2.686400000000000000e+04 2.676700000000000000e+04 2.628000000000000000e+04 2.651400000000000000e+04 2.625000000000000000e+04 2.605000000000000000e+04 2.598900000000000000e+04 2.610300000000000000e+04 2.612800000000000000e+04 2.613900000000000000e+04 2.596200000000000000e+04 2.574100000000000000e+04 2.550100000000000000e+04 2.579400000000000000e+04 2.544000000000000000e+04 2.530300000000000000e+04 2.552800000000000000e+04 2.515600000000000000e+04 2.515400000000000000e+04 2.470900000000000000e+04 2.461900000000000000e+04 2.481800000000000000e+04 2.463100000000000000e+04 2.458200000000000000e+04 2.451800000000000000e+04 2.453400000000000000e+04 2.456100000000000000e+04 2.449000000000000000e+04 2.430800000000000000e+04 2.438100000000000000e+04 2.413800000000000000e+04 2.429900000000000000e+04 2.386200000000000000e+04 2.396600000000000000e+04 2.373100000000000000e+04 2.379000000000000000e+04 2.372700000000000000e+04 2.347600000000000000e+04 2.346100000000000000e+04 2.334800000000000000e+04 2.345500000000000000e+04 2.334200000000000000e+04 2.329400000000000000e+04 2.334600000000000000e+04 2.347000000000000000e+04 2.342400000000000000e+04 2.319800000000000000e+04 2.305600000000000000e+04 2.316300000000000000e+04 2.277200000000000000e+04 2.259400000000000000e+04 2.287300000000000000e+04 2.284700000000000000e+04 2.240100000000000000e+04 2.244900000000000000e+04 2.266300000000000000e+04 2.283000000000000000e+04 2.236300000000000000e+04 2.226600000000000000e+04 2.212800000000000000e+04 2.218700000000000000e+04 2.229600000000000000e+04 2.219000000000000000e+04 2.228800000000000000e+04 2.241400000000000000e+04 2.202000000000000000e+04 2.190500000000000000e+04 2.199600000000000000e+04 2.179600000000000000e+04 2.146600000000000000e+04 2.178300000000000000e+04 2.145500000000000000e+04 2.188200000000000000e+04 2.158400000000000000e+04 2.150000000000000000e+04 2.131900000000000000e+04 2.149600000000000000e+04 2.149700000000000000e+04 2.122800000000000000e+04 2.100100000000000000e+04 2.116400000000000000e+04 2.134000000000000000e+04 2.101100000000000000e+04 2.117300000000000000e+04 2.128200000000000000e+04 2.100700000000000000e+04 2.100000000000000000e+04 2.088300000000000000e+04 2.094500000000000000e+04 2.074100000000000000e+04 2.072300000000000000e+04 2.087400000000000000e+04 2.077000000000000000e+04 2.057300000000000000e+04 2.052700000000000000e+04 2.064300000000000000e+04 2.060800000000000000e+04 2.026100000000000000e+04 2.037900000000000000e+04 2.037500000000000000e+04 2.022200000000000000e+04 2.022700000000000000e+04 2.020700000000000000e+04 2.018300000000000000e+04 1.998000000000000000e+04 2.008400000000000000e+04 1.998400000000000000e+04 2.021700000000000000e+04 1.973400000000000000e+04 1.989100000000000000e+04 1.974400000000000000e+04 1.967200000000000000e+04 1.982500000000000000e+04 1.963800000000000000e+04 1.958100000000000000e+04 1.959300000000000000e+04 1.944100000000000000e+04 1.954000000000000000e+04 1.942600000000000000e+04 1.937700000000000000e+04 1.942600000000000000e+04 1.912700000000000000e+04 1.950100000000000000e+04 1.922100000000000000e+04 1.921500000000000000e+04 1.937300000000000000e+04 1.954500000000000000e+04 1.929000000000000000e+04 1.919500000000000000e+04 1.924500000000000000e+04 1.918500000000000000e+04 1.890600000000000000e+04 1.906600000000000000e+04 1.908400000000000000e+04 1.903200000000000000e+04 1.882600000000000000e+04 1.879200000000000000e+04 1.877000000000000000e+04 1.860400000000000000e+04 1.860600000000000000e+04 1.868500000000000000e+04 1.873700000000000000e+04 1.847200000000000000e+04 1.864400000000000000e+04 1.882300000000000000e+04 1.862700000000000000e+04 1.856700000000000000e+04 1.852900000000000000e+04 1.849700000000000000e+04 1.862500000000000000e+04 1.854200000000000000e+04 1.849500000000000000e+04 1.841200000000000000e+04 1.834100000000000000e+04 1.832900000000000000e+04 1.840600000000000000e+04 1.832000000000000000e+04 1.819000000000000000e+04 1.814300000000000000e+04 1.851400000000000000e+04 1.805100000000000000e+04 1.813400000000000000e+04 1.810200000000000000e+04 1.820600000000000000e+04 1.795800000000000000e+04 1.805700000000000000e+04 1.807600000000000000e+04 1.798000000000000000e+04 1.795100000000000000e+04 1.774800000000000000e+04 1.776800000000000000e+04 1.761100000000000000e+04 1.765300000000000000e+04 1.764500000000000000e+04 1.774400000000000000e+04 1.759800000000000000e+04 1.760000000000000000e+04 1.766500000000000000e+04 1.760300000000000000e+04 1.750200000000000000e+04 1.756200000000000000e+04 1.736500000000000000e+04 1.732000000000000000e+04 1.758400000000000000e+04 1.723700000000000000e+04 1.747700000000000000e+04 1.712400000000000000e+04 1.719300000000000000e+04 1.744700000000000000e+04 1.724900000000000000e+04 1.708400000000000000e+04 1.745900000000000000e+04 1.731900000000000000e+04 1.731600000000000000e+04 1.712100000000000000e+04 1.726800000000000000e+04 1.717100000000000000e+04 1.681300000000000000e+04 1.702100000000000000e+04 1.691800000000000000e+04 1.697600000000000000e+04 1.698700000000000000e+04 1.689300000000000000e+04 1.682600000000000000e+04 1.703800000000000000e+04 1.675900000000000000e+04 1.667600000000000000e+04 1.679900000000000000e+04 1.683400000000000000e+04 1.671800000000000000e+04 1.673100000000000000e+04 1.662700000000000000e+04 1.682800000000000000e+04 1.655000000000000000e+04 1.668300000000000000e+04 1.661000000000000000e+04 1.666700000000000000e+04 1.650700000000000000e+04 1.646800000000000000e+04 1.658900000000000000e+04 1.630700000000000000e+04 1.641300000000000000e+04 1.622200000000000000e+04 1.645600000000000000e+04 1.633200000000000000e+04 1.625500000000000000e+04 1.630800000000000000e+04 1.656500000000000000e+04 1.638700000000000000e+04 1.641700000000000000e+04 1.622400000000000000e+04 1.633500000000000000e+04 1.603000000000000000e+04 1.606000000000000000e+04 1.607200000000000000e+04 1.624300000000000000e+04 1.594600000000000000e+04 1.627900000000000000e+04 1.625000000000000000e+04 1.604100000000000000e+04 1.628600000000000000e+04 1.605600000000000000e+04 1.608000000000000000e+04 1.605800000000000000e+04 1.609200000000000000e+04 1.604900000000000000e+04 1.598500000000000000e+04 1.600900000000000000e+04 1.604200000000000000e+04 1.582200000000000000e+04 1.618600000000000000e+04 1.583000000000000000e+04 1.593000000000000000e+04 1.607000000000000000e+04 1.585600000000000000e+04 1.571400000000000000e+04 1.598200000000000000e+04 1.588100000000000000e+04 1.596100000000000000e+04 1.579000000000000000e+04 1.587600000000000000e+04 1.567700000000000000e+04 1.600800000000000000e+04 1.576400000000000000e+04 1.595000000000000000e+04 1.546100000000000000e+04 1.540000000000000000e+04 1.569400000000000000e+04 1.578600000000000000e+04 1.554900000000000000e+04 1.522400000000000000e+04 1.542400000000000000e+04 1.540300000000000000e+04 1.561100000000000000e+04 1.565500000000000000e+04 1.558200000000000000e+04 1.550500000000000000e+04 1.551100000000000000e+04 1.560200000000000000e+04 1.558600000000000000e+04 1.531300000000000000e+04 1.558100000000000000e+04 1.539500000000000000e+04 1.544600000000000000e+04 1.542400000000000000e+04 1.546700000000000000e+04 1.531700000000000000e+04 1.534100000000000000e+04 1.546500000000000000e+04 1.517900000000000000e+04 1.527700000000000000e+04 1.527200000000000000e+04 1.545000000000000000e+04 1.514200000000000000e+04 1.530700000000000000e+04 1.488400000000000000e+04 1.498900000000000000e+04 1.499100000000000000e+04 1.510600000000000000e+04 1.510100000000000000e+04 1.512500000000000000e+04 1.535400000000000000e+04 1.514900000000000000e+04 1.502800000000000000e+04 1.501200000000000000e+04 1.506400000000000000e+04 1.497300000000000000e+04 1.517200000000000000e+04 1.492300000000000000e+04 1.509900000000000000e+04 1.500900000000000000e+04 1.493700000000000000e+04 1.500000000000000000e+04 1.477800000000000000e+04 1.485900000000000000e+04 1.482500000000000000e+04 1.488800000000000000e+04 1.481000000000000000e+04 1.483100000000000000e+04 1.474200000000000000e+04 1.469100000000000000e+04 1.478300000000000000e+04 1.466900000000000000e+04 1.465500000000000000e+04 1.483200000000000000e+04 1.470800000000000000e+04 1.469900000000000000e+04 1.465000000000000000e+04 1.453500000000000000e+04 1.469200000000000000e+04 1.451900000000000000e+04 1.466700000000000000e+04 1.473800000000000000e+04 1.463900000000000000e+04 1.471300000000000000e+04 1.457900000000000000e+04 1.473900000000000000e+04 1.459000000000000000e+04 1.450600000000000000e+04 1.454400000000000000e+04 1.441700000000000000e+04 1.444500000000000000e+04 1.426100000000000000e+04 1.462500000000000000e+04 1.444600000000000000e+04 1.412800000000000000e+04 1.426700000000000000e+04 1.443700000000000000e+04 1.427000000000000000e+04 1.452800000000000000e+04 1.449300000000000000e+04 1.426700000000000000e+04 1.460600000000000000e+04 1.450200000000000000e+04 1.416300000000000000e+04 1.411800000000000000e+04 1.461200000000000000e+04 1.431000000000000000e+04 1.418300000000000000e+04 1.441100000000000000e+04 1.414800000000000000e+04 1.437100000000000000e+04 1.441300000000000000e+04 1.434100000000000000e+04 1.412700000000000000e+04 1.411200000000000000e+04 1.441400000000000000e+04 1.407700000000000000e+04 1.410300000000000000e+04 1.431900000000000000e+04 1.422600000000000000e+04 1.415500000000000000e+04 1.446000000000000000e+04 1.427300000000000000e+04 1.418000000000000000e+04 1.423300000000000000e+04 1.434400000000000000e+04 1.425800000000000000e+04 1.388700000000000000e+04 1.421300000000000000e+04 1.400400000000000000e+04 1.414000000000000000e+04 1.427900000000000000e+04 1.417200000000000000e+04 1.417700000000000000e+04 1.416800000000000000e+04 1.399200000000000000e+04 1.437800000000000000e+04 1.411200000000000000e+04 1.392000000000000000e+04 1.408600000000000000e+04 1.414500000000000000e+04 1.401700000000000000e+04 1.402400000000000000e+04 1.395100000000000000e+04 1.381200000000000000e+04 1.396100000000000000e+04 1.392700000000000000e+04 1.389700000000000000e+04 1.404400000000000000e+04 1.377000000000000000e+04 1.382300000000000000e+04 1.380100000000000000e+04 1.404100000000000000e+04 1.389700000000000000e+04 1.383600000000000000e+04 1.392900000000000000e+04 1.385300000000000000e+04 1.401600000000000000e+04 1.399300000000000000e+04 1.364300000000000000e+04 1.386700000000000000e+04 1.369900000000000000e+04 1.381800000000000000e+04 1.385400000000000000e+04 1.381600000000000000e+04 1.365300000000000000e+04 1.364300000000000000e+04 1.375300000000000000e+04 1.356700000000000000e+04 1.369700000000000000e+04 1.370400000000000000e+04 1.385500000000000000e+04 1.377000000000000000e+04 1.373700000000000000e+04 1.374800000000000000e+04 1.345400000000000000e+04 1.356800000000000000e+04 1.361000000000000000e+04 1.401400000000000000e+04 1.349100000000000000e+04 1.370900000000000000e+04 1.367800000000000000e+04 1.375500000000000000e+04 1.329400000000000000e+04 1.365600000000000000e+04 1.365000000000000000e+04 1.348300000000000000e+04 1.358500000000000000e+04 1.359100000000000000e+04 1.357900000000000000e+04 1.354900000000000000e+04 1.353400000000000000e+04 1.365900000000000000e+04 1.363000000000000000e+04 1.336600000000000000e+04 1.369400000000000000e+04 1.343900000000000000e+04 1.357200000000000000e+04 1.340100000000000000e+04 1.354000000000000000e+04 1.341300000000000000e+04 1.374500000000000000e+04 1.333200000000000000e+04 1.332900000000000000e+04 1.363200000000000000e+04 1.340100000000000000e+04 1.338900000000000000e+04 1.329600000000000000e+04 1.349500000000000000e+04 1.332400000000000000e+04 1.353000000000000000e+04 1.328500000000000000e+04 1.335800000000000000e+04 1.344000000000000000e+04 1.331500000000000000e+04 1.316100000000000000e+04 1.341000000000000000e+04 1.352200000000000000e+04 1.330200000000000000e+04 1.320700000000000000e+04 1.336200000000000000e+04 1.332400000000000000e+04 1.332200000000000000e+04 1.312300000000000000e+04 1.317900000000000000e+04 1.319900000000000000e+04 1.331600000000000000e+04 1.334400000000000000e+04 1.335200000000000000e+04 1.306700000000000000e+04 1.308100000000000000e+04 1.320400000000000000e+04 1.310900000000000000e+04 1.336600000000000000e+04 1.322500000000000000e+04 1.303200000000000000e+04 1.308600000000000000e+04 1.321600000000000000e+04 1.307400000000000000e+04 1.301600000000000000e+04 1.295500000000000000e+04 1.325700000000000000e+04 1.314500000000000000e+04 1.282100000000000000e+04 1.320300000000000000e+04 1.302100000000000000e+04 1.300100000000000000e+04 1.303800000000000000e+04 1.289900000000000000e+04 1.297200000000000000e+04 1.332400000000000000e+04 1.301100000000000000e+04 1.309300000000000000e+04 1.325600000000000000e+04 1.296500000000000000e+04 1.298500000000000000e+04 1.297400000000000000e+04 1.299000000000000000e+04 1.293200000000000000e+04 1.282000000000000000e+04 1.289400000000000000e+04 1.294800000000000000e+04 1.296800000000000000e+04 1.304700000000000000e+04 1.289900000000000000e+04 1.302000000000000000e+04 1.302800000000000000e+04 1.312400000000000000e+04 1.303400000000000000e+04 1.299400000000000000e+04 1.293900000000000000e+04 1.293500000000000000e+04 1.275800000000000000e+04 1.272400000000000000e+04 1.292200000000000000e+04 1.278200000000000000e+04 1.285500000000000000e+04 1.286400000000000000e+04 1.290000000000000000e+04 1.291000000000000000e+04 1.279600000000000000e+04 1.281100000000000000e+04 1.273700000000000000e+04 1.282600000000000000e+04 1.260500000000000000e+04 1.274500000000000000e+04 1.284100000000000000e+04 1.291500000000000000e+04 1.258200000000000000e+04 1.259400000000000000e+04 1.262200000000000000e+04 1.265200000000000000e+04 1.263400000000000000e+04 1.268700000000000000e+04 1.256200000000000000e+04 1.291000000000000000e+04 1.263800000000000000e+04 1.265500000000000000e+04 1.276200000000000000e+04 1.276300000000000000e+04 1.255800000000000000e+04 1.244900000000000000e+04 1.258200000000000000e+04 1.273700000000000000e+04 1.257200000000000000e+04 1.273500000000000000e+04 1.271200000000000000e+04 1.264800000000000000e+04 1.265400000000000000e+04 1.248700000000000000e+04 1.232100000000000000e+04 1.252400000000000000e+04 1.245000000000000000e+04 1.263300000000000000e+04 1.248500000000000000e+04 1.247800000000000000e+04 1.272100000000000000e+04 1.224000000000000000e+04 1.242100000000000000e+04 1.246700000000000000e+04 1.261300000000000000e+04 1.261500000000000000e+04 1.251400000000000000e+04 1.236900000000000000e+04 1.240400000000000000e+04 1.262000000000000000e+04 1.231800000000000000e+04 1.219600000000000000e+04 1.254600000000000000e+04 1.237100000000000000e+04 1.256900000000000000e+04 1.263100000000000000e+04 1.246200000000000000e+04 1.232900000000000000e+04 1.248400000000000000e+04 1.227100000000000000e+04 1.251400000000000000e+04 1.237200000000000000e+04 1.234200000000000000e+04 1.238000000000000000e+04 1.230300000000000000e+04 1.255900000000000000e+04 1.239500000000000000e+04 1.242500000000000000e+04 1.248000000000000000e+04 1.243200000000000000e+04 1.228900000000000000e+04 1.233200000000000000e+04 1.247200000000000000e+04 1.221800000000000000e+04 1.238000000000000000e+04 1.234600000000000000e+04 1.204900000000000000e+04 1.221700000000000000e+04 1.243800000000000000e+04 1.224600000000000000e+04 1.239300000000000000e+04 1.233700000000000000e+04 1.228600000000000000e+04 1.216300000000000000e+04 1.231200000000000000e+04 1.248400000000000000e+04 1.228700000000000000e+04 1.233600000000000000e+04 1.219100000000000000e+04 1.207300000000000000e+04 1.246400000000000000e+04 1.221900000000000000e+04 1.204300000000000000e+04 1.218700000000000000e+04 1.203200000000000000e+04 1.228200000000000000e+04 1.202700000000000000e+04 1.242800000000000000e+04 1.227100000000000000e+04 1.229700000000000000e+04 1.213600000000000000e+04 1.203900000000000000e+04 1.222700000000000000e+04 1.212600000000000000e+04 1.236800000000000000e+04 1.218300000000000000e+04 1.219500000000000000e+04 1.207700000000000000e+04 1.197600000000000000e+04 1.211100000000000000e+04 1.223200000000000000e+04 1.217100000000000000e+04 1.205900000000000000e+04 1.222200000000000000e+04 1.222800000000000000e+04 1.213300000000000000e+04 1.213600000000000000e+04 1.226600000000000000e+04 1.204700000000000000e+04 1.183300000000000000e+04 1.225300000000000000e+04 1.217500000000000000e+04 1.218800000000000000e+04 1.206200000000000000e+04 1.206800000000000000e+04 1.201100000000000000e+04 1.206000000000000000e+04 1.177700000000000000e+04 1.188400000000000000e+04 1.208900000000000000e+04 1.201500000000000000e+04 1.228400000000000000e+04 1.208300000000000000e+04 1.210600000000000000e+04 1.191300000000000000e+04 1.195000000000000000e+04 1.199500000000000000e+04 1.194900000000000000e+04 1.186400000000000000e+04 1.164400000000000000e+04 1.186500000000000000e+04 1.207500000000000000e+04 1.207100000000000000e+04 1.192400000000000000e+04 1.193500000000000000e+04 1.183300000000000000e+04 1.181400000000000000e+04 1.173000000000000000e+04 1.206000000000000000e+04 1.195100000000000000e+04 1.193100000000000000e+04 1.184400000000000000e+04 1.191900000000000000e+04 1.177000000000000000e+04 1.199300000000000000e+04 1.174000000000000000e+04 1.188500000000000000e+04 1.194900000000000000e+04 1.180000000000000000e+04 1.188700000000000000e+04 1.200300000000000000e+04 1.200700000000000000e+04 1.174200000000000000e+04 1.179700000000000000e+04 1.198600000000000000e+04 1.211500000000000000e+04 1.186000000000000000e+04 1.181100000000000000e+04 1.174500000000000000e+04 1.173000000000000000e+04 1.164900000000000000e+04 1.175500000000000000e+04 1.182600000000000000e+04 1.188200000000000000e+04 1.168400000000000000e+04 1.172800000000000000e+04 1.148000000000000000e+04 1.183000000000000000e+04 1.170500000000000000e+04 1.172700000000000000e+04 1.189000000000000000e+04 1.175400000000000000e+04 1.189600000000000000e+04 1.164600000000000000e+04 1.196600000000000000e+04 1.168900000000000000e+04 1.176600000000000000e+04 1.184200000000000000e+04 1.181600000000000000e+04 1.150400000000000000e+04 1.182200000000000000e+04 1.156900000000000000e+04 1.169000000000000000e+04 1.177000000000000000e+04 1.172000000000000000e+04 1.162200000000000000e+04 1.185900000000000000e+04 1.154100000000000000e+04 1.174300000000000000e+04 1.153700000000000000e+04 1.169100000000000000e+04 1.156400000000000000e+04 1.157000000000000000e+04 1.153800000000000000e+04 1.177000000000000000e+04 1.176000000000000000e+04 1.160100000000000000e+04 1.168200000000000000e+04 1.182900000000000000e+04 1.157500000000000000e+04 1.162700000000000000e+04 1.164600000000000000e+04 1.167700000000000000e+04 1.170100000000000000e+04 1.175800000000000000e+04 1.165900000000000000e+04 1.161600000000000000e+04 1.167400000000000000e+04 1.155000000000000000e+04 1.170600000000000000e+04 1.162500000000000000e+04 1.158000000000000000e+04 1.167800000000000000e+04 1.153000000000000000e+04 1.158200000000000000e+04 1.178500000000000000e+04 1.158500000000000000e+04 1.153200000000000000e+04 1.142200000000000000e+04 1.145100000000000000e+04 1.150300000000000000e+04 1.153400000000000000e+04 1.159700000000000000e+04 1.144500000000000000e+04 1.164100000000000000e+04 1.161500000000000000e+04 1.152000000000000000e+04 1.158500000000000000e+04 1.153000000000000000e+04 1.138600000000000000e+04 1.141400000000000000e+04 1.130000000000000000e+04 1.145400000000000000e+04 1.165100000000000000e+04 1.141900000000000000e+04 1.141000000000000000e+04 1.136900000000000000e+04 1.135900000000000000e+04 1.147100000000000000e+04 1.140600000000000000e+04 1.139800000000000000e+04 1.141500000000000000e+04 1.130100000000000000e+04 1.140500000000000000e+04 1.123000000000000000e+04 1.169400000000000000e+04 1.123600000000000000e+04 1.137500000000000000e+04 1.138100000000000000e+04 1.157500000000000000e+04 1.140200000000000000e+04 1.155900000000000000e+04 1.145700000000000000e+04 1.131400000000000000e+04 1.134000000000000000e+04 1.136800000000000000e+04 1.141300000000000000e+04 1.125200000000000000e+04 1.145000000000000000e+04 1.107100000000000000e+04 1.114500000000000000e+04 1.110900000000000000e+04 1.121800000000000000e+04 1.125600000000000000e+04 1.110500000000000000e+04 1.113000000000000000e+04 1.111100000000000000e+04 1.130700000000000000e+04 1.116600000000000000e+04 1.119800000000000000e+04 1.130600000000000000e+04 1.124400000000000000e+04 1.115000000000000000e+04 1.109700000000000000e+04 1.124700000000000000e+04 1.107900000000000000e+04 1.116500000000000000e+04 1.132400000000000000e+04 1.116600000000000000e+04 1.127100000000000000e+04 1.114100000000000000e+04 1.126000000000000000e+04 1.111300000000000000e+04 1.097600000000000000e+04 1.122300000000000000e+04 1.109900000000000000e+04 1.108100000000000000e+04 1.118100000000000000e+04 1.109700000000000000e+04 1.109800000000000000e+04 1.119700000000000000e+04 1.106100000000000000e+04 1.119100000000000000e+04 1.108400000000000000e+04 1.107000000000000000e+04 1.102800000000000000e+04 1.100300000000000000e+04 1.117800000000000000e+04 1.087800000000000000e+04 1.098100000000000000e+04 1.109600000000000000e+04 1.101900000000000000e+04 1.110300000000000000e+04 1.102300000000000000e+04 1.120600000000000000e+04 1.092300000000000000e+04 1.110900000000000000e+04 1.108900000000000000e+04 1.102600000000000000e+04 1.103300000000000000e+04 1.102600000000000000e+04 1.098400000000000000e+04 1.103000000000000000e+04 1.093200000000000000e+04 1.078800000000000000e+04 1.097800000000000000e+04 1.102300000000000000e+04 1.081400000000000000e+04 1.088300000000000000e+04 1.098600000000000000e+04 1.087400000000000000e+04 1.080300000000000000e+04 1.084900000000000000e+04 1.087900000000000000e+04 1.093000000000000000e+04 1.089000000000000000e+04 1.099600000000000000e+04 1.092500000000000000e+04 1.090200000000000000e+04 1.080200000000000000e+04 1.086000000000000000e+04 1.077500000000000000e+04 1.107600000000000000e+04 1.072000000000000000e+04 1.107200000000000000e+04 1.082600000000000000e+04 1.075700000000000000e+04 1.086700000000000000e+04 1.082400000000000000e+04 1.076800000000000000e+04 1.079200000000000000e+04 1.086100000000000000e+04 1.072200000000000000e+04 1.086900000000000000e+04 1.093900000000000000e+04 1.087300000000000000e+04 1.069900000000000000e+04 1.079900000000000000e+04 1.079600000000000000e+04 1.090300000000000000e+04 1.075300000000000000e+04 1.100300000000000000e+04 1.090700000000000000e+04 1.069700000000000000e+04 1.062500000000000000e+04 1.058700000000000000e+04 1.055300000000000000e+04 1.074300000000000000e+04 1.069900000000000000e+04 1.065700000000000000e+04 1.075100000000000000e+04 1.052400000000000000e+04 1.052900000000000000e+04 1.061500000000000000e+04 1.050200000000000000e+04 1.048600000000000000e+04 1.057500000000000000e+04 1.047000000000000000e+04 1.054700000000000000e+04 1.068900000000000000e+04 1.042300000000000000e+04 1.065400000000000000e+04 1.054900000000000000e+04 1.061800000000000000e+04 1.059400000000000000e+04 1.055900000000000000e+04 1.076500000000000000e+04 1.042000000000000000e+04 1.056300000000000000e+04 1.041700000000000000e+04 1.057100000000000000e+04 1.057900000000000000e+04 1.064100000000000000e+04 1.058800000000000000e+04 1.056800000000000000e+04 1.048700000000000000e+04 1.045300000000000000e+04 1.059300000000000000e+04 1.044300000000000000e+04 1.062100000000000000e+04 1.058000000000000000e+04 1.053700000000000000e+04 1.030800000000000000e+04 1.028800000000000000e+04 1.052100000000000000e+04 1.046100000000000000e+04 1.053200000000000000e+04 1.042200000000000000e+04 1.031100000000000000e+04 1.030700000000000000e+04 1.030200000000000000e+04 1.039700000000000000e+04 1.014100000000000000e+04 1.041000000000000000e+04 1.036900000000000000e+04 1.044000000000000000e+04 1.031100000000000000e+04 1.024300000000000000e+04 1.024500000000000000e+04 1.031300000000000000e+04 1.026700000000000000e+04 1.022400000000000000e+04 1.013400000000000000e+04 1.031500000000000000e+04 1.020300000000000000e+04 1.030000000000000000e+04 1.017000000000000000e+04 1.034700000000000000e+04 1.027300000000000000e+04 1.020000000000000000e+04 1.045500000000000000e+04 1.014200000000000000e+04 1.047200000000000000e+04 1.024700000000000000e+04 1.033800000000000000e+04 1.037700000000000000e+04 1.027400000000000000e+04 1.018300000000000000e+04 1.027300000000000000e+04 1.036400000000000000e+04 1.025700000000000000e+04 1.024100000000000000e+04 1.007100000000000000e+04 1.010800000000000000e+04 1.031900000000000000e+04 1.024000000000000000e+04 1.025900000000000000e+04 1.016100000000000000e+04 1.033500000000000000e+04 1.018500000000000000e+04 1.004500000000000000e+04 1.005400000000000000e+04 1.024700000000000000e+04 1.011000000000000000e+04 1.015700000000000000e+04 1.029800000000000000e+04 1.001800000000000000e+04 9.940000000000000000e+03 1.015500000000000000e+04 9.979000000000000000e+03 1.011100000000000000e+04 1.010400000000000000e+04 1.000500000000000000e+04 1.006500000000000000e+04 9.987000000000000000e+03 1.022400000000000000e+04 9.900000000000000000e+03 1.019000000000000000e+04 1.002200000000000000e+04 9.944000000000000000e+03 9.936000000000000000e+03 1.015000000000000000e+04 1.011000000000000000e+04 1.001900000000000000e+04 1.019900000000000000e+04 9.920000000000000000e+03 9.919000000000000000e+03 9.901000000000000000e+03 9.699000000000000000e+03 1.010100000000000000e+04 9.886000000000000000e+03 9.864000000000000000e+03 1.000400000000000000e+04 9.757000000000000000e+03 9.757000000000000000e+03 9.657000000000000000e+03 1.008300000000000000e+04 1.011200000000000000e+04 9.666000000000000000e+03 9.995000000000000000e+03 9.906000000000000000e+03 9.873000000000000000e+03 9.740000000000000000e+03 9.975000000000000000e+03 9.909000000000000000e+03 1.002900000000000000e+04 9.963000000000000000e+03 9.869000000000000000e+03 9.833000000000000000e+03 1.014800000000000000e+04 9.752000000000000000e+03 9.761000000000000000e+03 1.008700000000000000e+04 9.945000000000000000e+03 9.782000000000000000e+03 9.927000000000000000e+03 9.899000000000000000e+03 9.930000000000000000e+03 9.831000000000000000e+03 1.000500000000000000e+04 9.825000000000000000e+03 9.711000000000000000e+03 9.898000000000000000e+03 9.933000000000000000e+03 9.822000000000000000e+03 9.684000000000000000e+03 9.734000000000000000e+03 9.939000000000000000e+03 1.007600000000000000e+04 9.860000000000000000e+03 9.776000000000000000e+03 9.675000000000000000e+03 9.786000000000000000e+03 9.709000000000000000e+03 9.747000000000000000e+03 9.750000000000000000e+03 9.821000000000000000e+03 9.900000000000000000e+03 9.791000000000000000e+03 9.790000000000000000e+03 9.643000000000000000e+03 9.727000000000000000e+03 9.879000000000000000e+03 9.655000000000000000e+03 9.680000000000000000e+03 9.701000000000000000e+03 9.698000000000000000e+03 9.660000000000000000e+03 9.783000000000000000e+03 9.626000000000000000e+03 9.719000000000000000e+03 9.810000000000000000e+03 9.736000000000000000e+03 9.822000000000000000e+03 9.606000000000000000e+03 9.568000000000000000e+03 9.672000000000000000e+03 9.722000000000000000e+03 9.586000000000000000e+03 9.526000000000000000e+03 9.564000000000000000e+03 9.684000000000000000e+03 9.566000000000000000e+03 9.603000000000000000e+03 9.567000000000000000e+03 9.638000000000000000e+03 9.582000000000000000e+03 9.597000000000000000e+03 9.781000000000000000e+03 9.715000000000000000e+03 9.530000000000000000e+03 9.504000000000000000e+03 9.478000000000000000e+03 9.350000000000000000e+03 9.480000000000000000e+03 9.340000000000000000e+03 9.668000000000000000e+03 9.370000000000000000e+03 9.650000000000000000e+03 9.599000000000000000e+03 9.338000000000000000e+03 9.565000000000000000e+03 9.564000000000000000e+03 9.498000000000000000e+03 9.707000000000000000e+03 9.435000000000000000e+03 9.484000000000000000e+03 9.518000000000000000e+03 9.453000000000000000e+03 9.614000000000000000e+03 9.423000000000000000e+03 9.376000000000000000e+03 9.424000000000000000e+03 9.638000000000000000e+03 9.396000000000000000e+03 9.433000000000000000e+03 9.480000000000000000e+03 9.508000000000000000e+03 9.335000000000000000e+03 9.454000000000000000e+03 9.368000000000000000e+03 9.300000000000000000e+03 9.376000000000000000e+03 9.461000000000000000e+03 9.387000000000000000e+03 9.253000000000000000e+03 9.464000000000000000e+03 9.411000000000000000e+03 9.429000000000000000e+03 9.400000000000000000e+03 9.197000000000000000e+03 9.426000000000000000e+03 9.421000000000000000e+03 9.450000000000000000e+03 9.512000000000000000e+03 9.299000000000000000e+03 9.316000000000000000e+03 9.365000000000000000e+03 9.285000000000000000e+03 9.252000000000000000e+03 9.360000000000000000e+03 9.349000000000000000e+03 9.218000000000000000e+03 9.196000000000000000e+03 9.306000000000000000e+03 9.291000000000000000e+03 9.192000000000000000e+03 9.274000000000000000e+03 9.200000000000000000e+03 9.223000000000000000e+03 9.214000000000000000e+03 9.372000000000000000e+03 9.162000000000000000e+03 9.254000000000000000e+03 9.389000000000000000e+03 9.229000000000000000e+03 9.166000000000000000e+03 9.118000000000000000e+03 9.230000000000000000e+03 9.098000000000000000e+03 9.156000000000000000e+03 9.189000000000000000e+03 9.311000000000000000e+03 9.387000000000000000e+03 9.242000000000000000e+03 9.111000000000000000e+03 9.049000000000000000e+03 8.957000000000000000e+03 9.077000000000000000e+03 9.147000000000000000e+03 9.227000000000000000e+03 9.247000000000000000e+03 9.024000000000000000e+03 9.309000000000000000e+03 9.220000000000000000e+03 9.212000000000000000e+03 9.238000000000000000e+03 9.092000000000000000e+03 9.120000000000000000e+03 9.205000000000000000e+03 9.143000000000000000e+03 9.408000000000000000e+03 9.081000000000000000e+03 9.092000000000000000e+03 9.098000000000000000e+03 8.958000000000000000e+03 9.168000000000000000e+03 9.065000000000000000e+03 9.192000000000000000e+03 9.120000000000000000e+03 9.060000000000000000e+03 9.073000000000000000e+03 9.029000000000000000e+03 8.938000000000000000e+03 8.946000000000000000e+03 9.290000000000000000e+03 9.114000000000000000e+03 9.101000000000000000e+03 8.998000000000000000e+03 9.046000000000000000e+03 8.969000000000000000e+03 9.086000000000000000e+03 9.076000000000000000e+03 9.142000000000000000e+03 8.863000000000000000e+03 9.090000000000000000e+03 9.012000000000000000e+03 8.992000000000000000e+03 8.991000000000000000e+03 9.012000000000000000e+03 9.048000000000000000e+03 9.009000000000000000e+03 8.864000000000000000e+03 9.100000000000000000e+03 8.886000000000000000e+03 9.047000000000000000e+03 8.969000000000000000e+03 8.824000000000000000e+03 9.039000000000000000e+03 8.886000000000000000e+03 8.835000000000000000e+03 8.896000000000000000e+03 9.007000000000000000e+03 9.018000000000000000e+03 8.773000000000000000e+03 8.913000000000000000e+03 8.748000000000000000e+03 8.662000000000000000e+03 8.979000000000000000e+03 9.045000000000000000e+03 8.861000000000000000e+03 8.717000000000000000e+03 8.693000000000000000e+03 8.740000000000000000e+03 8.961000000000000000e+03 8.781000000000000000e+03 8.684000000000000000e+03 8.779000000000000000e+03 8.876000000000000000e+03 8.896000000000000000e+03 8.806000000000000000e+03 8.810000000000000000e+03 8.825000000000000000e+03 8.721000000000000000e+03 8.685000000000000000e+03 8.795000000000000000e+03 8.686000000000000000e+03 8.758000000000000000e+03 8.784000000000000000e+03 8.628000000000000000e+03 8.775000000000000000e+03 8.559000000000000000e+03 8.442000000000000000e+03 8.729000000000000000e+03 8.768000000000000000e+03 8.732000000000000000e+03 8.558000000000000000e+03 8.695000000000000000e+03 8.639000000000000000e+03 8.645000000000000000e+03 8.380000000000000000e+03 8.619000000000000000e+03 8.700000000000000000e+03 8.448000000000000000e+03 8.808000000000000000e+03 8.521000000000000000e+03 8.736000000000000000e+03 8.533000000000000000e+03 8.784000000000000000e+03 8.566000000000000000e+03 8.670000000000000000e+03 8.601000000000000000e+03 8.568000000000000000e+03 8.788000000000000000e+03 8.530000000000000000e+03 8.583000000000000000e+03 8.605000000000000000e+03 8.622000000000000000e+03 8.524000000000000000e+03 8.487000000000000000e+03 8.484000000000000000e+03 8.497000000000000000e+03 8.425000000000000000e+03 8.618000000000000000e+03 8.750000000000000000e+03 8.303000000000000000e+03 8.518000000000000000e+03 8.490000000000000000e+03 8.549000000000000000e+03 8.437000000000000000e+03 8.395000000000000000e+03 8.530000000000000000e+03 8.486000000000000000e+03 8.471000000000000000e+03 8.468000000000000000e+03 8.392000000000000000e+03 8.413000000000000000e+03 8.644000000000000000e+03 8.324000000000000000e+03 8.520000000000000000e+03 8.482000000000000000e+03 8.456000000000000000e+03 8.546000000000000000e+03 8.562000000000000000e+03 8.460000000000000000e+03 8.183000000000000000e+03 8.502000000000000000e+03 8.394000000000000000e+03 8.267000000000000000e+03 8.389000000000000000e+03 8.336000000000000000e+03 8.320000000000000000e+03 8.475000000000000000e+03 8.485000000000000000e+03 8.254000000000000000e+03 8.496000000000000000e+03 8.371000000000000000e+03 8.136000000000000000e+03 8.168000000000000000e+03 8.400000000000000000e+03 8.145000000000000000e+03 8.344000000000000000e+03 8.356000000000000000e+03 8.236000000000000000e+03 8.265000000000000000e+03 8.352000000000000000e+03 8.138000000000000000e+03 8.307000000000000000e+03 8.412000000000000000e+03 8.133000000000000000e+03 8.320000000000000000e+03 8.231000000000000000e+03 8.284000000000000000e+03 8.354000000000000000e+03 8.303000000000000000e+03 8.252000000000000000e+03 8.345000000000000000e+03 8.372000000000000000e+03 8.219000000000000000e+03 8.164000000000000000e+03 8.135000000000000000e+03 8.039000000000000000e+03 8.453000000000000000e+03 8.071000000000000000e+03 8.067000000000000000e+03 8.329000000000000000e+03 8.263000000000000000e+03 8.092000000000000000e+03 8.217000000000000000e+03 8.337000000000000000e+03 8.252000000000000000e+03 8.172000000000000000e+03 8.112000000000000000e+03 8.070000000000000000e+03 8.097000000000000000e+03 8.140000000000000000e+03 8.176000000000000000e+03 8.079000000000000000e+03 8.181000000000000000e+03 8.144000000000000000e+03 8.059000000000000000e+03 8.087000000000000000e+03 8.138000000000000000e+03 7.941000000000000000e+03 7.978000000000000000e+03 8.131000000000000000e+03 8.031000000000000000e+03 7.991000000000000000e+03 8.065000000000000000e+03 8.029000000000000000e+03 8.086000000000000000e+03 7.994000000000000000e+03 8.064000000000000000e+03 7.993000000000000000e+03 8.021000000000000000e+03 7.935000000000000000e+03 8.091000000000000000e+03 8.068000000000000000e+03 8.007000000000000000e+03 8.001000000000000000e+03 8.006000000000000000e+03 7.953000000000000000e+03 8.200000000000000000e+03 8.102000000000000000e+03 7.802000000000000000e+03 7.972000000000000000e+03 7.849000000000000000e+03 7.901000000000000000e+03 7.979000000000000000e+03 8.031000000000000000e+03 7.830000000000000000e+03 7.940000000000000000e+03 7.915000000000000000e+03 8.001000000000000000e+03 7.935000000000000000e+03 7.779000000000000000e+03 8.069000000000000000e+03 7.805000000000000000e+03 8.157000000000000000e+03 8.002000000000000000e+03 7.783000000000000000e+03 7.878000000000000000e+03 7.840000000000000000e+03 7.914000000000000000e+03 7.795000000000000000e+03 7.763000000000000000e+03 7.877000000000000000e+03 7.960000000000000000e+03 7.864000000000000000e+03 7.759000000000000000e+03 8.053000000000000000e+03 7.870000000000000000e+03 8.020000000000000000e+03 7.629000000000000000e+03 7.842000000000000000e+03 7.968000000000000000e+03 7.707000000000000000e+03 7.923000000000000000e+03 7.786000000000000000e+03 7.877000000000000000e+03 7.765000000000000000e+03 7.856000000000000000e+03 7.874000000000000000e+03 7.765000000000000000e+03 7.643000000000000000e+03 7.654000000000000000e+03 7.774000000000000000e+03 7.758000000000000000e+03 7.788000000000000000e+03 7.964000000000000000e+03 7.930000000000000000e+03 7.807000000000000000e+03 7.642000000000000000e+03 7.815000000000000000e+03 7.643000000000000000e+03 7.505000000000000000e+03 7.518000000000000000e+03 7.652000000000000000e+03 7.769000000000000000e+03 7.821000000000000000e+03 7.921000000000000000e+03 7.636000000000000000e+03 7.773000000000000000e+03 7.774000000000000000e+03 7.786000000000000000e+03 7.802000000000000000e+03 7.779000000000000000e+03 7.765000000000000000e+03 7.684000000000000000e+03 7.754000000000000000e+03 7.715000000000000000e+03 7.736000000000000000e+03 7.756000000000000000e+03 7.601000000000000000e+03 7.668000000000000000e+03 7.605000000000000000e+03 7.749000000000000000e+03 7.602000000000000000e+03 7.574000000000000000e+03 7.730000000000000000e+03 7.647000000000000000e+03 7.467000000000000000e+03 7.604000000000000000e+03 7.701000000000000000e+03 7.777000000000000000e+03 7.629000000000000000e+03 7.613000000000000000e+03 7.588000000000000000e+03 7.460000000000000000e+03 7.621000000000000000e+03 7.738000000000000000e+03 7.489000000000000000e+03 7.739000000000000000e+03 7.681000000000000000e+03 7.779000000000000000e+03 7.478000000000000000e+03 7.578000000000000000e+03 7.606000000000000000e+03 7.558000000000000000e+03 7.589000000000000000e+03 7.397000000000000000e+03 7.593000000000000000e+03 7.714000000000000000e+03 7.540000000000000000e+03 7.527000000000000000e+03 7.515000000000000000e+03 7.430000000000000000e+03 7.487000000000000000e+03 7.493000000000000000e+03 7.425000000000000000e+03 7.519000000000000000e+03 7.523000000000000000e+03 7.460000000000000000e+03 7.521000000000000000e+03 7.622000000000000000e+03 7.473000000000000000e+03 7.603000000000000000e+03 7.516000000000000000e+03 7.566000000000000000e+03 7.542000000000000000e+03 7.516000000000000000e+03 7.418000000000000000e+03 7.479000000000000000e+03 7.570000000000000000e+03 7.379000000000000000e+03 7.497000000000000000e+03 7.357000000000000000e+03 7.403000000000000000e+03 7.402000000000000000e+03 7.426000000000000000e+03 7.330000000000000000e+03 7.449000000000000000e+03 7.400000000000000000e+03 7.451000000000000000e+03 7.427000000000000000e+03 7.382000000000000000e+03 7.398000000000000000e+03 7.505000000000000000e+03 7.246000000000000000e+03 7.471000000000000000e+03 7.271000000000000000e+03 7.515000000000000000e+03 7.444000000000000000e+03 7.175000000000000000e+03 7.490000000000000000e+03 7.369000000000000000e+03 7.420000000000000000e+03 7.429000000000000000e+03 7.428000000000000000e+03 7.401000000000000000e+03 7.279000000000000000e+03 7.255000000000000000e+03 7.326000000000000000e+03 7.217000000000000000e+03 7.408000000000000000e+03 7.341000000000000000e+03 7.249000000000000000e+03 7.274000000000000000e+03 7.271000000000000000e+03 7.333000000000000000e+03 7.334000000000000000e+03 7.232000000000000000e+03 7.295000000000000000e+03 7.406000000000000000e+03 7.333000000000000000e+03 7.185000000000000000e+03 7.377000000000000000e+03 7.257000000000000000e+03 7.221000000000000000e+03 7.258000000000000000e+03 7.254000000000000000e+03 7.264000000000000000e+03 7.247000000000000000e+03 7.225000000000000000e+03 7.198000000000000000e+03 7.457000000000000000e+03 7.192000000000000000e+03 7.308000000000000000e+03 7.194000000000000000e+03 7.286000000000000000e+03 7.194000000000000000e+03 7.316000000000000000e+03 7.130000000000000000e+03 7.274000000000000000e+03 7.111000000000000000e+03 7.318000000000000000e+03 7.191000000000000000e+03 7.200000000000000000e+03 7.231000000000000000e+03 7.245000000000000000e+03 7.114000000000000000e+03 7.302000000000000000e+03 7.179000000000000000e+03 7.301000000000000000e+03 7.186000000000000000e+03 7.079000000000000000e+03 7.234000000000000000e+03 7.222000000000000000e+03 7.217000000000000000e+03 6.949000000000000000e+03 7.277000000000000000e+03 7.142000000000000000e+03 7.096000000000000000e+03 7.194000000000000000e+03 7.102000000000000000e+03 7.223000000000000000e+03 7.170000000000000000e+03 6.862000000000000000e+03 7.024000000000000000e+03 7.146000000000000000e+03 6.928000000000000000e+03 7.178000000000000000e+03 6.981000000000000000e+03 7.023000000000000000e+03 6.988000000000000000e+03 7.194000000000000000e+03 7.075000000000000000e+03 7.024000000000000000e+03 6.968000000000000000e+03 7.190000000000000000e+03 7.019000000000000000e+03 7.041000000000000000e+03 7.021000000000000000e+03 7.049000000000000000e+03 6.991000000000000000e+03 6.975000000000000000e+03 7.015000000000000000e+03 6.962000000000000000e+03 7.190000000000000000e+03 7.120000000000000000e+03 7.071000000000000000e+03 7.012000000000000000e+03 7.063000000000000000e+03 6.919000000000000000e+03 6.950000000000000000e+03 7.155000000000000000e+03 7.174000000000000000e+03 6.986000000000000000e+03 6.971000000000000000e+03 7.052000000000000000e+03 6.797000000000000000e+03 6.990000000000000000e+03 6.907000000000000000e+03 7.169000000000000000e+03 6.940000000000000000e+03 7.037000000000000000e+03 7.063000000000000000e+03 7.033000000000000000e+03 7.058000000000000000e+03 6.996000000000000000e+03 7.019000000000000000e+03 7.104000000000000000e+03 6.919000000000000000e+03 6.869000000000000000e+03 7.035000000000000000e+03 6.882000000000000000e+03 6.939000000000000000e+03 6.943000000000000000e+03 6.931000000000000000e+03 6.895000000000000000e+03 6.874000000000000000e+03 6.923000000000000000e+03 6.905000000000000000e+03 6.959000000000000000e+03 6.896000000000000000e+03 6.875000000000000000e+03 6.950000000000000000e+03 6.832000000000000000e+03 6.908000000000000000e+03 6.968000000000000000e+03 6.923000000000000000e+03 6.920000000000000000e+03 6.858000000000000000e+03 6.864000000000000000e+03 6.887000000000000000e+03 7.019000000000000000e+03 6.989000000000000000e+03 6.714000000000000000e+03 6.838000000000000000e+03 6.731000000000000000e+03 6.814000000000000000e+03 6.863000000000000000e+03 6.731000000000000000e+03 6.835000000000000000e+03 6.814000000000000000e+03 6.703000000000000000e+03 6.743000000000000000e+03 6.734000000000000000e+03 6.850000000000000000e+03 6.805000000000000000e+03 6.770000000000000000e+03 6.783000000000000000e+03 6.745000000000000000e+03 6.917000000000000000e+03 6.830000000000000000e+03 6.792000000000000000e+03 6.853000000000000000e+03 6.732000000000000000e+03 6.788000000000000000e+03 6.734000000000000000e+03 6.786000000000000000e+03 6.761000000000000000e+03 6.674000000000000000e+03 6.842000000000000000e+03 6.860000000000000000e+03 6.486000000000000000e+03 6.802000000000000000e+03 6.639000000000000000e+03 6.685000000000000000e+03 6.667000000000000000e+03 6.624000000000000000e+03 6.770000000000000000e+03 6.653000000000000000e+03 6.778000000000000000e+03 6.815000000000000000e+03 6.722000000000000000e+03 6.661000000000000000e+03 6.822000000000000000e+03 6.778000000000000000e+03 6.680000000000000000e+03 6.645000000000000000e+03 6.658000000000000000e+03 6.665000000000000000e+03 6.777000000000000000e+03 6.623000000000000000e+03 6.580000000000000000e+03 6.554000000000000000e+03 6.778000000000000000e+03 6.817000000000000000e+03 6.731000000000000000e+03 6.759000000000000000e+03 6.479000000000000000e+03 6.645000000000000000e+03 6.721000000000000000e+03 6.724000000000000000e+03 6.667000000000000000e+03 6.661000000000000000e+03 6.635000000000000000e+03 6.728000000000000000e+03 6.755000000000000000e+03 6.630000000000000000e+03 6.650000000000000000e+03 6.858000000000000000e+03 6.591000000000000000e+03 6.639000000000000000e+03 6.544000000000000000e+03 6.641000000000000000e+03 6.513000000000000000e+03 6.439000000000000000e+03 6.664000000000000000e+03 6.573000000000000000e+03 6.581000000000000000e+03 6.511000000000000000e+03 6.604000000000000000e+03 6.778000000000000000e+03 6.589000000000000000e+03 6.669000000000000000e+03 6.647000000000000000e+03 6.657000000000000000e+03 6.487000000000000000e+03 6.504000000000000000e+03 6.598000000000000000e+03 6.582000000000000000e+03 6.640000000000000000e+03 6.539000000000000000e+03 6.494000000000000000e+03 6.637000000000000000e+03 6.646000000000000000e+03 6.611000000000000000e+03 6.483000000000000000e+03 6.627000000000000000e+03 6.421000000000000000e+03 6.684000000000000000e+03 6.462000000000000000e+03 6.540000000000000000e+03 6.372000000000000000e+03 6.459000000000000000e+03 6.445000000000000000e+03 6.508000000000000000e+03 6.487000000000000000e+03 6.544000000000000000e+03 6.461000000000000000e+03 6.480000000000000000e+03 6.414000000000000000e+03 6.309000000000000000e+03 6.440000000000000000e+03 6.401000000000000000e+03 6.427000000000000000e+03 6.406000000000000000e+03 6.282000000000000000e+03 6.506000000000000000e+03 6.278000000000000000e+03 6.549000000000000000e+03 6.382000000000000000e+03 6.473000000000000000e+03 6.327000000000000000e+03 6.419000000000000000e+03 6.333000000000000000e+03 6.321000000000000000e+03 6.589000000000000000e+03 6.193000000000000000e+03 6.417000000000000000e+03 6.305000000000000000e+03 6.422000000000000000e+03 6.307000000000000000e+03 6.514000000000000000e+03 6.353000000000000000e+03 6.390000000000000000e+03 6.466000000000000000e+03 6.404000000000000000e+03 6.406000000000000000e+03 6.135000000000000000e+03 6.146000000000000000e+03 6.346000000000000000e+03 6.315000000000000000e+03 6.343000000000000000e+03 6.304000000000000000e+03 6.348000000000000000e+03 6.378000000000000000e+03 6.417000000000000000e+03 6.479000000000000000e+03 6.377000000000000000e+03 6.245000000000000000e+03 6.187000000000000000e+03 6.150000000000000000e+03 6.424000000000000000e+03 6.278000000000000000e+03 6.162000000000000000e+03 6.225000000000000000e+03 6.278000000000000000e+03 6.431000000000000000e+03 6.273000000000000000e+03 6.345000000000000000e+03 6.292000000000000000e+03 6.158000000000000000e+03 6.230000000000000000e+03 6.320000000000000000e+03 6.211000000000000000e+03 6.348000000000000000e+03 6.274000000000000000e+03 6.240000000000000000e+03 6.165000000000000000e+03 6.345000000000000000e+03 6.129000000000000000e+03 6.207000000000000000e+03 6.078000000000000000e+03 6.189000000000000000e+03 6.243000000000000000e+03 6.215000000000000000e+03 6.234000000000000000e+03 6.330000000000000000e+03 6.174000000000000000e+03 6.333000000000000000e+03 6.224000000000000000e+03 6.184000000000000000e+03 6.139000000000000000e+03 6.250000000000000000e+03 6.293000000000000000e+03 6.113000000000000000e+03 6.116000000000000000e+03 6.266000000000000000e+03 6.092000000000000000e+03 6.149000000000000000e+03 6.206000000000000000e+03 6.248000000000000000e+03 6.221000000000000000e+03 6.146000000000000000e+03 6.058000000000000000e+03 6.093000000000000000e+03 6.245000000000000000e+03 6.094000000000000000e+03 6.321000000000000000e+03 6.143000000000000000e+03 6.286000000000000000e+03 6.188000000000000000e+03 6.100000000000000000e+03 6.214000000000000000e+03 6.198000000000000000e+03 6.150000000000000000e+03 6.049000000000000000e+03 6.083000000000000000e+03 6.138000000000000000e+03 6.084000000000000000e+03 6.125000000000000000e+03 6.156000000000000000e+03 6.131000000000000000e+03 6.268000000000000000e+03 6.376000000000000000e+03 6.030000000000000000e+03 6.081000000000000000e+03 6.240000000000000000e+03 6.153000000000000000e+03 6.031000000000000000e+03 6.280000000000000000e+03 6.092000000000000000e+03 6.040000000000000000e+03 5.975000000000000000e+03 5.976000000000000000e+03 6.010000000000000000e+03 6.007000000000000000e+03 5.984000000000000000e+03 6.005000000000000000e+03 5.891000000000000000e+03 6.058000000000000000e+03 6.061000000000000000e+03 6.059000000000000000e+03 6.041000000000000000e+03 6.082000000000000000e+03 5.984000000000000000e+03 6.193000000000000000e+03 5.962000000000000000e+03 5.920000000000000000e+03 5.943000000000000000e+03 5.913000000000000000e+03 6.068000000000000000e+03 5.846000000000000000e+03 6.024000000000000000e+03 6.005000000000000000e+03 5.977000000000000000e+03 6.014000000000000000e+03 5.957000000000000000e+03 6.058000000000000000e+03 5.870000000000000000e+03 5.916000000000000000e+03 5.981000000000000000e+03 6.070000000000000000e+03 5.939000000000000000e+03 5.930000000000000000e+03 5.968000000000000000e+03 5.931000000000000000e+03 5.965000000000000000e+03 5.930000000000000000e+03 6.069000000000000000e+03 5.888000000000000000e+03 5.822000000000000000e+03 5.906000000000000000e+03 5.919000000000000000e+03 5.944000000000000000e+03 6.046000000000000000e+03 5.938000000000000000e+03 6.171000000000000000e+03 6.003000000000000000e+03 5.878000000000000000e+03 5.922000000000000000e+03 5.854000000000000000e+03 5.884000000000000000e+03 5.958000000000000000e+03 5.833000000000000000e+03 5.878000000000000000e+03 5.992000000000000000e+03 5.647000000000000000e+03 5.938000000000000000e+03 5.915000000000000000e+03 5.909000000000000000e+03 5.950000000000000000e+03 5.816000000000000000e+03 5.931000000000000000e+03 5.908000000000000000e+03 5.903000000000000000e+03 5.863000000000000000e+03 5.859000000000000000e+03 5.908000000000000000e+03 5.783000000000000000e+03 5.859000000000000000e+03 5.874000000000000000e+03 5.875000000000000000e+03 5.805000000000000000e+03 5.673000000000000000e+03 5.996000000000000000e+03 5.708000000000000000e+03 5.818000000000000000e+03 5.859000000000000000e+03 5.702000000000000000e+03 5.717000000000000000e+03 5.779000000000000000e+03 5.882000000000000000e+03 5.898000000000000000e+03 5.798000000000000000e+03 5.778000000000000000e+03 5.830000000000000000e+03 5.852000000000000000e+03 5.930000000000000000e+03 5.860000000000000000e+03 5.869000000000000000e+03 5.838000000000000000e+03 5.680000000000000000e+03 5.743000000000000000e+03 5.848000000000000000e+03 5.790000000000000000e+03 5.812000000000000000e+03 5.772000000000000000e+03 5.773000000000000000e+03 5.687000000000000000e+03 5.690000000000000000e+03 5.621000000000000000e+03 5.778000000000000000e+03 5.707000000000000000e+03 5.948000000000000000e+03 5.801000000000000000e+03 5.742000000000000000e+03 5.731000000000000000e+03 5.730000000000000000e+03 5.697000000000000000e+03 5.817000000000000000e+03 5.611000000000000000e+03 5.656000000000000000e+03 5.732000000000000000e+03 5.717000000000000000e+03 5.819000000000000000e+03 5.473000000000000000e+03 5.755000000000000000e+03 5.642000000000000000e+03 5.740000000000000000e+03 5.737000000000000000e+03 5.605000000000000000e+03 5.613000000000000000e+03 5.548000000000000000e+03 5.754000000000000000e+03 5.629000000000000000e+03 5.610000000000000000e+03 5.688000000000000000e+03 5.586000000000000000e+03 5.673000000000000000e+03 5.678000000000000000e+03 5.661000000000000000e+03 5.501000000000000000e+03 5.629000000000000000e+03 5.612000000000000000e+03 5.613000000000000000e+03 5.660000000000000000e+03 5.518000000000000000e+03 5.607000000000000000e+03 5.625000000000000000e+03 5.445000000000000000e+03 5.549000000000000000e+03 5.566000000000000000e+03 5.654000000000000000e+03 5.521000000000000000e+03 5.542000000000000000e+03 5.627000000000000000e+03 5.708000000000000000e+03 5.540000000000000000e+03 5.557000000000000000e+03 5.526000000000000000e+03 5.444000000000000000e+03 5.456000000000000000e+03 5.545000000000000000e+03 5.579000000000000000e+03 5.755000000000000000e+03 5.495000000000000000e+03 5.463000000000000000e+03 5.535000000000000000e+03 5.605000000000000000e+03 5.537000000000000000e+03 5.528000000000000000e+03 5.459000000000000000e+03 5.551000000000000000e+03 5.783000000000000000e+03 5.608000000000000000e+03 5.467000000000000000e+03 5.547000000000000000e+03 5.461000000000000000e+03 5.523000000000000000e+03 5.547000000000000000e+03 5.526000000000000000e+03 5.544000000000000000e+03 5.570000000000000000e+03 5.505000000000000000e+03 5.548000000000000000e+03 5.449000000000000000e+03 5.546000000000000000e+03 5.427000000000000000e+03 5.486000000000000000e+03 5.576000000000000000e+03 5.438000000000000000e+03 5.464000000000000000e+03 5.432000000000000000e+03 5.416000000000000000e+03 5.505000000000000000e+03 5.478000000000000000e+03 5.435000000000000000e+03 5.480000000000000000e+03 5.548000000000000000e+03 5.571000000000000000e+03 5.452000000000000000e+03 5.443000000000000000e+03 5.479000000000000000e+03 5.409000000000000000e+03 5.503000000000000000e+03 5.377000000000000000e+03 5.447000000000000000e+03 5.400000000000000000e+03 5.318000000000000000e+03 5.557000000000000000e+03 5.386000000000000000e+03 5.472000000000000000e+03 5.522000000000000000e+03 5.423000000000000000e+03 5.418000000000000000e+03 5.366000000000000000e+03 5.409000000000000000e+03 5.416000000000000000e+03 5.264000000000000000e+03 5.428000000000000000e+03 5.268000000000000000e+03 5.524000000000000000e+03 5.425000000000000000e+03 5.370000000000000000e+03 5.360000000000000000e+03 5.444000000000000000e+03 5.345000000000000000e+03 5.417000000000000000e+03 5.438000000000000000e+03 5.260000000000000000e+03 5.394000000000000000e+03 5.386000000000000000e+03 5.383000000000000000e+03 5.438000000000000000e+03 5.468000000000000000e+03 5.343000000000000000e+03 5.367000000000000000e+03 5.550000000000000000e+03 5.427000000000000000e+03 5.422000000000000000e+03 5.254000000000000000e+03 5.362000000000000000e+03 5.282000000000000000e+03 5.251000000000000000e+03 5.230000000000000000e+03 5.245000000000000000e+03 5.517000000000000000e+03 5.239000000000000000e+03 5.247000000000000000e+03 5.293000000000000000e+03 5.421000000000000000e+03 5.249000000000000000e+03 5.319000000000000000e+03 5.467000000000000000e+03 5.340000000000000000e+03 5.123000000000000000e+03 5.411000000000000000e+03 5.207000000000000000e+03 5.297000000000000000e+03 5.343000000000000000e+03 5.369000000000000000e+03 5.260000000000000000e+03 5.329000000000000000e+03 5.260000000000000000e+03 5.204000000000000000e+03 5.158000000000000000e+03 5.171000000000000000e+03 5.176000000000000000e+03 5.277000000000000000e+03 5.293000000000000000e+03 5.344000000000000000e+03 5.218000000000000000e+03 5.293000000000000000e+03 5.144000000000000000e+03 5.136000000000000000e+03 5.308000000000000000e+03 5.285000000000000000e+03 5.236000000000000000e+03 5.174000000000000000e+03 5.273000000000000000e+03 5.174000000000000000e+03 5.309000000000000000e+03 5.155000000000000000e+03 5.192000000000000000e+03 5.166000000000000000e+03 5.237000000000000000e+03 5.141000000000000000e+03 5.258000000000000000e+03 5.276000000000000000e+03 5.146000000000000000e+03 5.099000000000000000e+03 5.108000000000000000e+03 5.172000000000000000e+03 5.121000000000000000e+03 5.083000000000000000e+03 5.128000000000000000e+03 5.137000000000000000e+03 5.070000000000000000e+03 5.079000000000000000e+03 5.187000000000000000e+03 5.176000000000000000e+03 5.132000000000000000e+03 5.188000000000000000e+03 5.115000000000000000e+03 4.953000000000000000e+03 5.018000000000000000e+03 5.215000000000000000e+03 5.192000000000000000e+03 5.116000000000000000e+03 5.137000000000000000e+03 5.219000000000000000e+03 5.134000000000000000e+03 5.034000000000000000e+03 5.055000000000000000e+03 5.108000000000000000e+03 5.131000000000000000e+03 5.173000000000000000e+03 5.223000000000000000e+03 5.094000000000000000e+03 5.072000000000000000e+03 5.081000000000000000e+03 5.066000000000000000e+03 5.167000000000000000e+03 5.100000000000000000e+03 5.036000000000000000e+03 5.198000000000000000e+03 5.071000000000000000e+03 4.955000000000000000e+03 5.092000000000000000e+03 5.120000000000000000e+03 4.992000000000000000e+03 5.061000000000000000e+03 5.143000000000000000e+03 5.019000000000000000e+03 5.022000000000000000e+03 5.038000000000000000e+03 5.061000000000000000e+03 5.093000000000000000e+03 4.983000000000000000e+03 5.125000000000000000e+03 4.991000000000000000e+03 4.928000000000000000e+03 5.038000000000000000e+03 4.954000000000000000e+03 5.140000000000000000e+03 4.939000000000000000e+03 4.897000000000000000e+03 4.988000000000000000e+03 5.061000000000000000e+03 4.900000000000000000e+03 5.025000000000000000e+03 5.028000000000000000e+03 4.951000000000000000e+03 5.092000000000000000e+03 4.887000000000000000e+03 4.839000000000000000e+03 5.057000000000000000e+03 4.811000000000000000e+03 4.974000000000000000e+03 4.930000000000000000e+03 5.082000000000000000e+03 4.870000000000000000e+03 4.886000000000000000e+03 4.892000000000000000e+03 4.972000000000000000e+03 4.867000000000000000e+03 4.980000000000000000e+03 4.940000000000000000e+03 4.893000000000000000e+03 4.957000000000000000e+03 4.889000000000000000e+03 4.878000000000000000e+03 4.770000000000000000e+03 5.044000000000000000e+03 4.923000000000000000e+03 4.891000000000000000e+03 4.829000000000000000e+03 4.963000000000000000e+03 4.916000000000000000e+03 4.981000000000000000e+03 4.901000000000000000e+03 4.834000000000000000e+03 4.746000000000000000e+03 4.898000000000000000e+03 4.870000000000000000e+03 4.963000000000000000e+03 4.935000000000000000e+03 4.906000000000000000e+03 4.880000000000000000e+03 4.740000000000000000e+03 4.839000000000000000e+03 4.795000000000000000e+03 4.784000000000000000e+03 4.831000000000000000e+03 4.803000000000000000e+03 4.789000000000000000e+03 4.778000000000000000e+03 4.777000000000000000e+03 4.870000000000000000e+03 4.786000000000000000e+03 4.834000000000000000e+03 4.829000000000000000e+03 4.769000000000000000e+03 4.862000000000000000e+03 4.825000000000000000e+03 4.884000000000000000e+03 4.758000000000000000e+03 4.791000000000000000e+03 4.844000000000000000e+03 4.918000000000000000e+03 4.947000000000000000e+03 4.751000000000000000e+03 4.769000000000000000e+03 4.793000000000000000e+03 4.875000000000000000e+03 4.802000000000000000e+03 4.872000000000000000e+03 4.798000000000000000e+03 4.695000000000000000e+03 4.755000000000000000e+03 4.850000000000000000e+03 4.702000000000000000e+03 4.633000000000000000e+03 4.728000000000000000e+03 4.770000000000000000e+03 4.773000000000000000e+03 4.614000000000000000e+03 4.606000000000000000e+03 4.716000000000000000e+03 4.748000000000000000e+03 4.734000000000000000e+03 4.687000000000000000e+03 4.611000000000000000e+03 4.770000000000000000e+03 4.815000000000000000e+03 4.805000000000000000e+03 4.629000000000000000e+03 4.725000000000000000e+03 4.855000000000000000e+03 4.671000000000000000e+03 4.552000000000000000e+03 4.672000000000000000e+03 4.725000000000000000e+03 4.738000000000000000e+03 4.717000000000000000e+03 4.745000000000000000e+03 4.628000000000000000e+03 4.669000000000000000e+03 4.669000000000000000e+03 4.660000000000000000e+03 4.681000000000000000e+03 4.633000000000000000e+03 4.686000000000000000e+03 4.574000000000000000e+03 4.632000000000000000e+03 4.772000000000000000e+03 4.642000000000000000e+03 4.661000000000000000e+03 4.597000000000000000e+03 4.750000000000000000e+03 4.661000000000000000e+03 4.683000000000000000e+03 4.676000000000000000e+03 4.674000000000000000e+03 4.718000000000000000e+03 4.650000000000000000e+03 4.730000000000000000e+03 4.811000000000000000e+03 4.688000000000000000e+03 4.609000000000000000e+03 4.541000000000000000e+03 4.612000000000000000e+03 4.636000000000000000e+03 4.722000000000000000e+03 4.633000000000000000e+03 4.645000000000000000e+03 4.618000000000000000e+03 4.595000000000000000e+03 4.648000000000000000e+03 4.600000000000000000e+03 4.637000000000000000e+03 4.534000000000000000e+03 4.599000000000000000e+03 4.581000000000000000e+03 4.538000000000000000e+03 4.643000000000000000e+03 4.609000000000000000e+03 4.594000000000000000e+03 4.695000000000000000e+03 4.503000000000000000e+03 4.633000000000000000e+03 4.682000000000000000e+03 4.568000000000000000e+03 4.556000000000000000e+03 4.644000000000000000e+03 4.472000000000000000e+03 4.567000000000000000e+03 4.481000000000000000e+03 4.607000000000000000e+03 4.549000000000000000e+03 4.603000000000000000e+03 4.550000000000000000e+03 4.445000000000000000e+03 4.561000000000000000e+03 4.607000000000000000e+03 4.506000000000000000e+03 4.514000000000000000e+03 4.581000000000000000e+03 4.538000000000000000e+03 4.511000000000000000e+03 4.512000000000000000e+03 4.595000000000000000e+03 4.441000000000000000e+03 4.603000000000000000e+03 4.613000000000000000e+03 4.725000000000000000e+03 4.523000000000000000e+03 4.471000000000000000e+03 4.555000000000000000e+03 4.603000000000000000e+03 4.614000000000000000e+03 4.435000000000000000e+03 4.529000000000000000e+03 4.430000000000000000e+03 4.434000000000000000e+03 4.382000000000000000e+03 4.646000000000000000e+03 4.484000000000000000e+03 4.533000000000000000e+03 4.339000000000000000e+03 4.390000000000000000e+03 4.641000000000000000e+03 4.506000000000000000e+03 4.581000000000000000e+03 4.514000000000000000e+03 4.424000000000000000e+03 4.373000000000000000e+03 4.361000000000000000e+03 4.603000000000000000e+03 4.554000000000000000e+03 4.567000000000000000e+03 4.370000000000000000e+03 4.483000000000000000e+03 4.536000000000000000e+03 4.443000000000000000e+03 4.384000000000000000e+03 4.452000000000000000e+03 4.327000000000000000e+03 4.410000000000000000e+03 4.370000000000000000e+03 4.598000000000000000e+03 4.459000000000000000e+03 4.423000000000000000e+03 4.377000000000000000e+03 4.303000000000000000e+03 4.409000000000000000e+03 4.378000000000000000e+03 4.480000000000000000e+03 4.442000000000000000e+03 4.409000000000000000e+03 4.406000000000000000e+03 4.373000000000000000e+03 4.439000000000000000e+03 4.527000000000000000e+03 4.385000000000000000e+03 4.354000000000000000e+03 4.337000000000000000e+03 4.335000000000000000e+03 4.406000000000000000e+03 4.429000000000000000e+03 4.305000000000000000e+03 4.436000000000000000e+03 4.244000000000000000e+03 4.492000000000000000e+03 4.267000000000000000e+03 4.232000000000000000e+03 4.400000000000000000e+03 4.453000000000000000e+03 4.426000000000000000e+03 4.303000000000000000e+03 4.457000000000000000e+03 4.371000000000000000e+03 4.358000000000000000e+03 4.266000000000000000e+03 4.252000000000000000e+03 4.279000000000000000e+03 4.289000000000000000e+03 4.194000000000000000e+03 4.391000000000000000e+03 4.348000000000000000e+03 4.301000000000000000e+03 4.287000000000000000e+03 4.309000000000000000e+03 4.412000000000000000e+03 4.367000000000000000e+03 4.235000000000000000e+03 4.299000000000000000e+03 4.282000000000000000e+03 4.340000000000000000e+03 4.278000000000000000e+03 4.283000000000000000e+03 4.191000000000000000e+03 4.141000000000000000e+03 4.295000000000000000e+03 4.372000000000000000e+03 4.255000000000000000e+03 4.284000000000000000e+03 4.340000000000000000e+03 4.365000000000000000e+03 4.277000000000000000e+03 4.237000000000000000e+03 4.268000000000000000e+03 4.207000000000000000e+03 4.165000000000000000e+03 4.159000000000000000e+03 4.104000000000000000e+03 4.248000000000000000e+03 4.268000000000000000e+03 4.074000000000000000e+03 4.300000000000000000e+03 4.143000000000000000e+03 4.209000000000000000e+03 4.210000000000000000e+03 4.264000000000000000e+03 4.078000000000000000e+03 4.180000000000000000e+03 4.203000000000000000e+03 4.225000000000000000e+03 4.151000000000000000e+03 4.225000000000000000e+03 4.164000000000000000e+03 4.132000000000000000e+03 4.234000000000000000e+03 4.188000000000000000e+03 4.195000000000000000e+03 4.279000000000000000e+03 4.077000000000000000e+03 4.119000000000000000e+03 4.125000000000000000e+03 4.143000000000000000e+03 4.169000000000000000e+03 4.170000000000000000e+03 4.144000000000000000e+03 4.059000000000000000e+03 3.988000000000000000e+03 4.038000000000000000e+03 4.083000000000000000e+03 4.106000000000000000e+03 4.163000000000000000e+03 4.292000000000000000e+03 4.155000000000000000e+03 4.137000000000000000e+03 4.230000000000000000e+03 4.118000000000000000e+03 4.170000000000000000e+03 4.161000000000000000e+03 4.044000000000000000e+03 4.105000000000000000e+03 4.118000000000000000e+03 4.151000000000000000e+03 4.081000000000000000e+03 4.124000000000000000e+03 4.210000000000000000e+03 4.120000000000000000e+03 4.135000000000000000e+03 4.103000000000000000e+03 4.105000000000000000e+03 4.154000000000000000e+03 4.213000000000000000e+03 4.115000000000000000e+03 4.125000000000000000e+03 4.035000000000000000e+03 4.223000000000000000e+03 4.080000000000000000e+03 4.040000000000000000e+03 4.097000000000000000e+03 4.069000000000000000e+03 4.082000000000000000e+03 3.930000000000000000e+03 4.170000000000000000e+03 4.129000000000000000e+03 4.213000000000000000e+03 4.099000000000000000e+03 3.967000000000000000e+03 4.163000000000000000e+03 4.045000000000000000e+03 4.131000000000000000e+03 4.083000000000000000e+03 4.010000000000000000e+03 4.127000000000000000e+03 4.009000000000000000e+03 3.952000000000000000e+03 3.999000000000000000e+03 4.014000000000000000e+03 4.022000000000000000e+03 4.097000000000000000e+03 4.011000000000000000e+03 4.048000000000000000e+03 3.974000000000000000e+03 4.059000000000000000e+03 4.069000000000000000e+03 4.156000000000000000e+03 3.979000000000000000e+03 3.968000000000000000e+03 4.112000000000000000e+03 3.975000000000000000e+03 4.069000000000000000e+03 3.908000000000000000e+03 4.070000000000000000e+03 3.936000000000000000e+03 4.094000000000000000e+03 3.989000000000000000e+03 3.962000000000000000e+03 3.994000000000000000e+03 3.936000000000000000e+03 3.987000000000000000e+03 3.953000000000000000e+03 3.991000000000000000e+03 4.027000000000000000e+03 3.960000000000000000e+03 4.024000000000000000e+03 4.038000000000000000e+03 4.039000000000000000e+03 4.061000000000000000e+03 3.911000000000000000e+03 4.063000000000000000e+03 3.914000000000000000e+03 3.950000000000000000e+03 3.890000000000000000e+03 4.028000000000000000e+03 3.980000000000000000e+03 3.956000000000000000e+03 3.983000000000000000e+03 3.971000000000000000e+03 3.925000000000000000e+03 4.022000000000000000e+03 3.938000000000000000e+03 4.038000000000000000e+03 4.056000000000000000e+03 4.105000000000000000e+03 4.006000000000000000e+03 3.978000000000000000e+03 3.945000000000000000e+03 3.983000000000000000e+03 3.928000000000000000e+03 4.030000000000000000e+03 3.787000000000000000e+03 3.905000000000000000e+03 3.923000000000000000e+03 4.046000000000000000e+03 3.999000000000000000e+03 3.788000000000000000e+03 3.919000000000000000e+03 3.997000000000000000e+03 3.927000000000000000e+03 3.937000000000000000e+03 3.846000000000000000e+03 3.962000000000000000e+03 3.930000000000000000e+03 3.906000000000000000e+03 3.883000000000000000e+03 3.976000000000000000e+03 3.919000000000000000e+03 3.954000000000000000e+03 3.883000000000000000e+03 3.863000000000000000e+03 3.820000000000000000e+03 3.810000000000000000e+03 3.965000000000000000e+03 3.979000000000000000e+03 3.901000000000000000e+03 3.900000000000000000e+03 3.779000000000000000e+03 3.923000000000000000e+03 3.955000000000000000e+03 3.917000000000000000e+03 3.946000000000000000e+03 3.984000000000000000e+03 4.001000000000000000e+03 3.975000000000000000e+03 3.854000000000000000e+03 3.752000000000000000e+03 3.965000000000000000e+03 3.966000000000000000e+03 3.997000000000000000e+03 3.971000000000000000e+03 3.909000000000000000e+03 3.855000000000000000e+03 3.881000000000000000e+03 4.047000000000000000e+03 3.899000000000000000e+03 3.972000000000000000e+03 3.760000000000000000e+03 3.877000000000000000e+03 3.944000000000000000e+03 3.912000000000000000e+03 3.845000000000000000e+03 3.889000000000000000e+03 3.836000000000000000e+03 3.871000000000000000e+03 3.748000000000000000e+03 3.791000000000000000e+03 3.879000000000000000e+03 3.728000000000000000e+03 3.838000000000000000e+03 3.896000000000000000e+03 3.788000000000000000e+03 3.713000000000000000e+03 3.954000000000000000e+03 3.846000000000000000e+03 3.844000000000000000e+03 3.791000000000000000e+03 3.864000000000000000e+03 3.794000000000000000e+03 3.853000000000000000e+03 3.812000000000000000e+03 3.975000000000000000e+03 3.806000000000000000e+03 3.710000000000000000e+03 3.829000000000000000e+03 3.699000000000000000e+03 3.858000000000000000e+03 3.716000000000000000e+03 3.758000000000000000e+03 3.801000000000000000e+03 3.798000000000000000e+03 3.794000000000000000e+03 3.829000000000000000e+03 3.788000000000000000e+03 3.861000000000000000e+03 3.788000000000000000e+03 3.798000000000000000e+03 3.844000000000000000e+03 3.738000000000000000e+03 3.843000000000000000e+03 3.781000000000000000e+03 3.762000000000000000e+03 3.702000000000000000e+03 3.676000000000000000e+03 3.727000000000000000e+03 3.833000000000000000e+03 3.826000000000000000e+03 3.735000000000000000e+03 3.765000000000000000e+03 3.832000000000000000e+03 3.838000000000000000e+03 3.794000000000000000e+03 3.772000000000000000e+03 3.750000000000000000e+03 3.762000000000000000e+03 3.765000000000000000e+03 3.700000000000000000e+03 3.793000000000000000e+03 3.697000000000000000e+03 3.719000000000000000e+03 3.900000000000000000e+03 3.666000000000000000e+03 3.745000000000000000e+03 3.714000000000000000e+03 3.732000000000000000e+03 3.790000000000000000e+03 3.773000000000000000e+03 3.748000000000000000e+03 3.824000000000000000e+03 3.859000000000000000e+03 3.867000000000000000e+03 3.751000000000000000e+03 3.706000000000000000e+03 3.810000000000000000e+03 3.656000000000000000e+03 3.769000000000000000e+03 3.783000000000000000e+03 3.822000000000000000e+03 3.781000000000000000e+03 3.688000000000000000e+03 3.611000000000000000e+03 3.730000000000000000e+03 3.827000000000000000e+03 3.666000000000000000e+03 3.700000000000000000e+03 3.719000000000000000e+03 3.585000000000000000e+03 3.818000000000000000e+03 3.779000000000000000e+03 3.695000000000000000e+03 3.650000000000000000e+03 3.720000000000000000e+03 3.781000000000000000e+03 3.697000000000000000e+03 3.666000000000000000e+03 3.697000000000000000e+03 3.795000000000000000e+03 3.680000000000000000e+03 3.729000000000000000e+03 3.801000000000000000e+03 3.549000000000000000e+03 3.644000000000000000e+03 3.766000000000000000e+03 3.747000000000000000e+03 3.753000000000000000e+03 3.787000000000000000e+03 3.731000000000000000e+03 3.729000000000000000e+03 3.755000000000000000e+03 3.736000000000000000e+03 3.677000000000000000e+03 3.644000000000000000e+03 3.683000000000000000e+03 3.621000000000000000e+03 3.816000000000000000e+03 3.707000000000000000e+03 3.676000000000000000e+03 3.674000000000000000e+03 3.631000000000000000e+03 3.713000000000000000e+03 3.641000000000000000e+03 3.594000000000000000e+03 3.622000000000000000e+03 3.613000000000000000e+03 3.545000000000000000e+03 3.645000000000000000e+03 3.629000000000000000e+03 3.633000000000000000e+03 3.669000000000000000e+03 3.674000000000000000e+03 3.595000000000000000e+03 3.663000000000000000e+03 3.613000000000000000e+03 3.704000000000000000e+03 3.710000000000000000e+03 3.568000000000000000e+03 3.633000000000000000e+03 3.629000000000000000e+03 3.732000000000000000e+03 3.699000000000000000e+03 3.766000000000000000e+03 3.683000000000000000e+03 3.647000000000000000e+03 3.664000000000000000e+03 3.628000000000000000e+03 3.635000000000000000e+03 3.611000000000000000e+03 3.676000000000000000e+03 3.568000000000000000e+03 3.577000000000000000e+03 3.612000000000000000e+03 3.585000000000000000e+03 3.623000000000000000e+03 3.637000000000000000e+03 3.640000000000000000e+03 3.661000000000000000e+03 3.599000000000000000e+03 3.620000000000000000e+03 3.589000000000000000e+03 3.586000000000000000e+03 3.653000000000000000e+03 3.400000000000000000e+03 3.660000000000000000e+03 3.697000000000000000e+03 3.672000000000000000e+03 3.574000000000000000e+03 3.673000000000000000e+03 3.648000000000000000e+03 3.648000000000000000e+03 3.636000000000000000e+03 3.649000000000000000e+03 3.496000000000000000e+03 3.646000000000000000e+03 3.598000000000000000e+03 3.617000000000000000e+03 3.562000000000000000e+03 3.674000000000000000e+03 3.642000000000000000e+03 3.652000000000000000e+03 3.585000000000000000e+03 3.655000000000000000e+03 3.561000000000000000e+03 3.600000000000000000e+03 3.530000000000000000e+03 3.642000000000000000e+03 3.559000000000000000e+03 3.569000000000000000e+03 3.505000000000000000e+03 3.665000000000000000e+03 3.622000000000000000e+03 3.563000000000000000e+03 3.755000000000000000e+03 3.533000000000000000e+03 3.482000000000000000e+03 3.517000000000000000e+03 3.549000000000000000e+03 3.517000000000000000e+03 3.655000000000000000e+03 3.631000000000000000e+03 3.595000000000000000e+03 3.439000000000000000e+03 3.510000000000000000e+03 3.570000000000000000e+03 3.553000000000000000e+03 3.587000000000000000e+03 3.483000000000000000e+03 3.537000000000000000e+03 3.605000000000000000e+03 3.523000000000000000e+03 3.600000000000000000e+03 3.631000000000000000e+03 3.465000000000000000e+03 3.540000000000000000e+03 3.671000000000000000e+03 3.672000000000000000e+03 3.453000000000000000e+03 3.550000000000000000e+03 3.592000000000000000e+03 3.550000000000000000e+03 3.512000000000000000e+03 3.505000000000000000e+03 3.472000000000000000e+03 3.611000000000000000e+03 3.501000000000000000e+03 3.563000000000000000e+03 3.528000000000000000e+03 3.537000000000000000e+03 3.539000000000000000e+03 3.469000000000000000e+03 3.535000000000000000e+03 3.502000000000000000e+03 3.509000000000000000e+03 3.485000000000000000e+03 3.528000000000000000e+03 3.629000000000000000e+03 3.411000000000000000e+03 3.448000000000000000e+03 3.508000000000000000e+03 3.405000000000000000e+03 3.520000000000000000e+03 3.547000000000000000e+03 3.499000000000000000e+03 3.428000000000000000e+03 3.514000000000000000e+03 3.429000000000000000e+03 3.515000000000000000e+03 3.554000000000000000e+03 3.513000000000000000e+03 3.573000000000000000e+03 3.379000000000000000e+03 3.488000000000000000e+03 3.495000000000000000e+03 3.442000000000000000e+03 3.401000000000000000e+03 3.527000000000000000e+03 3.338000000000000000e+03 3.446000000000000000e+03 3.397000000000000000e+03 3.477000000000000000e+03 3.524000000000000000e+03 3.371000000000000000e+03 3.452000000000000000e+03 3.494000000000000000e+03 3.481000000000000000e+03 3.406000000000000000e+03 3.334000000000000000e+03 3.439000000000000000e+03 3.375000000000000000e+03 3.443000000000000000e+03 3.326000000000000000e+03 3.409000000000000000e+03 3.466000000000000000e+03 3.387000000000000000e+03 3.391000000000000000e+03 3.447000000000000000e+03 3.317000000000000000e+03 3.375000000000000000e+03 3.471000000000000000e+03 3.489000000000000000e+03 3.386000000000000000e+03 3.641000000000000000e+03 3.461000000000000000e+03 3.412000000000000000e+03 3.444000000000000000e+03 3.474000000000000000e+03 3.504000000000000000e+03 3.494000000000000000e+03 3.367000000000000000e+03 3.523000000000000000e+03 3.342000000000000000e+03 3.504000000000000000e+03 3.436000000000000000e+03 3.649000000000000000e+03 3.484000000000000000e+03 3.469000000000000000e+03 3.486000000000000000e+03 3.417000000000000000e+03 3.392000000000000000e+03 3.398000000000000000e+03 3.384000000000000000e+03 3.457000000000000000e+03 3.451000000000000000e+03 3.350000000000000000e+03 3.357000000000000000e+03 3.358000000000000000e+03 3.331000000000000000e+03 3.382000000000000000e+03 3.280000000000000000e+03 3.299000000000000000e+03 3.376000000000000000e+03 3.251000000000000000e+03 3.369000000000000000e+03 3.260000000000000000e+03 3.301000000000000000e+03 3.387000000000000000e+03 3.348000000000000000e+03 3.327000000000000000e+03 3.294000000000000000e+03 3.351000000000000000e+03 3.395000000000000000e+03 3.294000000000000000e+03 3.383000000000000000e+03 3.378000000000000000e+03 3.247000000000000000e+03 3.295000000000000000e+03 3.311000000000000000e+03 3.369000000000000000e+03 3.189000000000000000e+03 3.334000000000000000e+03 3.269000000000000000e+03 3.254000000000000000e+03 3.318000000000000000e+03 3.301000000000000000e+03 3.312000000000000000e+03 3.172000000000000000e+03 3.312000000000000000e+03 3.261000000000000000e+03 3.238000000000000000e+03 3.247000000000000000e+03 3.215000000000000000e+03 3.242000000000000000e+03 3.204000000000000000e+03 3.257000000000000000e+03 3.222000000000000000e+03 3.234000000000000000e+03 3.135000000000000000e+03 3.269000000000000000e+03 3.267000000000000000e+03 3.198000000000000000e+03 3.244000000000000000e+03 3.108000000000000000e+03 3.264000000000000000e+03 3.260000000000000000e+03 3.262000000000000000e+03 3.179000000000000000e+03 3.232000000000000000e+03 3.165000000000000000e+03 3.146000000000000000e+03 3.269000000000000000e+03 3.162000000000000000e+03 3.229000000000000000e+03 3.200000000000000000e+03 3.164000000000000000e+03 3.157000000000000000e+03 3.220000000000000000e+03 3.226000000000000000e+03 3.145000000000000000e+03 3.156000000000000000e+03 3.211000000000000000e+03 3.157000000000000000e+03 3.141000000000000000e+03 3.227000000000000000e+03 3.105000000000000000e+03 3.194000000000000000e+03 3.182000000000000000e+03 3.182000000000000000e+03 3.191000000000000000e+03 3.152000000000000000e+03 3.122000000000000000e+03 3.151000000000000000e+03 3.220000000000000000e+03 3.119000000000000000e+03 3.199000000000000000e+03 3.246000000000000000e+03 3.208000000000000000e+03 3.205000000000000000e+03 3.153000000000000000e+03 3.155000000000000000e+03 3.140000000000000000e+03 3.169000000000000000e+03 3.102000000000000000e+03 3.165000000000000000e+03 3.098000000000000000e+03 3.183000000000000000e+03 3.098000000000000000e+03 3.149000000000000000e+03 3.068000000000000000e+03 3.165000000000000000e+03 3.091000000000000000e+03 3.047000000000000000e+03 3.042000000000000000e+03 3.204000000000000000e+03 3.161000000000000000e+03 3.263000000000000000e+03 3.232000000000000000e+03 3.156000000000000000e+03 3.215000000000000000e+03 3.042000000000000000e+03 3.094000000000000000e+03 3.205000000000000000e+03 3.194000000000000000e+03 3.168000000000000000e+03 3.265000000000000000e+03 3.100000000000000000e+03 3.006000000000000000e+03 3.046000000000000000e+03 3.084000000000000000e+03 3.169000000000000000e+03 3.178000000000000000e+03 3.148000000000000000e+03 3.031000000000000000e+03 3.191000000000000000e+03 3.168000000000000000e+03 3.187000000000000000e+03 3.119000000000000000e+03 3.074000000000000000e+03 3.049000000000000000e+03 3.005000000000000000e+03 3.073000000000000000e+03 3.091000000000000000e+03 3.057000000000000000e+03 3.086000000000000000e+03 3.055000000000000000e+03 3.094000000000000000e+03 3.024000000000000000e+03 3.039000000000000000e+03 3.162000000000000000e+03 3.058000000000000000e+03 3.195000000000000000e+03 3.113000000000000000e+03 3.047000000000000000e+03 3.129000000000000000e+03 3.117000000000000000e+03 3.147000000000000000e+03 3.081000000000000000e+03 3.065000000000000000e+03 3.097000000000000000e+03 3.101000000000000000e+03 3.174000000000000000e+03 3.106000000000000000e+03 3.057000000000000000e+03 3.190000000000000000e+03 3.041000000000000000e+03 3.086000000000000000e+03 3.118000000000000000e+03 3.115000000000000000e+03 3.131000000000000000e+03 3.122000000000000000e+03 3.045000000000000000e+03 3.131000000000000000e+03 3.060000000000000000e+03 3.065000000000000000e+03 3.086000000000000000e+03 3.125000000000000000e+03 3.006000000000000000e+03 3.087000000000000000e+03 2.974000000000000000e+03 3.106000000000000000e+03 3.153000000000000000e+03 3.120000000000000000e+03 3.066000000000000000e+03 3.132000000000000000e+03 3.135000000000000000e+03 3.084000000000000000e+03 3.013000000000000000e+03 2.968000000000000000e+03 3.037000000000000000e+03 2.971000000000000000e+03 3.001000000000000000e+03 3.090000000000000000e+03 3.038000000000000000e+03 3.066000000000000000e+03 3.014000000000000000e+03 3.018000000000000000e+03 3.008000000000000000e+03 2.937000000000000000e+03 2.999000000000000000e+03 2.848000000000000000e+03 3.088000000000000000e+03 2.914000000000000000e+03 2.935000000000000000e+03 3.052000000000000000e+03 2.963000000000000000e+03 3.086000000000000000e+03 3.017000000000000000e+03 3.013000000000000000e+03 2.978000000000000000e+03 3.004000000000000000e+03 3.089000000000000000e+03 3.040000000000000000e+03 3.062000000000000000e+03 3.009000000000000000e+03 3.037000000000000000e+03 2.986000000000000000e+03 3.126000000000000000e+03 2.950000000000000000e+03 3.063000000000000000e+03 3.051000000000000000e+03 3.026000000000000000e+03 3.008000000000000000e+03 3.007000000000000000e+03 2.977000000000000000e+03 2.948000000000000000e+03 3.074000000000000000e+03 2.928000000000000000e+03 3.097000000000000000e+03 2.960000000000000000e+03 2.964000000000000000e+03 3.000000000000000000e+03 2.873000000000000000e+03 2.995000000000000000e+03 2.910000000000000000e+03 2.928000000000000000e+03 2.934000000000000000e+03 2.966000000000000000e+03 2.929000000000000000e+03 3.002000000000000000e+03 2.982000000000000000e+03 3.030000000000000000e+03 2.967000000000000000e+03 3.004000000000000000e+03 2.981000000000000000e+03 3.007000000000000000e+03 2.943000000000000000e+03 2.944000000000000000e+03 2.967000000000000000e+03 2.999000000000000000e+03 2.999000000000000000e+03 2.937000000000000000e+03 2.944000000000000000e+03 2.964000000000000000e+03 3.007000000000000000e+03 3.048000000000000000e+03 2.934000000000000000e+03 3.004000000000000000e+03 2.926000000000000000e+03 2.917000000000000000e+03 2.906000000000000000e+03 2.940000000000000000e+03 2.917000000000000000e+03 2.905000000000000000e+03 2.909000000000000000e+03 2.947000000000000000e+03 2.876000000000000000e+03 2.942000000000000000e+03 2.913000000000000000e+03 2.916000000000000000e+03 2.843000000000000000e+03 2.930000000000000000e+03 2.954000000000000000e+03 2.896000000000000000e+03 2.932000000000000000e+03 2.887000000000000000e+03 2.902000000000000000e+03 2.839000000000000000e+03 2.936000000000000000e+03 2.942000000000000000e+03 2.845000000000000000e+03 2.896000000000000000e+03 2.820000000000000000e+03 2.845000000000000000e+03 2.925000000000000000e+03 2.884000000000000000e+03 2.872000000000000000e+03 2.793000000000000000e+03 2.847000000000000000e+03 2.795000000000000000e+03 2.852000000000000000e+03 2.810000000000000000e+03 2.896000000000000000e+03 2.840000000000000000e+03 2.827000000000000000e+03 2.947000000000000000e+03 2.823000000000000000e+03 2.887000000000000000e+03 2.802000000000000000e+03 2.836000000000000000e+03 2.838000000000000000e+03 2.893000000000000000e+03 2.877000000000000000e+03 2.817000000000000000e+03 2.884000000000000000e+03 2.855000000000000000e+03 2.859000000000000000e+03 2.861000000000000000e+03 2.819000000000000000e+03 2.861000000000000000e+03 2.799000000000000000e+03 2.827000000000000000e+03 2.734000000000000000e+03 2.864000000000000000e+03 2.778000000000000000e+03 2.837000000000000000e+03 2.874000000000000000e+03 2.870000000000000000e+03 2.804000000000000000e+03 2.781000000000000000e+03 2.771000000000000000e+03 2.770000000000000000e+03 2.764000000000000000e+03 2.842000000000000000e+03 2.803000000000000000e+03 2.818000000000000000e+03 2.829000000000000000e+03 2.744000000000000000e+03 2.769000000000000000e+03 2.762000000000000000e+03 2.796000000000000000e+03 2.787000000000000000e+03 2.776000000000000000e+03 2.767000000000000000e+03 2.833000000000000000e+03 2.772000000000000000e+03 2.905000000000000000e+03 2.703000000000000000e+03 2.734000000000000000e+03 2.802000000000000000e+03 2.751000000000000000e+03 2.791000000000000000e+03 2.760000000000000000e+03 2.710000000000000000e+03 2.796000000000000000e+03 2.754000000000000000e+03 2.776000000000000000e+03 2.870000000000000000e+03 2.733000000000000000e+03 2.796000000000000000e+03 2.683000000000000000e+03 2.774000000000000000e+03 2.797000000000000000e+03 2.728000000000000000e+03 2.778000000000000000e+03 2.713000000000000000e+03 2.666000000000000000e+03 2.826000000000000000e+03 2.783000000000000000e+03 2.816000000000000000e+03 2.646000000000000000e+03 2.798000000000000000e+03 2.774000000000000000e+03 2.662000000000000000e+03 2.757000000000000000e+03 2.769000000000000000e+03 2.808000000000000000e+03 2.676000000000000000e+03 2.800000000000000000e+03 2.763000000000000000e+03 2.763000000000000000e+03 2.800000000000000000e+03 2.755000000000000000e+03 2.730000000000000000e+03 2.742000000000000000e+03 2.684000000000000000e+03 2.727000000000000000e+03 2.657000000000000000e+03 2.641000000000000000e+03 2.778000000000000000e+03 2.703000000000000000e+03 2.689000000000000000e+03 2.807000000000000000e+03 2.656000000000000000e+03 2.764000000000000000e+03 2.686000000000000000e+03 2.627000000000000000e+03 2.683000000000000000e+03 2.668000000000000000e+03 2.669000000000000000e+03 2.682000000000000000e+03 2.683000000000000000e+03 2.685000000000000000e+03 2.657000000000000000e+03 2.693000000000000000e+03 2.656000000000000000e+03 2.667000000000000000e+03 2.633000000000000000e+03 2.696000000000000000e+03 2.721000000000000000e+03 2.600000000000000000e+03 2.681000000000000000e+03 2.672000000000000000e+03 2.685000000000000000e+03 2.650000000000000000e+03 2.657000000000000000e+03 2.774000000000000000e+03 2.661000000000000000e+03 2.624000000000000000e+03 2.625000000000000000e+03 2.616000000000000000e+03 2.678000000000000000e+03 2.772000000000000000e+03 2.651000000000000000e+03 2.638000000000000000e+03 2.633000000000000000e+03 2.654000000000000000e+03 2.679000000000000000e+03 2.576000000000000000e+03 2.766000000000000000e+03 2.630000000000000000e+03 2.800000000000000000e+03 2.619000000000000000e+03 2.638000000000000000e+03 2.734000000000000000e+03 2.744000000000000000e+03 2.636000000000000000e+03 2.618000000000000000e+03 2.581000000000000000e+03 2.666000000000000000e+03 2.588000000000000000e+03 2.646000000000000000e+03 2.644000000000000000e+03 2.683000000000000000e+03 2.703000000000000000e+03 2.659000000000000000e+03 2.634000000000000000e+03 2.671000000000000000e+03 2.564000000000000000e+03 2.628000000000000000e+03 2.727000000000000000e+03 2.693000000000000000e+03 2.695000000000000000e+03 2.649000000000000000e+03 2.511000000000000000e+03 2.557000000000000000e+03 2.604000000000000000e+03 2.679000000000000000e+03 2.680000000000000000e+03 2.577000000000000000e+03 2.619000000000000000e+03 2.563000000000000000e+03 2.695000000000000000e+03 2.700000000000000000e+03 2.694000000000000000e+03 2.660000000000000000e+03 2.730000000000000000e+03 2.611000000000000000e+03 2.517000000000000000e+03 2.690000000000000000e+03 2.640000000000000000e+03 2.618000000000000000e+03 2.590000000000000000e+03 2.546000000000000000e+03 2.641000000000000000e+03 2.627000000000000000e+03 2.580000000000000000e+03 2.702000000000000000e+03 2.649000000000000000e+03 2.583000000000000000e+03 2.505000000000000000e+03 2.504000000000000000e+03 2.620000000000000000e+03 2.614000000000000000e+03 2.595000000000000000e+03 2.537000000000000000e+03 2.615000000000000000e+03 2.557000000000000000e+03 2.648000000000000000e+03 2.618000000000000000e+03 2.538000000000000000e+03 2.614000000000000000e+03 2.630000000000000000e+03 2.602000000000000000e+03 2.621000000000000000e+03 2.616000000000000000e+03 2.453000000000000000e+03 2.500000000000000000e+03 2.564000000000000000e+03 2.599000000000000000e+03 2.595000000000000000e+03 2.571000000000000000e+03 2.466000000000000000e+03 2.473000000000000000e+03 2.529000000000000000e+03 2.575000000000000000e+03 2.597000000000000000e+03 2.537000000000000000e+03 2.570000000000000000e+03 2.579000000000000000e+03 2.639000000000000000e+03 2.633000000000000000e+03 2.662000000000000000e+03 2.546000000000000000e+03 2.486000000000000000e+03 2.547000000000000000e+03 2.599000000000000000e+03 2.585000000000000000e+03 2.566000000000000000e+03 2.512000000000000000e+03 2.514000000000000000e+03 2.548000000000000000e+03 2.486000000000000000e+03 2.606000000000000000e+03 2.591000000000000000e+03 2.527000000000000000e+03 2.469000000000000000e+03 2.531000000000000000e+03 2.486000000000000000e+03 2.624000000000000000e+03 2.629000000000000000e+03 2.514000000000000000e+03 2.555000000000000000e+03 2.556000000000000000e+03 2.595000000000000000e+03 2.532000000000000000e+03 2.555000000000000000e+03 2.540000000000000000e+03 2.564000000000000000e+03 2.543000000000000000e+03 2.517000000000000000e+03 2.540000000000000000e+03 2.524000000000000000e+03 2.601000000000000000e+03 2.594000000000000000e+03 2.580000000000000000e+03 2.453000000000000000e+03 2.594000000000000000e+03 2.502000000000000000e+03 2.568000000000000000e+03 2.546000000000000000e+03 2.531000000000000000e+03 2.638000000000000000e+03 2.582000000000000000e+03 2.537000000000000000e+03 2.466000000000000000e+03 2.509000000000000000e+03 2.472000000000000000e+03 2.454000000000000000e+03 2.424000000000000000e+03 2.486000000000000000e+03 2.503000000000000000e+03 2.580000000000000000e+03 2.490000000000000000e+03 2.502000000000000000e+03 2.491000000000000000e+03 2.502000000000000000e+03 2.510000000000000000e+03 2.588000000000000000e+03 2.597000000000000000e+03 2.596000000000000000e+03 2.513000000000000000e+03 2.508000000000000000e+03 2.539000000000000000e+03 2.530000000000000000e+03 2.599000000000000000e+03 2.483000000000000000e+03 2.416000000000000000e+03 2.545000000000000000e+03 2.504000000000000000e+03 2.523000000000000000e+03 2.446000000000000000e+03 2.475000000000000000e+03 2.479000000000000000e+03 2.564000000000000000e+03 2.480000000000000000e+03 2.344000000000000000e+03 2.481000000000000000e+03 2.419000000000000000e+03 2.422000000000000000e+03 2.426000000000000000e+03 2.440000000000000000e+03 2.428000000000000000e+03 2.510000000000000000e+03 2.444000000000000000e+03 2.531000000000000000e+03 2.528000000000000000e+03 2.518000000000000000e+03 2.469000000000000000e+03 2.421000000000000000e+03 2.432000000000000000e+03 2.401000000000000000e+03 2.421000000000000000e+03 2.530000000000000000e+03 2.503000000000000000e+03 2.455000000000000000e+03 2.379000000000000000e+03 2.551000000000000000e+03 2.450000000000000000e+03 2.453000000000000000e+03 2.526000000000000000e+03 2.448000000000000000e+03 2.451000000000000000e+03 2.470000000000000000e+03 2.380000000000000000e+03 2.468000000000000000e+03 2.442000000000000000e+03 2.391000000000000000e+03 2.415000000000000000e+03 2.454000000000000000e+03 2.531000000000000000e+03 2.453000000000000000e+03 2.405000000000000000e+03 2.347000000000000000e+03 2.484000000000000000e+03 2.387000000000000000e+03 2.336000000000000000e+03 2.339000000000000000e+03 2.478000000000000000e+03 2.446000000000000000e+03 2.383000000000000000e+03 2.382000000000000000e+03 2.465000000000000000e+03 2.380000000000000000e+03 2.362000000000000000e+03 2.398000000000000000e+03 2.456000000000000000e+03 2.393000000000000000e+03 2.401000000000000000e+03 2.295000000000000000e+03 2.378000000000000000e+03 2.353000000000000000e+03 2.427000000000000000e+03 2.341000000000000000e+03 2.403000000000000000e+03 2.359000000000000000e+03 2.328000000000000000e+03 2.367000000000000000e+03 2.350000000000000000e+03 2.323000000000000000e+03 2.331000000000000000e+03 2.243000000000000000e+03 2.411000000000000000e+03 2.386000000000000000e+03 2.381000000000000000e+03 2.335000000000000000e+03 2.368000000000000000e+03 2.382000000000000000e+03 2.297000000000000000e+03 2.353000000000000000e+03 2.319000000000000000e+03 2.376000000000000000e+03 2.300000000000000000e+03 2.388000000000000000e+03 2.366000000000000000e+03 2.277000000000000000e+03 2.201000000000000000e+03 2.376000000000000000e+03 2.283000000000000000e+03 2.343000000000000000e+03 2.405000000000000000e+03 2.380000000000000000e+03 2.351000000000000000e+03 2.360000000000000000e+03 2.351000000000000000e+03 2.288000000000000000e+03 2.337000000000000000e+03 2.445000000000000000e+03 2.283000000000000000e+03 2.294000000000000000e+03 2.333000000000000000e+03 2.356000000000000000e+03 2.395000000000000000e+03 2.370000000000000000e+03 2.356000000000000000e+03 2.367000000000000000e+03 2.369000000000000000e+03 2.316000000000000000e+03 2.362000000000000000e+03 2.278000000000000000e+03 2.254000000000000000e+03 2.395000000000000000e+03 2.309000000000000000e+03 2.318000000000000000e+03 2.369000000000000000e+03 2.377000000000000000e+03 2.411000000000000000e+03 2.311000000000000000e+03 2.353000000000000000e+03 2.361000000000000000e+03 2.383000000000000000e+03 2.350000000000000000e+03 2.361000000000000000e+03 2.366000000000000000e+03 2.394000000000000000e+03 2.228000000000000000e+03 2.380000000000000000e+03 2.356000000000000000e+03 2.320000000000000000e+03 2.151000000000000000e+03 2.364000000000000000e+03 2.308000000000000000e+03 2.307000000000000000e+03 2.367000000000000000e+03 2.234000000000000000e+03 2.387000000000000000e+03 2.307000000000000000e+03 2.357000000000000000e+03 2.340000000000000000e+03 2.255000000000000000e+03 2.288000000000000000e+03 2.316000000000000000e+03 2.236000000000000000e+03 2.253000000000000000e+03 2.209000000000000000e+03 2.287000000000000000e+03 2.288000000000000000e+03 2.347000000000000000e+03 2.303000000000000000e+03 2.305000000000000000e+03 2.252000000000000000e+03 2.339000000000000000e+03 2.239000000000000000e+03 2.398000000000000000e+03 2.261000000000000000e+03 2.345000000000000000e+03 2.291000000000000000e+03 2.334000000000000000e+03 2.212000000000000000e+03 2.302000000000000000e+03 2.352000000000000000e+03 2.238000000000000000e+03 2.297000000000000000e+03 2.313000000000000000e+03 2.359000000000000000e+03 2.315000000000000000e+03 2.305000000000000000e+03 2.263000000000000000e+03 2.282000000000000000e+03 2.297000000000000000e+03 2.162000000000000000e+03 2.264000000000000000e+03 2.319000000000000000e+03 2.229000000000000000e+03 2.228000000000000000e+03 2.306000000000000000e+03 2.181000000000000000e+03 2.306000000000000000e+03 2.342000000000000000e+03 2.293000000000000000e+03 2.218000000000000000e+03 2.296000000000000000e+03 2.311000000000000000e+03 2.241000000000000000e+03 2.319000000000000000e+03 2.222000000000000000e+03 2.361000000000000000e+03 2.329000000000000000e+03 2.231000000000000000e+03 2.264000000000000000e+03 2.317000000000000000e+03 2.267000000000000000e+03 2.302000000000000000e+03 2.278000000000000000e+03 2.250000000000000000e+03 2.357000000000000000e+03 2.291000000000000000e+03 2.235000000000000000e+03 2.281000000000000000e+03 2.237000000000000000e+03 2.219000000000000000e+03 2.204000000000000000e+03 2.254000000000000000e+03 2.367000000000000000e+03 2.274000000000000000e+03 2.287000000000000000e+03 2.233000000000000000e+03 2.252000000000000000e+03 2.310000000000000000e+03 2.282000000000000000e+03 2.244000000000000000e+03 2.244000000000000000e+03 2.242000000000000000e+03 2.294000000000000000e+03 2.230000000000000000e+03 2.360000000000000000e+03 2.369000000000000000e+03 2.334000000000000000e+03 2.270000000000000000e+03 2.234000000000000000e+03 2.185000000000000000e+03 2.232000000000000000e+03 2.181000000000000000e+03 2.276000000000000000e+03 2.244000000000000000e+03 2.327000000000000000e+03 2.269000000000000000e+03 2.294000000000000000e+03 2.217000000000000000e+03 2.185000000000000000e+03 2.206000000000000000e+03 2.242000000000000000e+03 2.251000000000000000e+03 2.261000000000000000e+03 2.226000000000000000e+03 2.240000000000000000e+03 2.298000000000000000e+03 2.252000000000000000e+03 2.217000000000000000e+03 2.207000000000000000e+03 2.293000000000000000e+03 2.198000000000000000e+03 2.275000000000000000e+03 2.292000000000000000e+03 2.299000000000000000e+03 2.279000000000000000e+03 2.154000000000000000e+03 2.244000000000000000e+03 2.286000000000000000e+03 2.242000000000000000e+03 2.186000000000000000e+03 2.209000000000000000e+03 2.310000000000000000e+03 2.231000000000000000e+03 2.285000000000000000e+03 2.228000000000000000e+03 2.351000000000000000e+03 2.223000000000000000e+03 2.228000000000000000e+03 2.143000000000000000e+03 2.212000000000000000e+03 2.261000000000000000e+03 2.183000000000000000e+03 2.100000000000000000e+03 2.241000000000000000e+03 2.191000000000000000e+03 2.154000000000000000e+03 2.156000000000000000e+03 2.260000000000000000e+03 2.218000000000000000e+03 2.229000000000000000e+03 2.213000000000000000e+03 2.145000000000000000e+03 2.259000000000000000e+03 2.225000000000000000e+03 2.190000000000000000e+03 2.189000000000000000e+03 2.159000000000000000e+03 2.255000000000000000e+03 2.250000000000000000e+03 2.137000000000000000e+03 2.255000000000000000e+03 2.206000000000000000e+03 2.182000000000000000e+03 2.161000000000000000e+03 2.296000000000000000e+03 2.202000000000000000e+03 2.250000000000000000e+03 2.176000000000000000e+03 2.170000000000000000e+03 2.142000000000000000e+03 2.165000000000000000e+03 2.181000000000000000e+03 2.178000000000000000e+03 2.271000000000000000e+03 2.147000000000000000e+03 2.209000000000000000e+03 2.158000000000000000e+03 2.254000000000000000e+03 2.085000000000000000e+03 2.175000000000000000e+03 2.159000000000000000e+03 2.094000000000000000e+03 2.174000000000000000e+03 2.172000000000000000e+03 2.165000000000000000e+03 2.182000000000000000e+03 2.156000000000000000e+03 2.170000000000000000e+03 2.157000000000000000e+03 2.222000000000000000e+03 2.235000000000000000e+03 2.160000000000000000e+03 2.162000000000000000e+03 2.037000000000000000e+03 2.177000000000000000e+03 2.153000000000000000e+03 2.098000000000000000e+03 2.194000000000000000e+03 2.205000000000000000e+03 2.096000000000000000e+03 2.172000000000000000e+03 2.165000000000000000e+03 2.132000000000000000e+03 2.176000000000000000e+03 2.323000000000000000e+03 2.168000000000000000e+03 2.140000000000000000e+03 2.092000000000000000e+03 2.145000000000000000e+03 2.131000000000000000e+03 2.015000000000000000e+03 2.122000000000000000e+03 2.116000000000000000e+03 2.150000000000000000e+03 2.098000000000000000e+03 2.094000000000000000e+03 2.139000000000000000e+03 2.070000000000000000e+03 2.096000000000000000e+03 2.102000000000000000e+03 2.121000000000000000e+03 2.143000000000000000e+03 2.047000000000000000e+03 2.052000000000000000e+03 2.068000000000000000e+03 2.108000000000000000e+03 2.075000000000000000e+03 2.160000000000000000e+03 2.076000000000000000e+03 2.056000000000000000e+03 2.114000000000000000e+03 2.037000000000000000e+03 2.172000000000000000e+03 2.214000000000000000e+03 2.115000000000000000e+03 2.078000000000000000e+03 2.123000000000000000e+03 2.115000000000000000e+03 2.140000000000000000e+03 2.094000000000000000e+03 2.191000000000000000e+03 2.075000000000000000e+03 2.025000000000000000e+03 2.078000000000000000e+03 2.055000000000000000e+03 2.067000000000000000e+03 2.031000000000000000e+03 2.067000000000000000e+03 2.022000000000000000e+03 2.008000000000000000e+03 2.078000000000000000e+03 2.010000000000000000e+03 2.097000000000000000e+03 2.001000000000000000e+03 2.006000000000000000e+03 2.018000000000000000e+03 2.059000000000000000e+03 2.048000000000000000e+03 1.948000000000000000e+03 1.930000000000000000e+03 2.010000000000000000e+03 1.980000000000000000e+03 2.015000000000000000e+03 1.993000000000000000e+03 1.938000000000000000e+03 1.970000000000000000e+03 1.974000000000000000e+03 1.920000000000000000e+03 2.077000000000000000e+03 2.015000000000000000e+03 2.034000000000000000e+03 1.979000000000000000e+03 2.030000000000000000e+03 1.966000000000000000e+03 2.027000000000000000e+03 1.974000000000000000e+03 1.995000000000000000e+03 1.995000000000000000e+03 2.005000000000000000e+03 1.922000000000000000e+03 2.079000000000000000e+03 2.041000000000000000e+03 1.968000000000000000e+03 2.054000000000000000e+03 1.975000000000000000e+03 1.935000000000000000e+03 1.957000000000000000e+03 2.069000000000000000e+03 1.991000000000000000e+03 1.963000000000000000e+03 1.920000000000000000e+03 1.946000000000000000e+03 1.992000000000000000e+03 2.011000000000000000e+03 1.980000000000000000e+03 1.900000000000000000e+03 1.939000000000000000e+03 1.896000000000000000e+03 1.944000000000000000e+03 1.952000000000000000e+03 1.927000000000000000e+03 1.987000000000000000e+03 1.979000000000000000e+03 1.959000000000000000e+03 1.894000000000000000e+03 1.889000000000000000e+03 1.929000000000000000e+03 1.927000000000000000e+03 1.946000000000000000e+03 1.966000000000000000e+03 1.921000000000000000e+03 1.894000000000000000e+03 1.972000000000000000e+03 2.031000000000000000e+03 1.906000000000000000e+03 1.943000000000000000e+03 2.006000000000000000e+03 1.929000000000000000e+03 1.996000000000000000e+03 2.027000000000000000e+03 1.960000000000000000e+03 1.959000000000000000e+03 2.026000000000000000e+03 2.019000000000000000e+03 1.937000000000000000e+03 1.962000000000000000e+03 1.969000000000000000e+03 1.972000000000000000e+03 1.908000000000000000e+03 1.960000000000000000e+03 2.028000000000000000e+03 1.882000000000000000e+03 1.967000000000000000e+03 1.956000000000000000e+03 1.947000000000000000e+03 1.968000000000000000e+03 1.932000000000000000e+03 1.989000000000000000e+03 1.979000000000000000e+03 1.913000000000000000e+03 1.920000000000000000e+03 1.976000000000000000e+03 1.932000000000000000e+03 1.923000000000000000e+03 2.008000000000000000e+03 1.891000000000000000e+03 1.914000000000000000e+03 2.024000000000000000e+03 1.895000000000000000e+03 1.944000000000000000e+03 1.963000000000000000e+03 1.932000000000000000e+03 1.911000000000000000e+03 1.988000000000000000e+03 1.887000000000000000e+03 1.927000000000000000e+03 1.936000000000000000e+03 1.982000000000000000e+03 1.915000000000000000e+03 1.987000000000000000e+03 1.948000000000000000e+03 1.966000000000000000e+03 1.960000000000000000e+03 1.908000000000000000e+03 1.946000000000000000e+03 1.914000000000000000e+03 1.842000000000000000e+03 1.898000000000000000e+03 1.842000000000000000e+03 1.925000000000000000e+03 1.905000000000000000e+03 1.959000000000000000e+03 2.013000000000000000e+03 1.956000000000000000e+03 1.926000000000000000e+03 1.955000000000000000e+03 1.955000000000000000e+03 1.939000000000000000e+03 1.900000000000000000e+03 1.811000000000000000e+03 1.878000000000000000e+03 1.941000000000000000e+03 1.867000000000000000e+03 1.938000000000000000e+03 1.900000000000000000e+03 1.964000000000000000e+03 1.943000000000000000e+03 1.895000000000000000e+03 1.946000000000000000e+03 1.900000000000000000e+03 1.900000000000000000e+03 1.880000000000000000e+03 1.827000000000000000e+03 1.892000000000000000e+03 1.926000000000000000e+03 1.907000000000000000e+03 1.843000000000000000e+03 1.877000000000000000e+03 1.947000000000000000e+03 1.857000000000000000e+03 1.840000000000000000e+03 1.912000000000000000e+03 1.866000000000000000e+03 1.920000000000000000e+03 1.857000000000000000e+03 1.908000000000000000e+03 1.937000000000000000e+03 1.887000000000000000e+03 1.840000000000000000e+03 1.884000000000000000e+03 1.933000000000000000e+03 1.838000000000000000e+03 1.886000000000000000e+03 1.792000000000000000e+03 1.840000000000000000e+03 1.738000000000000000e+03 1.886000000000000000e+03 1.895000000000000000e+03 1.876000000000000000e+03 1.825000000000000000e+03 1.873000000000000000e+03 1.780000000000000000e+03 1.909000000000000000e+03 1.864000000000000000e+03 1.894000000000000000e+03 1.788000000000000000e+03 1.782000000000000000e+03 1.885000000000000000e+03 1.847000000000000000e+03 1.733000000000000000e+03 1.807000000000000000e+03 1.869000000000000000e+03 1.875000000000000000e+03 1.848000000000000000e+03 1.825000000000000000e+03 1.847000000000000000e+03 1.843000000000000000e+03 1.839000000000000000e+03 1.798000000000000000e+03 1.800000000000000000e+03 1.835000000000000000e+03 1.824000000000000000e+03 1.853000000000000000e+03 1.789000000000000000e+03 1.864000000000000000e+03 1.797000000000000000e+03 1.822000000000000000e+03 1.852000000000000000e+03 1.814000000000000000e+03 1.834000000000000000e+03 1.906000000000000000e+03 1.764000000000000000e+03 1.812000000000000000e+03 1.803000000000000000e+03 1.790000000000000000e+03 1.831000000000000000e+03 1.862000000000000000e+03 1.836000000000000000e+03 1.898000000000000000e+03 1.828000000000000000e+03 1.821000000000000000e+03 1.818000000000000000e+03 1.808000000000000000e+03 1.746000000000000000e+03 1.850000000000000000e+03 1.822000000000000000e+03 1.848000000000000000e+03 1.825000000000000000e+03 1.796000000000000000e+03 1.779000000000000000e+03 1.780000000000000000e+03 1.808000000000000000e+03 1.771000000000000000e+03 1.799000000000000000e+03 1.846000000000000000e+03 1.749000000000000000e+03 1.772000000000000000e+03 1.858000000000000000e+03 1.833000000000000000e+03 1.866000000000000000e+03 1.822000000000000000e+03 1.792000000000000000e+03 1.759000000000000000e+03 1.756000000000000000e+03 1.844000000000000000e+03 1.868000000000000000e+03 1.788000000000000000e+03 1.781000000000000000e+03 1.827000000000000000e+03 1.702000000000000000e+03 1.878000000000000000e+03 1.784000000000000000e+03 1.798000000000000000e+03 1.717000000000000000e+03 1.754000000000000000e+03 1.774000000000000000e+03 1.887000000000000000e+03 1.750000000000000000e+03 1.902000000000000000e+03 1.841000000000000000e+03 1.791000000000000000e+03 1.783000000000000000e+03 1.836000000000000000e+03 1.801000000000000000e+03 1.838000000000000000e+03 1.755000000000000000e+03 1.772000000000000000e+03 1.782000000000000000e+03 1.807000000000000000e+03 1.863000000000000000e+03 1.793000000000000000e+03 1.820000000000000000e+03 1.749000000000000000e+03 1.845000000000000000e+03 1.787000000000000000e+03 1.716000000000000000e+03 1.788000000000000000e+03 1.870000000000000000e+03 1.858000000000000000e+03 1.764000000000000000e+03 1.798000000000000000e+03 1.772000000000000000e+03 1.818000000000000000e+03 1.796000000000000000e+03 1.827000000000000000e+03 1.778000000000000000e+03 1.763000000000000000e+03 1.686000000000000000e+03 1.786000000000000000e+03 1.722000000000000000e+03 1.757000000000000000e+03 1.773000000000000000e+03 1.839000000000000000e+03 1.777000000000000000e+03 1.846000000000000000e+03 1.777000000000000000e+03 1.765000000000000000e+03 1.740000000000000000e+03 1.841000000000000000e+03 1.718000000000000000e+03 1.772000000000000000e+03 1.657000000000000000e+03 1.719000000000000000e+03 1.819000000000000000e+03 1.748000000000000000e+03 1.818000000000000000e+03 1.857000000000000000e+03 1.787000000000000000e+03 1.752000000000000000e+03 1.776000000000000000e+03 1.710000000000000000e+03 1.803000000000000000e+03 1.772000000000000000e+03 1.714000000000000000e+03 1.746000000000000000e+03 1.702000000000000000e+03 1.706000000000000000e+03 1.810000000000000000e+03 1.751000000000000000e+03 1.772000000000000000e+03 1.736000000000000000e+03 1.757000000000000000e+03 1.748000000000000000e+03 1.670000000000000000e+03 1.727000000000000000e+03 1.767000000000000000e+03 1.729000000000000000e+03 1.703000000000000000e+03 1.760000000000000000e+03 1.754000000000000000e+03 1.670000000000000000e+03 1.738000000000000000e+03 1.721000000000000000e+03 1.810000000000000000e+03 1.800000000000000000e+03 1.753000000000000000e+03 1.673000000000000000e+03 1.707000000000000000e+03 1.677000000000000000e+03 1.717000000000000000e+03 1.761000000000000000e+03 1.771000000000000000e+03 1.678000000000000000e+03 1.722000000000000000e+03 1.730000000000000000e+03 1.738000000000000000e+03 1.731000000000000000e+03 1.663000000000000000e+03 1.789000000000000000e+03 1.714000000000000000e+03 1.715000000000000000e+03 1.714000000000000000e+03 1.715000000000000000e+03 1.698000000000000000e+03 1.754000000000000000e+03 1.705000000000000000e+03 1.738000000000000000e+03 1.765000000000000000e+03 1.725000000000000000e+03 1.756000000000000000e+03 1.758000000000000000e+03 1.767000000000000000e+03 1.742000000000000000e+03 1.751000000000000000e+03 1.765000000000000000e+03 1.740000000000000000e+03 1.711000000000000000e+03 1.756000000000000000e+03 1.663000000000000000e+03 1.698000000000000000e+03 1.723000000000000000e+03 1.688000000000000000e+03 1.693000000000000000e+03 1.720000000000000000e+03 1.736000000000000000e+03 1.684000000000000000e+03 1.667000000000000000e+03 1.663000000000000000e+03 1.665000000000000000e+03 1.701000000000000000e+03 1.717000000000000000e+03 1.842000000000000000e+03 1.718000000000000000e+03 1.774000000000000000e+03 1.754000000000000000e+03 1.714000000000000000e+03 1.755000000000000000e+03 1.692000000000000000e+03 1.694000000000000000e+03 1.667000000000000000e+03 1.662000000000000000e+03 1.673000000000000000e+03 1.725000000000000000e+03 1.681000000000000000e+03 1.688000000000000000e+03 1.616000000000000000e+03 1.665000000000000000e+03 1.727000000000000000e+03 1.608000000000000000e+03 1.674000000000000000e+03 1.596000000000000000e+03 1.672000000000000000e+03 1.642000000000000000e+03 1.608000000000000000e+03 1.679000000000000000e+03 1.650000000000000000e+03 1.681000000000000000e+03 1.578000000000000000e+03 1.602000000000000000e+03 1.636000000000000000e+03 1.597000000000000000e+03 1.668000000000000000e+03 1.652000000000000000e+03 1.629000000000000000e+03 1.632000000000000000e+03 1.598000000000000000e+03 1.628000000000000000e+03 1.661000000000000000e+03 1.672000000000000000e+03 1.662000000000000000e+03 1.646000000000000000e+03 1.676000000000000000e+03 1.573000000000000000e+03 1.620000000000000000e+03 1.657000000000000000e+03 1.675000000000000000e+03 1.661000000000000000e+03 1.720000000000000000e+03 1.580000000000000000e+03 1.533000000000000000e+03 1.598000000000000000e+03 1.621000000000000000e+03 1.650000000000000000e+03 1.588000000000000000e+03 1.639000000000000000e+03 1.652000000000000000e+03 1.550000000000000000e+03 1.615000000000000000e+03 1.617000000000000000e+03 1.639000000000000000e+03 1.574000000000000000e+03 1.613000000000000000e+03 1.566000000000000000e+03 1.501000000000000000e+03 1.660000000000000000e+03 1.618000000000000000e+03 1.618000000000000000e+03 1.559000000000000000e+03 1.554000000000000000e+03 1.627000000000000000e+03 1.587000000000000000e+03 1.559000000000000000e+03 1.560000000000000000e+03 1.631000000000000000e+03 1.622000000000000000e+03 1.630000000000000000e+03 1.572000000000000000e+03 1.627000000000000000e+03 1.615000000000000000e+03 1.553000000000000000e+03 1.489000000000000000e+03 1.642000000000000000e+03 1.647000000000000000e+03 1.639000000000000000e+03 1.564000000000000000e+03 1.565000000000000000e+03 1.586000000000000000e+03 1.534000000000000000e+03 1.625000000000000000e+03 1.562000000000000000e+03 1.573000000000000000e+03 1.512000000000000000e+03 1.611000000000000000e+03 1.583000000000000000e+03 1.573000000000000000e+03 1.496000000000000000e+03 1.591000000000000000e+03 1.590000000000000000e+03 1.554000000000000000e+03 1.646000000000000000e+03 1.514000000000000000e+03 1.572000000000000000e+03 1.540000000000000000e+03 1.551000000000000000e+03 1.574000000000000000e+03 1.609000000000000000e+03 1.601000000000000000e+03 1.589000000000000000e+03 1.673000000000000000e+03 1.604000000000000000e+03 1.562000000000000000e+03 1.489000000000000000e+03 1.548000000000000000e+03 1.545000000000000000e+03 1.603000000000000000e+03 1.548000000000000000e+03 1.607000000000000000e+03 1.637000000000000000e+03 1.560000000000000000e+03 1.557000000000000000e+03 1.543000000000000000e+03 1.539000000000000000e+03 1.573000000000000000e+03 1.606000000000000000e+03 1.533000000000000000e+03 1.579000000000000000e+03 1.536000000000000000e+03 1.609000000000000000e+03 1.528000000000000000e+03 1.579000000000000000e+03 1.569000000000000000e+03 1.483000000000000000e+03 1.609000000000000000e+03 1.530000000000000000e+03 1.595000000000000000e+03 1.543000000000000000e+03 1.512000000000000000e+03 1.539000000000000000e+03 1.484000000000000000e+03 1.569000000000000000e+03 1.571000000000000000e+03 1.507000000000000000e+03 1.528000000000000000e+03 1.533000000000000000e+03 1.579000000000000000e+03 1.635000000000000000e+03 1.577000000000000000e+03 1.518000000000000000e+03 1.627000000000000000e+03 1.627000000000000000e+03 1.529000000000000000e+03 1.516000000000000000e+03 1.589000000000000000e+03 1.581000000000000000e+03 1.497000000000000000e+03 1.509000000000000000e+03 1.470000000000000000e+03 1.601000000000000000e+03 1.525000000000000000e+03 1.478000000000000000e+03 1.500000000000000000e+03 1.547000000000000000e+03 1.636000000000000000e+03 1.545000000000000000e+03 1.545000000000000000e+03 1.563000000000000000e+03 1.550000000000000000e+03 1.549000000000000000e+03 1.480000000000000000e+03 1.513000000000000000e+03 1.535000000000000000e+03 1.527000000000000000e+03 1.523000000000000000e+03 1.550000000000000000e+03 1.541000000000000000e+03 1.489000000000000000e+03 1.629000000000000000e+03 1.602000000000000000e+03 1.553000000000000000e+03 1.546000000000000000e+03 1.520000000000000000e+03 1.554000000000000000e+03 1.494000000000000000e+03 1.554000000000000000e+03 1.537000000000000000e+03 1.505000000000000000e+03 1.588000000000000000e+03 1.528000000000000000e+03 1.504000000000000000e+03 1.549000000000000000e+03 1.490000000000000000e+03 1.577000000000000000e+03 1.495000000000000000e+03 1.575000000000000000e+03 1.595000000000000000e+03 1.524000000000000000e+03 1.543000000000000000e+03 1.529000000000000000e+03 1.507000000000000000e+03 1.556000000000000000e+03 1.564000000000000000e+03 1.523000000000000000e+03 1.569000000000000000e+03 1.537000000000000000e+03 1.530000000000000000e+03 1.523000000000000000e+03 1.502000000000000000e+03 1.569000000000000000e+03 1.530000000000000000e+03 1.539000000000000000e+03 1.553000000000000000e+03 1.515000000000000000e+03 1.510000000000000000e+03 1.492000000000000000e+03 1.485000000000000000e+03 1.517000000000000000e+03 1.604000000000000000e+03 1.482000000000000000e+03 1.507000000000000000e+03 1.535000000000000000e+03 1.471000000000000000e+03 1.520000000000000000e+03 1.575000000000000000e+03 1.465000000000000000e+03 1.491000000000000000e+03 1.487000000000000000e+03 1.494000000000000000e+03 1.511000000000000000e+03 1.521000000000000000e+03 1.485000000000000000e+03 1.516000000000000000e+03 1.541000000000000000e+03 1.497000000000000000e+03 1.445000000000000000e+03 1.449000000000000000e+03 1.524000000000000000e+03 1.467000000000000000e+03 1.574000000000000000e+03 1.465000000000000000e+03 1.541000000000000000e+03 1.488000000000000000e+03 1.586000000000000000e+03 1.410000000000000000e+03 1.520000000000000000e+03 1.477000000000000000e+03 1.445000000000000000e+03 1.463000000000000000e+03 1.571000000000000000e+03 1.505000000000000000e+03 1.467000000000000000e+03 1.467000000000000000e+03 1.474000000000000000e+03 1.472000000000000000e+03 1.454000000000000000e+03 1.517000000000000000e+03 1.462000000000000000e+03 1.501000000000000000e+03 1.453000000000000000e+03 1.460000000000000000e+03 1.485000000000000000e+03 1.514000000000000000e+03 1.544000000000000000e+03 1.502000000000000000e+03 1.498000000000000000e+03 1.394000000000000000e+03 1.495000000000000000e+03 1.458000000000000000e+03 1.475000000000000000e+03 1.540000000000000000e+03 1.537000000000000000e+03 1.488000000000000000e+03 1.437000000000000000e+03 1.420000000000000000e+03 1.459000000000000000e+03 1.442000000000000000e+03 1.454000000000000000e+03 1.532000000000000000e+03 1.501000000000000000e+03 1.433000000000000000e+03 1.529000000000000000e+03 1.494000000000000000e+03 1.519000000000000000e+03 1.528000000000000000e+03 1.487000000000000000e+03 1.506000000000000000e+03 1.450000000000000000e+03 1.400000000000000000e+03 1.470000000000000000e+03 1.462000000000000000e+03 1.500000000000000000e+03 1.381000000000000000e+03 1.455000000000000000e+03 1.447000000000000000e+03 1.493000000000000000e+03 1.488000000000000000e+03 1.529000000000000000e+03 1.466000000000000000e+03 1.495000000000000000e+03 1.464000000000000000e+03 1.456000000000000000e+03 1.526000000000000000e+03 1.531000000000000000e+03 1.400000000000000000e+03 1.442000000000000000e+03 1.416000000000000000e+03 1.512000000000000000e+03 1.468000000000000000e+03 1.499000000000000000e+03 1.481000000000000000e+03 1.467000000000000000e+03 1.423000000000000000e+03 1.485000000000000000e+03 1.469000000000000000e+03 1.482000000000000000e+03 1.549000000000000000e+03 1.458000000000000000e+03 1.419000000000000000e+03 1.476000000000000000e+03 1.467000000000000000e+03 1.464000000000000000e+03 1.481000000000000000e+03 1.529000000000000000e+03 1.476000000000000000e+03 1.456000000000000000e+03 1.438000000000000000e+03 1.472000000000000000e+03 1.462000000000000000e+03 1.441000000000000000e+03 1.378000000000000000e+03 1.382000000000000000e+03 1.462000000000000000e+03 1.508000000000000000e+03 1.450000000000000000e+03 1.476000000000000000e+03 1.480000000000000000e+03 1.501000000000000000e+03 1.477000000000000000e+03 1.438000000000000000e+03 1.401000000000000000e+03 1.407000000000000000e+03 1.441000000000000000e+03 1.418000000000000000e+03 1.453000000000000000e+03 1.415000000000000000e+03 1.554000000000000000e+03 1.457000000000000000e+03 1.462000000000000000e+03 1.433000000000000000e+03 1.362000000000000000e+03 1.475000000000000000e+03 1.465000000000000000e+03 1.500000000000000000e+03 1.399000000000000000e+03 1.452000000000000000e+03 1.455000000000000000e+03 1.433000000000000000e+03 1.490000000000000000e+03 1.531000000000000000e+03 1.445000000000000000e+03 1.464000000000000000e+03 1.459000000000000000e+03 1.486000000000000000e+03 1.452000000000000000e+03 1.442000000000000000e+03 1.487000000000000000e+03 1.433000000000000000e+03 1.369000000000000000e+03 1.455000000000000000e+03 1.371000000000000000e+03 1.474000000000000000e+03 1.460000000000000000e+03 1.400000000000000000e+03 1.369000000000000000e+03 1.390000000000000000e+03 1.462000000000000000e+03 1.392000000000000000e+03 1.410000000000000000e+03 1.421000000000000000e+03 1.478000000000000000e+03 1.439000000000000000e+03 1.511000000000000000e+03 1.425000000000000000e+03 1.412000000000000000e+03 1.412000000000000000e+03 1.471000000000000000e+03 1.381000000000000000e+03 1.505000000000000000e+03 1.493000000000000000e+03 1.431000000000000000e+03 1.422000000000000000e+03 1.433000000000000000e+03 1.436000000000000000e+03 1.411000000000000000e+03 1.362000000000000000e+03 1.351000000000000000e+03 1.397000000000000000e+03 1.442000000000000000e+03 1.419000000000000000e+03 1.425000000000000000e+03 1.355000000000000000e+03 1.430000000000000000e+03 1.348000000000000000e+03 1.401000000000000000e+03 1.345000000000000000e+03 1.445000000000000000e+03 1.408000000000000000e+03 1.421000000000000000e+03 1.404000000000000000e+03 1.410000000000000000e+03 1.340000000000000000e+03 1.358000000000000000e+03 1.407000000000000000e+03 1.382000000000000000e+03 1.402000000000000000e+03 1.355000000000000000e+03 1.373000000000000000e+03 1.425000000000000000e+03 1.367000000000000000e+03 1.390000000000000000e+03 1.380000000000000000e+03 1.353000000000000000e+03 1.388000000000000000e+03 1.373000000000000000e+03 1.318000000000000000e+03 1.358000000000000000e+03 1.395000000000000000e+03 1.376000000000000000e+03 1.336000000000000000e+03 1.383000000000000000e+03 1.394000000000000000e+03 1.360000000000000000e+03 1.419000000000000000e+03 1.390000000000000000e+03 1.366000000000000000e+03 1.359000000000000000e+03 1.329000000000000000e+03 1.384000000000000000e+03 1.420000000000000000e+03 1.378000000000000000e+03 1.414000000000000000e+03 1.388000000000000000e+03 1.393000000000000000e+03 1.373000000000000000e+03 1.362000000000000000e+03 1.318000000000000000e+03 1.388000000000000000e+03 1.392000000000000000e+03 1.359000000000000000e+03 1.325000000000000000e+03 1.346000000000000000e+03 1.380000000000000000e+03 1.390000000000000000e+03 1.414000000000000000e+03 1.347000000000000000e+03 1.358000000000000000e+03 1.334000000000000000e+03 1.413000000000000000e+03 1.327000000000000000e+03 1.377000000000000000e+03 1.352000000000000000e+03 1.365000000000000000e+03 1.322000000000000000e+03 1.349000000000000000e+03 1.382000000000000000e+03 1.323000000000000000e+03 1.332000000000000000e+03 1.321000000000000000e+03 1.319000000000000000e+03 1.393000000000000000e+03 1.364000000000000000e+03 1.303000000000000000e+03 1.352000000000000000e+03 1.304000000000000000e+03 1.387000000000000000e+03 1.374000000000000000e+03 1.383000000000000000e+03 1.341000000000000000e+03 1.352000000000000000e+03 1.379000000000000000e+03 1.376000000000000000e+03 1.327000000000000000e+03 1.403000000000000000e+03 1.378000000000000000e+03 1.339000000000000000e+03 1.350000000000000000e+03 1.324000000000000000e+03 1.375000000000000000e+03 1.360000000000000000e+03 1.361000000000000000e+03 1.349000000000000000e+03 1.327000000000000000e+03 1.312000000000000000e+03 1.333000000000000000e+03 1.357000000000000000e+03 1.353000000000000000e+03 1.353000000000000000e+03 1.310000000000000000e+03 1.352000000000000000e+03 1.332000000000000000e+03 1.338000000000000000e+03 1.298000000000000000e+03 1.310000000000000000e+03 1.313000000000000000e+03 1.307000000000000000e+03 1.401000000000000000e+03 1.407000000000000000e+03 1.332000000000000000e+03 1.381000000000000000e+03 1.403000000000000000e+03 1.309000000000000000e+03 1.328000000000000000e+03 1.341000000000000000e+03 1.364000000000000000e+03 1.253000000000000000e+03 1.336000000000000000e+03 1.346000000000000000e+03 1.352000000000000000e+03 1.340000000000000000e+03 1.319000000000000000e+03 1.413000000000000000e+03 1.388000000000000000e+03 1.370000000000000000e+03 1.335000000000000000e+03 1.353000000000000000e+03 1.396000000000000000e+03 1.326000000000000000e+03 1.363000000000000000e+03 1.369000000000000000e+03 1.215000000000000000e+03 1.373000000000000000e+03 1.337000000000000000e+03 1.300000000000000000e+03 1.407000000000000000e+03 1.293000000000000000e+03 1.360000000000000000e+03 1.319000000000000000e+03 1.294000000000000000e+03 1.359000000000000000e+03 1.325000000000000000e+03 1.332000000000000000e+03 1.337000000000000000e+03 1.387000000000000000e+03 1.344000000000000000e+03 1.334000000000000000e+03 1.273000000000000000e+03 1.311000000000000000e+03 1.338000000000000000e+03 1.367000000000000000e+03 1.328000000000000000e+03 1.300000000000000000e+03 1.345000000000000000e+03 1.304000000000000000e+03 1.284000000000000000e+03 1.346000000000000000e+03 1.260000000000000000e+03 1.288000000000000000e+03 1.331000000000000000e+03 1.346000000000000000e+03 1.308000000000000000e+03 1.310000000000000000e+03 1.301000000000000000e+03 1.297000000000000000e+03 1.326000000000000000e+03 1.298000000000000000e+03 1.303000000000000000e+03 1.381000000000000000e+03 1.296000000000000000e+03 1.339000000000000000e+03 1.271000000000000000e+03 1.345000000000000000e+03 1.279000000000000000e+03 1.282000000000000000e+03 1.336000000000000000e+03 1.311000000000000000e+03 1.294000000000000000e+03 1.297000000000000000e+03 1.338000000000000000e+03 1.282000000000000000e+03 1.289000000000000000e+03 1.330000000000000000e+03 1.275000000000000000e+03 1.338000000000000000e+03 1.315000000000000000e+03 1.270000000000000000e+03 1.279000000000000000e+03 1.288000000000000000e+03 1.330000000000000000e+03 1.345000000000000000e+03 1.292000000000000000e+03 1.259000000000000000e+03 1.261000000000000000e+03 1.317000000000000000e+03 1.271000000000000000e+03 1.298000000000000000e+03 1.210000000000000000e+03 1.297000000000000000e+03 1.274000000000000000e+03 1.255000000000000000e+03 1.294000000000000000e+03 1.285000000000000000e+03 1.299000000000000000e+03 1.272000000000000000e+03 1.245000000000000000e+03 1.343000000000000000e+03 1.299000000000000000e+03 1.226000000000000000e+03 1.259000000000000000e+03 1.240000000000000000e+03 1.267000000000000000e+03 1.236000000000000000e+03 1.305000000000000000e+03 1.302000000000000000e+03 1.317000000000000000e+03 1.290000000000000000e+03 1.285000000000000000e+03 1.352000000000000000e+03 1.314000000000000000e+03 1.312000000000000000e+03 1.254000000000000000e+03 1.323000000000000000e+03 1.257000000000000000e+03 1.296000000000000000e+03 1.275000000000000000e+03 1.192000000000000000e+03 1.324000000000000000e+03 1.284000000000000000e+03 1.286000000000000000e+03 1.277000000000000000e+03 1.270000000000000000e+03 1.361000000000000000e+03 1.283000000000000000e+03 1.351000000000000000e+03 1.292000000000000000e+03 1.305000000000000000e+03 1.299000000000000000e+03 1.244000000000000000e+03 1.306000000000000000e+03 1.279000000000000000e+03 1.291000000000000000e+03 1.322000000000000000e+03 1.315000000000000000e+03 1.275000000000000000e+03 1.226000000000000000e+03 1.239000000000000000e+03 1.267000000000000000e+03 1.285000000000000000e+03 1.265000000000000000e+03 1.223000000000000000e+03 1.270000000000000000e+03 1.278000000000000000e+03 1.264000000000000000e+03 1.236000000000000000e+03 1.251000000000000000e+03 1.236000000000000000e+03 1.243000000000000000e+03 1.283000000000000000e+03 1.237000000000000000e+03 1.262000000000000000e+03 1.210000000000000000e+03 1.213000000000000000e+03 1.257000000000000000e+03 1.186000000000000000e+03 1.284000000000000000e+03 1.222000000000000000e+03 1.227000000000000000e+03 1.225000000000000000e+03 1.267000000000000000e+03 1.223000000000000000e+03 1.239000000000000000e+03 1.176000000000000000e+03 1.288000000000000000e+03 1.249000000000000000e+03 1.214000000000000000e+03 1.244000000000000000e+03 1.278000000000000000e+03 1.258000000000000000e+03 1.185000000000000000e+03 1.239000000000000000e+03 1.289000000000000000e+03 1.256000000000000000e+03 1.197000000000000000e+03 1.231000000000000000e+03 1.268000000000000000e+03 1.203000000000000000e+03 1.230000000000000000e+03 1.231000000000000000e+03 1.224000000000000000e+03 1.284000000000000000e+03 1.231000000000000000e+03 1.260000000000000000e+03 1.279000000000000000e+03 1.208000000000000000e+03 1.205000000000000000e+03 1.253000000000000000e+03 1.252000000000000000e+03 1.232000000000000000e+03 1.271000000000000000e+03 1.213000000000000000e+03 1.236000000000000000e+03 1.209000000000000000e+03 1.239000000000000000e+03 1.270000000000000000e+03 1.242000000000000000e+03 1.307000000000000000e+03 1.222000000000000000e+03 1.221000000000000000e+03 1.230000000000000000e+03 1.207000000000000000e+03 1.218000000000000000e+03 1.169000000000000000e+03 1.271000000000000000e+03 1.195000000000000000e+03 1.285000000000000000e+03 1.189000000000000000e+03 1.297000000000000000e+03 1.192000000000000000e+03 1.234000000000000000e+03 1.237000000000000000e+03 1.157000000000000000e+03 1.241000000000000000e+03 1.254000000000000000e+03 1.210000000000000000e+03 1.148000000000000000e+03 1.249000000000000000e+03 1.250000000000000000e+03 1.189000000000000000e+03 1.194000000000000000e+03 1.239000000000000000e+03 1.231000000000000000e+03 1.198000000000000000e+03 1.179000000000000000e+03 1.230000000000000000e+03 1.223000000000000000e+03 1.300000000000000000e+03 1.224000000000000000e+03 1.206000000000000000e+03 1.178000000000000000e+03 1.176000000000000000e+03 1.245000000000000000e+03 1.248000000000000000e+03 1.192000000000000000e+03 1.205000000000000000e+03 1.216000000000000000e+03 1.259000000000000000e+03 1.198000000000000000e+03 1.181000000000000000e+03 1.248000000000000000e+03 1.184000000000000000e+03 1.208000000000000000e+03 1.214000000000000000e+03 1.232000000000000000e+03 1.227000000000000000e+03 1.252000000000000000e+03 1.252000000000000000e+03 1.294000000000000000e+03 1.226000000000000000e+03 1.245000000000000000e+03 1.209000000000000000e+03 1.209000000000000000e+03 1.227000000000000000e+03 1.219000000000000000e+03 1.172000000000000000e+03 1.221000000000000000e+03 1.315000000000000000e+03 1.196000000000000000e+03 1.215000000000000000e+03 1.229000000000000000e+03 1.151000000000000000e+03 1.252000000000000000e+03 1.253000000000000000e+03 1.197000000000000000e+03 1.272000000000000000e+03 1.202000000000000000e+03 1.202000000000000000e+03 1.197000000000000000e+03 1.225000000000000000e+03 1.215000000000000000e+03 1.261000000000000000e+03 1.193000000000000000e+03 1.241000000000000000e+03 1.222000000000000000e+03 1.244000000000000000e+03 1.214000000000000000e+03 1.224000000000000000e+03 1.210000000000000000e+03 1.223000000000000000e+03 1.214000000000000000e+03 1.179000000000000000e+03 1.213000000000000000e+03 1.199000000000000000e+03 1.227000000000000000e+03 1.223000000000000000e+03 1.222000000000000000e+03 1.253000000000000000e+03 1.229000000000000000e+03 1.128000000000000000e+03 1.225000000000000000e+03 1.187000000000000000e+03 1.149000000000000000e+03 1.176000000000000000e+03 1.176000000000000000e+03 1.245000000000000000e+03 1.188000000000000000e+03 1.213000000000000000e+03 1.205000000000000000e+03 1.188000000000000000e+03 1.249000000000000000e+03 1.197000000000000000e+03 1.190000000000000000e+03 1.193000000000000000e+03 1.208000000000000000e+03 1.216000000000000000e+03 1.205000000000000000e+03 1.239000000000000000e+03 1.198000000000000000e+03 1.134000000000000000e+03 1.150000000000000000e+03 1.177000000000000000e+03 1.159000000000000000e+03 1.228000000000000000e+03 1.204000000000000000e+03 1.207000000000000000e+03 1.195000000000000000e+03 1.174000000000000000e+03 1.207000000000000000e+03 1.169000000000000000e+03 1.206000000000000000e+03 1.150000000000000000e+03 1.189000000000000000e+03 1.158000000000000000e+03 1.197000000000000000e+03 1.229000000000000000e+03 1.238000000000000000e+03 1.159000000000000000e+03 1.240000000000000000e+03 1.212000000000000000e+03 1.180000000000000000e+03 1.215000000000000000e+03 1.147000000000000000e+03 1.208000000000000000e+03 1.160000000000000000e+03 1.183000000000000000e+03 1.183000000000000000e+03 1.230000000000000000e+03 1.147000000000000000e+03 1.176000000000000000e+03 1.240000000000000000e+03 1.243000000000000000e+03 1.278000000000000000e+03 1.170000000000000000e+03 1.171000000000000000e+03 1.134000000000000000e+03 1.180000000000000000e+03 1.170000000000000000e+03 1.201000000000000000e+03 1.138000000000000000e+03 1.200000000000000000e+03 1.199000000000000000e+03 1.147000000000000000e+03 1.160000000000000000e+03 1.178000000000000000e+03 1.134000000000000000e+03 1.142000000000000000e+03 1.158000000000000000e+03 1.139000000000000000e+03 1.123000000000000000e+03 1.173000000000000000e+03 1.143000000000000000e+03 1.157000000000000000e+03 1.180000000000000000e+03 1.176000000000000000e+03 1.150000000000000000e+03 1.117000000000000000e+03 1.098000000000000000e+03 1.099000000000000000e+03 1.186000000000000000e+03 1.138000000000000000e+03 1.147000000000000000e+03 1.136000000000000000e+03 1.113000000000000000e+03 1.123000000000000000e+03 1.153000000000000000e+03 1.161000000000000000e+03 1.138000000000000000e+03 1.139000000000000000e+03 1.115000000000000000e+03 1.146000000000000000e+03 1.091000000000000000e+03 1.161000000000000000e+03 1.141000000000000000e+03 1.132000000000000000e+03 1.143000000000000000e+03 1.170000000000000000e+03 1.175000000000000000e+03 1.128000000000000000e+03 1.144000000000000000e+03 1.158000000000000000e+03 1.170000000000000000e+03 1.122000000000000000e+03 1.049000000000000000e+03 1.163000000000000000e+03 1.121000000000000000e+03 1.144000000000000000e+03 1.151000000000000000e+03 1.155000000000000000e+03 1.186000000000000000e+03 1.109000000000000000e+03 1.181000000000000000e+03 1.179000000000000000e+03 1.104000000000000000e+03 1.125000000000000000e+03 1.163000000000000000e+03 1.115000000000000000e+03 1.087000000000000000e+03 1.158000000000000000e+03 1.110000000000000000e+03 1.107000000000000000e+03 1.111000000000000000e+03 1.098000000000000000e+03 1.110000000000000000e+03 1.129000000000000000e+03 1.121000000000000000e+03 1.025000000000000000e+03 1.085000000000000000e+03 1.115000000000000000e+03 1.138000000000000000e+03 1.102000000000000000e+03 1.123000000000000000e+03 1.134000000000000000e+03 1.147000000000000000e+03 1.126000000000000000e+03 1.119000000000000000e+03 1.138000000000000000e+03 1.130000000000000000e+03 1.140000000000000000e+03 1.099000000000000000e+03 1.108000000000000000e+03 1.072000000000000000e+03 1.101000000000000000e+03 1.140000000000000000e+03 1.120000000000000000e+03 1.145000000000000000e+03 1.094000000000000000e+03 1.139000000000000000e+03 1.131000000000000000e+03 1.131000000000000000e+03 1.086000000000000000e+03 1.141000000000000000e+03 1.152000000000000000e+03 1.113000000000000000e+03 1.084000000000000000e+03 1.121000000000000000e+03 1.094000000000000000e+03 1.096000000000000000e+03 1.087000000000000000e+03 1.158000000000000000e+03 1.041000000000000000e+03 1.132000000000000000e+03 1.126000000000000000e+03 1.086000000000000000e+03 1.103000000000000000e+03 1.087000000000000000e+03 1.023000000000000000e+03 1.203000000000000000e+03 1.136000000000000000e+03 1.135000000000000000e+03 1.148000000000000000e+03 1.153000000000000000e+03 1.071000000000000000e+03 1.054000000000000000e+03 1.100000000000000000e+03 1.096000000000000000e+03 1.097000000000000000e+03 1.102000000000000000e+03 1.114000000000000000e+03 1.089000000000000000e+03 1.082000000000000000e+03 1.091000000000000000e+03 1.175000000000000000e+03 1.148000000000000000e+03 1.071000000000000000e+03 1.104000000000000000e+03 1.102000000000000000e+03 1.099000000000000000e+03 1.111000000000000000e+03 1.060000000000000000e+03 1.167000000000000000e+03 1.068000000000000000e+03 1.087000000000000000e+03 1.109000000000000000e+03 1.095000000000000000e+03 1.150000000000000000e+03 1.069000000000000000e+03 1.120000000000000000e+03 1.115000000000000000e+03 1.124000000000000000e+03 1.147000000000000000e+03 1.085000000000000000e+03 1.104000000000000000e+03 1.083000000000000000e+03 1.055000000000000000e+03 1.133000000000000000e+03 1.118000000000000000e+03 1.103000000000000000e+03 1.125000000000000000e+03 1.092000000000000000e+03 1.036000000000000000e+03 1.129000000000000000e+03 1.027000000000000000e+03 1.077000000000000000e+03 1.091000000000000000e+03 1.053000000000000000e+03 1.118000000000000000e+03 1.032000000000000000e+03 1.070000000000000000e+03 1.120000000000000000e+03 1.081000000000000000e+03 1.077000000000000000e+03 1.127000000000000000e+03 1.123000000000000000e+03 1.114000000000000000e+03 1.088000000000000000e+03 1.109000000000000000e+03 1.045000000000000000e+03 1.087000000000000000e+03 1.085000000000000000e+03 1.037000000000000000e+03 1.103000000000000000e+03 1.104000000000000000e+03 1.068000000000000000e+03 1.140000000000000000e+03 1.100000000000000000e+03 1.077000000000000000e+03 1.116000000000000000e+03 1.001000000000000000e+03 1.061000000000000000e+03 1.079000000000000000e+03 1.084000000000000000e+03 1.156000000000000000e+03 1.145000000000000000e+03 1.072000000000000000e+03 1.101000000000000000e+03 1.087000000000000000e+03 1.124000000000000000e+03 1.130000000000000000e+03 1.064000000000000000e+03 1.126000000000000000e+03 1.098000000000000000e+03 1.111000000000000000e+03 1.117000000000000000e+03 1.093000000000000000e+03 1.103000000000000000e+03 1.167000000000000000e+03 1.108000000000000000e+03 1.087000000000000000e+03 9.660000000000000000e+02 1.011000000000000000e+03 1.068000000000000000e+03 1.055000000000000000e+03 1.064000000000000000e+03 1.011000000000000000e+03 1.053000000000000000e+03 1.127000000000000000e+03 1.079000000000000000e+03 1.109000000000000000e+03 1.037000000000000000e+03 1.082000000000000000e+03 1.116000000000000000e+03 1.020000000000000000e+03 1.096000000000000000e+03 1.090000000000000000e+03 1.110000000000000000e+03 1.055000000000000000e+03 1.104000000000000000e+03 1.049000000000000000e+03 1.081000000000000000e+03 1.014000000000000000e+03 1.074000000000000000e+03 1.053000000000000000e+03 1.087000000000000000e+03 1.052000000000000000e+03 1.069000000000000000e+03 1.068000000000000000e+03 1.018000000000000000e+03 1.052000000000000000e+03 1.130000000000000000e+03 1.058000000000000000e+03 1.074000000000000000e+03 1.057000000000000000e+03 1.021000000000000000e+03 1.030000000000000000e+03 1.085000000000000000e+03 1.034000000000000000e+03 1.046000000000000000e+03 1.111000000000000000e+03 1.025000000000000000e+03 1.016000000000000000e+03 1.106000000000000000e+03 1.099000000000000000e+03 1.020000000000000000e+03 1.031000000000000000e+03 1.087000000000000000e+03 1.082000000000000000e+03 1.078000000000000000e+03 1.052000000000000000e+03 1.035000000000000000e+03 1.032000000000000000e+03 1.028000000000000000e+03 1.024000000000000000e+03 1.095000000000000000e+03 1.024000000000000000e+03 1.034000000000000000e+03 1.055000000000000000e+03 1.062000000000000000e+03 1.105000000000000000e+03 1.090000000000000000e+03 1.013000000000000000e+03 1.042000000000000000e+03 1.076000000000000000e+03 1.044000000000000000e+03 1.088000000000000000e+03 1.031000000000000000e+03 1.009000000000000000e+03 1.036000000000000000e+03 1.053000000000000000e+03 1.071000000000000000e+03 1.041000000000000000e+03 1.022000000000000000e+03 1.074000000000000000e+03 1.091000000000000000e+03 1.016000000000000000e+03 1.049000000000000000e+03 1.048000000000000000e+03 1.013000000000000000e+03 9.800000000000000000e+02 1.002000000000000000e+03 1.074000000000000000e+03 1.008000000000000000e+03 1.040000000000000000e+03 1.028000000000000000e+03 9.890000000000000000e+02 1.012000000000000000e+03 1.019000000000000000e+03 1.061000000000000000e+03 1.039000000000000000e+03 1.035000000000000000e+03 1.016000000000000000e+03 1.018000000000000000e+03 1.063000000000000000e+03 1.050000000000000000e+03 1.019000000000000000e+03 1.030000000000000000e+03 1.020000000000000000e+03 1.048000000000000000e+03 1.003000000000000000e+03 1.045000000000000000e+03 1.018000000000000000e+03 9.850000000000000000e+02 9.940000000000000000e+02 1.083000000000000000e+03 1.097000000000000000e+03 1.035000000000000000e+03 1.010000000000000000e+03 9.570000000000000000e+02 1.016000000000000000e+03 1.023000000000000000e+03 1.024000000000000000e+03 1.043000000000000000e+03 9.660000000000000000e+02 1.103000000000000000e+03 1.049000000000000000e+03 1.028000000000000000e+03 1.019000000000000000e+03 1.006000000000000000e+03 1.025000000000000000e+03 1.000000000000000000e+03 1.073000000000000000e+03 1.062000000000000000e+03 1.032000000000000000e+03 1.005000000000000000e+03 1.032000000000000000e+03 1.029000000000000000e+03 9.670000000000000000e+02 1.096000000000000000e+03 1.039000000000000000e+03 1.007000000000000000e+03 9.840000000000000000e+02 9.660000000000000000e+02 1.036000000000000000e+03 1.052000000000000000e+03 1.000000000000000000e+03 1.009000000000000000e+03 9.420000000000000000e+02 1.051000000000000000e+03 9.490000000000000000e+02 1.053000000000000000e+03 9.980000000000000000e+02 1.061000000000000000e+03 9.860000000000000000e+02 9.780000000000000000e+02 1.018000000000000000e+03 1.068000000000000000e+03 9.800000000000000000e+02 1.096000000000000000e+03 9.910000000000000000e+02 1.041000000000000000e+03 9.560000000000000000e+02 1.015000000000000000e+03 1.016000000000000000e+03 1.024000000000000000e+03 1.045000000000000000e+03 1.083000000000000000e+03 1.019000000000000000e+03 1.010000000000000000e+03 1.020000000000000000e+03 9.820000000000000000e+02 1.036000000000000000e+03 9.720000000000000000e+02 9.950000000000000000e+02 1.008000000000000000e+03 9.670000000000000000e+02 9.910000000000000000e+02 9.950000000000000000e+02 1.042000000000000000e+03 1.041000000000000000e+03 1.062000000000000000e+03 1.024000000000000000e+03 1.010000000000000000e+03 1.033000000000000000e+03 9.890000000000000000e+02 1.022000000000000000e+03 1.047000000000000000e+03 9.930000000000000000e+02 1.005000000000000000e+03 9.740000000000000000e+02 9.830000000000000000e+02 1.009000000000000000e+03 1.004000000000000000e+03 9.790000000000000000e+02 1.063000000000000000e+03 1.027000000000000000e+03 9.650000000000000000e+02 1.017000000000000000e+03 9.870000000000000000e+02 1.001000000000000000e+03 9.780000000000000000e+02 9.680000000000000000e+02 1.025000000000000000e+03 1.062000000000000000e+03 1.031000000000000000e+03 9.550000000000000000e+02 1.055000000000000000e+03 1.004000000000000000e+03 9.970000000000000000e+02 1.001000000000000000e+03 1.047000000000000000e+03 1.039000000000000000e+03 9.530000000000000000e+02 1.014000000000000000e+03 9.810000000000000000e+02 1.024000000000000000e+03 9.580000000000000000e+02 1.035000000000000000e+03 9.840000000000000000e+02 9.690000000000000000e+02 1.025000000000000000e+03 1.012000000000000000e+03 1.016000000000000000e+03 1.016000000000000000e+03 1.024000000000000000e+03 9.990000000000000000e+02 9.890000000000000000e+02 1.043000000000000000e+03 1.060000000000000000e+03 1.017000000000000000e+03 1.028000000000000000e+03 1.014000000000000000e+03 1.026000000000000000e+03 9.960000000000000000e+02 9.830000000000000000e+02 1.012000000000000000e+03 1.019000000000000000e+03 1.000000000000000000e+03 9.990000000000000000e+02 1.029000000000000000e+03 9.270000000000000000e+02 9.950000000000000000e+02 1.013000000000000000e+03 9.530000000000000000e+02 9.750000000000000000e+02 9.530000000000000000e+02 9.650000000000000000e+02 9.500000000000000000e+02 9.610000000000000000e+02 1.021000000000000000e+03 9.860000000000000000e+02 9.630000000000000000e+02 9.600000000000000000e+02 1.007000000000000000e+03 1.006000000000000000e+03 9.580000000000000000e+02 9.520000000000000000e+02 1.001000000000000000e+03 1.029000000000000000e+03 9.530000000000000000e+02 9.610000000000000000e+02 9.710000000000000000e+02 9.810000000000000000e+02 9.960000000000000000e+02 9.280000000000000000e+02 9.660000000000000000e+02 9.650000000000000000e+02 9.820000000000000000e+02 9.760000000000000000e+02 1.004000000000000000e+03 1.003000000000000000e+03 9.320000000000000000e+02 9.640000000000000000e+02 9.800000000000000000e+02 9.950000000000000000e+02 1.033000000000000000e+03 9.710000000000000000e+02 9.820000000000000000e+02 9.540000000000000000e+02 9.270000000000000000e+02 9.650000000000000000e+02 9.690000000000000000e+02 9.810000000000000000e+02 9.500000000000000000e+02 9.250000000000000000e+02 9.500000000000000000e+02 9.640000000000000000e+02 9.950000000000000000e+02 9.300000000000000000e+02 1.013000000000000000e+03 9.290000000000000000e+02 9.420000000000000000e+02 1.000000000000000000e+03 9.730000000000000000e+02 9.920000000000000000e+02 9.920000000000000000e+02 9.610000000000000000e+02 9.580000000000000000e+02 9.160000000000000000e+02 9.990000000000000000e+02 9.700000000000000000e+02 9.500000000000000000e+02 9.950000000000000000e+02 9.390000000000000000e+02 9.850000000000000000e+02 9.960000000000000000e+02 9.420000000000000000e+02 9.660000000000000000e+02 9.120000000000000000e+02 9.320000000000000000e+02 9.430000000000000000e+02 8.910000000000000000e+02 9.550000000000000000e+02 9.340000000000000000e+02 9.650000000000000000e+02 9.980000000000000000e+02 9.390000000000000000e+02 9.170000000000000000e+02 9.690000000000000000e+02 8.820000000000000000e+02 9.570000000000000000e+02 9.430000000000000000e+02 9.330000000000000000e+02 9.280000000000000000e+02 9.480000000000000000e+02 9.560000000000000000e+02 9.490000000000000000e+02 9.350000000000000000e+02 9.260000000000000000e+02 9.410000000000000000e+02 9.150000000000000000e+02 9.550000000000000000e+02 9.880000000000000000e+02 9.210000000000000000e+02 9.430000000000000000e+02 9.260000000000000000e+02 9.050000000000000000e+02 9.780000000000000000e+02 9.490000000000000000e+02 9.610000000000000000e+02 9.300000000000000000e+02 9.320000000000000000e+02 9.000000000000000000e+02 8.690000000000000000e+02 9.500000000000000000e+02 9.360000000000000000e+02 9.630000000000000000e+02 9.350000000000000000e+02 9.250000000000000000e+02 9.440000000000000000e+02 9.340000000000000000e+02 9.310000000000000000e+02 9.410000000000000000e+02 9.210000000000000000e+02 9.010000000000000000e+02 9.270000000000000000e+02 8.680000000000000000e+02 9.670000000000000000e+02 9.440000000000000000e+02 9.240000000000000000e+02 9.230000000000000000e+02 8.900000000000000000e+02 8.930000000000000000e+02 9.060000000000000000e+02 8.720000000000000000e+02 9.240000000000000000e+02 8.980000000000000000e+02 8.460000000000000000e+02 8.940000000000000000e+02 8.890000000000000000e+02 9.180000000000000000e+02 9.130000000000000000e+02 9.070000000000000000e+02 8.930000000000000000e+02 9.510000000000000000e+02 9.700000000000000000e+02 9.120000000000000000e+02 8.830000000000000000e+02 9.050000000000000000e+02 9.390000000000000000e+02 9.190000000000000000e+02 9.110000000000000000e+02 8.730000000000000000e+02 8.910000000000000000e+02 9.310000000000000000e+02 8.730000000000000000e+02 9.340000000000000000e+02 8.980000000000000000e+02 9.200000000000000000e+02 9.060000000000000000e+02 8.960000000000000000e+02 9.040000000000000000e+02 9.270000000000000000e+02 9.440000000000000000e+02 8.950000000000000000e+02 8.930000000000000000e+02 8.950000000000000000e+02 9.160000000000000000e+02 8.990000000000000000e+02 8.850000000000000000e+02 8.940000000000000000e+02 8.700000000000000000e+02 9.180000000000000000e+02 8.820000000000000000e+02 9.170000000000000000e+02 9.080000000000000000e+02 9.210000000000000000e+02 8.410000000000000000e+02 8.980000000000000000e+02 8.920000000000000000e+02 8.910000000000000000e+02 8.720000000000000000e+02 8.800000000000000000e+02 8.990000000000000000e+02 8.810000000000000000e+02 8.900000000000000000e+02 9.290000000000000000e+02 8.700000000000000000e+02 8.910000000000000000e+02 9.120000000000000000e+02 9.180000000000000000e+02 9.230000000000000000e+02 9.560000000000000000e+02 8.690000000000000000e+02 8.630000000000000000e+02 8.220000000000000000e+02 8.860000000000000000e+02 8.920000000000000000e+02 9.310000000000000000e+02 8.800000000000000000e+02 8.980000000000000000e+02 9.240000000000000000e+02 9.000000000000000000e+02 8.690000000000000000e+02 8.760000000000000000e+02 8.400000000000000000e+02 8.210000000000000000e+02 8.350000000000000000e+02 8.440000000000000000e+02 8.860000000000000000e+02 8.190000000000000000e+02 8.910000000000000000e+02 8.370000000000000000e+02 8.430000000000000000e+02 8.120000000000000000e+02 8.610000000000000000e+02 8.940000000000000000e+02 8.500000000000000000e+02 8.440000000000000000e+02 9.170000000000000000e+02 8.990000000000000000e+02 8.840000000000000000e+02 8.260000000000000000e+02 8.610000000000000000e+02 7.750000000000000000e+02 8.440000000000000000e+02 8.820000000000000000e+02 8.570000000000000000e+02 8.990000000000000000e+02 8.410000000000000000e+02 8.300000000000000000e+02 8.540000000000000000e+02 8.560000000000000000e+02 8.830000000000000000e+02 8.430000000000000000e+02 8.780000000000000000e+02 9.090000000000000000e+02 9.050000000000000000e+02 8.160000000000000000e+02 8.780000000000000000e+02 8.440000000000000000e+02 8.210000000000000000e+02 8.930000000000000000e+02 8.700000000000000000e+02 8.280000000000000000e+02 9.250000000000000000e+02 8.580000000000000000e+02 8.560000000000000000e+02 8.640000000000000000e+02 8.670000000000000000e+02 8.690000000000000000e+02 8.520000000000000000e+02 8.960000000000000000e+02 8.440000000000000000e+02 8.640000000000000000e+02 8.360000000000000000e+02 8.650000000000000000e+02 9.340000000000000000e+02 8.630000000000000000e+02 8.640000000000000000e+02 8.890000000000000000e+02 8.570000000000000000e+02 8.620000000000000000e+02 8.550000000000000000e+02 9.230000000000000000e+02 8.410000000000000000e+02 8.290000000000000000e+02 9.060000000000000000e+02 8.760000000000000000e+02 8.220000000000000000e+02 8.550000000000000000e+02 8.470000000000000000e+02 8.480000000000000000e+02 8.910000000000000000e+02 8.450000000000000000e+02 8.350000000000000000e+02 8.850000000000000000e+02 8.420000000000000000e+02 8.690000000000000000e+02 8.780000000000000000e+02 8.470000000000000000e+02 8.930000000000000000e+02 8.930000000000000000e+02 8.520000000000000000e+02 8.480000000000000000e+02 8.240000000000000000e+02 8.800000000000000000e+02 8.620000000000000000e+02 8.590000000000000000e+02 8.780000000000000000e+02 8.580000000000000000e+02 8.640000000000000000e+02 8.930000000000000000e+02 8.210000000000000000e+02 8.280000000000000000e+02 8.570000000000000000e+02 8.540000000000000000e+02 9.010000000000000000e+02 8.750000000000000000e+02 9.200000000000000000e+02 8.740000000000000000e+02 8.650000000000000000e+02 8.890000000000000000e+02 8.500000000000000000e+02 8.390000000000000000e+02 9.360000000000000000e+02 8.860000000000000000e+02 8.480000000000000000e+02 9.580000000000000000e+02 8.780000000000000000e+02 8.280000000000000000e+02 8.620000000000000000e+02 8.000000000000000000e+02 8.670000000000000000e+02 8.580000000000000000e+02 8.660000000000000000e+02 8.600000000000000000e+02 8.990000000000000000e+02 9.110000000000000000e+02 8.620000000000000000e+02 8.920000000000000000e+02 9.060000000000000000e+02 8.430000000000000000e+02 8.250000000000000000e+02 8.860000000000000000e+02 8.630000000000000000e+02 8.650000000000000000e+02 8.260000000000000000e+02 8.630000000000000000e+02 8.570000000000000000e+02 8.440000000000000000e+02 8.570000000000000000e+02 8.080000000000000000e+02 8.780000000000000000e+02 8.820000000000000000e+02 8.250000000000000000e+02 8.440000000000000000e+02 8.340000000000000000e+02 8.270000000000000000e+02 8.770000000000000000e+02 8.600000000000000000e+02 8.630000000000000000e+02 8.470000000000000000e+02 8.680000000000000000e+02 8.380000000000000000e+02 8.790000000000000000e+02 8.310000000000000000e+02 8.500000000000000000e+02 8.530000000000000000e+02 8.580000000000000000e+02 8.100000000000000000e+02 8.420000000000000000e+02 8.630000000000000000e+02 8.310000000000000000e+02 8.530000000000000000e+02 8.240000000000000000e+02 7.980000000000000000e+02 8.440000000000000000e+02 8.500000000000000000e+02 8.740000000000000000e+02 8.660000000000000000e+02 8.380000000000000000e+02 8.960000000000000000e+02 9.030000000000000000e+02 8.190000000000000000e+02 8.300000000000000000e+02 8.460000000000000000e+02 8.170000000000000000e+02 8.110000000000000000e+02 8.670000000000000000e+02 8.290000000000000000e+02 8.590000000000000000e+02 8.300000000000000000e+02 8.330000000000000000e+02 8.080000000000000000e+02 8.610000000000000000e+02 8.700000000000000000e+02 8.150000000000000000e+02 8.450000000000000000e+02 8.150000000000000000e+02 7.920000000000000000e+02 7.980000000000000000e+02 7.820000000000000000e+02 8.040000000000000000e+02 7.670000000000000000e+02 7.930000000000000000e+02 7.980000000000000000e+02 8.260000000000000000e+02 7.720000000000000000e+02 8.030000000000000000e+02 8.480000000000000000e+02 7.920000000000000000e+02 7.990000000000000000e+02 8.240000000000000000e+02 8.490000000000000000e+02 8.110000000000000000e+02 8.080000000000000000e+02 7.620000000000000000e+02 7.970000000000000000e+02 7.760000000000000000e+02 7.940000000000000000e+02 8.690000000000000000e+02 7.970000000000000000e+02 7.870000000000000000e+02 7.920000000000000000e+02 7.730000000000000000e+02 8.180000000000000000e+02 8.050000000000000000e+02 7.770000000000000000e+02 8.120000000000000000e+02 8.000000000000000000e+02 8.000000000000000000e+02 8.530000000000000000e+02 7.510000000000000000e+02 7.200000000000000000e+02 7.910000000000000000e+02 7.840000000000000000e+02 8.000000000000000000e+02 7.730000000000000000e+02 8.170000000000000000e+02 7.940000000000000000e+02 7.750000000000000000e+02 7.620000000000000000e+02 8.090000000000000000e+02 8.480000000000000000e+02 8.440000000000000000e+02 8.120000000000000000e+02 7.970000000000000000e+02 7.900000000000000000e+02 8.100000000000000000e+02 7.740000000000000000e+02 7.650000000000000000e+02 8.070000000000000000e+02 8.040000000000000000e+02 7.600000000000000000e+02 7.540000000000000000e+02 7.770000000000000000e+02 7.840000000000000000e+02 7.620000000000000000e+02 8.100000000000000000e+02 8.060000000000000000e+02 8.400000000000000000e+02 7.360000000000000000e+02 7.920000000000000000e+02 7.640000000000000000e+02 7.880000000000000000e+02 8.040000000000000000e+02 7.870000000000000000e+02 7.630000000000000000e+02 7.710000000000000000e+02 7.620000000000000000e+02 7.470000000000000000e+02 7.980000000000000000e+02 8.100000000000000000e+02 8.130000000000000000e+02 7.600000000000000000e+02 8.000000000000000000e+02 7.850000000000000000e+02 8.050000000000000000e+02 7.450000000000000000e+02 7.990000000000000000e+02 7.750000000000000000e+02 8.150000000000000000e+02 7.750000000000000000e+02 7.660000000000000000e+02 7.580000000000000000e+02 7.720000000000000000e+02 7.520000000000000000e+02 8.030000000000000000e+02 7.720000000000000000e+02 8.020000000000000000e+02 7.160000000000000000e+02 7.620000000000000000e+02 7.460000000000000000e+02 8.030000000000000000e+02 8.070000000000000000e+02 8.230000000000000000e+02 7.990000000000000000e+02 7.520000000000000000e+02 7.690000000000000000e+02 7.880000000000000000e+02 7.880000000000000000e+02 7.640000000000000000e+02 7.620000000000000000e+02 7.970000000000000000e+02 7.920000000000000000e+02 7.690000000000000000e+02 7.810000000000000000e+02 7.460000000000000000e+02 7.760000000000000000e+02 8.560000000000000000e+02 7.650000000000000000e+02 7.800000000000000000e+02 7.780000000000000000e+02 7.850000000000000000e+02 7.490000000000000000e+02 7.540000000000000000e+02 7.990000000000000000e+02 7.760000000000000000e+02 7.540000000000000000e+02 7.830000000000000000e+02 7.530000000000000000e+02 7.240000000000000000e+02 7.900000000000000000e+02 8.170000000000000000e+02 7.650000000000000000e+02 8.010000000000000000e+02 7.980000000000000000e+02 8.030000000000000000e+02 7.530000000000000000e+02 7.980000000000000000e+02 7.700000000000000000e+02 7.830000000000000000e+02 8.330000000000000000e+02 7.420000000000000000e+02 7.540000000000000000e+02 7.720000000000000000e+02 8.040000000000000000e+02 7.960000000000000000e+02 8.160000000000000000e+02 7.760000000000000000e+02 7.900000000000000000e+02 7.850000000000000000e+02 7.700000000000000000e+02 7.710000000000000000e+02 7.420000000000000000e+02 7.470000000000000000e+02 7.420000000000000000e+02 7.710000000000000000e+02 8.110000000000000000e+02 7.950000000000000000e+02 7.990000000000000000e+02 7.710000000000000000e+02 7.680000000000000000e+02 7.640000000000000000e+02 7.270000000000000000e+02 7.720000000000000000e+02 7.950000000000000000e+02 7.450000000000000000e+02 7.340000000000000000e+02 7.950000000000000000e+02 7.120000000000000000e+02 7.620000000000000000e+02 8.160000000000000000e+02 7.480000000000000000e+02 7.650000000000000000e+02 7.440000000000000000e+02 7.370000000000000000e+02 7.320000000000000000e+02 7.790000000000000000e+02 8.020000000000000000e+02 7.910000000000000000e+02 7.790000000000000000e+02 7.710000000000000000e+02 7.950000000000000000e+02 8.120000000000000000e+02 7.790000000000000000e+02 7.980000000000000000e+02 7.580000000000000000e+02 7.680000000000000000e+02 7.380000000000000000e+02 7.590000000000000000e+02 7.770000000000000000e+02 7.560000000000000000e+02 7.290000000000000000e+02 7.410000000000000000e+02 7.410000000000000000e+02 7.580000000000000000e+02 7.400000000000000000e+02 7.650000000000000000e+02 7.840000000000000000e+02 7.500000000000000000e+02 7.430000000000000000e+02 7.680000000000000000e+02 7.850000000000000000e+02 6.620000000000000000e+02 7.490000000000000000e+02 7.390000000000000000e+02 7.560000000000000000e+02 7.630000000000000000e+02 7.870000000000000000e+02 7.060000000000000000e+02 7.830000000000000000e+02 7.260000000000000000e+02 7.320000000000000000e+02 7.380000000000000000e+02 7.410000000000000000e+02 7.320000000000000000e+02 8.080000000000000000e+02 7.870000000000000000e+02 7.160000000000000000e+02 7.150000000000000000e+02 7.150000000000000000e+02 7.430000000000000000e+02 7.170000000000000000e+02 7.140000000000000000e+02 7.520000000000000000e+02 7.260000000000000000e+02 7.430000000000000000e+02 7.630000000000000000e+02 7.840000000000000000e+02 7.290000000000000000e+02 7.290000000000000000e+02 7.060000000000000000e+02 7.480000000000000000e+02 7.020000000000000000e+02 7.670000000000000000e+02 7.140000000000000000e+02 7.650000000000000000e+02 6.700000000000000000e+02 7.090000000000000000e+02 7.300000000000000000e+02 7.530000000000000000e+02 7.180000000000000000e+02 7.420000000000000000e+02 7.650000000000000000e+02 7.130000000000000000e+02 7.820000000000000000e+02 7.200000000000000000e+02 7.280000000000000000e+02 7.260000000000000000e+02 7.320000000000000000e+02 6.920000000000000000e+02 7.010000000000000000e+02 7.220000000000000000e+02 7.230000000000000000e+02 7.730000000000000000e+02 6.940000000000000000e+02 6.960000000000000000e+02 7.220000000000000000e+02 7.250000000000000000e+02 7.020000000000000000e+02 7.110000000000000000e+02 7.060000000000000000e+02 7.040000000000000000e+02 6.830000000000000000e+02 7.330000000000000000e+02 7.260000000000000000e+02 6.950000000000000000e+02 7.120000000000000000e+02 6.840000000000000000e+02 7.470000000000000000e+02 7.240000000000000000e+02 7.050000000000000000e+02 7.390000000000000000e+02 7.070000000000000000e+02 6.730000000000000000e+02 7.220000000000000000e+02 7.260000000000000000e+02 7.090000000000000000e+02 6.780000000000000000e+02 7.110000000000000000e+02 7.220000000000000000e+02 6.980000000000000000e+02 6.680000000000000000e+02 6.840000000000000000e+02 7.030000000000000000e+02 7.060000000000000000e+02 6.880000000000000000e+02 6.830000000000000000e+02 6.700000000000000000e+02 6.750000000000000000e+02 6.970000000000000000e+02 6.580000000000000000e+02 6.670000000000000000e+02 6.530000000000000000e+02 6.480000000000000000e+02 7.110000000000000000e+02 6.990000000000000000e+02 6.390000000000000000e+02 6.420000000000000000e+02 6.580000000000000000e+02 6.850000000000000000e+02 6.500000000000000000e+02 6.550000000000000000e+02 6.180000000000000000e+02 6.970000000000000000e+02 6.840000000000000000e+02 6.630000000000000000e+02 7.250000000000000000e+02 7.080000000000000000e+02 6.330000000000000000e+02 6.300000000000000000e+02 7.040000000000000000e+02 6.830000000000000000e+02 7.310000000000000000e+02 6.770000000000000000e+02 6.600000000000000000e+02 6.770000000000000000e+02 6.700000000000000000e+02 6.610000000000000000e+02 6.980000000000000000e+02 6.600000000000000000e+02 6.650000000000000000e+02 6.730000000000000000e+02 7.340000000000000000e+02 6.660000000000000000e+02 6.540000000000000000e+02 6.420000000000000000e+02 6.820000000000000000e+02 7.250000000000000000e+02 6.470000000000000000e+02 7.390000000000000000e+02 6.840000000000000000e+02 6.940000000000000000e+02 6.580000000000000000e+02 6.610000000000000000e+02 6.730000000000000000e+02 6.630000000000000000e+02 6.490000000000000000e+02 7.220000000000000000e+02 6.400000000000000000e+02 6.690000000000000000e+02 7.160000000000000000e+02 6.470000000000000000e+02 6.470000000000000000e+02 6.660000000000000000e+02 6.600000000000000000e+02 6.260000000000000000e+02 6.440000000000000000e+02 6.830000000000000000e+02 6.870000000000000000e+02 6.680000000000000000e+02 6.890000000000000000e+02 6.380000000000000000e+02 6.590000000000000000e+02 7.040000000000000000e+02 6.560000000000000000e+02 6.610000000000000000e+02 6.250000000000000000e+02 6.450000000000000000e+02 6.900000000000000000e+02 6.620000000000000000e+02 6.350000000000000000e+02 6.510000000000000000e+02 6.830000000000000000e+02 6.940000000000000000e+02 6.270000000000000000e+02 6.540000000000000000e+02 6.480000000000000000e+02 7.120000000000000000e+02 6.510000000000000000e+02 6.390000000000000000e+02 6.540000000000000000e+02 6.920000000000000000e+02 6.610000000000000000e+02 6.690000000000000000e+02 7.070000000000000000e+02 6.550000000000000000e+02 6.460000000000000000e+02 6.620000000000000000e+02 6.400000000000000000e+02 6.080000000000000000e+02 6.670000000000000000e+02 7.020000000000000000e+02 6.560000000000000000e+02 6.140000000000000000e+02 6.490000000000000000e+02 6.540000000000000000e+02 6.110000000000000000e+02 6.260000000000000000e+02 6.500000000000000000e+02 6.580000000000000000e+02 6.240000000000000000e+02 6.520000000000000000e+02 6.830000000000000000e+02 6.290000000000000000e+02 6.100000000000000000e+02 6.230000000000000000e+02 6.430000000000000000e+02 6.610000000000000000e+02 6.840000000000000000e+02 6.480000000000000000e+02 6.610000000000000000e+02 6.640000000000000000e+02 6.680000000000000000e+02 6.250000000000000000e+02 6.440000000000000000e+02 6.390000000000000000e+02 6.230000000000000000e+02 6.760000000000000000e+02 6.210000000000000000e+02 6.360000000000000000e+02 6.410000000000000000e+02 6.560000000000000000e+02 6.320000000000000000e+02 6.040000000000000000e+02 6.510000000000000000e+02 6.190000000000000000e+02 6.440000000000000000e+02 6.320000000000000000e+02 6.430000000000000000e+02 6.310000000000000000e+02 6.200000000000000000e+02 6.610000000000000000e+02 6.390000000000000000e+02 6.490000000000000000e+02 6.080000000000000000e+02 6.340000000000000000e+02 6.230000000000000000e+02 6.640000000000000000e+02 6.170000000000000000e+02 6.460000000000000000e+02 6.320000000000000000e+02 6.420000000000000000e+02 6.340000000000000000e+02 6.380000000000000000e+02 6.490000000000000000e+02 6.420000000000000000e+02 6.380000000000000000e+02 6.270000000000000000e+02 5.990000000000000000e+02 5.980000000000000000e+02 6.270000000000000000e+02 5.880000000000000000e+02 6.480000000000000000e+02 6.300000000000000000e+02 6.270000000000000000e+02 6.050000000000000000e+02 6.410000000000000000e+02 5.990000000000000000e+02 6.140000000000000000e+02 5.880000000000000000e+02 6.270000000000000000e+02 6.500000000000000000e+02 6.060000000000000000e+02 6.150000000000000000e+02 5.970000000000000000e+02 6.240000000000000000e+02 6.070000000000000000e+02 6.100000000000000000e+02 6.400000000000000000e+02 6.270000000000000000e+02 6.130000000000000000e+02 5.850000000000000000e+02 6.260000000000000000e+02 6.110000000000000000e+02 6.250000000000000000e+02 6.420000000000000000e+02 6.270000000000000000e+02 6.330000000000000000e+02 5.810000000000000000e+02 6.060000000000000000e+02 6.460000000000000000e+02 6.320000000000000000e+02 5.940000000000000000e+02 6.200000000000000000e+02 5.790000000000000000e+02 6.130000000000000000e+02 6.280000000000000000e+02 6.340000000000000000e+02 6.400000000000000000e+02 6.520000000000000000e+02 6.160000000000000000e+02 6.360000000000000000e+02 6.610000000000000000e+02 6.070000000000000000e+02 6.360000000000000000e+02 6.030000000000000000e+02 6.250000000000000000e+02 6.590000000000000000e+02 6.440000000000000000e+02 5.970000000000000000e+02 6.200000000000000000e+02 6.630000000000000000e+02 6.000000000000000000e+02 6.510000000000000000e+02 5.820000000000000000e+02 6.500000000000000000e+02 5.900000000000000000e+02 6.280000000000000000e+02 6.100000000000000000e+02 6.160000000000000000e+02 6.520000000000000000e+02 5.890000000000000000e+02 6.140000000000000000e+02 6.010000000000000000e+02 6.380000000000000000e+02 5.950000000000000000e+02 6.270000000000000000e+02 6.170000000000000000e+02 6.210000000000000000e+02 6.000000000000000000e+02 5.990000000000000000e+02 6.080000000000000000e+02 5.530000000000000000e+02 6.200000000000000000e+02 5.910000000000000000e+02 6.150000000000000000e+02 5.890000000000000000e+02 5.740000000000000000e+02 6.330000000000000000e+02 5.850000000000000000e+02 5.990000000000000000e+02 6.050000000000000000e+02 6.410000000000000000e+02 6.270000000000000000e+02 5.980000000000000000e+02 6.330000000000000000e+02 6.240000000000000000e+02 6.310000000000000000e+02 6.310000000000000000e+02 5.640000000000000000e+02 5.970000000000000000e+02 6.020000000000000000e+02 5.930000000000000000e+02 5.900000000000000000e+02 6.040000000000000000e+02 5.380000000000000000e+02 6.430000000000000000e+02 6.110000000000000000e+02 5.740000000000000000e+02 5.910000000000000000e+02 6.000000000000000000e+02 6.200000000000000000e+02 6.210000000000000000e+02 5.940000000000000000e+02 5.440000000000000000e+02 5.560000000000000000e+02 6.140000000000000000e+02 6.280000000000000000e+02 6.290000000000000000e+02 5.700000000000000000e+02 5.500000000000000000e+02 6.070000000000000000e+02 5.210000000000000000e+02 6.020000000000000000e+02 6.280000000000000000e+02 5.890000000000000000e+02 5.870000000000000000e+02 5.760000000000000000e+02 5.950000000000000000e+02 5.910000000000000000e+02 6.300000000000000000e+02 5.950000000000000000e+02 6.220000000000000000e+02 5.830000000000000000e+02 5.990000000000000000e+02 6.520000000000000000e+02 5.790000000000000000e+02 6.190000000000000000e+02 5.810000000000000000e+02 5.730000000000000000e+02 6.170000000000000000e+02 5.750000000000000000e+02 5.640000000000000000e+02 5.820000000000000000e+02 6.130000000000000000e+02 6.420000000000000000e+02 5.810000000000000000e+02 5.950000000000000000e+02 6.240000000000000000e+02 5.560000000000000000e+02 5.510000000000000000e+02 6.160000000000000000e+02 6.030000000000000000e+02 6.180000000000000000e+02 6.190000000000000000e+02 5.950000000000000000e+02 5.770000000000000000e+02 5.880000000000000000e+02 6.380000000000000000e+02 5.950000000000000000e+02 6.060000000000000000e+02 5.800000000000000000e+02 5.700000000000000000e+02 6.290000000000000000e+02 5.830000000000000000e+02 6.140000000000000000e+02 5.620000000000000000e+02 5.850000000000000000e+02 5.710000000000000000e+02 5.780000000000000000e+02 5.970000000000000000e+02 6.070000000000000000e+02 5.890000000000000000e+02 6.050000000000000000e+02 5.860000000000000000e+02 6.060000000000000000e+02 6.090000000000000000e+02 6.310000000000000000e+02 5.860000000000000000e+02 5.530000000000000000e+02 5.670000000000000000e+02 6.580000000000000000e+02 5.980000000000000000e+02 6.030000000000000000e+02 5.770000000000000000e+02 5.770000000000000000e+02 5.900000000000000000e+02 5.940000000000000000e+02 6.150000000000000000e+02 5.780000000000000000e+02 5.860000000000000000e+02 6.010000000000000000e+02 5.450000000000000000e+02 5.470000000000000000e+02 6.050000000000000000e+02 6.060000000000000000e+02 5.670000000000000000e+02 5.890000000000000000e+02 6.000000000000000000e+02 5.710000000000000000e+02 5.770000000000000000e+02 5.750000000000000000e+02 5.470000000000000000e+02 5.540000000000000000e+02 5.510000000000000000e+02 5.740000000000000000e+02 5.620000000000000000e+02 5.640000000000000000e+02 5.530000000000000000e+02 5.780000000000000000e+02 5.700000000000000000e+02 5.640000000000000000e+02 5.570000000000000000e+02 5.200000000000000000e+02 5.550000000000000000e+02 5.670000000000000000e+02 5.830000000000000000e+02 6.070000000000000000e+02 5.740000000000000000e+02 5.680000000000000000e+02 5.120000000000000000e+02 5.490000000000000000e+02 5.280000000000000000e+02 5.020000000000000000e+02 5.650000000000000000e+02 5.460000000000000000e+02 5.050000000000000000e+02 5.350000000000000000e+02 5.490000000000000000e+02 5.460000000000000000e+02 5.400000000000000000e+02 5.420000000000000000e+02 5.300000000000000000e+02 5.450000000000000000e+02 5.510000000000000000e+02 5.340000000000000000e+02 5.610000000000000000e+02 5.400000000000000000e+02 5.500000000000000000e+02 5.250000000000000000e+02 5.410000000000000000e+02 5.440000000000000000e+02 5.600000000000000000e+02 5.310000000000000000e+02 5.490000000000000000e+02 4.890000000000000000e+02 5.590000000000000000e+02 5.420000000000000000e+02 4.900000000000000000e+02 5.670000000000000000e+02 5.520000000000000000e+02 5.330000000000000000e+02 5.450000000000000000e+02 5.970000000000000000e+02 5.200000000000000000e+02 5.560000000000000000e+02 5.230000000000000000e+02 5.170000000000000000e+02 5.690000000000000000e+02 4.900000000000000000e+02 5.290000000000000000e+02 5.610000000000000000e+02 5.090000000000000000e+02 5.430000000000000000e+02 5.580000000000000000e+02 5.730000000000000000e+02 5.830000000000000000e+02 5.760000000000000000e+02 5.240000000000000000e+02 5.160000000000000000e+02 5.570000000000000000e+02 5.340000000000000000e+02 5.580000000000000000e+02 5.910000000000000000e+02 5.610000000000000000e+02 5.670000000000000000e+02 5.160000000000000000e+02 5.520000000000000000e+02 5.360000000000000000e+02 5.290000000000000000e+02 5.480000000000000000e+02 5.200000000000000000e+02 5.280000000000000000e+02 5.850000000000000000e+02 5.290000000000000000e+02 5.440000000000000000e+02 5.860000000000000000e+02 5.520000000000000000e+02 5.330000000000000000e+02 5.650000000000000000e+02 5.730000000000000000e+02 5.330000000000000000e+02 5.640000000000000000e+02 5.360000000000000000e+02 5.870000000000000000e+02 5.590000000000000000e+02 5.660000000000000000e+02 5.470000000000000000e+02 5.320000000000000000e+02 5.100000000000000000e+02 5.520000000000000000e+02 5.550000000000000000e+02 5.360000000000000000e+02 5.500000000000000000e+02 5.390000000000000000e+02 5.080000000000000000e+02 5.460000000000000000e+02 5.480000000000000000e+02 5.260000000000000000e+02 5.590000000000000000e+02 5.210000000000000000e+02 5.220000000000000000e+02 5.790000000000000000e+02 5.350000000000000000e+02 5.700000000000000000e+02 5.200000000000000000e+02 5.570000000000000000e+02 5.490000000000000000e+02 5.270000000000000000e+02 5.630000000000000000e+02 5.160000000000000000e+02 5.530000000000000000e+02 5.470000000000000000e+02 5.350000000000000000e+02 5.440000000000000000e+02 5.480000000000000000e+02 5.540000000000000000e+02 5.590000000000000000e+02 5.290000000000000000e+02 5.440000000000000000e+02 5.600000000000000000e+02 5.630000000000000000e+02 5.550000000000000000e+02 5.090000000000000000e+02 5.140000000000000000e+02 5.370000000000000000e+02 5.330000000000000000e+02 5.380000000000000000e+02 5.330000000000000000e+02 5.410000000000000000e+02 5.110000000000000000e+02 5.560000000000000000e+02 5.650000000000000000e+02 5.360000000000000000e+02 5.370000000000000000e+02 5.330000000000000000e+02 5.950000000000000000e+02 5.720000000000000000e+02 5.340000000000000000e+02 5.120000000000000000e+02 5.420000000000000000e+02 5.450000000000000000e+02 5.250000000000000000e+02 5.370000000000000000e+02 5.340000000000000000e+02 4.920000000000000000e+02 5.470000000000000000e+02 5.350000000000000000e+02 4.740000000000000000e+02 5.480000000000000000e+02 5.080000000000000000e+02 5.590000000000000000e+02 5.620000000000000000e+02 5.270000000000000000e+02 5.570000000000000000e+02 5.270000000000000000e+02 5.170000000000000000e+02 5.090000000000000000e+02 5.400000000000000000e+02 4.710000000000000000e+02 5.190000000000000000e+02 5.050000000000000000e+02 5.080000000000000000e+02 5.430000000000000000e+02 5.200000000000000000e+02 5.250000000000000000e+02 5.420000000000000000e+02 5.230000000000000000e+02 4.970000000000000000e+02 5.540000000000000000e+02 5.510000000000000000e+02 4.810000000000000000e+02 5.350000000000000000e+02 5.090000000000000000e+02 4.900000000000000000e+02 5.580000000000000000e+02 5.370000000000000000e+02 5.070000000000000000e+02 5.310000000000000000e+02 5.240000000000000000e+02 4.930000000000000000e+02 4.910000000000000000e+02 5.300000000000000000e+02 5.290000000000000000e+02 4.920000000000000000e+02 5.720000000000000000e+02 5.260000000000000000e+02 5.440000000000000000e+02 5.280000000000000000e+02 5.360000000000000000e+02 5.090000000000000000e+02 5.400000000000000000e+02 5.220000000000000000e+02 5.130000000000000000e+02 5.180000000000000000e+02 5.180000000000000000e+02 5.390000000000000000e+02 5.210000000000000000e+02 5.220000000000000000e+02 5.460000000000000000e+02 5.480000000000000000e+02 5.620000000000000000e+02 4.890000000000000000e+02 5.320000000000000000e+02 5.170000000000000000e+02 5.080000000000000000e+02 4.890000000000000000e+02 5.280000000000000000e+02 4.900000000000000000e+02 5.150000000000000000e+02 5.580000000000000000e+02 4.860000000000000000e+02 5.120000000000000000e+02 5.160000000000000000e+02 5.400000000000000000e+02 5.370000000000000000e+02 5.280000000000000000e+02 4.830000000000000000e+02 5.340000000000000000e+02 4.610000000000000000e+02 5.110000000000000000e+02 4.630000000000000000e+02 4.700000000000000000e+02 5.010000000000000000e+02 4.900000000000000000e+02 5.340000000000000000e+02 5.250000000000000000e+02 5.130000000000000000e+02 4.710000000000000000e+02 5.120000000000000000e+02 5.280000000000000000e+02 4.780000000000000000e+02 5.210000000000000000e+02 4.910000000000000000e+02 4.570000000000000000e+02 5.230000000000000000e+02 5.200000000000000000e+02 4.860000000000000000e+02 5.230000000000000000e+02 5.180000000000000000e+02 5.400000000000000000e+02 5.260000000000000000e+02 4.990000000000000000e+02 5.210000000000000000e+02 5.040000000000000000e+02 4.830000000000000000e+02 5.380000000000000000e+02 4.880000000000000000e+02 5.090000000000000000e+02 5.110000000000000000e+02 4.590000000000000000e+02 4.760000000000000000e+02 5.350000000000000000e+02 5.040000000000000000e+02 4.840000000000000000e+02 4.930000000000000000e+02 5.180000000000000000e+02 4.750000000000000000e+02 4.980000000000000000e+02 4.640000000000000000e+02 5.220000000000000000e+02 5.200000000000000000e+02 5.150000000000000000e+02 5.160000000000000000e+02 4.770000000000000000e+02 4.790000000000000000e+02 4.980000000000000000e+02 4.780000000000000000e+02 5.070000000000000000e+02 5.070000000000000000e+02 5.070000000000000000e+02 4.840000000000000000e+02 4.670000000000000000e+02 4.890000000000000000e+02 4.860000000000000000e+02 4.950000000000000000e+02 5.000000000000000000e+02 4.830000000000000000e+02 4.620000000000000000e+02 5.030000000000000000e+02 4.600000000000000000e+02 4.680000000000000000e+02 4.810000000000000000e+02 5.100000000000000000e+02 4.770000000000000000e+02 5.000000000000000000e+02 4.740000000000000000e+02 5.230000000000000000e+02 4.850000000000000000e+02 4.720000000000000000e+02 4.950000000000000000e+02 4.750000000000000000e+02 4.890000000000000000e+02 5.000000000000000000e+02 4.990000000000000000e+02 4.730000000000000000e+02 4.810000000000000000e+02 4.690000000000000000e+02 4.650000000000000000e+02 5.070000000000000000e+02 4.700000000000000000e+02 4.930000000000000000e+02 4.820000000000000000e+02 4.670000000000000000e+02 4.630000000000000000e+02 4.950000000000000000e+02 4.780000000000000000e+02 4.390000000000000000e+02 5.310000000000000000e+02 4.690000000000000000e+02 4.970000000000000000e+02 4.770000000000000000e+02 4.560000000000000000e+02 4.990000000000000000e+02 4.690000000000000000e+02 4.890000000000000000e+02 4.780000000000000000e+02 4.900000000000000000e+02 4.660000000000000000e+02 4.880000000000000000e+02 5.020000000000000000e+02 4.680000000000000000e+02 4.700000000000000000e+02 4.700000000000000000e+02 5.120000000000000000e+02 5.040000000000000000e+02 4.770000000000000000e+02 4.330000000000000000e+02 4.860000000000000000e+02 5.030000000000000000e+02 5.020000000000000000e+02 5.280000000000000000e+02 4.640000000000000000e+02 5.160000000000000000e+02 5.020000000000000000e+02 4.670000000000000000e+02 5.240000000000000000e+02 4.400000000000000000e+02 4.640000000000000000e+02 4.660000000000000000e+02 4.730000000000000000e+02 4.910000000000000000e+02 4.520000000000000000e+02 5.230000000000000000e+02 4.960000000000000000e+02 4.930000000000000000e+02 5.260000000000000000e+02 4.950000000000000000e+02 4.900000000000000000e+02 4.460000000000000000e+02 4.460000000000000000e+02 4.590000000000000000e+02 4.850000000000000000e+02 4.900000000000000000e+02 4.770000000000000000e+02 5.070000000000000000e+02 4.950000000000000000e+02 5.110000000000000000e+02 5.010000000000000000e+02 4.620000000000000000e+02 4.710000000000000000e+02 4.540000000000000000e+02 4.850000000000000000e+02 4.660000000000000000e+02 4.840000000000000000e+02 4.710000000000000000e+02 4.480000000000000000e+02 4.740000000000000000e+02 4.740000000000000000e+02 5.160000000000000000e+02 4.290000000000000000e+02 4.570000000000000000e+02 4.880000000000000000e+02 4.790000000000000000e+02 4.650000000000000000e+02 4.700000000000000000e+02 4.370000000000000000e+02 4.550000000000000000e+02 4.530000000000000000e+02 4.740000000000000000e+02 4.630000000000000000e+02 4.870000000000000000e+02 4.530000000000000000e+02 4.400000000000000000e+02 4.800000000000000000e+02 4.650000000000000000e+02 4.270000000000000000e+02 4.520000000000000000e+02 4.350000000000000000e+02 4.760000000000000000e+02 4.640000000000000000e+02 4.880000000000000000e+02 4.430000000000000000e+02 4.800000000000000000e+02 4.410000000000000000e+02 4.640000000000000000e+02 4.080000000000000000e+02 4.390000000000000000e+02 4.420000000000000000e+02 4.100000000000000000e+02 4.570000000000000000e+02 4.390000000000000000e+02 3.880000000000000000e+02 4.580000000000000000e+02 4.440000000000000000e+02 4.180000000000000000e+02 4.090000000000000000e+02 4.320000000000000000e+02 4.270000000000000000e+02 4.290000000000000000e+02 4.240000000000000000e+02 4.110000000000000000e+02 4.340000000000000000e+02 4.280000000000000000e+02 4.730000000000000000e+02 4.690000000000000000e+02 4.780000000000000000e+02 4.260000000000000000e+02 4.220000000000000000e+02 4.360000000000000000e+02 4.260000000000000000e+02 4.390000000000000000e+02 4.190000000000000000e+02 4.470000000000000000e+02 4.120000000000000000e+02 4.010000000000000000e+02 4.330000000000000000e+02 3.940000000000000000e+02 4.170000000000000000e+02 4.440000000000000000e+02 4.320000000000000000e+02 4.180000000000000000e+02 4.460000000000000000e+02 4.280000000000000000e+02 4.120000000000000000e+02 4.330000000000000000e+02 4.250000000000000000e+02 4.250000000000000000e+02 4.260000000000000000e+02 4.180000000000000000e+02 4.510000000000000000e+02 4.040000000000000000e+02 4.030000000000000000e+02 4.470000000000000000e+02 4.220000000000000000e+02 4.310000000000000000e+02 3.910000000000000000e+02 4.470000000000000000e+02 4.310000000000000000e+02 3.980000000000000000e+02 4.240000000000000000e+02 4.330000000000000000e+02 4.260000000000000000e+02 4.100000000000000000e+02 4.000000000000000000e+02 4.120000000000000000e+02 4.390000000000000000e+02 4.270000000000000000e+02 3.850000000000000000e+02 4.380000000000000000e+02 4.440000000000000000e+02 3.850000000000000000e+02 4.550000000000000000e+02 4.630000000000000000e+02 4.280000000000000000e+02 4.040000000000000000e+02 4.490000000000000000e+02 4.380000000000000000e+02 4.100000000000000000e+02 4.210000000000000000e+02 4.150000000000000000e+02 4.450000000000000000e+02 4.370000000000000000e+02 4.420000000000000000e+02 4.000000000000000000e+02 4.480000000000000000e+02 4.300000000000000000e+02 4.190000000000000000e+02 3.950000000000000000e+02 4.480000000000000000e+02 4.320000000000000000e+02 4.480000000000000000e+02 4.330000000000000000e+02 4.360000000000000000e+02 4.060000000000000000e+02 4.160000000000000000e+02 4.140000000000000000e+02 4.310000000000000000e+02 3.970000000000000000e+02 4.030000000000000000e+02 3.950000000000000000e+02 4.160000000000000000e+02 4.590000000000000000e+02 4.030000000000000000e+02 4.190000000000000000e+02 4.170000000000000000e+02 4.390000000000000000e+02 4.100000000000000000e+02 3.970000000000000000e+02 4.170000000000000000e+02 4.000000000000000000e+02 4.050000000000000000e+02 4.200000000000000000e+02 4.330000000000000000e+02 3.960000000000000000e+02 3.860000000000000000e+02 3.910000000000000000e+02 3.860000000000000000e+02 4.270000000000000000e+02 4.080000000000000000e+02 4.200000000000000000e+02 3.780000000000000000e+02 4.090000000000000000e+02 3.680000000000000000e+02 3.780000000000000000e+02 3.750000000000000000e+02 3.900000000000000000e+02 4.030000000000000000e+02 4.350000000000000000e+02 3.960000000000000000e+02 4.570000000000000000e+02 3.730000000000000000e+02 4.060000000000000000e+02 4.250000000000000000e+02 3.800000000000000000e+02 3.760000000000000000e+02 4.350000000000000000e+02 4.160000000000000000e+02 3.780000000000000000e+02 4.020000000000000000e+02 3.880000000000000000e+02 4.050000000000000000e+02 3.900000000000000000e+02 3.760000000000000000e+02 3.680000000000000000e+02 4.020000000000000000e+02 4.150000000000000000e+02 3.740000000000000000e+02 4.040000000000000000e+02 4.040000000000000000e+02 4.310000000000000000e+02 4.070000000000000000e+02 3.680000000000000000e+02 3.720000000000000000e+02 4.090000000000000000e+02 4.170000000000000000e+02 4.000000000000000000e+02 3.780000000000000000e+02 4.250000000000000000e+02 3.920000000000000000e+02 4.260000000000000000e+02 3.890000000000000000e+02 4.610000000000000000e+02 3.970000000000000000e+02 3.870000000000000000e+02 4.000000000000000000e+02 3.760000000000000000e+02 4.190000000000000000e+02 4.090000000000000000e+02 3.720000000000000000e+02 3.920000000000000000e+02 4.300000000000000000e+02 3.850000000000000000e+02 3.860000000000000000e+02 3.860000000000000000e+02 3.880000000000000000e+02 3.820000000000000000e+02 4.230000000000000000e+02 3.960000000000000000e+02 3.900000000000000000e+02 3.940000000000000000e+02 4.010000000000000000e+02 4.130000000000000000e+02 3.920000000000000000e+02 3.930000000000000000e+02 3.810000000000000000e+02 3.680000000000000000e+02 3.530000000000000000e+02 3.960000000000000000e+02 3.860000000000000000e+02 3.990000000000000000e+02 3.590000000000000000e+02 3.820000000000000000e+02 3.710000000000000000e+02 4.210000000000000000e+02 3.820000000000000000e+02 4.080000000000000000e+02 3.800000000000000000e+02 3.840000000000000000e+02 3.890000000000000000e+02 3.720000000000000000e+02 3.990000000000000000e+02 4.110000000000000000e+02 3.980000000000000000e+02 4.260000000000000000e+02 3.980000000000000000e+02 4.100000000000000000e+02 3.790000000000000000e+02 3.830000000000000000e+02 4.060000000000000000e+02 3.980000000000000000e+02 3.960000000000000000e+02 4.130000000000000000e+02 3.840000000000000000e+02 3.860000000000000000e+02 3.460000000000000000e+02 3.720000000000000000e+02 3.900000000000000000e+02 3.910000000000000000e+02 3.640000000000000000e+02 3.300000000000000000e+02 3.760000000000000000e+02 3.900000000000000000e+02 3.680000000000000000e+02 3.420000000000000000e+02 3.850000000000000000e+02 3.660000000000000000e+02 3.810000000000000000e+02 3.800000000000000000e+02 3.960000000000000000e+02 3.720000000000000000e+02 3.630000000000000000e+02 3.750000000000000000e+02 3.790000000000000000e+02 3.920000000000000000e+02 3.610000000000000000e+02 3.780000000000000000e+02 3.980000000000000000e+02 4.030000000000000000e+02 3.470000000000000000e+02 3.630000000000000000e+02 3.800000000000000000e+02 3.750000000000000000e+02 3.780000000000000000e+02 3.590000000000000000e+02 3.670000000000000000e+02 3.540000000000000000e+02 3.630000000000000000e+02 3.990000000000000000e+02 3.860000000000000000e+02 3.540000000000000000e+02 3.270000000000000000e+02 3.580000000000000000e+02 3.540000000000000000e+02 3.730000000000000000e+02 3.960000000000000000e+02 3.880000000000000000e+02 3.820000000000000000e+02 3.790000000000000000e+02 3.750000000000000000e+02 3.470000000000000000e+02 4.110000000000000000e+02 3.970000000000000000e+02 3.720000000000000000e+02 3.860000000000000000e+02 3.660000000000000000e+02 3.660000000000000000e+02 3.830000000000000000e+02 3.250000000000000000e+02 3.550000000000000000e+02 4.100000000000000000e+02 3.910000000000000000e+02 3.940000000000000000e+02 3.610000000000000000e+02 3.910000000000000000e+02 3.900000000000000000e+02 3.460000000000000000e+02 3.950000000000000000e+02 3.700000000000000000e+02 3.720000000000000000e+02 3.600000000000000000e+02 3.640000000000000000e+02 3.700000000000000000e+02 3.750000000000000000e+02 3.900000000000000000e+02 3.740000000000000000e+02 3.710000000000000000e+02 4.000000000000000000e+02 3.760000000000000000e+02 3.700000000000000000e+02 3.820000000000000000e+02 3.720000000000000000e+02 3.810000000000000000e+02 3.750000000000000000e+02 3.610000000000000000e+02 3.530000000000000000e+02 3.940000000000000000e+02 3.860000000000000000e+02 3.930000000000000000e+02 3.790000000000000000e+02 3.690000000000000000e+02 3.540000000000000000e+02 3.770000000000000000e+02 4.020000000000000000e+02 3.940000000000000000e+02 4.170000000000000000e+02 4.110000000000000000e+02 3.630000000000000000e+02 3.910000000000000000e+02 3.520000000000000000e+02 3.870000000000000000e+02 3.650000000000000000e+02 3.480000000000000000e+02 3.920000000000000000e+02 3.690000000000000000e+02 3.590000000000000000e+02 3.530000000000000000e+02 3.890000000000000000e+02 3.860000000000000000e+02 3.640000000000000000e+02 3.510000000000000000e+02 3.400000000000000000e+02 3.290000000000000000e+02 4.090000000000000000e+02 3.790000000000000000e+02 3.610000000000000000e+02 3.490000000000000000e+02 3.730000000000000000e+02 3.700000000000000000e+02 3.380000000000000000e+02 3.830000000000000000e+02 3.670000000000000000e+02 3.350000000000000000e+02 3.500000000000000000e+02 3.910000000000000000e+02 3.800000000000000000e+02 3.780000000000000000e+02 3.640000000000000000e+02 3.660000000000000000e+02 3.630000000000000000e+02 3.820000000000000000e+02 3.160000000000000000e+02 3.530000000000000000e+02 3.710000000000000000e+02 3.420000000000000000e+02 3.640000000000000000e+02 3.970000000000000000e+02 3.920000000000000000e+02 3.290000000000000000e+02 3.640000000000000000e+02 3.600000000000000000e+02 3.410000000000000000e+02 3.610000000000000000e+02 3.300000000000000000e+02 3.450000000000000000e+02 3.600000000000000000e+02 3.380000000000000000e+02 3.300000000000000000e+02 4.080000000000000000e+02 3.620000000000000000e+02 3.570000000000000000e+02 3.630000000000000000e+02 3.710000000000000000e+02 3.560000000000000000e+02 3.630000000000000000e+02 3.880000000000000000e+02 3.670000000000000000e+02 3.310000000000000000e+02 3.850000000000000000e+02 3.610000000000000000e+02 3.580000000000000000e+02 3.480000000000000000e+02 3.730000000000000000e+02 3.410000000000000000e+02 3.520000000000000000e+02 3.550000000000000000e+02 3.450000000000000000e+02 3.640000000000000000e+02 3.600000000000000000e+02 3.430000000000000000e+02 3.360000000000000000e+02 3.740000000000000000e+02 3.610000000000000000e+02 3.560000000000000000e+02 2.990000000000000000e+02 4.110000000000000000e+02 3.820000000000000000e+02 3.260000000000000000e+02 3.750000000000000000e+02 3.330000000000000000e+02 3.470000000000000000e+02 3.500000000000000000e+02 3.660000000000000000e+02 3.530000000000000000e+02 3.190000000000000000e+02 3.920000000000000000e+02 3.400000000000000000e+02 3.580000000000000000e+02 3.400000000000000000e+02 3.380000000000000000e+02 3.460000000000000000e+02 3.560000000000000000e+02 3.520000000000000000e+02 3.700000000000000000e+02 3.580000000000000000e+02 3.730000000000000000e+02 3.720000000000000000e+02 3.520000000000000000e+02 3.490000000000000000e+02 3.340000000000000000e+02 3.470000000000000000e+02 3.360000000000000000e+02 3.370000000000000000e+02 3.260000000000000000e+02 3.910000000000000000e+02 3.820000000000000000e+02 3.680000000000000000e+02 3.860000000000000000e+02 3.610000000000000000e+02 3.590000000000000000e+02 3.620000000000000000e+02 3.310000000000000000e+02 3.480000000000000000e+02 3.580000000000000000e+02 3.990000000000000000e+02 3.520000000000000000e+02 3.370000000000000000e+02 3.210000000000000000e+02 3.480000000000000000e+02 3.540000000000000000e+02 3.780000000000000000e+02 3.530000000000000000e+02 3.730000000000000000e+02 3.440000000000000000e+02 3.560000000000000000e+02 3.350000000000000000e+02 3.290000000000000000e+02 3.410000000000000000e+02 3.940000000000000000e+02 3.690000000000000000e+02 3.520000000000000000e+02 3.270000000000000000e+02 3.760000000000000000e+02 3.530000000000000000e+02 3.480000000000000000e+02 3.360000000000000000e+02 3.380000000000000000e+02 3.480000000000000000e+02 3.640000000000000000e+02 3.470000000000000000e+02 3.500000000000000000e+02 3.430000000000000000e+02 3.370000000000000000e+02 3.550000000000000000e+02 3.300000000000000000e+02 3.920000000000000000e+02 3.800000000000000000e+02 3.660000000000000000e+02 3.350000000000000000e+02 3.700000000000000000e+02 3.570000000000000000e+02 3.090000000000000000e+02 3.550000000000000000e+02 3.500000000000000000e+02 3.980000000000000000e+02 3.250000000000000000e+02 3.480000000000000000e+02 3.730000000000000000e+02 3.280000000000000000e+02 3.730000000000000000e+02 3.550000000000000000e+02 3.910000000000000000e+02 3.490000000000000000e+02 3.410000000000000000e+02 3.390000000000000000e+02 3.640000000000000000e+02 3.130000000000000000e+02 3.350000000000000000e+02 3.330000000000000000e+02 3.540000000000000000e+02 3.500000000000000000e+02 3.190000000000000000e+02 3.910000000000000000e+02 3.780000000000000000e+02 3.340000000000000000e+02 3.550000000000000000e+02 3.300000000000000000e+02 3.500000000000000000e+02 3.400000000000000000e+02 3.830000000000000000e+02 3.270000000000000000e+02 3.160000000000000000e+02 3.500000000000000000e+02 3.290000000000000000e+02 3.470000000000000000e+02 3.860000000000000000e+02 3.440000000000000000e+02 3.650000000000000000e+02 3.740000000000000000e+02 3.440000000000000000e+02 3.590000000000000000e+02 3.660000000000000000e+02 3.590000000000000000e+02 3.370000000000000000e+02 3.380000000000000000e+02 3.680000000000000000e+02 3.590000000000000000e+02 3.690000000000000000e+02 3.740000000000000000e+02 3.650000000000000000e+02 3.320000000000000000e+02 3.430000000000000000e+02 3.210000000000000000e+02 3.190000000000000000e+02 3.160000000000000000e+02 3.150000000000000000e+02 3.310000000000000000e+02 3.310000000000000000e+02 3.250000000000000000e+02 3.160000000000000000e+02 3.190000000000000000e+02 3.520000000000000000e+02 3.760000000000000000e+02 3.360000000000000000e+02 3.320000000000000000e+02 3.310000000000000000e+02 3.410000000000000000e+02 3.540000000000000000e+02 3.480000000000000000e+02 3.560000000000000000e+02 3.300000000000000000e+02 3.350000000000000000e+02 3.180000000000000000e+02 3.450000000000000000e+02 3.260000000000000000e+02 3.580000000000000000e+02 3.290000000000000000e+02 3.500000000000000000e+02 3.500000000000000000e+02 3.560000000000000000e+02 3.480000000000000000e+02 3.250000000000000000e+02 3.480000000000000000e+02 3.220000000000000000e+02 3.110000000000000000e+02 3.580000000000000000e+02 3.300000000000000000e+02 3.510000000000000000e+02 3.370000000000000000e+02 3.390000000000000000e+02 3.310000000000000000e+02 3.340000000000000000e+02 3.130000000000000000e+02 3.380000000000000000e+02 3.620000000000000000e+02 3.240000000000000000e+02 3.720000000000000000e+02 3.670000000000000000e+02 3.530000000000000000e+02 3.280000000000000000e+02 3.760000000000000000e+02 3.340000000000000000e+02 3.460000000000000000e+02 3.450000000000000000e+02 3.330000000000000000e+02 3.590000000000000000e+02 3.780000000000000000e+02 3.480000000000000000e+02 3.460000000000000000e+02 3.340000000000000000e+02 3.480000000000000000e+02 3.580000000000000000e+02 3.220000000000000000e+02 3.410000000000000000e+02 3.670000000000000000e+02 3.300000000000000000e+02 3.420000000000000000e+02 3.500000000000000000e+02 3.550000000000000000e+02 3.300000000000000000e+02 3.170000000000000000e+02 3.220000000000000000e+02 3.110000000000000000e+02 3.540000000000000000e+02 3.410000000000000000e+02 2.990000000000000000e+02 3.180000000000000000e+02 3.230000000000000000e+02 3.220000000000000000e+02 3.230000000000000000e+02 3.510000000000000000e+02 3.200000000000000000e+02 3.240000000000000000e+02 3.630000000000000000e+02 3.490000000000000000e+02 3.410000000000000000e+02 3.410000000000000000e+02 3.390000000000000000e+02 3.470000000000000000e+02 2.860000000000000000e+02 3.490000000000000000e+02 3.120000000000000000e+02 3.600000000000000000e+02 3.330000000000000000e+02 3.080000000000000000e+02 3.130000000000000000e+02 3.500000000000000000e+02 3.490000000000000000e+02 3.230000000000000000e+02 3.100000000000000000e+02 3.340000000000000000e+02 3.340000000000000000e+02 3.260000000000000000e+02 3.350000000000000000e+02 3.000000000000000000e+02 3.300000000000000000e+02 3.390000000000000000e+02 3.360000000000000000e+02 3.420000000000000000e+02 3.230000000000000000e+02 3.360000000000000000e+02 3.380000000000000000e+02 3.230000000000000000e+02 3.540000000000000000e+02 3.230000000000000000e+02 3.110000000000000000e+02 3.370000000000000000e+02 3.450000000000000000e+02 3.560000000000000000e+02 3.270000000000000000e+02 3.150000000000000000e+02 3.230000000000000000e+02 3.020000000000000000e+02 3.510000000000000000e+02 3.160000000000000000e+02 3.370000000000000000e+02 3.440000000000000000e+02 3.810000000000000000e+02 3.160000000000000000e+02 3.340000000000000000e+02 3.430000000000000000e+02 3.610000000000000000e+02 3.170000000000000000e+02 3.070000000000000000e+02 3.480000000000000000e+02 3.400000000000000000e+02 3.230000000000000000e+02 3.390000000000000000e+02 3.350000000000000000e+02 3.620000000000000000e+02 3.640000000000000000e+02 3.140000000000000000e+02 3.190000000000000000e+02 3.500000000000000000e+02 3.630000000000000000e+02 3.580000000000000000e+02 3.730000000000000000e+02 3.550000000000000000e+02 3.590000000000000000e+02 3.200000000000000000e+02 3.500000000000000000e+02 3.060000000000000000e+02 3.130000000000000000e+02 3.450000000000000000e+02 3.480000000000000000e+02 3.470000000000000000e+02 3.390000000000000000e+02 3.320000000000000000e+02 3.200000000000000000e+02 3.220000000000000000e+02 3.420000000000000000e+02 3.290000000000000000e+02 3.180000000000000000e+02 3.470000000000000000e+02 3.260000000000000000e+02 3.520000000000000000e+02 3.360000000000000000e+02 3.390000000000000000e+02 3.140000000000000000e+02 3.360000000000000000e+02 3.370000000000000000e+02 3.280000000000000000e+02 3.120000000000000000e+02 3.210000000000000000e+02 3.400000000000000000e+02 3.260000000000000000e+02 3.160000000000000000e+02 3.620000000000000000e+02 3.010000000000000000e+02 3.190000000000000000e+02 3.510000000000000000e+02 3.300000000000000000e+02 2.990000000000000000e+02 3.290000000000000000e+02 3.510000000000000000e+02 3.220000000000000000e+02 3.040000000000000000e+02 3.120000000000000000e+02 3.210000000000000000e+02 3.430000000000000000e+02 3.020000000000000000e+02 3.110000000000000000e+02 3.570000000000000000e+02 3.090000000000000000e+02 3.410000000000000000e+02 3.030000000000000000e+02 3.290000000000000000e+02 3.470000000000000000e+02 3.460000000000000000e+02 3.240000000000000000e+02 3.470000000000000000e+02 3.460000000000000000e+02 3.230000000000000000e+02 3.550000000000000000e+02 3.280000000000000000e+02 3.070000000000000000e+02 2.960000000000000000e+02 3.300000000000000000e+02 3.110000000000000000e+02 3.230000000000000000e+02 3.320000000000000000e+02 3.180000000000000000e+02 3.060000000000000000e+02 3.340000000000000000e+02 2.970000000000000000e+02 3.150000000000000000e+02 2.940000000000000000e+02 3.130000000000000000e+02 2.940000000000000000e+02 3.170000000000000000e+02 3.240000000000000000e+02 2.930000000000000000e+02 3.270000000000000000e+02 3.330000000000000000e+02 3.030000000000000000e+02 2.930000000000000000e+02 3.270000000000000000e+02 3.140000000000000000e+02 3.320000000000000000e+02 2.830000000000000000e+02 3.330000000000000000e+02 3.200000000000000000e+02 2.940000000000000000e+02 3.090000000000000000e+02 3.120000000000000000e+02 3.070000000000000000e+02 3.240000000000000000e+02 3.000000000000000000e+02 3.130000000000000000e+02 3.190000000000000000e+02 3.590000000000000000e+02 3.200000000000000000e+02 2.950000000000000000e+02 3.190000000000000000e+02 3.090000000000000000e+02 3.290000000000000000e+02 3.040000000000000000e+02 2.910000000000000000e+02 2.980000000000000000e+02 3.060000000000000000e+02 3.140000000000000000e+02 3.210000000000000000e+02 3.130000000000000000e+02 3.240000000000000000e+02 2.980000000000000000e+02 3.170000000000000000e+02 3.110000000000000000e+02 3.110000000000000000e+02 3.200000000000000000e+02 3.110000000000000000e+02 3.170000000000000000e+02 2.910000000000000000e+02 2.880000000000000000e+02 2.880000000000000000e+02 3.250000000000000000e+02 3.120000000000000000e+02 3.140000000000000000e+02 3.120000000000000000e+02 2.830000000000000000e+02 2.990000000000000000e+02 3.120000000000000000e+02 2.970000000000000000e+02 3.040000000000000000e+02 2.980000000000000000e+02 3.340000000000000000e+02 2.950000000000000000e+02 3.070000000000000000e+02 3.140000000000000000e+02 3.150000000000000000e+02 2.940000000000000000e+02 2.930000000000000000e+02 2.990000000000000000e+02 3.090000000000000000e+02 3.340000000000000000e+02 3.030000000000000000e+02 2.700000000000000000e+02 3.060000000000000000e+02 3.360000000000000000e+02 3.060000000000000000e+02 2.850000000000000000e+02 2.740000000000000000e+02 2.910000000000000000e+02 3.040000000000000000e+02 2.800000000000000000e+02 2.990000000000000000e+02 2.840000000000000000e+02 3.100000000000000000e+02 2.590000000000000000e+02 3.080000000000000000e+02 2.970000000000000000e+02 2.670000000000000000e+02 2.940000000000000000e+02 2.890000000000000000e+02 3.020000000000000000e+02 2.840000000000000000e+02 3.030000000000000000e+02 2.810000000000000000e+02 2.660000000000000000e+02 2.710000000000000000e+02 2.900000000000000000e+02 2.640000000000000000e+02 2.640000000000000000e+02 2.670000000000000000e+02 3.140000000000000000e+02 2.860000000000000000e+02 3.080000000000000000e+02 2.600000000000000000e+02 2.690000000000000000e+02 3.220000000000000000e+02 2.750000000000000000e+02 3.020000000000000000e+02 3.030000000000000000e+02 2.740000000000000000e+02 3.040000000000000000e+02 2.720000000000000000e+02 2.880000000000000000e+02 2.810000000000000000e+02 2.810000000000000000e+02 3.060000000000000000e+02 2.880000000000000000e+02 2.970000000000000000e+02 2.900000000000000000e+02 2.830000000000000000e+02 3.040000000000000000e+02 2.870000000000000000e+02 3.060000000000000000e+02 2.960000000000000000e+02 3.020000000000000000e+02 2.800000000000000000e+02 2.780000000000000000e+02 3.080000000000000000e+02 2.900000000000000000e+02 2.990000000000000000e+02 2.710000000000000000e+02 2.890000000000000000e+02 2.640000000000000000e+02 3.150000000000000000e+02 3.110000000000000000e+02 2.970000000000000000e+02 3.240000000000000000e+02 3.050000000000000000e+02 2.860000000000000000e+02 2.910000000000000000e+02 2.890000000000000000e+02 2.600000000000000000e+02 2.870000000000000000e+02 3.120000000000000000e+02 2.710000000000000000e+02 2.930000000000000000e+02 2.900000000000000000e+02 2.940000000000000000e+02 3.080000000000000000e+02 2.840000000000000000e+02 2.680000000000000000e+02 2.980000000000000000e+02 2.620000000000000000e+02 2.880000000000000000e+02 2.830000000000000000e+02 2.910000000000000000e+02 2.860000000000000000e+02 2.890000000000000000e+02 2.650000000000000000e+02 2.770000000000000000e+02 2.980000000000000000e+02 2.630000000000000000e+02 3.160000000000000000e+02 3.120000000000000000e+02 3.080000000000000000e+02 2.900000000000000000e+02 2.740000000000000000e+02 2.940000000000000000e+02 2.660000000000000000e+02 2.690000000000000000e+02 2.830000000000000000e+02 2.650000000000000000e+02 2.630000000000000000e+02 2.740000000000000000e+02 2.700000000000000000e+02 2.930000000000000000e+02 2.880000000000000000e+02 2.770000000000000000e+02 2.830000000000000000e+02 2.890000000000000000e+02 2.840000000000000000e+02 2.860000000000000000e+02 3.160000000000000000e+02 2.670000000000000000e+02 2.810000000000000000e+02 2.770000000000000000e+02 2.750000000000000000e+02 2.900000000000000000e+02 2.780000000000000000e+02 3.160000000000000000e+02 2.990000000000000000e+02 2.790000000000000000e+02 2.920000000000000000e+02 2.920000000000000000e+02 2.770000000000000000e+02 2.900000000000000000e+02 2.810000000000000000e+02 2.570000000000000000e+02 2.760000000000000000e+02 2.870000000000000000e+02 2.500000000000000000e+02 2.690000000000000000e+02 2.380000000000000000e+02 2.590000000000000000e+02 2.520000000000000000e+02 2.660000000000000000e+02 2.630000000000000000e+02 2.650000000000000000e+02 2.710000000000000000e+02 2.690000000000000000e+02 2.830000000000000000e+02 2.490000000000000000e+02 3.190000000000000000e+02 2.470000000000000000e+02 2.680000000000000000e+02 2.750000000000000000e+02 3.040000000000000000e+02 2.800000000000000000e+02 2.520000000000000000e+02 2.650000000000000000e+02 2.590000000000000000e+02 2.960000000000000000e+02 2.790000000000000000e+02 2.590000000000000000e+02 2.570000000000000000e+02 2.680000000000000000e+02 2.660000000000000000e+02 2.870000000000000000e+02 2.570000000000000000e+02 2.720000000000000000e+02 2.530000000000000000e+02 2.900000000000000000e+02 2.750000000000000000e+02 2.760000000000000000e+02 2.400000000000000000e+02 2.850000000000000000e+02 2.900000000000000000e+02 2.760000000000000000e+02 2.680000000000000000e+02 2.490000000000000000e+02 2.750000000000000000e+02 2.460000000000000000e+02 2.740000000000000000e+02 2.580000000000000000e+02 2.460000000000000000e+02 2.850000000000000000e+02 2.690000000000000000e+02 2.410000000000000000e+02 2.660000000000000000e+02 2.870000000000000000e+02 2.550000000000000000e+02 2.740000000000000000e+02 2.800000000000000000e+02 2.570000000000000000e+02 2.870000000000000000e+02 3.110000000000000000e+02 2.480000000000000000e+02 2.820000000000000000e+02 2.540000000000000000e+02 2.570000000000000000e+02 2.740000000000000000e+02 2.660000000000000000e+02 2.780000000000000000e+02 2.540000000000000000e+02 2.790000000000000000e+02 3.160000000000000000e+02 2.760000000000000000e+02 2.610000000000000000e+02 2.770000000000000000e+02 2.710000000000000000e+02 2.920000000000000000e+02 2.880000000000000000e+02 3.090000000000000000e+02 2.540000000000000000e+02 2.460000000000000000e+02 2.690000000000000000e+02 2.430000000000000000e+02 2.480000000000000000e+02 2.780000000000000000e+02 2.710000000000000000e+02 2.880000000000000000e+02 2.650000000000000000e+02 2.590000000000000000e+02 2.620000000000000000e+02 2.790000000000000000e+02 2.620000000000000000e+02 2.890000000000000000e+02 2.740000000000000000e+02 2.740000000000000000e+02 2.620000000000000000e+02 2.630000000000000000e+02 2.520000000000000000e+02 2.460000000000000000e+02 2.540000000000000000e+02 2.830000000000000000e+02 2.390000000000000000e+02 2.540000000000000000e+02 2.710000000000000000e+02 2.590000000000000000e+02 2.750000000000000000e+02 2.600000000000000000e+02 2.540000000000000000e+02 2.620000000000000000e+02 2.770000000000000000e+02 2.300000000000000000e+02 2.600000000000000000e+02 2.620000000000000000e+02 2.610000000000000000e+02 2.630000000000000000e+02 2.610000000000000000e+02 2.760000000000000000e+02 2.390000000000000000e+02 2.590000000000000000e+02 2.770000000000000000e+02 2.730000000000000000e+02 2.380000000000000000e+02 2.700000000000000000e+02 2.830000000000000000e+02 2.690000000000000000e+02 2.330000000000000000e+02 3.010000000000000000e+02 2.570000000000000000e+02 2.610000000000000000e+02 2.760000000000000000e+02 2.540000000000000000e+02 2.960000000000000000e+02 2.720000000000000000e+02 2.760000000000000000e+02 2.830000000000000000e+02 2.640000000000000000e+02 2.510000000000000000e+02 2.690000000000000000e+02 2.600000000000000000e+02 2.580000000000000000e+02 2.410000000000000000e+02 2.760000000000000000e+02 2.610000000000000000e+02 2.450000000000000000e+02 2.700000000000000000e+02 2.460000000000000000e+02 2.800000000000000000e+02 2.530000000000000000e+02 2.350000000000000000e+02 2.880000000000000000e+02 2.490000000000000000e+02 2.650000000000000000e+02 2.510000000000000000e+02 2.840000000000000000e+02 2.620000000000000000e+02 2.670000000000000000e+02 2.860000000000000000e+02 2.720000000000000000e+02 2.570000000000000000e+02 2.880000000000000000e+02 2.460000000000000000e+02 2.730000000000000000e+02 2.800000000000000000e+02 2.340000000000000000e+02 2.900000000000000000e+02 2.490000000000000000e+02 2.590000000000000000e+02 2.520000000000000000e+02 2.650000000000000000e+02 2.640000000000000000e+02 2.450000000000000000e+02 2.550000000000000000e+02 2.730000000000000000e+02 2.200000000000000000e+02 2.200000000000000000e+02 2.610000000000000000e+02 2.530000000000000000e+02 2.410000000000000000e+02 2.480000000000000000e+02 2.810000000000000000e+02 2.670000000000000000e+02 2.620000000000000000e+02 2.760000000000000000e+02 2.660000000000000000e+02 2.460000000000000000e+02 2.760000000000000000e+02 2.190000000000000000e+02 2.770000000000000000e+02 2.650000000000000000e+02 2.660000000000000000e+02 2.480000000000000000e+02 2.590000000000000000e+02 2.630000000000000000e+02 2.720000000000000000e+02 2.390000000000000000e+02 2.480000000000000000e+02 2.400000000000000000e+02 2.320000000000000000e+02 2.590000000000000000e+02 2.480000000000000000e+02 2.450000000000000000e+02 2.210000000000000000e+02 2.140000000000000000e+02 2.490000000000000000e+02 2.660000000000000000e+02 2.600000000000000000e+02 2.440000000000000000e+02 2.390000000000000000e+02 2.280000000000000000e+02 2.700000000000000000e+02 2.510000000000000000e+02 2.300000000000000000e+02 2.450000000000000000e+02 2.520000000000000000e+02 2.820000000000000000e+02 2.600000000000000000e+02 2.900000000000000000e+02 2.300000000000000000e+02 2.480000000000000000e+02 2.470000000000000000e+02 2.670000000000000000e+02 2.490000000000000000e+02 2.500000000000000000e+02 2.510000000000000000e+02 2.710000000000000000e+02 2.610000000000000000e+02 2.550000000000000000e+02 2.460000000000000000e+02 2.640000000000000000e+02 2.730000000000000000e+02 2.500000000000000000e+02 2.550000000000000000e+02 2.470000000000000000e+02 2.540000000000000000e+02 2.480000000000000000e+02 2.560000000000000000e+02 2.680000000000000000e+02 2.640000000000000000e+02 2.680000000000000000e+02 2.550000000000000000e+02 2.460000000000000000e+02 2.620000000000000000e+02 2.470000000000000000e+02 2.420000000000000000e+02 2.200000000000000000e+02 2.300000000000000000e+02 2.080000000000000000e+02 2.320000000000000000e+02 2.470000000000000000e+02 2.410000000000000000e+02 2.290000000000000000e+02 2.250000000000000000e+02 2.640000000000000000e+02 2.260000000000000000e+02 2.320000000000000000e+02 2.390000000000000000e+02 2.720000000000000000e+02 2.480000000000000000e+02 2.540000000000000000e+02 2.490000000000000000e+02 2.090000000000000000e+02 2.450000000000000000e+02 2.520000000000000000e+02 2.370000000000000000e+02 2.440000000000000000e+02 2.490000000000000000e+02 2.120000000000000000e+02 2.460000000000000000e+02 2.360000000000000000e+02 2.400000000000000000e+02 2.390000000000000000e+02 2.330000000000000000e+02 2.500000000000000000e+02 2.210000000000000000e+02 2.180000000000000000e+02 2.200000000000000000e+02 2.120000000000000000e+02 2.340000000000000000e+02 2.340000000000000000e+02 2.300000000000000000e+02 2.580000000000000000e+02 2.330000000000000000e+02 2.270000000000000000e+02 2.200000000000000000e+02 2.330000000000000000e+02 2.250000000000000000e+02 2.330000000000000000e+02 2.290000000000000000e+02 2.300000000000000000e+02 2.280000000000000000e+02 2.270000000000000000e+02 2.390000000000000000e+02 2.410000000000000000e+02 2.350000000000000000e+02 2.180000000000000000e+02 2.240000000000000000e+02 2.480000000000000000e+02 2.050000000000000000e+02 2.390000000000000000e+02 2.130000000000000000e+02 2.260000000000000000e+02 2.220000000000000000e+02 2.270000000000000000e+02 2.190000000000000000e+02 2.420000000000000000e+02 2.450000000000000000e+02 2.140000000000000000e+02 2.120000000000000000e+02 2.510000000000000000e+02 2.110000000000000000e+02 2.280000000000000000e+02 2.420000000000000000e+02 2.670000000000000000e+02 2.360000000000000000e+02 2.110000000000000000e+02 2.270000000000000000e+02 2.490000000000000000e+02 2.280000000000000000e+02 2.270000000000000000e+02 2.360000000000000000e+02 2.270000000000000000e+02 2.200000000000000000e+02 2.150000000000000000e+02 2.510000000000000000e+02 2.300000000000000000e+02 2.390000000000000000e+02 2.230000000000000000e+02 2.440000000000000000e+02 2.300000000000000000e+02 2.040000000000000000e+02 2.090000000000000000e+02 2.210000000000000000e+02 2.090000000000000000e+02 2.310000000000000000e+02 2.270000000000000000e+02 2.200000000000000000e+02 2.050000000000000000e+02 2.360000000000000000e+02 2.420000000000000000e+02 2.290000000000000000e+02 2.380000000000000000e+02 2.160000000000000000e+02 2.140000000000000000e+02 2.210000000000000000e+02 2.280000000000000000e+02 2.120000000000000000e+02 2.210000000000000000e+02 1.990000000000000000e+02 1.920000000000000000e+02 2.160000000000000000e+02 2.170000000000000000e+02 1.930000000000000000e+02 2.110000000000000000e+02 2.050000000000000000e+02 1.930000000000000000e+02 2.020000000000000000e+02 2.080000000000000000e+02 2.170000000000000000e+02 2.180000000000000000e+02 2.280000000000000000e+02 1.930000000000000000e+02 2.250000000000000000e+02 2.310000000000000000e+02 2.160000000000000000e+02 2.300000000000000000e+02 2.480000000000000000e+02 2.190000000000000000e+02 2.030000000000000000e+02 2.050000000000000000e+02 2.300000000000000000e+02 2.240000000000000000e+02 2.100000000000000000e+02 2.030000000000000000e+02 2.070000000000000000e+02 2.210000000000000000e+02 2.520000000000000000e+02 2.170000000000000000e+02 1.910000000000000000e+02 2.050000000000000000e+02 2.170000000000000000e+02 1.880000000000000000e+02 2.080000000000000000e+02 2.430000000000000000e+02 2.240000000000000000e+02 2.090000000000000000e+02 1.940000000000000000e+02 1.780000000000000000e+02 2.030000000000000000e+02 2.030000000000000000e+02 2.210000000000000000e+02 2.100000000000000000e+02 2.130000000000000000e+02 2.020000000000000000e+02 2.380000000000000000e+02 2.030000000000000000e+02 2.070000000000000000e+02 2.010000000000000000e+02 2.350000000000000000e+02 2.010000000000000000e+02 2.050000000000000000e+02 2.180000000000000000e+02 1.920000000000000000e+02 1.990000000000000000e+02 1.970000000000000000e+02 1.890000000000000000e+02 1.890000000000000000e+02 2.360000000000000000e+02 1.820000000000000000e+02 1.800000000000000000e+02 1.930000000000000000e+02 1.870000000000000000e+02 1.850000000000000000e+02 1.820000000000000000e+02 2.080000000000000000e+02 2.100000000000000000e+02 2.010000000000000000e+02 1.790000000000000000e+02 1.940000000000000000e+02 2.060000000000000000e+02 2.220000000000000000e+02 1.990000000000000000e+02 2.010000000000000000e+02 1.960000000000000000e+02 1.960000000000000000e+02 2.070000000000000000e+02 1.850000000000000000e+02 1.850000000000000000e+02 1.760000000000000000e+02 1.850000000000000000e+02 1.960000000000000000e+02 2.220000000000000000e+02 1.870000000000000000e+02 1.780000000000000000e+02 1.850000000000000000e+02 1.850000000000000000e+02 1.720000000000000000e+02 1.750000000000000000e+02 1.900000000000000000e+02 1.930000000000000000e+02 2.060000000000000000e+02 1.740000000000000000e+02 2.360000000000000000e+02 2.100000000000000000e+02 2.210000000000000000e+02 2.100000000000000000e+02 1.860000000000000000e+02 1.960000000000000000e+02 1.960000000000000000e+02 1.970000000000000000e+02 1.890000000000000000e+02 1.820000000000000000e+02 1.750000000000000000e+02 1.940000000000000000e+02 1.810000000000000000e+02 2.040000000000000000e+02 2.150000000000000000e+02 1.830000000000000000e+02 2.030000000000000000e+02 1.980000000000000000e+02 2.200000000000000000e+02 1.870000000000000000e+02 1.680000000000000000e+02 1.800000000000000000e+02 1.960000000000000000e+02 1.870000000000000000e+02 1.850000000000000000e+02 1.720000000000000000e+02 2.050000000000000000e+02 2.120000000000000000e+02 1.950000000000000000e+02 2.120000000000000000e+02 1.830000000000000000e+02 1.610000000000000000e+02 2.130000000000000000e+02 1.920000000000000000e+02 2.070000000000000000e+02 1.900000000000000000e+02 1.870000000000000000e+02 2.160000000000000000e+02 1.840000000000000000e+02 1.850000000000000000e+02 1.880000000000000000e+02 1.790000000000000000e+02 2.240000000000000000e+02 1.990000000000000000e+02 1.860000000000000000e+02 2.150000000000000000e+02 1.930000000000000000e+02 1.860000000000000000e+02 1.870000000000000000e+02 1.940000000000000000e+02 2.080000000000000000e+02 2.050000000000000000e+02 1.900000000000000000e+02 1.910000000000000000e+02 2.050000000000000000e+02 2.050000000000000000e+02 1.920000000000000000e+02 2.070000000000000000e+02 1.950000000000000000e+02 1.830000000000000000e+02 1.890000000000000000e+02 1.870000000000000000e+02 2.060000000000000000e+02 1.990000000000000000e+02 2.110000000000000000e+02 1.610000000000000000e+02 2.040000000000000000e+02 1.740000000000000000e+02 1.710000000000000000e+02 1.600000000000000000e+02 1.790000000000000000e+02 1.930000000000000000e+02 1.830000000000000000e+02 2.010000000000000000e+02 1.900000000000000000e+02 2.090000000000000000e+02 1.980000000000000000e+02 2.110000000000000000e+02 1.800000000000000000e+02 1.910000000000000000e+02 1.860000000000000000e+02 2.070000000000000000e+02 1.980000000000000000e+02 1.760000000000000000e+02 1.690000000000000000e+02 1.790000000000000000e+02 1.940000000000000000e+02 1.950000000000000000e+02 1.710000000000000000e+02 2.050000000000000000e+02 1.850000000000000000e+02 1.640000000000000000e+02 1.680000000000000000e+02 1.480000000000000000e+02 1.900000000000000000e+02 1.830000000000000000e+02 1.590000000000000000e+02 1.580000000000000000e+02 1.850000000000000000e+02 1.770000000000000000e+02 1.600000000000000000e+02 1.820000000000000000e+02 1.750000000000000000e+02 1.750000000000000000e+02 1.660000000000000000e+02 1.570000000000000000e+02 1.720000000000000000e+02 1.710000000000000000e+02 1.720000000000000000e+02 1.910000000000000000e+02 1.340000000000000000e+02 1.460000000000000000e+02 2.010000000000000000e+02 1.700000000000000000e+02 1.800000000000000000e+02 1.480000000000000000e+02 1.870000000000000000e+02 1.950000000000000000e+02 1.630000000000000000e+02 1.490000000000000000e+02 1.600000000000000000e+02 1.780000000000000000e+02 1.600000000000000000e+02 1.680000000000000000e+02 1.690000000000000000e+02 1.600000000000000000e+02 2.010000000000000000e+02 1.460000000000000000e+02 1.600000000000000000e+02 1.780000000000000000e+02 1.740000000000000000e+02 1.610000000000000000e+02 1.700000000000000000e+02 1.600000000000000000e+02 1.440000000000000000e+02 1.800000000000000000e+02 1.630000000000000000e+02 1.680000000000000000e+02 1.530000000000000000e+02 1.720000000000000000e+02 1.550000000000000000e+02 1.730000000000000000e+02 1.560000000000000000e+02 1.660000000000000000e+02 1.620000000000000000e+02 1.610000000000000000e+02 1.370000000000000000e+02 1.350000000000000000e+02 1.520000000000000000e+02 1.440000000000000000e+02 1.630000000000000000e+02 1.450000000000000000e+02 1.560000000000000000e+02 1.640000000000000000e+02 1.610000000000000000e+02 1.630000000000000000e+02 1.360000000000000000e+02 1.600000000000000000e+02 1.620000000000000000e+02 1.570000000000000000e+02 1.380000000000000000e+02 1.420000000000000000e+02 1.770000000000000000e+02 1.440000000000000000e+02 1.650000000000000000e+02 1.570000000000000000e+02 1.430000000000000000e+02 1.600000000000000000e+02 1.620000000000000000e+02 1.670000000000000000e+02 1.510000000000000000e+02 1.660000000000000000e+02 1.570000000000000000e+02 1.670000000000000000e+02 1.510000000000000000e+02 1.440000000000000000e+02 1.440000000000000000e+02 1.540000000000000000e+02 1.270000000000000000e+02 1.470000000000000000e+02 1.410000000000000000e+02 1.520000000000000000e+02 1.370000000000000000e+02 1.750000000000000000e+02 1.440000000000000000e+02 1.200000000000000000e+02 1.520000000000000000e+02 1.420000000000000000e+02 1.420000000000000000e+02 1.630000000000000000e+02 1.280000000000000000e+02 1.440000000000000000e+02 1.520000000000000000e+02 1.420000000000000000e+02 1.420000000000000000e+02 1.480000000000000000e+02 1.550000000000000000e+02 1.380000000000000000e+02 1.440000000000000000e+02 1.300000000000000000e+02 1.160000000000000000e+02 1.660000000000000000e+02 1.840000000000000000e+02 1.480000000000000000e+02 1.560000000000000000e+02 1.550000000000000000e+02 1.400000000000000000e+02 1.400000000000000000e+02 1.560000000000000000e+02 1.470000000000000000e+02 1.280000000000000000e+02 1.640000000000000000e+02 1.540000000000000000e+02 1.420000000000000000e+02 1.490000000000000000e+02 1.460000000000000000e+02 1.320000000000000000e+02 1.470000000000000000e+02 1.550000000000000000e+02 1.490000000000000000e+02 1.560000000000000000e+02 1.420000000000000000e+02 1.630000000000000000e+02 1.520000000000000000e+02 1.440000000000000000e+02 1.420000000000000000e+02 1.510000000000000000e+02 1.580000000000000000e+02 1.340000000000000000e+02 1.450000000000000000e+02 1.320000000000000000e+02 1.560000000000000000e+02 1.520000000000000000e+02 1.420000000000000000e+02 1.320000000000000000e+02 1.340000000000000000e+02 1.510000000000000000e+02 1.430000000000000000e+02 1.550000000000000000e+02 1.510000000000000000e+02 1.610000000000000000e+02 1.540000000000000000e+02 1.310000000000000000e+02 1.550000000000000000e+02 1.190000000000000000e+02 1.480000000000000000e+02 1.360000000000000000e+02 1.580000000000000000e+02 1.520000000000000000e+02 1.320000000000000000e+02 1.350000000000000000e+02 1.630000000000000000e+02 1.450000000000000000e+02 1.460000000000000000e+02 1.440000000000000000e+02 1.420000000000000000e+02 1.290000000000000000e+02 1.400000000000000000e+02 1.550000000000000000e+02 1.580000000000000000e+02 1.450000000000000000e+02 1.440000000000000000e+02 1.340000000000000000e+02 1.640000000000000000e+02 1.480000000000000000e+02 1.300000000000000000e+02 1.650000000000000000e+02 1.390000000000000000e+02 1.400000000000000000e+02 1.470000000000000000e+02 1.330000000000000000e+02 1.350000000000000000e+02 1.620000000000000000e+02 1.300000000000000000e+02 1.180000000000000000e+02 1.410000000000000000e+02 1.400000000000000000e+02 1.620000000000000000e+02 1.460000000000000000e+02 1.390000000000000000e+02 1.300000000000000000e+02 1.650000000000000000e+02 1.550000000000000000e+02 1.420000000000000000e+02 1.600000000000000000e+02 1.440000000000000000e+02 1.460000000000000000e+02 1.490000000000000000e+02 1.360000000000000000e+02 1.380000000000000000e+02 1.270000000000000000e+02 1.330000000000000000e+02 1.440000000000000000e+02 1.330000000000000000e+02 1.280000000000000000e+02 1.390000000000000000e+02 1.440000000000000000e+02 1.430000000000000000e+02 1.610000000000000000e+02 1.440000000000000000e+02 1.360000000000000000e+02 1.350000000000000000e+02 1.580000000000000000e+02 1.360000000000000000e+02 1.460000000000000000e+02 1.430000000000000000e+02 1.410000000000000000e+02 1.590000000000000000e+02 1.540000000000000000e+02 1.430000000000000000e+02 1.600000000000000000e+02 1.510000000000000000e+02 1.550000000000000000e+02 1.490000000000000000e+02 1.450000000000000000e+02 1.520000000000000000e+02 1.340000000000000000e+02 1.450000000000000000e+02 1.300000000000000000e+02 1.640000000000000000e+02 1.570000000000000000e+02 1.320000000000000000e+02 1.510000000000000000e+02 1.470000000000000000e+02 1.530000000000000000e+02 1.230000000000000000e+02 1.250000000000000000e+02 1.220000000000000000e+02 1.540000000000000000e+02 1.460000000000000000e+02 1.420000000000000000e+02 1.480000000000000000e+02 1.470000000000000000e+02 1.350000000000000000e+02 1.480000000000000000e+02 1.350000000000000000e+02 1.150000000000000000e+02 1.500000000000000000e+02 1.440000000000000000e+02 1.450000000000000000e+02 1.540000000000000000e+02 1.450000000000000000e+02 1.220000000000000000e+02 1.410000000000000000e+02 1.320000000000000000e+02 1.170000000000000000e+02 1.180000000000000000e+02 1.330000000000000000e+02 1.440000000000000000e+02 1.460000000000000000e+02 1.320000000000000000e+02 1.280000000000000000e+02 1.280000000000000000e+02 1.510000000000000000e+02 1.250000000000000000e+02 1.280000000000000000e+02 1.600000000000000000e+02 1.270000000000000000e+02 1.270000000000000000e+02 1.460000000000000000e+02 1.290000000000000000e+02 1.490000000000000000e+02 1.540000000000000000e+02 1.540000000000000000e+02 1.580000000000000000e+02 1.400000000000000000e+02 1.250000000000000000e+02 1.620000000000000000e+02 1.480000000000000000e+02 1.360000000000000000e+02 1.330000000000000000e+02 1.100000000000000000e+02 1.470000000000000000e+02 1.480000000000000000e+02 1.300000000000000000e+02 1.140000000000000000e+02 1.380000000000000000e+02 1.210000000000000000e+02 1.330000000000000000e+02 1.350000000000000000e+02 1.460000000000000000e+02 1.170000000000000000e+02 1.370000000000000000e+02 1.450000000000000000e+02 1.330000000000000000e+02 1.220000000000000000e+02 1.100000000000000000e+02 1.400000000000000000e+02 1.360000000000000000e+02 1.620000000000000000e+02 1.630000000000000000e+02 1.210000000000000000e+02 1.400000000000000000e+02 1.170000000000000000e+02 1.340000000000000000e+02 1.720000000000000000e+02 1.240000000000000000e+02 1.490000000000000000e+02 1.260000000000000000e+02 1.220000000000000000e+02 1.420000000000000000e+02 1.300000000000000000e+02 1.470000000000000000e+02 1.290000000000000000e+02 1.480000000000000000e+02 1.480000000000000000e+02 1.180000000000000000e+02 1.390000000000000000e+02 1.300000000000000000e+02 1.560000000000000000e+02 1.490000000000000000e+02 1.190000000000000000e+02 1.340000000000000000e+02 1.140000000000000000e+02 1.310000000000000000e+02 1.380000000000000000e+02 1.390000000000000000e+02 1.200000000000000000e+02 1.170000000000000000e+02 1.220000000000000000e+02 1.390000000000000000e+02 1.370000000000000000e+02 1.500000000000000000e+02 1.320000000000000000e+02 1.300000000000000000e+02 1.300000000000000000e+02 1.450000000000000000e+02 1.630000000000000000e+02 1.370000000000000000e+02 1.340000000000000000e+02 1.390000000000000000e+02 1.360000000000000000e+02 1.600000000000000000e+02 1.450000000000000000e+02 1.280000000000000000e+02 1.050000000000000000e+02 1.290000000000000000e+02 1.300000000000000000e+02 1.480000000000000000e+02 1.400000000000000000e+02 1.420000000000000000e+02 1.280000000000000000e+02 1.560000000000000000e+02 1.300000000000000000e+02 1.300000000000000000e+02 1.330000000000000000e+02 1.380000000000000000e+02 1.230000000000000000e+02 1.240000000000000000e+02 1.280000000000000000e+02 1.300000000000000000e+02 1.370000000000000000e+02 1.380000000000000000e+02 1.380000000000000000e+02 1.130000000000000000e+02 1.320000000000000000e+02 1.340000000000000000e+02 1.200000000000000000e+02 1.180000000000000000e+02 1.310000000000000000e+02 1.360000000000000000e+02 1.230000000000000000e+02 1.440000000000000000e+02 1.280000000000000000e+02 1.250000000000000000e+02 1.200000000000000000e+02 1.510000000000000000e+02 1.330000000000000000e+02 1.450000000000000000e+02 1.350000000000000000e+02 1.350000000000000000e+02 1.240000000000000000e+02 1.190000000000000000e+02 1.250000000000000000e+02 1.390000000000000000e+02 1.550000000000000000e+02 1.240000000000000000e+02 1.390000000000000000e+02 1.090000000000000000e+02 1.190000000000000000e+02 1.400000000000000000e+02 1.420000000000000000e+02 1.280000000000000000e+02 1.340000000000000000e+02 1.260000000000000000e+02 1.490000000000000000e+02 1.350000000000000000e+02 1.210000000000000000e+02 1.260000000000000000e+02 1.230000000000000000e+02 1.450000000000000000e+02 1.400000000000000000e+02 1.300000000000000000e+02 1.280000000000000000e+02 1.300000000000000000e+02 1.330000000000000000e+02 1.300000000000000000e+02 1.530000000000000000e+02 1.340000000000000000e+02 1.110000000000000000e+02 1.290000000000000000e+02 1.510000000000000000e+02 1.210000000000000000e+02 1.180000000000000000e+02 1.340000000000000000e+02 1.440000000000000000e+02 1.150000000000000000e+02 1.320000000000000000e+02 1.190000000000000000e+02 1.320000000000000000e+02 1.240000000000000000e+02 1.230000000000000000e+02 1.210000000000000000e+02 1.020000000000000000e+02 1.060000000000000000e+02 1.280000000000000000e+02 1.360000000000000000e+02 1.140000000000000000e+02 1.290000000000000000e+02 1.180000000000000000e+02 1.200000000000000000e+02 1.230000000000000000e+02 1.200000000000000000e+02 1.320000000000000000e+02 1.260000000000000000e+02 1.380000000000000000e+02 1.140000000000000000e+02 1.200000000000000000e+02 1.220000000000000000e+02 1.190000000000000000e+02 1.160000000000000000e+02 9.900000000000000000e+01 1.200000000000000000e+02 1.320000000000000000e+02 1.240000000000000000e+02 1.340000000000000000e+02 1.180000000000000000e+02 1.170000000000000000e+02 1.390000000000000000e+02 1.280000000000000000e+02 1.340000000000000000e+02 1.150000000000000000e+02 1.200000000000000000e+02 1.130000000000000000e+02 1.230000000000000000e+02 1.230000000000000000e+02 1.370000000000000000e+02 1.210000000000000000e+02 1.280000000000000000e+02 1.250000000000000000e+02 1.230000000000000000e+02 1.400000000000000000e+02 1.210000000000000000e+02 1.380000000000000000e+02 1.210000000000000000e+02 1.290000000000000000e+02 1.040000000000000000e+02 1.290000000000000000e+02 1.110000000000000000e+02 1.280000000000000000e+02 1.100000000000000000e+02 1.160000000000000000e+02 1.370000000000000000e+02 1.250000000000000000e+02 1.110000000000000000e+02 9.800000000000000000e+01 1.210000000000000000e+02 1.120000000000000000e+02 1.360000000000000000e+02 1.450000000000000000e+02 9.300000000000000000e+01 1.300000000000000000e+02 1.040000000000000000e+02 1.160000000000000000e+02 1.190000000000000000e+02 1.120000000000000000e+02 1.120000000000000000e+02 1.070000000000000000e+02 9.600000000000000000e+01 1.390000000000000000e+02 1.360000000000000000e+02 1.070000000000000000e+02 1.120000000000000000e+02 1.230000000000000000e+02 1.390000000000000000e+02 1.320000000000000000e+02 1.140000000000000000e+02 1.430000000000000000e+02 1.120000000000000000e+02 1.160000000000000000e+02 1.240000000000000000e+02 1.000000000000000000e+02 1.120000000000000000e+02 1.320000000000000000e+02 1.070000000000000000e+02 1.140000000000000000e+02 1.100000000000000000e+02 1.240000000000000000e+02 1.220000000000000000e+02 1.280000000000000000e+02 1.170000000000000000e+02 1.180000000000000000e+02 1.260000000000000000e+02 1.040000000000000000e+02 1.310000000000000000e+02 1.020000000000000000e+02 1.080000000000000000e+02 1.220000000000000000e+02 1.180000000000000000e+02 1.230000000000000000e+02 1.040000000000000000e+02 1.120000000000000000e+02 1.280000000000000000e+02 1.030000000000000000e+02 1.100000000000000000e+02 1.330000000000000000e+02 1.380000000000000000e+02 1.060000000000000000e+02 1.110000000000000000e+02 1.080000000000000000e+02 1.050000000000000000e+02 9.900000000000000000e+01 1.140000000000000000e+02 1.090000000000000000e+02 1.130000000000000000e+02 1.130000000000000000e+02 1.100000000000000000e+02 1.220000000000000000e+02 1.250000000000000000e+02 1.280000000000000000e+02 1.200000000000000000e+02 1.090000000000000000e+02 1.430000000000000000e+02 1.370000000000000000e+02 1.100000000000000000e+02 1.180000000000000000e+02 1.270000000000000000e+02 1.320000000000000000e+02 1.110000000000000000e+02 1.240000000000000000e+02 1.250000000000000000e+02 1.080000000000000000e+02 1.240000000000000000e+02 1.200000000000000000e+02 1.220000000000000000e+02 1.240000000000000000e+02 1.160000000000000000e+02 1.170000000000000000e+02 1.250000000000000000e+02 1.150000000000000000e+02 1.180000000000000000e+02 9.900000000000000000e+01 1.250000000000000000e+02 1.120000000000000000e+02 1.170000000000000000e+02 1.150000000000000000e+02 1.140000000000000000e+02 1.210000000000000000e+02 1.080000000000000000e+02 1.210000000000000000e+02 1.230000000000000000e+02 1.170000000000000000e+02 1.350000000000000000e+02 1.230000000000000000e+02 1.180000000000000000e+02 1.260000000000000000e+02 1.290000000000000000e+02 1.070000000000000000e+02 1.420000000000000000e+02 1.330000000000000000e+02 9.600000000000000000e+01 1.220000000000000000e+02 1.170000000000000000e+02 1.080000000000000000e+02 1.290000000000000000e+02 1.030000000000000000e+02 1.250000000000000000e+02 1.270000000000000000e+02 1.450000000000000000e+02 1.520000000000000000e+02 1.130000000000000000e+02 1.410000000000000000e+02 1.400000000000000000e+02 1.150000000000000000e+02 1.130000000000000000e+02 1.350000000000000000e+02 1.380000000000000000e+02 1.200000000000000000e+02 1.300000000000000000e+02 1.270000000000000000e+02 1.280000000000000000e+02 1.190000000000000000e+02 1.140000000000000000e+02 1.210000000000000000e+02 1.230000000000000000e+02 1.260000000000000000e+02 1.250000000000000000e+02 1.080000000000000000e+02 1.150000000000000000e+02 1.300000000000000000e+02 1.230000000000000000e+02 1.190000000000000000e+02 1.370000000000000000e+02 1.270000000000000000e+02 1.090000000000000000e+02 1.250000000000000000e+02 1.210000000000000000e+02 1.430000000000000000e+02 1.180000000000000000e+02 1.110000000000000000e+02 1.180000000000000000e+02 1.140000000000000000e+02 1.330000000000000000e+02 1.220000000000000000e+02 1.330000000000000000e+02 1.150000000000000000e+02 1.230000000000000000e+02 1.260000000000000000e+02 9.700000000000000000e+01 1.110000000000000000e+02 9.400000000000000000e+01 1.140000000000000000e+02 1.250000000000000000e+02 9.600000000000000000e+01 1.190000000000000000e+02 1.180000000000000000e+02 1.090000000000000000e+02 1.040000000000000000e+02 1.210000000000000000e+02 1.080000000000000000e+02 9.700000000000000000e+01 1.010000000000000000e+02 1.090000000000000000e+02 1.160000000000000000e+02 9.400000000000000000e+01 1.320000000000000000e+02 1.030000000000000000e+02 1.190000000000000000e+02 9.500000000000000000e+01 7.700000000000000000e+01 1.280000000000000000e+02 9.800000000000000000e+01 1.280000000000000000e+02 8.400000000000000000e+01 1.020000000000000000e+02 1.070000000000000000e+02 1.310000000000000000e+02 1.180000000000000000e+02 1.150000000000000000e+02 1.010000000000000000e+02 1.060000000000000000e+02 1.010000000000000000e+02 1.170000000000000000e+02 1.140000000000000000e+02 1.100000000000000000e+02 1.050000000000000000e+02 1.280000000000000000e+02 1.010000000000000000e+02 9.200000000000000000e+01 1.180000000000000000e+02 1.140000000000000000e+02 1.140000000000000000e+02 1.240000000000000000e+02 1.000000000000000000e+02 1.170000000000000000e+02 1.070000000000000000e+02 1.240000000000000000e+02 1.160000000000000000e+02 9.400000000000000000e+01 9.600000000000000000e+01 1.150000000000000000e+02 1.000000000000000000e+02 1.200000000000000000e+02 1.190000000000000000e+02 1.090000000000000000e+02 1.150000000000000000e+02 1.350000000000000000e+02 1.040000000000000000e+02 1.270000000000000000e+02 1.100000000000000000e+02 1.120000000000000000e+02 9.500000000000000000e+01 1.100000000000000000e+02 9.600000000000000000e+01 1.260000000000000000e+02 1.100000000000000000e+02 1.170000000000000000e+02 1.240000000000000000e+02 1.020000000000000000e+02 1.250000000000000000e+02 1.100000000000000000e+02 1.110000000000000000e+02 1.120000000000000000e+02 1.010000000000000000e+02 1.230000000000000000e+02 1.000000000000000000e+02 1.090000000000000000e+02 1.210000000000000000e+02 1.000000000000000000e+02 1.190000000000000000e+02 1.090000000000000000e+02 9.200000000000000000e+01 1.060000000000000000e+02 1.150000000000000000e+02 1.180000000000000000e+02 1.190000000000000000e+02 1.040000000000000000e+02 1.150000000000000000e+02 1.100000000000000000e+02 1.040000000000000000e+02 1.140000000000000000e+02 1.050000000000000000e+02 1.000000000000000000e+02 1.100000000000000000e+02 1.170000000000000000e+02 1.210000000000000000e+02 1.080000000000000000e+02 9.800000000000000000e+01 1.130000000000000000e+02 1.180000000000000000e+02 1.260000000000000000e+02 1.230000000000000000e+02 1.110000000000000000e+02 1.140000000000000000e+02 1.110000000000000000e+02 1.150000000000000000e+02 1.370000000000000000e+02 1.170000000000000000e+02 1.140000000000000000e+02 1.130000000000000000e+02 1.090000000000000000e+02 1.310000000000000000e+02 9.300000000000000000e+01 1.330000000000000000e+02 1.170000000000000000e+02 1.170000000000000000e+02 1.140000000000000000e+02 1.010000000000000000e+02 1.120000000000000000e+02 1.070000000000000000e+02 1.080000000000000000e+02 1.260000000000000000e+02 1.290000000000000000e+02 1.240000000000000000e+02 1.030000000000000000e+02 1.080000000000000000e+02 1.150000000000000000e+02 1.320000000000000000e+02 1.070000000000000000e+02 9.900000000000000000e+01 1.050000000000000000e+02 8.900000000000000000e+01 1.070000000000000000e+02 8.800000000000000000e+01 1.100000000000000000e+02 1.010000000000000000e+02 1.000000000000000000e+02 1.050000000000000000e+02 9.400000000000000000e+01 9.000000000000000000e+01 1.040000000000000000e+02 1.150000000000000000e+02 1.000000000000000000e+02 1.090000000000000000e+02 1.020000000000000000e+02 1.140000000000000000e+02 9.400000000000000000e+01 1.290000000000000000e+02 1.230000000000000000e+02 1.310000000000000000e+02 1.090000000000000000e+02 9.600000000000000000e+01 8.900000000000000000e+01 1.070000000000000000e+02 1.070000000000000000e+02 9.400000000000000000e+01 1.150000000000000000e+02 1.040000000000000000e+02 1.170000000000000000e+02 1.070000000000000000e+02 1.020000000000000000e+02 1.180000000000000000e+02 1.220000000000000000e+02 1.000000000000000000e+02 1.130000000000000000e+02 1.190000000000000000e+02 1.110000000000000000e+02 1.120000000000000000e+02 1.190000000000000000e+02 1.100000000000000000e+02 1.010000000000000000e+02 9.800000000000000000e+01 1.090000000000000000e+02 8.700000000000000000e+01 1.050000000000000000e+02 1.230000000000000000e+02 1.100000000000000000e+02 1.080000000000000000e+02 1.220000000000000000e+02 1.060000000000000000e+02 1.190000000000000000e+02 8.800000000000000000e+01 1.210000000000000000e+02 1.120000000000000000e+02 1.110000000000000000e+02 1.040000000000000000e+02 9.900000000000000000e+01 1.120000000000000000e+02 1.020000000000000000e+02 1.020000000000000000e+02 1.030000000000000000e+02 1.010000000000000000e+02 1.120000000000000000e+02 9.600000000000000000e+01 1.050000000000000000e+02 1.000000000000000000e+02 9.500000000000000000e+01 1.030000000000000000e+02 1.030000000000000000e+02 1.110000000000000000e+02 1.080000000000000000e+02 1.150000000000000000e+02 1.010000000000000000e+02 1.110000000000000000e+02 1.180000000000000000e+02 1.120000000000000000e+02 1.170000000000000000e+02 1.040000000000000000e+02 1.060000000000000000e+02 8.000000000000000000e+01 1.060000000000000000e+02 9.200000000000000000e+01 1.130000000000000000e+02 9.100000000000000000e+01 1.040000000000000000e+02 1.220000000000000000e+02 1.020000000000000000e+02 1.030000000000000000e+02 9.400000000000000000e+01 1.090000000000000000e+02 1.030000000000000000e+02 1.140000000000000000e+02 1.010000000000000000e+02 9.100000000000000000e+01 9.100000000000000000e+01 9.000000000000000000e+01 9.500000000000000000e+01 9.500000000000000000e+01 9.900000000000000000e+01 1.100000000000000000e+02 9.300000000000000000e+01 1.110000000000000000e+02 1.010000000000000000e+02 7.600000000000000000e+01 1.000000000000000000e+02 1.020000000000000000e+02 9.600000000000000000e+01 8.100000000000000000e+01 1.100000000000000000e+02 9.400000000000000000e+01 8.400000000000000000e+01 1.220000000000000000e+02 7.700000000000000000e+01 1.130000000000000000e+02 9.400000000000000000e+01 9.900000000000000000e+01 9.300000000000000000e+01 1.020000000000000000e+02 1.090000000000000000e+02 9.500000000000000000e+01 1.130000000000000000e+02 1.130000000000000000e+02 1.130000000000000000e+02 9.800000000000000000e+01 8.300000000000000000e+01 8.700000000000000000e+01 1.120000000000000000e+02 9.200000000000000000e+01 1.120000000000000000e+02 1.140000000000000000e+02 7.700000000000000000e+01 9.300000000000000000e+01 8.700000000000000000e+01 9.800000000000000000e+01 9.600000000000000000e+01 9.100000000000000000e+01 9.300000000000000000e+01 1.010000000000000000e+02 1.060000000000000000e+02 8.900000000000000000e+01 1.020000000000000000e+02 9.800000000000000000e+01 8.800000000000000000e+01 8.000000000000000000e+01 9.000000000000000000e+01 1.020000000000000000e+02 9.100000000000000000e+01 1.120000000000000000e+02 1.010000000000000000e+02 1.040000000000000000e+02 9.700000000000000000e+01 1.140000000000000000e+02 9.800000000000000000e+01 1.010000000000000000e+02 1.130000000000000000e+02 1.060000000000000000e+02 9.400000000000000000e+01 1.070000000000000000e+02 1.170000000000000000e+02 1.040000000000000000e+02 9.300000000000000000e+01 1.030000000000000000e+02 9.700000000000000000e+01 1.160000000000000000e+02 1.030000000000000000e+02 9.500000000000000000e+01 1.000000000000000000e+02 9.900000000000000000e+01 8.300000000000000000e+01 1.110000000000000000e+02 9.100000000000000000e+01 9.000000000000000000e+01 1.150000000000000000e+02 1.120000000000000000e+02 1.050000000000000000e+02 9.500000000000000000e+01 8.900000000000000000e+01 9.400000000000000000e+01 1.110000000000000000e+02 1.040000000000000000e+02 1.010000000000000000e+02 1.010000000000000000e+02 9.900000000000000000e+01 1.000000000000000000e+02 1.100000000000000000e+02 9.900000000000000000e+01 1.060000000000000000e+02 1.110000000000000000e+02 8.900000000000000000e+01 1.260000000000000000e+02 1.050000000000000000e+02 1.000000000000000000e+02 1.190000000000000000e+02 1.160000000000000000e+02 9.300000000000000000e+01 9.900000000000000000e+01 9.700000000000000000e+01 9.600000000000000000e+01 9.800000000000000000e+01 9.300000000000000000e+01 1.130000000000000000e+02 9.300000000000000000e+01 9.800000000000000000e+01 9.200000000000000000e+01 1.070000000000000000e+02 9.800000000000000000e+01 9.300000000000000000e+01 9.000000000000000000e+01 8.500000000000000000e+01 8.900000000000000000e+01 8.700000000000000000e+01 9.900000000000000000e+01 8.700000000000000000e+01 9.000000000000000000e+01 9.900000000000000000e+01 9.400000000000000000e+01 1.030000000000000000e+02 8.300000000000000000e+01 9.700000000000000000e+01 1.200000000000000000e+02 7.100000000000000000e+01 8.700000000000000000e+01 9.700000000000000000e+01 8.900000000000000000e+01 1.080000000000000000e+02 7.900000000000000000e+01 8.800000000000000000e+01 9.200000000000000000e+01 1.120000000000000000e+02 1.070000000000000000e+02 1.120000000000000000e+02 9.800000000000000000e+01 1.110000000000000000e+02 8.900000000000000000e+01 9.200000000000000000e+01 9.700000000000000000e+01 9.400000000000000000e+01 9.200000000000000000e+01 8.200000000000000000e+01 1.050000000000000000e+02 7.700000000000000000e+01 9.800000000000000000e+01 9.300000000000000000e+01 9.500000000000000000e+01 8.000000000000000000e+01 1.110000000000000000e+02 8.300000000000000000e+01 8.300000000000000000e+01 7.500000000000000000e+01 9.200000000000000000e+01 9.300000000000000000e+01 8.000000000000000000e+01 8.000000000000000000e+01 8.000000000000000000e+01 9.200000000000000000e+01 9.000000000000000000e+01 1.100000000000000000e+02 9.600000000000000000e+01 9.000000000000000000e+01 8.100000000000000000e+01 9.000000000000000000e+01 9.600000000000000000e+01 9.300000000000000000e+01 9.500000000000000000e+01 9.600000000000000000e+01 9.900000000000000000e+01 8.500000000000000000e+01 8.400000000000000000e+01 8.600000000000000000e+01 8.200000000000000000e+01 9.000000000000000000e+01 9.800000000000000000e+01 1.020000000000000000e+02 9.100000000000000000e+01 1.020000000000000000e+02 7.800000000000000000e+01 9.400000000000000000e+01 1.050000000000000000e+02 9.000000000000000000e+01 1.000000000000000000e+02 9.000000000000000000e+01 9.700000000000000000e+01 8.100000000000000000e+01 1.040000000000000000e+02 9.700000000000000000e+01 7.700000000000000000e+01 6.800000000000000000e+01 7.200000000000000000e+01 8.200000000000000000e+01 6.900000000000000000e+01 7.600000000000000000e+01 6.200000000000000000e+01 9.400000000000000000e+01 7.900000000000000000e+01 8.400000000000000000e+01 9.600000000000000000e+01 7.900000000000000000e+01 7.200000000000000000e+01 7.300000000000000000e+01 7.300000000000000000e+01 5.200000000000000000e+01 9.000000000000000000e+01 7.300000000000000000e+01 7.900000000000000000e+01 7.800000000000000000e+01 7.400000000000000000e+01 8.000000000000000000e+01 7.800000000000000000e+01 8.000000000000000000e+01 6.000000000000000000e+01 7.000000000000000000e+01 7.900000000000000000e+01 5.900000000000000000e+01 9.500000000000000000e+01 6.600000000000000000e+01 8.700000000000000000e+01 8.500000000000000000e+01 7.800000000000000000e+01 9.300000000000000000e+01 7.000000000000000000e+01 7.300000000000000000e+01 7.900000000000000000e+01 7.800000000000000000e+01 7.000000000000000000e+01 7.000000000000000000e+01 8.700000000000000000e+01 9.100000000000000000e+01 8.000000000000000000e+01 7.300000000000000000e+01 6.600000000000000000e+01 9.500000000000000000e+01 6.700000000000000000e+01 7.400000000000000000e+01 7.500000000000000000e+01 8.200000000000000000e+01 7.400000000000000000e+01 6.400000000000000000e+01 6.800000000000000000e+01 8.000000000000000000e+01 7.600000000000000000e+01 7.700000000000000000e+01 6.900000000000000000e+01 7.000000000000000000e+01 7.400000000000000000e+01 6.800000000000000000e+01 8.400000000000000000e+01 7.800000000000000000e+01 8.200000000000000000e+01 6.400000000000000000e+01 7.800000000000000000e+01 7.500000000000000000e+01 7.500000000000000000e+01 6.100000000000000000e+01 8.100000000000000000e+01 6.800000000000000000e+01 7.200000000000000000e+01 8.100000000000000000e+01 7.300000000000000000e+01 7.900000000000000000e+01 6.400000000000000000e+01 7.300000000000000000e+01 6.500000000000000000e+01 6.700000000000000000e+01 7.900000000000000000e+01 6.600000000000000000e+01 7.600000000000000000e+01 7.700000000000000000e+01 6.700000000000000000e+01 6.600000000000000000e+01 6.300000000000000000e+01 6.500000000000000000e+01 7.600000000000000000e+01 7.700000000000000000e+01 7.800000000000000000e+01 5.700000000000000000e+01 8.000000000000000000e+01 6.800000000000000000e+01 5.900000000000000000e+01 6.400000000000000000e+01 8.200000000000000000e+01 6.100000000000000000e+01 6.600000000000000000e+01 7.800000000000000000e+01 7.600000000000000000e+01 6.400000000000000000e+01 7.300000000000000000e+01 7.700000000000000000e+01 5.500000000000000000e+01 7.100000000000000000e+01 6.500000000000000000e+01 7.200000000000000000e+01 6.900000000000000000e+01 7.800000000000000000e+01 6.200000000000000000e+01 7.500000000000000000e+01 7.900000000000000000e+01 6.900000000000000000e+01 6.900000000000000000e+01 6.300000000000000000e+01 7.300000000000000000e+01 5.400000000000000000e+01 7.400000000000000000e+01 6.800000000000000000e+01 6.100000000000000000e+01 7.000000000000000000e+01 5.500000000000000000e+01 6.900000000000000000e+01 8.000000000000000000e+01 8.500000000000000000e+01 6.300000000000000000e+01 7.100000000000000000e+01 5.800000000000000000e+01 7.600000000000000000e+01 7.900000000000000000e+01 7.500000000000000000e+01 6.500000000000000000e+01 8.200000000000000000e+01 8.300000000000000000e+01 7.400000000000000000e+01 6.800000000000000000e+01 5.700000000000000000e+01 7.300000000000000000e+01 6.400000000000000000e+01 6.100000000000000000e+01 7.200000000000000000e+01 7.600000000000000000e+01 6.100000000000000000e+01 7.400000000000000000e+01 7.900000000000000000e+01 7.500000000000000000e+01 7.200000000000000000e+01 7.900000000000000000e+01 6.100000000000000000e+01 7.300000000000000000e+01 7.400000000000000000e+01 8.400000000000000000e+01 7.200000000000000000e+01 7.600000000000000000e+01 7.200000000000000000e+01 7.200000000000000000e+01 6.300000000000000000e+01 7.000000000000000000e+01 6.800000000000000000e+01 7.500000000000000000e+01 7.900000000000000000e+01 6.100000000000000000e+01 7.800000000000000000e+01 7.800000000000000000e+01 6.100000000000000000e+01 7.800000000000000000e+01 8.500000000000000000e+01 7.300000000000000000e+01 7.900000000000000000e+01 6.500000000000000000e+01 7.600000000000000000e+01 5.600000000000000000e+01 6.800000000000000000e+01 6.600000000000000000e+01 7.000000000000000000e+01 5.800000000000000000e+01 7.600000000000000000e+01 6.500000000000000000e+01 8.200000000000000000e+01 6.400000000000000000e+01 6.800000000000000000e+01 5.500000000000000000e+01 6.700000000000000000e+01 7.300000000000000000e+01 6.500000000000000000e+01 7.100000000000000000e+01 7.700000000000000000e+01 7.500000000000000000e+01 6.700000000000000000e+01 6.600000000000000000e+01 6.000000000000000000e+01 7.500000000000000000e+01 7.100000000000000000e+01 7.000000000000000000e+01 7.800000000000000000e+01 5.800000000000000000e+01 6.800000000000000000e+01 6.200000000000000000e+01 6.400000000000000000e+01 7.100000000000000000e+01 6.200000000000000000e+01 6.600000000000000000e+01 6.000000000000000000e+01 6.700000000000000000e+01 7.600000000000000000e+01 5.400000000000000000e+01 8.200000000000000000e+01 6.200000000000000000e+01 6.900000000000000000e+01 5.800000000000000000e+01 6.700000000000000000e+01 7.100000000000000000e+01 8.200000000000000000e+01 7.100000000000000000e+01 6.300000000000000000e+01 6.500000000000000000e+01 7.000000000000000000e+01 7.300000000000000000e+01 8.900000000000000000e+01 6.100000000000000000e+01 6.000000000000000000e+01 6.200000000000000000e+01 6.700000000000000000e+01 6.400000000000000000e+01 6.100000000000000000e+01 6.000000000000000000e+01 6.900000000000000000e+01 5.900000000000000000e+01 6.800000000000000000e+01 6.400000000000000000e+01 5.400000000000000000e+01 5.300000000000000000e+01 5.200000000000000000e+01 7.500000000000000000e+01 7.000000000000000000e+01 6.200000000000000000e+01 9.100000000000000000e+01 6.700000000000000000e+01 6.400000000000000000e+01 5.700000000000000000e+01 5.800000000000000000e+01 6.300000000000000000e+01 4.600000000000000000e+01 7.300000000000000000e+01 6.900000000000000000e+01 6.900000000000000000e+01 7.300000000000000000e+01 7.000000000000000000e+01 7.500000000000000000e+01 5.500000000000000000e+01 8.500000000000000000e+01 5.500000000000000000e+01 6.400000000000000000e+01 7.000000000000000000e+01 6.700000000000000000e+01 5.200000000000000000e+01 6.300000000000000000e+01 6.200000000000000000e+01 5.100000000000000000e+01 6.100000000000000000e+01 8.100000000000000000e+01 6.800000000000000000e+01 7.800000000000000000e+01 6.100000000000000000e+01 6.400000000000000000e+01 6.700000000000000000e+01 7.400000000000000000e+01 6.600000000000000000e+01 8.300000000000000000e+01 6.200000000000000000e+01 5.900000000000000000e+01 7.300000000000000000e+01 6.100000000000000000e+01 7.100000000000000000e+01 5.900000000000000000e+01 6.400000000000000000e+01 6.400000000000000000e+01 6.600000000000000000e+01 6.600000000000000000e+01 7.900000000000000000e+01 5.400000000000000000e+01 5.500000000000000000e+01 5.600000000000000000e+01 5.800000000000000000e+01 6.200000000000000000e+01 5.400000000000000000e+01 6.200000000000000000e+01 7.500000000000000000e+01 5.500000000000000000e+01 6.900000000000000000e+01 6.300000000000000000e+01 6.300000000000000000e+01 6.900000000000000000e+01 6.800000000000000000e+01 5.100000000000000000e+01 6.500000000000000000e+01 6.100000000000000000e+01 6.200000000000000000e+01 5.100000000000000000e+01 6.100000000000000000e+01 6.600000000000000000e+01 4.600000000000000000e+01 4.900000000000000000e+01 6.800000000000000000e+01 7.200000000000000000e+01 6.000000000000000000e+01 6.000000000000000000e+01 6.200000000000000000e+01 5.600000000000000000e+01 5.300000000000000000e+01 5.700000000000000000e+01 5.700000000000000000e+01 5.500000000000000000e+01 6.100000000000000000e+01 6.900000000000000000e+01 4.800000000000000000e+01 5.200000000000000000e+01 6.600000000000000000e+01 6.000000000000000000e+01 5.700000000000000000e+01 6.100000000000000000e+01 6.000000000000000000e+01 5.500000000000000000e+01 4.600000000000000000e+01 5.700000000000000000e+01 4.700000000000000000e+01 5.000000000000000000e+01 5.600000000000000000e+01 6.100000000000000000e+01 6.300000000000000000e+01 6.500000000000000000e+01 5.000000000000000000e+01 5.100000000000000000e+01 6.200000000000000000e+01 6.500000000000000000e+01 6.500000000000000000e+01 6.300000000000000000e+01 4.300000000000000000e+01 6.900000000000000000e+01 6.300000000000000000e+01 5.700000000000000000e+01 4.700000000000000000e+01 5.500000000000000000e+01 5.800000000000000000e+01 5.100000000000000000e+01 6.200000000000000000e+01 5.700000000000000000e+01 6.800000000000000000e+01 6.200000000000000000e+01 6.700000000000000000e+01 5.400000000000000000e+01 5.400000000000000000e+01 5.800000000000000000e+01 6.500000000000000000e+01 5.100000000000000000e+01 6.300000000000000000e+01 5.600000000000000000e+01 6.200000000000000000e+01 6.400000000000000000e+01 7.200000000000000000e+01 6.200000000000000000e+01 6.900000000000000000e+01 6.200000000000000000e+01 6.600000000000000000e+01 6.200000000000000000e+01 5.400000000000000000e+01 5.200000000000000000e+01 4.900000000000000000e+01 7.000000000000000000e+01 5.800000000000000000e+01 5.800000000000000000e+01 7.100000000000000000e+01 5.700000000000000000e+01 6.400000000000000000e+01 5.300000000000000000e+01 5.800000000000000000e+01 5.600000000000000000e+01 6.400000000000000000e+01 6.600000000000000000e+01 6.000000000000000000e+01 8.100000000000000000e+01 5.400000000000000000e+01 5.500000000000000000e+01 6.400000000000000000e+01 5.300000000000000000e+01 6.600000000000000000e+01 6.100000000000000000e+01 6.100000000000000000e+01 6.400000000000000000e+01 5.300000000000000000e+01 6.400000000000000000e+01 5.800000000000000000e+01 6.000000000000000000e+01 4.800000000000000000e+01 5.700000000000000000e+01 6.000000000000000000e+01 5.500000000000000000e+01 7.300000000000000000e+01 5.200000000000000000e+01 5.800000000000000000e+01 6.400000000000000000e+01 6.600000000000000000e+01 5.700000000000000000e+01 5.800000000000000000e+01 7.800000000000000000e+01 5.400000000000000000e+01 6.300000000000000000e+01 5.400000000000000000e+01 5.800000000000000000e+01 6.000000000000000000e+01 5.900000000000000000e+01 6.400000000000000000e+01 5.700000000000000000e+01 6.700000000000000000e+01 5.100000000000000000e+01 5.800000000000000000e+01 6.500000000000000000e+01 4.600000000000000000e+01 5.500000000000000000e+01 4.800000000000000000e+01 6.400000000000000000e+01 6.900000000000000000e+01 7.000000000000000000e+01 7.800000000000000000e+01 5.000000000000000000e+01 6.300000000000000000e+01 6.800000000000000000e+01 5.200000000000000000e+01 5.900000000000000000e+01 6.900000000000000000e+01 7.000000000000000000e+01 6.100000000000000000e+01 5.400000000000000000e+01 6.500000000000000000e+01 6.800000000000000000e+01 6.800000000000000000e+01 5.500000000000000000e+01 7.500000000000000000e+01 5.600000000000000000e+01 5.000000000000000000e+01 6.000000000000000000e+01 6.000000000000000000e+01 7.400000000000000000e+01 7.500000000000000000e+01 7.600000000000000000e+01 5.700000000000000000e+01 7.000000000000000000e+01 6.200000000000000000e+01 5.100000000000000000e+01 4.000000000000000000e+01 7.300000000000000000e+01 6.000000000000000000e+01 5.800000000000000000e+01 5.100000000000000000e+01 6.300000000000000000e+01 4.800000000000000000e+01 5.400000000000000000e+01 5.700000000000000000e+01 6.500000000000000000e+01 4.900000000000000000e+01 6.700000000000000000e+01 5.700000000000000000e+01 5.300000000000000000e+01 5.900000000000000000e+01 3.900000000000000000e+01 4.800000000000000000e+01 7.100000000000000000e+01 4.700000000000000000e+01 5.600000000000000000e+01 5.800000000000000000e+01 5.400000000000000000e+01 5.400000000000000000e+01 5.000000000000000000e+01 5.600000000000000000e+01 4.100000000000000000e+01 5.500000000000000000e+01 4.700000000000000000e+01 5.100000000000000000e+01 5.500000000000000000e+01 5.000000000000000000e+01 4.700000000000000000e+01 5.300000000000000000e+01 4.400000000000000000e+01 6.100000000000000000e+01 4.200000000000000000e+01 4.700000000000000000e+01 5.100000000000000000e+01 5.400000000000000000e+01 4.800000000000000000e+01 6.200000000000000000e+01 4.400000000000000000e+01 5.900000000000000000e+01 5.700000000000000000e+01 5.600000000000000000e+01 4.500000000000000000e+01 4.700000000000000000e+01 4.900000000000000000e+01 4.700000000000000000e+01 5.300000000000000000e+01 4.400000000000000000e+01 5.300000000000000000e+01 4.700000000000000000e+01 4.200000000000000000e+01 4.200000000000000000e+01 4.200000000000000000e+01 5.600000000000000000e+01 3.900000000000000000e+01 5.000000000000000000e+01 5.500000000000000000e+01 5.000000000000000000e+01 6.000000000000000000e+01 3.900000000000000000e+01 4.300000000000000000e+01 5.700000000000000000e+01 4.300000000000000000e+01 3.700000000000000000e+01 5.100000000000000000e+01 3.300000000000000000e+01 4.800000000000000000e+01 5.700000000000000000e+01 5.600000000000000000e+01 4.600000000000000000e+01 5.300000000000000000e+01 5.900000000000000000e+01 4.300000000000000000e+01 5.800000000000000000e+01 5.400000000000000000e+01 4.300000000000000000e+01 5.000000000000000000e+01 6.000000000000000000e+01 5.100000000000000000e+01 5.100000000000000000e+01 4.700000000000000000e+01 6.200000000000000000e+01 4.000000000000000000e+01 4.900000000000000000e+01 5.100000000000000000e+01
[truncated: 3,599,776 more chars]
