# Supplementary material for: Bayesian inference of kinetic schemes for ion channels by Kalman filtering
Source: eLife. 2022 May 4;11:e62714. doi: 10.7554/eLife.62714 (PMC9342998; doi:10.7554/eLife.62714)
Supplement: Figure 7—source data 2. — Each of them has 10 ligand concentrations. The number in the file name reports the amount of ion channels in the patch. [file elife-62714-fig7-data2.zip › 8000fluor.txt]

0.000000000000000000e+00 0.000000000000000000e+00 0.000000000000000000e+00 0.000000000000000000e+00 0.000000000000000000e+00 0.000000000000000000e+00 0.000000000000000000e+00 0.000000000000000000e+00 0.000000000000000000e+00 0.000000000000000000e+00 0.000000000000000000e+00 0.000000000000000000e+00 0.000000000000000000e+00 0.000000000000000000e+00 0.000000000000000000e+00 0.000000000000000000e+00 0.000000000000000000e+00 0.000000000000000000e+00 0.000000000000000000e+00 0.000000000000000000e+00 0.000000000000000000e+00 0.000000000000000000e+00 0.000000000000000000e+00 0.000000000000000000e+00 0.000000000000000000e+00 0.000000000000000000e+00 0.000000000000000000e+00 0.000000000000000000e+00 0.000000000000000000e+00 0.000000000000000000e+00 0.000000000000000000e+00 0.000000000000000000e+00 0.000000000000000000e+00 0.000000000000000000e+00 0.000000000000000000e+00 0.000000000000000000e+00 0.000000000000000000e+00 0.000000000000000000e+00 0.000000000000000000e+00 0.000000000000000000e+00 0.000000000000000000e+00 0.000000000000000000e+00 0.000000000000000000e+00 0.000000000000000000e+00 0.000000000000000000e+00 0.000000000000000000e+00 0.000000000000000000e+00 0.000000000000000000e+00 0.000000000000000000e+00 0.000000000000000000e+00 0.000000000000000000e+00 0.000000000000000000e+00 0.000000000000000000e+00 0.000000000000000000e+00 0.000000000000000000e+00 0.000000000000000000e+00 0.000000000000000000e+00 0.000000000000000000e+00 0.000000000000000000e+00 0.000000000000000000e+00 0.000000000000000000e+00 0.000000000000000000e+00 0.000000000000000000e+00 0.000000000000000000e+00 0.000000000000000000e+00 0.000000000000000000e+00 0.000000000000000000e+00 0.000000000000000000e+00 0.000000000000000000e+00 0.000000000000000000e+00 0.000000000000000000e+00 0.000000000000000000e+00 0.000000000000000000e+00 0.000000000000000000e+00 0.000000000000000000e+00 0.000000000000000000e+00 0.000000000000000000e+00 0.000000000000000000e+00 0.000000000000000000e+00 0.000000000000000000e+00 0.000000000000000000e+00 0.000000000000000000e+00 0.000000000000000000e+00 0.000000000000000000e+00 0.000000000000000000e+00 0.000000000000000000e+00 0.000000000000000000e+00 0.000000000000000000e+00 0.000000000000000000e+00 0.000000000000000000e+00 0.000000000000000000e+00 0.000000000000000000e+00 0.000000000000000000e+00 0.000000000000000000e+00 0.000000000000000000e+00 0.000000000000000000e+00 0.000000000000000000e+00 0.000000000000000000e+00 0.000000000000000000e+00 0.000000000000000000e+00 0.000000000000000000e+00 0.000000000000000000e+00 0.000000000000000000e+00 0.000000000000000000e+00 0.000000000000000000e+00 0.000000000000000000e+00 0.000000000000000000e+00 0.000000000000000000e+00 0.000000000000000000e+00 0.000000000000000000e+00 0.000000000000000000e+00 0.000000000000000000e+00 0.000000000000000000e+00 0.000000000000000000e+00 0.000000000000000000e+00 0.000000000000000000e+00 0.000000000000000000e+00 0.000000000000000000e+00 0.000000000000000000e+00 0.000000000000000000e+00 0.000000000000000000e+00 0.000000000000000000e+00 0.000000000000000000e+00 0.000000000000000000e+00 0.000000000000000000e+00 0.000000000000000000e+00 0.000000000000000000e+00 0.000000000000000000e+00 0.000000000000000000e+00 0.000000000000000000e+00 0.000000000000000000e+00 0.000000000000000000e+00 0.000000000000000000e+00 0.000000000000000000e+00 0.000000000000000000e+00 0.000000000000000000e+00 0.000000000000000000e+00 0.000000000000000000e+00 0.000000000000000000e+00 0.000000000000000000e+00 0.000000000000000000e+00 0.000000000000000000e+00 0.000000000000000000e+00 0.000000000000000000e+00 0.000000000000000000e+00 0.000000000000000000e+00 0.000000000000000000e+00 0.000000000000000000e+00 0.000000000000000000e+00 0.000000000000000000e+00 0.000000000000000000e+00 0.000000000000000000e+00 0.000000000000000000e+00 0.000000000000000000e+00 0.000000000000000000e+00 0.000000000000000000e+00 0.000000000000000000e+00 0.000000000000000000e+00 0.000000000000000000e+00 0.000000000000000000e+00 0.000000000000000000e+00 0.000000000000000000e+00 0.000000000000000000e+00 0.000000000000000000e+00 0.000000000000000000e+00 0.000000000000000000e+00 0.000000000000000000e+00 0.000000000000000000e+00 0.000000000000000000e+00 0.000000000000000000e+00 0.000000000000000000e+00 0.000000000000000000e+00 0.000000000000000000e+00 0.000000000000000000e+00 0.000000000000000000e+00 0.000000000000000000e+00 0.000000000000000000e+00 0.000000000000000000e+00 0.000000000000000000e+00 0.000000000000000000e+00 0.000000000000000000e+00 0.000000000000000000e+00 0.000000000000000000e+00 0.000000000000000000e+00 0.000000000000000000e+00 0.000000000000000000e+00 0.000000000000000000e+00 0.000000000000000000e+00 0.000000000000000000e+00 0.000000000000000000e+00 0.000000000000000000e+00 0.000000000000000000e+00 0.000000000000000000e+00 0.000000000000000000e+00 0.000000000000000000e+00 0.000000000000000000e+00 0.000000000000000000e+00 0.000000000000000000e+00 0.000000000000000000e+00 0.000000000000000000e+00 0.000000000000000000e+00 0.000000000000000000e+00 0.000000000000000000e+00 0.000000000000000000e+00 0.000000000000000000e+00 0.000000000000000000e+00 0.000000000000000000e+00 0.000000000000000000e+00 0.000000000000000000e+00 0.000000000000000000e+00 0.000000000000000000e+00 0.000000000000000000e+00 0.000000000000000000e+00 0.000000000000000000e+00 0.000000000000000000e+00 0.000000000000000000e+00 0.000000000000000000e+00 0.000000000000000000e+00 0.000000000000000000e+00 0.000000000000000000e+00 0.000000000000000000e+00 0.000000000000000000e+00 0.000000000000000000e+00 0.000000000000000000e+00 0.000000000000000000e+00 0.000000000000000000e+00 0.000000000000000000e+00 0.000000000000000000e+00 0.000000000000000000e+00 0.000000000000000000e+00 0.000000000000000000e+00 0.000000000000000000e+00 0.000000000000000000e+00 0.000000000000000000e+00 0.000000000000000000e+00 0.000000000000000000e+00 0.000000000000000000e+00 0.000000000000000000e+00 0.000000000000000000e+00 0.000000000000000000e+00 0.000000000000000000e+00 0.000000000000000000e+00 0.000000000000000000e+00 0.000000000000000000e+00 0.000000000000000000e+00 0.000000000000000000e+00 0.000000000000000000e+00 0.000000000000000000e+00 0.000000000000000000e+00 0.000000000000000000e+00 0.000000000000000000e+00 0.000000000000000000e+00 0.000000000000000000e+00 0.000000000000000000e+00 0.000000000000000000e+00 0.000000000000000000e+00 0.000000000000000000e+00 0.000000000000000000e+00 0.000000000000000000e+00 0.000000000000000000e+00 0.000000000000000000e+00 0.000000000000000000e+00 0.000000000000000000e+00 0.000000000000000000e+00 0.000000000000000000e+00 0.000000000000000000e+00 0.000000000000000000e+00 0.000000000000000000e+00 0.000000000000000000e+00 0.000000000000000000e+00 0.000000000000000000e+00 0.000000000000000000e+00 0.000000000000000000e+00 0.000000000000000000e+00 0.000000000000000000e+00 0.000000000000000000e+00 0.000000000000000000e+00 0.000000000000000000e+00 0.000000000000000000e+00 0.000000000000000000e+00 0.000000000000000000e+00 0.000000000000000000e+00 0.000000000000000000e+00 0.000000000000000000e+00 0.000000000000000000e+00 0.000000000000000000e+00 0.000000000000000000e+00 0.000000000000000000e+00 0.000000000000000000e+00 0.000000000000000000e+00 0.000000000000000000e+00 0.000000000000000000e+00 0.000000000000000000e+00 0.000000000000000000e+00 0.000000000000000000e+00 0.000000000000000000e+00 0.000000000000000000e+00 0.000000000000000000e+00 0.000000000000000000e+00 0.000000000000000000e+00 0.000000000000000000e+00 0.000000000000000000e+00 0.000000000000000000e+00 0.000000000000000000e+00 0.000000000000000000e+00 0.000000000000000000e+00 0.000000000000000000e+00 0.000000000000000000e+00 0.000000000000000000e+00 0.000000000000000000e+00 0.000000000000000000e+00 0.000000000000000000e+00 0.000000000000000000e+00 0.000000000000000000e+00 0.000000000000000000e+00 0.000000000000000000e+00 0.000000000000000000e+00 0.000000000000000000e+00 0.000000000000000000e+00 0.000000000000000000e+00 0.000000000000000000e+00 0.000000000000000000e+00 0.000000000000000000e+00 0.000000000000000000e+00 0.000000000000000000e+00 0.000000000000000000e+00 0.000000000000000000e+00 0.000000000000000000e+00 0.000000000000000000e+00 0.000000000000000000e+00 0.000000000000000000e+00 0.000000000000000000e+00 0.000000000000000000e+00 0.000000000000000000e+00 0.000000000000000000e+00 0.000000000000000000e+00 0.000000000000000000e+00 0.000000000000000000e+00 0.000000000000000000e+00 0.000000000000000000e+00 0.000000000000000000e+00 0.000000000000000000e+00 0.000000000000000000e+00 0.000000000000000000e+00 0.000000000000000000e+00 0.000000000000000000e+00 0.000000000000000000e+00 0.000000000000000000e+00 0.000000000000000000e+00 0.000000000000000000e+00 0.000000000000000000e+00 0.000000000000000000e+00 0.000000000000000000e+00 0.000000000000000000e+00 0.000000000000000000e+00 0.000000000000000000e+00 0.000000000000000000e+00 0.000000000000000000e+00 0.000000000000000000e+00 0.000000000000000000e+00 0.000000000000000000e+00 0.000000000000000000e+00 0.000000000000000000e+00 0.000000000000000000e+00 0.000000000000000000e+00 0.000000000000000000e+00 0.000000000000000000e+00 0.000000000000000000e+00 0.000000000000000000e+00 0.000000000000000000e+00 0.000000000000000000e+00 0.000000000000000000e+00 0.000000000000000000e+00 0.000000000000000000e+00 0.000000000000000000e+00 0.000000000000000000e+00 0.000000000000000000e+00 0.000000000000000000e+00 0.000000000000000000e+00 0.000000000000000000e+00 0.000000000000000000e+00 0.000000000000000000e+00 0.000000000000000000e+00 0.000000000000000000e+00 0.000000000000000000e+00 0.000000000000000000e+00 0.000000000000000000e+00 0.000000000000000000e+00 0.000000000000000000e+00 0.000000000000000000e+00 0.000000000000000000e+00 0.000000000000000000e+00 0.000000000000000000e+00 0.000000000000000000e+00 0.000000000000000000e+00 0.000000000000000000e+00 0.000000000000000000e+00 0.000000000000000000e+00 0.000000000000000000e+00 0.000000000000000000e+00 0.000000000000000000e+00 0.000000000000000000e+00 0.000000000000000000e+00 0.000000000000000000e+00 0.000000000000000000e+00 0.000000000000000000e+00 0.000000000000000000e+00 0.000000000000000000e+00 0.000000000000000000e+00 0.000000000000000000e+00 0.000000000000000000e+00 0.000000000000000000e+00 0.000000000000000000e+00 0.000000000000000000e+00 0.000000000000000000e+00 0.000000000000000000e+00 0.000000000000000000e+00 0.000000000000000000e+00 0.000000000000000000e+00 0.000000000000000000e+00 0.000000000000000000e+00 0.000000000000000000e+00 0.000000000000000000e+00 0.000000000000000000e+00 0.000000000000000000e+00 0.000000000000000000e+00 0.000000000000000000e+00 0.000000000000000000e+00 0.000000000000000000e+00 0.000000000000000000e+00 0.000000000000000000e+00 0.000000000000000000e+00 0.000000000000000000e+00 0.000000000000000000e+00 0.000000000000000000e+00 0.000000000000000000e+00 0.000000000000000000e+00 0.000000000000000000e+00 0.000000000000000000e+00 0.000000000000000000e+00 0.000000000000000000e+00 0.000000000000000000e+00 0.000000000000000000e+00 0.000000000000000000e+00 0.000000000000000000e+00 0.000000000000000000e+00 0.000000000000000000e+00 0.000000000000000000e+00 0.000000000000000000e+00 0.000000000000000000e+00 0.000000000000000000e+00 0.000000000000000000e+00 0.000000000000000000e+00 0.000000000000000000e+00 0.000000000000000000e+00 0.000000000000000000e+00 0.000000000000000000e+00 0.000000000000000000e+00 0.000000000000000000e+00 0.000000000000000000e+00 0.000000000000000000e+00 0.000000000000000000e+00 0.000000000000000000e+00 0.000000000000000000e+00 0.000000000000000000e+00 0.000000000000000000e+00 0.000000000000000000e+00 0.000000000000000000e+00 0.000000000000000000e+00 0.000000000000000000e+00 0.000000000000000000e+00 0.000000000000000000e+00 0.000000000000000000e+00 0.000000000000000000e+00 0.000000000000000000e+00 0.000000000000000000e+00 0.000000000000000000e+00 0.000000000000000000e+00 0.000000000000000000e+00 0.000000000000000000e+00 0.000000000000000000e+00 0.000000000000000000e+00 0.000000000000000000e+00 0.000000000000000000e+00 0.000000000000000000e+00 0.000000000000000000e+00 0.000000000000000000e+00 0.000000000000000000e+00 0.000000000000000000e+00 0.000000000000000000e+00 0.000000000000000000e+00 0.000000000000000000e+00 0.000000000000000000e+00 0.000000000000000000e+00 0.000000000000000000e+00 0.000000000000000000e+00 0.000000000000000000e+00 0.000000000000000000e+00 0.000000000000000000e+00 0.000000000000000000e+00 0.000000000000000000e+00 0.000000000000000000e+00 0.000000000000000000e+00 0.000000000000000000e+00 0.000000000000000000e+00 0.000000000000000000e+00 0.000000000000000000e+00 0.000000000000000000e+00 0.000000000000000000e+00 0.000000000000000000e+00 0.000000000000000000e+00 0.000000000000000000e+00 0.000000000000000000e+00 0.000000000000000000e+00 0.000000000000000000e+00 0.000000000000000000e+00 0.000000000000000000e+00 0.000000000000000000e+00 0.000000000000000000e+00 0.000000000000000000e+00 0.000000000000000000e+00 0.000000000000000000e+00 0.000000000000000000e+00 0.000000000000000000e+00 0.000000000000000000e+00 0.000000000000000000e+00 0.000000000000000000e+00 0.000000000000000000e+00 0.000000000000000000e+00 0.000000000000000000e+00 0.000000000000000000e+00 0.000000000000000000e+00 0.000000000000000000e+00 0.000000000000000000e+00 0.000000000000000000e+00 0.000000000000000000e+00 0.000000000000000000e+00 0.000000000000000000e+00 0.000000000000000000e+00 0.000000000000000000e+00 0.000000000000000000e+00 0.000000000000000000e+00 0.000000000000000000e+00 0.000000000000000000e+00 0.000000000000000000e+00 0.000000000000000000e+00 0.000000000000000000e+00 0.000000000000000000e+00 0.000000000000000000e+00 0.000000000000000000e+00 0.000000000000000000e+00 0.000000000000000000e+00 0.000000000000000000e+00 0.000000000000000000e+00 0.000000000000000000e+00 0.000000000000000000e+00 0.000000000000000000e+00 0.000000000000000000e+00 0.000000000000000000e+00 0.000000000000000000e+00 0.000000000000000000e+00 0.000000000000000000e+00 0.000000000000000000e+00 0.000000000000000000e+00 0.000000000000000000e+00 0.000000000000000000e+00 0.000000000000000000e+00 0.000000000000000000e+00 0.000000000000000000e+00 0.000000000000000000e+00 0.000000000000000000e+00 0.000000000000000000e+00 0.000000000000000000e+00 0.000000000000000000e+00 0.000000000000000000e+00 0.000000000000000000e+00 0.000000000000000000e+00 0.000000000000000000e+00 0.000000000000000000e+00 0.000000000000000000e+00 0.000000000000000000e+00 0.000000000000000000e+00 0.000000000000000000e+00 0.000000000000000000e+00 0.000000000000000000e+00 0.000000000000000000e+00 0.000000000000000000e+00 0.000000000000000000e+00 0.000000000000000000e+00 0.000000000000000000e+00 0.000000000000000000e+00 0.000000000000000000e+00 0.000000000000000000e+00 0.000000000000000000e+00 0.000000000000000000e+00 0.000000000000000000e+00 0.000000000000000000e+00 0.000000000000000000e+00 0.000000000000000000e+00 0.000000000000000000e+00 0.000000000000000000e+00 0.000000000000000000e+00 0.000000000000000000e+00 0.000000000000000000e+00 0.000000000000000000e+00 0.000000000000000000e+00 0.000000000000000000e+00 0.000000000000000000e+00 0.000000000000000000e+00 0.000000000000000000e+00 0.000000000000000000e+00 0.000000000000000000e+00 0.000000000000000000e+00 0.000000000000000000e+00 0.000000000000000000e+00 0.000000000000000000e+00 0.000000000000000000e+00 0.000000000000000000e+00 0.000000000000000000e+00 0.000000000000000000e+00 0.000000000000000000e+00 0.000000000000000000e+00 0.000000000000000000e+00 0.000000000000000000e+00 0.000000000000000000e+00 0.000000000000000000e+00 0.000000000000000000e+00 0.000000000000000000e+00 0.000000000000000000e+00 0.000000000000000000e+00 0.000000000000000000e+00 0.000000000000000000e+00 0.000000000000000000e+00 0.000000000000000000e+00 0.000000000000000000e+00 0.000000000000000000e+00 0.000000000000000000e+00 0.000000000000000000e+00 0.000000000000000000e+00 0.000000000000000000e+00 0.000000000000000000e+00 0.000000000000000000e+00 0.000000000000000000e+00 0.000000000000000000e+00 0.000000000000000000e+00 0.000000000000000000e+00 0.000000000000000000e+00 0.000000000000000000e+00 0.000000000000000000e+00 0.000000000000000000e+00 0.000000000000000000e+00 0.000000000000000000e+00 0.000000000000000000e+00 0.000000000000000000e+00 0.000000000000000000e+00 0.000000000000000000e+00 0.000000000000000000e+00 0.000000000000000000e+00 0.000000000000000000e+00 0.000000000000000000e+00 0.000000000000000000e+00 0.000000000000000000e+00 0.000000000000000000e+00 0.000000000000000000e+00 0.000000000000000000e+00 0.000000000000000000e+00 0.000000000000000000e+00 0.000000000000000000e+00 0.000000000000000000e+00 0.000000000000000000e+00 0.000000000000000000e+00 0.000000000000000000e+00 0.000000000000000000e+00 0.000000000000000000e+00 0.000000000000000000e+00 0.000000000000000000e+00 0.000000000000000000e+00 0.000000000000000000e+00 0.000000000000000000e+00 0.000000000000000000e+00 0.000000000000000000e+00 0.000000000000000000e+00 0.000000000000000000e+00 0.000000000000000000e+00 0.000000000000000000e+00 0.000000000000000000e+00 0.000000000000000000e+00 0.000000000000000000e+00 0.000000000000000000e+00 0.000000000000000000e+00 0.000000000000000000e+00 0.000000000000000000e+00 0.000000000000000000e+00 0.000000000000000000e+00 0.000000000000000000e+00 0.000000000000000000e+00 0.000000000000000000e+00 0.000000000000000000e+00 0.000000000000000000e+00 0.000000000000000000e+00 0.000000000000000000e+00 0.000000000000000000e+00 0.000000000000000000e+00 0.000000000000000000e+00 0.000000000000000000e+00 0.000000000000000000e+00 0.000000000000000000e+00 0.000000000000000000e+00 0.000000000000000000e+00 0.000000000000000000e+00 0.000000000000000000e+00 0.000000000000000000e+00 0.000000000000000000e+00 0.000000000000000000e+00 0.000000000000000000e+00 0.000000000000000000e+00 0.000000000000000000e+00 0.000000000000000000e+00 0.000000000000000000e+00 0.000000000000000000e+00 0.000000000000000000e+00 0.000000000000000000e+00 0.000000000000000000e+00 0.000000000000000000e+00 0.000000000000000000e+00 0.000000000000000000e+00 0.000000000000000000e+00 0.000000000000000000e+00 0.000000000000000000e+00 0.000000000000000000e+00 0.000000000000000000e+00 0.000000000000000000e+00 0.000000000000000000e+00 0.000000000000000000e+00 0.000000000000000000e+00 0.000000000000000000e+00 0.000000000000000000e+00 0.000000000000000000e+00 0.000000000000000000e+00 0.000000000000000000e+00 0.000000000000000000e+00 0.000000000000000000e+00 0.000000000000000000e+00 0.000000000000000000e+00 0.000000000000000000e+00 0.000000000000000000e+00 0.000000000000000000e+00 0.000000000000000000e+00 0.000000000000000000e+00 0.000000000000000000e+00 0.000000000000000000e+00 0.000000000000000000e+00 0.000000000000000000e+00 0.000000000000000000e+00 0.000000000000000000e+00 0.000000000000000000e+00 0.000000000000000000e+00 0.000000000000000000e+00 0.000000000000000000e+00 0.000000000000000000e+00 0.000000000000000000e+00 0.000000000000000000e+00 0.000000000000000000e+00 0.000000000000000000e+00 0.000000000000000000e+00 0.000000000000000000e+00 0.000000000000000000e+00 0.000000000000000000e+00 0.000000000000000000e+00 0.000000000000000000e+00 0.000000000000000000e+00 0.000000000000000000e+00 0.000000000000000000e+00 0.000000000000000000e+00 0.000000000000000000e+00 0.000000000000000000e+00 0.000000000000000000e+00 0.000000000000000000e+00 0.000000000000000000e+00 0.000000000000000000e+00 0.000000000000000000e+00 0.000000000000000000e+00 0.000000000000000000e+00 0.000000000000000000e+00 0.000000000000000000e+00 0.000000000000000000e+00 0.000000000000000000e+00 0.000000000000000000e+00 0.000000000000000000e+00 0.000000000000000000e+00 0.000000000000000000e+00 0.000000000000000000e+00 0.000000000000000000e+00 0.000000000000000000e+00 0.000000000000000000e+00 0.000000000000000000e+00 0.000000000000000000e+00 0.000000000000000000e+00 0.000000000000000000e+00 0.000000000000000000e+00 0.000000000000000000e+00 0.000000000000000000e+00 0.000000000000000000e+00 0.000000000000000000e+00 0.000000000000000000e+00 0.000000000000000000e+00 0.000000000000000000e+00 0.000000000000000000e+00 0.000000000000000000e+00 0.000000000000000000e+00 0.000000000000000000e+00 0.000000000000000000e+00 0.000000000000000000e+00 0.000000000000000000e+00 0.000000000000000000e+00 0.000000000000000000e+00 0.000000000000000000e+00 0.000000000000000000e+00 0.000000000000000000e+00 0.000000000000000000e+00 0.000000000000000000e+00 0.000000000000000000e+00 0.000000000000000000e+00 0.000000000000000000e+00 0.000000000000000000e+00 0.000000000000000000e+00 0.000000000000000000e+00 0.000000000000000000e+00 0.000000000000000000e+00 0.000000000000000000e+00 0.000000000000000000e+00 0.000000000000000000e+00 0.000000000000000000e+00 0.000000000000000000e+00 0.000000000000000000e+00 0.000000000000000000e+00 0.000000000000000000e+00 0.000000000000000000e+00 0.000000000000000000e+00 0.000000000000000000e+00 0.000000000000000000e+00 0.000000000000000000e+00 0.000000000000000000e+00 0.000000000000000000e+00 0.000000000000000000e+00 0.000000000000000000e+00 0.000000000000000000e+00 0.000000000000000000e+00 0.000000000000000000e+00 0.000000000000000000e+00 0.000000000000000000e+00 0.000000000000000000e+00 0.000000000000000000e+00 0.000000000000000000e+00 0.000000000000000000e+00 0.000000000000000000e+00 0.000000000000000000e+00 0.000000000000000000e+00 0.000000000000000000e+00 0.000000000000000000e+00 0.000000000000000000e+00 0.000000000000000000e+00 0.000000000000000000e+00 0.000000000000000000e+00 0.000000000000000000e+00 0.000000000000000000e+00 0.000000000000000000e+00 0.000000000000000000e+00 0.000000000000000000e+00 0.000000000000000000e+00 0.000000000000000000e+00 0.000000000000000000e+00 0.000000000000000000e+00 0.000000000000000000e+00 0.000000000000000000e+00 0.000000000000000000e+00 0.000000000000000000e+00 0.000000000000000000e+00 0.000000000000000000e+00 0.000000000000000000e+00 0.000000000000000000e+00 0.000000000000000000e+00 0.000000000000000000e+00 0.000000000000000000e+00 0.000000000000000000e+00 0.000000000000000000e+00 0.000000000000000000e+00 0.000000000000000000e+00 0.000000000000000000e+00 0.000000000000000000e+00 0.000000000000000000e+00 0.000000000000000000e+00 0.000000000000000000e+00 0.000000000000000000e+00 0.000000000000000000e+00 0.000000000000000000e+00 0.000000000000000000e+00 0.000000000000000000e+00 0.000000000000000000e+00 0.000000000000000000e+00 0.000000000000000000e+00 0.000000000000000000e+00 0.000000000000000000e+00 0.000000000000000000e+00 0.000000000000000000e+00 0.000000000000000000e+00 0.000000000000000000e+00 0.000000000000000000e+00 0.000000000000000000e+00 0.000000000000000000e+00 0.000000000000000000e+00 0.000000000000000000e+00 0.000000000000000000e+00 0.000000000000000000e+00 0.000000000000000000e+00 0.000000000000000000e+00 0.000000000000000000e+00 0.000000000000000000e+00 0.000000000000000000e+00 0.000000000000000000e+00 0.000000000000000000e+00 0.000000000000000000e+00 0.000000000000000000e+00 0.000000000000000000e+00 0.000000000000000000e+00 0.000000000000000000e+00 0.000000000000000000e+00 0.000000000000000000e+00 0.000000000000000000e+00 0.000000000000000000e+00 0.000000000000000000e+00 0.000000000000000000e+00 0.000000000000000000e+00 0.000000000000000000e+00 0.000000000000000000e+00 0.000000000000000000e+00 0.000000000000000000e+00 0.000000000000000000e+00 0.000000000000000000e+00 0.000000000000000000e+00 0.000000000000000000e+00 0.000000000000000000e+00 0.000000000000000000e+00 0.000000000000000000e+00 0.000000000000000000e+00 0.000000000000000000e+00 0.000000000000000000e+00 0.000000000000000000e+00 0.000000000000000000e+00 0.000000000000000000e+00 0.000000000000000000e+00 0.000000000000000000e+00 0.000000000000000000e+00 0.000000000000000000e+00 0.000000000000000000e+00 0.000000000000000000e+00 0.000000000000000000e+00 0.000000000000000000e+00 0.000000000000000000e+00 0.000000000000000000e+00 0.000000000000000000e+00 0.000000000000000000e+00 0.000000000000000000e+00 0.000000000000000000e+00 0.000000000000000000e+00 0.000000000000000000e+00 0.000000000000000000e+00 0.000000000000000000e+00 0.000000000000000000e+00 0.000000000000000000e+00 0.000000000000000000e+00 0.000000000000000000e+00 0.000000000000000000e+00 0.000000000000000000e+00 0.000000000000000000e+00 0.000000000000000000e+00 0.000000000000000000e+00 0.000000000000000000e+00 0.000000000000000000e+00 0.000000000000000000e+00 0.000000000000000000e+00 0.000000000000000000e+00 0.000000000000000000e+00 0.000000000000000000e+00 0.000000000000000000e+00 0.000000000000000000e+00 0.000000000000000000e+00 0.000000000000000000e+00 0.000000000000000000e+00 0.000000000000000000e+00 0.000000000000000000e+00 0.000000000000000000e+00 0.000000000000000000e+00 0.000000000000000000e+00 0.000000000000000000e+00 0.000000000000000000e+00 0.000000000000000000e+00 0.000000000000000000e+00 0.000000000000000000e+00 5.600000000000000000e+01 1.350000000000000000e+02 2.410000000000000000e+02 3.150000000000000000e+02 4.070000000000000000e+02 4.650000000000000000e+02 4.670000000000000000e+02 5.550000000000000000e+02 5.080000000000000000e+02 6.130000000000000000e+02 6.720000000000000000e+02 6.650000000000000000e+02 6.800000000000000000e+02 6.470000000000000000e+02 7.310000000000000000e+02 7.390000000000000000e+02 8.060000000000000000e+02 8.030000000000000000e+02 8.280000000000000000e+02 8.830000000000000000e+02 8.850000000000000000e+02 8.560000000000000000e+02 8.340000000000000000e+02 8.350000000000000000e+02 8.490000000000000000e+02 8.600000000000000000e+02 8.820000000000000000e+02 8.870000000000000000e+02 9.710000000000000000e+02 9.350000000000000000e+02 1.003000000000000000e+03 1.059000000000000000e+03 1.020000000000000000e+03 1.087000000000000000e+03 1.110000000000000000e+03 1.102000000000000000e+03 1.085000000000000000e+03 1.115000000000000000e+03 1.094000000000000000e+03 1.134000000000000000e+03 1.071000000000000000e+03 1.263000000000000000e+03 1.250000000000000000e+03 1.267000000000000000e+03 1.270000000000000000e+03 1.293000000000000000e+03 1.312000000000000000e+03 1.338000000000000000e+03 1.367000000000000000e+03 1.469000000000000000e+03 1.457000000000000000e+03 1.442000000000000000e+03 1.471000000000000000e+03 1.417000000000000000e+03 1.378000000000000000e+03 1.403000000000000000e+03 1.442000000000000000e+03 1.409000000000000000e+03 1.458000000000000000e+03 1.504000000000000000e+03 1.372000000000000000e+03 1.452000000000000000e+03 1.373000000000000000e+03 1.432000000000000000e+03 1.475000000000000000e+03 1.434000000000000000e+03 1.461000000000000000e+03 1.451000000000000000e+03 1.381000000000000000e+03 1.420000000000000000e+03 1.353000000000000000e+03 1.346000000000000000e+03 1.427000000000000000e+03 1.421000000000000000e+03 1.405000000000000000e+03 1.337000000000000000e+03 1.449000000000000000e+03 1.515000000000000000e+03 1.510000000000000000e+03 1.519000000000000000e+03 1.567000000000000000e+03 1.663000000000000000e+03 1.725000000000000000e+03 1.653000000000000000e+03 1.698000000000000000e+03 1.642000000000000000e+03 1.734000000000000000e+03 1.620000000000000000e+03 1.691000000000000000e+03 1.735000000000000000e+03 1.832000000000000000e+03 1.690000000000000000e+03 1.607000000000000000e+03 1.631000000000000000e+03 1.725000000000000000e+03 1.605000000000000000e+03 1.657000000000000000e+03 1.619000000000000000e+03 1.730000000000000000e+03 1.651000000000000000e+03 1.681000000000000000e+03 1.734000000000000000e+03 1.684000000000000000e+03 1.705000000000000000e+03 1.751000000000000000e+03 1.652000000000000000e+03 1.786000000000000000e+03 1.710000000000000000e+03 1.730000000000000000e+03 1.715000000000000000e+03 1.753000000000000000e+03 1.748000000000000000e+03 1.779000000000000000e+03 1.749000000000000000e+03 1.854000000000000000e+03 1.860000000000000000e+03 1.872000000000000000e+03 1.726000000000000000e+03 1.866000000000000000e+03 1.816000000000000000e+03 1.851000000000000000e+03 1.833000000000000000e+03 1.877000000000000000e+03 1.871000000000000000e+03 1.858000000000000000e+03 1.856000000000000000e+03 1.944000000000000000e+03 1.828000000000000000e+03 2.019000000000000000e+03 1.866000000000000000e+03 1.965000000000000000e+03 2.001000000000000000e+03 2.019000000000000000e+03 1.935000000000000000e+03 1.986000000000000000e+03 1.872000000000000000e+03 1.871000000000000000e+03 1.886000000000000000e+03 1.969000000000000000e+03 1.958000000000000000e+03 1.931000000000000000e+03 2.009000000000000000e+03 2.004000000000000000e+03 1.928000000000000000e+03 1.908000000000000000e+03 1.931000000000000000e+03 1.924000000000000000e+03 1.972000000000000000e+03 2.019000000000000000e+03 1.948000000000000000e+03 1.951000000000000000e+03 1.951000000000000000e+03 2.019000000000000000e+03 2.026000000000000000e+03 1.916000000000000000e+03 2.115000000000000000e+03 2.086000000000000000e+03 1.996000000000000000e+03 1.980000000000000000e+03 2.026000000000000000e+03 2.193000000000000000e+03 1.966000000000000000e+03 2.037000000000000000e+03 1.959000000000000000e+03 1.993000000000000000e+03 2.014000000000000000e+03 2.093000000000000000e+03 2.056000000000000000e+03 2.126000000000000000e+03 2.016000000000000000e+03 1.979000000000000000e+03 2.065000000000000000e+03 2.047000000000000000e+03 2.028000000000000000e+03 2.004000000000000000e+03 2.032000000000000000e+03 2.171000000000000000e+03 2.063000000000000000e+03 2.116000000000000000e+03 2.049000000000000000e+03 2.075000000000000000e+03 2.132000000000000000e+03 2.091000000000000000e+03 2.012000000000000000e+03 2.017000000000000000e+03 2.059000000000000000e+03 2.088000000000000000e+03 2.108000000000000000e+03 2.071000000000000000e+03 2.056000000000000000e+03 2.078000000000000000e+03 2.031000000000000000e+03 2.059000000000000000e+03 2.049000000000000000e+03 2.149000000000000000e+03 2.090000000000000000e+03 2.109000000000000000e+03 2.024000000000000000e+03 2.102000000000000000e+03 2.084000000000000000e+03 2.179000000000000000e+03 2.071000000000000000e+03 2.256000000000000000e+03 2.194000000000000000e+03 2.218000000000000000e+03 2.216000000000000000e+03 2.163000000000000000e+03 2.161000000000000000e+03 2.185000000000000000e+03 2.128000000000000000e+03 2.183000000000000000e+03 2.239000000000000000e+03 2.252000000000000000e+03 2.151000000000000000e+03 2.235000000000000000e+03 2.163000000000000000e+03 2.251000000000000000e+03 2.344000000000000000e+03 2.213000000000000000e+03 2.328000000000000000e+03 2.408000000000000000e+03 2.386000000000000000e+03 2.253000000000000000e+03 2.343000000000000000e+03 2.255000000000000000e+03 2.304000000000000000e+03 2.342000000000000000e+03 2.228000000000000000e+03 2.275000000000000000e+03 2.372000000000000000e+03 2.356000000000000000e+03 2.296000000000000000e+03 2.242000000000000000e+03 2.287000000000000000e+03 2.364000000000000000e+03 2.346000000000000000e+03 2.328000000000000000e+03 2.392000000000000000e+03 2.318000000000000000e+03 2.374000000000000000e+03 2.373000000000000000e+03 2.333000000000000000e+03 2.361000000000000000e+03 2.385000000000000000e+03 2.417000000000000000e+03 2.369000000000000000e+03 2.336000000000000000e+03 2.285000000000000000e+03 2.313000000000000000e+03 2.494000000000000000e+03 2.573000000000000000e+03 2.545000000000000000e+03 2.500000000000000000e+03 2.474000000000000000e+03 2.501000000000000000e+03 2.533000000000000000e+03 2.520000000000000000e+03 2.525000000000000000e+03 2.491000000000000000e+03 2.558000000000000000e+03 2.497000000000000000e+03 2.494000000000000000e+03 2.347000000000000000e+03 2.389000000000000000e+03 2.567000000000000000e+03 2.489000000000000000e+03 2.424000000000000000e+03 2.440000000000000000e+03 2.447000000000000000e+03 2.358000000000000000e+03 2.545000000000000000e+03 2.544000000000000000e+03 2.447000000000000000e+03 2.401000000000000000e+03 2.405000000000000000e+03 2.420000000000000000e+03 2.394000000000000000e+03 2.331000000000000000e+03 2.345000000000000000e+03 2.341000000000000000e+03 2.332000000000000000e+03 2.302000000000000000e+03 2.302000000000000000e+03 2.272000000000000000e+03 2.317000000000000000e+03 2.341000000000000000e+03 2.325000000000000000e+03 2.312000000000000000e+03 2.350000000000000000e+03 2.334000000000000000e+03 2.242000000000000000e+03 2.305000000000000000e+03 2.284000000000000000e+03 2.358000000000000000e+03 2.401000000000000000e+03 2.429000000000000000e+03 2.389000000000000000e+03 2.293000000000000000e+03 2.388000000000000000e+03 2.405000000000000000e+03 2.397000000000000000e+03 2.365000000000000000e+03 2.414000000000000000e+03 2.386000000000000000e+03 2.472000000000000000e+03 2.387000000000000000e+03 2.544000000000000000e+03 2.592000000000000000e+03 2.414000000000000000e+03 2.423000000000000000e+03 2.516000000000000000e+03 2.554000000000000000e+03 2.422000000000000000e+03 2.496000000000000000e+03 2.496000000000000000e+03 2.602000000000000000e+03 2.574000000000000000e+03 2.488000000000000000e+03 2.637000000000000000e+03 2.559000000000000000e+03 2.629000000000000000e+03 2.580000000000000000e+03 2.548000000000000000e+03 2.609000000000000000e+03 2.526000000000000000e+03 2.547000000000000000e+03 2.511000000000000000e+03 2.513000000000000000e+03 2.553000000000000000e+03 2.526000000000000000e+03 2.619000000000000000e+03 2.464000000000000000e+03 2.518000000000000000e+03 2.617000000000000000e+03 2.557000000000000000e+03 2.553000000000000000e+03 2.574000000000000000e+03 2.561000000000000000e+03 2.551000000000000000e+03 2.490000000000000000e+03 2.514000000000000000e+03 2.474000000000000000e+03 2.402000000000000000e+03 2.461000000000000000e+03 2.538000000000000000e+03 2.393000000000000000e+03 2.464000000000000000e+03 2.481000000000000000e+03 2.601000000000000000e+03 2.650000000000000000e+03 2.668000000000000000e+03 2.649000000000000000e+03 2.537000000000000000e+03 2.650000000000000000e+03 2.722000000000000000e+03 2.600000000000000000e+03 2.523000000000000000e+03 2.676000000000000000e+03 2.621000000000000000e+03 2.512000000000000000e+03 2.557000000000000000e+03 2.542000000000000000e+03 2.573000000000000000e+03 2.699000000000000000e+03 2.659000000000000000e+03 2.630000000000000000e+03 2.657000000000000000e+03 2.561000000000000000e+03 2.600000000000000000e+03 2.755000000000000000e+03 2.591000000000000000e+03 2.770000000000000000e+03 2.691000000000000000e+03 2.716000000000000000e+03 2.776000000000000000e+03 2.693000000000000000e+03 2.681000000000000000e+03 2.663000000000000000e+03 2.771000000000000000e+03 2.594000000000000000e+03 2.662000000000000000e+03 2.588000000000000000e+03 2.534000000000000000e+03 2.589000000000000000e+03 2.599000000000000000e+03 2.544000000000000000e+03 2.600000000000000000e+03 2.530000000000000000e+03 2.637000000000000000e+03 2.564000000000000000e+03 2.612000000000000000e+03 2.483000000000000000e+03 2.563000000000000000e+03 2.586000000000000000e+03 2.680000000000000000e+03 2.625000000000000000e+03 2.593000000000000000e+03 2.554000000000000000e+03 2.587000000000000000e+03 2.557000000000000000e+03 2.610000000000000000e+03 2.579000000000000000e+03 2.652000000000000000e+03 2.720000000000000000e+03 2.737000000000000000e+03 2.755000000000000000e+03 2.553000000000000000e+03 2.436000000000000000e+03 2.548000000000000000e+03 2.525000000000000000e+03 2.488000000000000000e+03 2.630000000000000000e+03 2.485000000000000000e+03 2.546000000000000000e+03 2.629000000000000000e+03 2.585000000000000000e+03 2.576000000000000000e+03 2.591000000000000000e+03 2.746000000000000000e+03 2.750000000000000000e+03 2.750000000000000000e+03 2.755000000000000000e+03 2.697000000000000000e+03 2.731000000000000000e+03 2.689000000000000000e+03 2.616000000000000000e+03 2.730000000000000000e+03 2.592000000000000000e+03 2.721000000000000000e+03 2.627000000000000000e+03 2.660000000000000000e+03 2.504000000000000000e+03 2.599000000000000000e+03 2.545000000000000000e+03 2.677000000000000000e+03 2.633000000000000000e+03 2.550000000000000000e+03 2.744000000000000000e+03 2.675000000000000000e+03 2.761000000000000000e+03 2.815000000000000000e+03 2.712000000000000000e+03 2.639000000000000000e+03 2.750000000000000000e+03 2.717000000000000000e+03 2.729000000000000000e+03 2.773000000000000000e+03 2.628000000000000000e+03 2.710000000000000000e+03 2.629000000000000000e+03 2.655000000000000000e+03 2.756000000000000000e+03 2.622000000000000000e+03 2.634000000000000000e+03 2.664000000000000000e+03 2.585000000000000000e+03 2.744000000000000000e+03 2.789000000000000000e+03 2.724000000000000000e+03 2.807000000000000000e+03 2.802000000000000000e+03 2.825000000000000000e+03 2.790000000000000000e+03 2.703000000000000000e+03 2.716000000000000000e+03 2.751000000000000000e+03 2.684000000000000000e+03 2.658000000000000000e+03 2.670000000000000000e+03 2.517000000000000000e+03 2.610000000000000000e+03 2.555000000000000000e+03 2.696000000000000000e+03 2.517000000000000000e+03 2.663000000000000000e+03 2.586000000000000000e+03 2.566000000000000000e+03 2.647000000000000000e+03 2.551000000000000000e+03 2.701000000000000000e+03 2.614000000000000000e+03 2.565000000000000000e+03 2.641000000000000000e+03 2.612000000000000000e+03 2.604000000000000000e+03 2.670000000000000000e+03 2.609000000000000000e+03 2.603000000000000000e+03 2.553000000000000000e+03 2.587000000000000000e+03 2.599000000000000000e+03 2.625000000000000000e+03 2.580000000000000000e+03 2.593000000000000000e+03 2.738000000000000000e+03 2.736000000000000000e+03 2.688000000000000000e+03 2.744000000000000000e+03 2.737000000000000000e+03 2.773000000000000000e+03 2.681000000000000000e+03 2.622000000000000000e+03 2.651000000000000000e+03 2.584000000000000000e+03 2.575000000000000000e+03 2.525000000000000000e+03 2.659000000000000000e+03 2.572000000000000000e+03 2.581000000000000000e+03 2.500000000000000000e+03 2.652000000000000000e+03 2.568000000000000000e+03 2.603000000000000000e+03 2.637000000000000000e+03 2.735000000000000000e+03 2.599000000000000000e+03 2.770000000000000000e+03 2.674000000000000000e+03 2.547000000000000000e+03 2.621000000000000000e+03 2.447000000000000000e+03 2.483000000000000000e+03 2.590000000000000000e+03 2.663000000000000000e+03 2.632000000000000000e+03 2.687000000000000000e+03 2.630000000000000000e+03 2.675000000000000000e+03 2.613000000000000000e+03 2.615000000000000000e+03 2.634000000000000000e+03 2.633000000000000000e+03 2.736000000000000000e+03 2.569000000000000000e+03 2.543000000000000000e+03 2.564000000000000000e+03 2.607000000000000000e+03 2.610000000000000000e+03 2.642000000000000000e+03 2.756000000000000000e+03 2.704000000000000000e+03 2.781000000000000000e+03 2.771000000000000000e+03 2.688000000000000000e+03 2.611000000000000000e+03 2.596000000000000000e+03 2.684000000000000000e+03 2.530000000000000000e+03 2.568000000000000000e+03 2.578000000000000000e+03 2.657000000000000000e+03 2.598000000000000000e+03 2.576000000000000000e+03 2.669000000000000000e+03 2.604000000000000000e+03 2.683000000000000000e+03 2.668000000000000000e+03 2.588000000000000000e+03 2.601000000000000000e+03 2.586000000000000000e+03 2.498000000000000000e+03 2.505000000000000000e+03 2.458000000000000000e+03 2.569000000000000000e+03 2.584000000000000000e+03 2.582000000000000000e+03 2.625000000000000000e+03 2.726000000000000000e+03 2.632000000000000000e+03 2.627000000000000000e+03 2.738000000000000000e+03 2.682000000000000000e+03 2.697000000000000000e+03 2.734000000000000000e+03 2.798000000000000000e+03 2.708000000000000000e+03 2.742000000000000000e+03 2.705000000000000000e+03 2.707000000000000000e+03 2.680000000000000000e+03 2.711000000000000000e+03 2.608000000000000000e+03 2.615000000000000000e+03 2.776000000000000000e+03 2.726000000000000000e+03 2.666000000000000000e+03 2.610000000000000000e+03 2.712000000000000000e+03 2.683000000000000000e+03 2.760000000000000000e+03 2.715000000000000000e+03 2.716000000000000000e+03 2.783000000000000000e+03 2.703000000000000000e+03 2.717000000000000000e+03 2.744000000000000000e+03 2.798000000000000000e+03 2.706000000000000000e+03 2.775000000000000000e+03 2.867000000000000000e+03 2.815000000000000000e+03 2.786000000000000000e+03 2.829000000000000000e+03 2.829000000000000000e+03 2.737000000000000000e+03 2.749000000000000000e+03 2.645000000000000000e+03 2.669000000000000000e+03 2.670000000000000000e+03 2.698000000000000000e+03 2.710000000000000000e+03 2.741000000000000000e+03 2.782000000000000000e+03 2.705000000000000000e+03 2.714000000000000000e+03 2.590000000000000000e+03 2.752000000000000000e+03 2.708000000000000000e+03 2.617000000000000000e+03 2.599000000000000000e+03 2.580000000000000000e+03 2.720000000000000000e+03 2.718000000000000000e+03 2.788000000000000000e+03 2.824000000000000000e+03 2.805000000000000000e+03 2.816000000000000000e+03 2.683000000000000000e+03 2.714000000000000000e+03 2.801000000000000000e+03 2.750000000000000000e+03 2.813000000000000000e+03 2.908000000000000000e+03 2.831000000000000000e+03 2.864000000000000000e+03 2.847000000000000000e+03 2.796000000000000000e+03 2.880000000000000000e+03 2.850000000000000000e+03 2.825000000000000000e+03 2.686000000000000000e+03 2.854000000000000000e+03 2.947000000000000000e+03 2.827000000000000000e+03 2.872000000000000000e+03 2.864000000000000000e+03 2.793000000000000000e+03 2.833000000000000000e+03 2.706000000000000000e+03 2.885000000000000000e+03 2.797000000000000000e+03 2.791000000000000000e+03 2.750000000000000000e+03 2.705000000000000000e+03 2.813000000000000000e+03 2.700000000000000000e+03 2.784000000000000000e+03 2.698000000000000000e+03 2.757000000000000000e+03 2.902000000000000000e+03 2.829000000000000000e+03 2.825000000000000000e+03 2.813000000000000000e+03 2.798000000000000000e+03 2.816000000000000000e+03 2.834000000000000000e+03 2.900000000000000000e+03 2.870000000000000000e+03 2.944000000000000000e+03 2.866000000000000000e+03 2.800000000000000000e+03 2.964000000000000000e+03 2.863000000000000000e+03 2.816000000000000000e+03 2.885000000000000000e+03 2.911000000000000000e+03 2.956000000000000000e+03 2.949000000000000000e+03 2.821000000000000000e+03 3.008000000000000000e+03 2.905000000000000000e+03 2.880000000000000000e+03 2.952000000000000000e+03 2.918000000000000000e+03 2.987000000000000000e+03 3.109000000000000000e+03 2.944000000000000000e+03 2.895000000000000000e+03 2.918000000000000000e+03 2.948000000000000000e+03 2.949000000000000000e+03 2.977000000000000000e+03 2.812000000000000000e+03 2.799000000000000000e+03 2.928000000000000000e+03 2.896000000000000000e+03 2.907000000000000000e+03 3.072000000000000000e+03 2.990000000000000000e+03 3.110000000000000000e+03 2.921000000000000000e+03 3.038000000000000000e+03 2.870000000000000000e+03 2.904000000000000000e+03 2.908000000000000000e+03 2.906000000000000000e+03 2.977000000000000000e+03 2.887000000000000000e+03 2.973000000000000000e+03 2.970000000000000000e+03 2.971000000000000000e+03 2.873000000000000000e+03 2.800000000000000000e+03 3.039000000000000000e+03 2.775000000000000000e+03 2.894000000000000000e+03 2.895000000000000000e+03 2.932000000000000000e+03 2.963000000000000000e+03 3.062000000000000000e+03 3.010000000000000000e+03 2.953000000000000000e+03 3.033000000000000000e+03 2.914000000000000000e+03 2.969000000000000000e+03 3.039000000000000000e+03 3.076000000000000000e+03 2.996000000000000000e+03 2.995000000000000000e+03 3.040000000000000000e+03 2.947000000000000000e+03 2.898000000000000000e+03 3.051000000000000000e+03 3.055000000000000000e+03 2.889000000000000000e+03 3.035000000000000000e+03 3.030000000000000000e+03 2.884000000000000000e+03 2.925000000000000000e+03 2.939000000000000000e+03 2.922000000000000000e+03 2.968000000000000000e+03 2.902000000000000000e+03 3.046000000000000000e+03 2.968000000000000000e+03 3.137000000000000000e+03 2.973000000000000000e+03 2.791000000000000000e+03 2.951000000000000000e+03 2.897000000000000000e+03 2.874000000000000000e+03 2.917000000000000000e+03 2.893000000000000000e+03 2.917000000000000000e+03 2.985000000000000000e+03 2.798000000000000000e+03 2.966000000000000000e+03 2.923000000000000000e+03 2.869000000000000000e+03 2.980000000000000000e+03 2.737000000000000000e+03 2.790000000000000000e+03 2.898000000000000000e+03 2.812000000000000000e+03 2.868000000000000000e+03 2.852000000000000000e+03 3.010000000000000000e+03 3.017000000000000000e+03 2.996000000000000000e+03 2.981000000000000000e+03 2.962000000000000000e+03 2.981000000000000000e+03 2.912000000000000000e+03 2.973000000000000000e+03 2.974000000000000000e+03 3.006000000000000000e+03 2.984000000000000000e+03 2.882000000000000000e+03 2.901000000000000000e+03 2.940000000000000000e+03 2.756000000000000000e+03 2.854000000000000000e+03 2.946000000000000000e+03 2.841000000000000000e+03 2.932000000000000000e+03 2.899000000000000000e+03 2.973000000000000000e+03 2.817000000000000000e+03 2.816000000000000000e+03 2.807000000000000000e+03 2.832000000000000000e+03 2.816000000000000000e+03 2.774000000000000000e+03 2.819000000000000000e+03 2.801000000000000000e+03 2.876000000000000000e+03 2.942000000000000000e+03 2.856000000000000000e+03 2.817000000000000000e+03 2.888000000000000000e+03 2.901000000000000000e+03 2.886000000000000000e+03 2.900000000000000000e+03 2.758000000000000000e+03 2.868000000000000000e+03 2.937000000000000000e+03 2.921000000000000000e+03 2.761000000000000000e+03 2.852000000000000000e+03 2.824000000000000000e+03 2.825000000000000000e+03 2.841000000000000000e+03 2.828000000000000000e+03 2.772000000000000000e+03 2.785000000000000000e+03 2.895000000000000000e+03 2.918000000000000000e+03 2.808000000000000000e+03 2.878000000000000000e+03 2.878000000000000000e+03 2.874000000000000000e+03 2.880000000000000000e+03 3.058000000000000000e+03 2.872000000000000000e+03 2.871000000000000000e+03 2.890000000000000000e+03 2.909000000000000000e+03 2.873000000000000000e+03 2.994000000000000000e+03 3.005000000000000000e+03 2.946000000000000000e+03 2.919000000000000000e+03 2.854000000000000000e+03 2.875000000000000000e+03 2.878000000000000000e+03 2.823000000000000000e+03 2.905000000000000000e+03 2.967000000000000000e+03 2.862000000000000000e+03 2.803000000000000000e+03 2.751000000000000000e+03 2.900000000000000000e+03 2.853000000000000000e+03 2.856000000000000000e+03 2.891000000000000000e+03 2.929000000000000000e+03 2.923000000000000000e+03 2.886000000000000000e+03 2.907000000000000000e+03 2.913000000000000000e+03 2.978000000000000000e+03 2.950000000000000000e+03 2.990000000000000000e+03 3.019000000000000000e+03 3.025000000000000000e+03 2.851000000000000000e+03 2.975000000000000000e+03 2.954000000000000000e+03 3.033000000000000000e+03 3.028000000000000000e+03 3.072000000000000000e+03 2.922000000000000000e+03 3.138000000000000000e+03 2.966000000000000000e+03 3.000000000000000000e+03 3.069000000000000000e+03 2.944000000000000000e+03 2.889000000000000000e+03 2.904000000000000000e+03 2.860000000000000000e+03 2.909000000000000000e+03 2.925000000000000000e+03 2.858000000000000000e+03 2.932000000000000000e+03 2.901000000000000000e+03 2.954000000000000000e+03 2.873000000000000000e+03 2.905000000000000000e+03 2.823000000000000000e+03 2.857000000000000000e+03 2.783000000000000000e+03 2.829000000000000000e+03 2.763000000000000000e+03 2.701000000000000000e+03 2.703000000000000000e+03 2.741000000000000000e+03 2.766000000000000000e+03 2.741000000000000000e+03 2.755000000000000000e+03 2.796000000000000000e+03 2.898000000000000000e+03 2.805000000000000000e+03 2.928000000000000000e+03 2.819000000000000000e+03 2.733000000000000000e+03 2.761000000000000000e+03 2.766000000000000000e+03 2.704000000000000000e+03 2.798000000000000000e+03 2.810000000000000000e+03 2.712000000000000000e+03 2.807000000000000000e+03 2.788000000000000000e+03 2.762000000000000000e+03 2.834000000000000000e+03 2.721000000000000000e+03 2.862000000000000000e+03 2.699000000000000000e+03 2.856000000000000000e+03 2.715000000000000000e+03 2.736000000000000000e+03 2.816000000000000000e+03 2.698000000000000000e+03 2.803000000000000000e+03 2.848000000000000000e+03 2.936000000000000000e+03 2.838000000000000000e+03 2.828000000000000000e+03 2.692000000000000000e+03 2.773000000000000000e+03 2.812000000000000000e+03 2.708000000000000000e+03 2.833000000000000000e+03 2.776000000000000000e+03 2.777000000000000000e+03 2.732000000000000000e+03 2.945000000000000000e+03 2.907000000000000000e+03 2.950000000000000000e+03 2.904000000000000000e+03 2.917000000000000000e+03 3.010000000000000000e+03 2.958000000000000000e+03 2.812000000000000000e+03 2.875000000000000000e+03 3.103000000000000000e+03 3.001000000000000000e+03 2.915000000000000000e+03 2.962000000000000000e+03 3.032000000000000000e+03 3.066000000000000000e+03 2.928000000000000000e+03 3.003000000000000000e+03 2.939000000000000000e+03 2.913000000000000000e+03 2.965000000000000000e+03 2.990000000000000000e+03 2.933000000000000000e+03 2.943000000000000000e+03 2.938000000000000000e+03 2.939000000000000000e+03 2.938000000000000000e+03 2.912000000000000000e+03 2.834000000000000000e+03 2.896000000000000000e+03 2.861000000000000000e+03 2.942000000000000000e+03 3.030000000000000000e+03 3.078000000000000000e+03 3.071000000000000000e+03 2.999000000000000000e+03 2.983000000000000000e+03 3.117000000000000000e+03 2.980000000000000000e+03 3.153000000000000000e+03 3.126000000000000000e+03 3.054000000000000000e+03 3.098000000000000000e+03 3.031000000000000000e+03 3.003000000000000000e+03 3.090000000000000000e+03 3.186000000000000000e+03 3.117000000000000000e+03 3.173000000000000000e+03 3.149000000000000000e+03 3.079000000000000000e+03 2.972000000000000000e+03 3.126000000000000000e+03 3.009000000000000000e+03 3.023000000000000000e+03 2.974000000000000000e+03 3.083000000000000000e+03 2.934000000000000000e+03 3.066000000000000000e+03 2.942000000000000000e+03 3.123000000000000000e+03 3.100000000000000000e+03 3.146000000000000000e+03 3.055000000000000000e+03 3.117000000000000000e+03 3.018000000000000000e+03 3.076000000000000000e+03 2.897000000000000000e+03 2.937000000000000000e+03 2.933000000000000000e+03 3.062000000000000000e+03 3.025000000000000000e+03 3.063000000000000000e+03 3.017000000000000000e+03 3.041000000000000000e+03 2.995000000000000000e+03 2.922000000000000000e+03 2.891000000000000000e+03 2.992000000000000000e+03 2.925000000000000000e+03 3.087000000000000000e+03 3.025000000000000000e+03 3.011000000000000000e+03 3.006000000000000000e+03 3.107000000000000000e+03 3.149000000000000000e+03 2.918000000000000000e+03 3.125000000000000000e+03 3.060000000000000000e+03 2.999000000000000000e+03 2.952000000000000000e+03 2.929000000000000000e+03 2.984000000000000000e+03 3.082000000000000000e+03 3.154000000000000000e+03 3.021000000000000000e+03 2.998000000000000000e+03 2.983000000000000000e+03 2.887000000000000000e+03 2.937000000000000000e+03 3.068000000000000000e+03 2.976000000000000000e+03 2.927000000000000000e+03 2.888000000000000000e+03 2.892000000000000000e+03 2.980000000000000000e+03 3.012000000000000000e+03 3.010000000000000000e+03 3.085000000000000000e+03 3.008000000000000000e+03 3.141000000000000000e+03 3.095000000000000000e+03 3.097000000000000000e+03 3.265000000000000000e+03 3.021000000000000000e+03 3.032000000000000000e+03 3.098000000000000000e+03 3.111000000000000000e+03 3.070000000000000000e+03 3.108000000000000000e+03 2.981000000000000000e+03 3.017000000000000000e+03 3.108000000000000000e+03 3.010000000000000000e+03 3.127000000000000000e+03 3.010000000000000000e+03 3.078000000000000000e+03 3.143000000000000000e+03 3.122000000000000000e+03 3.156000000000000000e+03 3.242000000000000000e+03 3.165000000000000000e+03 3.178000000000000000e+03 3.183000000000000000e+03 3.255000000000000000e+03 3.293000000000000000e+03 3.192000000000000000e+03 3.237000000000000000e+03 3.203000000000000000e+03 3.232000000000000000e+03 3.291000000000000000e+03 3.336000000000000000e+03 3.205000000000000000e+03 3.186000000000000000e+03 3.297000000000000000e+03 3.204000000000000000e+03 3.203000000000000000e+03 3.211000000000000000e+03 3.105000000000000000e+03 3.121000000000000000e+03 3.089000000000000000e+03 3.145000000000000000e+03 3.278000000000000000e+03 3.132000000000000000e+03 3.257000000000000000e+03 3.335000000000000000e+03 3.184000000000000000e+03 3.219000000000000000e+03 3.237000000000000000e+03 3.082000000000000000e+03 3.293000000000000000e+03 3.263000000000000000e+03 3.226000000000000000e+03 3.310000000000000000e+03 3.058000000000000000e+03 3.235000000000000000e+03 3.084000000000000000e+03 3.085000000000000000e+03 3.151000000000000000e+03 3.120000000000000000e+03 3.111000000000000000e+03 3.036000000000000000e+03 3.146000000000000000e+03 3.097000000000000000e+03 3.092000000000000000e+03 3.163000000000000000e+03 3.167000000000000000e+03 3.109000000000000000e+03 3.092000000000000000e+03 3.127000000000000000e+03 3.174000000000000000e+03 3.104000000000000000e+03 3.131000000000000000e+03 3.128000000000000000e+03 3.294000000000000000e+03 3.215000000000000000e+03 3.208000000000000000e+03 3.132000000000000000e+03 3.132000000000000000e+03 3.057000000000000000e+03 3.198000000000000000e+03 3.129000000000000000e+03 3.174000000000000000e+03 3.133000000000000000e+03 3.035000000000000000e+03 3.068000000000000000e+03 3.100000000000000000e+03 3.043000000000000000e+03 3.145000000000000000e+03 3.080000000000000000e+03 3.151000000000000000e+03 3.169000000000000000e+03 3.250000000000000000e+03 3.099000000000000000e+03 3.324000000000000000e+03 3.216000000000000000e+03 3.165000000000000000e+03 3.172000000000000000e+03 3.024000000000000000e+03 3.189000000000000000e+03 3.150000000000000000e+03 3.091000000000000000e+03 3.108000000000000000e+03 3.152000000000000000e+03 3.012000000000000000e+03 3.092000000000000000e+03 3.163000000000000000e+03 3.144000000000000000e+03 2.992000000000000000e+03 3.063000000000000000e+03 3.080000000000000000e+03 3.019000000000000000e+03 3.173000000000000000e+03 3.128000000000000000e+03 3.108000000000000000e+03 3.152000000000000000e+03 3.069000000000000000e+03 3.114000000000000000e+03 3.125000000000000000e+03 3.085000000000000000e+03 3.117000000000000000e+03 3.151000000000000000e+03 3.102000000000000000e+03 3.068000000000000000e+03 3.115000000000000000e+03 3.044000000000000000e+03 3.113000000000000000e+03 3.166000000000000000e+03 3.116000000000000000e+03 3.177000000000000000e+03 3.116000000000000000e+03 3.163000000000000000e+03 3.113000000000000000e+03 3.100000000000000000e+03 3.101000000000000000e+03 3.029000000000000000e+03 3.081000000000000000e+03 3.242000000000000000e+03 3.189000000000000000e+03 3.122000000000000000e+03 3.123000000000000000e+03 2.968000000000000000e+03 3.053000000000000000e+03 3.110000000000000000e+03 3.074000000000000000e+03 3.083000000000000000e+03 3.231000000000000000e+03 3.163000000000000000e+03 3.260000000000000000e+03 3.135000000000000000e+03 3.153000000000000000e+03 3.205000000000000000e+03 3.240000000000000000e+03 3.206000000000000000e+03 3.000000000000000000e+03 3.169000000000000000e+03 3.203000000000000000e+03 3.172000000000000000e+03 3.106000000000000000e+03 3.129000000000000000e+03 3.225000000000000000e+03 3.311000000000000000e+03 3.319000000000000000e+03 3.242000000000000000e+03 3.286000000000000000e+03 3.204000000000000000e+03 3.406000000000000000e+03 3.345000000000000000e+03 3.283000000000000000e+03 3.260000000000000000e+03 3.353000000000000000e+03 3.230000000000000000e+03 3.304000000000000000e+03 3.292000000000000000e+03 3.266000000000000000e+03 3.299000000000000000e+03 3.333000000000000000e+03 3.351000000000000000e+03 3.391000000000000000e+03 3.632000000000000000e+03 3.473000000000000000e+03 3.377000000000000000e+03 3.311000000000000000e+03 3.324000000000000000e+03 3.333000000000000000e+03 3.300000000000000000e+03 3.397000000000000000e+03 3.379000000000000000e+03 3.334000000000000000e+03 3.324000000000000000e+03 3.350000000000000000e+03 3.370000000000000000e+03 3.508000000000000000e+03 3.423000000000000000e+03 3.385000000000000000e+03 3.348000000000000000e+03 3.222000000000000000e+03 3.178000000000000000e+03 3.280000000000000000e+03 3.207000000000000000e+03 3.169000000000000000e+03 3.167000000000000000e+03 3.249000000000000000e+03 3.063000000000000000e+03 3.040000000000000000e+03 3.141000000000000000e+03 3.075000000000000000e+03 3.051000000000000000e+03 3.112000000000000000e+03 3.123000000000000000e+03 3.299000000000000000e+03 3.154000000000000000e+03 3.191000000000000000e+03 3.136000000000000000e+03 3.192000000000000000e+03 3.213000000000000000e+03 3.171000000000000000e+03 3.231000000000000000e+03 3.194000000000000000e+03 3.267000000000000000e+03 3.176000000000000000e+03 3.167000000000000000e+03 3.240000000000000000e+03 3.301000000000000000e+03 3.273000000000000000e+03 3.317000000000000000e+03 3.337000000000000000e+03 3.411000000000000000e+03 3.310000000000000000e+03 3.223000000000000000e+03 3.389000000000000000e+03 3.290000000000000000e+03 3.388000000000000000e+03 3.328000000000000000e+03 3.399000000000000000e+03 3.367000000000000000e+03 3.338000000000000000e+03 3.342000000000000000e+03 3.344000000000000000e+03 3.420000000000000000e+03 3.401000000000000000e+03 3.462000000000000000e+03 3.528000000000000000e+03 3.396000000000000000e+03 3.471000000000000000e+03 3.456000000000000000e+03 3.480000000000000000e+03 3.405000000000000000e+03 3.504000000000000000e+03 3.516000000000000000e+03 3.435000000000000000e+03 3.523000000000000000e+03 3.497000000000000000e+03 3.489000000000000000e+03 3.430000000000000000e+03 3.482000000000000000e+03 3.460000000000000000e+03 3.403000000000000000e+03 3.284000000000000000e+03 3.447000000000000000e+03 3.485000000000000000e+03 3.385000000000000000e+03 3.455000000000000000e+03 3.455000000000000000e+03 3.410000000000000000e+03 3.450000000000000000e+03 3.386000000000000000e+03 3.399000000000000000e+03 3.521000000000000000e+03 3.394000000000000000e+03 3.375000000000000000e+03 3.386000000000000000e+03 3.391000000000000000e+03 3.352000000000000000e+03 3.353000000000000000e+03 3.407000000000000000e+03 3.470000000000000000e+03 3.588000000000000000e+03 3.549000000000000000e+03 3.565000000000000000e+03 3.510000000000000000e+03 3.517000000000000000e+03 3.383000000000000000e+03 3.340000000000000000e+03 3.326000000000000000e+03 3.415000000000000000e+03 3.373000000000000000e+03 3.216000000000000000e+03 3.239000000000000000e+03 3.265000000000000000e+03 3.320000000000000000e+03 3.270000000000000000e+03 3.361000000000000000e+03 3.344000000000000000e+03 3.301000000000000000e+03 3.349000000000000000e+03 3.269000000000000000e+03 3.315000000000000000e+03 3.336000000000000000e+03 3.212000000000000000e+03 3.272000000000000000e+03 3.295000000000000000e+03 3.364000000000000000e+03 3.402000000000000000e+03 3.364000000000000000e+03 3.421000000000000000e+03 3.370000000000000000e+03 3.310000000000000000e+03 3.385000000000000000e+03 3.352000000000000000e+03 3.279000000000000000e+03 3.351000000000000000e+03 3.318000000000000000e+03 3.414000000000000000e+03 3.505000000000000000e+03 3.342000000000000000e+03 3.366000000000000000e+03 3.325000000000000000e+03 3.347000000000000000e+03 3.407000000000000000e+03 3.342000000000000000e+03 3.393000000000000000e+03 3.489000000000000000e+03 3.311000000000000000e+03 3.321000000000000000e+03 3.434000000000000000e+03 3.482000000000000000e+03 3.407000000000000000e+03 3.243000000000000000e+03 3.309000000000000000e+03 3.284000000000000000e+03 3.231000000000000000e+03 3.277000000000000000e+03 3.515000000000000000e+03 3.449000000000000000e+03 3.426000000000000000e+03 3.430000000000000000e+03 3.478000000000000000e+03 3.507000000000000000e+03 3.571000000000000000e+03 3.470000000000000000e+03 3.552000000000000000e+03 3.423000000000000000e+03 3.473000000000000000e+03 3.485000000000000000e+03 3.412000000000000000e+03 3.470000000000000000e+03 3.377000000000000000e+03 3.558000000000000000e+03 3.429000000000000000e+03 3.444000000000000000e+03 3.467000000000000000e+03 3.308000000000000000e+03 3.347000000000000000e+03 3.347000000000000000e+03 3.537000000000000000e+03 3.436000000000000000e+03 3.465000000000000000e+03 3.437000000000000000e+03 3.495000000000000000e+03 3.471000000000000000e+03 3.381000000000000000e+03 3.367000000000000000e+03 3.352000000000000000e+03 3.320000000000000000e+03 3.460000000000000000e+03 3.375000000000000000e+03 3.372000000000000000e+03 3.350000000000000000e+03 3.356000000000000000e+03 3.465000000000000000e+03 3.542000000000000000e+03 3.436000000000000000e+03 3.380000000000000000e+03 3.501000000000000000e+03 3.337000000000000000e+03 3.337000000000000000e+03 3.297000000000000000e+03 3.302000000000000000e+03 3.350000000000000000e+03 3.390000000000000000e+03 3.395000000000000000e+03 3.318000000000000000e+03 3.456000000000000000e+03 3.363000000000000000e+03 3.537000000000000000e+03 3.443000000000000000e+03 3.452000000000000000e+03 3.471000000000000000e+03 3.395000000000000000e+03 3.388000000000000000e+03 3.494000000000000000e+03 3.442000000000000000e+03 3.458000000000000000e+03 3.389000000000000000e+03 3.425000000000000000e+03 3.286000000000000000e+03 3.454000000000000000e+03 3.358000000000000000e+03 3.254000000000000000e+03 3.429000000000000000e+03 3.225000000000000000e+03 3.273000000000000000e+03 3.341000000000000000e+03 3.462000000000000000e+03 3.319000000000000000e+03 3.293000000000000000e+03 3.443000000000000000e+03 3.292000000000000000e+03 3.340000000000000000e+03 3.275000000000000000e+03 3.210000000000000000e+03 3.337000000000000000e+03 3.177000000000000000e+03 3.144000000000000000e+03 3.296000000000000000e+03 3.180000000000000000e+03 3.163000000000000000e+03 3.277000000000000000e+03 3.307000000000000000e+03 3.304000000000000000e+03 3.329000000000000000e+03 3.297000000000000000e+03 3.371000000000000000e+03 3.442000000000000000e+03 3.417000000000000000e+03 3.458000000000000000e+03 3.383000000000000000e+03 3.508000000000000000e+03 3.361000000000000000e+03 3.356000000000000000e+03 3.363000000000000000e+03 3.476000000000000000e+03 3.303000000000000000e+03 3.318000000000000000e+03 3.309000000000000000e+03 3.352000000000000000e+03 3.330000000000000000e+03 3.385000000000000000e+03 3.386000000000000000e+03 3.391000000000000000e+03 3.443000000000000000e+03 3.348000000000000000e+03 3.292000000000000000e+03 3.405000000000000000e+03 3.337000000000000000e+03 3.340000000000000000e+03 3.405000000000000000e+03 3.367000000000000000e+03 3.345000000000000000e+03 3.422000000000000000e+03 3.432000000000000000e+03 3.308000000000000000e+03 3.458000000000000000e+03 3.479000000000000000e+03 3.498000000000000000e+03 3.220000000000000000e+03 3.312000000000000000e+03 3.390000000000000000e+03 3.373000000000000000e+03 3.383000000000000000e+03 3.439000000000000000e+03 3.419000000000000000e+03 3.401000000000000000e+03 3.461000000000000000e+03 3.278000000000000000e+03 3.482000000000000000e+03 3.376000000000000000e+03 3.480000000000000000e+03 3.414000000000000000e+03 3.397000000000000000e+03 3.518000000000000000e+03 3.517000000000000000e+03 3.359000000000000000e+03 3.476000000000000000e+03 3.501000000000000000e+03 3.406000000000000000e+03 3.456000000000000000e+03 3.443000000000000000e+03 3.520000000000000000e+03 3.510000000000000000e+03 3.444000000000000000e+03 3.425000000000000000e+03 3.419000000000000000e+03 3.374000000000000000e+03 3.427000000000000000e+03 3.406000000000000000e+03 3.344000000000000000e+03 3.361000000000000000e+03 3.423000000000000000e+03 3.444000000000000000e+03 3.353000000000000000e+03 3.297000000000000000e+03 3.420000000000000000e+03 3.392000000000000000e+03 3.368000000000000000e+03 3.348000000000000000e+03 3.404000000000000000e+03 3.387000000000000000e+03 3.492000000000000000e+03 3.331000000000000000e+03 3.538000000000000000e+03 3.578000000000000000e+03 3.384000000000000000e+03 3.438000000000000000e+03 3.504000000000000000e+03 3.481000000000000000e+03 3.411000000000000000e+03 3.362000000000000000e+03 3.442000000000000000e+03 3.441000000000000000e+03 3.548000000000000000e+03 3.492000000000000000e+03 3.437000000000000000e+03 3.278000000000000000e+03 3.306000000000000000e+03 3.275000000000000000e+03 3.327000000000000000e+03 3.318000000000000000e+03 3.252000000000000000e+03 3.364000000000000000e+03 3.399000000000000000e+03 3.427000000000000000e+03 3.211000000000000000e+03 3.264000000000000000e+03 3.332000000000000000e+03 3.226000000000000000e+03 3.300000000000000000e+03 3.308000000000000000e+03 3.246000000000000000e+03 3.290000000000000000e+03 3.333000000000000000e+03 3.357000000000000000e+03 3.300000000000000000e+03 3.267000000000000000e+03 3.381000000000000000e+03 3.260000000000000000e+03 3.275000000000000000e+03 3.398000000000000000e+03 3.322000000000000000e+03 3.239000000000000000e+03 3.305000000000000000e+03 3.332000000000000000e+03 3.239000000000000000e+03 3.116000000000000000e+03 3.263000000000000000e+03 3.175000000000000000e+03 3.170000000000000000e+03 3.275000000000000000e+03 3.305000000000000000e+03 3.296000000000000000e+03 3.329000000000000000e+03 3.433000000000000000e+03 3.276000000000000000e+03 3.281000000000000000e+03 3.326000000000000000e+03 3.465000000000000000e+03 3.237000000000000000e+03 3.271000000000000000e+03 3.207000000000000000e+03 3.258000000000000000e+03 3.263000000000000000e+03 3.267000000000000000e+03 3.323000000000000000e+03 3.260000000000000000e+03 3.267000000000000000e+03 3.365000000000000000e+03 3.361000000000000000e+03 3.327000000000000000e+03 3.395000000000000000e+03 3.365000000000000000e+03 3.219000000000000000e+03 3.376000000000000000e+03 3.514000000000000000e+03 3.527000000000000000e+03 3.386000000000000000e+03 3.512000000000000000e+03 3.534000000000000000e+03 3.504000000000000000e+03 3.463000000000000000e+03 3.441000000000000000e+03 3.383000000000000000e+03 3.482000000000000000e+03 3.347000000000000000e+03 3.435000000000000000e+03 3.342000000000000000e+03 3.297000000000000000e+03 3.340000000000000000e+03 3.257000000000000000e+03 3.301000000000000000e+03 3.193000000000000000e+03 3.228000000000000000e+03 3.278000000000000000e+03 3.311000000000000000e+03 3.362000000000000000e+03 3.324000000000000000e+03 3.337000000000000000e+03 3.254000000000000000e+03 3.347000000000000000e+03 3.397000000000000000e+03 3.358000000000000000e+03 3.321000000000000000e+03 3.301000000000000000e+03 3.361000000000000000e+03 3.396000000000000000e+03 3.282000000000000000e+03 3.445000000000000000e+03 3.240000000000000000e+03 3.397000000000000000e+03 3.299000000000000000e+03 3.352000000000000000e+03 3.232000000000000000e+03 3.322000000000000000e+03 3.262000000000000000e+03 3.351000000000000000e+03 3.522000000000000000e+03 3.315000000000000000e+03 3.382000000000000000e+03 3.478000000000000000e+03 3.456000000000000000e+03 3.400000000000000000e+03 3.411000000000000000e+03 3.388000000000000000e+03 3.482000000000000000e+03 3.574000000000000000e+03 3.363000000000000000e+03 3.452000000000000000e+03 3.385000000000000000e+03 3.416000000000000000e+03 3.506000000000000000e+03 3.440000000000000000e+03 3.378000000000000000e+03 3.357000000000000000e+03 3.342000000000000000e+03 3.472000000000000000e+03 3.446000000000000000e+03 3.456000000000000000e+03 3.467000000000000000e+03 3.472000000000000000e+03 3.493000000000000000e+03 3.479000000000000000e+03 3.536000000000000000e+03 3.421000000000000000e+03 3.319000000000000000e+03 3.435000000000000000e+03 3.430000000000000000e+03 3.319000000000000000e+03 3.309000000000000000e+03 3.170000000000000000e+03 3.209000000000000000e+03 3.305000000000000000e+03 3.264000000000000000e+03 3.330000000000000000e+03 3.296000000000000000e+03 3.237000000000000000e+03 3.191000000000000000e+03 3.296000000000000000e+03 3.199000000000000000e+03 3.294000000000000000e+03 3.381000000000000000e+03 3.305000000000000000e+03 3.368000000000000000e+03 3.258000000000000000e+03 3.362000000000000000e+03 3.302000000000000000e+03 3.356000000000000000e+03 3.391000000000000000e+03 3.414000000000000000e+03 3.429000000000000000e+03 3.379000000000000000e+03 3.421000000000000000e+03 3.294000000000000000e+03 3.372000000000000000e+03 3.395000000000000000e+03 3.464000000000000000e+03 3.241000000000000000e+03 3.407000000000000000e+03 3.420000000000000000e+03 3.366000000000000000e+03 3.366000000000000000e+03 3.379000000000000000e+03 3.447000000000000000e+03 3.420000000000000000e+03 3.546000000000000000e+03 3.423000000000000000e+03 3.514000000000000000e+03 3.437000000000000000e+03 3.436000000000000000e+03 3.301000000000000000e+03 3.380000000000000000e+03 3.260000000000000000e+03 3.231000000000000000e+03 3.403000000000000000e+03 3.306000000000000000e+03 3.316000000000000000e+03 3.319000000000000000e+03 3.409000000000000000e+03 3.295000000000000000e+03 3.232000000000000000e+03 3.367000000000000000e+03 3.374000000000000000e+03 3.396000000000000000e+03 3.303000000000000000e+03 3.372000000000000000e+03 3.327000000000000000e+03 3.451000000000000000e+03 3.467000000000000000e+03 3.340000000000000000e+03 3.399000000000000000e+03 3.360000000000000000e+03 3.323000000000000000e+03 3.310000000000000000e+03 3.441000000000000000e+03 3.369000000000000000e+03 3.517000000000000000e+03 3.463000000000000000e+03 3.445000000000000000e+03 3.274000000000000000e+03 3.391000000000000000e+03 3.293000000000000000e+03 3.272000000000000000e+03 3.330000000000000000e+03 3.551000000000000000e+03 3.354000000000000000e+03 3.381000000000000000e+03 3.411000000000000000e+03 3.417000000000000000e+03 3.471000000000000000e+03 3.430000000000000000e+03 3.363000000000000000e+03 3.339000000000000000e+03 3.415000000000000000e+03 3.433000000000000000e+03 3.439000000000000000e+03 3.375000000000000000e+03 3.465000000000000000e+03 3.483000000000000000e+03 3.579000000000000000e+03 3.406000000000000000e+03 3.402000000000000000e+03 3.423000000000000000e+03 3.414000000000000000e+03 3.429000000000000000e+03 3.494000000000000000e+03 3.429000000000000000e+03 3.517000000000000000e+03 3.528000000000000000e+03 3.448000000000000000e+03 3.602000000000000000e+03 3.426000000000000000e+03 3.347000000000000000e+03 3.424000000000000000e+03 3.266000000000000000e+03 3.364000000000000000e+03 3.401000000000000000e+03 3.479000000000000000e+03 3.298000000000000000e+03 3.470000000000000000e+03 3.369000000000000000e+03 3.382000000000000000e+03 3.476000000000000000e+03 3.462000000000000000e+03 3.429000000000000000e+03 3.376000000000000000e+03 3.472000000000000000e+03 3.392000000000000000e+03 3.522000000000000000e+03 3.525000000000000000e+03 3.528000000000000000e+03 3.598000000000000000e+03 3.581000000000000000e+03 3.648000000000000000e+03 3.691000000000000000e+03 3.640000000000000000e+03 3.638000000000000000e+03 3.617000000000000000e+03 3.717000000000000000e+03 3.709000000000000000e+03 3.619000000000000000e+03 3.725000000000000000e+03 3.731000000000000000e+03 3.616000000000000000e+03 3.625000000000000000e+03 3.694000000000000000e+03 3.627000000000000000e+03 3.764000000000000000e+03 3.594000000000000000e+03 3.745000000000000000e+03 3.780000000000000000e+03 3.777000000000000000e+03 3.690000000000000000e+03 3.672000000000000000e+03 3.547000000000000000e+03 3.505000000000000000e+03 3.534000000000000000e+03 3.596000000000000000e+03 3.684000000000000000e+03 3.634000000000000000e+03 3.488000000000000000e+03 3.579000000000000000e+03 3.513000000000000000e+03 3.478000000000000000e+03 3.586000000000000000e+03 3.649000000000000000e+03 3.612000000000000000e+03 3.528000000000000000e+03 3.633000000000000000e+03 3.821000000000000000e+03 3.696000000000000000e+03 3.628000000000000000e+03 3.618000000000000000e+03 3.684000000000000000e+03 3.667000000000000000e+03 3.504000000000000000e+03 3.614000000000000000e+03 3.683000000000000000e+03 3.627000000000000000e+03 3.643000000000000000e+03 3.558000000000000000e+03 3.620000000000000000e+03 3.555000000000000000e+03 3.665000000000000000e+03 3.564000000000000000e+03 3.595000000000000000e+03 3.595000000000000000e+03 3.664000000000000000e+03 3.774000000000000000e+03 3.626000000000000000e+03 3.614000000000000000e+03 3.695000000000000000e+03 3.672000000000000000e+03 3.734000000000000000e+03 3.570000000000000000e+03 3.676000000000000000e+03 3.693000000000000000e+03 3.666000000000000000e+03 3.692000000000000000e+03 3.655000000000000000e+03 3.517000000000000000e+03 3.623000000000000000e+03 3.573000000000000000e+03 3.402000000000000000e+03 3.515000000000000000e+03 3.606000000000000000e+03 3.679000000000000000e+03 3.782000000000000000e+03 3.681000000000000000e+03 3.687000000000000000e+03 3.757000000000000000e+03 3.480000000000000000e+03 3.500000000000000000e+03 3.548000000000000000e+03 3.662000000000000000e+03 3.533000000000000000e+03 3.487000000000000000e+03 3.620000000000000000e+03 3.546000000000000000e+03 3.498000000000000000e+03 3.542000000000000000e+03 3.423000000000000000e+03 3.512000000000000000e+03 3.542000000000000000e+03 3.470000000000000000e+03 3.425000000000000000e+03 3.507000000000000000e+03 3.584000000000000000e+03 3.477000000000000000e+03 3.520000000000000000e+03 3.646000000000000000e+03 3.495000000000000000e+03 3.473000000000000000e+03 3.511000000000000000e+03 3.503000000000000000e+03 3.535000000000000000e+03 3.482000000000000000e+03 3.461000000000000000e+03 3.473000000000000000e+03 3.473000000000000000e+03 3.510000000000000000e+03 3.450000000000000000e+03 3.485000000000000000e+03 3.486000000000000000e+03 3.485000000000000000e+03 3.529000000000000000e+03 3.505000000000000000e+03 3.574000000000000000e+03 3.649000000000000000e+03 3.473000000000000000e+03 3.462000000000000000e+03 3.497000000000000000e+03 3.555000000000000000e+03 3.560000000000000000e+03 3.666000000000000000e+03 3.523000000000000000e+03 3.513000000000000000e+03 3.571000000000000000e+03 3.524000000000000000e+03 3.488000000000000000e+03 3.615000000000000000e+03 3.567000000000000000e+03 3.496000000000000000e+03 3.608000000000000000e+03 3.517000000000000000e+03 3.599000000000000000e+03 3.463000000000000000e+03 3.563000000000000000e+03 3.343000000000000000e+03 3.463000000000000000e+03 3.552000000000000000e+03 3.390000000000000000e+03 3.527000000000000000e+03 3.414000000000000000e+03 3.520000000000000000e+03 3.503000000000000000e+03 3.473000000000000000e+03 3.483000000000000000e+03 3.500000000000000000e+03 3.422000000000000000e+03 3.477000000000000000e+03 3.343000000000000000e+03 3.390000000000000000e+03 3.363000000000000000e+03 3.369000000000000000e+03 3.519000000000000000e+03 3.480000000000000000e+03 3.486000000000000000e+03 3.517000000000000000e+03 3.345000000000000000e+03 3.496000000000000000e+03 3.520000000000000000e+03 3.367000000000000000e+03 3.420000000000000000e+03 3.283000000000000000e+03 3.362000000000000000e+03 3.360000000000000000e+03 3.397000000000000000e+03 3.341000000000000000e+03 3.195000000000000000e+03 3.309000000000000000e+03 3.324000000000000000e+03 3.359000000000000000e+03 3.300000000000000000e+03 3.426000000000000000e+03 3.407000000000000000e+03 3.194000000000000000e+03 3.373000000000000000e+03 3.499000000000000000e+03 3.319000000000000000e+03 3.383000000000000000e+03 3.407000000000000000e+03 3.332000000000000000e+03 3.284000000000000000e+03 3.331000000000000000e+03 3.208000000000000000e+03 3.345000000000000000e+03 3.309000000000000000e+03 3.348000000000000000e+03 3.392000000000000000e+03 3.301000000000000000e+03 3.337000000000000000e+03 3.317000000000000000e+03 3.219000000000000000e+03 3.374000000000000000e+03 3.313000000000000000e+03 3.479000000000000000e+03 3.519000000000000000e+03 3.506000000000000000e+03 3.420000000000000000e+03 3.432000000000000000e+03 3.371000000000000000e+03 3.440000000000000000e+03 3.480000000000000000e+03 3.353000000000000000e+03 3.451000000000000000e+03 3.529000000000000000e+03 3.523000000000000000e+03 3.507000000000000000e+03 3.439000000000000000e+03 3.369000000000000000e+03 3.518000000000000000e+03 3.626000000000000000e+03 3.425000000000000000e+03 3.428000000000000000e+03 3.463000000000000000e+03 3.451000000000000000e+03 3.318000000000000000e+03 3.421000000000000000e+03 3.465000000000000000e+03 3.393000000000000000e+03 3.437000000000000000e+03 3.420000000000000000e+03 3.479000000000000000e+03 3.691000000000000000e+03 3.488000000000000000e+03 3.428000000000000000e+03 3.504000000000000000e+03 3.464000000000000000e+03 3.472000000000000000e+03 3.485000000000000000e+03 3.522000000000000000e+03 3.545000000000000000e+03 3.422000000000000000e+03 3.509000000000000000e+03 3.431000000000000000e+03 3.495000000000000000e+03 3.534000000000000000e+03 3.473000000000000000e+03 3.449000000000000000e+03 3.410000000000000000e+03 3.488000000000000000e+03 3.490000000000000000e+03 3.318000000000000000e+03 3.357000000000000000e+03 3.408000000000000000e+03 3.419000000000000000e+03 3.489000000000000000e+03 3.610000000000000000e+03 3.497000000000000000e+03 3.471000000000000000e+03 3.512000000000000000e+03 3.379000000000000000e+03 3.478000000000000000e+03 3.379000000000000000e+03 3.584000000000000000e+03 3.497000000000000000e+03 3.535000000000000000e+03 3.402000000000000000e+03 3.365000000000000000e+03 3.543000000000000000e+03 3.483000000000000000e+03 3.351000000000000000e+03 3.488000000000000000e+03 3.317000000000000000e+03 3.527000000000000000e+03 3.394000000000000000e+03 3.422000000000000000e+03 3.283000000000000000e+03 3.526000000000000000e+03 3.559000000000000000e+03 3.440000000000000000e+03 3.452000000000000000e+03 3.449000000000000000e+03 3.393000000000000000e+03 3.414000000000000000e+03 3.401000000000000000e+03 3.420000000000000000e+03 3.411000000000000000e+03 3.479000000000000000e+03 3.575000000000000000e+03 3.570000000000000000e+03 3.530000000000000000e+03 3.464000000000000000e+03 3.423000000000000000e+03 3.485000000000000000e+03 3.428000000000000000e+03 3.541000000000000000e+03 3.457000000000000000e+03 3.545000000000000000e+03 3.521000000000000000e+03 3.615000000000000000e+03 3.645000000000000000e+03 3.548000000000000000e+03 3.586000000000000000e+03 3.616000000000000000e+03 3.503000000000000000e+03 3.560000000000000000e+03 3.587000000000000000e+03 3.619000000000000000e+03 3.641000000000000000e+03 3.641000000000000000e+03 3.574000000000000000e+03 3.503000000000000000e+03 3.432000000000000000e+03 3.452000000000000000e+03 3.555000000000000000e+03 3.524000000000000000e+03 3.531000000000000000e+03 3.560000000000000000e+03 3.511000000000000000e+03 3.453000000000000000e+03 3.576000000000000000e+03 3.589000000000000000e+03 3.636000000000000000e+03 3.565000000000000000e+03 3.509000000000000000e+03 3.608000000000000000e+03 3.625000000000000000e+03 3.626000000000000000e+03 3.571000000000000000e+03 3.574000000000000000e+03 3.506000000000000000e+03 3.577000000000000000e+03 3.568000000000000000e+03 3.466000000000000000e+03 3.563000000000000000e+03 3.543000000000000000e+03 3.467000000000000000e+03 3.607000000000000000e+03 3.582000000000000000e+03 3.568000000000000000e+03 3.626000000000000000e+03 3.616000000000000000e+03 3.497000000000000000e+03 3.451000000000000000e+03 3.661000000000000000e+03 3.528000000000000000e+03 3.503000000000000000e+03 3.532000000000000000e+03 3.523000000000000000e+03 3.570000000000000000e+03 3.613000000000000000e+03 3.467000000000000000e+03 3.486000000000000000e+03 3.508000000000000000e+03 3.433000000000000000e+03 3.516000000000000000e+03 3.492000000000000000e+03 3.419000000000000000e+03 3.527000000000000000e+03 3.419000000000000000e+03 3.449000000000000000e+03 3.434000000000000000e+03 3.372000000000000000e+03 3.460000000000000000e+03 3.427000000000000000e+03 3.447000000000000000e+03 3.408000000000000000e+03 3.303000000000000000e+03 3.420000000000000000e+03 3.383000000000000000e+03 3.378000000000000000e+03 3.434000000000000000e+03 3.420000000000000000e+03 3.417000000000000000e+03 3.375000000000000000e+03 3.481000000000000000e+03 3.431000000000000000e+03 3.429000000000000000e+03 3.486000000000000000e+03 3.563000000000000000e+03 3.527000000000000000e+03 3.499000000000000000e+03 3.627000000000000000e+03 3.492000000000000000e+03 3.574000000000000000e+03 3.653000000000000000e+03 3.661000000000000000e+03 3.838000000000000000e+03 3.651000000000000000e+03 3.733000000000000000e+03 3.725000000000000000e+03 3.727000000000000000e+03 3.671000000000000000e+03 3.721000000000000000e+03 3.561000000000000000e+03 3.632000000000000000e+03 3.607000000000000000e+03 3.595000000000000000e+03 3.706000000000000000e+03 3.637000000000000000e+03 3.646000000000000000e+03 3.545000000000000000e+03 3.626000000000000000e+03 3.668000000000000000e+03 3.529000000000000000e+03 3.440000000000000000e+03 3.584000000000000000e+03 3.573000000000000000e+03 3.605000000000000000e+03 3.524000000000000000e+03 3.648000000000000000e+03 3.598000000000000000e+03 3.608000000000000000e+03 3.692000000000000000e+03 3.662000000000000000e+03 3.472000000000000000e+03 3.632000000000000000e+03 3.594000000000000000e+03 3.611000000000000000e+03 3.631000000000000000e+03 3.584000000000000000e+03 3.617000000000000000e+03 3.613000000000000000e+03 3.581000000000000000e+03 3.591000000000000000e+03 3.510000000000000000e+03 3.470000000000000000e+03 3.549000000000000000e+03 3.379000000000000000e+03 3.549000000000000000e+03 3.424000000000000000e+03 3.410000000000000000e+03 3.339000000000000000e+03 3.344000000000000000e+03 3.409000000000000000e+03 3.244000000000000000e+03 3.404000000000000000e+03 3.323000000000000000e+03 3.400000000000000000e+03 3.374000000000000000e+03 3.466000000000000000e+03 3.363000000000000000e+03 3.378000000000000000e+03 3.397000000000000000e+03 3.246000000000000000e+03 3.501000000000000000e+03 3.283000000000000000e+03 3.349000000000000000e+03 3.483000000000000000e+03 3.359000000000000000e+03 3.371000000000000000e+03 3.300000000000000000e+03 3.379000000000000000e+03 3.382000000000000000e+03 3.264000000000000000e+03 3.358000000000000000e+03 3.317000000000000000e+03 3.344000000000000000e+03 3.317000000000000000e+03 3.215000000000000000e+03 3.244000000000000000e+03 3.334000000000000000e+03 3.274000000000000000e+03 3.234000000000000000e+03 3.114000000000000000e+03 3.261000000000000000e+03 3.137000000000000000e+03 3.188000000000000000e+03 3.239000000000000000e+03 3.243000000000000000e+03 3.193000000000000000e+03 3.370000000000000000e+03 3.374000000000000000e+03 3.286000000000000000e+03 3.326000000000000000e+03 3.275000000000000000e+03 3.257000000000000000e+03 3.325000000000000000e+03 3.303000000000000000e+03 3.335000000000000000e+03 3.348000000000000000e+03 3.390000000000000000e+03 3.367000000000000000e+03 3.325000000000000000e+03 3.312000000000000000e+03 3.321000000000000000e+03 3.325000000000000000e+03 3.296000000000000000e+03 3.261000000000000000e+03 3.215000000000000000e+03 3.283000000000000000e+03 3.298000000000000000e+03 3.296000000000000000e+03 3.267000000000000000e+03 3.261000000000000000e+03 3.317000000000000000e+03 3.527000000000000000e+03 3.264000000000000000e+03 3.321000000000000000e+03 3.305000000000000000e+03 3.219000000000000000e+03 3.260000000000000000e+03 3.304000000000000000e+03 3.275000000000000000e+03 3.278000000000000000e+03 3.355000000000000000e+03 3.274000000000000000e+03 3.314000000000000000e+03 3.332000000000000000e+03 3.358000000000000000e+03 3.338000000000000000e+03 3.259000000000000000e+03 3.291000000000000000e+03 3.427000000000000000e+03 3.484000000000000000e+03 3.391000000000000000e+03 3.369000000000000000e+03 3.265000000000000000e+03 3.341000000000000000e+03 3.385000000000000000e+03 3.303000000000000000e+03 3.338000000000000000e+03 3.340000000000000000e+03 3.471000000000000000e+03 3.429000000000000000e+03 3.429000000000000000e+03 3.375000000000000000e+03 3.321000000000000000e+03 3.371000000000000000e+03 3.457000000000000000e+03 3.475000000000000000e+03 3.473000000000000000e+03 3.421000000000000000e+03 3.416000000000000000e+03 3.428000000000000000e+03 3.571000000000000000e+03 3.470000000000000000e+03 3.505000000000000000e+03 3.374000000000000000e+03 3.402000000000000000e+03 3.454000000000000000e+03 3.357000000000000000e+03 3.410000000000000000e+03 3.425000000000000000e+03 3.428000000000000000e+03 3.296000000000000000e+03 3.452000000000000000e+03 3.381000000000000000e+03 3.296000000000000000e+03 3.391000000000000000e+03 3.403000000000000000e+03 3.314000000000000000e+03 3.334000000000000000e+03 3.319000000000000000e+03 3.304000000000000000e+03 3.374000000000000000e+03 3.476000000000000000e+03 3.520000000000000000e+03 3.360000000000000000e+03 3.298000000000000000e+03 3.462000000000000000e+03 3.308000000000000000e+03 3.242000000000000000e+03 3.276000000000000000e+03 3.302000000000000000e+03 3.219000000000000000e+03 3.221000000000000000e+03 3.311000000000000000e+03 3.234000000000000000e+03 3.231000000000000000e+03 3.276000000000000000e+03 3.323000000000000000e+03 3.259000000000000000e+03 3.243000000000000000e+03 3.137000000000000000e+03 3.283000000000000000e+03 3.256000000000000000e+03 3.211000000000000000e+03 3.283000000000000000e+03 3.288000000000000000e+03 3.323000000000000000e+03 3.278000000000000000e+03 3.363000000000000000e+03 3.353000000000000000e+03 3.403000000000000000e+03 3.335000000000000000e+03 3.230000000000000000e+03 3.305000000000000000e+03 3.256000000000000000e+03 3.230000000000000000e+03 3.320000000000000000e+03 3.426000000000000000e+03 3.367000000000000000e+03 3.365000000000000000e+03 3.254000000000000000e+03 3.420000000000000000e+03 3.451000000000000000e+03 3.290000000000000000e+03 3.461000000000000000e+03 3.334000000000000000e+03 3.415000000000000000e+03 3.435000000000000000e+03 3.383000000000000000e+03 3.290000000000000000e+03 3.398000000000000000e+03 3.230000000000000000e+03 3.330000000000000000e+03 3.352000000000000000e+03 3.256000000000000000e+03 3.148000000000000000e+03 3.198000000000000000e+03 3.263000000000000000e+03 3.332000000000000000e+03 3.289000000000000000e+03 3.244000000000000000e+03 3.311000000000000000e+03 3.393000000000000000e+03 3.393000000000000000e+03 3.476000000000000000e+03 3.377000000000000000e+03 3.403000000000000000e+03 3.456000000000000000e+03 3.375000000000000000e+03 3.317000000000000000e+03 3.263000000000000000e+03 3.378000000000000000e+03 3.347000000000000000e+03 3.194000000000000000e+03 3.308000000000000000e+03 3.261000000000000000e+03 3.271000000000000000e+03 3.263000000000000000e+03 3.268000000000000000e+03 3.183000000000000000e+03 3.226000000000000000e+03 3.255000000000000000e+03 3.221000000000000000e+03 3.265000000000000000e+03 3.215000000000000000e+03 3.303000000000000000e+03 3.246000000000000000e+03 3.281000000000000000e+03 3.322000000000000000e+03 3.148000000000000000e+03 3.250000000000000000e+03 3.417000000000000000e+03 3.322000000000000000e+03 3.397000000000000000e+03 3.426000000000000000e+03 3.447000000000000000e+03 3.379000000000000000e+03 3.501000000000000000e+03 3.561000000000000000e+03 3.516000000000000000e+03 3.533000000000000000e+03 3.515000000000000000e+03 3.424000000000000000e+03 3.332000000000000000e+03 3.476000000000000000e+03 3.329000000000000000e+03 3.557000000000000000e+03 3.536000000000000000e+03 3.400000000000000000e+03 3.528000000000000000e+03 3.532000000000000000e+03 3.621000000000000000e+03 3.482000000000000000e+03 3.440000000000000000e+03 3.403000000000000000e+03 3.357000000000000000e+03 3.440000000000000000e+03 3.340000000000000000e+03 3.263000000000000000e+03 3.282000000000000000e+03 3.445000000000000000e+03 3.376000000000000000e+03 3.390000000000000000e+03 3.385000000000000000e+03 3.453000000000000000e+03 3.326000000000000000e+03 3.374000000000000000e+03 3.308000000000000000e+03 3.469000000000000000e+03 3.499000000000000000e+03 3.439000000000000000e+03 3.410000000000000000e+03 3.383000000000000000e+03 3.412000000000000000e+03 3.354000000000000000e+03 3.302000000000000000e+03 3.391000000000000000e+03 3.265000000000000000e+03 3.240000000000000000e+03 3.374000000000000000e+03 3.326000000000000000e+03 3.281000000000000000e+03 3.360000000000000000e+03 3.344000000000000000e+03 3.294000000000000000e+03 3.161000000000000000e+03 3.225000000000000000e+03 3.267000000000000000e+03 3.322000000000000000e+03 3.269000000000000000e+03 3.251000000000000000e+03 3.438000000000000000e+03 3.425000000000000000e+03 3.389000000000000000e+03 3.329000000000000000e+03 3.423000000000000000e+03 3.374000000000000000e+03 3.496000000000000000e+03 3.361000000000000000e+03 3.570000000000000000e+03 3.377000000000000000e+03 3.374000000000000000e+03 3.373000000000000000e+03 3.338000000000000000e+03 3.264000000000000000e+03 3.330000000000000000e+03 3.307000000000000000e+03 3.378000000000000000e+03 3.383000000000000000e+03 3.430000000000000000e+03 3.317000000000000000e+03 3.388000000000000000e+03 3.411000000000000000e+03 3.352000000000000000e+03 3.268000000000000000e+03 3.314000000000000000e+03 3.411000000000000000e+03 3.293000000000000000e+03 3.269000000000000000e+03 3.328000000000000000e+03 3.407000000000000000e+03 3.362000000000000000e+03 3.327000000000000000e+03 3.275000000000000000e+03 3.402000000000000000e+03 3.345000000000000000e+03 3.358000000000000000e+03 3.276000000000000000e+03 3.324000000000000000e+03 3.249000000000000000e+03 3.368000000000000000e+03 3.383000000000000000e+03 3.452000000000000000e+03 3.414000000000000000e+03 3.350000000000000000e+03 3.325000000000000000e+03 3.252000000000000000e+03 3.334000000000000000e+03 3.270000000000000000e+03 3.191000000000000000e+03 3.261000000000000000e+03 3.334000000000000000e+03 3.292000000000000000e+03 3.151000000000000000e+03 3.338000000000000000e+03 3.347000000000000000e+03 3.259000000000000000e+03 3.224000000000000000e+03 3.225000000000000000e+03 3.258000000000000000e+03 3.288000000000000000e+03 3.159000000000000000e+03 3.199000000000000000e+03 3.289000000000000000e+03 3.213000000000000000e+03 3.147000000000000000e+03 3.173000000000000000e+03 3.183000000000000000e+03 3.174000000000000000e+03 3.193000000000000000e+03 3.169000000000000000e+03 3.257000000000000000e+03 3.237000000000000000e+03 3.247000000000000000e+03 3.318000000000000000e+03 3.337000000000000000e+03 3.243000000000000000e+03 3.371000000000000000e+03 3.302000000000000000e+03 3.406000000000000000e+03 3.342000000000000000e+03 3.303000000000000000e+03 3.460000000000000000e+03 3.288000000000000000e+03 3.339000000000000000e+03 3.433000000000000000e+03 3.384000000000000000e+03 3.359000000000000000e+03 3.428000000000000000e+03 3.350000000000000000e+03 3.295000000000000000e+03 3.441000000000000000e+03 3.333000000000000000e+03 3.209000000000000000e+03 3.262000000000000000e+03 3.360000000000000000e+03 3.305000000000000000e+03 3.284000000000000000e+03 3.268000000000000000e+03 3.377000000000000000e+03 3.461000000000000000e+03 3.350000000000000000e+03 3.319000000000000000e+03 3.440000000000000000e+03 3.246000000000000000e+03 3.394000000000000000e+03 3.421000000000000000e+03 3.362000000000000000e+03 3.274000000000000000e+03 3.366000000000000000e+03 3.350000000000000000e+03 3.194000000000000000e+03 3.340000000000000000e+03 3.203000000000000000e+03 3.280000000000000000e+03 3.236000000000000000e+03 3.088000000000000000e+03 3.106000000000000000e+03 3.309000000000000000e+03 3.128000000000000000e+03 3.350000000000000000e+03 3.175000000000000000e+03 3.308000000000000000e+03 3.360000000000000000e+03 3.502000000000000000e+03 3.473000000000000000e+03 3.406000000000000000e+03 3.326000000000000000e+03 3.300000000000000000e+03 3.386000000000000000e+03 3.429000000000000000e+03 3.320000000000000000e+03 3.421000000000000000e+03 3.354000000000000000e+03 3.469000000000000000e+03 3.349000000000000000e+03 3.369000000000000000e+03 3.463000000000000000e+03 3.382000000000000000e+03 3.466000000000000000e+03 3.278000000000000000e+03 3.359000000000000000e+03 3.357000000000000000e+03 3.385000000000000000e+03 3.231000000000000000e+03 3.275000000000000000e+03 3.294000000000000000e+03 3.369000000000000000e+03 3.238000000000000000e+03 3.175000000000000000e+03 3.215000000000000000e+03 3.301000000000000000e+03 3.393000000000000000e+03 3.264000000000000000e+03 3.368000000000000000e+03 3.453000000000000000e+03 3.348000000000000000e+03 3.457000000000000000e+03 3.408000000000000000e+03 3.346000000000000000e+03 3.427000000000000000e+03 3.543000000000000000e+03 3.620000000000000000e+03 3.528000000000000000e+03 3.487000000000000000e+03 3.405000000000000000e+03 3.484000000000000000e+03 3.403000000000000000e+03 3.594000000000000000e+03 3.477000000000000000e+03 3.628000000000000000e+03 3.425000000000000000e+03 3.621000000000000000e+03 3.432000000000000000e+03 3.458000000000000000e+03 3.459000000000000000e+03 3.425000000000000000e+03 3.458000000000000000e+03 3.510000000000000000e+03 3.419000000000000000e+03 3.424000000000000000e+03 3.456000000000000000e+03 3.403000000000000000e+03 3.385000000000000000e+03 3.469000000000000000e+03 3.428000000000000000e+03 3.460000000000000000e+03 3.455000000000000000e+03 3.536000000000000000e+03 3.416000000000000000e+03 3.509000000000000000e+03 3.390000000000000000e+03 3.421000000000000000e+03 3.511000000000000000e+03 3.427000000000000000e+03 3.293000000000000000e+03 3.534000000000000000e+03 3.409000000000000000e+03 3.359000000000000000e+03 3.365000000000000000e+03 3.355000000000000000e+03 3.303000000000000000e+03 3.338000000000000000e+03 3.357000000000000000e+03 3.427000000000000000e+03 3.437000000000000000e+03 3.329000000000000000e+03 3.333000000000000000e+03 3.368000000000000000e+03 3.311000000000000000e+03 3.311000000000000000e+03 3.277000000000000000e+03 3.278000000000000000e+03 3.346000000000000000e+03 3.246000000000000000e+03 3.394000000000000000e+03 3.332000000000000000e+03 3.374000000000000000e+03 3.392000000000000000e+03 3.327000000000000000e+03 3.511000000000000000e+03 3.387000000000000000e+03 3.518000000000000000e+03 3.361000000000000000e+03 3.343000000000000000e+03 3.475000000000000000e+03 3.344000000000000000e+03 3.383000000000000000e+03 3.344000000000000000e+03 3.276000000000000000e+03 3.276000000000000000e+03 3.414000000000000000e+03 3.185000000000000000e+03 3.297000000000000000e+03 3.317000000000000000e+03 3.203000000000000000e+03 3.392000000000000000e+03 3.237000000000000000e+03 3.332000000000000000e+03 3.334000000000000000e+03 3.258000000000000000e+03 3.359000000000000000e+03 3.396000000000000000e+03 3.334000000000000000e+03 3.304000000000000000e+03 3.341000000000000000e+03 3.423000000000000000e+03 3.367000000000000000e+03 3.436000000000000000e+03 3.231000000000000000e+03 3.238000000000000000e+03 3.309000000000000000e+03 3.456000000000000000e+03 3.316000000000000000e+03 3.263000000000000000e+03 3.341000000000000000e+03 3.315000000000000000e+03 3.324000000000000000e+03 3.360000000000000000e+03 3.312000000000000000e+03 3.413000000000000000e+03 3.336000000000000000e+03 3.426000000000000000e+03 3.321000000000000000e+03 3.405000000000000000e+03 3.301000000000000000e+03 3.399000000000000000e+03 3.158000000000000000e+03 3.259000000000000000e+03 3.322000000000000000e+03 3.422000000000000000e+03 3.340000000000000000e+03 3.397000000000000000e+03 3.480000000000000000e+03 3.340000000000000000e+03 3.377000000000000000e+03 3.196000000000000000e+03 3.240000000000000000e+03 3.363000000000000000e+03 3.313000000000000000e+03 3.395000000000000000e+03 3.253000000000000000e+03 3.279000000000000000e+03 3.297000000000000000e+03 3.392000000000000000e+03 3.191000000000000000e+03 3.279000000000000000e+03 3.276000000000000000e+03 3.361000000000000000e+03 3.305000000000000000e+03 3.351000000000000000e+03 3.372000000000000000e+03 3.374000000000000000e+03 3.291000000000000000e+03 3.294000000000000000e+03 3.425000000000000000e+03 3.232000000000000000e+03 3.189000000000000000e+03 3.318000000000000000e+03 3.330000000000000000e+03 3.315000000000000000e+03 3.254000000000000000e+03 3.317000000000000000e+03 3.292000000000000000e+03 3.367000000000000000e+03 3.328000000000000000e+03 3.449000000000000000e+03 3.393000000000000000e+03 3.282000000000000000e+03 3.285000000000000000e+03 3.370000000000000000e+03 3.261000000000000000e+03 3.303000000000000000e+03 3.267000000000000000e+03 3.421000000000000000e+03 3.391000000000000000e+03 3.400000000000000000e+03 3.375000000000000000e+03 3.342000000000000000e+03 3.353000000000000000e+03 3.361000000000000000e+03 3.450000000000000000e+03 3.481000000000000000e+03 3.383000000000000000e+03 3.472000000000000000e+03 3.293000000000000000e+03 3.487000000000000000e+03 3.541000000000000000e+03 3.368000000000000000e+03 3.436000000000000000e+03 3.487000000000000000e+03 3.522000000000000000e+03 3.445000000000000000e+03 3.335000000000000000e+03 3.368000000000000000e+03 3.307000000000000000e+03 3.340000000000000000e+03 3.456000000000000000e+03 3.389000000000000000e+03 3.311000000000000000e+03 3.327000000000000000e+03 3.393000000000000000e+03 3.323000000000000000e+03 3.385000000000000000e+03 3.396000000000000000e+03 3.358000000000000000e+03 3.372000000000000000e+03 3.341000000000000000e+03 3.331000000000000000e+03 3.469000000000000000e+03 3.290000000000000000e+03 3.429000000000000000e+03 3.413000000000000000e+03 3.401000000000000000e+03 3.355000000000000000e+03 3.394000000000000000e+03 3.337000000000000000e+03 3.289000000000000000e+03 3.292000000000000000e+03 3.335000000000000000e+03 3.433000000000000000e+03 3.481000000000000000e+03 3.421000000000000000e+03 3.419000000000000000e+03 3.553000000000000000e+03 3.353000000000000000e+03 3.488000000000000000e+03 3.552000000000000000e+03 3.465000000000000000e+03 3.551000000000000000e+03 3.448000000000000000e+03 3.595000000000000000e+03 3.400000000000000000e+03 3.368000000000000000e+03 3.280000000000000000e+03 3.474000000000000000e+03 3.470000000000000000e+03 3.502000000000000000e+03 3.521000000000000000e+03 3.488000000000000000e+03 3.403000000000000000e+03 3.446000000000000000e+03 3.434000000000000000e+03 3.505000000000000000e+03 3.373000000000000000e+03 3.413000000000000000e+03 3.447000000000000000e+03 3.447000000000000000e+03 3.242000000000000000e+03 3.338000000000000000e+03 3.347000000000000000e+03 3.328000000000000000e+03 3.334000000000000000e+03 3.296000000000000000e+03 3.353000000000000000e+03 3.296000000000000000e+03 3.353000000000000000e+03 3.429000000000000000e+03 3.243000000000000000e+03 3.423000000000000000e+03 3.355000000000000000e+03 3.247000000000000000e+03 3.322000000000000000e+03 3.333000000000000000e+03 3.322000000000000000e+03 3.342000000000000000e+03 3.362000000000000000e+03 3.341000000000000000e+03 3.403000000000000000e+03 3.427000000000000000e+03 3.378000000000000000e+03 3.378000000000000000e+03 3.347000000000000000e+03 3.460000000000000000e+03 3.405000000000000000e+03 3.289000000000000000e+03 3.348000000000000000e+03 3.384000000000000000e+03 3.408000000000000000e+03 3.365000000000000000e+03 3.350000000000000000e+03 3.204000000000000000e+03 3.368000000000000000e+03 3.483000000000000000e+03 3.269000000000000000e+03 3.391000000000000000e+03 3.419000000000000000e+03 3.474000000000000000e+03 3.458000000000000000e+03 3.265000000000000000e+03 3.437000000000000000e+03 3.397000000000000000e+03 3.434000000000000000e+03 3.456000000000000000e+03 3.563000000000000000e+03 3.454000000000000000e+03 3.446000000000000000e+03 3.444000000000000000e+03 3.521000000000000000e+03 3.409000000000000000e+03 3.431000000000000000e+03 3.432000000000000000e+03 3.425000000000000000e+03 3.459000000000000000e+03 3.397000000000000000e+03 3.429000000000000000e+03 3.558000000000000000e+03 3.427000000000000000e+03 3.455000000000000000e+03 3.455000000000000000e+03 3.318000000000000000e+03 3.442000000000000000e+03 3.475000000000000000e+03 3.453000000000000000e+03 3.456000000000000000e+03 3.474000000000000000e+03 3.329000000000000000e+03 3.456000000000000000e+03 3.502000000000000000e+03 3.403000000000000000e+03 3.422000000000000000e+03 3.447000000000000000e+03 3.453000000000000000e+03 3.490000000000000000e+03 3.401000000000000000e+03 3.523000000000000000e+03 3.463000000000000000e+03 3.488000000000000000e+03 3.671000000000000000e+03 3.518000000000000000e+03 3.541000000000000000e+03 3.622000000000000000e+03 3.560000000000000000e+03 3.513000000000000000e+03 3.423000000000000000e+03 3.493000000000000000e+03 3.494000000000000000e+03 3.413000000000000000e+03 3.426000000000000000e+03 3.441000000000000000e+03 3.509000000000000000e+03 3.427000000000000000e+03 3.476000000000000000e+03 3.454000000000000000e+03 3.433000000000000000e+03 3.523000000000000000e+03 3.562000000000000000e+03 3.422000000000000000e+03 3.447000000000000000e+03 3.496000000000000000e+03 3.512000000000000000e+03 3.579000000000000000e+03 3.519000000000000000e+03 3.628000000000000000e+03 3.547000000000000000e+03 3.523000000000000000e+03 3.526000000000000000e+03 3.520000000000000000e+03 3.491000000000000000e+03 3.520000000000000000e+03 3.550000000000000000e+03 3.586000000000000000e+03 3.615000000000000000e+03 3.532000000000000000e+03 3.496000000000000000e+03 3.623000000000000000e+03 3.499000000000000000e+03 3.535000000000000000e+03 3.462000000000000000e+03 3.604000000000000000e+03 3.560000000000000000e+03 3.608000000000000000e+03 3.570000000000000000e+03 3.512000000000000000e+03 3.527000000000000000e+03 3.380000000000000000e+03 3.404000000000000000e+03 3.546000000000000000e+03 3.454000000000000000e+03 3.577000000000000000e+03 3.384000000000000000e+03 3.496000000000000000e+03 3.452000000000000000e+03 3.480000000000000000e+03 3.439000000000000000e+03 3.440000000000000000e+03 3.434000000000000000e+03 3.429000000000000000e+03 3.601000000000000000e+03 3.509000000000000000e+03 3.444000000000000000e+03 3.513000000000000000e+03 3.520000000000000000e+03 3.508000000000000000e+03 3.408000000000000000e+03 3.532000000000000000e+03 3.424000000000000000e+03 3.440000000000000000e+03 3.506000000000000000e+03 3.431000000000000000e+03 3.477000000000000000e+03 3.488000000000000000e+03 3.591000000000000000e+03 3.441000000000000000e+03 3.418000000000000000e+03 3.481000000000000000e+03 3.270000000000000000e+03 3.473000000000000000e+03 3.528000000000000000e+03 3.500000000000000000e+03 3.505000000000000000e+03 3.610000000000000000e+03 3.607000000000000000e+03 3.672000000000000000e+03 3.542000000000000000e+03 3.481000000000000000e+03 3.490000000000000000e+03 3.548000000000000000e+03 3.519000000000000000e+03 3.572000000000000000e+03 3.469000000000000000e+03 3.504000000000000000e+03 3.550000000000000000e+03 3.568000000000000000e+03 3.516000000000000000e+03 3.599000000000000000e+03 3.476000000000000000e+03 3.578000000000000000e+03 3.441000000000000000e+03 3.528000000000000000e+03 3.547000000000000000e+03 3.531000000000000000e+03 3.570000000000000000e+03 3.557000000000000000e+03 3.656000000000000000e+03 3.655000000000000000e+03 3.774000000000000000e+03 3.610000000000000000e+03 3.630000000000000000e+03 3.578000000000000000e+03 3.601000000000000000e+03 3.554000000000000000e+03 3.525000000000000000e+03 3.460000000000000000e+03 3.716000000000000000e+03 3.711000000000000000e+03 3.609000000000000000e+03 3.571000000000000000e+03 3.588000000000000000e+03 3.698000000000000000e+03 3.586000000000000000e+03 3.702000000000000000e+03 3.614000000000000000e+03 3.667000000000000000e+03 3.558000000000000000e+03 3.597000000000000000e+03 3.502000000000000000e+03 3.578000000000000000e+03 3.533000000000000000e+03 3.440000000000000000e+03 3.481000000000000000e+03 3.470000000000000000e+03 3.435000000000000000e+03 3.549000000000000000e+03 3.612000000000000000e+03 3.577000000000000000e+03 3.463000000000000000e+03 3.564000000000000000e+03 3.516000000000000000e+03 3.457000000000000000e+03 3.519000000000000000e+03 3.492000000000000000e+03 3.612000000000000000e+03 3.672000000000000000e+03 3.586000000000000000e+03 3.693000000000000000e+03 3.639000000000000000e+03 3.536000000000000000e+03 3.602000000000000000e+03 3.658000000000000000e+03 3.602000000000000000e+03 3.633000000000000000e+03 3.506000000000000000e+03 3.559000000000000000e+03 3.623000000000000000e+03 3.599000000000000000e+03 3.529000000000000000e+03 3.557000000000000000e+03 3.539000000000000000e+03 3.521000000000000000e+03 3.431000000000000000e+03 3.594000000000000000e+03 3.482000000000000000e+03 3.505000000000000000e+03 3.532000000000000000e+03 3.573000000000000000e+03 3.545000000000000000e+03 3.558000000000000000e+03 3.642000000000000000e+03 3.437000000000000000e+03 3.561000000000000000e+03 3.564000000000000000e+03 3.639000000000000000e+03 3.535000000000000000e+03 3.573000000000000000e+03 3.561000000000000000e+03 3.505000000000000000e+03 3.454000000000000000e+03 3.362000000000000000e+03 3.437000000000000000e+03 3.440000000000000000e+03 3.485000000000000000e+03 3.481000000000000000e+03 3.324000000000000000e+03 3.508000000000000000e+03 3.473000000000000000e+03 3.504000000000000000e+03 3.563000000000000000e+03 3.396000000000000000e+03 3.554000000000000000e+03 3.472000000000000000e+03 3.552000000000000000e+03 3.559000000000000000e+03 3.543000000000000000e+03 3.563000000000000000e+03 3.553000000000000000e+03 3.634000000000000000e+03 3.489000000000000000e+03 3.615000000000000000e+03 3.542000000000000000e+03 3.645000000000000000e+03 3.482000000000000000e+03 3.694000000000000000e+03 3.606000000000000000e+03 3.614000000000000000e+03 3.601000000000000000e+03 3.527000000000000000e+03 3.471000000000000000e+03 3.410000000000000000e+03 3.557000000000000000e+03 3.529000000000000000e+03 3.442000000000000000e+03 3.509000000000000000e+03 3.425000000000000000e+03 3.529000000000000000e+03 3.492000000000000000e+03 3.436000000000000000e+03 3.518000000000000000e+03 3.533000000000000000e+03 3.471000000000000000e+03 3.477000000000000000e+03 3.424000000000000000e+03 3.360000000000000000e+03 3.568000000000000000e+03 3.479000000000000000e+03 3.579000000000000000e+03 3.489000000000000000e+03 3.433000000000000000e+03 3.538000000000000000e+03 3.554000000000000000e+03 3.522000000000000000e+03 3.556000000000000000e+03 3.565000000000000000e+03 3.461000000000000000e+03 3.506000000000000000e+03 3.406000000000000000e+03 3.525000000000000000e+03 3.585000000000000000e+03 3.487000000000000000e+03 3.440000000000000000e+03 3.511000000000000000e+03 3.405000000000000000e+03 3.430000000000000000e+03 3.522000000000000000e+03 3.522000000000000000e+03 3.441000000000000000e+03 3.444000000000000000e+03 3.479000000000000000e+03 3.360000000000000000e+03 3.391000000000000000e+03 3.409000000000000000e+03 3.427000000000000000e+03 3.586000000000000000e+03 3.469000000000000000e+03 3.554000000000000000e+03 3.559000000000000000e+03 3.502000000000000000e+03 3.438000000000000000e+03 3.573000000000000000e+03 3.452000000000000000e+03 3.494000000000000000e+03 3.577000000000000000e+03 3.489000000000000000e+03 3.516000000000000000e+03 3.480000000000000000e+03 3.435000000000000000e+03 3.556000000000000000e+03 3.521000000000000000e+03 3.403000000000000000e+03 3.400000000000000000e+03 3.368000000000000000e+03 3.418000000000000000e+03 3.476000000000000000e+03 3.465000000000000000e+03 3.521000000000000000e+03 3.513000000000000000e+03 3.570000000000000000e+03 3.492000000000000000e+03 3.580000000000000000e+03 3.534000000000000000e+03 3.450000000000000000e+03 3.465000000000000000e+03 3.530000000000000000e+03 3.525000000000000000e+03 3.658000000000000000e+03 3.490000000000000000e+03 3.602000000000000000e+03 3.609000000000000000e+03 3.530000000000000000e+03 3.662000000000000000e+03 3.522000000000000000e+03 3.508000000000000000e+03 3.579000000000000000e+03 3.452000000000000000e+03 3.527000000000000000e+03 3.540000000000000000e+03 3.561000000000000000e+03 3.640000000000000000e+03 3.628000000000000000e+03 3.669000000000000000e+03 3.525000000000000000e+03 3.678000000000000000e+03 3.592000000000000000e+03 3.581000000000000000e+03 3.679000000000000000e+03 3.713000000000000000e+03 3.635000000000000000e+03 3.556000000000000000e+03 3.657000000000000000e+03 3.640000000000000000e+03 3.630000000000000000e+03 3.516000000000000000e+03 3.479000000000000000e+03 3.496000000000000000e+03 3.491000000000000000e+03 3.538000000000000000e+03 3.441000000000000000e+03 3.599000000000000000e+03 3.506000000000000000e+03 3.500000000000000000e+03 3.445000000000000000e+03 3.604000000000000000e+03 3.596000000000000000e+03 3.497000000000000000e+03 3.608000000000000000e+03 3.714000000000000000e+03 3.578000000000000000e+03 3.615000000000000000e+03 3.604000000000000000e+03 3.576000000000000000e+03 3.566000000000000000e+03 3.566000000000000000e+03 3.558000000000000000e+03 3.742000000000000000e+03 3.638000000000000000e+03 3.574000000000000000e+03 3.653000000000000000e+03 3.514000000000000000e+03 3.623000000000000000e+03 3.553000000000000000e+03 3.558000000000000000e+03 3.798000000000000000e+03 3.700000000000000000e+03 3.602000000000000000e+03 3.634000000000000000e+03 3.569000000000000000e+03 3.552000000000000000e+03 3.521000000000000000e+03 3.629000000000000000e+03 3.531000000000000000e+03 3.677000000000000000e+03 3.606000000000000000e+03 3.687000000000000000e+03 3.675000000000000000e+03 3.719000000000000000e+03 3.825000000000000000e+03 3.595000000000000000e+03 3.665000000000000000e+03 3.674000000000000000e+03 3.596000000000000000e+03 3.594000000000000000e+03 3.656000000000000000e+03 3.666000000000000000e+03 3.688000000000000000e+03 3.654000000000000000e+03 3.776000000000000000e+03 3.584000000000000000e+03 3.697000000000000000e+03 3.657000000000000000e+03 3.586000000000000000e+03 3.643000000000000000e+03 3.810000000000000000e+03 3.715000000000000000e+03 3.664000000000000000e+03 3.630000000000000000e+03 3.651000000000000000e+03 3.683000000000000000e+03 3.530000000000000000e+03 3.613000000000000000e+03 3.695000000000000000e+03 3.739000000000000000e+03 3.625000000000000000e+03 3.670000000000000000e+03 3.795000000000000000e+03 3.828000000000000000e+03 3.801000000000000000e+03 3.660000000000000000e+03 3.784000000000000000e+03 3.628000000000000000e+03 3.800000000000000000e+03 3.701000000000000000e+03 3.822000000000000000e+03 3.820000000000000000e+03 3.840000000000000000e+03 3.752000000000000000e+03 3.949000000000000000e+03 3.855000000000000000e+03 3.753000000000000000e+03 3.731000000000000000e+03 3.779000000000000000e+03 3.826000000000000000e+03 3.869000000000000000e+03 3.814000000000000000e+03 3.721000000000000000e+03 3.696000000000000000e+03 3.778000000000000000e+03 3.889000000000000000e+03 3.834000000000000000e+03 3.708000000000000000e+03 3.776000000000000000e+03 3.714000000000000000e+03 3.728000000000000000e+03 3.837000000000000000e+03 3.678000000000000000e+03 3.746000000000000000e+03 3.868000000000000000e+03 3.809000000000000000e+03 3.806000000000000000e+03 3.839000000000000000e+03 3.895000000000000000e+03 3.747000000000000000e+03 3.857000000000000000e+03 3.819000000000000000e+03 3.793000000000000000e+03 3.804000000000000000e+03 3.749000000000000000e+03 3.854000000000000000e+03 3.807000000000000000e+03 3.785000000000000000e+03 3.792000000000000000e+03 3.827000000000000000e+03 3.900000000000000000e+03 3.870000000000000000e+03 3.855000000000000000e+03 3.898000000000000000e+03 3.839000000000000000e+03 3.658000000000000000e+03 3.676000000000000000e+03 3.637000000000000000e+03 3.691000000000000000e+03 3.630000000000000000e+03 3.756000000000000000e+03 3.704000000000000000e+03 3.629000000000000000e+03 3.591000000000000000e+03 3.811000000000000000e+03 3.703000000000000000e+03 3.707000000000000000e+03 3.815000000000000000e+03 3.695000000000000000e+03 3.629000000000000000e+03 3.817000000000000000e+03 3.708000000000000000e+03 3.683000000000000000e+03 3.709000000000000000e+03 3.703000000000000000e+03 3.712000000000000000e+03 3.589000000000000000e+03 3.727000000000000000e+03 3.631000000000000000e+03 3.750000000000000000e+03 3.801000000000000000e+03 3.727000000000000000e+03 3.649000000000000000e+03 3.706000000000000000e+03 3.536000000000000000e+03 3.626000000000000000e+03 3.691000000000000000e+03 3.705000000000000000e+03 3.754000000000000000e+03 3.774000000000000000e+03 3.635000000000000000e+03 3.528000000000000000e+03 3.666000000000000000e+03 3.513000000000000000e+03 3.715000000000000000e+03 3.697000000000000000e+03 3.639000000000000000e+03 3.711000000000000000e+03 3.723000000000000000e+03 3.797000000000000000e+03 3.773000000000000000e+03 3.685000000000000000e+03 3.712000000000000000e+03 3.675000000000000000e+03 3.818000000000000000e+03 3.788000000000000000e+03 3.663000000000000000e+03 3.770000000000000000e+03 3.753000000000000000e+03 3.806000000000000000e+03 3.773000000000000000e+03 3.868000000000000000e+03 3.796000000000000000e+03 3.889000000000000000e+03 3.866000000000000000e+03 3.775000000000000000e+03 3.757000000000000000e+03 3.969000000000000000e+03 3.757000000000000000e+03 3.741000000000000000e+03 3.678000000000000000e+03 3.743000000000000000e+03 3.746000000000000000e+03 3.733000000000000000e+03 3.689000000000000000e+03 3.632000000000000000e+03 3.719000000000000000e+03 3.618000000000000000e+03 3.739000000000000000e+03 3.638000000000000000e+03 3.669000000000000000e+03 3.566000000000000000e+03 3.547000000000000000e+03 3.563000000000000000e+03 3.539000000000000000e+03 3.516000000000000000e+03 3.659000000000000000e+03 3.675000000000000000e+03 3.674000000000000000e+03 3.678000000000000000e+03 3.667000000000000000e+03 3.566000000000000000e+03 3.615000000000000000e+03 3.751000000000000000e+03 3.560000000000000000e+03 3.722000000000000000e+03 3.654000000000000000e+03 3.677000000000000000e+03 3.544000000000000000e+03 3.798000000000000000e+03 3.721000000000000000e+03 3.743000000000000000e+03 3.698000000000000000e+03 3.755000000000000000e+03 3.870000000000000000e+03 3.938000000000000000e+03 3.655000000000000000e+03 3.820000000000000000e+03 3.696000000000000000e+03 3.619000000000000000e+03 3.764000000000000000e+03 3.613000000000000000e+03 3.662000000000000000e+03 3.739000000000000000e+03 3.619000000000000000e+03 3.703000000000000000e+03 3.695000000000000000e+03 3.687000000000000000e+03 3.655000000000000000e+03 3.894000000000000000e+03 3.729000000000000000e+03 3.719000000000000000e+03 3.691000000000000000e+03 3.615000000000000000e+03 3.642000000000000000e+03 3.642000000000000000e+03 3.732000000000000000e+03 3.687000000000000000e+03 3.710000000000000000e+03 3.682000000000000000e+03 3.810000000000000000e+03 3.621000000000000000e+03 3.679000000000000000e+03 3.735000000000000000e+03 3.710000000000000000e+03 3.689000000000000000e+03 3.791000000000000000e+03 3.746000000000000000e+03 3.636000000000000000e+03 3.731000000000000000e+03 3.651000000000000000e+03 3.701000000000000000e+03 3.703000000000000000e+03 3.624000000000000000e+03 3.753000000000000000e+03 3.670000000000000000e+03 3.713000000000000000e+03 3.657000000000000000e+03 3.685000000000000000e+03 3.691000000000000000e+03 3.749000000000000000e+03 3.677000000000000000e+03 3.819000000000000000e+03 3.706000000000000000e+03 3.740000000000000000e+03 3.756000000000000000e+03 3.794000000000000000e+03 3.817000000000000000e+03 3.757000000000000000e+03 3.681000000000000000e+03 3.860000000000000000e+03 3.769000000000000000e+03 3.732000000000000000e+03 3.868000000000000000e+03 3.858000000000000000e+03 3.942000000000000000e+03 3.871000000000000000e+03 3.838000000000000000e+03 3.958000000000000000e+03 4.008000000000000000e+03 3.805000000000000000e+03 3.848000000000000000e+03 3.911000000000000000e+03 3.942000000000000000e+03 3.917000000000000000e+03 3.830000000000000000e+03 3.818000000000000000e+03 3.715000000000000000e+03 3.633000000000000000e+03 3.911000000000000000e+03 3.812000000000000000e+03 3.822000000000000000e+03 3.818000000000000000e+03 3.769000000000000000e+03 3.861000000000000000e+03 3.982000000000000000e+03 3.879000000000000000e+03 3.699000000000000000e+03 3.865000000000000000e+03 3.909000000000000000e+03 3.851000000000000000e+03 3.866000000000000000e+03 3.904000000000000000e+03 3.938000000000000000e+03 3.932000000000000000e+03 3.870000000000000000e+03 3.831000000000000000e+03 3.894000000000000000e+03 3.992000000000000000e+03 3.838000000000000000e+03 3.951000000000000000e+03 4.051000000000000000e+03 3.928000000000000000e+03 3.982000000000000000e+03 3.946000000000000000e+03 4.024000000000000000e+03 3.886000000000000000e+03 3.904000000000000000e+03 3.928000000000000000e+03 4.047000000000000000e+03 3.991000000000000000e+03 4.052000000000000000e+03 4.050000000000000000e+03 3.942000000000000000e+03 3.928000000000000000e+03 3.851000000000000000e+03 3.886000000000000000e+03 3.844000000000000000e+03 3.948000000000000000e+03 3.903000000000000000e+03 3.905000000000000000e+03 3.796000000000000000e+03 3.846000000000000000e+03 3.736000000000000000e+03 3.845000000000000000e+03 3.749000000000000000e+03 3.856000000000000000e+03 3.872000000000000000e+03 3.928000000000000000e+03 4.035000000000000000e+03 3.839000000000000000e+03 3.895000000000000000e+03 4.030000000000000000e+03 3.924000000000000000e+03 3.900000000000000000e+03 3.910000000000000000e+03 3.933000000000000000e+03 3.804000000000000000e+03 3.785000000000000000e+03 3.788000000000000000e+03 3.805000000000000000e+03 3.880000000000000000e+03 3.967000000000000000e+03 3.771000000000000000e+03 3.629000000000000000e+03 3.961000000000000000e+03 3.815000000000000000e+03 3.761000000000000000e+03 3.714000000000000000e+03 3.859000000000000000e+03 3.768000000000000000e+03 3.760000000000000000e+03 3.834000000000000000e+03 3.758000000000000000e+03 3.858000000000000000e+03 3.769000000000000000e+03 3.682000000000000000e+03 3.831000000000000000e+03 3.832000000000000000e+03 3.857000000000000000e+03 3.652000000000000000e+03 3.822000000000000000e+03 3.602000000000000000e+03 3.706000000000000000e+03 3.710000000000000000e+03 3.843000000000000000e+03 3.862000000000000000e+03 3.824000000000000000e+03 3.780000000000000000e+03 3.897000000000000000e+03 3.949000000000000000e+03 3.801000000000000000e+03 3.833000000000000000e+03 3.749000000000000000e+03 3.817000000000000000e+03 3.810000000000000000e+03 3.827000000000000000e+03 3.778000000000000000e+03 3.743000000000000000e+03 3.779000000000000000e+03 3.723000000000000000e+03 3.798000000000000000e+03 3.767000000000000000e+03 3.844000000000000000e+03 3.916000000000000000e+03 3.732000000000000000e+03 3.878000000000000000e+03 3.864000000000000000e+03 3.880000000000000000e+03 3.855000000000000000e+03 3.789000000000000000e+03 3.912000000000000000e+03 3.822000000000000000e+03 3.838000000000000000e+03 3.819000000000000000e+03 3.982000000000000000e+03 3.898000000000000000e+03 3.930000000000000000e+03 4.028000000000000000e+03 4.018000000000000000e+03 3.957000000000000000e+03 4.029000000000000000e+03 3.965000000000000000e+03 4.199000000000000000e+03 4.032000000000000000e+03 4.183000000000000000e+03 4.127000000000000000e+03 4.160000000000000000e+03 4.025000000000000000e+03 3.968000000000000000e+03 3.885000000000000000e+03 4.022000000000000000e+03 4.048000000000000000e+03 4.002000000000000000e+03 4.046000000000000000e+03 3.925000000000000000e+03 4.037000000000000000e+03 3.969000000000000000e+03 3.865000000000000000e+03 4.080000000000000000e+03 4.083000000000000000e+03 3.920000000000000000e+03 3.942000000000000000e+03 3.952000000000000000e+03 4.012000000000000000e+03 3.966000000000000000e+03 3.834000000000000000e+03 4.111000000000000000e+03 3.997000000000000000e+03 4.034000000000000000e+03 4.025000000000000000e+03 3.912000000000000000e+03 4.038000000000000000e+03 4.087000000000000000e+03 3.937000000000000000e+03 3.996000000000000000e+03 3.798000000000000000e+03 3.925000000000000000e+03 3.830000000000000000e+03 3.999000000000000000e+03 3.917000000000000000e+03 3.987000000000000000e+03 3.930000000000000000e+03 3.977000000000000000e+03 3.880000000000000000e+03 3.970000000000000000e+03 3.990000000000000000e+03 3.954000000000000000e+03 3.979000000000000000e+03 3.919000000000000000e+03 3.878000000000000000e+03 3.938000000000000000e+03 3.980000000000000000e+03 3.960000000000000000e+03 3.981000000000000000e+03 3.926000000000000000e+03 3.804000000000000000e+03 3.733000000000000000e+03 3.888000000000000000e+03 3.989000000000000000e+03 3.944000000000000000e+03 3.799000000000000000e+03 3.917000000000000000e+03 3.929000000000000000e+03 3.818000000000000000e+03 3.896000000000000000e+03 3.889000000000000000e+03 3.688000000000000000e+03 3.933000000000000000e+03 3.774000000000000000e+03 3.874000000000000000e+03 3.889000000000000000e+03 3.788000000000000000e+03 3.809000000000000000e+03 3.862000000000000000e+03 3.795000000000000000e+03 3.783000000000000000e+03 3.912000000000000000e+03 3.830000000000000000e+03 3.753000000000000000e+03 3.719000000000000000e+03 3.897000000000000000e+03 3.813000000000000000e+03 3.814000000000000000e+03 3.747000000000000000e+03 3.867000000000000000e+03 3.991000000000000000e+03 3.918000000000000000e+03 3.831000000000000000e+03 3.896000000000000000e+03 3.860000000000000000e+03 4.052000000000000000e+03 3.853000000000000000e+03 3.839000000000000000e+03 3.877000000000000000e+03 3.875000000000000000e+03 3.793000000000000000e+03 3.888000000000000000e+03 3.862000000000000000e+03 3.854000000000000000e+03 3.860000000000000000e+03 3.806000000000000000e+03 3.865000000000000000e+03 3.852000000000000000e+03 3.710000000000000000e+03 3.765000000000000000e+03 3.771000000000000000e+03 3.862000000000000000e+03 3.846000000000000000e+03 3.902000000000000000e+03 3.895000000000000000e+03 4.059000000000000000e+03 3.833000000000000000e+03 3.875000000000000000e+03 3.893000000000000000e+03 3.761000000000000000e+03 3.700000000000000000e+03 3.826000000000000000e+03 3.715000000000000000e+03 3.857000000000000000e+03 3.727000000000000000e+03 3.901000000000000000e+03 3.915000000000000000e+03 3.818000000000000000e+03 3.847000000000000000e+03 3.955000000000000000e+03 4.021000000000000000e+03 3.799000000000000000e+03 3.980000000000000000e+03 3.903000000000000000e+03 3.897000000000000000e+03 3.864000000000000000e+03 3.835000000000000000e+03 3.905000000000000000e+03 3.985000000000000000e+03 3.867000000000000000e+03 3.911000000000000000e+03 3.943000000000000000e+03 3.899000000000000000e+03 3.970000000000000000e+03 3.864000000000000000e+03 3.895000000000000000e+03 3.934000000000000000e+03 3.864000000000000000e+03 3.624000000000000000e+03 3.741000000000000000e+03 3.752000000000000000e+03 3.821000000000000000e+03 3.925000000000000000e+03 3.885000000000000000e+03 3.973000000000000000e+03 3.820000000000000000e+03 3.781000000000000000e+03 3.791000000000000000e+03 3.843000000000000000e+03 3.683000000000000000e+03 3.632000000000000000e+03 3.793000000000000000e+03 3.741000000000000000e+03 3.686000000000000000e+03 3.789000000000000000e+03 3.729000000000000000e+03 3.757000000000000000e+03 3.787000000000000000e+03 3.800000000000000000e+03 3.967000000000000000e+03 3.790000000000000000e+03 3.900000000000000000e+03 3.822000000000000000e+03 3.914000000000000000e+03 3.889000000000000000e+03 3.846000000000000000e+03 3.833000000000000000e+03 3.756000000000000000e+03 3.740000000000000000e+03 3.844000000000000000e+03 3.912000000000000000e+03 3.924000000000000000e+03 3.891000000000000000e+03 3.919000000000000000e+03 3.643000000000000000e+03 3.755000000000000000e+03 3.693000000000000000e+03 3.683000000000000000e+03 3.665000000000000000e+03 3.666000000000000000e+03 3.752000000000000000e+03 3.768000000000000000e+03 3.875000000000000000e+03 3.703000000000000000e+03 3.687000000000000000e+03 3.719000000000000000e+03 3.757000000000000000e+03 3.646000000000000000e+03 3.722000000000000000e+03 3.634000000000000000e+03 3.772000000000000000e+03 3.746000000000000000e+03 3.744000000000000000e+03 3.830000000000000000e+03 3.773000000000000000e+03 3.881000000000000000e+03 3.866000000000000000e+03 3.727000000000000000e+03 3.793000000000000000e+03 3.843000000000000000e+03 3.728000000000000000e+03 3.831000000000000000e+03 3.737000000000000000e+03 3.836000000000000000e+03 3.798000000000000000e+03 3.946000000000000000e+03 3.870000000000000000e+03 3.846000000000000000e+03 3.858000000000000000e+03 3.949000000000000000e+03 4.014000000000000000e+03 3.921000000000000000e+03 3.809000000000000000e+03 3.854000000000000000e+03 3.959000000000000000e+03 3.919000000000000000e+03 4.027000000000000000e+03 3.909000000000000000e+03 3.913000000000000000e+03 3.900000000000000000e+03 3.870000000000000000e+03 3.772000000000000000e+03 3.844000000000000000e+03 3.743000000000000000e+03 3.870000000000000000e+03 3.970000000000000000e+03 3.874000000000000000e+03 3.893000000000000000e+03 3.858000000000000000e+03 3.915000000000000000e+03 3.887000000000000000e+03 3.873000000000000000e+03 3.819000000000000000e+03 3.949000000000000000e+03 4.011000000000000000e+03 3.944000000000000000e+03 3.911000000000000000e+03 3.940000000000000000e+03 3.996000000000000000e+03 3.812000000000000000e+03 3.894000000000000000e+03 3.906000000000000000e+03 3.775000000000000000e+03 3.925000000000000000e+03 3.751000000000000000e+03 3.899000000000000000e+03 3.971000000000000000e+03 3.969000000000000000e+03 3.987000000000000000e+03 3.979000000000000000e+03 3.997000000000000000e+03 4.023000000000000000e+03 3.908000000000000000e+03 4.026000000000000000e+03 3.988000000000000000e+03 3.959000000000000000e+03 4.071000000000000000e+03 4.057000000000000000e+03 3.969000000000000000e+03 3.956000000000000000e+03 3.913000000000000000e+03 3.865000000000000000e+03 3.958000000000000000e+03 3.960000000000000000e+03 3.796000000000000000e+03 3.876000000000000000e+03 3.934000000000000000e+03 4.012000000000000000e+03 4.030000000000000000e+03 4.024000000000000000e+03 3.983000000000000000e+03 3.915000000000000000e+03 4.020000000000000000e+03 4.058000000000000000e+03 4.044000000000000000e+03 4.081000000000000000e+03 4.000000000000000000e+03 4.140000000000000000e+03 4.028000000000000000e+03 4.045000000000000000e+03 4.022000000000000000e+03 3.947000000000000000e+03 4.022000000000000000e+03 3.991000000000000000e+03 4.035000000000000000e+03 3.841000000000000000e+03 3.865000000000000000e+03 3.946000000000000000e+03 3.853000000000000000e+03 3.911000000000000000e+03 3.753000000000000000e+03 3.807000000000000000e+03 3.948000000000000000e+03 3.826000000000000000e+03 3.832000000000000000e+03 3.860000000000000000e+03 3.834000000000000000e+03 3.898000000000000000e+03 3.901000000000000000e+03 3.963000000000000000e+03 3.901000000000000000e+03 3.853000000000000000e+03 3.856000000000000000e+03 3.973000000000000000e+03 3.876000000000000000e+03 3.993000000000000000e+03 3.876000000000000000e+03 3.979000000000000000e+03 4.067000000000000000e+03 3.985000000000000000e+03 4.048000000000000000e+03 3.939000000000000000e+03 3.882000000000000000e+03 4.041000000000000000e+03 4.053000000000000000e+03 3.973000000000000000e+03 3.957000000000000000e+03 3.839000000000000000e+03 4.016000000000000000e+03 3.962000000000000000e+03 3.993000000000000000e+03 4.028000000000000000e+03 4.043000000000000000e+03 4.001000000000000000e+03 4.066000000000000000e+03 4.081000000000000000e+03 3.859000000000000000e+03 4.019000000000000000e+03 3.863000000000000000e+03 3.895000000000000000e+03 3.786000000000000000e+03 3.826000000000000000e+03 3.776000000000000000e+03 4.001000000000000000e+03 3.938000000000000000e+03 3.970000000000000000e+03 3.917000000000000000e+03 3.917000000000000000e+03 3.834000000000000000e+03 3.865000000000000000e+03 3.851000000000000000e+03 4.013000000000000000e+03 3.829000000000000000e+03 3.927000000000000000e+03 3.818000000000000000e+03 3.876000000000000000e+03 3.894000000000000000e+03 3.974000000000000000e+03 3.858000000000000000e+03 4.020000000000000000e+03 3.903000000000000000e+03 3.882000000000000000e+03 3.948000000000000000e+03 3.883000000000000000e+03 3.864000000000000000e+03 3.782000000000000000e+03 3.828000000000000000e+03 3.827000000000000000e+03 3.829000000000000000e+03 3.922000000000000000e+03 3.821000000000000000e+03 3.857000000000000000e+03 3.829000000000000000e+03 3.956000000000000000e+03 4.003000000000000000e+03 3.793000000000000000e+03 3.777000000000000000e+03 3.966000000000000000e+03 3.846000000000000000e+03 4.062000000000000000e+03 4.025000000000000000e+03 3.897000000000000000e+03 3.890000000000000000e+03 3.922000000000000000e+03 3.877000000000000000e+03 3.927000000000000000e+03 4.035000000000000000e+03 3.894000000000000000e+03 3.898000000000000000e+03 3.995000000000000000e+03 4.057000000000000000e+03 4.141000000000000000e+03 3.977000000000000000e+03 3.952000000000000000e+03 4.014000000000000000e+03 3.993000000000000000e+03 4.157000000000000000e+03 3.950000000000000000e+03 4.165000000000000000e+03 4.086000000000000000e+03 4.023000000000000000e+03 3.984000000000000000e+03 3.951000000000000000e+03 4.030000000000000000e+03 4.123000000000000000e+03 4.134000000000000000e+03 3.994000000000000000e+03 3.991000000000000000e+03 4.008000000000000000e+03 3.932000000000000000e+03 3.962000000000000000e+03 4.083000000000000000e+03 4.060000000000000000e+03 3.989000000000000000e+03 3.960000000000000000e+03 3.956000000000000000e+03 3.996000000000000000e+03 4.060000000000000000e+03 4.065000000000000000e+03 4.027000000000000000e+03 3.841000000000000000e+03 4.033000000000000000e+03 4.151000000000000000e+03 4.056000000000000000e+03 3.911000000000000000e+03 4.167000000000000000e+03 3.909000000000000000e+03 4.067000000000000000e+03 4.071000000000000000e+03 4.169000000000000000e+03 4.193000000000000000e+03 4.060000000000000000e+03 4.039000000000000000e+03 4.156000000000000000e+03 4.089000000000000000e+03 4.107000000000000000e+03 4.090000000000000000e+03 4.136000000000000000e+03 4.088000000000000000e+03 4.203000000000000000e+03 4.112000000000000000e+03 3.990000000000000000e+03 4.029000000000000000e+03 4.077000000000000000e+03 4.213000000000000000e+03 4.114000000000000000e+03 3.918000000000000000e+03 3.959000000000000000e+03 4.096000000000000000e+03 4.009000000000000000e+03 3.895000000000000000e+03 4.037000000000000000e+03 4.095000000000000000e+03 4.083000000000000000e+03 3.946000000000000000e+03 4.005000000000000000e+03 3.899000000000000000e+03 4.011000000000000000e+03 3.979000000000000000e+03 3.899000000000000000e+03 3.950000000000000000e+03 4.020000000000000000e+03 3.998000000000000000e+03 3.980000000000000000e+03 4.099000000000000000e+03 3.997000000000000000e+03 3.988000000000000000e+03 4.098000000000000000e+03 3.976000000000000000e+03 3.884000000000000000e+03 4.081000000000000000e+03 3.983000000000000000e+03 3.998000000000000000e+03 4.042000000000000000e+03 3.979000000000000000e+03 4.052000000000000000e+03 3.968000000000000000e+03 4.076000000000000000e+03 3.936000000000000000e+03 4.025000000000000000e+03 4.226000000000000000e+03 4.129000000000000000e+03 4.020000000000000000e+03 3.963000000000000000e+03 4.134000000000000000e+03 4.064000000000000000e+03 3.963000000000000000e+03 4.130000000000000000e+03 4.118000000000000000e+03 3.981000000000000000e+03 3.957000000000000000e+03 4.081000000000000000e+03 4.034000000000000000e+03 4.076000000000000000e+03 3.954000000000000000e+03 3.993000000000000000e+03 4.035000000000000000e+03 4.074000000000000000e+03 3.991000000000000000e+03 4.044000000000000000e+03 4.149000000000000000e+03 4.104000000000000000e+03 4.009000000000000000e+03 4.012000000000000000e+03 4.058000000000000000e+03 4.018000000000000000e+03 4.012000000000000000e+03 4.160000000000000000e+03 3.948000000000000000e+03 3.910000000000000000e+03 4.032000000000000000e+03 4.157000000000000000e+03 4.122000000000000000e+03 4.100000000000000000e+03 4.044000000000000000e+03 4.068000000000000000e+03 4.032000000000000000e+03 4.094000000000000000e+03 4.026000000000000000e+03 4.067000000000000000e+03 4.055000000000000000e+03 4.007000000000000000e+03 3.966000000000000000e+03 4.070000000000000000e+03 3.923000000000000000e+03 3.926000000000000000e+03 3.985000000000000000e+03 3.990000000000000000e+03 4.020000000000000000e+03 3.893000000000000000e+03 3.985000000000000000e+03 4.069000000000000000e+03 3.923000000000000000e+03 3.871000000000000000e+03 4.050000000000000000e+03 3.797000000000000000e+03 3.930000000000000000e+03 3.862000000000000000e+03 3.961000000000000000e+03 3.796000000000000000e+03 3.923000000000000000e+03 3.873000000000000000e+03 3.999000000000000000e+03 3.843000000000000000e+03 3.741000000000000000e+03 3.951000000000000000e+03 3.768000000000000000e+03 3.887000000000000000e+03 3.843000000000000000e+03 3.903000000000000000e+03 3.987000000000000000e+03 3.849000000000000000e+03 3.912000000000000000e+03 3.835000000000000000e+03 3.847000000000000000e+03 3.877000000000000000e+03 3.982000000000000000e+03 3.928000000000000000e+03 3.937000000000000000e+03 3.891000000000000000e+03 3.905000000000000000e+03 3.799000000000000000e+03 3.968000000000000000e+03 3.862000000000000000e+03 4.055000000000000000e+03 3.919000000000000000e+03 3.909000000000000000e+03 3.915000000000000000e+03 3.934000000000000000e+03 3.980000000000000000e+03 3.935000000000000000e+03 3.904000000000000000e+03 3.884000000000000000e+03 4.000000000000000000e+03 4.095000000000000000e+03 3.997000000000000000e+03 3.934000000000000000e+03 3.972000000000000000e+03 3.847000000000000000e+03 3.838000000000000000e+03 3.938000000000000000e+03 3.861000000000000000e+03 3.825000000000000000e+03 3.788000000000000000e+03 3.814000000000000000e+03 3.840000000000000000e+03 3.865000000000000000e+03 3.742000000000000000e+03 3.589000000000000000e+03 3.721000000000000000e+03 3.790000000000000000e+03 3.654000000000000000e+03 3.669000000000000000e+03 3.674000000000000000e+03 3.720000000000000000e+03 3.773000000000000000e+03 3.732000000000000000e+03 3.657000000000000000e+03 3.726000000000000000e+03 3.546000000000000000e+03 3.586000000000000000e+03 3.556000000000000000e+03 3.750000000000000000e+03 3.631000000000000000e+03 3.635000000000000000e+03 3.591000000000000000e+03 3.724000000000000000e+03 3.719000000000000000e+03 3.562000000000000000e+03 3.713000000000000000e+03 3.629000000000000000e+03 3.688000000000000000e+03 3.956000000000000000e+03 3.768000000000000000e+03 3.786000000000000000e+03 3.812000000000000000e+03 3.734000000000000000e+03 3.832000000000000000e+03 3.874000000000000000e+03 3.885000000000000000e+03 3.825000000000000000e+03 3.817000000000000000e+03 3.861000000000000000e+03 3.781000000000000000e+03 3.699000000000000000e+03 3.907000000000000000e+03 3.882000000000000000e+03 3.880000000000000000e+03 3.815000000000000000e+03 3.926000000000000000e+03 3.932000000000000000e+03 3.875000000000000000e+03 3.916000000000000000e+03 3.843000000000000000e+03 3.808000000000000000e+03 3.773000000000000000e+03 3.977000000000000000e+03 3.875000000000000000e+03 3.761000000000000000e+03 3.756000000000000000e+03 3.856000000000000000e+03 3.741000000000000000e+03 3.755000000000000000e+03 3.772000000000000000e+03 3.852000000000000000e+03 3.818000000000000000e+03 3.810000000000000000e+03 3.773000000000000000e+03 3.843000000000000000e+03 3.840000000000000000e+03 3.829000000000000000e+03 3.949000000000000000e+03 3.814000000000000000e+03 3.770000000000000000e+03 3.849000000000000000e+03 3.904000000000000000e+03 3.964000000000000000e+03 4.003000000000000000e+03 3.812000000000000000e+03 3.817000000000000000e+03 3.888000000000000000e+03 3.813000000000000000e+03 3.797000000000000000e+03 3.951000000000000000e+03 3.824000000000000000e+03 3.922000000000000000e+03 3.917000000000000000e+03 3.854000000000000000e+03 3.888000000000000000e+03 3.894000000000000000e+03 3.855000000000000000e+03 3.939000000000000000e+03 4.003000000000000000e+03 3.984000000000000000e+03 3.973000000000000000e+03 3.817000000000000000e+03 4.037000000000000000e+03 3.971000000000000000e+03 3.919000000000000000e+03 3.796000000000000000e+03 3.971000000000000000e+03 3.845000000000000000e+03 3.938000000000000000e+03 3.867000000000000000e+03 3.852000000000000000e+03 3.841000000000000000e+03 3.710000000000000000e+03 3.767000000000000000e+03 3.721000000000000000e+03 3.659000000000000000e+03 3.849000000000000000e+03 3.916000000000000000e+03 3.890000000000000000e+03 3.637000000000000000e+03 3.728000000000000000e+03 3.883000000000000000e+03 3.796000000000000000e+03 3.875000000000000000e+03 3.836000000000000000e+03 3.668000000000000000e+03 3.756000000000000000e+03 3.812000000000000000e+03 3.779000000000000000e+03 3.840000000000000000e+03 3.841000000000000000e+03 3.865000000000000000e+03 3.836000000000000000e+03 3.686000000000000000e+03 3.852000000000000000e+03 3.856000000000000000e+03 3.856000000000000000e+03 3.807000000000000000e+03 3.822000000000000000e+03 3.945000000000000000e+03 3.948000000000000000e+03 3.924000000000000000e+03 3.946000000000000000e+03 3.872000000000000000e+03 3.907000000000000000e+03 3.870000000000000000e+03 3.756000000000000000e+03 3.875000000000000000e+03 3.840000000000000000e+03 3.926000000000000000e+03 3.815000000000000000e+03 3.770000000000000000e+03 3.805000000000000000e+03 3.993000000000000000e+03 3.958000000000000000e+03 3.968000000000000000e+03 3.785000000000000000e+03 4.032000000000000000e+03 3.824000000000000000e+03 3.852000000000000000e+03 3.902000000000000000e+03 3.956000000000000000e+03 3.949000000000000000e+03 3.996000000000000000e+03 3.979000000000000000e+03 3.866000000000000000e+03 3.843000000000000000e+03 3.942000000000000000e+03 4.055000000000000000e+03 3.793000000000000000e+03 3.861000000000000000e+03 3.827000000000000000e+03 3.918000000000000000e+03 3.879000000000000000e+03 3.807000000000000000e+03 3.824000000000000000e+03 3.850000000000000000e+03 3.811000000000000000e+03 3.927000000000000000e+03 3.981000000000000000e+03 4.000000000000000000e+03 3.996000000000000000e+03 3.848000000000000000e+03 3.925000000000000000e+03 3.860000000000000000e+03 3.960000000000000000e+03 3.824000000000000000e+03 3.809000000000000000e+03 3.806000000000000000e+03 3.777000000000000000e+03 3.844000000000000000e+03 3.798000000000000000e+03 3.842000000000000000e+03 3.881000000000000000e+03 3.853000000000000000e+03 3.763000000000000000e+03 3.859000000000000000e+03 3.873000000000000000e+03 3.780000000000000000e+03 3.889000000000000000e+03 3.762000000000000000e+03 3.874000000000000000e+03 3.753000000000000000e+03 3.898000000000000000e+03 3.853000000000000000e+03 3.907000000000000000e+03 3.976000000000000000e+03 3.876000000000000000e+03 3.813000000000000000e+03 3.853000000000000000e+03 3.932000000000000000e+03 3.897000000000000000e+03 3.944000000000000000e+03 3.859000000000000000e+03 3.943000000000000000e+03 3.983000000000000000e+03 3.932000000000000000e+03 3.873000000000000000e+03 3.899000000000000000e+03 3.858000000000000000e+03 3.951000000000000000e+03 3.898000000000000000e+03 3.905000000000000000e+03 3.841000000000000000e+03 3.773000000000000000e+03 3.829000000000000000e+03 3.834000000000000000e+03 3.875000000000000000e+03 3.868000000000000000e+03 3.796000000000000000e+03 3.949000000000000000e+03 3.905000000000000000e+03 3.930000000000000000e+03 3.910000000000000000e+03 3.892000000000000000e+03 3.835000000000000000e+03 3.972000000000000000e+03 3.790000000000000000e+03 3.732000000000000000e+03 3.931000000000000000e+03 3.841000000000000000e+03 3.752000000000000000e+03 3.837000000000000000e+03 3.915000000000000000e+03 3.803000000000000000e+03 3.857000000000000000e+03 3.981000000000000000e+03 3.812000000000000000e+03 3.883000000000000000e+03 3.878000000000000000e+03 3.939000000000000000e+03 3.888000000000000000e+03 3.901000000000000000e+03 3.805000000000000000e+03 3.841000000000000000e+03 3.918000000000000000e+03 3.899000000000000000e+03 3.874000000000000000e+03 3.795000000000000000e+03 3.822000000000000000e+03 3.774000000000000000e+03 3.867000000000000000e+03 3.756000000000000000e+03 3.800000000000000000e+03 3.806000000000000000e+03 3.844000000000000000e+03 3.842000000000000000e+03 3.861000000000000000e+03 3.870000000000000000e+03 3.832000000000000000e+03 3.818000000000000000e+03 3.875000000000000000e+03 3.896000000000000000e+03 3.861000000000000000e+03 3.899000000000000000e+03 3.787000000000000000e+03 3.823000000000000000e+03 3.837000000000000000e+03 3.863000000000000000e+03 3.875000000000000000e+03 3.944000000000000000e+03 3.933000000000000000e+03 3.874000000000000000e+03 3.941000000000000000e+03 3.903000000000000000e+03 3.870000000000000000e+03 3.822000000000000000e+03 3.853000000000000000e+03 3.781000000000000000e+03 3.792000000000000000e+03 3.832000000000000000e+03 3.862000000000000000e+03 3.917000000000000000e+03 4.045000000000000000e+03 3.917000000000000000e+03 3.984000000000000000e+03 3.932000000000000000e+03 3.895000000000000000e+03 3.904000000000000000e+03 3.900000000000000000e+03 3.918000000000000000e+03 3.995000000000000000e+03 3.885000000000000000e+03 3.777000000000000000e+03 3.809000000000000000e+03 3.932000000000000000e+03 3.989000000000000000e+03 4.089000000000000000e+03 4.060000000000000000e+03 3.964000000000000000e+03 3.969000000000000000e+03 3.842000000000000000e+03 3.979000000000000000e+03 4.074000000000000000e+03 4.013000000000000000e+03 3.954000000000000000e+03 3.974000000000000000e+03 3.986000000000000000e+03 3.813000000000000000e+03 3.802000000000000000e+03 3.904000000000000000e+03 3.848000000000000000e+03 3.900000000000000000e+03 3.907000000000000000e+03 3.722000000000000000e+03 3.813000000000000000e+03 3.966000000000000000e+03 3.889000000000000000e+03 3.879000000000000000e+03 3.864000000000000000e+03 4.035000000000000000e+03 3.955000000000000000e+03 4.006000000000000000e+03 3.934000000000000000e+03 3.826000000000000000e+03 3.859000000000000000e+03 3.829000000000000000e+03 3.883000000000000000e+03 3.799000000000000000e+03 3.822000000000000000e+03 3.798000000000000000e+03 3.729000000000000000e+03 3.828000000000000000e+03 3.912000000000000000e+03 3.851000000000000000e+03 3.868000000000000000e+03 3.822000000000000000e+03 3.790000000000000000e+03 3.945000000000000000e+03 3.992000000000000000e+03 4.036000000000000000e+03 3.921000000000000000e+03 3.925000000000000000e+03 3.991000000000000000e+03 4.011000000000000000e+03 3.890000000000000000e+03 3.981000000000000000e+03 3.911000000000000000e+03 3.753000000000000000e+03 3.817000000000000000e+03 3.877000000000000000e+03 3.979000000000000000e+03 3.883000000000000000e+03 3.833000000000000000e+03 3.849000000000000000e+03 3.871000000000000000e+03 3.939000000000000000e+03 3.969000000000000000e+03 3.837000000000000000e+03 3.914000000000000000e+03 3.842000000000000000e+03 3.814000000000000000e+03 3.875000000000000000e+03 3.880000000000000000e+03 3.834000000000000000e+03 3.872000000000000000e+03 3.855000000000000000e+03 4.015000000000000000e+03 4.025000000000000000e+03 3.798000000000000000e+03 3.837000000000000000e+03 3.845000000000000000e+03 3.858000000000000000e+03 3.929000000000000000e+03 3.936000000000000000e+03 3.760000000000000000e+03 3.765000000000000000e+03 3.841000000000000000e+03 3.677000000000000000e+03 3.757000000000000000e+03 3.803000000000000000e+03 3.654000000000000000e+03 3.840000000000000000e+03 3.723000000000000000e+03 3.853000000000000000e+03 3.944000000000000000e+03 3.885000000000000000e+03 3.766000000000000000e+03 3.842000000000000000e+03 3.690000000000000000e+03 3.778000000000000000e+03 3.811000000000000000e+03 3.752000000000000000e+03 3.781000000000000000e+03 3.725000000000000000e+03 3.679000000000000000e+03 3.791000000000000000e+03 3.736000000000000000e+03 3.628000000000000000e+03 3.739000000000000000e+03 3.674000000000000000e+03 3.790000000000000000e+03 3.824000000000000000e+03 3.799000000000000000e+03 3.901000000000000000e+03 3.832000000000000000e+03 3.876000000000000000e+03 3.843000000000000000e+03 3.810000000000000000e+03 3.881000000000000000e+03 3.811000000000000000e+03 3.808000000000000000e+03 3.811000000000000000e+03 3.737000000000000000e+03 3.759000000000000000e+03 3.889000000000000000e+03 3.828000000000000000e+03 3.761000000000000000e+03 3.728000000000000000e+03 3.806000000000000000e+03 3.768000000000000000e+03 3.792000000000000000e+03 3.778000000000000000e+03 3.848000000000000000e+03 3.848000000000000000e+03 3.750000000000000000e+03 3.831000000000000000e+03 3.756000000000000000e+03 3.801000000000000000e+03 3.926000000000000000e+03 3.819000000000000000e+03 3.947000000000000000e+03 3.771000000000000000e+03 3.704000000000000000e+03 3.704000000000000000e+03 3.807000000000000000e+03 3.779000000000000000e+03 3.788000000000000000e+03 3.887000000000000000e+03 3.822000000000000000e+03 3.855000000000000000e+03 3.889000000000000000e+03 3.821000000000000000e+03 3.867000000000000000e+03 3.908000000000000000e+03 3.939000000000000000e+03 4.101000000000000000e+03 3.966000000000000000e+03 4.014000000000000000e+03 4.058000000000000000e+03 4.070000000000000000e+03 4.081000000000000000e+03 4.055000000000000000e+03 4.049000000000000000e+03 3.945000000000000000e+03 4.052000000000000000e+03 3.997000000000000000e+03 3.975000000000000000e+03 4.023000000000000000e+03 3.969000000000000000e+03 3.820000000000000000e+03 3.924000000000000000e+03 4.138000000000000000e+03 3.974000000000000000e+03 3.929000000000000000e+03 4.046000000000000000e+03 3.876000000000000000e+03 3.928000000000000000e+03 3.936000000000000000e+03 4.075000000000000000e+03 3.977000000000000000e+03 3.831000000000000000e+03 3.915000000000000000e+03 4.027000000000000000e+03 3.989000000000000000e+03 4.034000000000000000e+03 4.033000000000000000e+03 4.059000000000000000e+03 4.022000000000000000e+03 3.994000000000000000e+03 3.878000000000000000e+03 3.938000000000000000e+03 3.968000000000000000e+03 4.004000000000000000e+03 3.969000000000000000e+03 4.006000000000000000e+03 3.834000000000000000e+03 3.835000000000000000e+03 3.924000000000000000e+03 3.856000000000000000e+03 4.001000000000000000e+03 4.059000000000000000e+03 3.933000000000000000e+03 3.965000000000000000e+03 3.837000000000000000e+03 3.874000000000000000e+03 3.995000000000000000e+03 3.967000000000000000e+03 3.851000000000000000e+03 3.843000000000000000e+03 3.843000000000000000e+03 3.907000000000000000e+03 3.909000000000000000e+03 3.894000000000000000e+03 3.883000000000000000e+03 3.858000000000000000e+03 3.882000000000000000e+03 3.991000000000000000e+03 4.015000000000000000e+03 3.974000000000000000e+03 4.025000000000000000e+03 4.078000000000000000e+03 4.026000000000000000e+03 4.146000000000000000e+03 4.026000000000000000e+03 4.085000000000000000e+03 4.036000000000000000e+03 4.059000000000000000e+03 4.118000000000000000e+03 4.073000000000000000e+03 3.957000000000000000e+03 4.007000000000000000e+03 3.949000000000000000e+03 3.901000000000000000e+03 4.021000000000000000e+03 4.076000000000000000e+03 3.989000000000000000e+03 4.022000000000000000e+03 4.162000000000000000e+03 4.150000000000000000e+03 4.069000000000000000e+03 4.113000000000000000e+03 4.151000000000000000e+03 3.954000000000000000e+03 4.054000000000000000e+03 4.095000000000000000e+03 4.077000000000000000e+03 4.023000000000000000e+03 4.049000000000000000e+03 4.143000000000000000e+03 3.986000000000000000e+03 3.812000000000000000e+03 3.977000000000000000e+03 4.022000000000000000e+03 4.089000000000000000e+03 4.020000000000000000e+03 3.980000000000000000e+03 4.024000000000000000e+03 4.064000000000000000e+03 4.026000000000000000e+03 4.017000000000000000e+03 4.068000000000000000e+03 3.976000000000000000e+03 4.127000000000000000e+03 4.127000000000000000e+03 4.022000000000000000e+03 4.019000000000000000e+03 4.032000000000000000e+03 3.911000000000000000e+03 3.984000000000000000e+03 4.013000000000000000e+03 3.901000000000000000e+03 3.912000000000000000e+03 4.093000000000000000e+03 4.010000000000000000e+03 4.113000000000000000e+03 4.080000000000000000e+03 4.164000000000000000e+03 4.035000000000000000e+03 4.090000000000000000e+03 4.186000000000000000e+03 4.258000000000000000e+03 4.001000000000000000e+03 4.123000000000000000e+03 3.983000000000000000e+03 4.023000000000000000e+03 4.047000000000000000e+03 3.939000000000000000e+03 4.011000000000000000e+03 3.951000000000000000e+03 4.067000000000000000e+03 4.087000000000000000e+03 4.052000000000000000e+03 4.182000000000000000e+03 4.173000000000000000e+03 4.036000000000000000e+03 4.032000000000000000e+03 3.978000000000000000e+03 4.055000000000000000e+03 4.012000000000000000e+03 4.046000000000000000e+03 3.979000000000000000e+03 4.026000000000000000e+03 4.007000000000000000e+03 4.060000000000000000e+03 4.045000000000000000e+03 4.106000000000000000e+03 4.081000000000000000e+03 4.136000000000000000e+03 4.101000000000000000e+03 4.052000000000000000e+03 3.994000000000000000e+03 3.972000000000000000e+03 4.060000000000000000e+03 4.097000000000000000e+03 4.008000000000000000e+03 3.983000000000000000e+03 4.161000000000000000e+03 4.059000000000000000e+03 4.164000000000000000e+03 4.044000000000000000e+03 4.186000000000000000e+03 4.126000000000000000e+03 4.062000000000000000e+03 4.122000000000000000e+03 4.018000000000000000e+03 4.149000000000000000e+03 4.090000000000000000e+03 4.122000000000000000e+03 4.022000000000000000e+03 4.084000000000000000e+03 4.053000000000000000e+03 3.918000000000000000e+03 3.982000000000000000e+03 4.059000000000000000e+03 4.041000000000000000e+03 4.056000000000000000e+03 4.141000000000000000e+03 4.011000000000000000e+03 3.972000000000000000e+03 4.019000000000000000e+03 3.963000000000000000e+03 3.961000000000000000e+03 4.011000000000000000e+03 4.138000000000000000e+03 4.151000000000000000e+03 4.100000000000000000e+03 4.225000000000000000e+03 4.129000000000000000e+03 4.168000000000000000e+03 4.156000000000000000e+03 4.093000000000000000e+03 4.140000000000000000e+03 4.058000000000000000e+03 4.027000000000000000e+03 4.183000000000000000e+03 3.888000000000000000e+03 3.968000000000000000e+03 3.962000000000000000e+03 4.076000000000000000e+03 4.063000000000000000e+03 4.004000000000000000e+03 4.156000000000000000e+03 3.998000000000000000e+03 4.056000000000000000e+03 4.002000000000000000e+03 3.945000000000000000e+03 4.124000000000000000e+03 3.994000000000000000e+03 4.127000000000000000e+03 4.165000000000000000e+03 4.161000000000000000e+03 4.051000000000000000e+03 4.041000000000000000e+03 3.963000000000000000e+03 4.110000000000000000e+03 4.077000000000000000e+03 4.180000000000000000e+03 4.126000000000000000e+03 4.068000000000000000e+03 4.166000000000000000e+03 4.137000000000000000e+03 4.201000000000000000e+03 4.187000000000000000e+03 4.059000000000000000e+03 4.024000000000000000e+03 4.172000000000000000e+03 4.097000000000000000e+03 4.073000000000000000e+03 4.086000000000000000e+03 4.072000000000000000e+03 4.073000000000000000e+03 4.160000000000000000e+03 4.141000000000000000e+03 4.153000000000000000e+03 4.008000000000000000e+03 4.113000000000000000e+03 3.987000000000000000e+03 4.098000000000000000e+03 4.106000000000000000e+03 4.084000000000000000e+03 4.114000000000000000e+03 4.077000000000000000e+03 4.139000000000000000e+03 4.105000000000000000e+03 4.033000000000000000e+03 4.086000000000000000e+03 3.959000000000000000e+03 4.091000000000000000e+03 4.093000000000000000e+03 4.075000000000000000e+03 4.114000000000000000e+03 4.204000000000000000e+03 4.056000000000000000e+03 4.279000000000000000e+03 4.093000000000000000e+03 4.064000000000000000e+03 4.159000000000000000e+03 4.078000000000000000e+03 4.102000000000000000e+03 4.097000000000000000e+03 4.256000000000000000e+03 4.242000000000000000e+03 4.113000000000000000e+03 4.131000000000000000e+03 4.188000000000000000e+03 4.213000000000000000e+03 4.094000000000000000e+03 3.952000000000000000e+03 4.135000000000000000e+03 4.107000000000000000e+03 4.022000000000000000e+03 3.999000000000000000e+03 3.893000000000000000e+03 3.823000000000000000e+03 3.809000000000000000e+03 3.788000000000000000e+03 3.731000000000000000e+03 3.705000000000000000e+03 3.593000000000000000e+03 3.614000000000000000e+03 3.536000000000000000e+03 3.491000000000000000e+03 3.474000000000000000e+03 3.557000000000000000e+03 3.423000000000000000e+03 3.375000000000000000e+03 3.251000000000000000e+03 3.312000000000000000e+03 3.214000000000000000e+03 3.322000000000000000e+03 3.171000000000000000e+03 3.314000000000000000e+03 3.230000000000000000e+03 3.114000000000000000e+03 3.038000000000000000e+03 3.113000000000000000e+03 3.082000000000000000e+03 3.031000000000000000e+03 3.125000000000000000e+03 2.970000000000000000e+03 2.909000000000000000e+03 3.048000000000000000e+03 3.082000000000000000e+03 3.011000000000000000e+03 2.892000000000000000e+03 2.993000000000000000e+03 3.026000000000000000e+03 2.920000000000000000e+03 3.011000000000000000e+03 2.900000000000000000e+03 2.859000000000000000e+03 2.727000000000000000e+03 2.873000000000000000e+03 2.797000000000000000e+03 2.747000000000000000e+03 2.759000000000000000e+03 2.740000000000000000e+03 2.772000000000000000e+03 2.847000000000000000e+03 2.671000000000000000e+03 2.666000000000000000e+03 2.632000000000000000e+03 2.689000000000000000e+03 2.564000000000000000e+03 2.593000000000000000e+03 2.608000000000000000e+03 2.564000000000000000e+03 2.666000000000000000e+03 2.574000000000000000e+03 2.547000000000000000e+03 2.649000000000000000e+03 2.670000000000000000e+03 2.554000000000000000e+03 2.552000000000000000e+03 2.481000000000000000e+03 2.508000000000000000e+03 2.521000000000000000e+03 2.400000000000000000e+03 2.513000000000000000e+03 2.463000000000000000e+03 2.512000000000000000e+03 2.403000000000000000e+03 2.319000000000000000e+03 2.484000000000000000e+03 2.435000000000000000e+03 2.418000000000000000e+03 2.387000000000000000e+03 2.431000000000000000e+03 2.449000000000000000e+03 2.323000000000000000e+03 2.321000000000000000e+03 2.357000000000000000e+03 2.322000000000000000e+03 2.370000000000000000e+03 2.307000000000000000e+03 2.321000000000000000e+03 2.364000000000000000e+03 2.365000000000000000e+03 2.415000000000000000e+03 2.284000000000000000e+03 2.355000000000000000e+03 2.289000000000000000e+03 2.337000000000000000e+03 2.335000000000000000e+03 2.377000000000000000e+03 2.224000000000000000e+03 2.300000000000000000e+03 2.222000000000000000e+03 2.287000000000000000e+03 2.317000000000000000e+03 2.163000000000000000e+03 2.165000000000000000e+03 2.238000000000000000e+03 2.268000000000000000e+03 2.271000000000000000e+03 2.235000000000000000e+03 2.240000000000000000e+03 2.242000000000000000e+03 2.111000000000000000e+03 2.166000000000000000e+03 2.092000000000000000e+03 2.230000000000000000e+03 2.159000000000000000e+03 2.279000000000000000e+03 2.251000000000000000e+03 2.110000000000000000e+03 2.236000000000000000e+03 2.047000000000000000e+03 2.082000000000000000e+03 2.159000000000000000e+03 2.192000000000000000e+03 2.132000000000000000e+03 2.131000000000000000e+03 2.159000000000000000e+03 2.125000000000000000e+03 2.066000000000000000e+03 2.098000000000000000e+03 2.064000000000000000e+03 2.065000000000000000e+03 2.126000000000000000e+03 1.943000000000000000e+03 2.072000000000000000e+03 2.107000000000000000e+03 2.190000000000000000e+03 1.998000000000000000e+03 2.017000000000000000e+03 1.997000000000000000e+03 1.988000000000000000e+03 2.127000000000000000e+03 2.035000000000000000e+03 2.027000000000000000e+03 2.011000000000000000e+03 1.927000000000000000e+03 1.970000000000000000e+03 1.925000000000000000e+03 2.088000000000000000e+03 2.019000000000000000e+03 2.040000000000000000e+03 2.021000000000000000e+03 2.045000000000000000e+03 2.090000000000000000e+03 1.989000000000000000e+03 2.106000000000000000e+03 2.039000000000000000e+03 1.953000000000000000e+03 1.988000000000000000e+03 2.022000000000000000e+03 1.961000000000000000e+03 1.965000000000000000e+03 1.986000000000000000e+03 1.989000000000000000e+03 1.993000000000000000e+03 1.978000000000000000e+03 1.940000000000000000e+03 2.006000000000000000e+03 1.955000000000000000e+03 2.034000000000000000e+03 1.965000000000000000e+03 1.914000000000000000e+03 1.933000000000000000e+03 2.062000000000000000e+03 2.019000000000000000e+03 1.993000000000000000e+03 1.962000000000000000e+03 2.023000000000000000e+03 1.971000000000000000e+03 1.945000000000000000e+03 1.934000000000000000e+03 2.062000000000000000e+03 1.967000000000000000e+03 2.013000000000000000e+03 1.925000000000000000e+03 2.009000000000000000e+03 1.937000000000000000e+03 1.908000000000000000e+03 1.894000000000000000e+03 2.012000000000000000e+03 1.917000000000000000e+03 1.977000000000000000e+03 1.957000000000000000e+03 1.852000000000000000e+03 1.936000000000000000e+03 1.930000000000000000e+03 1.939000000000000000e+03 1.842000000000000000e+03 1.857000000000000000e+03 1.873000000000000000e+03 1.857000000000000000e+03 1.922000000000000000e+03 1.852000000000000000e+03 1.896000000000000000e+03 1.851000000000000000e+03 1.885000000000000000e+03 1.857000000000000000e+03 1.892000000000000000e+03 1.826000000000000000e+03 1.848000000000000000e+03 1.870000000000000000e+03 1.887000000000000000e+03 1.776000000000000000e+03 1.843000000000000000e+03 1.805000000000000000e+03 1.840000000000000000e+03 1.833000000000000000e+03 1.814000000000000000e+03 1.725000000000000000e+03 1.718000000000000000e+03 1.806000000000000000e+03 1.824000000000000000e+03 1.812000000000000000e+03 1.807000000000000000e+03 1.763000000000000000e+03 1.840000000000000000e+03 1.772000000000000000e+03 1.742000000000000000e+03 1.763000000000000000e+03 1.794000000000000000e+03 1.800000000000000000e+03 1.752000000000000000e+03 1.774000000000000000e+03 1.846000000000000000e+03 1.779000000000000000e+03 1.806000000000000000e+03 1.801000000000000000e+03 1.790000000000000000e+03 1.847000000000000000e+03 1.715000000000000000e+03 1.827000000000000000e+03 1.840000000000000000e+03 1.787000000000000000e+03 1.802000000000000000e+03 1.755000000000000000e+03 1.764000000000000000e+03 1.782000000000000000e+03 1.702000000000000000e+03 1.783000000000000000e+03 1.775000000000000000e+03 1.742000000000000000e+03 1.745000000000000000e+03 1.720000000000000000e+03 1.753000000000000000e+03 1.798000000000000000e+03 1.667000000000000000e+03 1.705000000000000000e+03 1.775000000000000000e+03 1.718000000000000000e+03 1.708000000000000000e+03 1.674000000000000000e+03 1.735000000000000000e+03 1.804000000000000000e+03 1.701000000000000000e+03 1.636000000000000000e+03 1.652000000000000000e+03 1.664000000000000000e+03 1.770000000000000000e+03 1.715000000000000000e+03 1.612000000000000000e+03 1.704000000000000000e+03 1.629000000000000000e+03 1.692000000000000000e+03 1.711000000000000000e+03 1.706000000000000000e+03 1.695000000000000000e+03 1.658000000000000000e+03 1.695000000000000000e+03 1.687000000000000000e+03 1.694000000000000000e+03 1.681000000000000000e+03 1.711000000000000000e+03 1.714000000000000000e+03 1.711000000000000000e+03 1.671000000000000000e+03 1.633000000000000000e+03 1.674000000000000000e+03 1.658000000000000000e+03 1.565000000000000000e+03 1.656000000000000000e+03 1.641000000000000000e+03 1.652000000000000000e+03 1.696000000000000000e+03 1.690000000000000000e+03 1.739000000000000000e+03 1.591000000000000000e+03 1.656000000000000000e+03 1.584000000000000000e+03 1.698000000000000000e+03 1.568000000000000000e+03 1.666000000000000000e+03 1.712000000000000000e+03 1.679000000000000000e+03 1.628000000000000000e+03 1.626000000000000000e+03 1.644000000000000000e+03 1.707000000000000000e+03 1.624000000000000000e+03 1.657000000000000000e+03 1.664000000000000000e+03 1.614000000000000000e+03 1.634000000000000000e+03 1.633000000000000000e+03 1.655000000000000000e+03 1.660000000000000000e+03 1.655000000000000000e+03 1.696000000000000000e+03 1.676000000000000000e+03 1.711000000000000000e+03 1.544000000000000000e+03 1.684000000000000000e+03 1.722000000000000000e+03 1.640000000000000000e+03 1.572000000000000000e+03 1.584000000000000000e+03 1.634000000000000000e+03 1.670000000000000000e+03 1.641000000000000000e+03 1.671000000000000000e+03 1.660000000000000000e+03 1.625000000000000000e+03 1.562000000000000000e+03 1.616000000000000000e+03 1.680000000000000000e+03 1.615000000000000000e+03 1.609000000000000000e+03 1.655000000000000000e+03 1.559000000000000000e+03 1.646000000000000000e+03 1.613000000000000000e+03 1.645000000000000000e+03 1.588000000000000000e+03 1.633000000000000000e+03 1.605000000000000000e+03 1.631000000000000000e+03 1.550000000000000000e+03 1.507000000000000000e+03 1.639000000000000000e+03 1.530000000000000000e+03 1.626000000000000000e+03 1.584000000000000000e+03 1.549000000000000000e+03 1.630000000000000000e+03 1.555000000000000000e+03 1.607000000000000000e+03 1.619000000000000000e+03 1.586000000000000000e+03 1.629000000000000000e+03 1.630000000000000000e+03 1.610000000000000000e+03 1.583000000000000000e+03 1.634000000000000000e+03 1.607000000000000000e+03 1.584000000000000000e+03 1.652000000000000000e+03 1.526000000000000000e+03 1.507000000000000000e+03 1.555000000000000000e+03 1.478000000000000000e+03 1.492000000000000000e+03 1.604000000000000000e+03 1.517000000000000000e+03 1.567000000000000000e+03 1.531000000000000000e+03 1.550000000000000000e+03 1.590000000000000000e+03 1.517000000000000000e+03 1.607000000000000000e+03 1.538000000000000000e+03 1.573000000000000000e+03 1.601000000000000000e+03 1.584000000000000000e+03 1.510000000000000000e+03 1.495000000000000000e+03 1.535000000000000000e+03 1.550000000000000000e+03 1.471000000000000000e+03 1.566000000000000000e+03 1.550000000000000000e+03 1.501000000000000000e+03 1.569000000000000000e+03 1.590000000000000000e+03 1.481000000000000000e+03 1.530000000000000000e+03 1.522000000000000000e+03 1.513000000000000000e+03 1.574000000000000000e+03 1.513000000000000000e+03 1.525000000000000000e+03 1.523000000000000000e+03 1.525000000000000000e+03 1.611000000000000000e+03 1.519000000000000000e+03 1.545000000000000000e+03 1.565000000000000000e+03 1.554000000000000000e+03 1.535000000000000000e+03 1.623000000000000000e+03 1.585000000000000000e+03 1.497000000000000000e+03 1.515000000000000000e+03 1.473000000000000000e+03 1.563000000000000000e+03 1.524000000000000000e+03 1.525000000000000000e+03 1.515000000000000000e+03 1.503000000000000000e+03 1.476000000000000000e+03 1.524000000000000000e+03 1.490000000000000000e+03 1.521000000000000000e+03 1.513000000000000000e+03 1.529000000000000000e+03 1.485000000000000000e+03 1.453000000000000000e+03 1.529000000000000000e+03 1.482000000000000000e+03 1.473000000000000000e+03 1.473000000000000000e+03 1.492000000000000000e+03 1.505000000000000000e+03 1.501000000000000000e+03 1.517000000000000000e+03 1.515000000000000000e+03 1.447000000000000000e+03 1.499000000000000000e+03 1.483000000000000000e+03 1.523000000000000000e+03 1.431000000000000000e+03 1.473000000000000000e+03 1.450000000000000000e+03 1.458000000000000000e+03 1.489000000000000000e+03 1.568000000000000000e+03 1.423000000000000000e+03 1.521000000000000000e+03 1.543000000000000000e+03 1.498000000000000000e+03 1.464000000000000000e+03 1.454000000000000000e+03 1.511000000000000000e+03 1.545000000000000000e+03 1.460000000000000000e+03 1.476000000000000000e+03 1.481000000000000000e+03 1.485000000000000000e+03 1.434000000000000000e+03 1.400000000000000000e+03 1.561000000000000000e+03 1.409000000000000000e+03 1.408000000000000000e+03 1.474000000000000000e+03 1.423000000000000000e+03 1.423000000000000000e+03 1.423000000000000000e+03 1.486000000000000000e+03 1.477000000000000000e+03 1.464000000000000000e+03 1.475000000000000000e+03 1.508000000000000000e+03 1.507000000000000000e+03 1.392000000000000000e+03 1.430000000000000000e+03 1.538000000000000000e+03 1.472000000000000000e+03 1.474000000000000000e+03 1.508000000000000000e+03 1.483000000000000000e+03 1.484000000000000000e+03 1.400000000000000000e+03 1.548000000000000000e+03 1.458000000000000000e+03 1.481000000000000000e+03 1.406000000000000000e+03 1.494000000000000000e+03 1.428000000000000000e+03 1.465000000000000000e+03 1.497000000000000000e+03 1.424000000000000000e+03 1.423000000000000000e+03 1.545000000000000000e+03 1.425000000000000000e+03 1.462000000000000000e+03 1.394000000000000000e+03 1.450000000000000000e+03 1.448000000000000000e+03 1.392000000000000000e+03 1.468000000000000000e+03 1.410000000000000000e+03 1.458000000000000000e+03 1.465000000000000000e+03 1.404000000000000000e+03 1.422000000000000000e+03 1.441000000000000000e+03 1.422000000000000000e+03 1.408000000000000000e+03 1.445000000000000000e+03 1.418000000000000000e+03 1.499000000000000000e+03 1.465000000000000000e+03 1.436000000000000000e+03 1.486000000000000000e+03 1.416000000000000000e+03 1.424000000000000000e+03 1.431000000000000000e+03 1.450000000000000000e+03 1.471000000000000000e+03 1.386000000000000000e+03 1.473000000000000000e+03 1.555000000000000000e+03 1.427000000000000000e+03 1.383000000000000000e+03 1.427000000000000000e+03 1.392000000000000000e+03 1.385000000000000000e+03 1.414000000000000000e+03 1.445000000000000000e+03 1.440000000000000000e+03 1.438000000000000000e+03 1.402000000000000000e+03 1.394000000000000000e+03 1.479000000000000000e+03 1.443000000000000000e+03 1.307000000000000000e+03 1.388000000000000000e+03 1.456000000000000000e+03 1.370000000000000000e+03 1.367000000000000000e+03 1.406000000000000000e+03 1.426000000000000000e+03 1.451000000000000000e+03 1.438000000000000000e+03 1.393000000000000000e+03 1.454000000000000000e+03 1.420000000000000000e+03 1.391000000000000000e+03 1.406000000000000000e+03 1.393000000000000000e+03 1.344000000000000000e+03 1.366000000000000000e+03 1.423000000000000000e+03 1.400000000000000000e+03 1.436000000000000000e+03 1.444000000000000000e+03 1.380000000000000000e+03 1.390000000000000000e+03 1.389000000000000000e+03 1.410000000000000000e+03 1.373000000000000000e+03 1.362000000000000000e+03 1.471000000000000000e+03 1.430000000000000000e+03 1.396000000000000000e+03 1.361000000000000000e+03 1.435000000000000000e+03 1.396000000000000000e+03 1.380000000000000000e+03 1.395000000000000000e+03 1.373000000000000000e+03 1.448000000000000000e+03 1.412000000000000000e+03 1.449000000000000000e+03 1.423000000000000000e+03 1.395000000000000000e+03 1.314000000000000000e+03 1.365000000000000000e+03 1.392000000000000000e+03 1.361000000000000000e+03 1.366000000000000000e+03 1.314000000000000000e+03 1.454000000000000000e+03 1.358000000000000000e+03 1.332000000000000000e+03 1.375000000000000000e+03 1.342000000000000000e+03 1.359000000000000000e+03 1.356000000000000000e+03 1.374000000000000000e+03 1.390000000000000000e+03 1.420000000000000000e+03 1.382000000000000000e+03 1.344000000000000000e+03 1.369000000000000000e+03 1.363000000000000000e+03 1.417000000000000000e+03 1.395000000000000000e+03 1.429000000000000000e+03 1.318000000000000000e+03 1.418000000000000000e+03 1.373000000000000000e+03 1.374000000000000000e+03 1.398000000000000000e+03 1.384000000000000000e+03 1.379000000000000000e+03 1.288000000000000000e+03 1.328000000000000000e+03 1.354000000000000000e+03 1.356000000000000000e+03 1.376000000000000000e+03 1.373000000000000000e+03 1.348000000000000000e+03 1.375000000000000000e+03 1.340000000000000000e+03 1.318000000000000000e+03 1.338000000000000000e+03 1.345000000000000000e+03 1.370000000000000000e+03 1.376000000000000000e+03 1.330000000000000000e+03 1.379000000000000000e+03 1.311000000000000000e+03 1.386000000000000000e+03 1.303000000000000000e+03 1.287000000000000000e+03 1.288000000000000000e+03 1.380000000000000000e+03 1.372000000000000000e+03 1.316000000000000000e+03 1.351000000000000000e+03 1.395000000000000000e+03 1.277000000000000000e+03 1.268000000000000000e+03 1.407000000000000000e+03 1.312000000000000000e+03 1.368000000000000000e+03 1.351000000000000000e+03 1.289000000000000000e+03 1.363000000000000000e+03 1.375000000000000000e+03 1.324000000000000000e+03 1.380000000000000000e+03 1.318000000000000000e+03 1.318000000000000000e+03 1.305000000000000000e+03 1.278000000000000000e+03 1.339000000000000000e+03 1.313000000000000000e+03 1.337000000000000000e+03 1.321000000000000000e+03 1.340000000000000000e+03 1.284000000000000000e+03 1.322000000000000000e+03 1.341000000000000000e+03 1.296000000000000000e+03 1.271000000000000000e+03 1.321000000000000000e+03 1.321000000000000000e+03 1.308000000000000000e+03 1.307000000000000000e+03 1.211000000000000000e+03 1.395000000000000000e+03 1.243000000000000000e+03 1.343000000000000000e+03 1.255000000000000000e+03 1.311000000000000000e+03 1.230000000000000000e+03 1.322000000000000000e+03 1.242000000000000000e+03 1.226000000000000000e+03 1.306000000000000000e+03 1.313000000000000000e+03 1.390000000000000000e+03 1.301000000000000000e+03 1.159000000000000000e+03 1.254000000000000000e+03 1.200000000000000000e+03 1.248000000000000000e+03 1.341000000000000000e+03 1.265000000000000000e+03 1.261000000000000000e+03 1.240000000000000000e+03 1.221000000000000000e+03 1.278000000000000000e+03 1.277000000000000000e+03 1.211000000000000000e+03 1.308000000000000000e+03 1.244000000000000000e+03 1.326000000000000000e+03 1.296000000000000000e+03 1.240000000000000000e+03 1.239000000000000000e+03 1.221000000000000000e+03 1.279000000000000000e+03 1.278000000000000000e+03 1.299000000000000000e+03 1.275000000000000000e+03 1.293000000000000000e+03 1.282000000000000000e+03 1.264000000000000000e+03 1.260000000000000000e+03 1.264000000000000000e+03 1.253000000000000000e+03 1.268000000000000000e+03 1.286000000000000000e+03 1.251000000000000000e+03 1.325000000000000000e+03 1.346000000000000000e+03 1.244000000000000000e+03 1.280000000000000000e+03 1.270000000000000000e+03 1.257000000000000000e+03 1.282000000000000000e+03 1.274000000000000000e+03 1.267000000000000000e+03 1.197000000000000000e+03 1.246000000000000000e+03 1.341000000000000000e+03 1.340000000000000000e+03 1.308000000000000000e+03 1.272000000000000000e+03 1.229000000000000000e+03 1.296000000000000000e+03 1.275000000000000000e+03 1.234000000000000000e+03 1.212000000000000000e+03 1.298000000000000000e+03 1.311000000000000000e+03 1.255000000000000000e+03 1.247000000000000000e+03 1.238000000000000000e+03 1.237000000000000000e+03 1.335000000000000000e+03 1.222000000000000000e+03 1.245000000000000000e+03 1.256000000000000000e+03 1.242000000000000000e+03 1.261000000000000000e+03 1.241000000000000000e+03 1.219000000000000000e+03 1.277000000000000000e+03 1.275000000000000000e+03 1.250000000000000000e+03 1.299000000000000000e+03 1.270000000000000000e+03 1.160000000000000000e+03 1.256000000000000000e+03 1.208000000000000000e+03 1.251000000000000000e+03 1.223000000000000000e+03 1.216000000000000000e+03 1.304000000000000000e+03 1.269000000000000000e+03 1.246000000000000000e+03 1.275000000000000000e+03 1.230000000000000000e+03 1.214000000000000000e+03 1.201000000000000000e+03 1.203000000000000000e+03 1.263000000000000000e+03 1.268000000000000000e+03 1.278000000000000000e+03 1.219000000000000000e+03 1.310000000000000000e+03 1.230000000000000000e+03 1.206000000000000000e+03 1.264000000000000000e+03 1.183000000000000000e+03 1.227000000000000000e+03 1.185000000000000000e+03 1.260000000000000000e+03 1.233000000000000000e+03 1.204000000000000000e+03 1.172000000000000000e+03 1.189000000000000000e+03 1.199000000000000000e+03 1.266000000000000000e+03 1.229000000000000000e+03 1.189000000000000000e+03 1.217000000000000000e+03 1.237000000000000000e+03 1.234000000000000000e+03 1.228000000000000000e+03 1.219000000000000000e+03 1.208000000000000000e+03 1.193000000000000000e+03 1.244000000000000000e+03 1.184000000000000000e+03 1.252000000000000000e+03 1.231000000000000000e+03 1.169000000000000000e+03 1.155000000000000000e+03 1.222000000000000000e+03 1.163000000000000000e+03 1.238000000000000000e+03 1.185000000000000000e+03 1.291000000000000000e+03 1.182000000000000000e+03 1.222000000000000000e+03 1.233000000000000000e+03 1.200000000000000000e+03 1.169000000000000000e+03 1.204000000000000000e+03 1.230000000000000000e+03 1.200000000000000000e+03 1.222000000000000000e+03 1.205000000000000000e+03 1.168000000000000000e+03 1.189000000000000000e+03 1.198000000000000000e+03 1.219000000000000000e+03 1.140000000000000000e+03 1.182000000000000000e+03 1.181000000000000000e+03 1.227000000000000000e+03 1.154000000000000000e+03 1.193000000000000000e+03 1.148000000000000000e+03 1.210000000000000000e+03 1.199000000000000000e+03 1.206000000000000000e+03 1.179000000000000000e+03 1.166000000000000000e+03 1.199000000000000000e+03 1.155000000000000000e+03 1.159000000000000000e+03 1.220000000000000000e+03 1.202000000000000000e+03 1.184000000000000000e+03 1.182000000000000000e+03 1.170000000000000000e+03 1.223000000000000000e+03 1.170000000000000000e+03 1.211000000000000000e+03 1.197000000000000000e+03 1.156000000000000000e+03 1.215000000000000000e+03 1.193000000000000000e+03 1.135000000000000000e+03 1.208000000000000000e+03 1.167000000000000000e+03 1.161000000000000000e+03 1.234000000000000000e+03 1.211000000000000000e+03 1.185000000000000000e+03 1.132000000000000000e+03 1.199000000000000000e+03 1.244000000000000000e+03 1.079000000000000000e+03 1.157000000000000000e+03 1.169000000000000000e+03 1.157000000000000000e+03 1.127000000000000000e+03 1.174000000000000000e+03 1.268000000000000000e+03 1.161000000000000000e+03 1.237000000000000000e+03 1.125000000000000000e+03 1.143000000000000000e+03 1.184000000000000000e+03 1.249000000000000000e+03 1.175000000000000000e+03 1.178000000000000000e+03 1.143000000000000000e+03 1.117000000000000000e+03 1.191000000000000000e+03 1.146000000000000000e+03 1.183000000000000000e+03 1.115000000000000000e+03 1.169000000000000000e+03 1.130000000000000000e+03 1.121000000000000000e+03 1.231000000000000000e+03 1.152000000000000000e+03 1.209000000000000000e+03 1.117000000000000000e+03 1.088000000000000000e+03 1.137000000000000000e+03 1.139000000000000000e+03 1.185000000000000000e+03 1.195000000000000000e+03 1.198000000000000000e+03 1.158000000000000000e+03 1.130000000000000000e+03 1.103000000000000000e+03 1.140000000000000000e+03 1.187000000000000000e+03 1.168000000000000000e+03 1.154000000000000000e+03 1.127000000000000000e+03 1.106000000000000000e+03 1.148000000000000000e+03 1.123000000000000000e+03 1.133000000000000000e+03 1.112000000000000000e+03 1.098000000000000000e+03 1.063000000000000000e+03 1.183000000000000000e+03 1.174000000000000000e+03 1.133000000000000000e+03 1.116000000000000000e+03 1.108000000000000000e+03 1.153000000000000000e+03 1.111000000000000000e+03 1.131000000000000000e+03 1.073000000000000000e+03 1.046000000000000000e+03 1.162000000000000000e+03 1.141000000000000000e+03 1.204000000000000000e+03 1.107000000000000000e+03 1.156000000000000000e+03 1.129000000000000000e+03 1.123000000000000000e+03 1.170000000000000000e+03 1.093000000000000000e+03 1.211000000000000000e+03 1.157000000000000000e+03 1.161000000000000000e+03 1.118000000000000000e+03 1.151000000000000000e+03 1.112000000000000000e+03 1.150000000000000000e+03 1.141000000000000000e+03 1.130000000000000000e+03 1.221000000000000000e+03 1.109000000000000000e+03 1.087000000000000000e+03 1.200000000000000000e+03 1.102000000000000000e+03 1.158000000000000000e+03 1.103000000000000000e+03 1.126000000000000000e+03 1.111000000000000000e+03 1.128000000000000000e+03 1.133000000000000000e+03 1.122000000000000000e+03 1.107000000000000000e+03 1.169000000000000000e+03 1.151000000000000000e+03 1.130000000000000000e+03 1.137000000000000000e+03 1.104000000000000000e+03 1.077000000000000000e+03 1.140000000000000000e+03 1.087000000000000000e+03 1.100000000000000000e+03 1.106000000000000000e+03 1.138000000000000000e+03 1.086000000000000000e+03 1.082000000000000000e+03 1.051000000000000000e+03 1.098000000000000000e+03 1.068000000000000000e+03 1.033000000000000000e+03 1.080000000000000000e+03 1.132000000000000000e+03 1.066000000000000000e+03 1.088000000000000000e+03 1.086000000000000000e+03 1.116000000000000000e+03 1.076000000000000000e+03 1.114000000000000000e+03 1.091000000000000000e+03 1.089000000000000000e+03 1.103000000000000000e+03 1.062000000000000000e+03 1.086000000000000000e+03 1.061000000000000000e+03 1.050000000000000000e+03 1.050000000000000000e+03 1.128000000000000000e+03 1.132000000000000000e+03 1.071000000000000000e+03 1.081000000000000000e+03 1.066000000000000000e+03 1.019000000000000000e+03 1.050000000000000000e+03 1.092000000000000000e+03 1.047000000000000000e+03 1.141000000000000000e+03 1.075000000000000000e+03 1.047000000000000000e+03 1.049000000000000000e+03 1.073000000000000000e+03 1.034000000000000000e+03 1.067000000000000000e+03 1.057000000000000000e+03 1.058000000000000000e+03 1.043000000000000000e+03 1.084000000000000000e+03 1.084000000000000000e+03 1.057000000000000000e+03 1.042000000000000000e+03 1.106000000000000000e+03 1.027000000000000000e+03 1.009000000000000000e+03 1.065000000000000000e+03 1.010000000000000000e+03 1.069000000000000000e+03 1.061000000000000000e+03 1.061000000000000000e+03 1.096000000000000000e+03 9.940000000000000000e+02 9.880000000000000000e+02 1.060000000000000000e+03 1.073000000000000000e+03 1.077000000000000000e+03 1.038000000000000000e+03 1.067000000000000000e+03 1.127000000000000000e+03 1.033000000000000000e+03 1.064000000000000000e+03 1.065000000000000000e+03 1.088000000000000000e+03 1.011000000000000000e+03 1.083000000000000000e+03 1.060000000000000000e+03 1.020000000000000000e+03 1.083000000000000000e+03 1.080000000000000000e+03 1.057000000000000000e+03 1.007000000000000000e+03 1.081000000000000000e+03 1.090000000000000000e+03 1.044000000000000000e+03 1.046000000000000000e+03 1.017000000000000000e+03 1.043000000000000000e+03 1.044000000000000000e+03 1.090000000000000000e+03 1.040000000000000000e+03 1.037000000000000000e+03 1.065000000000000000e+03 1.061000000000000000e+03 9.960000000000000000e+02 9.860000000000000000e+02 1.070000000000000000e+03 1.058000000000000000e+03 9.740000000000000000e+02 1.002000000000000000e+03 1.032000000000000000e+03 1.068000000000000000e+03 1.030000000000000000e+03 1.030000000000000000e+03 1.057000000000000000e+03 1.044000000000000000e+03 1.013000000000000000e+03 1.042000000000000000e+03 1.062000000000000000e+03 1.048000000000000000e+03 1.008000000000000000e+03 1.021000000000000000e+03 1.051000000000000000e+03 1.047000000000000000e+03 9.900000000000000000e+02 9.480000000000000000e+02 1.026000000000000000e+03 9.370000000000000000e+02 1.046000000000000000e+03 1.027000000000000000e+03 9.960000000000000000e+02 9.510000000000000000e+02 1.039000000000000000e+03 1.022000000000000000e+03 9.950000000000000000e+02 1.074000000000000000e+03 9.910000000000000000e+02 1.005000000000000000e+03 9.890000000000000000e+02 1.006000000000000000e+03 9.740000000000000000e+02 9.420000000000000000e+02 1.003000000000000000e+03 9.930000000000000000e+02 9.370000000000000000e+02 1.054000000000000000e+03 9.960000000000000000e+02 1.002000000000000000e+03 1.008000000000000000e+03 1.035000000000000000e+03 1.016000000000000000e+03 1.001000000000000000e+03 1.034000000000000000e+03 1.002000000000000000e+03 1.000000000000000000e+03 1.063000000000000000e+03 9.940000000000000000e+02 9.830000000000000000e+02 9.320000000000000000e+02 1.008000000000000000e+03 9.700000000000000000e+02 9.790000000000000000e+02 9.720000000000000000e+02 9.520000000000000000e+02 9.720000000000000000e+02 9.800000000000000000e+02 9.900000000000000000e+02 9.700000000000000000e+02 1.014000000000000000e+03 9.800000000000000000e+02 9.870000000000000000e+02 1.018000000000000000e+03 1.004000000000000000e+03 9.260000000000000000e+02 9.420000000000000000e+02 1.021000000000000000e+03 9.810000000000000000e+02 9.690000000000000000e+02 9.860000000000000000e+02 9.410000000000000000e+02 9.720000000000000000e+02 9.350000000000000000e+02 9.560000000000000000e+02 9.720000000000000000e+02 1.017000000000000000e+03 9.340000000000000000e+02 9.850000000000000000e+02 9.030000000000000000e+02 9.290000000000000000e+02 9.360000000000000000e+02 9.700000000000000000e+02 9.460000000000000000e+02 9.640000000000000000e+02 9.450000000000000000e+02 1.013000000000000000e+03 9.940000000000000000e+02 9.590000000000000000e+02 9.450000000000000000e+02 9.710000000000000000e+02 9.850000000000000000e+02 9.550000000000000000e+02 9.820000000000000000e+02 9.540000000000000000e+02 9.190000000000000000e+02 1.018000000000000000e+03 9.990000000000000000e+02 9.770000000000000000e+02 9.470000000000000000e+02 9.350000000000000000e+02 9.660000000000000000e+02 9.110000000000000000e+02 9.170000000000000000e+02 9.200000000000000000e+02 9.180000000000000000e+02 9.930000000000000000e+02 9.870000000000000000e+02 9.940000000000000000e+02 8.680000000000000000e+02 9.580000000000000000e+02 9.540000000000000000e+02 9.290000000000000000e+02 9.280000000000000000e+02 9.110000000000000000e+02 9.410000000000000000e+02 9.190000000000000000e+02 9.730000000000000000e+02 9.840000000000000000e+02 9.030000000000000000e+02 9.530000000000000000e+02 9.610000000000000000e+02 9.460000000000000000e+02 8.440000000000000000e+02 9.030000000000000000e+02 9.170000000000000000e+02 9.100000000000000000e+02 9.690000000000000000e+02 9.250000000000000000e+02 9.190000000000000000e+02 9.610000000000000000e+02 9.000000000000000000e+02 8.920000000000000000e+02 9.410000000000000000e+02 9.490000000000000000e+02 9.400000000000000000e+02 9.570000000000000000e+02 9.280000000000000000e+02 9.620000000000000000e+02 9.300000000000000000e+02 9.030000000000000000e+02 9.210000000000000000e+02 9.360000000000000000e+02 9.350000000000000000e+02 9.350000000000000000e+02 9.360000000000000000e+02 8.920000000000000000e+02 9.170000000000000000e+02 9.440000000000000000e+02 9.100000000000000000e+02 9.090000000000000000e+02 9.030000000000000000e+02 9.360000000000000000e+02 9.330000000000000000e+02 9.390000000000000000e+02 9.290000000000000000e+02 9.330000000000000000e+02 9.340000000000000000e+02 9.330000000000000000e+02 9.270000000000000000e+02 9.370000000000000000e+02 9.380000000000000000e+02 9.370000000000000000e+02 9.280000000000000000e+02 9.100000000000000000e+02 9.220000000000000000e+02 9.080000000000000000e+02 9.390000000000000000e+02 8.690000000000000000e+02 9.650000000000000000e+02 9.130000000000000000e+02 9.580000000000000000e+02 9.680000000000000000e+02 9.120000000000000000e+02 9.050000000000000000e+02 9.220000000000000000e+02 8.660000000000000000e+02 9.610000000000000000e+02 8.860000000000000000e+02 9.060000000000000000e+02 9.000000000000000000e+02 8.650000000000000000e+02 9.100000000000000000e+02 9.050000000000000000e+02 9.050000000000000000e+02 9.620000000000000000e+02 9.120000000000000000e+02 9.910000000000000000e+02 8.540000000000000000e+02 9.640000000000000000e+02 8.690000000000000000e+02 9.080000000000000000e+02 8.940000000000000000e+02 9.180000000000000000e+02 8.740000000000000000e+02 8.660000000000000000e+02 9.780000000000000000e+02 9.310000000000000000e+02 8.770000000000000000e+02 9.260000000000000000e+02 8.860000000000000000e+02 8.720000000000000000e+02 8.860000000000000000e+02 8.560000000000000000e+02 9.030000000000000000e+02 9.150000000000000000e+02 9.210000000000000000e+02 9.130000000000000000e+02 8.750000000000000000e+02 9.570000000000000000e+02 8.690000000000000000e+02 8.950000000000000000e+02 9.290000000000000000e+02 9.040000000000000000e+02 9.080000000000000000e+02 9.330000000000000000e+02 8.530000000000000000e+02 8.860000000000000000e+02 9.040000000000000000e+02 8.890000000000000000e+02 8.800000000000000000e+02 8.950000000000000000e+02 8.900000000000000000e+02 9.680000000000000000e+02 8.750000000000000000e+02 9.320000000000000000e+02 8.800000000000000000e+02 8.870000000000000000e+02 9.280000000000000000e+02 9.120000000000000000e+02 9.590000000000000000e+02 8.700000000000000000e+02 9.210000000000000000e+02 8.730000000000000000e+02 8.380000000000000000e+02 8.990000000000000000e+02 8.620000000000000000e+02 9.450000000000000000e+02 8.550000000000000000e+02 8.630000000000000000e+02 9.320000000000000000e+02 9.440000000000000000e+02 8.620000000000000000e+02 9.240000000000000000e+02 9.220000000000000000e+02 8.480000000000000000e+02 8.870000000000000000e+02 8.740000000000000000e+02 8.760000000000000000e+02 9.090000000000000000e+02 9.070000000000000000e+02 9.260000000000000000e+02 9.110000000000000000e+02 9.090000000000000000e+02 9.620000000000000000e+02 9.020000000000000000e+02 8.860000000000000000e+02 9.770000000000000000e+02 8.820000000000000000e+02 8.600000000000000000e+02 9.180000000000000000e+02 9.140000000000000000e+02 8.810000000000000000e+02 8.890000000000000000e+02 8.510000000000000000e+02 9.130000000000000000e+02 8.690000000000000000e+02 8.160000000000000000e+02 8.550000000000000000e+02 8.480000000000000000e+02 9.590000000000000000e+02 8.910000000000000000e+02 8.620000000000000000e+02 8.650000000000000000e+02 9.250000000000000000e+02 8.640000000000000000e+02 8.340000000000000000e+02 8.840000000000000000e+02 8.870000000000000000e+02 9.070000000000000000e+02 8.510000000000000000e+02 8.760000000000000000e+02 8.780000000000000000e+02 8.360000000000000000e+02 9.260000000000000000e+02 8.530000000000000000e+02 9.280000000000000000e+02 9.040000000000000000e+02 8.710000000000000000e+02 8.640000000000000000e+02 8.620000000000000000e+02 8.920000000000000000e+02 8.830000000000000000e+02 9.230000000000000000e+02 8.890000000000000000e+02 8.510000000000000000e+02 8.360000000000000000e+02 8.760000000000000000e+02 8.810000000000000000e+02 8.740000000000000000e+02 9.130000000000000000e+02 9.090000000000000000e+02 8.400000000000000000e+02 8.590000000000000000e+02 8.540000000000000000e+02 8.630000000000000000e+02 8.510000000000000000e+02 8.990000000000000000e+02 8.350000000000000000e+02 8.620000000000000000e+02 8.350000000000000000e+02 8.490000000000000000e+02 8.210000000000000000e+02 9.110000000000000000e+02 8.710000000000000000e+02 8.540000000000000000e+02 8.220000000000000000e+02 8.510000000000000000e+02 8.420000000000000000e+02 8.450000000000000000e+02 8.770000000000000000e+02 8.440000000000000000e+02 8.410000000000000000e+02 8.140000000000000000e+02 8.500000000000000000e+02 8.620000000000000000e+02 8.980000000000000000e+02 8.690000000000000000e+02 8.690000000000000000e+02 8.990000000000000000e+02 8.510000000000000000e+02 8.720000000000000000e+02 8.870000000000000000e+02 8.520000000000000000e+02 9.070000000000000000e+02 8.740000000000000000e+02 8.690000000000000000e+02 8.620000000000000000e+02 8.760000000000000000e+02 8.280000000000000000e+02 8.400000000000000000e+02 8.900000000000000000e+02 8.070000000000000000e+02 8.250000000000000000e+02 9.010000000000000000e+02 8.660000000000000000e+02 8.180000000000000000e+02 8.960000000000000000e+02 8.950000000000000000e+02 8.200000000000000000e+02 8.380000000000000000e+02 8.620000000000000000e+02 8.640000000000000000e+02 8.840000000000000000e+02 8.560000000000000000e+02 8.570000000000000000e+02 8.460000000000000000e+02 8.370000000000000000e+02 8.890000000000000000e+02 8.770000000000000000e+02 8.130000000000000000e+02 8.630000000000000000e+02 8.710000000000000000e+02 8.230000000000000000e+02 8.480000000000000000e+02 8.650000000000000000e+02 7.610000000000000000e+02 9.040000000000000000e+02 8.130000000000000000e+02 9.180000000000000000e+02 7.950000000000000000e+02 8.500000000000000000e+02 9.140000000000000000e+02 8.700000000000000000e+02 8.080000000000000000e+02 8.950000000000000000e+02 8.380000000000000000e+02 8.970000000000000000e+02 8.640000000000000000e+02 8.220000000000000000e+02 8.570000000000000000e+02 8.310000000000000000e+02 8.230000000000000000e+02 8.490000000000000000e+02 8.290000000000000000e+02 8.450000000000000000e+02 8.080000000000000000e+02 8.560000000000000000e+02 8.380000000000000000e+02 8.460000000000000000e+02 8.310000000000000000e+02 8.210000000000000000e+02 8.250000000000000000e+02 8.070000000000000000e+02 8.420000000000000000e+02 8.500000000000000000e+02 8.300000000000000000e+02 8.280000000000000000e+02 8.460000000000000000e+02 8.780000000000000000e+02 8.550000000000000000e+02 8.350000000000000000e+02 8.050000000000000000e+02 7.690000000000000000e+02 8.260000000000000000e+02 8.170000000000000000e+02 7.890000000000000000e+02 8.110000000000000000e+02 8.260000000000000000e+02 7.830000000000000000e+02 7.620000000000000000e+02 8.180000000000000000e+02 8.120000000000000000e+02 7.790000000000000000e+02 7.930000000000000000e+02 8.120000000000000000e+02 7.960000000000000000e+02 7.920000000000000000e+02 8.230000000000000000e+02 8.080000000000000000e+02 7.900000000000000000e+02 7.920000000000000000e+02 8.350000000000000000e+02 8.260000000000000000e+02 7.700000000000000000e+02 8.840000000000000000e+02 7.860000000000000000e+02 8.170000000000000000e+02 7.680000000000000000e+02 7.520000000000000000e+02 7.290000000000000000e+02 8.270000000000000000e+02 8.080000000000000000e+02 7.710000000000000000e+02 7.690000000000000000e+02 8.040000000000000000e+02 8.190000000000000000e+02 7.550000000000000000e+02 7.910000000000000000e+02 8.140000000000000000e+02 7.970000000000000000e+02 7.890000000000000000e+02 7.860000000000000000e+02 8.370000000000000000e+02 8.010000000000000000e+02 7.740000000000000000e+02 7.840000000000000000e+02 8.490000000000000000e+02 7.970000000000000000e+02 8.440000000000000000e+02 8.150000000000000000e+02 7.590000000000000000e+02 7.930000000000000000e+02 7.610000000000000000e+02 7.970000000000000000e+02 8.290000000000000000e+02 8.180000000000000000e+02 7.880000000000000000e+02 8.380000000000000000e+02 7.270000000000000000e+02 8.020000000000000000e+02 7.660000000000000000e+02 7.780000000000000000e+02 8.280000000000000000e+02 7.810000000000000000e+02 8.230000000000000000e+02 7.670000000000000000e+02 7.810000000000000000e+02 8.050000000000000000e+02 7.380000000000000000e+02 8.120000000000000000e+02 7.450000000000000000e+02 8.510000000000000000e+02 8.360000000000000000e+02 8.030000000000000000e+02 8.210000000000000000e+02 7.230000000000000000e+02 7.970000000000000000e+02 7.800000000000000000e+02 7.830000000000000000e+02 8.110000000000000000e+02 7.650000000000000000e+02 7.980000000000000000e+02 7.610000000000000000e+02 7.750000000000000000e+02 7.690000000000000000e+02 7.280000000000000000e+02 8.140000000000000000e+02 7.240000000000000000e+02 7.510000000000000000e+02 7.470000000000000000e+02 7.570000000000000000e+02 7.630000000000000000e+02 7.750000000000000000e+02 7.530000000000000000e+02 7.150000000000000000e+02 7.610000000000000000e+02 7.740000000000000000e+02 8.170000000000000000e+02 7.490000000000000000e+02 7.580000000000000000e+02 7.230000000000000000e+02 8.120000000000000000e+02 7.390000000000000000e+02 7.870000000000000000e+02 7.850000000000000000e+02 7.450000000000000000e+02 7.230000000000000000e+02 7.560000000000000000e+02 7.210000000000000000e+02 7.220000000000000000e+02 7.560000000000000000e+02 7.190000000000000000e+02 7.840000000000000000e+02 7.560000000000000000e+02 7.550000000000000000e+02 7.050000000000000000e+02 7.860000000000000000e+02 7.760000000000000000e+02 7.580000000000000000e+02 7.340000000000000000e+02 8.110000000000000000e+02 7.750000000000000000e+02 7.180000000000000000e+02 7.440000000000000000e+02 7.470000000000000000e+02 6.850000000000000000e+02 7.520000000000000000e+02 7.640000000000000000e+02 7.300000000000000000e+02 8.050000000000000000e+02 7.570000000000000000e+02 7.800000000000000000e+02 8.030000000000000000e+02 7.770000000000000000e+02 7.350000000000000000e+02 7.350000000000000000e+02 7.760000000000000000e+02 8.010000000000000000e+02 7.580000000000000000e+02 7.610000000000000000e+02 7.630000000000000000e+02 7.400000000000000000e+02 7.450000000000000000e+02 7.270000000000000000e+02 7.240000000000000000e+02 6.910000000000000000e+02 7.280000000000000000e+02 7.880000000000000000e+02 7.950000000000000000e+02 7.710000000000000000e+02 7.280000000000000000e+02 7.590000000000000000e+02 7.360000000000000000e+02 7.370000000000000000e+02 7.050000000000000000e+02 7.380000000000000000e+02 7.480000000000000000e+02 7.550000000000000000e+02 7.010000000000000000e+02 7.780000000000000000e+02 7.350000000000000000e+02 6.980000000000000000e+02 7.640000000000000000e+02 7.510000000000000000e+02 7.170000000000000000e+02 7.520000000000000000e+02 6.990000000000000000e+02 7.470000000000000000e+02 7.030000000000000000e+02 7.040000000000000000e+02 7.370000000000000000e+02 6.940000000000000000e+02 8.120000000000000000e+02 7.450000000000000000e+02 7.520000000000000000e+02 7.340000000000000000e+02 7.420000000000000000e+02 7.510000000000000000e+02 7.230000000000000000e+02 7.510000000000000000e+02 6.990000000000000000e+02 7.000000000000000000e+02 6.940000000000000000e+02 7.220000000000000000e+02 6.950000000000000000e+02 7.470000000000000000e+02 6.940000000000000000e+02 6.950000000000000000e+02 7.060000000000000000e+02 7.220000000000000000e+02 7.200000000000000000e+02 7.120000000000000000e+02 7.450000000000000000e+02 7.060000000000000000e+02 7.290000000000000000e+02 7.410000000000000000e+02 7.350000000000000000e+02 7.320000000000000000e+02 7.410000000000000000e+02 7.270000000000000000e+02 6.980000000000000000e+02 7.040000000000000000e+02 7.310000000000000000e+02 7.260000000000000000e+02 7.280000000000000000e+02 7.330000000000000000e+02 6.950000000000000000e+02 7.130000000000000000e+02 6.840000000000000000e+02 7.340000000000000000e+02 6.970000000000000000e+02 7.360000000000000000e+02 6.900000000000000000e+02 6.670000000000000000e+02 6.950000000000000000e+02 7.100000000000000000e+02 7.490000000000000000e+02 7.420000000000000000e+02 7.140000000000000000e+02 7.330000000000000000e+02 6.920000000000000000e+02 7.380000000000000000e+02 7.170000000000000000e+02 7.120000000000000000e+02 6.670000000000000000e+02 7.250000000000000000e+02 7.040000000000000000e+02 7.110000000000000000e+02 6.810000000000000000e+02 7.150000000000000000e+02 7.290000000000000000e+02 6.600000000000000000e+02 7.090000000000000000e+02 7.290000000000000000e+02 6.740000000000000000e+02 7.300000000000000000e+02 7.240000000000000000e+02 7.230000000000000000e+02 7.090000000000000000e+02 7.240000000000000000e+02 7.490000000000000000e+02 7.170000000000000000e+02 6.520000000000000000e+02 7.170000000000000000e+02 7.460000000000000000e+02 6.930000000000000000e+02 7.190000000000000000e+02 7.250000000000000000e+02 6.870000000000000000e+02 7.640000000000000000e+02 6.940000000000000000e+02 7.260000000000000000e+02 7.360000000000000000e+02 6.680000000000000000e+02 6.730000000000000000e+02 7.250000000000000000e+02 7.220000000000000000e+02 7.060000000000000000e+02 6.510000000000000000e+02 6.930000000000000000e+02 7.080000000000000000e+02 7.240000000000000000e+02 6.990000000000000000e+02 7.020000000000000000e+02 6.600000000000000000e+02 7.290000000000000000e+02 7.000000000000000000e+02 6.840000000000000000e+02 7.220000000000000000e+02 7.110000000000000000e+02 7.020000000000000000e+02 7.170000000000000000e+02 7.010000000000000000e+02 6.930000000000000000e+02 6.930000000000000000e+02 7.340000000000000000e+02 6.680000000000000000e+02 7.120000000000000000e+02 6.720000000000000000e+02 7.140000000000000000e+02 7.080000000000000000e+02 7.130000000000000000e+02 6.880000000000000000e+02 7.150000000000000000e+02 6.750000000000000000e+02 6.700000000000000000e+02 7.060000000000000000e+02 6.830000000000000000e+02 7.420000000000000000e+02 6.950000000000000000e+02 7.180000000000000000e+02 6.700000000000000000e+02 7.370000000000000000e+02 6.990000000000000000e+02 7.240000000000000000e+02 6.810000000000000000e+02 6.910000000000000000e+02 6.650000000000000000e+02 6.560000000000000000e+02 7.180000000000000000e+02 6.300000000000000000e+02 6.980000000000000000e+02 6.890000000000000000e+02 6.980000000000000000e+02 6.440000000000000000e+02 6.740000000000000000e+02 6.680000000000000000e+02 6.870000000000000000e+02 6.960000000000000000e+02 6.940000000000000000e+02 6.470000000000000000e+02 6.600000000000000000e+02 5.790000000000000000e+02 6.540000000000000000e+02 6.720000000000000000e+02 6.240000000000000000e+02 6.740000000000000000e+02 6.670000000000000000e+02 6.510000000000000000e+02 6.680000000000000000e+02 6.400000000000000000e+02 6.850000000000000000e+02 6.820000000000000000e+02 6.260000000000000000e+02 6.440000000000000000e+02 6.470000000000000000e+02 6.500000000000000000e+02 6.730000000000000000e+02 6.230000000000000000e+02 6.750000000000000000e+02 6.680000000000000000e+02 6.840000000000000000e+02 6.640000000000000000e+02 6.570000000000000000e+02 6.240000000000000000e+02 6.340000000000000000e+02 6.960000000000000000e+02 6.560000000000000000e+02 6.450000000000000000e+02 6.580000000000000000e+02 6.230000000000000000e+02 6.190000000000000000e+02 6.130000000000000000e+02 6.850000000000000000e+02 6.560000000000000000e+02 6.810000000000000000e+02 6.490000000000000000e+02 6.570000000000000000e+02 6.390000000000000000e+02 6.790000000000000000e+02 6.400000000000000000e+02 6.210000000000000000e+02 6.330000000000000000e+02 6.520000000000000000e+02 6.160000000000000000e+02 6.200000000000000000e+02 6.620000000000000000e+02 5.970000000000000000e+02 6.250000000000000000e+02 6.910000000000000000e+02 6.180000000000000000e+02 6.330000000000000000e+02 6.510000000000000000e+02 6.310000000000000000e+02 6.650000000000000000e+02 6.370000000000000000e+02 7.160000000000000000e+02 6.110000000000000000e+02 6.460000000000000000e+02 5.780000000000000000e+02 6.220000000000000000e+02 6.140000000000000000e+02 6.650000000000000000e+02 6.850000000000000000e+02 6.220000000000000000e+02 6.510000000000000000e+02 6.460000000000000000e+02 6.490000000000000000e+02 6.120000000000000000e+02 6.140000000000000000e+02 6.350000000000000000e+02 6.110000000000000000e+02 6.270000000000000000e+02 6.270000000000000000e+02 6.030000000000000000e+02 6.320000000000000000e+02 6.180000000000000000e+02 6.200000000000000000e+02 6.430000000000000000e+02 5.910000000000000000e+02 6.690000000000000000e+02 6.310000000000000000e+02 6.220000000000000000e+02 6.770000000000000000e+02 6.630000000000000000e+02 6.410000000000000000e+02 6.070000000000000000e+02 6.260000000000000000e+02 6.780000000000000000e+02 6.350000000000000000e+02 6.080000000000000000e+02 6.450000000000000000e+02 6.140000000000000000e+02 6.470000000000000000e+02 6.300000000000000000e+02 5.970000000000000000e+02 6.210000000000000000e+02 6.260000000000000000e+02 6.330000000000000000e+02 6.340000000000000000e+02 5.930000000000000000e+02 6.770000000000000000e+02 6.210000000000000000e+02 6.210000000000000000e+02 6.580000000000000000e+02 6.020000000000000000e+02 6.250000000000000000e+02 6.460000000000000000e+02 6.210000000000000000e+02 6.270000000000000000e+02 6.440000000000000000e+02 6.030000000000000000e+02 6.540000000000000000e+02 6.250000000000000000e+02 6.380000000000000000e+02 6.250000000000000000e+02 5.630000000000000000e+02 6.020000000000000000e+02 6.220000000000000000e+02 6.170000000000000000e+02 5.830000000000000000e+02 6.180000000000000000e+02 6.150000000000000000e+02 6.290000000000000000e+02 6.380000000000000000e+02 6.460000000000000000e+02 6.580000000000000000e+02 6.310000000000000000e+02 6.300000000000000000e+02 6.300000000000000000e+02 6.270000000000000000e+02 6.450000000000000000e+02 6.060000000000000000e+02 6.110000000000000000e+02 6.270000000000000000e+02 6.290000000000000000e+02 6.220000000000000000e+02 6.010000000000000000e+02 6.360000000000000000e+02 6.190000000000000000e+02 6.610000000000000000e+02 5.960000000000000000e+02 6.290000000000000000e+02 5.760000000000000000e+02 6.050000000000000000e+02 5.940000000000000000e+02 5.650000000000000000e+02 6.330000000000000000e+02 5.760000000000000000e+02 6.070000000000000000e+02 6.000000000000000000e+02 5.890000000000000000e+02 6.200000000000000000e+02 6.450000000000000000e+02 6.070000000000000000e+02 6.070000000000000000e+02 6.300000000000000000e+02 6.440000000000000000e+02 5.730000000000000000e+02 6.290000000000000000e+02 6.020000000000000000e+02 5.800000000000000000e+02 6.010000000000000000e+02 5.480000000000000000e+02 6.080000000000000000e+02 6.200000000000000000e+02 5.780000000000000000e+02 5.670000000000000000e+02 6.210000000000000000e+02 5.810000000000000000e+02 5.650000000000000000e+02 5.710000000000000000e+02 6.070000000000000000e+02 5.630000000000000000e+02 6.360000000000000000e+02 6.470000000000000000e+02 5.950000000000000000e+02 5.510000000000000000e+02 6.020000000000000000e+02 5.820000000000000000e+02 5.570000000000000000e+02 5.980000000000000000e+02 5.890000000000000000e+02 5.700000000000000000e+02 5.760000000000000000e+02 5.600000000000000000e+02 6.090000000000000000e+02 6.350000000000000000e+02 5.880000000000000000e+02 6.060000000000000000e+02 5.920000000000000000e+02 5.710000000000000000e+02 5.760000000000000000e+02 6.130000000000000000e+02 5.610000000000000000e+02 5.540000000000000000e+02 6.010000000000000000e+02 5.680000000000000000e+02 5.490000000000000000e+02 6.370000000000000000e+02 5.540000000000000000e+02 5.290000000000000000e+02 5.620000000000000000e+02 5.850000000000000000e+02 5.930000000000000000e+02 5.710000000000000000e+02 5.600000000000000000e+02 5.800000000000000000e+02 5.760000000000000000e+02 5.730000000000000000e+02 5.530000000000000000e+02 5.960000000000000000e+02 5.660000000000000000e+02 5.730000000000000000e+02 5.980000000000000000e+02 5.260000000000000000e+02 5.310000000000000000e+02 5.680000000000000000e+02 5.590000000000000000e+02 5.810000000000000000e+02 5.470000000000000000e+02 5.550000000000000000e+02 5.420000000000000000e+02 5.910000000000000000e+02 5.620000000000000000e+02 5.490000000000000000e+02 5.500000000000000000e+02 5.750000000000000000e+02 5.140000000000000000e+02 5.410000000000000000e+02 5.810000000000000000e+02 5.530000000000000000e+02 5.700000000000000000e+02 5.910000000000000000e+02 5.580000000000000000e+02 5.490000000000000000e+02 5.560000000000000000e+02 5.560000000000000000e+02 5.760000000000000000e+02 5.050000000000000000e+02 5.480000000000000000e+02 5.480000000000000000e+02 5.790000000000000000e+02 5.430000000000000000e+02 5.240000000000000000e+02 5.210000000000000000e+02 5.440000000000000000e+02 5.870000000000000000e+02 5.300000000000000000e+02 5.480000000000000000e+02 5.560000000000000000e+02 5.010000000000000000e+02 5.240000000000000000e+02 5.530000000000000000e+02 5.970000000000000000e+02 5.030000000000000000e+02 5.460000000000000000e+02 5.580000000000000000e+02 5.780000000000000000e+02 5.340000000000000000e+02 5.170000000000000000e+02 5.920000000000000000e+02 5.430000000000000000e+02 5.080000000000000000e+02 5.590000000000000000e+02 5.420000000000000000e+02 5.480000000000000000e+02 5.260000000000000000e+02 5.550000000000000000e+02 5.260000000000000000e+02 5.530000000000000000e+02 5.190000000000000000e+02 5.410000000000000000e+02 5.190000000000000000e+02 5.440000000000000000e+02 5.710000000000000000e+02 5.200000000000000000e+02 5.160000000000000000e+02 5.390000000000000000e+02 5.460000000000000000e+02 4.910000000000000000e+02 5.440000000000000000e+02 5.580000000000000000e+02 5.020000000000000000e+02 5.370000000000000000e+02 5.350000000000000000e+02 5.390000000000000000e+02 4.960000000000000000e+02 5.270000000000000000e+02 4.860000000000000000e+02 5.430000000000000000e+02 5.400000000000000000e+02 4.910000000000000000e+02 5.020000000000000000e+02 4.930000000000000000e+02 5.380000000000000000e+02 5.060000000000000000e+02 5.380000000000000000e+02 5.170000000000000000e+02 5.330000000000000000e+02 4.890000000000000000e+02 5.620000000000000000e+02 5.450000000000000000e+02 5.310000000000000000e+02 4.740000000000000000e+02 5.010000000000000000e+02 5.580000000000000000e+02 4.870000000000000000e+02 5.130000000000000000e+02 5.260000000000000000e+02 5.550000000000000000e+02 5.020000000000000000e+02 5.000000000000000000e+02 4.900000000000000000e+02 4.880000000000000000e+02 5.500000000000000000e+02 4.780000000000000000e+02 4.880000000000000000e+02 4.930000000000000000e+02 4.690000000000000000e+02 5.520000000000000000e+02 5.150000000000000000e+02 5.170000000000000000e+02 5.280000000000000000e+02 4.860000000000000000e+02 5.120000000000000000e+02 5.240000000000000000e+02 4.820000000000000000e+02 4.930000000000000000e+02 4.950000000000000000e+02 5.050000000000000000e+02 4.510000000000000000e+02 4.860000000000000000e+02 5.090000000000000000e+02 4.900000000000000000e+02 4.940000000000000000e+02 5.570000000000000000e+02 5.170000000000000000e+02 5.250000000000000000e+02 5.420000000000000000e+02 5.150000000000000000e+02 5.080000000000000000e+02 4.850000000000000000e+02 5.100000000000000000e+02 5.080000000000000000e+02 4.840000000000000000e+02 4.830000000000000000e+02 4.620000000000000000e+02 5.580000000000000000e+02 5.110000000000000000e+02 4.790000000000000000e+02 4.890000000000000000e+02 4.870000000000000000e+02 4.870000000000000000e+02 5.190000000000000000e+02 5.130000000000000000e+02 4.980000000000000000e+02 5.090000000000000000e+02 4.890000000000000000e+02 4.930000000000000000e+02 4.920000000000000000e+02 4.960000000000000000e+02 5.040000000000000000e+02 5.240000000000000000e+02 5.280000000000000000e+02 4.940000000000000000e+02 5.270000000000000000e+02 5.150000000000000000e+02 4.950000000000000000e+02 4.890000000000000000e+02 5.150000000000000000e+02 5.490000000000000000e+02 4.650000000000000000e+02 4.790000000000000000e+02 4.790000000000000000e+02 5.000000000000000000e+02 4.620000000000000000e+02 4.830000000000000000e+02 4.900000000000000000e+02 4.980000000000000000e+02 5.040000000000000000e+02 4.700000000000000000e+02 4.640000000000000000e+02 4.780000000000000000e+02 4.660000000000000000e+02 5.010000000000000000e+02 4.940000000000000000e+02 4.650000000000000000e+02 4.380000000000000000e+02 4.290000000000000000e+02 4.800000000000000000e+02 4.730000000000000000e+02 5.000000000000000000e+02 4.520000000000000000e+02 4.830000000000000000e+02 5.170000000000000000e+02 4.690000000000000000e+02 4.630000000000000000e+02 4.690000000000000000e+02 4.670000000000000000e+02 4.430000000000000000e+02 4.590000000000000000e+02 4.790000000000000000e+02 4.650000000000000000e+02 4.770000000000000000e+02 4.640000000000000000e+02 4.720000000000000000e+02 4.510000000000000000e+02 4.730000000000000000e+02 4.850000000000000000e+02 4.910000000000000000e+02 4.350000000000000000e+02 4.770000000000000000e+02 5.120000000000000000e+02 4.880000000000000000e+02 4.720000000000000000e+02 4.350000000000000000e+02 4.280000000000000000e+02 5.170000000000000000e+02 5.120000000000000000e+02 4.410000000000000000e+02 5.120000000000000000e+02 5.070000000000000000e+02 5.070000000000000000e+02 4.420000000000000000e+02 4.590000000000000000e+02 5.120000000000000000e+02 4.900000000000000000e+02 4.980000000000000000e+02 4.290000000000000000e+02 4.610000000000000000e+02 4.720000000000000000e+02 4.530000000000000000e+02 4.520000000000000000e+02 4.330000000000000000e+02 4.630000000000000000e+02 4.880000000000000000e+02 4.580000000000000000e+02 4.630000000000000000e+02 4.950000000000000000e+02 4.690000000000000000e+02 4.250000000000000000e+02 4.690000000000000000e+02 4.390000000000000000e+02 4.410000000000000000e+02 4.480000000000000000e+02 4.840000000000000000e+02 4.620000000000000000e+02 4.440000000000000000e+02 4.340000000000000000e+02 5.030000000000000000e+02 4.580000000000000000e+02 4.810000000000000000e+02 4.550000000000000000e+02 4.840000000000000000e+02 5.100000000000000000e+02 4.320000000000000000e+02 4.470000000000000000e+02 4.370000000000000000e+02 4.740000000000000000e+02 4.410000000000000000e+02 4.620000000000000000e+02 4.790000000000000000e+02 4.600000000000000000e+02 4.950000000000000000e+02 4.440000000000000000e+02 5.110000000000000000e+02 4.420000000000000000e+02 4.320000000000000000e+02 4.440000000000000000e+02 4.540000000000000000e+02 4.790000000000000000e+02 4.650000000000000000e+02 4.200000000000000000e+02 4.720000000000000000e+02 4.720000000000000000e+02 4.540000000000000000e+02 4.320000000000000000e+02 4.410000000000000000e+02 4.610000000000000000e+02 4.270000000000000000e+02 4.450000000000000000e+02 4.550000000000000000e+02 4.600000000000000000e+02 4.600000000000000000e+02 4.780000000000000000e+02 4.590000000000000000e+02 4.650000000000000000e+02 4.300000000000000000e+02 4.570000000000000000e+02 4.820000000000000000e+02 4.550000000000000000e+02 4.640000000000000000e+02 4.460000000000000000e+02 4.600000000000000000e+02 4.370000000000000000e+02 4.400000000000000000e+02 4.740000000000000000e+02 4.500000000000000000e+02 4.680000000000000000e+02 4.320000000000000000e+02 4.340000000000000000e+02 4.780000000000000000e+02 4.440000000000000000e+02 4.810000000000000000e+02 4.530000000000000000e+02 4.360000000000000000e+02 4.520000000000000000e+02 4.480000000000000000e+02 4.900000000000000000e+02 4.180000000000000000e+02 5.030000000000000000e+02 4.510000000000000000e+02 4.880000000000000000e+02 4.500000000000000000e+02 4.400000000000000000e+02 4.930000000000000000e+02 4.860000000000000000e+02 4.610000000000000000e+02 4.310000000000000000e+02 4.440000000000000000e+02 4.700000000000000000e+02 4.040000000000000000e+02 4.890000000000000000e+02 4.430000000000000000e+02 4.420000000000000000e+02 4.490000000000000000e+02 4.600000000000000000e+02 4.470000000000000000e+02 4.050000000000000000e+02 4.670000000000000000e+02 4.370000000000000000e+02 4.370000000000000000e+02 4.520000000000000000e+02 4.290000000000000000e+02 4.290000000000000000e+02 4.970000000000000000e+02 4.560000000000000000e+02 4.380000000000000000e+02 4.210000000000000000e+02 4.140000000000000000e+02 5.050000000000000000e+02 4.250000000000000000e+02 4.500000000000000000e+02 4.440000000000000000e+02 4.260000000000000000e+02 4.140000000000000000e+02 4.560000000000000000e+02 4.950000000000000000e+02 4.530000000000000000e+02 4.500000000000000000e+02 4.340000000000000000e+02 4.120000000000000000e+02 4.410000000000000000e+02 4.220000000000000000e+02 4.410000000000000000e+02 4.300000000000000000e+02 4.080000000000000000e+02 4.420000000000000000e+02 4.370000000000000000e+02 4.060000000000000000e+02 4.390000000000000000e+02 4.370000000000000000e+02 4.410000000000000000e+02 3.930000000000000000e+02 4.500000000000000000e+02 4.650000000000000000e+02 4.290000000000000000e+02 4.230000000000000000e+02 4.150000000000000000e+02 4.560000000000000000e+02 4.140000000000000000e+02 4.030000000000000000e+02 4.660000000000000000e+02 4.250000000000000000e+02 3.890000000000000000e+02 4.470000000000000000e+02 4.190000000000000000e+02 4.530000000000000000e+02 3.920000000000000000e+02 4.470000000000000000e+02 4.800000000000000000e+02 4.200000000000000000e+02 4.470000000000000000e+02 4.040000000000000000e+02 4.510000000000000000e+02 4.280000000000000000e+02 4.520000000000000000e+02 4.290000000000000000e+02 4.590000000000000000e+02 4.360000000000000000e+02 3.960000000000000000e+02 4.330000000000000000e+02 4.680000000000000000e+02 4.320000000000000000e+02 4.310000000000000000e+02 4.520000000000000000e+02 4.560000000000000000e+02 4.410000000000000000e+02 4.510000000000000000e+02 4.200000000000000000e+02 4.220000000000000000e+02 4.700000000000000000e+02 4.490000000000000000e+02 4.410000000000000000e+02 4.350000000000000000e+02 4.570000000000000000e+02 4.150000000000000000e+02 4.250000000000000000e+02 3.840000000000000000e+02 3.990000000000000000e+02 4.010000000000000000e+02 4.200000000000000000e+02 4.340000000000000000e+02 4.290000000000000000e+02 4.870000000000000000e+02 4.140000000000000000e+02 3.820000000000000000e+02 4.320000000000000000e+02 4.590000000000000000e+02 3.900000000000000000e+02 4.400000000000000000e+02 4.510000000000000000e+02 4.100000000000000000e+02 4.330000000000000000e+02 4.460000000000000000e+02 4.360000000000000000e+02 4.510000000000000000e+02 3.950000000000000000e+02 4.460000000000000000e+02 4.160000000000000000e+02 4.030000000000000000e+02 3.920000000000000000e+02 4.010000000000000000e+02 3.910000000000000000e+02 3.750000000000000000e+02 4.310000000000000000e+02 4.090000000000000000e+02 4.280000000000000000e+02 3.970000000000000000e+02 4.220000000000000000e+02 3.890000000000000000e+02 3.780000000000000000e+02 4.620000000000000000e+02 4.050000000000000000e+02 4.340000000000000000e+02 4.150000000000000000e+02 4.460000000000000000e+02 4.380000000000000000e+02 4.610000000000000000e+02 4.050000000000000000e+02 3.940000000000000000e+02 3.840000000000000000e+02 4.270000000000000000e+02 4.290000000000000000e+02 4.490000000000000000e+02 4.390000000000000000e+02 4.300000000000000000e+02 4.240000000000000000e+02 4.030000000000000000e+02 4.030000000000000000e+02 4.090000000000000000e+02 4.300000000000000000e+02 4.220000000000000000e+02 4.110000000000000000e+02 4.340000000000000000e+02 4.280000000000000000e+02 3.740000000000000000e+02 4.210000000000000000e+02 4.060000000000000000e+02 4.330000000000000000e+02 3.860000000000000000e+02 4.110000000000000000e+02 3.770000000000000000e+02 4.110000000000000000e+02 3.980000000000000000e+02 3.880000000000000000e+02 4.150000000000000000e+02 3.970000000000000000e+02 4.240000000000000000e+02 4.010000000000000000e+02 4.200000000000000000e+02 3.970000000000000000e+02 3.960000000000000000e+02 3.840000000000000000e+02 3.770000000000000000e+02 4.210000000000000000e+02 4.060000000000000000e+02 3.880000000000000000e+02 3.830000000000000000e+02 4.050000000000000000e+02 4.090000000000000000e+02 4.180000000000000000e+02 4.430000000000000000e+02 3.920000000000000000e+02 4.190000000000000000e+02 3.930000000000000000e+02 4.050000000000000000e+02 4.110000000000000000e+02 4.080000000000000000e+02 4.360000000000000000e+02 3.890000000000000000e+02 4.110000000000000000e+02 3.900000000000000000e+02 4.190000000000000000e+02 4.190000000000000000e+02 4.000000000000000000e+02 3.960000000000000000e+02 4.090000000000000000e+02 4.400000000000000000e+02 4.320000000000000000e+02 3.840000000000000000e+02 4.150000000000000000e+02 3.770000000000000000e+02 4.120000000000000000e+02 4.080000000000000000e+02 4.080000000000000000e+02 3.910000000000000000e+02 3.920000000000000000e+02 4.140000000000000000e+02 4.030000000000000000e+02 3.970000000000000000e+02 3.960000000000000000e+02 4.410000000000000000e+02 4.100000000000000000e+02 4.440000000000000000e+02 3.770000000000000000e+02 4.090000000000000000e+02 4.550000000000000000e+02 4.390000000000000000e+02 4.300000000000000000e+02 4.160000000000000000e+02 4.410000000000000000e+02 3.940000000000000000e+02 4.100000000000000000e+02 3.940000000000000000e+02 3.990000000000000000e+02 4.160000000000000000e+02 4.200000000000000000e+02 4.210000000000000000e+02 3.980000000000000000e+02 3.760000000000000000e+02 3.980000000000000000e+02 3.770000000000000000e+02 4.000000000000000000e+02 4.150000000000000000e+02 4.480000000000000000e+02 4.080000000000000000e+02 4.200000000000000000e+02 4.160000000000000000e+02 3.900000000000000000e+02 4.140000000000000000e+02 3.920000000000000000e+02 3.990000000000000000e+02 4.280000000000000000e+02 4.130000000000000000e+02 3.950000000000000000e+02 4.250000000000000000e+02 3.840000000000000000e+02 4.040000000000000000e+02 3.830000000000000000e+02 3.890000000000000000e+02 3.800000000000000000e+02 4.250000000000000000e+02 4.130000000000000000e+02 4.150000000000000000e+02 3.890000000000000000e+02 3.710000000000000000e+02 3.700000000000000000e+02 3.930000000000000000e+02 3.770000000000000000e+02 3.850000000000000000e+02 3.910000000000000000e+02 4.050000000000000000e+02 4.120000000000000000e+02 3.960000000000000000e+02 4.220000000000000000e+02 3.920000000000000000e+02 4.100000000000000000e+02 4.260000000000000000e+02 4.310000000000000000e+02 3.930000000000000000e+02 4.330000000000000000e+02 4.220000000000000000e+02 4.230000000000000000e+02 4.190000000000000000e+02 3.870000000000000000e+02 4.240000000000000000e+02 4.110000000000000000e+02 3.990000000000000000e+02 4.010000000000000000e+02 4.000000000000000000e+02 3.970000000000000000e+02 3.960000000000000000e+02 3.970000000000000000e+02 3.730000000000000000e+02 3.750000000000000000e+02 3.990000000000000000e+02 4.030000000000000000e+02 4.130000000000000000e+02 3.790000000000000000e+02 4.000000000000000000e+02 3.930000000000000000e+02 3.910000000000000000e+02 3.860000000000000000e+02 3.800000000000000000e+02 3.950000000000000000e+02 3.860000000000000000e+02 3.760000000000000000e+02 3.920000000000000000e+02 4.130000000000000000e+02 3.890000000000000000e+02 4.090000000000000000e+02 4.100000000000000000e+02 4.170000000000000000e+02 3.920000000000000000e+02 3.730000000000000000e+02 4.110000000000000000e+02 4.040000000000000000e+02 4.440000000000000000e+02 4.160000000000000000e+02 4.070000000000000000e+02 4.170000000000000000e+02 4.160000000000000000e+02 4.300000000000000000e+02 3.820000000000000000e+02 4.190000000000000000e+02 3.810000000000000000e+02 3.680000000000000000e+02 4.140000000000000000e+02 3.780000000000000000e+02 3.880000000000000000e+02 4.240000000000000000e+02 3.990000000000000000e+02 4.170000000000000000e+02 4.180000000000000000e+02 3.910000000000000000e+02 4.020000000000000000e+02 4.010000000000000000e+02 3.920000000000000000e+02 3.860000000000000000e+02 4.050000000000000000e+02 3.740000000000000000e+02 3.980000000000000000e+02 3.790000000000000000e+02 3.670000000000000000e+02 4.140000000000000000e+02 3.870000000000000000e+02 4.050000000000000000e+02 4.400000000000000000e+02 4.270000000000000000e+02 3.730000000000000000e+02 3.690000000000000000e+02 3.730000000000000000e+02 3.780000000000000000e+02 4.010000000000000000e+02 4.110000000000000000e+02 3.970000000000000000e+02 3.990000000000000000e+02 3.500000000000000000e+02 3.790000000000000000e+02 3.710000000000000000e+02 3.810000000000000000e+02 4.340000000000000000e+02 3.960000000000000000e+02 3.730000000000000000e+02 3.740000000000000000e+02 3.970000000000000000e+02 3.590000000000000000e+02 3.700000000000000000e+02 3.780000000000000000e+02 3.830000000000000000e+02 3.680000000000000000e+02 3.750000000000000000e+02 3.770000000000000000e+02 3.750000000000000000e+02 4.010000000000000000e+02 3.640000000000000000e+02 3.890000000000000000e+02 3.460000000000000000e+02 3.870000000000000000e+02 4.060000000000000000e+02 3.790000000000000000e+02 3.560000000000000000e+02 3.520000000000000000e+02 3.900000000000000000e+02 3.880000000000000000e+02 3.680000000000000000e+02 3.430000000000000000e+02 3.540000000000000000e+02 3.820000000000000000e+02 3.750000000000000000e+02 3.520000000000000000e+02 3.990000000000000000e+02 3.970000000000000000e+02 3.710000000000000000e+02 3.670000000000000000e+02 3.720000000000000000e+02 3.580000000000000000e+02 3.630000000000000000e+02 3.320000000000000000e+02 3.870000000000000000e+02 3.590000000000000000e+02 3.720000000000000000e+02 3.300000000000000000e+02 3.950000000000000000e+02 3.710000000000000000e+02 3.520000000000000000e+02 3.480000000000000000e+02 3.740000000000000000e+02 3.560000000000000000e+02 3.600000000000000000e+02 3.460000000000000000e+02 3.690000000000000000e+02 3.710000000000000000e+02 3.660000000000000000e+02 3.330000000000000000e+02 3.610000000000000000e+02 3.600000000000000000e+02 3.750000000000000000e+02 3.790000000000000000e+02 3.750000000000000000e+02 3.390000000000000000e+02 3.410000000000000000e+02 3.650000000000000000e+02 3.530000000000000000e+02 3.530000000000000000e+02 3.800000000000000000e+02 3.600000000000000000e+02 3.730000000000000000e+02 3.520000000000000000e+02 3.620000000000000000e+02 3.550000000000000000e+02 3.380000000000000000e+02 4.040000000000000000e+02 3.800000000000000000e+02 3.210000000000000000e+02 3.520000000000000000e+02 3.650000000000000000e+02 3.600000000000000000e+02 3.600000000000000000e+02 3.400000000000000000e+02 3.620000000000000000e+02 4.050000000000000000e+02 3.450000000000000000e+02 3.290000000000000000e+02 3.690000000000000000e+02 3.520000000000000000e+02 3.770000000000000000e+02 3.860000000000000000e+02 3.420000000000000000e+02 3.470000000000000000e+02 3.470000000000000000e+02 3.380000000000000000e+02 3.460000000000000000e+02 3.720000000000000000e+02 3.460000000000000000e+02 3.630000000000000000e+02 3.640000000000000000e+02 3.300000000000000000e+02 3.660000000000000000e+02 3.240000000000000000e+02 3.780000000000000000e+02 3.440000000000000000e+02 3.630000000000000000e+02 3.470000000000000000e+02 3.300000000000000000e+02 3.260000000000000000e+02 3.590000000000000000e+02 3.420000000000000000e+02 3.310000000000000000e+02 3.660000000000000000e+02 3.520000000000000000e+02 3.160000000000000000e+02 3.400000000000000000e+02 3.410000000000000000e+02 3.270000000000000000e+02 3.740000000000000000e+02 3.360000000000000000e+02 3.440000000000000000e+02 3.310000000000000000e+02 3.020000000000000000e+02 3.540000000000000000e+02 3.400000000000000000e+02 3.630000000000000000e+02 3.300000000000000000e+02 3.370000000000000000e+02 3.800000000000000000e+02 3.480000000000000000e+02 3.500000000000000000e+02 3.410000000000000000e+02 4.100000000000000000e+02 3.550000000000000000e+02 3.630000000000000000e+02 3.460000000000000000e+02 3.480000000000000000e+02 3.330000000000000000e+02 3.600000000000000000e+02 3.470000000000000000e+02 3.370000000000000000e+02 3.370000000000000000e+02 3.420000000000000000e+02 3.580000000000000000e+02 3.180000000000000000e+02 3.460000000000000000e+02 3.660000000000000000e+02 3.440000000000000000e+02 3.610000000000000000e+02 3.590000000000000000e+02 3.330000000000000000e+02 3.330000000000000000e+02 3.550000000000000000e+02 3.460000000000000000e+02 3.170000000000000000e+02 3.590000000000000000e+02 3.190000000000000000e+02 3.130000000000000000e+02 3.520000000000000000e+02 3.600000000000000000e+02 3.390000000000000000e+02 3.790000000000000000e+02 3.210000000000000000e+02 3.380000000000000000e+02 3.390000000000000000e+02 3.780000000000000000e+02 3.390000000000000000e+02 3.250000000000000000e+02 3.260000000000000000e+02 3.240000000000000000e+02 3.500000000000000000e+02 3.430000000000000000e+02 3.380000000000000000e+02 3.640000000000000000e+02 3.250000000000000000e+02 3.410000000000000000e+02 3.450000000000000000e+02 3.140000000000000000e+02 3.310000000000000000e+02 3.670000000000000000e+02 3.730000000000000000e+02 3.610000000000000000e+02 3.120000000000000000e+02 3.400000000000000000e+02 3.720000000000000000e+02 3.600000000000000000e+02 3.460000000000000000e+02 3.650000000000000000e+02 3.480000000000000000e+02 3.610000000000000000e+02 3.760000000000000000e+02 3.470000000000000000e+02 3.150000000000000000e+02 3.420000000000000000e+02 3.460000000000000000e+02 3.310000000000000000e+02 3.350000000000000000e+02 3.710000000000000000e+02 3.330000000000000000e+02 3.620000000000000000e+02 3.460000000000000000e+02 3.210000000000000000e+02 3.610000000000000000e+02 3.260000000000000000e+02 3.270000000000000000e+02 3.180000000000000000e+02 3.450000000000000000e+02 3.800000000000000000e+02 3.670000000000000000e+02 3.190000000000000000e+02 3.530000000000000000e+02 3.260000000000000000e+02 3.280000000000000000e+02 3.650000000000000000e+02 3.560000000000000000e+02 3.410000000000000000e+02 3.500000000000000000e+02 3.410000000000000000e+02 3.690000000000000000e+02 3.420000000000000000e+02 3.230000000000000000e+02 3.470000000000000000e+02 3.250000000000000000e+02 3.790000000000000000e+02 3.390000000000000000e+02 3.340000000000000000e+02 3.590000000000000000e+02 3.450000000000000000e+02 3.630000000000000000e+02 3.380000000000000000e+02 3.290000000000000000e+02 3.430000000000000000e+02 3.330000000000000000e+02 3.430000000000000000e+02 3.370000000000000000e+02 3.290000000000000000e+02 3.250000000000000000e+02 3.470000000000000000e+02 3.260000000000000000e+02 3.670000000000000000e+02 3.490000000000000000e+02 3.290000000000000000e+02 3.020000000000000000e+02 3.430000000000000000e+02 3.060000000000000000e+02 3.400000000000000000e+02 3.320000000000000000e+02 3.390000000000000000e+02 3.420000000000000000e+02 3.820000000000000000e+02 3.390000000000000000e+02 3.580000000000000000e+02 3.530000000000000000e+02 3.250000000000000000e+02 3.560000000000000000e+02 3.290000000000000000e+02 3.650000000000000000e+02 3.450000000000000000e+02 3.310000000000000000e+02 3.430000000000000000e+02 3.630000000000000000e+02 3.320000000000000000e+02 3.640000000000000000e+02 3.200000000000000000e+02 3.220000000000000000e+02 3.350000000000000000e+02 3.520000000000000000e+02 3.110000000000000000e+02 3.370000000000000000e+02 3.140000000000000000e+02 3.110000000000000000e+02 3.250000000000000000e+02 3.170000000000000000e+02 3.030000000000000000e+02 3.280000000000000000e+02 3.200000000000000000e+02 3.090000000000000000e+02 3.540000000000000000e+02 3.360000000000000000e+02 3.500000000000000000e+02 3.080000000000000000e+02 3.200000000000000000e+02 3.270000000000000000e+02 3.500000000000000000e+02 3.430000000000000000e+02 3.230000000000000000e+02 3.420000000000000000e+02 3.300000000000000000e+02 3.380000000000000000e+02 3.140000000000000000e+02 3.290000000000000000e+02 3.270000000000000000e+02 3.310000000000000000e+02 3.110000000000000000e+02 3.130000000000000000e+02 3.150000000000000000e+02 2.920000000000000000e+02 3.370000000000000000e+02 3.500000000000000000e+02 3.590000000000000000e+02 3.070000000000000000e+02 3.440000000000000000e+02 3.440000000000000000e+02 3.010000000000000000e+02 3.540000000000000000e+02 3.390000000000000000e+02 3.340000000000000000e+02 3.580000000000000000e+02 3.240000000000000000e+02 3.080000000000000000e+02 3.430000000000000000e+02 3.490000000000000000e+02 3.050000000000000000e+02 3.210000000000000000e+02 3.450000000000000000e+02 3.040000000000000000e+02 3.300000000000000000e+02 3.020000000000000000e+02 3.360000000000000000e+02 3.150000000000000000e+02 3.100000000000000000e+02 3.220000000000000000e+02 3.470000000000000000e+02 3.300000000000000000e+02 3.140000000000000000e+02 3.330000000000000000e+02 3.270000000000000000e+02 3.300000000000000000e+02 3.390000000000000000e+02 3.320000000000000000e+02 3.160000000000000000e+02 3.390000000000000000e+02 3.260000000000000000e+02 2.820000000000000000e+02 3.500000000000000000e+02 3.060000000000000000e+02 3.250000000000000000e+02 3.310000000000000000e+02 3.360000000000000000e+02 2.950000000000000000e+02 3.360000000000000000e+02 3.760000000000000000e+02 3.010000000000000000e+02 3.030000000000000000e+02 3.330000000000000000e+02 3.410000000000000000e+02 3.570000000000000000e+02 3.220000000000000000e+02 3.400000000000000000e+02 3.500000000000000000e+02 2.860000000000000000e+02 3.190000000000000000e+02 3.300000000000000000e+02 3.310000000000000000e+02 3.530000000000000000e+02 3.010000000000000000e+02 3.040000000000000000e+02 3.150000000000000000e+02 3.370000000000000000e+02 3.150000000000000000e+02 3.480000000000000000e+02 3.270000000000000000e+02 3.230000000000000000e+02 3.280000000000000000e+02 3.200000000000000000e+02 3.250000000000000000e+02 3.230000000000000000e+02 2.910000000000000000e+02 3.140000000000000000e+02 3.150000000000000000e+02 3.140000000000000000e+02 3.090000000000000000e+02 3.250000000000000000e+02 3.300000000000000000e+02 3.060000000000000000e+02 3.130000000000000000e+02 3.010000000000000000e+02 3.320000000000000000e+02 3.040000000000000000e+02 3.190000000000000000e+02 3.210000000000000000e+02 3.110000000000000000e+02 3.050000000000000000e+02 3.250000000000000000e+02 3.200000000000000000e+02 3.310000000000000000e+02 3.440000000000000000e+02 2.810000000000000000e+02 3.140000000000000000e+02 3.390000000000000000e+02 2.960000000000000000e+02 3.180000000000000000e+02 3.210000000000000000e+02 3.510000000000000000e+02 3.530000000000000000e+02 3.230000000000000000e+02 3.220000000000000000e+02 3.270000000000000000e+02 3.280000000000000000e+02 3.190000000000000000e+02 3.290000000000000000e+02 3.460000000000000000e+02 2.970000000000000000e+02 2.840000000000000000e+02 3.280000000000000000e+02 3.170000000000000000e+02 3.010000000000000000e+02 3.400000000000000000e+02 3.400000000000000000e+02 2.810000000000000000e+02 3.100000000000000000e+02 3.230000000000000000e+02 3.440000000000000000e+02 3.090000000000000000e+02 3.350000000000000000e+02 3.150000000000000000e+02 3.030000000000000000e+02 3.080000000000000000e+02 2.950000000000000000e+02 3.370000000000000000e+02 2.990000000000000000e+02 3.080000000000000000e+02 3.200000000000000000e+02 3.010000000000000000e+02 3.090000000000000000e+02 3.070000000000000000e+02 3.120000000000000000e+02 3.260000000000000000e+02 3.300000000000000000e+02 3.140000000000000000e+02 3.090000000000000000e+02 2.870000000000000000e+02 3.320000000000000000e+02 3.180000000000000000e+02 2.980000000000000000e+02 3.250000000000000000e+02 2.690000000000000000e+02 3.100000000000000000e+02 2.990000000000000000e+02 2.810000000000000000e+02 3.340000000000000000e+02 2.860000000000000000e+02 3.080000000000000000e+02 3.190000000000000000e+02 3.090000000000000000e+02 3.170000000000000000e+02 3.100000000000000000e+02 2.780000000000000000e+02 2.990000000000000000e+02 2.790000000000000000e+02 3.130000000000000000e+02 3.320000000000000000e+02 3.180000000000000000e+02 2.900000000000000000e+02 2.970000000000000000e+02 3.130000000000000000e+02 2.830000000000000000e+02 3.200000000000000000e+02 2.920000000000000000e+02 3.000000000000000000e+02 2.900000000000000000e+02 2.880000000000000000e+02 2.740000000000000000e+02 2.800000000000000000e+02 2.970000000000000000e+02 2.800000000000000000e+02 2.660000000000000000e+02 2.820000000000000000e+02 2.980000000000000000e+02 3.010000000000000000e+02 3.140000000000000000e+02 3.290000000000000000e+02 2.700000000000000000e+02 2.950000000000000000e+02 2.940000000000000000e+02 3.030000000000000000e+02 3.070000000000000000e+02 2.880000000000000000e+02 3.170000000000000000e+02 3.080000000000000000e+02 2.940000000000000000e+02 3.110000000000000000e+02 3.260000000000000000e+02 2.970000000000000000e+02 3.060000000000000000e+02 2.960000000000000000e+02 2.680000000000000000e+02 2.850000000000000000e+02 3.070000000000000000e+02 2.730000000000000000e+02 2.980000000000000000e+02 3.310000000000000000e+02 2.790000000000000000e+02 3.350000000000000000e+02 2.960000000000000000e+02 2.840000000000000000e+02 2.950000000000000000e+02 3.000000000000000000e+02 2.870000000000000000e+02 3.090000000000000000e+02 2.720000000000000000e+02 2.980000000000000000e+02 3.060000000000000000e+02 2.950000000000000000e+02 2.870000000000000000e+02 2.870000000000000000e+02 3.130000000000000000e+02 2.870000000000000000e+02 2.940000000000000000e+02 3.240000000000000000e+02 3.220000000000000000e+02 2.870000000000000000e+02 2.980000000000000000e+02 3.040000000000000000e+02 3.120000000000000000e+02 3.680000000000000000e+02 2.830000000000000000e+02 2.820000000000000000e+02 3.110000000000000000e+02 3.010000000000000000e+02 3.190000000000000000e+02 2.770000000000000000e+02 3.160000000000000000e+02 3.110000000000000000e+02 2.740000000000000000e+02 2.860000000000000000e+02 2.770000000000000000e+02 3.160000000000000000e+02 2.960000000000000000e+02 3.100000000000000000e+02 2.820000000000000000e+02 2.910000000000000000e+02 2.730000000000000000e+02 3.440000000000000000e+02 3.000000000000000000e+02 3.010000000000000000e+02 2.950000000000000000e+02 3.340000000000000000e+02 2.670000000000000000e+02 2.750000000000000000e+02 3.320000000000000000e+02 2.990000000000000000e+02 2.950000000000000000e+02 2.890000000000000000e+02 2.970000000000000000e+02 2.990000000000000000e+02 2.900000000000000000e+02 2.860000000000000000e+02 3.010000000000000000e+02 2.870000000000000000e+02 3.090000000000000000e+02 3.230000000000000000e+02 3.100000000000000000e+02 2.930000000000000000e+02 3.210000000000000000e+02 2.950000000000000000e+02 3.150000000000000000e+02 3.150000000000000000e+02 2.920000000000000000e+02 3.300000000000000000e+02 3.040000000000000000e+02 2.690000000000000000e+02 2.970000000000000000e+02 2.830000000000000000e+02 3.140000000000000000e+02 2.760000000000000000e+02 2.750000000000000000e+02 3.000000000000000000e+02 3.120000000000000000e+02 2.730000000000000000e+02 3.190000000000000000e+02 3.200000000000000000e+02 3.050000000000000000e+02 2.980000000000000000e+02 3.040000000000000000e+02 3.210000000000000000e+02 3.030000000000000000e+02 2.820000000000000000e+02 2.590000000000000000e+02 2.620000000000000000e+02 2.980000000000000000e+02 2.660000000000000000e+02 3.040000000000000000e+02 2.860000000000000000e+02 2.650000000000000000e+02 2.870000000000000000e+02 2.810000000000000000e+02 3.140000000000000000e+02 3.000000000000000000e+02 3.220000000000000000e+02 3.050000000000000000e+02 2.940000000000000000e+02 3.130000000000000000e+02 2.980000000000000000e+02 3.190000000000000000e+02 3.060000000000000000e+02 2.990000000000000000e+02 2.740000000000000000e+02 3.150000000000000000e+02 3.000000000000000000e+02 3.200000000000000000e+02 3.140000000000000000e+02 2.930000000000000000e+02 2.790000000000000000e+02 2.950000000000000000e+02 2.990000000000000000e+02 2.740000000000000000e+02 2.970000000000000000e+02 3.110000000000000000e+02 3.210000000000000000e+02 2.810000000000000000e+02 2.810000000000000000e+02 3.020000000000000000e+02 2.690000000000000000e+02 2.940000000000000000e+02 2.920000000000000000e+02 3.070000000000000000e+02 2.990000000000000000e+02 2.770000000000000000e+02 3.080000000000000000e+02 2.950000000000000000e+02 3.080000000000000000e+02 2.820000000000000000e+02 3.060000000000000000e+02 3.060000000000000000e+02 2.850000000000000000e+02 2.970000000000000000e+02 2.910000000000000000e+02 2.670000000000000000e+02 2.860000000000000000e+02 2.980000000000000000e+02 3.330000000000000000e+02 2.940000000000000000e+02 3.120000000000000000e+02 2.770000000000000000e+02 2.690000000000000000e+02 2.840000000000000000e+02 2.900000000000000000e+02 2.580000000000000000e+02 2.970000000000000000e+02 2.950000000000000000e+02 2.820000000000000000e+02 3.360000000000000000e+02 2.980000000000000000e+02 3.130000000000000000e+02 2.800000000000000000e+02 3.480000000000000000e+02 3.090000000000000000e+02 2.810000000000000000e+02 2.920000000000000000e+02 3.160000000000000000e+02 2.790000000000000000e+02 3.230000000000000000e+02 2.630000000000000000e+02 2.770000000000000000e+02 2.860000000000000000e+02 2.730000000000000000e+02 2.740000000000000000e+02 2.700000000000000000e+02 2.790000000000000000e+02 2.770000000000000000e+02 3.080000000000000000e+02 3.010000000000000000e+02 3.060000000000000000e+02 2.900000000000000000e+02 2.930000000000000000e+02 2.990000000000000000e+02 2.990000000000000000e+02 2.950000000000000000e+02 2.990000000000000000e+02 3.160000000000000000e+02 2.950000000000000000e+02 3.020000000000000000e+02 2.920000000000000000e+02 2.800000000000000000e+02 2.950000000000000000e+02 3.040000000000000000e+02 3.360000000000000000e+02 2.840000000000000000e+02 2.940000000000000000e+02 2.660000000000000000e+02 2.950000000000000000e+02 2.580000000000000000e+02 3.020000000000000000e+02 2.840000000000000000e+02 3.090000000000000000e+02 2.910000000000000000e+02 3.190000000000000000e+02 3.270000000000000000e+02 2.630000000000000000e+02 2.610000000000000000e+02 3.010000000000000000e+02 3.210000000000000000e+02 3.050000000000000000e+02 2.960000000000000000e+02 2.660000000000000000e+02 3.050000000000000000e+02 3.070000000000000000e+02 2.840000000000000000e+02 2.900000000000000000e+02 3.180000000000000000e+02 2.910000000000000000e+02 2.740000000000000000e+02 2.840000000000000000e+02 2.850000000000000000e+02 2.960000000000000000e+02 3.050000000000000000e+02 2.700000000000000000e+02 3.090000000000000000e+02 3.070000000000000000e+02 3.070000000000000000e+02 2.910000000000000000e+02 2.900000000000000000e+02 2.680000000000000000e+02 2.920000000000000000e+02 2.980000000000000000e+02 2.750000000000000000e+02 2.860000000000000000e+02 2.690000000000000000e+02 2.940000000000000000e+02 2.660000000000000000e+02 2.910000000000000000e+02 2.920000000000000000e+02 2.960000000000000000e+02 3.010000000000000000e+02 2.970000000000000000e+02 2.910000000000000000e+02 3.020000000000000000e+02 2.980000000000000000e+02 3.030000000000000000e+02 2.830000000000000000e+02 3.010000000000000000e+02 2.760000000000000000e+02 2.910000000000000000e+02 2.730000000000000000e+02 2.690000000000000000e+02 2.870000000000000000e+02 2.950000000000000000e+02 2.670000000000000000e+02 2.970000000000000000e+02 2.500000000000000000e+02 2.810000000000000000e+02 2.960000000000000000e+02 2.780000000000000000e+02 2.990000000000000000e+02 2.780000000000000000e+02 2.760000000000000000e+02 2.860000000000000000e+02 2.820000000000000000e+02 2.640000000000000000e+02 2.920000000000000000e+02 2.870000000000000000e+02 2.920000000000000000e+02 3.070000000000000000e+02 2.910000000000000000e+02 2.720000000000000000e+02 2.580000000000000000e+02 2.360000000000000000e+02 2.860000000000000000e+02 2.890000000000000000e+02 2.910000000000000000e+02 2.800000000000000000e+02 2.820000000000000000e+02 2.930000000000000000e+02 3.160000000000000000e+02 2.880000000000000000e+02 2.580000000000000000e+02 2.620000000000000000e+02 2.830000000000000000e+02 2.630000000000000000e+02 2.860000000000000000e+02 2.690000000000000000e+02 2.860000000000000000e+02 2.670000000000000000e+02 3.040000000000000000e+02 2.870000000000000000e+02 2.710000000000000000e+02 2.600000000000000000e+02 2.990000000000000000e+02 2.910000000000000000e+02 2.830000000000000000e+02 2.830000000000000000e+02 2.830000000000000000e+02 2.890000000000000000e+02 2.770000000000000000e+02 2.730000000000000000e+02 2.270000000000000000e+02 2.990000000000000000e+02 3.070000000000000000e+02 2.750000000000000000e+02 2.610000000000000000e+02 2.820000000000000000e+02 2.690000000000000000e+02 2.750000000000000000e+02 2.720000000000000000e+02 2.710000000000000000e+02 3.080000000000000000e+02 3.100000000000000000e+02 2.990000000000000000e+02 2.680000000000000000e+02 2.780000000000000000e+02 2.830000000000000000e+02 2.960000000000000000e+02 2.610000000000000000e+02 2.810000000000000000e+02 2.650000000000000000e+02 2.900000000000000000e+02 2.790000000000000000e+02 2.770000000000000000e+02 2.540000000000000000e+02 2.880000000000000000e+02 2.800000000000000000e+02 3.000000000000000000e+02 2.840000000000000000e+02 2.560000000000000000e+02 2.520000000000000000e+02 2.460000000000000000e+02 2.740000000000000000e+02 2.720000000000000000e+02 2.740000000000000000e+02 2.930000000000000000e+02 2.950000000000000000e+02 2.860000000000000000e+02 2.790000000000000000e+02 2.670000000000000000e+02 2.580000000000000000e+02 2.760000000000000000e+02 2.710000000000000000e+02 2.800000000000000000e+02 2.800000000000000000e+02 2.420000000000000000e+02 2.930000000000000000e+02 2.950000000000000000e+02 2.900000000000000000e+02 2.830000000000000000e+02 2.560000000000000000e+02 2.800000000000000000e+02 2.580000000000000000e+02 2.630000000000000000e+02 3.000000000000000000e+02 2.750000000000000000e+02 2.930000000000000000e+02 2.860000000000000000e+02 2.550000000000000000e+02 2.820000000000000000e+02 2.580000000000000000e+02 2.500000000000000000e+02 2.740000000000000000e+02 2.580000000000000000e+02 2.850000000000000000e+02 2.360000000000000000e+02 2.620000000000000000e+02 2.570000000000000000e+02 2.740000000000000000e+02 2.690000000000000000e+02 2.280000000000000000e+02 2.710000000000000000e+02 2.430000000000000000e+02 2.510000000000000000e+02 2.630000000000000000e+02 2.610000000000000000e+02 2.780000000000000000e+02 2.470000000000000000e+02 2.630000000000000000e+02 2.510000000000000000e+02 2.650000000000000000e+02 2.600000000000000000e+02 2.430000000000000000e+02 2.640000000000000000e+02 2.640000000000000000e+02 2.030000000000000000e+02 2.610000000000000000e+02 2.380000000000000000e+02 2.760000000000000000e+02 2.640000000000000000e+02 2.590000000000000000e+02 2.580000000000000000e+02 2.550000000000000000e+02 2.540000000000000000e+02 2.760000000000000000e+02 2.540000000000000000e+02 2.610000000000000000e+02 2.620000000000000000e+02 2.540000000000000000e+02 2.490000000000000000e+02 2.410000000000000000e+02 2.490000000000000000e+02 2.790000000000000000e+02 2.480000000000000000e+02 2.550000000000000000e+02 2.880000000000000000e+02 2.330000000000000000e+02 2.580000000000000000e+02 2.660000000000000000e+02 2.290000000000000000e+02 2.370000000000000000e+02 2.280000000000000000e+02 2.960000000000000000e+02 2.630000000000000000e+02 2.560000000000000000e+02 2.240000000000000000e+02 2.810000000000000000e+02 2.510000000000000000e+02 2.550000000000000000e+02 2.400000000000000000e+02 2.500000000000000000e+02 2.340000000000000000e+02 2.750000000000000000e+02 2.550000000000000000e+02 2.490000000000000000e+02 2.410000000000000000e+02 2.560000000000000000e+02 2.230000000000000000e+02 2.630000000000000000e+02 2.430000000000000000e+02 2.780000000000000000e+02 2.380000000000000000e+02 2.520000000000000000e+02 2.360000000000000000e+02 2.550000000000000000e+02 2.820000000000000000e+02 2.370000000000000000e+02 2.630000000000000000e+02 2.610000000000000000e+02 2.610000000000000000e+02 2.590000000000000000e+02 2.410000000000000000e+02 2.520000000000000000e+02 2.670000000000000000e+02 2.420000000000000000e+02 2.360000000000000000e+02 2.500000000000000000e+02 2.590000000000000000e+02 2.770000000000000000e+02 2.520000000000000000e+02 2.660000000000000000e+02 2.520000000000000000e+02 2.400000000000000000e+02 2.770000000000000000e+02 2.360000000000000000e+02 2.860000000000000000e+02 2.780000000000000000e+02 2.390000000000000000e+02 2.640000000000000000e+02 2.580000000000000000e+02 2.370000000000000000e+02 2.550000000000000000e+02 2.530000000000000000e+02 2.130000000000000000e+02 2.510000000000000000e+02 2.570000000000000000e+02 2.700000000000000000e+02 2.520000000000000000e+02 2.400000000000000000e+02 2.640000000000000000e+02 2.210000000000000000e+02 2.450000000000000000e+02 2.400000000000000000e+02 2.230000000000000000e+02 2.620000000000000000e+02 2.470000000000000000e+02 2.390000000000000000e+02 2.490000000000000000e+02 2.320000000000000000e+02 2.460000000000000000e+02 2.550000000000000000e+02 2.650000000000000000e+02 2.330000000000000000e+02 2.250000000000000000e+02 2.720000000000000000e+02 2.300000000000000000e+02 2.550000000000000000e+02 2.600000000000000000e+02 2.470000000000000000e+02 2.600000000000000000e+02 2.610000000000000000e+02 2.700000000000000000e+02 2.430000000000000000e+02 2.370000000000000000e+02 2.650000000000000000e+02 2.840000000000000000e+02 2.300000000000000000e+02 2.390000000000000000e+02 2.370000000000000000e+02 2.730000000000000000e+02 2.420000000000000000e+02 2.530000000000000000e+02 2.580000000000000000e+02 2.770000000000000000e+02 2.380000000000000000e+02 2.820000000000000000e+02 2.430000000000000000e+02 2.510000000000000000e+02 2.290000000000000000e+02 2.210000000000000000e+02 2.520000000000000000e+02 2.360000000000000000e+02 2.430000000000000000e+02 2.420000000000000000e+02 2.380000000000000000e+02 2.780000000000000000e+02 2.520000000000000000e+02 2.540000000000000000e+02 2.740000000000000000e+02 2.530000000000000000e+02 2.410000000000000000e+02 2.600000000000000000e+02 2.400000000000000000e+02 2.370000000000000000e+02 2.550000000000000000e+02 2.570000000000000000e+02 2.520000000000000000e+02 2.190000000000000000e+02 2.340000000000000000e+02 2.500000000000000000e+02 2.600000000000000000e+02 2.340000000000000000e+02 2.420000000000000000e+02 2.370000000000000000e+02 2.690000000000000000e+02 2.590000000000000000e+02 2.650000000000000000e+02 2.230000000000000000e+02 2.380000000000000000e+02 2.500000000000000000e+02 2.260000000000000000e+02 2.420000000000000000e+02 2.550000000000000000e+02 2.330000000000000000e+02 2.470000000000000000e+02 2.720000000000000000e+02 2.560000000000000000e+02 2.300000000000000000e+02 2.560000000000000000e+02 2.350000000000000000e+02 2.520000000000000000e+02 2.680000000000000000e+02 2.550000000000000000e+02 2.160000000000000000e+02 2.240000000000000000e+02 2.350000000000000000e+02 2.580000000000000000e+02 2.820000000000000000e+02 2.480000000000000000e+02 2.310000000000000000e+02 2.300000000000000000e+02 2.280000000000000000e+02 2.200000000000000000e+02 2.450000000000000000e+02 2.480000000000000000e+02 2.370000000000000000e+02 2.500000000000000000e+02 2.350000000000000000e+02 2.470000000000000000e+02 2.290000000000000000e+02 1.990000000000000000e+02 2.590000000000000000e+02 2.370000000000000000e+02 2.320000000000000000e+02 2.390000000000000000e+02 2.550000000000000000e+02 2.280000000000000000e+02 2.350000000000000000e+02 2.570000000000000000e+02 2.470000000000000000e+02 2.180000000000000000e+02 2.460000000000000000e+02 2.440000000000000000e+02 2.260000000000000000e+02 2.220000000000000000e+02 2.200000000000000000e+02 2.420000000000000000e+02 2.360000000000000000e+02 2.020000000000000000e+02 2.390000000000000000e+02 2.280000000000000000e+02 2.230000000000000000e+02 2.460000000000000000e+02 2.250000000000000000e+02 2.450000000000000000e+02 2.470000000000000000e+02 2.610000000000000000e+02 2.410000000000000000e+02 2.410000000000000000e+02 2.210000000000000000e+02 2.250000000000000000e+02 2.210000000000000000e+02 2.310000000000000000e+02 2.380000000000000000e+02 2.410000000000000000e+02 2.350000000000000000e+02 2.540000000000000000e+02 2.280000000000000000e+02 2.620000000000000000e+02 2.330000000000000000e+02 2.410000000000000000e+02 2.250000000000000000e+02 2.510000000000000000e+02 2.260000000000000000e+02 2.530000000000000000e+02 2.060000000000000000e+02 2.300000000000000000e+02 2.370000000000000000e+02 2.810000000000000000e+02 2.210000000000000000e+02 2.320000000000000000e+02 2.510000000000000000e+02 2.510000000000000000e+02 2.290000000000000000e+02 2.450000000000000000e+02 2.350000000000000000e+02 2.160000000000000000e+02 2.370000000000000000e+02 1.960000000000000000e+02 2.250000000000000000e+02 2.420000000000000000e+02 2.020000000000000000e+02 2.230000000000000000e+02 2.320000000000000000e+02 2.080000000000000000e+02 2.320000000000000000e+02 2.170000000000000000e+02 2.350000000000000000e+02 2.360000000000000000e+02 2.300000000000000000e+02 2.460000000000000000e+02 2.110000000000000000e+02 2.190000000000000000e+02 2.500000000000000000e+02 2.140000000000000000e+02 2.280000000000000000e+02 2.170000000000000000e+02 2.300000000000000000e+02 2.440000000000000000e+02 2.150000000000000000e+02 2.310000000000000000e+02 2.350000000000000000e+02 2.440000000000000000e+02 2.420000000000000000e+02 2.330000000000000000e+02 2.380000000000000000e+02 2.410000000000000000e+02 2.130000000000000000e+02 2.120000000000000000e+02 2.120000000000000000e+02 2.280000000000000000e+02 2.320000000000000000e+02 2.200000000000000000e+02 2.430000000000000000e+02 2.160000000000000000e+02 2.200000000000000000e+02 2.170000000000000000e+02 2.430000000000000000e+02 2.200000000000000000e+02 2.160000000000000000e+02 2.310000000000000000e+02 2.190000000000000000e+02 2.160000000000000000e+02 2.350000000000000000e+02 2.280000000000000000e+02 2.210000000000000000e+02 2.400000000000000000e+02 2.240000000000000000e+02 2.070000000000000000e+02 2.430000000000000000e+02 2.410000000000000000e+02 2.130000000000000000e+02 2.260000000000000000e+02 2.090000000000000000e+02 2.350000000000000000e+02 2.210000000000000000e+02 2.340000000000000000e+02 2.260000000000000000e+02 2.050000000000000000e+02 2.480000000000000000e+02 2.130000000000000000e+02 2.410000000000000000e+02 2.200000000000000000e+02 2.360000000000000000e+02 2.220000000000000000e+02 2.200000000000000000e+02 2.130000000000000000e+02 1.970000000000000000e+02 2.250000000000000000e+02 1.920000000000000000e+02 2.100000000000000000e+02 2.360000000000000000e+02 2.270000000000000000e+02 2.310000000000000000e+02 2.310000000000000000e+02 2.100000000000000000e+02 2.090000000000000000e+02 2.230000000000000000e+02 2.000000000000000000e+02 2.280000000000000000e+02 1.930000000000000000e+02 2.260000000000000000e+02 2.110000000000000000e+02 2.100000000000000000e+02 2.010000000000000000e+02 1.970000000000000000e+02 2.090000000000000000e+02 1.970000000000000000e+02 2.200000000000000000e+02 2.360000000000000000e+02 1.880000000000000000e+02 2.210000000000000000e+02 2.370000000000000000e+02 2.160000000000000000e+02 2.280000000000000000e+02 2.130000000000000000e+02 2.410000000000000000e+02 1.930000000000000000e+02 2.310000000000000000e+02 2.070000000000000000e+02 1.990000000000000000e+02 2.180000000000000000e+02 2.110000000000000000e+02 2.290000000000000000e+02 1.860000000000000000e+02 2.210000000000000000e+02 2.150000000000000000e+02 2.020000000000000000e+02 2.050000000000000000e+02 2.140000000000000000e+02 2.200000000000000000e+02 1.960000000000000000e+02 2.110000000000000000e+02 2.320000000000000000e+02 2.410000000000000000e+02 2.110000000000000000e+02 1.790000000000000000e+02 2.000000000000000000e+02 2.300000000000000000e+02 2.010000000000000000e+02 2.150000000000000000e+02 1.850000000000000000e+02 1.910000000000000000e+02 2.090000000000000000e+02 2.220000000000000000e+02 2.110000000000000000e+02 2.100000000000000000e+02 2.200000000000000000e+02 2.080000000000000000e+02 2.210000000000000000e+02 2.170000000000000000e+02 2.070000000000000000e+02 2.080000000000000000e+02 2.110000000000000000e+02 2.210000000000000000e+02 2.100000000000000000e+02 2.190000000000000000e+02 2.130000000000000000e+02 2.110000000000000000e+02 2.050000000000000000e+02 2.250000000000000000e+02 2.200000000000000000e+02 2.250000000000000000e+02 2.280000000000000000e+02 2.340000000000000000e+02 2.170000000000000000e+02 1.950000000000000000e+02 2.010000000000000000e+02 2.040000000000000000e+02 1.970000000000000000e+02 2.090000000000000000e+02 1.960000000000000000e+02 2.030000000000000000e+02 1.910000000000000000e+02 1.980000000000000000e+02 2.180000000000000000e+02 1.970000000000000000e+02 2.270000000000000000e+02 1.920000000000000000e+02 2.060000000000000000e+02 2.250000000000000000e+02 1.820000000000000000e+02 2.550000000000000000e+02 2.270000000000000000e+02 2.120000000000000000e+02 1.760000000000000000e+02 2.220000000000000000e+02 2.040000000000000000e+02 2.260000000000000000e+02 2.080000000000000000e+02 1.790000000000000000e+02 1.940000000000000000e+02 2.350000000000000000e+02 1.790000000000000000e+02 2.260000000000000000e+02 2.100000000000000000e+02 2.230000000000000000e+02 1.980000000000000000e+02 2.210000000000000000e+02 2.110000000000000000e+02 2.100000000000000000e+02 1.940000000000000000e+02 2.160000000000000000e+02 2.100000000000000000e+02 1.970000000000000000e+02 2.180000000000000000e+02 2.290000000000000000e+02 2.040000000000000000e+02 2.390000000000000000e+02 1.810000000000000000e+02 2.060000000000000000e+02 2.040000000000000000e+02 2.220000000000000000e+02 1.950000000000000000e+02 2.100000000000000000e+02 1.970000000000000000e+02 2.150000000000000000e+02 2.450000000000000000e+02 1.970000000000000000e+02 2.040000000000000000e+02 1.850000000000000000e+02 2.010000000000000000e+02 2.140000000000000000e+02 2.010000000000000000e+02 1.910000000000000000e+02 1.950000000000000000e+02 2.060000000000000000e+02 1.970000000000000000e+02 1.860000000000000000e+02 2.240000000000000000e+02 2.260000000000000000e+02 1.980000000000000000e+02 2.170000000000000000e+02 2.060000000000000000e+02 2.350000000000000000e+02 1.930000000000000000e+02 2.120000000000000000e+02 1.930000000000000000e+02 2.120000000000000000e+02 2.010000000000000000e+02 1.930000000000000000e+02 2.410000000000000000e+02 2.160000000000000000e+02 2.200000000000000000e+02 2.160000000000000000e+02 1.920000000000000000e+02 1.940000000000000000e+02 2.490000000000000000e+02 1.920000000000000000e+02 2.330000000000000000e+02 2.130000000000000000e+02 2.200000000000000000e+02 2.090000000000000000e+02 2.240000000000000000e+02 2.270000000000000000e+02 2.220000000000000000e+02 2.100000000000000000e+02 1.800000000000000000e+02 1.930000000000000000e+02 2.040000000000000000e+02 2.050000000000000000e+02 1.980000000000000000e+02 2.110000000000000000e+02 2.150000000000000000e+02 2.150000000000000000e+02 2.090000000000000000e+02 2.170000000000000000e+02 1.910000000000000000e+02 2.130000000000000000e+02 1.970000000000000000e+02 1.940000000000000000e+02 2.220000000000000000e+02 2.090000000000000000e+02 2.240000000000000000e+02 2.250000000000000000e+02 2.090000000000000000e+02 2.090000000000000000e+02 2.090000000000000000e+02 2.060000000000000000e+02 1.790000000000000000e+02 2.280000000000000000e+02 2.030000000000000000e+02 2.160000000000000000e+02 1.920000000000000000e+02 2.110000000000000000e+02 2.160000000000000000e+02 2.070000000000000000e+02 2.100000000000000000e+02 1.810000000000000000e+02 1.870000000000000000e+02 1.960000000000000000e+02 2.010000000000000000e+02 2.230000000000000000e+02 1.960000000000000000e+02 1.810000000000000000e+02 2.280000000000000000e+02 2.020000000000000000e+02 1.890000000000000000e+02 1.750000000000000000e+02 1.970000000000000000e+02 2.040000000000000000e+02 2.160000000000000000e+02 2.060000000000000000e+02 2.350000000000000000e+02 2.000000000000000000e+02 2.120000000000000000e+02 2.040000000000000000e+02 2.180000000000000000e+02 2.050000000000000000e+02 1.880000000000000000e+02 1.920000000000000000e+02 2.040000000000000000e+02 2.000000000000000000e+02 1.890000000000000000e+02 2.110000000000000000e+02 2.350000000000000000e+02 2.120000000000000000e+02 2.140000000000000000e+02 2.260000000000000000e+02 1.960000000000000000e+02 1.930000000000000000e+02 2.040000000000000000e+02 1.680000000000000000e+02 2.470000000000000000e+02 2.050000000000000000e+02 2.010000000000000000e+02 1.950000000000000000e+02 2.090000000000000000e+02 2.100000000000000000e+02 2.000000000000000000e+02 2.040000000000000000e+02 1.970000000000000000e+02 1.810000000000000000e+02 2.050000000000000000e+02 2.070000000000000000e+02 1.950000000000000000e+02 2.130000000000000000e+02 2.020000000000000000e+02 2.170000000000000000e+02 1.730000000000000000e+02 2.020000000000000000e+02 2.280000000000000000e+02 2.190000000000000000e+02 2.080000000000000000e+02 2.260000000000000000e+02 1.840000000000000000e+02 1.900000000000000000e+02 1.720000000000000000e+02 2.050000000000000000e+02 2.200000000000000000e+02 2.030000000000000000e+02 2.160000000000000000e+02 2.040000000000000000e+02 1.850000000000000000e+02 1.810000000000000000e+02 1.960000000000000000e+02 2.060000000000000000e+02 1.970000000000000000e+02 2.130000000000000000e+02 2.120000000000000000e+02 1.850000000000000000e+02 1.850000000000000000e+02 1.980000000000000000e+02 1.860000000000000000e+02 1.980000000000000000e+02 2.100000000000000000e+02 1.870000000000000000e+02 2.060000000000000000e+02 2.160000000000000000e+02 1.990000000000000000e+02 2.050000000000000000e+02 1.850000000000000000e+02 2.140000000000000000e+02 2.050000000000000000e+02 1.900000000000000000e+02 2.070000000000000000e+02 1.910000000000000000e+02 1.830000000000000000e+02 2.150000000000000000e+02 2.090000000000000000e+02 2.070000000000000000e+02 1.910000000000000000e+02 1.780000000000000000e+02 2.070000000000000000e+02 1.850000000000000000e+02 1.630000000000000000e+02 2.270000000000000000e+02 1.860000000000000000e+02 2.030000000000000000e+02 2.040000000000000000e+02 1.890000000000000000e+02 1.770000000000000000e+02 2.250000000000000000e+02 2.010000000000000000e+02 1.900000000000000000e+02 1.990000000000000000e+02 1.980000000000000000e+02 1.940000000000000000e+02 1.890000000000000000e+02 1.920000000000000000e+02 1.790000000000000000e+02 1.740000000000000000e+02 2.140000000000000000e+02 1.630000000000000000e+02 2.040000000000000000e+02 2.100000000000000000e+02 1.940000000000000000e+02 1.940000000000000000e+02 2.080000000000000000e+02 1.930000000000000000e+02 1.850000000000000000e+02 2.190000000000000000e+02 1.840000000000000000e+02 1.960000000000000000e+02 1.950000000000000000e+02 1.960000000000000000e+02 1.840000000000000000e+02 1.980000000000000000e+02 1.760000000000000000e+02 2.120000000000000000e+02 1.950000000000000000e+02 2.150000000000000000e+02 1.940000000000000000e+02 2.070000000000000000e+02 2.020000000000000000e+02 2.060000000000000000e+02 2.020000000000000000e+02 2.030000000000000000e+02 1.850000000000000000e+02 2.210000000000000000e+02 2.230000000000000000e+02 2.060000000000000000e+02 2.090000000000000000e+02 1.880000000000000000e+02 2.190000000000000000e+02 1.980000000000000000e+02 1.740000000000000000e+02 1.790000000000000000e+02 1.990000000000000000e+02 1.850000000000000000e+02 1.690000000000000000e+02 2.020000000000000000e+02 2.000000000000000000e+02 1.880000000000000000e+02 2.000000000000000000e+02 1.820000000000000000e+02 2.210000000000000000e+02 1.760000000000000000e+02 2.150000000000000000e+02 1.890000000000000000e+02 1.810000000000000000e+02 1.690000000000000000e+02 2.170000000000000000e+02 1.990000000000000000e+02 1.530000000000000000e+02 2.110000000000000000e+02 1.670000000000000000e+02 1.950000000000000000e+02 1.680000000000000000e+02 1.890000000000000000e+02 1.850000000000000000e+02 2.020000000000000000e+02 1.800000000000000000e+02 1.720000000000000000e+02 1.820000000000000000e+02 2.060000000000000000e+02 1.950000000000000000e+02 1.930000000000000000e+02 2.170000000000000000e+02 2.100000000000000000e+02 1.930000000000000000e+02 1.640000000000000000e+02 1.990000000000000000e+02 1.980000000000000000e+02 1.800000000000000000e+02 2.090000000000000000e+02 1.890000000000000000e+02 1.870000000000000000e+02 2.030000000000000000e+02 2.000000000000000000e+02 1.800000000000000000e+02 1.870000000000000000e+02 2.050000000000000000e+02 2.100000000000000000e+02 1.810000000000000000e+02 1.820000000000000000e+02 1.750000000000000000e+02 2.000000000000000000e+02 1.820000000000000000e+02 1.800000000000000000e+02 1.630000000000000000e+02 1.890000000000000000e+02 2.150000000000000000e+02 2.030000000000000000e+02 2.020000000000000000e+02 1.900000000000000000e+02 1.760000000000000000e+02 1.870000000000000000e+02 1.960000000000000000e+02 1.920000000000000000e+02 2.170000000000000000e+02 1.810000000000000000e+02 1.700000000000000000e+02 1.720000000000000000e+02 1.860000000000000000e+02 2.080000000000000000e+02 1.530000000000000000e+02 1.760000000000000000e+02 1.970000000000000000e+02 1.940000000000000000e+02 1.690000000000000000e+02 1.920000000000000000e+02 2.120000000000000000e+02 2.000000000000000000e+02 1.880000000000000000e+02 1.870000000000000000e+02 2.150000000000000000e+02 1.860000000000000000e+02 1.690000000000000000e+02 1.790000000000000000e+02 1.720000000000000000e+02 1.790000000000000000e+02 1.930000000000000000e+02 1.880000000000000000e+02 1.810000000000000000e+02 1.730000000000000000e+02 1.950000000000000000e+02 1.780000000000000000e+02 2.010000000000000000e+02 2.020000000000000000e+02 1.840000000000000000e+02 1.840000000000000000e+02 1.760000000000000000e+02 2.080000000000000000e+02 1.910000000000000000e+02 2.020000000000000000e+02 2.250000000000000000e+02 2.020000000000000000e+02 1.800000000000000000e+02 1.780000000000000000e+02 1.930000000000000000e+02 1.990000000000000000e+02 1.900000000000000000e+02 1.830000000000000000e+02 2.100000000000000000e+02 1.810000000000000000e+02 1.930000000000000000e+02 1.900000000000000000e+02 1.800000000000000000e+02 2.040000000000000000e+02 1.920000000000000000e+02 1.840000000000000000e+02 1.730000000000000000e+02 1.970000000000000000e+02 1.770000000000000000e+02 1.840000000000000000e+02 1.780000000000000000e+02 1.980000000000000000e+02 1.710000000000000000e+02 1.940000000000000000e+02 1.730000000000000000e+02 2.020000000000000000e+02 1.990000000000000000e+02 2.000000000000000000e+02 1.850000000000000000e+02 1.780000000000000000e+02 1.990000000000000000e+02 1.880000000000000000e+02 1.650000000000000000e+02 1.880000000000000000e+02 2.110000000000000000e+02 1.860000000000000000e+02 2.220000000000000000e+02 1.710000000000000000e+02 1.820000000000000000e+02 2.220000000000000000e+02 1.740000000000000000e+02 1.870000000000000000e+02 1.900000000000000000e+02 1.740000000000000000e+02 2.010000000000000000e+02 1.710000000000000000e+02 1.600000000000000000e+02 1.730000000000000000e+02 1.790000000000000000e+02 1.710000000000000000e+02 1.980000000000000000e+02 1.670000000000000000e+02 1.870000000000000000e+02 1.710000000000000000e+02 1.860000000000000000e+02 1.510000000000000000e+02 1.480000000000000000e+02 1.980000000000000000e+02 1.770000000000000000e+02 1.660000000000000000e+02 1.730000000000000000e+02 1.900000000000000000e+02 1.800000000000000000e+02 1.590000000000000000e+02 1.840000000000000000e+02 1.810000000000000000e+02 2.010000000000000000e+02 1.570000000000000000e+02 1.580000000000000000e+02 1.630000000000000000e+02 1.690000000000000000e+02 1.700000000000000000e+02 1.590000000000000000e+02 1.820000000000000000e+02 1.750000000000000000e+02 1.550000000000000000e+02 1.730000000000000000e+02 1.660000000000000000e+02 1.720000000000000000e+02 1.760000000000000000e+02 1.800000000000000000e+02 1.870000000000000000e+02 1.560000000000000000e+02 1.570000000000000000e+02 1.630000000000000000e+02 1.420000000000000000e+02 1.800000000000000000e+02 1.830000000000000000e+02 1.760000000000000000e+02 1.680000000000000000e+02 1.620000000000000000e+02 1.450000000000000000e+02 1.610000000000000000e+02 1.800000000000000000e+02 1.840000000000000000e+02 1.600000000000000000e+02 1.710000000000000000e+02 1.580000000000000000e+02 1.850000000000000000e+02 1.750000000000000000e+02 1.720000000000000000e+02 1.550000000000000000e+02 1.530000000000000000e+02 1.430000000000000000e+02 1.760000000000000000e+02 1.710000000000000000e+02 1.850000000000000000e+02 1.820000000000000000e+02 1.640000000000000000e+02 1.620000000000000000e+02 1.690000000000000000e+02 1.930000000000000000e+02 1.530000000000000000e+02 1.560000000000000000e+02 1.590000000000000000e+02 1.610000000000000000e+02 1.490000000000000000e+02 1.760000000000000000e+02 1.690000000000000000e+02 1.580000000000000000e+02 1.600000000000000000e+02 1.750000000000000000e+02 1.570000000000000000e+02 1.530000000000000000e+02 1.610000000000000000e+02 1.720000000000000000e+02 1.860000000000000000e+02 1.540000000000000000e+02 1.690000000000000000e+02 1.750000000000000000e+02 1.570000000000000000e+02 1.740000000000000000e+02 1.450000000000000000e+02 1.620000000000000000e+02 1.490000000000000000e+02 1.780000000000000000e+02 1.440000000000000000e+02 1.830000000000000000e+02 1.440000000000000000e+02 1.810000000000000000e+02 1.590000000000000000e+02 1.810000000000000000e+02 1.290000000000000000e+02 1.540000000000000000e+02 1.700000000000000000e+02 1.810000000000000000e+02 1.250000000000000000e+02 1.660000000000000000e+02 1.760000000000000000e+02 1.540000000000000000e+02 1.550000000000000000e+02 1.480000000000000000e+02 1.880000000000000000e+02 1.750000000000000000e+02 1.700000000000000000e+02 1.650000000000000000e+02 1.750000000000000000e+02 1.570000000000000000e+02 1.440000000000000000e+02 1.590000000000000000e+02 1.690000000000000000e+02 1.590000000000000000e+02 1.600000000000000000e+02 1.490000000000000000e+02 1.700000000000000000e+02 1.540000000000000000e+02 1.680000000000000000e+02 1.580000000000000000e+02 1.530000000000000000e+02 1.610000000000000000e+02 1.740000000000000000e+02 1.740000000000000000e+02 1.440000000000000000e+02 1.820000000000000000e+02 1.900000000000000000e+02 1.910000000000000000e+02 1.310000000000000000e+02 1.610000000000000000e+02 1.710000000000000000e+02 1.740000000000000000e+02 1.800000000000000000e+02 1.480000000000000000e+02 1.670000000000000000e+02 1.730000000000000000e+02 1.650000000000000000e+02 1.770000000000000000e+02 1.560000000000000000e+02 1.830000000000000000e+02 1.620000000000000000e+02 1.800000000000000000e+02 1.650000000000000000e+02 1.510000000000000000e+02 1.720000000000000000e+02 1.610000000000000000e+02 1.610000000000000000e+02 1.460000000000000000e+02 1.540000000000000000e+02 1.600000000000000000e+02 1.600000000000000000e+02 1.760000000000000000e+02 1.810000000000000000e+02 1.550000000000000000e+02 1.790000000000000000e+02 1.870000000000000000e+02 1.620000000000000000e+02 1.710000000000000000e+02 1.560000000000000000e+02 1.410000000000000000e+02 1.730000000000000000e+02 1.740000000000000000e+02 1.700000000000000000e+02 1.810000000000000000e+02 1.710000000000000000e+02 1.750000000000000000e+02 1.820000000000000000e+02 1.670000000000000000e+02 1.650000000000000000e+02 1.660000000000000000e+02 1.660000000000000000e+02 1.560000000000000000e+02 1.700000000000000000e+02 1.450000000000000000e+02 1.580000000000000000e+02 1.690000000000000000e+02 1.740000000000000000e+02 1.650000000000000000e+02 1.680000000000000000e+02 1.770000000000000000e+02 1.490000000000000000e+02 1.660000000000000000e+02 1.750000000000000000e+02 1.480000000000000000e+02 1.640000000000000000e+02 1.670000000000000000e+02 1.810000000000000000e+02 1.830000000000000000e+02 1.760000000000000000e+02 1.640000000000000000e+02 1.640000000000000000e+02 1.450000000000000000e+02 1.480000000000000000e+02 1.550000000000000000e+02 1.670000000000000000e+02 1.400000000000000000e+02 1.640000000000000000e+02 1.530000000000000000e+02 1.710000000000000000e+02 1.660000000000000000e+02 1.620000000000000000e+02 1.770000000000000000e+02 1.550000000000000000e+02 1.670000000000000000e+02 1.720000000000000000e+02 1.470000000000000000e+02 1.680000000000000000e+02 1.480000000000000000e+02 1.760000000000000000e+02 1.560000000000000000e+02 1.610000000000000000e+02 1.600000000000000000e+02 1.520000000000000000e+02 1.590000000000000000e+02 1.610000000000000000e+02 1.510000000000000000e+02 1.920000000000000000e+02 1.500000000000000000e+02 1.530000000000000000e+02 1.680000000000000000e+02 1.600000000000000000e+02 1.400000000000000000e+02 1.610000000000000000e+02 1.630000000000000000e+02 1.700000000000000000e+02 1.650000000000000000e+02 1.710000000000000000e+02 1.640000000000000000e+02 1.890000000000000000e+02 1.610000000000000000e+02 1.790000000000000000e+02 1.640000000000000000e+02 1.450000000000000000e+02 1.900000000000000000e+02 1.530000000000000000e+02 1.630000000000000000e+02 1.600000000000000000e+02 1.680000000000000000e+02 1.630000000000000000e+02 1.760000000000000000e+02 1.750000000000000000e+02 1.580000000000000000e+02 1.710000000000000000e+02 1.520000000000000000e+02 1.520000000000000000e+02 1.770000000000000000e+02 1.780000000000000000e+02 1.820000000000000000e+02 1.560000000000000000e+02 1.740000000000000000e+02 1.550000000000000000e+02 1.510000000000000000e+02 1.320000000000000000e+02 1.350000000000000000e+02 1.460000000000000000e+02 1.560000000000000000e+02 1.570000000000000000e+02 1.810000000000000000e+02 1.440000000000000000e+02 1.570000000000000000e+02 1.870000000000000000e+02 1.490000000000000000e+02 1.390000000000000000e+02 1.700000000000000000e+02 1.410000000000000000e+02 1.580000000000000000e+02 1.480000000000000000e+02 1.380000000000000000e+02 1.580000000000000000e+02 1.450000000000000000e+02 1.480000000000000000e+02 1.520000000000000000e+02 1.390000000000000000e+02 1.370000000000000000e+02 1.350000000000000000e+02 1.810000000000000000e+02 1.400000000000000000e+02 1.560000000000000000e+02 1.470000000000000000e+02 1.810000000000000000e+02 1.420000000000000000e+02 1.410000000000000000e+02 1.370000000000000000e+02 1.520000000000000000e+02 1.580000000000000000e+02 1.420000000000000000e+02 1.360000000000000000e+02 1.430000000000000000e+02 1.550000000000000000e+02 1.650000000000000000e+02 1.380000000000000000e+02 1.530000000000000000e+02 1.500000000000000000e+02 1.700000000000000000e+02 1.430000000000000000e+02 1.420000000000000000e+02 1.690000000000000000e+02 1.210000000000000000e+02 1.410000000000000000e+02 1.740000000000000000e+02 1.380000000000000000e+02 1.530000000000000000e+02 1.590000000000000000e+02 1.510000000000000000e+02 1.500000000000000000e+02 1.730000000000000000e+02 1.450000000000000000e+02 1.360000000000000000e+02 1.470000000000000000e+02 1.370000000000000000e+02 1.690000000000000000e+02 1.550000000000000000e+02 1.620000000000000000e+02 1.630000000000000000e+02 1.540000000000000000e+02 1.490000000000000000e+02 1.580000000000000000e+02 1.750000000000000000e+02 1.760000000000000000e+02 1.640000000000000000e+02 1.480000000000000000e+02 1.620000000000000000e+02 1.850000000000000000e+02 1.390000000000000000e+02 1.380000000000000000e+02 1.560000000000000000e+02 1.410000000000000000e+02 1.170000000000000000e+02 1.460000000000000000e+02 1.540000000000000000e+02 1.400000000000000000e+02 1.580000000000000000e+02 1.340000000000000000e+02 1.400000000000000000e+02 1.590000000000000000e+02 1.550000000000000000e+02 1.370000000000000000e+02 1.450000000000000000e+02 1.480000000000000000e+02 1.650000000000000000e+02 1.490000000000000000e+02 1.400000000000000000e+02 1.290000000000000000e+02 1.450000000000000000e+02 1.430000000000000000e+02 1.470000000000000000e+02 1.600000000000000000e+02 1.580000000000000000e+02 1.240000000000000000e+02 1.480000000000000000e+02 1.530000000000000000e+02 1.480000000000000000e+02 1.420000000000000000e+02 1.570000000000000000e+02 1.520000000000000000e+02 1.540000000000000000e+02 1.480000000000000000e+02 1.680000000000000000e+02 1.490000000000000000e+02 1.330000000000000000e+02 1.660000000000000000e+02 1.610000000000000000e+02 1.430000000000000000e+02 1.410000000000000000e+02 1.270000000000000000e+02 1.530000000000000000e+02 1.600000000000000000e+02 1.560000000000000000e+02 1.800000000000000000e+02 1.540000000000000000e+02 1.480000000000000000e+02 1.770000000000000000e+02 1.530000000000000000e+02 1.560000000000000000e+02 1.510000000000000000e+02 1.650000000000000000e+02 1.740000000000000000e+02 1.560000000000000000e+02 1.520000000000000000e+02 1.450000000000000000e+02 1.460000000000000000e+02 1.760000000000000000e+02 1.360000000000000000e+02 1.400000000000000000e+02 1.480000000000000000e+02 1.360000000000000000e+02 1.470000000000000000e+02 1.510000000000000000e+02 1.740000000000000000e+02 1.490000000000000000e+02 1.510000000000000000e+02 1.460000000000000000e+02 1.660000000000000000e+02 1.420000000000000000e+02 1.580000000000000000e+02 1.460000000000000000e+02 1.630000000000000000e+02 1.550000000000000000e+02 1.470000000000000000e+02 1.590000000000000000e+02 1.500000000000000000e+02 1.640000000000000000e+02 1.560000000000000000e+02 1.410000000000000000e+02 1.420000000000000000e+02 1.620000000000000000e+02 1.590000000000000000e+02 1.400000000000000000e+02 1.640000000000000000e+02 1.370000000000000000e+02 1.470000000000000000e+02 1.390000000000000000e+02 1.520000000000000000e+02 1.650000000000000000e+02 1.340000000000000000e+02 1.530000000000000000e+02 1.390000000000000000e+02 1.560000000000000000e+02 1.630000000000000000e+02 1.380000000000000000e+02 1.530000000000000000e+02 1.280000000000000000e+02 1.410000000000000000e+02 1.390000000000000000e+02 1.810000000000000000e+02 1.570000000000000000e+02 1.510000000000000000e+02 1.430000000000000000e+02 1.340000000000000000e+02 1.470000000000000000e+02 1.620000000000000000e+02 1.330000000000000000e+02 1.630000000000000000e+02 1.480000000000000000e+02 1.300000000000000000e+02 1.290000000000000000e+02 1.470000000000000000e+02 1.450000000000000000e+02 1.550000000000000000e+02 1.310000000000000000e+02 1.470000000000000000e+02 1.500000000000000000e+02 1.410000000000000000e+02 1.440000000000000000e+02 1.260000000000000000e+02 1.200000000000000000e+02 1.530000000000000000e+02 1.490000000000000000e+02 1.190000000000000000e+02 1.320000000000000000e+02 1.400000000000000000e+02 1.310000000000000000e+02 1.340000000000000000e+02 1.310000000000000000e+02 1.340000000000000000e+02 1.610000000000000000e+02 1.460000000000000000e+02 1.290000000000000000e+02 1.350000000000000000e+02 1.300000000000000000e+02 1.380000000000000000e+02 1.340000000000000000e+02 1.520000000000000000e+02 1.350000000000000000e+02 1.420000000000000000e+02 1.560000000000000000e+02 1.470000000000000000e+02 1.350000000000000000e+02 1.550000000000000000e+02 1.490000000000000000e+02 1.340000000000000000e+02 1.490000000000000000e+02 1.220000000000000000e+02 1.300000000000000000e+02 1.370000000000000000e+02 1.400000000000000000e+02 1.250000000000000000e+02 1.280000000000000000e+02 1.180000000000000000e+02 1.430000000000000000e+02 1.510000000000000000e+02 1.360000000000000000e+02 1.500000000000000000e+02 1.470000000000000000e+02 1.260000000000000000e+02 1.250000000000000000e+02 1.370000000000000000e+02 1.330000000000000000e+02 1.400000000000000000e+02 1.340000000000000000e+02 1.400000000000000000e+02 1.350000000000000000e+02 1.310000000000000000e+02 1.340000000000000000e+02 1.430000000000000000e+02 1.200000000000000000e+02 1.350000000000000000e+02 1.360000000000000000e+02 1.440000000000000000e+02 1.340000000000000000e+02 1.340000000000000000e+02 1.140000000000000000e+02 1.150000000000000000e+02 1.370000000000000000e+02 1.350000000000000000e+02 1.440000000000000000e+02 1.460000000000000000e+02 1.160000000000000000e+02 1.460000000000000000e+02 1.490000000000000000e+02 1.330000000000000000e+02 1.390000000000000000e+02 1.540000000000000000e+02 1.140000000000000000e+02 1.510000000000000000e+02 1.190000000000000000e+02 1.410000000000000000e+02 1.520000000000000000e+02 1.350000000000000000e+02 1.200000000000000000e+02 1.290000000000000000e+02 1.320000000000000000e+02 1.160000000000000000e+02 1.080000000000000000e+02 1.400000000000000000e+02 1.100000000000000000e+02 1.410000000000000000e+02 1.140000000000000000e+02 1.250000000000000000e+02 1.390000000000000000e+02 1.330000000000000000e+02 1.220000000000000000e+02 1.160000000000000000e+02 1.300000000000000000e+02 1.310000000000000000e+02 1.120000000000000000e+02 1.370000000000000000e+02 1.240000000000000000e+02 1.110000000000000000e+02 1.480000000000000000e+02 1.190000000000000000e+02 1.160000000000000000e+02 1.390000000000000000e+02 1.150000000000000000e+02 1.170000000000000000e+02 1.210000000000000000e+02 1.120000000000000000e+02 1.300000000000000000e+02 1.290000000000000000e+02 1.310000000000000000e+02 1.050000000000000000e+02 1.350000000000000000e+02 1.150000000000000000e+02 1.280000000000000000e+02 1.480000000000000000e+02 1.330000000000000000e+02 1.190000000000000000e+02 1.140000000000000000e+02 1.210000000000000000e+02 1.100000000000000000e+02 1.190000000000000000e+02 1.350000000000000000e+02 1.150000000000000000e+02 1.270000000000000000e+02 1.340000000000000000e+02 1.160000000000000000e+02 1.160000000000000000e+02 1.230000000000000000e+02 1.290000000000000000e+02 1.420000000000000000e+02 1.200000000000000000e+02 1.040000000000000000e+02 1.590000000000000000e+02 1.240000000000000000e+02 1.080000000000000000e+02 1.440000000000000000e+02 1.040000000000000000e+02 9.600000000000000000e+01 1.230000000000000000e+02 1.260000000000000000e+02 1.030000000000000000e+02 1.160000000000000000e+02 1.110000000000000000e+02 1.270000000000000000e+02 9.700000000000000000e+01 1.010000000000000000e+02 9.500000000000000000e+01 1.180000000000000000e+02 1.080000000000000000e+02 1.090000000000000000e+02 1.060000000000000000e+02 1.120000000000000000e+02 1.040000000000000000e+02 1.170000000000000000e+02 1.230000000000000000e+02 1.170000000000000000e+02 1.060000000000000000e+02 1.090000000000000000e+02 1.160000000000000000e+02 1.010000000000000000e+02 1.050000000000000000e+02 1.170000000000000000e+02 1.200000000000000000e+02 1.150000000000000000e+02 9.900000000000000000e+01 1.020000000000000000e+02 1.110000000000000000e+02 1.280000000000000000e+02 1.020000000000000000e+02 1.250000000000000000e+02 1.400000000000000000e+02 1.090000000000000000e+02 1.170000000000000000e+02 1.030000000000000000e+02 1.040000000000000000e+02 1.130000000000000000e+02 1.140000000000000000e+02 9.500000000000000000e+01 1.300000000000000000e+02 1.320000000000000000e+02 1.090000000000000000e+02 1.000000000000000000e+02 1.090000000000000000e+02 1.140000000000000000e+02 8.700000000000000000e+01 1.020000000000000000e+02 1.210000000000000000e+02 1.050000000000000000e+02 1.000000000000000000e+02 1.080000000000000000e+02 1.110000000000000000e+02 1.040000000000000000e+02 1.080000000000000000e+02 1.060000000000000000e+02 1.070000000000000000e+02 9.900000000000000000e+01 9.200000000000000000e+01 9.500000000000000000e+01 9.000000000000000000e+01 1.050000000000000000e+02 1.190000000000000000e+02 9.800000000000000000e+01 1.090000000000000000e+02 1.100000000000000000e+02 1.010000000000000000e+02 9.200000000000000000e+01 1.040000000000000000e+02 8.500000000000000000e+01 1.020000000000000000e+02 8.900000000000000000e+01 1.310000000000000000e+02 8.300000000000000000e+01 1.030000000000000000e+02 1.230000000000000000e+02 1.120000000000000000e+02 1.000000000000000000e+02 9.100000000000000000e+01 1.350000000000000000e+02 9.500000000000000000e+01 9.100000000000000000e+01 1.140000000000000000e+02 8.800000000000000000e+01 9.100000000000000000e+01 1.170000000000000000e+02 1.100000000000000000e+02 1.080000000000000000e+02 1.060000000000000000e+02 9.300000000000000000e+01 1.010000000000000000e+02 8.200000000000000000e+01 9.200000000000000000e+01 8.600000000000000000e+01 9.000000000000000000e+01 8.400000000000000000e+01 9.900000000000000000e+01 9.800000000000000000e+01 1.030000000000000000e+02 9.000000000000000000e+01 1.020000000000000000e+02 9.900000000000000000e+01 9.400000000000000000e+01 9.600000000000000000e+01 7.800000000000000000e+01 9.200000000000000000e+01 8.200000000000000000e+01 1.200000000000000000e+02 9.500000000000000000e+01 1.280000000000000000e+02 1.000000000000000000e+02 9.400000000000000000e+01 1.010000000000000000e+02 9.000000000000000000e+01 1.090000000000000000e+02 1.150000000000000000e+02 1.010000000000000000e+02 8.900000000000000000e+01 1.010000000000000000e+02 1.230000000000000000e+02 1.060000000000000000e+02 9.600000000000000000e+01 8.100000000000000000e+01 1.000000000000000000e+02 1.020000000000000000e+02 9.600000000000000000e+01 9.400000000000000000e+01 9.000000000000000000e+01 1.010000000000000000e+02 1.010000000000000000e+02 7.000000000000000000e+01 1.130000000000000000e+02 1.070000000000000000e+02 1.120000000000000000e+02 9.000000000000000000e+01 1.210000000000000000e+02 9.100000000000000000e+01 7.500000000000000000e+01 9.000000000000000000e+01 1.160000000000000000e+02 1.020000000000000000e+02 9.600000000000000000e+01 8.400000000000000000e+01 9.600000000000000000e+01 1.120000000000000000e+02 1.110000000000000000e+02 9.900000000000000000e+01 8.400000000000000000e+01 1.000000000000000000e+02 9.800000000000000000e+01 9.800000000000000000e+01 1.010000000000000000e+02 9.900000000000000000e+01 9.200000000000000000e+01 1.080000000000000000e+02 1.020000000000000000e+02 1.120000000000000000e+02 9.500000000000000000e+01 1.080000000000000000e+02 8.900000000000000000e+01 9.400000000000000000e+01 1.020000000000000000e+02 9.000000000000000000e+01 8.800000000000000000e+01 8.800000000000000000e+01 1.010000000000000000e+02 8.400000000000000000e+01 7.300000000000000000e+01 1.020000000000000000e+02 9.400000000000000000e+01 9.600000000000000000e+01 9.600000000000000000e+01 9.000000000000000000e+01 9.500000000000000000e+01 1.040000000000000000e+02 7.800000000000000000e+01 8.600000000000000000e+01 9.400000000000000000e+01 1.090000000000000000e+02 1.100000000000000000e+02 1.090000000000000000e+02 8.300000000000000000e+01 9.500000000000000000e+01 1.080000000000000000e+02 9.600000000000000000e+01 8.700000000000000000e+01 1.140000000000000000e+02 8.400000000000000000e+01 9.000000000000000000e+01 8.500000000000000000e+01 9.700000000000000000e+01 1.000000000000000000e+02 8.300000000000000000e+01 1.050000000000000000e+02 7.700000000000000000e+01 8.800000000000000000e+01 9.700000000000000000e+01 1.050000000000000000e+02 8.800000000000000000e+01 1.020000000000000000e+02 9.900000000000000000e+01 7.500000000000000000e+01 8.800000000000000000e+01 8.300000000000000000e+01 9.400000000000000000e+01 7.900000000000000000e+01 9.200000000000000000e+01 1.080000000000000000e+02 8.700000000000000000e+01 8.300000000000000000e+01 1.040000000000000000e+02 8.800000000000000000e+01 1.060000000000000000e+02 9.800000000000000000e+01 8.900000000000000000e+01 8.500000000000000000e+01 1.130000000000000000e+02 1.050000000000000000e+02 1.050000000000000000e+02 7.600000000000000000e+01 8.300000000000000000e+01 8.000000000000000000e+01 8.600000000000000000e+01 1.000000000000000000e+02 1.050000000000000000e+02 8.900000000000000000e+01 8.100000000000000000e+01 9.500000000000000000e+01 8.900000000000000000e+01 9.100000000000000000e+01 1.080000000000000000e+02 9.300000000000000000e+01 9.100000000000000000e+01 9.000000000000000000e+01 9.500000000000000000e+01 6.100000000000000000e+01 9.100000000000000000e+01 1.060000000000000000e+02 8.800000000000000000e+01 1.000000000000000000e+02 1.020000000000000000e+02 9.800000000000000000e+01 9.000000000000000000e+01 8.000000000000000000e+01 8.600000000000000000e+01 9.400000000000000000e+01 9.900000000000000000e+01 9.300000000000000000e+01 8.900000000000000000e+01 8.000000000000000000e+01 9.200000000000000000e+01 9.400000000000000000e+01 8.200000000000000000e+01 9.300000000000000000e+01 9.200000000000000000e+01 7.800000000000000000e+01 8.600000000000000000e+01 7.600000000000000000e+01 9.000000000000000000e+01 8.800000000000000000e+01 9.500000000000000000e+01 8.400000000000000000e+01 9.000000000000000000e+01 9.100000000000000000e+01 9.700000000000000000e+01 8.500000000000000000e+01 1.080000000000000000e+02 9.000000000000000000e+01 8.600000000000000000e+01 1.110000000000000000e+02 8.700000000000000000e+01 6.700000000000000000e+01 9.100000000000000000e+01 9.100000000000000000e+01 9.400000000000000000e+01 9.300000000000000000e+01 1.000000000000000000e+02 9.600000000000000000e+01 8.200000000000000000e+01 9.200000000000000000e+01 8.800000000000000000e+01 1.010000000000000000e+02 1.140000000000000000e+02 7.500000000000000000e+01 9.800000000000000000e+01 1.080000000000000000e+02 8.400000000000000000e+01 1.000000000000000000e+02 9.500000000000000000e+01 9.500000000000000000e+01 1.110000000000000000e+02 9.900000000000000000e+01 8.500000000000000000e+01 8.500000000000000000e+01 9.100000000000000000e+01 1.000000000000000000e+02 8.800000000000000000e+01 8.400000000000000000e+01 9.800000000000000000e+01 9.700000000000000000e+01 8.000000000000000000e+01 8.800000000000000000e+01 8.800000000000000000e+01 8.300000000000000000e+01 1.000000000000000000e+02 9.500000000000000000e+01 1.070000000000000000e+02 7.600000000000000000e+01 8.900000000000000000e+01 9.200000000000000000e+01 9.700000000000000000e+01 7.800000000000000000e+01 6.900000000000000000e+01 1.060000000000000000e+02 9.700000000000000000e+01 8.800000000000000000e+01 6.800000000000000000e+01 8.600000000000000000e+01 1.010000000000000000e+02 7.300000000000000000e+01 8.500000000000000000e+01 8.300000000000000000e+01 8.800000000000000000e+01 1.110000000000000000e+02 9.700000000000000000e+01 8.100000000000000000e+01 1.030000000000000000e+02 7.000000000000000000e+01 1.080000000000000000e+02 9.600000000000000000e+01 8.200000000000000000e+01 7.900000000000000000e+01 9.300000000000000000e+01 8.500000000000000000e+01 9.600000000000000000e+01 8.600000000000000000e+01 1.020000000000000000e+02 8.800000000000000000e+01 8.100000000000000000e+01 9.500000000000000000e+01 8.900000000000000000e+01 8.200000000000000000e+01 9.500000000000000000e+01 9.200000000000000000e+01 1.000000000000000000e+02 1.050000000000000000e+02 9.700000000000000000e+01 7.800000000000000000e+01 9.600000000000000000e+01 8.300000000000000000e+01 8.300000000000000000e+01 8.200000000000000000e+01 9.300000000000000000e+01 7.600000000000000000e+01 8.100000000000000000e+01 8.700000000000000000e+01 1.060000000000000000e+02 9.700000000000000000e+01 9.700000000000000000e+01 9.800000000000000000e+01 8.400000000000000000e+01 8.900000000000000000e+01 6.600000000000000000e+01 8.000000000000000000e+01 8.900000000000000000e+01 1.050000000000000000e+02 1.080000000000000000e+02 8.900000000000000000e+01 7.900000000000000000e+01 9.200000000000000000e+01 8.900000000000000000e+01 8.700000000000000000e+01 1.110000000000000000e+02 9.600000000000000000e+01 9.800000000000000000e+01 9.000000000000000000e+01 9.300000000000000000e+01 8.200000000000000000e+01 8.600000000000000000e+01 7.600000000000000000e+01 9.400000000000000000e+01 1.020000000000000000e+02 8.000000000000000000e+01 8.300000000000000000e+01 8.700000000000000000e+01 8.600000000000000000e+01 9.400000000000000000e+01 8.500000000000000000e+01 9.000000000000000000e+01 9.300000000000000000e+01 9.400000000000000000e+01 7.100000000000000000e+01 9.400000000000000000e+01 8.500000000000000000e+01 8.500000000000000000e+01 8.700000000000000000e+01 7.200000000000000000e+01 9.700000000000000000e+01 9.000000000000000000e+01 9.400000000000000000e+01 8.700000000000000000e+01 9.100000000000000000e+01 1.170000000000000000e+02 1.030000000000000000e+02 8.300000000000000000e+01 8.900000000000000000e+01 8.600000000000000000e+01 9.100000000000000000e+01 8.500000000000000000e+01 8.400000000000000000e+01 8.600000000000000000e+01 8.900000000000000000e+01 7.700000000000000000e+01 1.170000000000000000e+02 9.500000000000000000e+01 1.040000000000000000e+02 9.600000000000000000e+01 7.400000000000000000e+01 9.100000000000000000e+01 8.200000000000000000e+01 6.500000000000000000e+01 9.100000000000000000e+01 9.400000000000000000e+01 9.700000000000000000e+01 9.200000000000000000e+01 9.500000000000000000e+01 9.400000000000000000e+01 7.500000000000000000e+01 9.200000000000000000e+01 9.700000000000000000e+01 9.300000000000000000e+01 1.010000000000000000e+02 8.800000000000000000e+01 8.200000000000000000e+01 9.000000000000000000e+01 1.190000000000000000e+02 8.500000000000000000e+01 1.160000000000000000e+02 1.080000000000000000e+02 9.500000000000000000e+01 8.700000000000000000e+01 8.700000000000000000e+01 9.800000000000000000e+01 8.000000000000000000e+01 1.120000000000000000e+02 8.300000000000000000e+01 7.500000000000000000e+01 1.030000000000000000e+02 8.200000000000000000e+01 8.700000000000000000e+01 8.200000000000000000e+01 8.600000000000000000e+01 8.900000000000000000e+01 8.000000000000000000e+01 8.600000000000000000e+01 7.400000000000000000e+01 9.600000000000000000e+01 9.100000000000000000e+01 8.800000000000000000e+01 8.400000000000000000e+01 9.000000000000000000e+01 9.200000000000000000e+01 1.060000000000000000e+02 8.100000000000000000e+01 1.050000000000000000e+02 8.400000000000000000e+01 8.800000000000000000e+01 8.600000000000000000e+01 8.500000000000000000e+01 8.100000000000000000e+01 9.400000000000000000e+01 8.500000000000000000e+01 8.800000000000000000e+01 7.900000000000000000e+01 8.800000000000000000e+01 7.500000000000000000e+01 8.200000000000000000e+01 7.700000000000000000e+01 7.600000000000000000e+01 9.200000000000000000e+01 7.300000000000000000e+01 8.500000000000000000e+01 8.700000000000000000e+01 8.500000000000000000e+01 8.900000000000000000e+01 8.400000000000000000e+01 8.700000000000000000e+01 7.500000000000000000e+01 7.600000000000000000e+01 9.500000000000000000e+01 6.900000000000000000e+01 8.600000000000000000e+01 8.400000000000000000e+01 7.900000000000000000e+01 7.100000000000000000e+01 7.900000000000000000e+01 8.300000000000000000e+01 8.200000000000000000e+01 8.600000000000000000e+01 6.800000000000000000e+01 7.900000000000000000e+01 8.700000000000000000e+01 7.600000000000000000e+01 8.600000000000000000e+01 8.600000000000000000e+01 8.900000000000000000e+01 8.200000000000000000e+01 6.800000000000000000e+01 8.700000000000000000e+01 9.600000000000000000e+01 8.100000000000000000e+01 8.400000000000000000e+01 8.200000000000000000e+01 7.800000000000000000e+01 9.300000000000000000e+01 7.900000000000000000e+01 8.000000000000000000e+01 7.000000000000000000e+01 7.300000000000000000e+01 7.200000000000000000e+01 1.010000000000000000e+02 7.500000000000000000e+01 7.100000000000000000e+01 7.200000000000000000e+01 9.500000000000000000e+01 9.400000000000000000e+01 8.100000000000000000e+01 7.600000000000000000e+01 7.200000000000000000e+01 7.400000000000000000e+01 7.500000000000000000e+01 9.400000000000000000e+01 8.100000000000000000e+01 8.600000000000000000e+01 7.100000000000000000e+01 7.500000000000000000e+01 8.000000000000000000e+01 7.000000000000000000e+01 7.200000000000000000e+01 8.700000000000000000e+01 7.900000000000000000e+01 6.400000000000000000e+01 7.300000000000000000e+01 6.500000000000000000e+01 8.300000000000000000e+01 7.100000000000000000e+01 8.200000000000000000e+01 8.500000000000000000e+01 7.200000000000000000e+01 7.200000000000000000e+01 7.200000000000000000e+01 7.800000000000000000e+01 7.300000000000000000e+01 6.300000000000000000e+01 9.600000000000000000e+01 8.100000000000000000e+01 7.200000000000000000e+01 7.200000000000000000e+01 7.200000000000000000e+01 9.500000000000000000e+01 8.400000000000000000e+01 7.800000000000000000e+01 7.700000000000000000e+01 8.500000000000000000e+01 8.400000000000000000e+01 7.900000000000000000e+01 8.400000000000000000e+01 8.000000000000000000e+01 6.800000000000000000e+01 7.200000000000000000e+01 6.900000000000000000e+01 7.800000000000000000e+01 7.100000000000000000e+01 7.500000000000000000e+01 6.700000000000000000e+01 6.400000000000000000e+01 7.300000000000000000e+01 8.100000000000000000e+01 8.800000000000000000e+01 8.700000000000000000e+01 8.700000000000000000e+01 7.800000000000000000e+01 5.500000000000000000e+01 6.200000000000000000e+01 7.100000000000000000e+01 6.700000000000000000e+01 6.100000000000000000e+01 6.600000000000000000e+01 7.100000000000000000e+01 7.300000000000000000e+01 7.000000000000000000e+01 8.300000000000000000e+01 6.300000000000000000e+01 7.900000000000000000e+01 5.900000000000000000e+01 6.000000000000000000e+01 7.600000000000000000e+01 7.600000000000000000e+01 5.900000000000000000e+01 9.600000000000000000e+01 7.400000000000000000e+01 8.300000000000000000e+01 8.600000000000000000e+01 6.500000000000000000e+01 9.500000000000000000e+01 7.900000000000000000e+01 6.900000000000000000e+01 6.700000000000000000e+01 6.600000000000000000e+01 7.800000000000000000e+01 7.700000000000000000e+01 6.200000000000000000e+01 8.000000000000000000e+01 7.500000000000000000e+01 8.500000000000000000e+01 7.200000000000000000e+01 6.600000000000000000e+01 7.600000000000000000e+01 6.900000000000000000e+01 7.100000000000000000e+01 7.000000000000000000e+01 7.600000000000000000e+01 8.400000000000000000e+01 8.600000000000000000e+01 8.200000000000000000e+01 7.700000000000000000e+01 6.600000000000000000e+01 8.000000000000000000e+01 8.000000000000000000e+01 7.400000000000000000e+01 8.500000000000000000e+01 7.600000000000000000e+01 7.400000000000000000e+01 7.500000000000000000e+01 8.000000000000000000e+01 7.500000000000000000e+01 7.600000000000000000e+01 8.800000000000000000e+01 8.000000000000000000e+01 8.700000000000000000e+01 8.200000000000000000e+01 7.800000000000000000e+01 8.100000000000000000e+01 7.500000000000000000e+01 9.100000000000000000e+01 6.900000000000000000e+01 8.000000000000000000e+01 8.500000000000000000e+01 8.700000000000000000e+01 7.000000000000000000e+01 7.900000000000000000e+01 6.100000000000000000e+01 1.040000000000000000e+02 8.500000000000000000e+01 9.200000000000000000e+01 8.500000000000000000e+01 6.800000000000000000e+01 7.100000000000000000e+01 7.500000000000000000e+01 7.200000000000000000e+01 7.500000000000000000e+01 7.600000000000000000e+01 7.200000000000000000e+01 6.900000000000000000e+01 6.800000000000000000e+01 7.200000000000000000e+01 8.900000000000000000e+01 8.400000000000000000e+01 7.700000000000000000e+01 6.600000000000000000e+01 8.300000000000000000e+01 6.100000000000000000e+01 5.800000000000000000e+01 8.000000000000000000e+01 9.600000000000000000e+01 6.700000000000000000e+01 6.700000000000000000e+01 8.000000000000000000e+01 7.300000000000000000e+01 6.600000000000000000e+01 7.000000000000000000e+01 6.900000000000000000e+01 6.800000000000000000e+01 8.200000000000000000e+01 7.400000000000000000e+01 7.400000000000000000e+01 6.400000000000000000e+01 6.200000000000000000e+01 7.600000000000000000e+01 6.300000000000000000e+01 5.900000000000000000e+01 8.100000000000000000e+01 8.400000000000000000e+01 7.300000000000000000e+01 6.300000000000000000e+01 7.100000000000000000e+01 8.100000000000000000e+01 7.700000000000000000e+01 7.900000000000000000e+01 7.400000000000000000e+01 7.000000000000000000e+01 7.100000000000000000e+01 7.900000000000000000e+01 7.700000000000000000e+01 6.700000000000000000e+01 7.300000000000000000e+01 7.500000000000000000e+01 8.200000000000000000e+01 7.300000000000000000e+01 5.900000000000000000e+01 6.600000000000000000e+01 7.600000000000000000e+01 5.600000000000000000e+01 8.100000000000000000e+01 6.700000000000000000e+01 6.400000000000000000e+01 5.500000000000000000e+01 7.500000000000000000e+01 7.400000000000000000e+01 5.700000000000000000e+01 6.600000000000000000e+01 8.300000000000000000e+01 7.100000000000000000e+01 6.800000000000000000e+01 7.200000000000000000e+01 8.700000000000000000e+01 7.800000000000000000e+01 6.600000000000000000e+01 7.200000000000000000e+01 6.000000000000000000e+01 8.000000000000000000e+01 6.900000000000000000e+01 7.900000000000000000e+01 7.700000000000000000e+01 7.100000000000000000e+01 7.100000000000000000e+01 7.200000000000000000e+01 7.400000000000000000e+01 6.600000000000000000e+01 6.900000000000000000e+01 6.400000000000000000e+01 7.100000000000000000e+01 5.700000000000000000e+01 7.400000000000000000e+01 6.700000000000000000e+01 6.600000000000000000e+01 8.800000000000000000e+01 7.100000000000000000e+01 7.700000000000000000e+01 7.100000000000000000e+01 6.800000000000000000e+01 6.300000000000000000e+01 7.300000000000000000e+01 7.800000000000000000e+01 5.500000000000000000e+01 6.100000000000000000e+01 5.600000000000000000e+01 7.200000000000000000e+01 8.100000000000000000e+01 7.900000000000000000e+01 7.000000000000000000e+01 5.400000000000000000e+01 7.500000000000000000e+01 7.500000000000000000e+01 7.800000000000000000e+01 8.000000000000000000e+01 6.300000000000000000e+01 4.900000000000000000e+01 7.200000000000000000e+01 7.900000000000000000e+01 7.200000000000000000e+01 6.800000000000000000e+01 7.000000000000000000e+01 6.300000000000000000e+01 6.900000000000000000e+01 7.200000000000000000e+01 6.700000000000000000e+01 5.700000000000000000e+01 6.000000000000000000e+01 7.600000000000000000e+01 7.100000000000000000e+01 6.200000000000000000e+01 7.000000000000000000e+01 6.000000000000000000e+01 8.700000000000000000e+01 7.400000000000000000e+01 6.400000000000000000e+01 6.200000000000000000e+01 6.800000000000000000e+01 7.600000000000000000e+01 7.400000000000000000e+01 7.800000000000000000e+01 6.700000000000000000e+01 6.900000000000000000e+01 6.900000000000000000e+01 8.100000000000000000e+01 7.000000000000000000e+01 6.100000000000000000e+01 7.500000000000000000e+01 6.700000000000000000e+01 6.400000000000000000e+01 5.500000000000000000e+01 7.500000000000000000e+01 7.600000000000000000e+01 5.800000000000000000e+01 7.000000000000000000e+01 5.800000000000000000e+01 6.500000000000000000e+01 5.100000000000000000e+01 7.000000000000000000e+01 7.400000000000000000e+01 6.100000000000000000e+01 6.100000000000000000e+01 7.000000000000000000e+01 7.600000000000000000e+01 7.400000000000000000e+01 4.700000000000000000e+01 6.000000000000000000e+01 7.300000000000000000e+01 7.000000000000000000e+01 7.000000000000000000e+01 7.300000000000000000e+01 5.300000000000000000e+01 6.800000000000000000e+01 7.900000000000000000e+01 5.600000000000000000e+01 8.100000000000000000e+01 6.900000000000000000e+01 7.000000000000000000e+01 6.400000000000000000e+01 6.600000000000000000e+01 5.400000000000000000e+01 6.500000000000000000e+01 7.700000000000000000e+01 6.800000000000000000e+01 6.500000000000000000e+01 6.400000000000000000e+01 6.400000000000000000e+01 6.200000000000000000e+01 5.400000000000000000e+01 5.200000000000000000e+01 8.100000000000000000e+01 5.900000000000000000e+01 6.700000000000000000e+01 5.900000000000000000e+01 7.000000000000000000e+01 6.500000000000000000e+01 6.200000000000000000e+01 6.100000000000000000e+01 7.100000000000000000e+01 6.100000000000000000e+01 5.200000000000000000e+01 5.600000000000000000e+01 7.400000000000000000e+01 7.600000000000000000e+01 7.800000000000000000e+01 5.200000000000000000e+01 8.000000000000000000e+01 6.300000000000000000e+01 6.600000000000000000e+01 8.800000000000000000e+01 7.300000000000000000e+01 6.700000000000000000e+01 6.000000000000000000e+01 6.800000000000000000e+01 6.000000000000000000e+01 7.600000000000000000e+01 6.700000000000000000e+01 7.000000000000000000e+01 7.700000000000000000e+01 6.300000000000000000e+01 6.300000000000000000e+01 6.600000000000000000e+01 7.400000000000000000e+01 4.800000000000000000e+01 7.700000000000000000e+01 7.100000000000000000e+01 6.700000000000000000e+01 6.100000000000000000e+01 5.200000000000000000e+01 5.000000000000000000e+01 6.100000000000000000e+01 7.700000000000000000e+01 6.200000000000000000e+01 6.300000000000000000e+01 6.700000000000000000e+01 6.500000000000000000e+01 5.800000000000000000e+01 6.800000000000000000e+01 5.500000000000000000e+01 7.200000000000000000e+01 5.300000000000000000e+01 6.500000000000000000e+01 6.700000000000000000e+01 5.600000000000000000e+01 6.200000000000000000e+01 5.100000000000000000e+01 6.500000000000000000e+01 5.900000000000000000e+01 5.200000000000000000e+01 5.500000000000000000e+01 4.800000000000000000e+01 6.200000000000000000e+01 7.200000000000000000e+01 6.400000000000000000e+01 6.500000000000000000e+01 6.400000000000000000e+01 5.700000000000000000e+01 6.000000000000000000e+01 5.700000000000000000e+01 5.500000000000000000e+01 5.400000000000000000e+01 4.900000000000000000e+01 4.600000000000000000e+01 6.900000000000000000e+01 6.400000000000000000e+01 7.500000000000000000e+01 5.800000000000000000e+01 5.500000000000000000e+01 4.600000000000000000e+01 7.400000000000000000e+01 6.300000000000000000e+01 6.900000000000000000e+01 6.700000000000000000e+01 4.900000000000000000e+01 6.400000000000000000e+01 6.400000000000000000e+01 5.300000000000000000e+01 4.800000000000000000e+01 5.000000000000000000e+01 5.100000000000000000e+01 5.700000000000000000e+01 6.100000000000000000e+01 5.800000000000000000e+01 6.200000000000000000e+01 6.100000000000000000e+01 6.300000000000000000e+01 6.300000000000000000e+01 7.000000000000000000e+01 6.000000000000000000e+01 7.000000000000000000e+01 6.700000000000000000e+01 6.100000000000000000e+01 5.900000000000000000e+01 6.100000000000000000e+01 6.400000000000000000e+01 5.800000000000000000e+01 6.200000000000000000e+01 5.800000000000000000e+01 6.600000000000000000e+01 6.300000000000000000e+01 5.100000000000000000e+01 5.700000000000000000e+01 5.800000000000000000e+01 4.900000000000000000e+01 4.700000000000000000e+01 5.900000000000000000e+01 5.000000000000000000e+01 6.200000000000000000e+01 6.400000000000000000e+01 6.100000000000000000e+01 4.700000000000000000e+01 6.600000000000000000e+01 8.500000000000000000e+01 6.000000000000000000e+01 5.700000000000000000e+01 6.700000000000000000e+01 6.200000000000000000e+01 6.400000000000000000e+01 6.900000000000000000e+01 7.400000000000000000e+01 7.200000000000000000e+01 5.700000000000000000e+01 5.800000000000000000e+01 5.700000000000000000e+01 6.800000000000000000e+01 6.600000000000000000e+01 5.700000000000000000e+01 6.700000000000000000e+01 5.900000000000000000e+01 5.700000000000000000e+01 6.200000000000000000e+01 5.700000000000000000e+01 6.100000000000000000e+01 5.600000000000000000e+01 4.500000000000000000e+01 5.900000000000000000e+01 7.700000000000000000e+01 6.600000000000000000e+01 6.300000000000000000e+01 4.500000000000000000e+01 6.700000000000000000e+01 6.300000000000000000e+01 4.500000000000000000e+01 6.700000000000000000e+01 6.000000000000000000e+01 6.300000000000000000e+01 5.700000000000000000e+01 5.700000000000000000e+01 6.200000000000000000e+01 6.700000000000000000e+01 5.400000000000000000e+01 7.200000000000000000e+01 7.000000000000000000e+01 5.700000000000000000e+01 6.100000000000000000e+01 5.600000000000000000e+01 6.900000000000000000e+01 5.600000000000000000e+01 4.200000000000000000e+01 5.200000000000000000e+01 4.300000000000000000e+01 5.200000000000000000e+01 5.800000000000000000e+01 5.900000000000000000e+01 6.200000000000000000e+01 7.300000000000000000e+01 6.300000000000000000e+01 6.100000000000000000e+01 6.600000000000000000e+01 7.800000000000000000e+01 5.600000000000000000e+01 8.500000000000000000e+01 6.000000000000000000e+01 5.400000000000000000e+01 7.000000000000000000e+01 6.200000000000000000e+01 5.500000000000000000e+01 6.100000000000000000e+01 7.000000000000000000e+01 5.300000000000000000e+01 7.200000000000000000e+01 5.400000000000000000e+01 6.400000000000000000e+01 5.300000000000000000e+01 5.800000000000000000e+01 5.500000000000000000e+01 6.200000000000000000e+01 6.800000000000000000e+01 4.800000000000000000e+01 4.900000000000000000e+01 5.600000000000000000e+01 6.500000000000000000e+01 5.800000000000000000e+01 4.900000000000000000e+01 5.500000000000000000e+01 5.600000000000000000e+01 5.800000000000000000e+01 5.800000000000000000e+01 7.500000000000000000e+01 6.300000000000000000e+01 6.800000000000000000e+01 7.800000000000000000e+01 4.800000000000000000e+01 6.400000000000000000e+01 5.700000000000000000e+01 5.500000000000000000e+01 5.900000000000000000e+01 6.200000000000000000e+01 6.100000000000000000e+01 5.900000000000000000e+01 7.700000000000000000e+01 5.800000000000000000e+01 6.600000000000000000e+01 4.800000000000000000e+01 5.100000000000000000e+01 5.600000000000000000e+01 6.300000000000000000e+01 6.100000000000000000e+01 6.400000000000000000e+01 7.500000000000000000e+01 7.600000000000000000e+01 5.900000000000000000e+01 6.800000000000000000e+01 6.400000000000000000e+01 6.000000000000000000e+01 6.400000000000000000e+01 5.600000000000000000e+01 6.800000000000000000e+01 5.000000000000000000e+01 4.900000000000000000e+01 5.800000000000000000e+01 4.400000000000000000e+01 4.900000000000000000e+01 6.400000000000000000e+01 6.500000000000000000e+01 5.000000000000000000e+01 5.600000000000000000e+01 5.000000000000000000e+01 5.600000000000000000e+01 7.600000000000000000e+01 6.400000000000000000e+01 6.300000000000000000e+01 6.300000000000000000e+01 4.700000000000000000e+01 6.300000000000000000e+01 5.600000000000000000e+01 7.000000000000000000e+01 4.900000000000000000e+01 6.700000000000000000e+01 6.700000000000000000e+01 7.000000000000000000e+01 6.600000000000000000e+01 4.900000000000000000e+01 6.100000000000000000e+01 6.700000000000000000e+01 6.500000000000000000e+01 5.900000000000000000e+01 6.500000000000000000e+01 6.500000000000000000e+01 5.900000000000000000e+01 4.100000000000000000e+01 5.100000000000000000e+01 8.100000000000000000e+01 5.900000000000000000e+01 5.800000000000000000e+01 6.300000000000000000e+01 5.500000000000000000e+01 4.500000000000000000e+01 5.300000000000000000e+01 6.100000000000000000e+01 6.100000000000000000e+01 5.100000000000000000e+01 6.700000000000000000e+01 5.800000000000000000e+01 5.400000000000000000e+01 6.300000000000000000e+01 6.200000000000000000e+01 6.000000000000000000e+01 7.100000000000000000e+01 6.700000000000000000e+01 5.900000000000000000e+01 4.300000000000000000e+01 6.600000000000000000e+01 6.000000000000000000e+01 5.900000000000000000e+01 7.100000000000000000e+01 7.000000000000000000e+01 6.200000000000000000e+01 7.200000000000000000e+01 5.800000000000000000e+01 5.000000000000000000e+01 4.500000000000000000e+01 6.600000000000000000e+01 5.800000000000000000e+01 5.000000000000000000e+01 4.700000000000000000e+01 5.200000000000000000e+01 7.300000000000000000e+01 5.000000000000000000e+01 6.100000000000000000e+01 5.500000000000000000e+01 6.800000000000000000e+01 6.200000000000000000e+01 7.100000000000000000e+01 6.300000000000000000e+01 6.000000000000000000e+01 5.200000000000000000e+01 6.600000000000000000e+01 5.200000000000000000e+01 5.800000000000000000e+01 5.100000000000000000e+01 5.900000000000000000e+01 6.400000000000000000e+01 6.300000000000000000e+01 6.500000000000000000e+01 6.100000000000000000e+01 5.600000000000000000e+01 5.600000000000000000e+01 6.000000000000000000e+01 5.100000000000000000e+01 6.300000000000000000e+01 6.300000000000000000e+01 5.200000000000000000e+01 6.200000000000000000e+01 4.900000000000000000e+01 5.600000000000000000e+01 4.800000000000000000e+01 5.700000000000000000e+01 5.400000000000000000e+01 5.800000000000000000e+01 5.800000000000000000e+01 6.400000000000000000e+01 5.700000000000000000e+01 5.600000000000000000e+01 4.200000000000000000e+01 5.700000000000000000e+01 6.200000000000000000e+01 5.700000000000000000e+01 7.000000000000000000e+01 6.500000000000000000e+01 6.700000000000000000e+01 6.100000000000000000e+01 6.300000000000000000e+01 5.100000000000000000e+01 6.700000000000000000e+01 6.500000000000000000e+01 6.100000000000000000e+01 5.500000000000000000e+01 5.400000000000000000e+01 4.700000000000000000e+01 5.600000000000000000e+01 5.700000000000000000e+01 5.300000000000000000e+01 5.500000000000000000e+01 7.000000000000000000e+01 5.800000000000000000e+01 6.900000000000000000e+01 5.600000000000000000e+01 4.600000000000000000e+01 5.300000000000000000e+01 5.500000000000000000e+01 6.900000000000000000e+01 7.800000000000000000e+01 5.100000000000000000e+01 7.100000000000000000e+01 6.800000000000000000e+01 5.700000000000000000e+01 5.900000000000000000e+01 5.700000000000000000e+01 7.200000000000000000e+01 7.200000000000000000e+01 5.900000000000000000e+01 5.300000000000000000e+01 5.300000000000000000e+01 5.100000000000000000e+01 6.000000000000000000e+01 7.100000000000000000e+01 6.700000000000000000e+01 5.900000000000000000e+01 5.400000000000000000e+01 5.500000000000000000e+01 6.600000000000000000e+01 5.600000000000000000e+01 5.600000000000000000e+01 6.100000000000000000e+01 5.100000000000000000e+01 6.900000000000000000e+01 6.700000000000000000e+01 6.000000000000000000e+01 5.500000000000000000e+01 5.400000000000000000e+01 5.800000000000000000e+01 6.200000000000000000e+01 5.800000000000000000e+01 5.500000000000000000e+01 5.500000000000000000e+01 6.300000000000000000e+01 7.100000000000000000e+01 6.500000000000000000e+01 6.600000000000000000e+01 7.400000000000000000e+01 5.100000000000000000e+01 7.400000000000000000e+01 5.900000000000000000e+01 4.700000000000000000e+01 5.500000000000000000e+01 5.300000000000000000e+01 7.200000000000000000e+01 6.200000000000000000e+01 5.800000000000000000e+01 4.700000000000000000e+01 6.800000000000000000e+01 6.500000000000000000e+01 6.800000000000000000e+01 5.300000000000000000e+01 5.900000000000000000e+01 5.600000000000000000e+01 5.700000000000000000e+01 5.400000000000000000e+01 7.000000000000000000e+01 5.400000000000000000e+01 6.000000000000000000e+01 5.500000000000000000e+01 5.900000000000000000e+01 4.800000000000000000e+01 4.900000000000000000e+01 6.600000000000000000e+01 5.400000000000000000e+01 6.100000000000000000e+01 6.300000000000000000e+01 5.200000000000000000e+01 4.800000000000000000e+01 7.200000000000000000e+01 6.100000000000000000e+01 5.800000000000000000e+01 6.200000000000000000e+01 7.200000000000000000e+01 6.700000000000000000e+01 6.000000000000000000e+01 5.300000000000000000e+01 6.000000000000000000e+01 6.300000000000000000e+01 5.100000000000000000e+01 5.700000000000000000e+01 6.000000000000000000e+01 7.700000000000000000e+01 6.100000000000000000e+01 6.100000000000000000e+01 5.400000000000000000e+01 6.400000000000000000e+01 6.400000000000000000e+01 5.800000000000000000e+01 6.700000000000000000e+01 6.900000000000000000e+01 6.300000000000000000e+01 6.200000000000000000e+01 5.800000000000000000e+01 5.300000000000000000e+01 5.800000000000000000e+01 6.200000000000000000e+01 5.800000000000000000e+01 5.500000000000000000e+01 5.700000000000000000e+01 8.000000000000000000e+01 5.800000000000000000e+01 5.600000000000000000e+01 6.200000000000000000e+01 5.700000000000000000e+01 5.600000000000000000e+01 6.200000000000000000e+01 6.000000000000000000e+01 5.600000000000000000e+01 5.100000000000000000e+01 7.300000000000000000e+01 6.600000000000000000e+01 5.800000000000000000e+01 5.900000000000000000e+01 6.100000000000000000e+01 5.300000000000000000e+01 7.700000000000000000e+01 6.100000000000000000e+01 5.400000000000000000e+01 6.900000000000000000e+01 6.200000000000000000e+01 6.200000000000000000e+01 5.800000000000000000e+01 5.300000000000000000e+01 6.200000000000000000e+01 5.300000000000000000e+01 5.500000000000000000e+01 5.900000000000000000e+01 5.100000000000000000e+01 5.600000000000000000e+01 4.800000000000000000e+01 7.300000000000000000e+01 5.800000000000000000e+01 6.300000000000000000e+01 6.100000000000000000e+01 5.600000000000000000e+01 4.500000000000000000e+01 5.800000000000000000e+01 4.400000000000000000e+01 5.600000000000000000e+01 6.200000000000000000e+01 5.100000000000000000e+01 4.700000000000000000e+01 6.500000000000000000e+01 6.100000000000000000e+01 6.000000000000000000e+01 6.800000000000000000e+01 5.600000000000000000e+01 5.600000000000000000e+01 6.100000000000000000e+01 5.200000000000000000e+01 5.700000000000000000e+01 7.000000000000000000e+01 7.000000000000000000e+01 6.500000000000000000e+01 6.400000000000000000e+01 7.200000000000000000e+01 6.400000000000000000e+01 6.300000000000000000e+01 5.800000000000000000e+01 6.100000000000000000e+01 6.300000000000000000e+01 5.800000000000000000e+01 7.000000000000000000e+01 4.700000000000000000e+01 7.000000000000000000e+01 7.400000000000000000e+01 6.900000000000000000e+01 4.400000000000000000e+01 5.800000000000000000e+01 5.800000000000000000e+01 6.700000000000000000e+01 5.400000000000000000e+01 5.900000000000000000e+01 6.200000000000000000e+01 6.200000000000000000e+01 5.300000000000000000e+01 6.400000000000000000e+01 5.000000000000000000e+01 5.800000000000000000e+01 5.700000000000000000e+01 4.300000000000000000e+01 5.200000000000000000e+01 5.000000000000000000e+01 6.500000000000000000e+01 6.800000000000000000e+01 6.200000000000000000e+01 7.400000000000000000e+01 5.700000000000000000e+01 5.500000000000000000e+01 6.000000000000000000e+01 5.100000000000000000e+01 5.400000000000000000e+01 6.700000000000000000e+01 6.300000000000000000e+01 6.700000000000000000e+01 6.200000000000000000e+01 5.700000000000000000e+01 7.000000000000000000e+01 5.000000000000000000e+01 6.000000000000000000e+01 6.100000000000000000e+01 6.500000000000000000e+01 5.900000000000000000e+01 5.800000000000000000e+01 6.200000000000000000e+01 6.600000000000000000e+01 5.900000000000000000e+01 6.300000000000000000e+01 4.800000000000000000e+01 7.900000000000000000e+01 4.900000000000000000e+01 5.900000000000000000e+01 7.000000000000000000e+01 6.300000000000000000e+01 6.300000000000000000e+01 7.700000000000000000e+01 6.000000000000000000e+01 5.500000000000000000e+01 5.700000000000000000e+01 5.600000000000000000e+01 6.300000000000000000e+01 5.100000000000000000e+01 5.300000000000000000e+01 6.700000000000000000e+01 4.400000000000000000e+01 6.900000000000000000e+01 5.300000000000000000e+01 4.700000000000000000e+01 4.800000000000000000e+01 6.800000000000000000e+01 5.900000000000000000e+01 4.500000000000000000e+01 5.700000000000000000e+01 6.300000000000000000e+01 4.800000000000000000e+01 5.200000000000000000e+01 5.400000000000000000e+01 5.900000000000000000e+01 5.500000000000000000e+01 5.100000000000000000e+01 7.600000000000000000e+01 6.100000000000000000e+01 6.500000000000000000e+01 4.400000000000000000e+01 4.700000000000000000e+01 5.000000000000000000e+01 6.200000000000000000e+01 5.100000000000000000e+01 5.900000000000000000e+01 5.300000000000000000e+01 4.500000000000000000e+01 5.400000000000000000e+01 5.300000000000000000e+01 5.400000000000000000e+01 7.300000000000000000e+01 5.100000000000000000e+01 6.800000000000000000e+01 6.200000000000000000e+01 4.700000000000000000e+01 5.300000000000000000e+01 6.600000000000000000e+01 4.500000000000000000e+01 6.500000000000000000e+01 5.600000000000000000e+01 6.000000000000000000e+01 6.100000000000000000e+01 4.700000000000000000e+01 5.300000000000000000e+01 4.500000000000000000e+01 4.900000000000000000e+01 6.300000000000000000e+01 7.200000000000000000e+01 4.600000000000000000e+01 5.800000000000000000e+01 5.400000000000000000e+01 5.500000000000000000e+01 5.500000000000000000e+01 7.600000000000000000e+01 5.300000000000000000e+01 7.000000000000000000e+01 5.800000000000000000e+01 4.700000000000000000e+01 5.300000000000000000e+01 6.400000000000000000e+01 6.200000000000000000e+01 5.300000000000000000e+01 5.300000000000000000e+01 6.100000000000000000e+01 6.300000000000000000e+01 5.500000000000000000e+01 6.600000000000000000e+01 7.200000000000000000e+01 4.900000000000000000e+01 5.800000000000000000e+01 5.900000000000000000e+01 5.700000000000000000e+01 6.800000000000000000e+01 5.900000000000000000e+01 5.700000000000000000e+01 5.800000000000000000e+01 5.200000000000000000e+01 5.700000000000000000e+01 6.000000000000000000e+01 5.500000000000000000e+01 5.000000000000000000e+01 6.600000000000000000e+01 6.100000000000000000e+01 5.300000000000000000e+01 5.400000000000000000e+01 3.900000000000000000e+01 5.400000000000000000e+01 5.200000000000000000e+01 5.500000000000000000e+01 4.900000000000000000e+01 5.100000000000000000e+01 5.800000000000000000e+01 6.900000000000000000e+01 4.500000000000000000e+01 5.900000000000000000e+01 5.000000000000000000e+01 5.700000000000000000e+01 5.800000000000000000e+01 5.300000000000000000e+01 5.300000000000000000e+01 5.700000000000000000e+01 5.300000000000000000e+01 6.500000000000000000e+01 5.000000000000000000e+01 4.400000000000000000e+01 5.300000000000000000e+01 5.700000000000000000e+01 4.600000000000000000e+01 5.500000000000000000e+01 5.800000000000000000e+01 6.600000000000000000e+01 4.100000000000000000e+01 5.200000000000000000e+01 6.000000000000000000e+01 6.100000000000000000e+01 5.400000000000000000e+01 4.200000000000000000e+01 5.200000000000000000e+01 4.900000000000000000e+01 5.000000000000000000e+01 5.100000000000000000e+01 5.700000000000000000e+01 5.000000000000000000e+01 5.200000000000000000e+01 6.100000000000000000e+01 5.300000000000000000e+01 4.200000000000000000e+01 5.600000000000000000e+01 6.300000000000000000e+01 5.700000000000000000e+01 5.000000000000000000e+01 4.900000000000000000e+01 6.000000000000000000e+01 4.700000000000000000e+01 6.200000000000000000e+01 4.800000000000000000e+01 5.200000000000000000e+01 5.100000000000000000e+01 6.000000000000000000e+01 6.000000000000000000e+01 5.900000000000000000e+01 6.000000000000000000e+01 4.000000000000000000e+01 4.400000000000000000e+01 5.000000000000000000e+01 4.500000000000000000e+01 5.000000000000000000e+01 5.400000000000000000e+01 7.700000000000000000e+01 4.800000000000000000e+01 4.700000000000000000e+01 5.800000000000000000e+01 6.100000000000000000e+01 6.000000000000000000e+01 4.300000000000000000e+01 4.600000000000000000e+01 6.000000000000000000e+01 5.000000000000000000e+01 5.900000000000000000e+01 5.700000000000000000e+01 4.700000000000000000e+01 6.100000000000000000e+01 5.400000000000000000e+01 4.900000000000000000e+01 4.900000000000000000e+01 6.400000000000000000e+01 6.000000000000000000e+01 4.600000000000000000e+01 6.200000000000000000e+01 5.600000000000000000e+01 6.300000000000000000e+01 5.500000000000000000e+01 5.900000000000000000e+01 5.900000000000000000e+01 6.500000000000000000e+01 6.000000000000000000e+01 5.700000000000000000e+01 5.300000000000000000e+01 4.100000000000000000e+01 6.000000000000000000e+01 5.800000000000000000e+01 5.200000000000000000e+01 5.500000000000000000e+01 4.700000000000000000e+01 5.400000000000000000e+01 5.400000000000000000e+01 5.300000000000000000e+01 5.200000000000000000e+01 3.800000000000000000e+01 5.900000000000000000e+01 5.700000000000000000e+01 5.500000000000000000e+01 5.900000000000000000e+01 6.200000000000000000e+01 5.400000000000000000e+01 3.900000000000000000e+01 4.600000000000000000e+01 4.900000000000000000e+01 5.100000000000000000e+01 5.100000000000000000e+01 5.300000000000000000e+01 4.700000000000000000e+01 5.300000000000000000e+01 5.100000000000000000e+01 5.400000000000000000e+01 4.500000000000000000e+01 5.200000000000000000e+01 4.400000000000000000e+01 5.900000000000000000e+01 6.500000000000000000e+01 4.900000000000000000e+01 6.100000000000000000e+01 4.600000000000000000e+01 5.500000000000000000e+01 4.700000000000000000e+01 4.700000000000000000e+01 6.400000000000000000e+01 5.600000000000000000e+01 6.400000000000000000e+01 5.000000000000000000e+01 4.900000000000000000e+01 5.300000000000000000e+01 5.100000000000000000e+01 6.300000000000000000e+01 4.500000000000000000e+01 5.600000000000000000e+01 6.200000000000000000e+01 5.600000000000000000e+01 5.900000000000000000e+01 6.900000000000000000e+01 5.000000000000000000e+01 4.600000000000000000e+01 6.000000000000000000e+01 6.000000000000000000e+01 6.000000000000000000e+01 5.200000000000000000e+01 6.200000000000000000e+01 5.800000000000000000e+01 4.700000000000000000e+01 5.200000000000000000e+01 5.000000000000000000e+01 6.000000000000000000e+01 5.600000000000000000e+01 5.400000000000000000e+01 6.300000000000000000e+01 5.100000000000000000e+01 4.300000000000000000e+01 6.200000000000000000e+01 6.000000000000000000e+01 5.500000000000000000e+01 6.700000000000000000e+01 5.200000000000000000e+01 6.100000000000000000e+01 7.400000000000000000e+01 5.500000000000000000e+01 5.800000000000000000e+01 5.200000000000000000e+01 7.300000000000000000e+01 5.600000000000000000e+01 6.100000000000000000e+01 5.000000000000000000e+01 5.200000000000000000e+01 5.500000000000000000e+01 5.600000000000000000e+01 4.800000000000000000e+01 6.000000000000000000e+01 4.400000000000000000e+01 5.900000000000000000e+01 5.800000000000000000e+01 6.700000000000000000e+01 5.000000000000000000e+01 6.000000000000000000e+01 5.000000000000000000e+01 6.000000000000000000e+01 6.500000000000000000e+01 4.300000000000000000e+01 4.700000000000000000e+01 6.200000000000000000e+01 6.700000000000000000e+01 5.400000000000000000e+01 4.600000000000000000e+01 6.500000000000000000e+01 4.400000000000000000e+01 5.500000000000000000e+01 6.400000000000000000e+01 4.400000000000000000e+01 4.800000000000000000e+01 4.700000000000000000e+01 5.100000000000000000e+01 5.200000000000000000e+01 5.400000000000000000e+01 5.600000000000000000e+01 6.200000000000000000e+01 6.300000000000000000e+01 6.500000000000000000e+01 6.000000000000000000e+01 5.700000000000000000e+01 4.900000000000000000e+01 5.100000000000000000e+01 5.000000000000000000e+01 4.200000000000000000e+01 4.600000000000000000e+01 5.100000000000000000e+01 6.800000000000000000e+01 6.000000000000000000e+01 6.000000000000000000e+01 6.600000000000000000e+01 5.000000000000000000e+01 6.000000000000000000e+01 6.100000000000000000e+01 5.900000000000000000e+01 6.100000000000000000e+01 6.400000000000000000e+01 6.100000000000000000e+01 5.000000000000000000e+01 5.100000000000000000e+01 6.000000000000000000e+01 5.400000000000000000e+01 5.600000000000000000e+01 5.500000000000000000e+01 4.900000000000000000e+01 5.600000000000000000e+01 3.900000000000000000e+01 5.700000000000000000e+01 5.900000000000000000e+01 6.100000000000000000e+01 4.700000000000000000e+01 6.200000000000000000e+01 5.500000000000000000e+01 4.700000000000000000e+01 5.100000000000000000e+01 6.000000000000000000e+01 4.200000000000000000e+01 5.100000000000000000e+01 5.400000000000000000e+01 5.100000000000000000e+01 5.700000000000000000e+01 4.600000000000000000e+01 5.300000000000000000e+01 5.100000000000000000e+01 5.100000000000000000e+01 5.500000000000000000e+01 5.000000000000000000e+01 4.300000000000000000e+01 5.400000000000000000e+01 4.500000000000000000e+01 4.200000000000000000e+01 4.800000000000000000e+01 5.500000000000000000e+01 4.800000000000000000e+01 6.100000000000000000e+01 5.000000000000000000e+01 4.400000000000000000e+01 5.200000000000000000e+01 4.700000000000000000e+01 4.500000000000000000e+01 5.100000000000000000e+01 5.300000000000000000e+01 5.800000000000000000e+01 4.900000000000000000e+01 6.100000000000000000e+01 4.300000000000000000e+01 4.400000000000000000e+01 4.700000000000000000e+01 4.200000000000000000e+01 6.300000000000000000e+01 5.400000000000000000e+01 5.500000000000000000e+01 5.200000000000000000e+01 4.500000000000000000e+01 5.700000000000000000e+01 4.800000000000000000e+01 4.900000000000000000e+01 4.900000000000000000e+01 5.400000000000000000e+01 4.000000000000000000e+01 5.800000000000000000e+01 3.700000000000000000e+01 5.600000000000000000e+01 4.800000000000000000e+01 4.200000000000000000e+01 4.300000000000000000e+01 5.900000000000000000e+01 4.600000000000000000e+01 5.100000000000000000e+01 6.400000000000000000e+01 5.100000000000000000e+01 5.700000000000000000e+01 4.400000000000000000e+01 4.000000000000000000e+01 4.300000000000000000e+01 3.500000000000000000e+01 4.200000000000000000e+01 4.800000000000000000e+01 5.400000000000000000e+01 6.900000000000000000e+01 5.200000000000000000e+01 5.700000000000000000e+01 5.700000000000000000e+01 5.200000000000000000e+01 5.700000000000000000e+01 4.200000000000000000e+01 6.300000000000000000e+01 5.400000000000000000e+01 5.700000000000000000e+01 4.200000000000000000e+01 5.900000000000000000e+01 3.900000000000000000e+01 5.900000000000000000e+01 5.000000000000000000e+01 5.800000000000000000e+01 4.400000000000000000e+01 5.000000000000000000e+01 4.200000000000000000e+01 5.000000000000000000e+01 6.700000000000000000e+01 5.400000000000000000e+01 5.500000000000000000e+01 5.000000000000000000e+01 5.200000000000000000e+01 4.700000000000000000e+01 3.800000000000000000e+01 6.300000000000000000e+01 5.600000000000000000e+01 6.200000000000000000e+01 5.800000000000000000e+01 5.300000000000000000e+01 5.100000000000000000e+01 5.500000000000000000e+01 5.500000000000000000e+01 5.000000000000000000e+01 5.500000000000000000e+01 5.700000000000000000e+01 6.200000000000000000e+01 6.200000000000000000e+01 5.200000000000000000e+01 3.800000000000000000e+01 5.200000000000000000e+01 5.200000000000000000e+01 4.100000000000000000e+01 5.100000000000000000e+01 5.000000000000000000e+01 4.600000000000000000e+01 4.300000000000000000e+01 4.000000000000000000e+01 5.300000000000000000e+01 4.500000000000000000e+01 4.000000000000000000e+01 5.200000000000000000e+01 5.500000000000000000e+01 5.500000000000000000e+01 5.300000000000000000e+01 5.500000000000000000e+01 4.900000000000000000e+01 5.300000000000000000e+01 4.900000000000000000e+01 5.200000000000000000e+01 5.300000000000000000e+01 4.100000000000000000e+01 4.100000000000000000e+01 4.800000000000000000e+01 3.700000000000000000e+01 4.000000000000000000e+01 3.800000000000000000e+01 5.200000000000000000e+01 5.300000000000000000e+01 3.700000000000000000e+01 4.400000000000000000e+01 5.000000000000000000e+01 3.200000000000000000e+01 5.100000000000000000e+01 4.500000000000000000e+01 5.800000000000000000e+01 4.800000000000000000e+01 5.700000000000000000e+01 6.000000000000000000e+01 5.000000000000000000e+01 4.500000000000000000e+01 5.300000000000000000e+01 5.400000000000000000e+01 4.900000000000000000e+01 5.400000000000000000e+01 4.600000000000000000e+01 5.200000000000000000e+01 5.400000000000000000e+01 4.800000000000000000e+01 5.200000000000000000e+01 4.000000000000000000e+01 6.600000000000000000e+01 4.400000000000000000e+01 6.800000000000000000e+01 5.200000000000000000e+01 3.600000000000000000e+01 6.500000000000000000e+01 4.600000000000000000e+01 4.800000000000000000e+01 4.500000000000000000e+01 5.000000000000000000e+01 6.100000000000000000e+01 4.900000000000000000e+01 4.000000000000000000e+01 4.700000000000000000e+01 5.000000000000000000e+01 4.900000000000000000e+01 5.300000000000000000e+01 5.400000000000000000e+01 6.900000000000000000e+01 6.900000000000000000e+01 4.800000000000000000e+01 5.100000000000000000e+01 5.300000000000000000e+01 6.000000000000000000e+01 4.700000000000000000e+01 4.800000000000000000e+01 5.400000000000000000e+01 5.900000000000000000e+01 6.500000000000000000e+01 5.900000000000000000e+01 4.300000000000000000e+01 5.100000000000000000e+01 5.600000000000000000e+01 5.500000000000000000e+01 4.600000000000000000e+01 5.500000000000000000e+01 4.600000000000000000e+01 4.100000000000000000e+01 4.800000000000000000e+01 5.100000000000000000e+01 5.300000000000000000e+01 4.300000000000000000e+01 5.100000000000000000e+01 5.300000000000000000e+01 5.800000000000000000e+01 4.800000000000000000e+01 4.800000000000000000e+01 4.700000000000000000e+01 4.900000000000000000e+01 5.700000000000000000e+01 5.500000000000000000e+01 5.500000000000000000e+01 5.600000000000000000e+01 5.300000000000000000e+01 4.600000000000000000e+01 5.300000000000000000e+01 5.300000000000000000e+01 4.200000000000000000e+01 4.200000000000000000e+01 5.300000000000000000e+01 4.900000000000000000e+01 5.700000000000000000e+01 3.500000000000000000e+01 4.200000000000000000e+01 3.900000000000000000e+01 5.300000000000000000e+01 4.400000000000000000e+01 3.900000000000000000e+01 5.400000000000000000e+01 5.700000000000000000e+01 3.800000000000000000e+01 5.000000000000000000e+01 4.600000000000000000e+01 5.200000000000000000e+01 5.300000000000000000e+01 5.400000000000000000e+01 5.200000000000000000e+01 5.100000000000000000e+01 4.300000000000000000e+01 5.600000000000000000e+01 4.600000000000000000e+01 4.000000000000000000e+01 5.300000000000000000e+01 4.600000000000000000e+01 5.100000000000000000e+01 4.600000000000000000e+01 4.600000000000000000e+01 4.900000000000000000e+01 3.700000000000000000e+01 3.600000000000000000e+01 5.300000000000000000e+01 5.200000000000000000e+01 5.300000000000000000e+01 6.200000000000000000e+01 5.400000000000000000e+01 5.100000000000000000e+01 5.700000000000000000e+01 4.300000000000000000e+01 4.500000000000000000e+01 4.600000000000000000e+01 5.100000000000000000e+01 6.100000000000000000e+01 5.600000000000000000e+01 5.800000000000000000e+01 4.600000000000000000e+01 4.500000000000000000e+01 5.400000000000000000e+01 4.700000000000000000e+01 5.300000000000000000e+01 6.700000000000000000e+01 4.500000000000000000e+01 4.600000000000000000e+01 4.200000000000000000e+01 4.400000000000000000e+01 4.700000000000000000e+01 3.900000000000000000e+01 4.100000000000000000e+01 4.200000000000000000e+01 4.600000000000000000e+01 4.900000000000000000e+01 5.300000000000000000e+01 6.400000000000000000e+01 4.100000000000000000e+01 5.700000000000000000e+01 4.900000000000000000e+01 4.300000000000000000e+01 4.700000000000000000e+01 5.400000000000000000e+01 4.400000000000000000e+01 6.300000000000000000e+01 3.600000000000000000e+01 4.200000000000000000e+01 4.900000000000000000e+01 5.000000000000000000e+01 4.700000000000000000e+01 4.900000000000000000e+01 3.900000000000000000e+01 3.000000000000000000e+01 6.000000000000000000e+01 6.100000000000000000e+01 6.100000000000000000e+01 4.900000000000000000e+01 4.000000000000000000e+01 5.500000000000000000e+01 6.300000000000000000e+01 4.800000000000000000e+01 6.000000000000000000e+01 5.600000000000000000e+01 5.100000000000000000e+01 5.100000000000000000e+01 6.000000000000000000e+01 4.100000000000000000e+01 5.300000000000000000e+01 5.800000000000000000e+01 5.100000000000000000e+01 5.000000000000000000e+01 6.100000000000000000e+01 4.800000000000000000e+01 4.500000000000000000e+01 4.400000000000000000e+01 4.400000000000000000e+01 5.300000000000000000e+01 3.200000000000000000e+01 5.700000000000000000e+01 5.200000000000000000e+01 4.400000000000000000e+01 4.200000000000000000e+01 4.200000000000000000e+01 4.600000000000000000e+01 4.300000000000000000e+01 4.400000000000000000e+01 5.500000000000000000e+01 5.900000000000000000e+01 4.700000000000000000e+01 4.700000000000000000e+01 4.500000000000000000e+01 5.100000000000000000e+01 3.400000000000000000e+01 4.200000000000000000e+01 4.200000000000000000e+01 4.700000000000000000e+01 4.200000000000000000e+01 5.400000000000000000e+01 3.700000000000000000e+01 3.300000000000000000e+01 5.200000000000000000e+01 3.700000000000000000e+01 4.600000000000000000e+01 4.200000000000000000e+01 4.700000000000000000e+01 5.300000000000000000e+01 3.600000000000000000e+01 4.700000000000000000e+01 4.000000000000000000e+01 3.100000000000000000e+01 4.400000000000000000e+01 3.500000000000000000e+01 4.400000000000000000e+01 4.800000000000000000e+01 4.600000000000000000e+01 4.700000000000000000e+01 4.600000000000000000e+01 4.400000000000000000e+01 5.000000000000000000e+01 4.600000000000000000e+01 3.000000000000000000e+01 4.500000000000000000e+01 4.400000000000000000e+01 5.100000000000000000e+01 4.100000000000000000e+01 4.100000000000000000e+01 3.300000000000000000e+01 3.400000000000000000e+01 3.200000000000000000e+01 4.700000000000000000e+01 5.100000000000000000e+01 4.900000000000000000e+01 3.700000000000000000e+01 5.500000000000000000e+01 4.200000000000000000e+01 3.100000000000000000e+01 5.000000000000000000e+01 5.000000000000000000e+01 5.200000000000000000e+01 3.900000000000000000e+01 4.000000000000000000e+01 3.900000000000000000e+01 3.700000000000000000e+01 5.400000000000000000e+01 3.500000000000000000e+01 3.200000000000000000e+01 5.500000000000000000e+01 4.900000000000000000e+01 4.500000000000000000e+01 4.800000000000000000e+01 5.000000000000000000e+01 4.300000000000000000e+01 4.500000000000000000e+01 4.400000000000000000e+01 4.400000000000000000e+01 4.600000000000000000e+01 4.400000000000000000e+01 3.000000000000000000e+01 4.000000000000000000e+01 3.600000000000000000e+01 4.500000000000000000e+01 3.400000000000000000e+01 4.300000000000000000e+01 3.600000000000000000e+01 3.500000000000000000e+01 4.900000000000000000e+01 3.400000000000000000e+01 3.200000000000000000e+01 3.000000000000000000e+01 3.500000000000000000e+01 4.700000000000000000e+01 4.000000000000000000e+01 2.500000000000000000e+01 3.400000000000000000e+01 2.500000000000000000e+01 3.300000000000000000e+01 3.500000000000000000e+01 3.400000000000000000e+01 3.600000000000000000e+01 3.900000000000000000e+01 4.600000000000000000e+01 3.900000000000000000e+01 3.600000000000000000e+01 3.900000000000000000e+01 3.400000000000000000e+01 4.000000000000000000e+01 3.800000000000000000e+01 3.500000000000000000e+01 3.500000000000000000e+01 3.800000000000000000e+01 2.800000000000000000e+01 3.000000000000000000e+01 3.200000000000000000e+01 4.500000000000000000e+01 3.100000000000000000e+01 3.500000000000000000e+01 3.700000000000000000e+01 4.000000000000000000e+01 3.700000000000000000e+01 2.500000000000000000e+01 3.600000000000000000e+01 4.700000000000000000e+01 3.400000000000000000e+01 3.000000000000000000e+01 4.900000000000000000e+01 3.900000000000000000e+01 3.100000000000000000e+01 4.000000000000000000e+01 3.000000000000000000e+01 3.600000000000000000e+01 2.800000000000000000e+01 3.200000000000000000e+01 5.100000000000000000e+01 3.700000000000000000e+01 4.100000000000000000e+01 4.100000000000000000e+01 3.700000000000000000e+01 3.100000000000000000e+01 3.700000000000000000e+01 3.100000000000000000e+01 3.900000000000000000e+01 4.100000000000000000e+01 3.500000000000000000e+01 3.800000000000000000e+01 2.400000000000000000e+01 3.800000000000000000e+01 3.700000000000000000e+01 3.200000000000000000e+01 4.100000000000000000e+01 3.800000000000000000e+01 2.800000000000000000e+01 3.400000000000000000e+01 4.500000000000000000e+01 3.000000000000000000e+01 4.100000000000000000e+01 3.600000000000000000e+01 4.000000000000000000e+01 3.300000000000000000e+01 3.100000000000000000e+01 4.300000000000000000e+01 4.100000000000000000e+01 4.200000000000000000e+01 3.100000000000000000e+01 3.500000000000000000e+01 2.800000000000000000e+01 3.000000000000000000e+01 3.600000000000000000e+01 3.100000000000000000e+01 3.100000000000000000e+01 3.100000000000000000e+01 3.700000000000000000e+01 3.600000000000000000e+01 4.200000000000000000e+01 3.300000000000000000e+01 3.700000000000000000e+01 2.100000000000000000e+01 3.400000000000000000e+01 2.600000000000000000e+01 3.600000000000000000e+01 3.300000000000000000e+01 3.700000000000000000e+01 1.700000000000000000e+01 3.500000000000000000e+01 4.000000000000000000e+01 3.900000000000000000e+01 3.400000000000000000e+01 4.400000000000000000e+01 3.300000000000000000e+01 4.500000000000000000e+01 3.900000000000000000e+01 2.800000000000000000e+01 2.700000000000000000e+01 3.600000000000000000e+01 2.700000000000000000e+01 3.300000000000000000e+01 4.100000000000000000e+01 2.300000000000000000e+01 2.900000000000000000e+01 4.600000000000000000e+01 2.500000000000000000e+01 4.500000000000000000e+01 3.500000000000000000e+01 3.400000000000000000e+01 4.500000000000000000e+01 3.500000000000000000e+01 3.700000000000000000e+01 3.000000000000000000e+01 3.900000000000000000e+01 3.400000000000000000e+01 3.500000000000000000e+01 3.400000000000000000e+01 3.500000000000000000e+01 2.400000000000000000e+01 3.200000000000000000e+01 3.800000000000000000e+01 3.000000000000000000e+01 3.600000000000000000e+01 3.000000000000000000e+01 2.400000000000000000e+01 4.200000000000000000e+01 3.000000000000000000e+01 3.000000000000000000e+01 4.200000000000000000e+01 4.000000000000000000e+01 3.000000000000000000e+01 3.600000000000000000e+01 3.500000000000000000e+01 2.600000000000000000e+01 2.500000000000000000e+01 3.100000000000000000e+01 3.300000000000000000e+01 3.400000000000000000e+01 4.000000000000000000e+01 3.800000000000000000e+01 3.700000000000000000e+01 3.900000000000000000e+01 5.000000000000000000e+01 3.700000000000000000e+01 3.100000000000000000e+01 4.100000000000000000e+01 3.800000000000000000e+01 4.200000000000000000e+01 3.200000000000000000e+01 4.000000000000000000e+01 4.000000000000000000e+01 3.700000000000000000e+01 3.400000000000000000e+01 2.700000000000000000e+01 4.100000000000000000e+01 3.300000000000000000e+01 4.000000000000000000e+01 2.700000000000000000e+01 3.600000000000000000e+01 3.100000000000000000e+01 3.400000000000000000e+01 3.300000000000000000e+01 3.100000000000000000e+01 3.800000000000000000e+01 3.300000000000000000e+01 2.700000000000000000e+01 2.800000000000000000e+01 3.100000000000000000e+01 2.900000000000000000e+01 3.400000000000000000e+01 2.700000000000000000e+01 3.200000000000000000e+01 3.500000000000000000e+01 4.500000000000000000e+01 3.100000000000000000e+01 4.300000000000000000e+01 3.400000000000000000e+01 4.600000000000000000e+01 4.100000000000000000e+01 4.100000000000000000e+01 4.200000000000000000e+01 2.700000000000000000e+01 2.000000000000000000e+01 3.500000000000000000e+01 2.800000000000000000e+01 3.200000000000000000e+01 4.600000000000000000e+01 2.200000000000000000e+01 3.700000000000000000e+01 3.100000000000000000e+01 3.200000000000000000e+01 4.300000000000000000e+01 3.800000000000000000e+01 3.100000000000000000e+01 3.000000000000000000e+01 3.200000000000000000e+01 4.400000000000000000e+01 3.000000000000000000e+01 3.600000000000000000e+01 4.500000000000000000e+01 3.500000000000000000e+01 3.200000000000000000e+01 4.300000000000000000e+01 2.600000000000000000e+01 3.600000000000000000e+01 3.500000000000000000e+01 3.100000000000000000e+01 3.400000000000000000e+01 3.700000000000000000e+01 4.600000000000000000e+01 3.300000000000000000e+01 3.400000000000000000e+01 3.100000000000000000e+01 3.300000000000000000e+01 3.400000000000000000e+01 3.100000000000000000e+01 3.000000000000000000e+01 2.700000000000000000e+01 3.100000000000000000e+01 3.200000000000000000e+01 3.900000000000000000e+01 3.300000000000000000e+01 4.300000000000000000e+01 4.400000000000000000e+01 3.700000000000000000e+01 3.000000000000000000e+01 4.900000000000000000e+01 3.300000000000000000e+01 3.600000000000000000e+01 3.300000000000000000e+01 3.800000000000000000e+01 3.500000000000000000e+01 4.500000000000000000e+01 4.800000000000000000e+01 3.200000000000000000e+01 3.500000000000000000e+01 3.500000000000000000e+01 3.800000000000000000e+01 3.300000000000000000e+01 3.900000000000000000e+01 4.300000000000000000e+01 2.800000000000000000e+01 3.500000000000000000e+01 4.000000000000000000e+01 3.000000000000000000e+01 3.700000000000000000e+01 3.300000000000000000e+01 4.400000000000000000e+01 2.800000000000000000e+01 3.000000000000000000e+01 3.900000000000000000e+01 2.700000000000000000e+01 4.100000000000000000e+01 4.000000000000000000e+01 2.800000000000000000e+01 2.800000000000000000e+01 3.100000000000000000e+01 4.900000000000000000e+01 3.600000000000000000e+01 3.600000000000000000e+01 3.700000000000000000e+01 2.900000000000000000e+01 3.500000000000000000e+01 3.400000000000000000e+01 2.800000000000000000e+01 2.600000000000000000e+01 3.100000000000000000e+01 3.800000000000000000e+01 4.200000000000000000e+01 3.700000000000000000e+01 2.600000000000000000e+01 3.700000000000000000e+01 3.700000000000000000e+01 3.000000000000000000e+01 3.500000000000000000e+01 3.300000000000000000e+01 3.600000000000000000e+01 3.500000000000000000e+01 3.500000000000000000e+01 2.900000000000000000e+01 3.100000000000000000e+01 4.300000000000000000e+01 3.800000000000000000e+01 3.100000000000000000e+01 3.200000000000000000e+01 3.500000000000000000e+01 3.900000000000000000e+01 3.300000000000000000e+01 2.900000000000000000e+01 3.400000000000000000e+01 3.000000000000000000e+01 3.000000000000000000e+01 4.100000000000000000e+01 2.700000000000000000e+01 3.200000000000000000e+01 4.200000000000000000e+01 3.900000000000000000e+01 4.200000000000000000e+01 3.600000000000000000e+01 3.400000000000000000e+01 3.400000000000000000e+01 2.700000000000000000e+01 2.600000000000000000e+01 3.500000000000000000e+01 3.800000000000000000e+01 3.200000000000000000e+01 3.300000000000000000e+01 3.700000000000000000e+01 3.700000000000000000e+01 3.800000000000000000e+01 3.000000000000000000e+01 3.600000000000000000e+01 3.500000000000000000e+01 3.800000000000000000e+01 2.600000000000000000e+01 2.800000000000000000e+01 3.700000000000000000e+01 3.600000000000000000e+01 4.000000000000000000e+01 2.800000000000000000e+01 4.100000000000000000e+01 3.200000000000000000e+01 3.100000000000000000e+01 3.600000000000000000e+01 2.800000000000000000e+01 2.900000000000000000e+01 5.100000000000000000e+01 4.100000000000000000e+01 4.300000000000000000e+01 4.400000000000000000e+01 3.800000000000000000e+01 4.600000000000000000e+01 2.800000000000000000e+01 3.700000000000000000e+01 2.300000000000000000e+01 3.700000000000000000e+01 2.900000000000000000e+01 3.700000000000000000e+01 3.500000000000000000e+01 3.100000000000000000e+01 3.200000000000000000e+01 3.000000000000000000e+01 4.700000000000000000e+01 2.600000000000000000e+01 3.500000000000000000e+01 3.400000000000000000e+01 2.800000000000000000e+01 3.900000000000000000e+01 3.000000000000000000e+01 3.200000000000000000e+01 3.300000000000000000e+01 3.900000000000000000e+01 4.700000000000000000e+01 3.200000000000000000e+01 3.100000000000000000e+01 4.100000000000000000e+01 3.100000000000000000e+01 2.900000000000000000e+01 3.400000000000000000e+01 3.700000000000000000e+01 3.200000000000000000e+01 2.900000000000000000e+01 3.500000000000000000e+01 3.400000000000000000e+01 3.600000000000000000e+01 3.300000000000000000e+01 2.600000000000000000e+01 3.900000000000000000e+01 3.300000000000000000e+01 2.600000000000000000e+01 3.800000000000000000e+01 2.500000000000000000e+01 3.600000000000000000e+01 3.500000000000000000e+01 2.800000000000000000e+01 3.300000000000000000e+01 3.300000000000000000e+01 3.500000000000000000e+01 2.900000000000000000e+01 2.600000000000000000e+01 3.100000000000000000e+01 4.900000000000000000e+01 2.800000000000000000e+01 2.900000000000000000e+01 3.100000000000000000e+01 3.100000000000000000e+01 3.300000000000000000e+01 3.700000000000000000e+01 2.900000000000000000e+01 2.600000000000000000e+01 3.300000000000000000e+01 3.600000000000000000e+01 3.100000000000000000e+01 2.800000000000000000e+01 2.000000000000000000e+01 2.900000000000000000e+01 2.100000000000000000e+01 2.900000000000000000e+01 3.700000000000000000e+01 2.700000000000000000e+01 2.900000000000000000e+01 2.300000000000000000e+01 3.300000000000000000e+01 2.000000000000000000e+01 2.600000000000000000e+01 2.700000000000000000e+01 2.600000000000000000e+01 2.900000000000000000e+01 2.600000000000000000e+01 3.900000000000000000e+01 2.700000000000000000e+01 2.300000000000000000e+01 3.500000000000000000e+01 3.800000000000000000e+01 3.200000000000000000e+01 2.200000000000000000e+01 4.100000000000000000e+01 3.200000000000000000e+01 3.000000000000000000e+01 2.500000000000000000e+01 3.300000000000000000e+01 3.200000000000000000e+01 3.300000000000000000e+01 2.300000000000000000e+01 3.200000000000000000e+01 2.300000000000000000e+01 3.900000000000000000e+01 2.400000000000000000e+01 2.800000000000000000e+01 2.600000000000000000e+01 3.400000000000000000e+01 3.000000000000000000e+01 2.500000000000000000e+01 3.200000000000000000e+01 3.500000000000000000e+01 2.800000000000000000e+01 3.000000000000000000e+01 3.700000000000000000e+01 3.000000000000000000e+01 2.600000000000000000e+01 3.000000000000000000e+01 3.000000000000000000e+01 3.100000000000000000e+01 2.000000000000000000e+01 3.500000000000000000e+01 4.200000000000000000e+01 3.500000000000000000e+01 3.000000000000000000e+01 2.400000000000000000e+01 3.900000000000000000e+01 3.100000000000000000e+01 2.500000000000000000e+01 2.600000000000000000e+01 2.700000000000000000e+01 2.100000000000000000e+01 2.300000000000000000e+01 2.600000000000000000e+01 3.100000000000000000e+01 3.700000000000000000e+01 4.400000000000000000e+01 3.200000000000000000e+01 3.100000000000000000e+01 2.400000000000000000e+01 3.100000000000000000e+01 2.900000000000000000e+01 3.300000000000000000e+01 3.000000000000000000e+01 2.200000000000000000e+01 2.600000000000000000e+01 2.800000000000000000e+01 3.200000000000000000e+01 3.000000000000000000e+01 3.300000000000000000e+01 2.400000000000000000e+01 2.500000000000000000e+01 3.000000000000000000e+01 2.500000000000000000e+01 3.300000000000000000e+01 3.100000000000000000e+01 3.500000000000000000e+01 3.200000000000000000e+01 3.500000000000000000e+01 3.000000000000000000e+01 2.200000000000000000e+01 2.100000000000000000e+01 3.500000000000000000e+01 3.500000000000000000e+01 3.400000000000000000e+01 2.000000000000000000e+01 2.800000000000000000e+01 2.400000000000000000e+01 2.800000000000000000e+01 2.300000000000000000e+01 2.100000000000000000e+01 3.800000000000000000e+01 2.500000000000000000e+01 2.400000000000000000e+01 3.400000000000000000e+01 3.400000000000000000e+01 2.600000000000000000e+01 2.200000000000000000e+01 2.300000000000000000e+01 1.500000000000000000e+01 2.800000000000000000e+01 2.500000000000000000e+01 2.100000000000000000e+01 2.100000000000000000e+01 2.700000000000000000e+01 3.200000000000000000e+01 2.700000000000000000e+01 3.400000000000000000e+01 3.000000000000000000e+01 2.400000000000000000e+01 1.900000000000000000e+01 2.700000000000000000e+01 2.500000000000000000e+01 2.800000000000000000e+01 2.400000000000000000e+01 2.800000000000000000e+01 2.300000000000000000e+01 3.600000000000000000e+01 3.400000000000000000e+01 2.300000000000000000e+01 2.000000000000000000e+01 1.400000000000000000e+01 2.600000000000000000e+01 2.300000000000000000e+01 3.000000000000000000e+01 2.300000000000000000e+01 2.200000000000000000e+01 2.200000000000000000e+01 2.500000000000000000e+01 1.900000000000000000e+01 2.300000000000000000e+01 1.700000000000000000e+01 2.300000000000000000e+01 2.400000000000000000e+01 2.400000000000000000e+01 3.300000000000000000e+01 3.000000000000000000e+01 3.200000000000000000e+01 2.400000000000000000e+01 1.900000000000000000e+01 2.100000000000000000e+01 1.600000000000000000e+01 1.600000000000000000e+01 3.000000000000000000e+01 1.300000000000000000e+01 2.800000000000000000e+01 2.400000000000000000e+01 2.100000000000000000e+01 2.200000000000000000e+01 2.000000000000000000e+01 1.400000000000000000e+01 2.300000000000000000e+01 1.200000000000000000e+01 2.100000000000000000e+01 1.400000000000000000e+01 1.800000000000000000e+01 1.800000000000000000e+01 2.100000000000000000e+01 1.800000000000000000e+01 1.700000000000000000e+01 1.400000000000000000e+01 1.800000000000000000e+01 1.100000000000000000e+01 2.600000000000000000e+01 2.600000000000000000e+01 2.000000000000000000e+01 1.800000000000000000e+01 1.800000000000000000e+01 1.700000000000000000e+01 1.900000000000000000e+01 3.100000000000000000e+01 2.000000000000000000e+01 1.800000000000000000e+01 2.200000000000000000e+01 2.100000000000000000e+01 2.000000000000000000e+01 2.500000000000000000e+01 2.400000000000000000e+01 2.100000000000000000e+01 2.200000000000000000e+01 1.700000000000000000e+01 2.100000000000000000e+01 2.600000000000000000e+01 1.300000000000000000e+01 2.400000000000000000e+01 2.500000000000000000e+01 2.300000000000000000e+01 1.900000000000000000e+01 1.400000000000000000e+01 2.100000000000000000e+01 1.400000000000000000e+01 1.800000000000000000e+01 1.300000000000000000e+01 1.500000000000000000e+01 2.400000000000000000e+01 2.400000000000000000e+01 2.100000000000000000e+01 2.200000000000000000e+01 1.700000000000000000e+01 2.100000000000000000e+01 1.400000000000000000e+01 2.000000000000000000e+01 1.600000000000000000e+01 2.200000000000000000e+01 1.500000000000000000e+01 1.500000000000000000e+01 1.800000000000000000e+01 1.500000000000000000e+01 2.500000000000000000e+01 3.000000000000000000e+01 1.900000000000000000e+01 1.900000000000000000e+01 2.500000000000000000e+01 2.300000000000000000e+01 2.100000000000000000e+01 2.000000000000000000e+01 2.100000000000000000e+01 2.300000000000000000e+01 2.300000000000000000e+01 1.700000000000000000e+01 2.500000000000000000e+01 1.800000000000000000e+01 2.000000000000000000e+01 2.000000000000000000e+01 2.300000000000000000e+01 1.600000000000000000e+01 2.400000000000000000e+01 2.500000000000000000e+01 1.400000000000000000e+01 1.900000000000000000e+01 2.100000000000000000e+01 1.600000000000000000e+01 1.900000000000000000e+01 2.300000000000000000e+01 2.100000000000000000e+01 1.900000000000000000e+01 2.100000000000000000e+01 2.200000000000000000e+01 1.800000000000000000e+01 1.200000000000000000e+01 1.600000000000000000e+01 1.200000000000000000e+01 2.900000000000000000e+01 1.700000000000000000e+01 1.700000000000000000e+01 1.500000000000000000e+01 1.600000000000000000e+01 1.600000000000000000e+01 2.700000000000000000e+01 2.300000000000000000e+01 2.200000000000000000e+01 2.000000000000000000e+01 2.000000000000000000e+01 1.500000000000000000e+01 1.000000000000000000e+01 1.200000000000000000e+01 1.300000000000000000e+01 2.300000000000000000e+01 2.700000000000000000e+01 2.400000000000000000e+01 1.600000000000000000e+01 1.500000000000000000e+01 2.000000000000000000e+01 2.000000000000000000e+01 2.300000000000000000e+01 3.000000000000000000e+01 1.500000000000000000e+01 2.100000000000000000e+01 2.100000000000000000e+01 2.600000000000000000e+01 2.500000000000000000e+01 2.300000000000000000e+01 1.000000000000000000e+01 1.800000000000000000e+01 1.600000000000000000e+01 2.200000000000000000e+01 1.700000000000000000e+01 2.500000000000000000e+01 1.900000000000000000e+01 2.200000000000000000e+01 2.300000000000000000e+01 2.300000000000000000e+01 1.300000000000000000e+01 2.900000000000000000e+01 2.300000000000000000e+01 2.900000000000000000e+01 1.400000000000000000e+01 1.800000000000000000e+01 1.400000000000000000e+01 2.300000000000000000e+01 2.400000000000000000e+01 2.000000000000000000e+01 1.900000000000000000e+01 2.500000000000000000e+01 1.800000000000000000e+01 2.100000000000000000e+01 1.500000000000000000e+01 2.000000000000000000e+01 1.100000000000000000e+01 1.600000000000000000e+01 1.900000000000000000e+01 1.900000000000000000e+01 2.200000000000000000e+01 2.700000000000000000e+01 1.800000000000000000e+01 1.900000000000000000e+01 1.700000000000000000e+01 2.200000000000000000e+01 1.600000000000000000e+01 2.600000000000000000e+01 1.600000000000000000e+01 2.400000000000000000e+01 1.400000000000000000e+01 1.800000000000000000e+01 2.800000000000000000e+01 2.400000000000000000e+01 1.400000000000000000e+01 2.300000000000000000e+01 1.800000000000000000e+01 2.000000000000000000e+01 2.000000000000000000e+01 2.500000000000000000e+01 1.900000000000000000e+01 1.700000000000000000e+01 2.400000000000000000e+01 1.500000000000000000e+01 2.800000000000000000e+01 2.900000000000000000e+01 2.000000000000000000e+01 1.500000000000000000e+01 2.100000000000000000e+01 1.600000000000000000e+01 2.100000000000000000e+01 2.300000000000000000e+01 2.300000000000000000e+01 1.500000000000000000e+01 2.300000000000000000e+01 2.300000000000000000e+01 2.100000000000000000e+01 2.500000000000000000e+01 1.700000000000000000e+01 2.000000000000000000e+01 1.900000000000000000e+01 2.300000000000000000e+01 1.500000000000000000e+01 2.100000000000000000e+01 1.500000000000000000e+01 1.800000000000000000e+01 2.300000000000000000e+01 1.400000000000000000e+01 1.100000000000000000e+01 1.900000000000000000e+01 2.100000000000000000e+01 1.000000000000000000e+01 9.000000000000000000e+00 9.000000000000000000e+00 1.500000000000000000e+01 1.400000000000000000e+01 2.400000000000000000e+01 1.900000000000000000e+01 2.200000000000000000e+01 2.100000000000000000e+01 1.800000000000000000e+01 2.200000000000000000e+01 1.300000000000000000e+01 2.000000000000000000e+01 8.000000000000000000e+00 2.300000000000000000e+01 1.900000000000000000e+01 2.100000000000000000e+01 1.200000000000000000e+01 1.900000000000000000e+01 2.200000000000000000e+01 2.200000000000000000e+01 1.600000000000000000e+01 1.900000000000000000e+01 3.200000000000000000e+01 1.400000000000000000e+01 2.600000000000000000e+01 1.600000000000000000e+01 2.200000000000000000e+01 9.000000000000000000e+00 2.600000000000000000e+01 1.400000000000000000e+01 2.200000000000000000e+01 2.900000000000000000e+01 1.600000000000000000e+01 2.100000000000000000e+01 1.700000000000000000e+01 1.600000000000000000e+01 1.700000000000000000e+01 1.400000000000000000e+01 2.500000000000000000e+01 2.700000000000000000e+01 1.900000000000000000e+01 1.100000000000000000e+01 2.700000000000000000e+01 1.500000000000000000e+01 2.200000000000000000e+01 1.900000000000000000e+01 1.700000000000000000e+01 2.200000000000000000e+01 2.500000000000000000e+01 2.700000000000000000e+01 1.400000000000000000e+01 2.500000000000000000e+01 2.100000000000000000e+01 2.300000000000000000e+01 1.100000000000000000e+01 1.900000000000000000e+01 1.900000000000000000e+01 1.300000000000000000e+01 2.100000000000000000e+01 2.000000000000000000e+01 1.200000000000000000e+01 2.000000000000000000e+01 2.300000000000000000e+01 1.700000000000000000e+01 2.000000000000000000e+01 2.100000000000000000e+01 2.300000000000000000e+01 2.200000000000000000e+01 1.900000000000000000e+01 2.200000000000000000e+01 2.700000000000000000e+01 2.100000000000000000e+01 1.800000000000000000e+01 2.400000000000000000e+01 1.500000000000000000e+01 2.200000000000000000e+01 2.900000000000000000e+01 1.800000000000000000e+01 2.200000000000000000e+01 1.400000000000000000e+01 2.000000000000000000e+01 2.100000000000000000e+01 2.900000000000000000e+01 2.000000000000000000e+01 2.400000000000000000e+01 2.000000000000000000e+01 2.000000000000000000e+01 1.900000000000000000e+01 1.100000000000000000e+01 1.800000000000000000e+01 1.800000000000000000e+01 1.700000000000000000e+01 2.100000000000000000e+01 2.000000000000000000e+01 2.800000000000000000e+01 2.200000000000000000e+01 2.400000000000000000e+01 2.800000000000000000e+01 1.700000000000000000e+01 2.300000000000000000e+01 2.200000000000000000e+01 1.500000000000000000e+01 2.100000000000000000e+01 1.700000000000000000e+01 2.800000000000000000e+01 1.900000000000000000e+01 2.500000000000000000e+01 2.200000000000000000e+01 2.500000000000000000e+01 2.300000000000000000e+01 1.200000000000000000e+01 2.100000000000000000e+01 1.700000000000000000e+01 1.800000000000000000e+01 2.200000000000000000e+01 1.900000000000000000e+01 2.200000000000000000e+01 3.500000000000000000e+01 1.800000000000000000e+01 1.800000000000000000e+01 1.800000000000000000e+01 1.700000000000000000e+01 2.000000000000000000e+01 1.600000000000000000e+01 1.300000000000000000e+01 2.400000000000000000e+01 2.000000000000000000e+01 2.300000000000000000e+01 1.900000000000000000e+01 1.600000000000000000e+01 2.200000000000000000e+01 1.700000000000000000e+01 2.300000000000000000e+01 2.400000000000000000e+01 1.600000000000000000e+01 1.900000000000000000e+01 1.400000000000000000e+01 2.000000000000000000e+01 2.100000000000000000e+01 1.900000000000000000e+01 1.500000000000000000e+01 1.900000000000000000e+01 1.500000000000000000e+01 1.800000000000000000e+01 1.700000000000000000e+01 2.800000000000000000e+01 2.100000000000000000e+01 1.900000000000000000e+01 2.100000000000000000e+01 1.500000000000000000e+01 1.800000000000000000e+01 2.300000000000000000e+01 2.000000000000000000e+01 1.400000000000000000e+01 2.100000000000000000e+01 1.500000000000000000e+01 2.400000000000000000e+01 2.100000000000000000e+01 2.300000000000000000e+01 1.900000000000000000e+01 2.100000000000000000e+01 2.500000000000000000e+01 1.900000000000000000e+01 1.500000000000000000e+01 2.300000000000000000e+01 2.200000000000000000e+01 1.900000000000000000e+01 2.400000000000000000e+01 1.800000000000000000e+01 2.800000000000000000e+01 2.000000000000000000e+01 2.700000000000000000e+01 2.200000000000000000e+01 2.300000000000000000e+01 2.000000000000000000e+01 2.300000000000000000e+01 2.400000000000000000e+01 1.500000000000000000e+01 1.900000000000000000e+01 2.200000000000000000e+01 2.500000000000000000e+01 1.800000000000000000e+01 1.200000000000000000e+01 2.600000000000000000e+01 2.200000000000000000e+01 1.500000000000000000e+01 2.400000000000000000e+01 1.700000000000000000e+01 1.300000000000000000e+01 1.000000000000000000e+01 1.700000000000000000e+01 1.400000000000000000e+01 1.800000000000000000e+01 2.200000000000000000e+01 2.100000000000000000e+01 1.600000000000000000e+01 1.600000000000000000e+01 3.100000000000000000e+01 3.200000000000000000e+01 2.000000000000000000e+01 2.100000000000000000e+01 1.700000000000000000e+01 2.000000000000000000e+01 1.800000000000000000e+01 2.800000000000000000e+01 2.000000000000000000e+01 1.800000000000000000e+01 1.800000000000000000e+01 1.700000000000000000e+01 2.400000000000000000e+01 1.900000000000000000e+01 2.700000000000000000e+01 1.000000000000000000e+01 2.100000000000000000e+01 1.600000000000000000e+01 2.200000000000000000e+01 1.300000000000000000e+01 1.600000000000000000e+01 1.600000000000000000e+01 2.300000000000000000e+01 2.200000000000000000e+01 2.000000000000000000e+01 1.800000000000000000e+01 1.300000000000000000e+01 1.900000000000000000e+01 2.000000000000000000e+01 2.300000000000000000e+01 1.500000000000000000e+01 2.000000000000000000e+01 2.100000000000000000e+01 2.400000000000000000e+01 1.500000000000000000e+01 1.700000000000000000e+01 2.100000000000000000e+01 2.000000000000000000e+01 2.000000000000000000e+01 2.100000000000000000e+01 1.700000000000000000e+01 2.300000000000000000e+01 1.600000000000000000e+01 3.000000000000000000e+01 2.000000000000000000e+01 1.700000000000000000e+01 2.000000000000000000e+01 1.900000000000000000e+01 2.400000000000000000e+01 1.400000000000000000e+01 2.200000000000000000e+01 3.000000000000000000e+01 1.600000000000000000e+01 2.200000000000000000e+01 1.900000000000000000e+01 2.400000000000000000e+01 2.200000000000000000e+01 8.000000000000000000e+00 2.400000000000000000e+01 1.800000000000000000e+01 1.900000000000000000e+01 1.900000000000000000e+01 2.800000000000000000e+01 1.400000000000000000e+01 2.100000000000000000e+01 1.500000000000000000e+01 2.700000000000000000e+01 2.100000000000000000e+01 2.400000000000000000e+01 1.800000000000000000e+01 1.300000000000000000e+01 1.900000000000000000e+01 1.500000000000000000e+01 1.800000000000000000e+01 1.800000000000000000e+01 2.100000000000000000e+01 2.400000000000000000e+01 1.200000000000000000e+01 1.800000000000000000e+01 2.300000000000000000e+01 1.800000000000000000e+01 1.800000000000000000e+01 2.200000000000000000e+01 2.200000000000000000e+01 1.700000000000000000e+01 2.500000000000000000e+01 2.000000000000000000e+01 2.500000000000000000e+01 2.100000000000000000e+01 2.100000000000000000e+01 2.100000000000000000e+01 2.300000000000000000e+01 2.400000000000000000e+01 2.300000000000000000e+01 1.200000000000000000e+01 1.700000000000000000e+01 1.800000000000000000e+01 2.100000000000000000e+01 1.900000000000000000e+01 2.400000000000000000e+01 1.300000000000000000e+01 2.100000000000000000e+01 2.000000000000000000e+01 1.800000000000000000e+01 1.900000000000000000e+01 1.600000000000000000e+01 1.700000000000000000e+01 1.800000000000000000e+01 2.500000000000000000e+01 1.000000000000000000e+01 1.700000000000000000e+01 2.100000000000000000e+01 2.300000000000000000e+01 1.700000000000000000e+01 2.300000000000000000e+01 1.000000000000000000e+01 2.300000000000000000e+01 1.900000000000000000e+01 2.300000000000000000e+01 1.700000000000000000e+01 1.800000000000000000e+01 2.300000000000000000e+01 2.000000000000000000e+01 2.100000000000000000e+01 1.800000000000000000e+01 1.500000000000000000e+01 2.200000000000000000e+01 2.700000000000000000e+01 1.800000000000000000e+01 2.000000000000000000e+01 1.200000000000000000e+01 1.300000000000000000e+01 2.600000000000000000e+01 2.100000000000000000e+01 2.500000000000000000e+01 1.100000000000000000e+01 1.300000000000000000e+01 2.800000000000000000e+01 2.300000000000000000e+01 2.200000000000000000e+01 1.500000000000000000e+01 1.900000000000000000e+01 1.400000000000000000e+01 1.800000000000000000e+01 1.900000000000000000e+01 1.900000000000000000e+01 1.800000000000000000e+01 2.100000000000000000e+01 1.900000000000000000e+01 2.300000000000000000e+01 2.300000000000000000e+01 1.900000000000000000e+01 2.000000000000000000e+01 2.200000000000000000e+01 1.700000000000000000e+01 2.600000000000000000e+01 2.100000000000000000e+01 2.000000000000000000e+01 2.500000000000000000e+01 1.800000000000000000e+01 2.200000000000000000e+01 1.700000000000000000e+01 2.000000000000000000e+01 2.100000000000000000e+01 1.400000000000000000e+01 1.200000000000000000e+01 2.400000000000000000e+01 2.400000000000000000e+01 1.600000000000000000e+01 1.400000000000000000e+01 1.900000000000000000e+01 1.600000000000000000e+01 2.100000000000000000e+01 2.400000000000000000e+01 2.200000000000000000e+01 2.300000000000000000e+01 1.700000000000000000e+01 1.600000000000000000e+01 1.100000000000000000e+01 1.800000000000000000e+01 2.400000000000000000e+01 1.000000000000000000e+01 2.500000000000000000e+01 1.600000000000000000e+01 2.000000000000000000e+01 2.700000000000000000e+01 2.500000000000000000e+01 2.100000000000000000e+01 1.900000000000000000e+01 1.800000000000000000e+01 2.100000000000000000e+01 1.600000000000000000e+01 1.800000000000000000e+01 2.100000000000000000e+01 1.900000000000000000e+01 1.300000000000000000e+01 2.100000000000000000e+01 2.300000000000000000e+01 2.100000000000000000e+01 1.800000000000000000e+01 2.200000000000000000e+01 2.100000000000000000e+01 2.200000000000000000e+01 2.000000000000000000e+01 1.900000000000000000e+01 2.000000000000000000e+01 1.900000000000000000e+01 1.900000000000000000e+01 1.300000000000000000e+01 1.900000000000000000e+01 1.900000000000000000e+01 1.600000000000000000e+01 2.500000000000000000e+01 1.500000000000000000e+01 1.800000000000000000e+01 2.700000000000000000e+01 2.200000000000000000e+01 1.900000000000000000e+01 2.200000000000000000e+01 2.700000000000000000e+01 2.000000000000000000e+01 1.700000000000000000e+01 1.900000000000000000e+01 1.500000000000000000e+01 1.800000000000000000e+01 1.700000000000000000e+01 2.000000000000000000e+01 1.500000000000000000e+01 1.500000000000000000e+01 1.800000000000000000e+01 1.600000000000000000e+01 1.900000000000000000e+01 2.500000000000000000e+01 2.300000000000000000e+01 2.200000000000000000e+01 2.300000000000000000e+01 1.900000000000000000e+01 2.200000000000000000e+01 2.900000000000000000e+01 2.300000000000000000e+01 1.900000000000000000e+01 2.400000000000000000e+01 2.100000000000000000e+01 1.300000000000000000e+01 2.700000000000000000e+01 1.800000000000000000e+01 2.100000000000000000e+01 2.200000000000000000e+01 2.300000000000000000e+01 1.800000000000000000e+01 2.400000000000000000e+01 1.800000000000000000e+01 2.000000000000000000e+01 2.000000000000000000e+01 2.500000000000000000e+01 1.900000000000000000e+01 7.000000000000000000e+00 2.100000000000000000e+01 2.000000000000000000e+01 2.000000000000000000e+01 1.800000000000000000e+01 1.300000000000000000e+01 1.800000000000000000e+01 1.400000000000000000e+01 2.200000000000000000e+01 2.600000000000000000e+01 2.000000000000000000e+01 2.200000000000000000e+01 1.200000000000000000e+01 2.100000000000000000e+01 2.400000000000000000e+01 2.600000000000000000e+01 2.400000000000000000e+01 1.400000000000000000e+01 1.300000000000000000e+01 1.700000000000000000e+01 1.900000000000000000e+01 2.300000000000000000e+01 1.500000000000000000e+01 1.400000000000000000e+01 1.700000000000000000e+01 2.000000000000000000e+01 2.200000000000000000e+01 3.100000000000000000e+01 2.300000000000000000e+01 2.000000000000000000e+01 2.300000000000000000e+01 1.700000000000000000e+01 2.500000000000000000e+01 1.700000000000000000e+01 1.100000000000000000e+01 1.700000000000000000e+01 1.400000000000000000e+01 1.400000000000000000e+01 2.800000000000000000e+01 1.800000000000000000e+01 1.400000000000000000e+01 1.800000000000000000e+01 1.900000000000000000e+01 2.200000000000000000e+01 1.400000000000000000e+01 1.700000000000000000e+01 1.700000000000000000e+01 1.900000000000000000e+01 2.100000000000000000e+01 2.500000000000000000e+01 2.100000000000000000e+01 1.900000000000000000e+01 2.500000000000000000e+01 2.200000000000000000e+01 2.000000000000000000e+01 1.800000000000000000e+01 2.600000000000000000e+01 2.500000000000000000e+01 1.800000000000000000e+01 1.400000000000000000e+01 2.400000000000000000e+01 2.900000000000000000e+01 1.700000000000000000e+01 2.700000000000000000e+01 1.800000000000000000e+01 2.700000000000000000e+01 2.000000000000000000e+01 2.300000000000000000e+01 1.900000000000000000e+01 2.100000000000000000e+01 2.100000000000000000e+01 2.100000000000000000e+01 2.100000000000000000e+01 2.000000000000000000e+01 2.500000000000000000e+01 2.200000000000000000e+01 2.000000000000000000e+01 2.100000000000000000e+01 1.700000000000000000e+01 2.300000000000000000e+01 1.100000000000000000e+01 1.800000000000000000e+01 2.100000000000000000e+01 2.500000000000000000e+01 1.500000000000000000e+01 2.200000000000000000e+01 2.300000000000000000e+01 3.100000000000000000e+01 1.500000000000000000e+01 2.200000000000000000e+01 1.400000000000000000e+01 2.700000000000000000e+01 2.100000000000000000e+01 1.700000000000000000e+01 1.300000000000000000e+01 2.000000000000000000e+01 2.600000000000000000e+01 2.100000000000000000e+01 2.000000000000000000e+01 2.500000000000000000e+01 1.700000000000000000e+01 1.300000000000000000e+01 1.900000000000000000e+01 2.300000000000000000e+01 2.300000000000000000e+01 1.800000000000000000e+01 2.100000000000000000e+01 2.000000000000000000e+01 2.300000000000000000e+01 2.300000000000000000e+01 2.200000000000000000e+01 1.700000000000000000e+01 2.400000000000000000e+01 2.700000000000000000e+01 1.600000000000000000e+01 1.600000000000000000e+01 1.600000000000000000e+01 1.500000000000000000e+01 1.600000000000000000e+01 1.700000000000000000e+01 2.600000000000000000e+01 2.100000000000000000e+01 1.800000000000000000e+01 1.900000000000000000e+01 1.000000000000000000e+01 1.600000000000000000e+01 1.600000000000000000e+01 2.000000000000000000e+01 1.700000000000000000e+01 2.400000000000000000e+01 2.100000000000000000e+01 2.100000000000000000e+01 2.300000000000000000e+01 1.700000000000000000e+01 1.600000000000000000e+01 2.500000000000000000e+01 2.800000000000000000e+01 2.000000000000000000e+01 2.500000000000000000e+01 3.300000000000000000e+01 1.600000000000000000e+01 1.800000000000000000e+01 1.200000000000000000e+01 1.900000000000000000e+01 2.500000000000000000e+01 2.000000000000000000e+01 2.300000000000000000e+01 1.700000000000000000e+01 2.100000000000000000e+01 2.300000000000000000e+01 2.700000000000000000e+01 1.500000000000000000e+01 1.500000000000000000e+01 2.100000000000000000e+01 1.600000000000000000e+01 2.400000000000000000e+01 2.200000000000000000e+01 1.500000000000000000e+01 1.900000000000000000e+01 1.800000000000000000e+01 1.700000000000000000e+01 1.100000000000000000e+01 2.100000000000000000e+01 1.800000000000000000e+01 1.800000000000000000e+01 2.500000000000000000e+01 1.800000000000000000e+01 2.200000000000000000e+01 2.200000000000000000e+01 1.800000000000000000e+01 2.100000000000000000e+01 2.100000000000000000e+01 2.100000000000000000e+01 2.600000000000000000e+01 2.100000000000000000e+01 1.400000000000000000e+01 2.700000000000000000e+01 1.600000000000000000e+01 2.000000000000000000e+01 1.500000000000000000e+01 1.700000000000000000e+01 2.100000000000000000e+01 1.900000000000000000e+01 2.100000000000000000e+01 2.300000000000000000e+01 2.500000000000000000e+01 2.100000000000000000e+01 2.200000000000000000e+01 2.600000000000000000e+01 1.600000000000000000e+01 1.600000000000000000e+01 2.000000000000000000e+01 2.300000000000000000e+01 1.400000000000000000e+01 2.300000000000000000e+01 1.500000000000000000e+01 2.500000000000000000e+01 1.800000000000000000e+01 2.100000000000000000e+01 2.200000000000000000e+01 2.700000000000000000e+01 1.700000000000000000e+01 2.100000000000000000e+01 1.900000000000000000e+01 1.300000000000000000e+01 1.100000000000000000e+01 2.700000000000000000e+01 2.100000000000000000e+01 2.600000000000000000e+01 9.000000000000000000e+00 1.800000000000000000e+01 1.800000000000000000e+01 1.300000000000000000e+01 2.200000000000000000e+01 2.900000000000000000e+01 1.800000000000000000e+01 1.300000000000000000e+01 1.900000000000000000e+01 2.400000000000000000e+01 2.100000000000000000e+01 2.800000000000000000e+01 2.400000000000000000e+01 1.900000000000000000e+01 1.800000000000000000e+01 2.100000000000000000e+01 2.200000000000000000e+01 1.800000000000000000e+01 2.900000000000000000e+01 9.000000000000000000e+00 1.900000000000000000e+01 2.300000000000000000e+01 1.900000000000000000e+01 1.900000000000000000e+01 2.100000000000000000e+01 1.600000000000000000e+01 2.300000000000000000e+01 1.900000000000000000e+01 1.800000000000000000e+01 1.600000000000000000e+01 1.500000000000000000e+01 1.400000000000000000e+01 1.800000000000000000e+01 1.700000000000000000e+01 1.800000000000000000e+01 2.000000000000000000e+01 2.100000000000000000e+01 2.300000000000000000e+01 2.200000000000000000e+01 2.200000000000000000e+01 1.900000000000000000e+01 1.900000000000000000e+01 2.700000000000000000e+01 1.300000000000000000e+01 2.200000000000000000e+01 1.400000000000000000e+01 2.300000000000000000e+01 2.200000000000000000e+01 1.800000000000000000e+01 2.700000000000000000e+01 1.800000000000000000e+01 1.700000000000000000e+01 1.800000000000000000e+01 1.800000000000000000e+01 1.700000000000000000e+01 1.500000000000000000e+01 2.600000000000000000e+01 2.200000000000000000e+01 2.000000000000000000e+01 1.900000000000000000e+01 1.600000000000000000e+01 1.500000000000000000e+01 2.100000000000000000e+01 2.300000000000000000e+01 2.200000000000000000e+01 2.200000000000000000e+01 2.600000000000000000e+01 2.200000000000000000e+01 1.800000000000000000e+01 1.400000000000000000e+01 2.000000000000000000e+01 2.400000000000000000e+01 1.600000000000000000e+01 2.200000000000000000e+01 2.000000000000000000e+01 2.700000000000000000e+01 1.600000000000000000e+01 1.300000000000000000e+01 2.500000000000000000e+01 1.900000000000000000e+01 2.200000000000000000e+01 2.100000000000000000e+01 2.200000000000000000e+01 2.700000000000000000e+01 2.000000000000000000e+01 1.400000000000000000e+01 1.800000000000000000e+01 2.000000000000000000e+01 1.700000000000000000e+01 2.300000000000000000e+01 1.000000000000000000e+01 1.800000000000000000e+01 2.300000000000000000e+01 1.700000000000000000e+01 1.700000000000000000e+01 1.900000000000000000e+01 2.000000000000000000e+01 1.700000000000000000e+01 1.900000000000000000e+01 1.900000000000000000e+01 1.600000000000000000e+01 2.000000000000000000e+01 2.700000000000000000e+01 1.600000000000000000e+01 2.300000000000000000e+01 2.700000000000000000e+01 1.900000000000000000e+01 1.400000000000000000e+01 2.000000000000000000e+01 2.100000000000000000e+01 2.800000000000000000e+01 2.100000000000000000e+01 2.400000000000000000e+01 1.800000000000000000e+01 2.500000000000000000e+01 3.000000000000000000e+01 3.100000000000000000e+01 1.900000000000000000e+01 1.900000000000000000e+01 2.700000000000000000e+01 1.800000000000000000e+01 1.500000000000000000e+01 1.900000000000000000e+01 1.900000000000000000e+01 1.900000000000000000e+01 2.600000000000000000e+01 2.400000000000000000e+01 1.200000000000000000e+01 1.300000000000000000e+01 1.500000000000000000e+01 2.000000000000000000e+01 1.500000000000000000e+01 2.100000000000000000e+01 1.700000000000000000e+01 2.100000000000000000e+01 1.800000000000000000e+01 1.500000000000000000e+01 2.200000000000000000e+01 2.400000000000000000e+01 1.400000000000000000e+01 2.100000000000000000e+01 2.300000000000000000e+01 1.900000000000000000e+01 1.700000000000000000e+01 2.100000000000000000e+01 3.000000000000000000e+01 3.100000000000000000e+01 1.700000000000000000e+01 1.000000000000000000e+01 2.300000000000000000e+01 1.100000000000000000e+01 1.600000000000000000e+01 2.600000000000000000e+01 2.500000000000000000e+01 2.600000000000000000e+01 1.700000000000000000e+01 2.000000000000000000e+01 2.800000000000000000e+01 2.800000000000000000e+01 1.700000000000000000e+01 2.100000000000000000e+01 2.300000000000000000e+01 2.200000000000000000e+01 1.800000000000000000e+01 2.200000000000000000e+01 2.200000000000000000e+01 1.600000000000000000e+01 2.800000000000000000e+01 1.400000000000000000e+01 1.300000000000000000e+01 2.600000000000000000e+01 2.100000000000000000e+01 2.000000000000000000e+01 2.400000000000000000e+01 2.100000000000000000e+01 2.400000000000000000e+01 2.700000000000000000e+01 1.300000000000000000e+01 2.200000000000000000e+01 2.300000000000000000e+01 1.900000000000000000e+01 1.900000000000000000e+01 2.200000000000000000e+01 1.800000000000000000e+01 1.300000000000000000e+01 2.400000000000000000e+01 2.800000000000000000e+01 1.900000000000000000e+01 2.200000000000000000e+01 2.500000000000000000e+01 1.800000000000000000e+01 1.200000000000000000e+01 2.500000000000000000e+01 1.600000000000000000e+01 2.700000000000000000e+01 1.600000000000000000e+01 2.400000000000000000e+01 1.300000000000000000e+01 2.300000000000000000e+01 2.400000000000000000e+01 2.700000000000000000e+01 2.100000000000000000e+01 2.600000000000000000e+01 2.500000000000000000e+01 2.800000000000000000e+01 3.100000000000000000e+01 1.700000000000000000e+01 1.800000000000000000e+01 1.900000000000000000e+01 2.500000000000000000e+01 1.900000000000000000e+01 2.700000000000000000e+01 2.500000000000000000e+01 2.000000000000000000e+01 2.100000000000000000e+01 2.000000000000000000e+01 1.700000000000000000e+01 2.400000000000000000e+01 1.900000000000000000e+01 2.400000000000000000e+01 1.300000000000000000e+01 2.200000000000000000e+01 1.900000000000000000e+01 1.400000000000000000e+01 2.000000000000000000e+01 1.600000000000000000e+01 1.500000000000000000e+01 1.400000000000000000e+01 2.200000000000000000e+01 1.400000000000000000e+01 2.000000000000000000e+01 2.100000000000000000e+01 1.900000000000000000e+01 2.300000000000000000e+01 2.400000000000000000e+01 1.900000000000000000e+01 1.600000000000000000e+01 2.800000000000000000e+01 1.300000000000000000e+01 1.500000000000000000e+01 2.200000000000000000e+01 2.400000000000000000e+01 1.500000000000000000e+01 1.400000000000000000e+01 2.200000000000000000e+01 1.700000000000000000e+01 1.900000000000000000e+01 1.900000000000000000e+01 2.600000000000000000e+01 2.000000000000000000e+01 2.600000000000000000e+01 1.600000000000000000e+01 1.400000000000000000e+01 2.300000000000000000e+01 1.600000000000000000e+01 1.800000000000000000e+01 2.200000000000000000e+01 2.500000000000000000e+01 1.700000000000000000e+01 2.200000000000000000e+01 1.200000000000000000e+01 2.800000000000000000e+01 2.000000000000000000e+01 2.500000000000000000e+01 1.100000000000000000e+01 2.100000000000000000e+01 2.000000000000000000e+01 3.000000000000000000e+01 1.200000000000000000e+01 3.000000000000000000e+01 2.100000000000000000e+01 2.800000000000000000e+01 2.600000000000000000e+01 2.000000000000000000e+01 1.500000000000000000e+01 1.800000000000000000e+01 2.900000000000000000e+01 1.300000000000000000e+01 2.700000000000000000e+01 1.600000000000000000e+01 1.800000000000000000e+01 1.900000000000000000e+01 2.400000000000000000e+01 2.100000000000000000e+01 2.200000000000000000e+01 2.600000000000000000e+01 2.200000000000000000e+01 2.300000000000000000e+01 3.100000000000000000e+01 2.000000000000000000e+01 1.800000000000000000e+01 7.000000000000000000e+00 3.300000000000000000e+01 2.100000000000000000e+01 2.000000000000000000e+01 2.700000000000000000e+01 1.800000000000000000e+01 1.900000000000000000e+01 1.500000000000000000e+01 1.800000000000000000e+01 1.700000000000000000e+01 2.300000000000000000e+01 2.700000000000000000e+01 2.900000000000000000e+01 2.100000000000000000e+01 2.500000000000000000e+01 1.800000000000000000e+01 2.700000000000000000e+01 2.000000000000000000e+01 1.400000000000000000e+01 1.600000000000000000e+01 1.200000000000000000e+01 1.900000000000000000e+01 2.000000000000000000e+01 2.000000000000000000e+01 2.200000000000000000e+01 2.100000000000000000e+01 2.100000000000000000e+01 2.200000000000000000e+01 1.800000000000000000e+01 2.100000000000000000e+01 1.800000000000000000e+01 2.000000000000000000e+01 1.900000000000000000e+01 2.300000000000000000e+01 2.000000000000000000e+01 2.000000000000000000e+01 2.900000000000000000e+01 1.900000000000000000e+01 2.000000000000000000e+01 1.900000000000000000e+01 1.200000000000000000e+01 1.500000000000000000e+01 1.800000000000000000e+01 1.800000000000000000e+01 1.800000000000000000e+01 2.300000000000000000e+01 2.300000000000000000e+01 1.400000000000000000e+01 2.800000000000000000e+01 2.500000000000000000e+01 2.300000000000000000e+01 1.500000000000000000e+01 1.600000000000000000e+01 1.800000000000000000e+01 2.000000000000000000e+01 2.000000000000000000e+01 1.700000000000000000e+01 1.900000000000000000e+01 1.300000000000000000e+01 2.100000000000000000e+01 1.900000000000000000e+01 1.300000000000000000e+01 2.100000000000000000e+01 1.900000000000000000e+01 2.000000000000000000e+01 2.800000000000000000e+01 1.300000000000000000e+01 1.900000000000000000e+01 1.900000000000000000e+01 1.700000000000000000e+01 2.100000000000000000e+01 2.100000000000000000e+01 2.200000000000000000e+01 1.800000000000000000e+01 1.900000000000000000e+01 1.800000000000000000e+01 1.400000000000000000e+01 1.400000000000000000e+01 2.100000000000000000e+01 1.900000000000000000e+01 2.000000000000000000e+01 2.400000000000000000e+01 1.700000000000000000e+01 1.400000000000000000e+01 1.700000000000000000e+01 2.600000000000000000e+01 2.400000000000000000e+01 1.500000000000000000e+01 1.400000000000000000e+01 2.600000000000000000e+01 2.000000000000000000e+01 1.900000000000000000e+01 2.000000000000000000e+01 1.600000000000000000e+01 2.200000000000000000e+01 2.200000000000000000e+01 2.000000000000000000e+01 1.600000000000000000e+01 1.300000000000000000e+01 2.500000000000000000e+01 2.100000000000000000e+01 2.300000000000000000e+01 2.200000000000000000e+01 1.700000000000000000e+01 2.000000000000000000e+01 2.100000000000000000e+01 1.900000000000000000e+01 1.800000000000000000e+01 2.700000000000000000e+01 1.600000000000000000e+01 2.400000000000000000e+01 2.500000000000000000e+01 2.600000000000000000e+01 1.800000000000000000e+01 2.400000000000000000e+01 1.300000000000000000e+01 2.100000000000000000e+01 1.700000000000000000e+01 1.900000000000000000e+01 2.200000000000000000e+01 1.600000000000000000e+01 2.100000000000000000e+01 1.900000000000000000e+01 2.000000000000000000e+01 1.900000000000000000e+01 1.500000000000000000e+01 2.400000000000000000e+01 2.200000000000000000e+01 1.500000000000000000e+01 2.400000000000000000e+01 1.600000000000000000e+01 7.000000000000000000e+00 2.300000000000000000e+01 2.500000000000000000e+01 2.800000000000000000e+01 2.400000000000000000e+01 1.800000000000000000e+01 2.000000000000000000e+01 1.900000000000000000e+01 2.300000000000000000e+01 2.000000000000000000e+01 1.700000000000000000e+01 1.800000000000000000e+01 1.100000000000000000e+01 2.100000000000000000e+01 2.100000000000000000e+01 1.300000000000000000e+01 2.000000000000000000e+01 1.900000000000000000e+01 2.000000000000000000e+01 2.200000000000000000e+01 1.400000000000000000e+01 1.600000000000000000e+01 1.600000000000000000e+01 1.400000000000000000e+01 2.900000000000000000e+01 1.400000000000000000e+01 2.800000000000000000e+01 2.000000000000000000e+01 1.700000000000000000e+01 1.900000000000000000e+01 2.300000000000000000e+01 2.400000000000000000e+01 1.400000000000000000e+01 2.100000000000000000e+01 2.000000000000000000e+01 2.200000000000000000e+01 2.200000000000000000e+01 1.200000000000000000e+01 1.800000000000000000e+01 1.600000000000000000e+01 2.200000000000000000e+01 2.200000000000000000e+01 2.300000000000000000e+01 2.200000000000000000e+01 2.400000000000000000e+01 2.500000000000000000e+01 1.600000000000000000e+01 2.100000000000000000e+01 1.800000000000000000e+01 2.200000000000000000e+01 2.300000000000000000e+01 1.900000000000000000e+01 1.700000000000000000e+01 1.900000000000000000e+01 1.900000000000000000e+01 2.200000000000000000e+01 1.500000000000000000e+01 1.800000000000000000e+01 2.100000000000000000e+01 2.200000000000000000e+01 2.300000000000000000e+01 1.600000000000000000e+01 2.200000000000000000e+01 2.300000000000000000e+01 2.400000000000000000e+01 2.000000000000000000e+01 1.500000000000000000e+01 2.000000000000000000e+01 2.200000000000000000e+01 2.700000000000000000e+01 1.200000000000000000e+01 1.900000000000000000e+01 1.500000000000000000e+01 1.700000000000000000e+01 2.300000000000000000e+01 2.400000000000000000e+01 3.400000000000000000e+01 2.300000000000000000e+01 1.700000000000000000e+01 1.800000000000000000e+01 1.000000000000000000e+01 2.200000000000000000e+01 2.200000000000000000e+01 2.700000000000000000e+01 2.100000000000000000e+01 2.800000000000000000e+01 2.500000000000000000e+01 2.600000000000000000e+01 2.000000000000000000e+01 2.200000000000000000e+01 1.500000000000000000e+01 2.400000000000000000e+01 1.600000000000000000e+01 1.800000000000000000e+01 2.700000000000000000e+01 1.300000000000000000e+01 1.600000000000000000e+01 1.500000000000000000e+01 1.500000000000000000e+01 1.400000000000000000e+01 2.400000000000000000e+01 1.600000000000000000e+01 1.500000000000000000e+01 2.200000000000000000e+01 1.100000000000000000e+01 1.400000000000000000e+01 2.700000000000000000e+01 2.000000000000000000e+01 2.000000000000000000e+01 1.300000000000000000e+01 2.000000000000000000e+01 2.200000000000000000e+01 2.500000000000000000e+01 1.900000000000000000e+01 2.800000000000000000e+01 2.000000000000000000e+01 2.600000000000000000e+01 2.100000000000000000e+01 1.600000000000000000e+01 2.000000000000000000e+01 1.300000000000000000e+01 1.300000000000000000e+01 2.600000000000000000e+01 2.000000000000000000e+01 1.300000000000000000e+01 2.400000000000000000e+01 2.000000000000000000e+01 2.000000000000000000e+01 1.700000000000000000e+01 1.800000000000000000e+01 1.900000000000000000e+01 2.000000000000000000e+01 1.800000000000000000e+01 3.100000000000000000e+01 1.700000000000000000e+01 1.700000000000000000e+01 2.600000000000000000e+01 1.800000000000000000e+01 1.900000000000000000e+01 1.400000000000000000e+01 2.500000000000000000e+01 2.300000000000000000e+01 1.600000000000000000e+01 1.500000000000000000e+01 2.200000000000000000e+01 2.200000000000000000e+01 2.600000000000000000e+01 1.400000000000000000e+01 1.300000000000000000e+01 3.200000000000000000e+01 1.600000000000000000e+01 1.600000000000000000e+01 1.600000000000000000e+01 2.200000000000000000e+01 1.600000000000000000e+01 1.900000000000000000e+01 2.700000000000000000e+01 1.900000000000000000e+01 2.500000000000000000e+01 1.400000000000000000e+01 3.700000000000000000e+01 1.900000000000000000e+01 2.000000000000000000e+01 2.000000000000000000e+01 1.700000000000000000e+01 1.700000000000000000e+01 2.200000000000000000e+01 2.300000000000000000e+01 1.500000000000000000e+01 2.200000000000000000e+01 1.700000000000000000e+01 2.100000000000000000e+01 2.100000000000000000e+01 1.300000000000000000e+01 1.500000000000000000e+01 1.500000000000000000e+01 1.600000000000000000e+01 2.200000000000000000e+01 1.700000000000000000e+01 1.500000000000000000e+01 1.200000000000000000e+01 2.100000000000000000e+01 2.200000000000000000e+01 1.700000000000000000e+01 1.700000000000000000e+01 1.900000000000000000e+01 2.300000000000000000e+01 2.800000000000000000e+01 2.000000000000000000e+01 1.900000000000000000e+01 2.500000000000000000e+01 1.500000000000000000e+01 2.700000000000000000e+01 1.600000000000000000e+01 1.300000000000000000e+01 2.100000000000000000e+01 2.200000000000000000e+01 2.200000000000000000e+01 2.400000000000000000e+01 2.100000000000000000e+01 1.800000000000000000e+01 1.000000000000000000e+01 3.600000000000000000e+01 2.200000000000000000e+01 2.600000000000000000e+01 1.600000000000000000e+01 1.900000000000000000e+01 1.100000000000000000e+01 1.800000000000000000e+01 2.100000000000000000e+01 2.200000000000000000e+01 2.300000000000000000e+01 1.900000000000000000e+01 2.700000000000000000e+01 1.600000000000000000e+01 1.900000000000000000e+01 1.400000000000000000e+01 2.400000000000000000e+01 1.800000000000000000e+01 2.700000000000000000e+01 2.600000000000000000e+01 1.300000000000000000e+01 2.000000000000000000e+01 2.300000000000000000e+01 1.800000000000000000e+01 2.000000000000000000e+01 1.500000000000000000e+01 1.600000000000000000e+01 1.800000000000000000e+01 1.300000000000000000e+01 1.400000000000000000e+01 2.900000000000000000e+01 1.800000000000000000e+01 2.500000000000000000e+01 2.200000000000000000e+01 2.200000000000000000e+01 2.700000000000000000e+01 1.500000000000000000e+01 1.700000000000000000e+01 2.000000000000000000e+01 2.300000000000000000e+01 2.000000000000000000e+01 2.300000000000000000e+01 2.100000000000000000e+01 1.700000000000000000e+01 1.600000000000000000e+01 2.400000000000000000e+01 1.600000000000000000e+01 2.800000000000000000e+01 1.900000000000000000e+01 1.900000000000000000e+01 1.600000000000000000e+01 2.300000000000000000e+01 2.100000000000000000e+01 2.300000000000000000e+01 2.500000000000000000e+01 1.900000000000000000e+01 2.000000000000000000e+01 2.600000000000000000e+01 2.200000000000000000e+01 1.900000000000000000e+01 1.900000000000000000e+01 2.400000000000000000e+01 2.000000000000000000e+01 1.800000000000000000e+01 1.700000000000000000e+01 2.000000000000000000e+01 2.200000000000000000e+01 2.300000000000000000e+01 1.900000000000000000e+01 1.800000000000000000e+01 1.400000000000000000e+01 2.000000000000000000e+01 1.900000000000000000e+01 2.100000000000000000e+01 1.800000000000000000e+01 2.100000000000000000e+01 1.500000000000000000e+01 2.800000000000000000e+01 2.400000000000000000e+01 2.100000000000000000e+01 2.800000000000000000e+01 2.400000000000000000e+01 1.800000000000000000e+01 1.700000000000000000e+01 2.200000000000000000e+01 1.400000000000000000e+01 1.400000000000000000e+01 1.700000000000000000e+01 2.600000000000000000e+01 2.000000000000000000e+01 1.800000000000000000e+01 1.300000000000000000e+01 1.800000000000000000e+01 2.300000000000000000e+01 1.600000000000000000e+01 2.400000000000000000e+01 2.200000000000000000e+01 1.300000000000000000e+01 1.700000000000000000e+01 2.400000000000000000e+01 2.400000000000000000e+01 1.300000000000000000e+01 1.200000000000000000e+01 2.400000000000000000e+01 1.700000000000000000e+01 2.300000000000000000e+01 2.200000000000000000e+01 2.400000000000000000e+01 2.800000000000000000e+01 2.200000000000000000e+01 1.700000000000000000e+01 2.000000000000000000e+01 1.400000000000000000e+01 2.100000000000000000e+01 1.900000000000000000e+01 2.600000000000000000e+01 1.400000000000000000e+01 2.700000000000000000e+01 2.300000000000000000e+01 2.400000000000000000e+01 1.700000000000000000e+01 1.500000000000000000e+01 2.100000000000000000e+01 1.800000000000000000e+01 2.000000000000000000e+01 2.000000000000000000e+01 2.000000000000000000e+01 2.200000000000000000e+01 1.500000000000000000e+01 1.700000000000000000e+01 2.000000000000000000e+01 2.300000000000000000e+01 2.100000000000000000e+01 2.200000000000000000e+01 1.900000000000000000e+01 2.200000000000000000e+01 2.100000000000000000e+01 1.200000000000000000e+01 2.200000000000000000e+01 1.800000000000000000e+01 1.500000000000000000e+01 2.100000000000000000e+01 1.800000000000000000e+01 1.800000000000000000e+01 2.600000000000000000e+01 2.800000000000000000e+01 3.000000000000000000e+01 2.800000000000000000e+01 2.100000000000000000e+01 2.100000000000000000e+01 1.800000000000000000e+01 1.700000000000000000e+01 2.500000000000000000e+01 1.700000000000000000e+01 1.500000000000000000e+01 2.100000000000000000e+01 1.300000000000000000e+01 1.600000000000000000e+01 2.100000000000000000e+01 2.100000000000000000e+01 1.700000000000000000e+01 1.800000000000000000e+01 1.700000000000000000e+01 2.700000000000000000e+01 2.600000000000000000e+01 1.900000000000000000e+01 2.900000000000000000e+01 2.500000000000000000e+01 2.100000000000000000e+01 2.700000000000000000e+01 2.000000000000000000e+01 1.600000000000000000e+01 1.400000000000000000e+01 2.000000000000000000e+01 2.200000000000000000e+01 1.400000000000000000e+01 1.800000000000000000e+01 2.100000000000000000e+01 2.000000000000000000e+01 2.400000000000000000e+01 1.300000000000000000e+01 2.100000000000000000e+01 2.300000000000000000e+01 1.700000000000000000e+01 1.800000000000000000e+01 2.300000000000000000e+01 1.600000000000000000e+01 2.100000000000000000e+01 2.200000000000000000e+01 2.000000000000000000e+01 2.100000000000000000e+01 2.100000000000000000e+01 1.200000000000000000e+01 2.700000000000000000e+01 2.300000000000000000e+01 1.700000000000000000e+01 1.800000000000000000e+01 1.700000000000000000e+01 1.700000000000000000e+01 2.100000000000000000e+01 2.200000000000000000e+01 2.200000000000000000e+01 2.700000000000000000e+01 1.600000000000000000e+01 2.200000000000000000e+01 1.600000000000000000e+01 2.600000000000000000e+01 1.900000000000000000e+01 2.200000000000000000e+01 2.000000000000000000e+01 2.700000000000000000e+01 2.000000000000000000e+01 1.000000000000000000e+01 1.800000000000000000e+01 1.300000000000000000e+01 1.600000000000000000e+01 1.900000000000000000e+01 2.500000000000000000e+01 2.100000000000000000e+01 1.900000000000000000e+01 1.500000000000000000e+01 1.600000000000000000e+01 1.700000000000000000e+01 1.900000000000000000e+01 2.700000000000000000e+01 2.100000000000000000e+01 1.800000000000000000e+01 1.700000000000000000e+01 2.200000000000000000e+01 1.300000000000000000e+01 1.900000000000000000e+01 2.000000000000000000e+01 2.500000000000000000e+01 1.500000000000000000e+01 1.300000000000000000e+01 1.200000000000000000e+01 1.800000000000000000e+01 9.000000000000000000e+00 1.900000000000000000e+01 1.900000000000000000e+01 1.900000000000000000e+01 1.700000000000000000e+01 2.500000000000000000e+01 1.600000000000000000e+01 2.100000000000000000e+01 1.900000000000000000e+01 2.200000000000000000e+01 1.700000000000000000e+01 2.100000000000000000e+01 1.800000000000000000e+01 1.700000000000000000e+01 2.100000000000000000e+01 2.400000000000000000e+01 1.500000000000000000e+01 1.700000000000000000e+01 2.100000000000000000e+01 1.900000000000000000e+01 2.000000000000000000e+01 1.400000000000000000e+01 1.900000000000000000e+01 2.500000000000000000e+01 1.700000000000000000e+01 1.700000000000000000e+01 1.900000000000000000e+01 2.300000000000000000e+01 2.400000000000000000e+01 2.500000000000000000e+01 1.700000000000000000e+01 1.600000000000000000e+01 2.100000000000000000e+01 2.600000000000000000e+01 2.300000000000000000e+01 2.500000000000000000e+01 1.600000000000000000e+01 1.900000000000000000e+01 1.800000000000000000e+01 2.400000000000000000e+01 1.900000000000000000e+01 1.700000000000000000e+01 2.600000000000000000e+01 1.900000000000000000e+01 2.700000000000000000e+01 2.900000000000000000e+01 2.100000000000000000e+01 1.900000000000000000e+01 2.000000000000000000e+01 2.000000000000000000e+01 1.600000000000000000e+01 2.300000000000000000e+01 2.300000000000000000e+01 1.600000000000000000e+01 2.000000000000000000e+01 1.900000000000000000e+01 2.000000000000000000e+01 1.600000000000000000e+01 1.100000000000000000e+01 1.800000000000000000e+01 2.200000000000000000e+01 1.800000000000000000e+01 2.400000000000000000e+01 1.300000000000000000e+01 2.300000000000000000e+01 2.400000000000000000e+01 1.600000000000000000e+01 2.200000000000000000e+01 1.900000000000000000e+01 2.200000000000000000e+01 2.000000000000000000e+01 2.400000000000000000e+01 2.800000000000000000e+01 1.900000000000000000e+01 2.200000000000000000e+01 1.700000000000000000e+01 2.200000000000000000e+01 2.100000000000000000e+01 1.700000000000000000e+01 2.300000000000000000e+01 2.400000000000000000e+01 2.300000000000000000e+01 1.900000000000000000e+01 1.800000000000000000e+01 1.800000000000000000e+01 2.000000000000000000e+01 1.800000000000000000e+01 2.500000000000000000e+01 1.900000000000000000e+01 2.300000000000000000e+01 1.900000000000000000e+01 2.000000000000000000e+01 2.100000000000000000e+01 2.400000000000000000e+01 2.000000000000000000e+01 1.900000000000000000e+01 2.200000000000000000e+01 1.800000000000000000e+01 1.400000000000000000e+01 2.600000000000000000e+01 1.400000000000000000e+01 1.600000000000000000e+01 2.300000000000000000e+01 2.800000000000000000e+01 1.900000000000000000e+01 1.900000000000000000e+01 1.800000000000000000e+01 1.900000000000000000e+01 1.900000000000000000e+01 2.200000000000000000e+01 2.300000000000000000e+01 2.300000000000000000e+01 1.600000000000000000e+01 2.500000000000000000e+01 2.100000000000000000e+01 1.800000000000000000e+01 1.300000000000000000e+01 1.800000000000000000e+01 2.600000000000000000e+01 1.900000000000000000e+01 2.200000000000000000e+01 2.100000000000000000e+01 2.400000000000000000e+01 2.700000000000000000e+01 2.100000000000000000e+01 2.400000000000000000e+01 1.900000000000000000e+01 2.000000000000000000e+01 2.300000000000000000e+01 2.000000000000000000e+01 1.700000000000000000e+01 2.700000000000000000e+01 1.900000000000000000e+01 1.600000000000000000e+01 1.800000000000000000e+01 2.200000000000000000e+01 2.500000000000000000e+01 1.900000000000000000e+01 2.200000000000000000e+01 2.200000000000000000e+01 2.300000000000000000e+01 1.600000000000000000e+01 1.900000000000000000e+01 2.100000000000000000e+01 1.900000000000000000e+01 1.800000000000000000e+01 1.400000000000000000e+01 2.400000000000000000e+01 1.900000000000000000e+01 2.300000000000000000e+01 2.000000000000000000e+01 1.900000000000000000e+01 1.400000000000000000e+01 2.500000000000000000e+01 1.500000000000000000e+01 1.800000000000000000e+01 2.200000000000000000e+01 2.000000000000000000e+01 2.300000000000000000e+01 2.100000000000000000e+01 2.500000000000000000e+01 3.000000000000000000e+01 1.900000000000000000e+01 1.800000000000000000e+01 1.500000000000000000e+01 1.500000000000000000e+01 2.700000000000000000e+01 1.600000000000000000e+01 1.900000000000000000e+01 9.000000000000000000e+00 2.200000000000000000e+01 2.300000000000000000e+01 1.900000000000000000e+01 2.100000000000000000e+01 1.900000000000000000e+01 1.300000000000000000e+01 2.500000000000000000e+01 2.500000000000000000e+01 2.300000000000000000e+01 1.100000000000000000e+01 2.100000000000000000e+01 1.500000000000000000e+01 2.000000000000000000e+01 2.400000000000000000e+01 1.800000000000000000e+01 2.000000000000000000e+01 2.100000000000000000e+01 1.300000000000000000e+01 2.200000000000000000e+01 2.500000000000000000e+01 1.900000000000000000e+01 1.800000000000000000e+01 2.400000000000000000e+01 2.000000000000000000e+01 2.000000000000000000e+01 2.000000000000000000e+01 1.500000000000000000e+01 1.700000000000000000e+01 1.800000000000000000e+01 1.500000000000000000e+01 1.300000000000000000e+01 1.300000000000000000e+01 1.600000000000000000e+01 2.400000000000000000e+01 1.900000000000000000e+01 2.600000000000000000e+01 1.500000000000000000e+01 1.700000000000000000e+01 1.500000000000000000e+01 2.000000000000000000e+01 1.800000000000000000e+01 2.500000000000000000e+01 1.400000000000000000e+01 2.100000000000000000e+01 1.600000000000000000e+01 2.300000000000000000e+01 2.700000000000000000e+01 1.800000000000000000e+01 2.200000000000000000e+01 3.000000000000000000e+01 1.500000000000000000e+01 1.500000000000000000e+01 2.800000000000000000e+01 1.800000000000000000e+01 1.400000000000000000e+01 2.200000000000000000e+01 2.000000000000000000e+01 1.400000000000000000e+01 2.100000000000000000e+01 3.100000000000000000e+01 1.800000000000000000e+01 2.100000000000000000e+01 2.200000000000000000e+01 1.500000000000000000e+01 3.100000000000000000e+01 1.400000000000000000e+01 2.000000000000000000e+01 1.800000000000000000e+01 2.700000000000000000e+01 2.800000000000000000e+01 2.100000000000000000e+01 1.700000000000000000e+01 1.000000000000000000e+01 1.100000000000000000e+01 2.300000000000000000e+01 2.600000000000000000e+01 2.100000000000000000e+01 2.400000000000000000e+01 2.100000000000000000e+01 2.500000000000000000e+01 1.600000000000000000e+01 1.700000000000000000e+01 2.200000000000000000e+01 2.000000000000000000e+01 1.600000000000000000e+01 1.700000000000000000e+01 2.200000000000000000e+01 2.000000000000000000e+01 1.900000000000000000e+01 1.900000000000000000e+01 2.700000000000000000e+01 2.000000000000000000e+01 1.700000000000000000e+01 2.300000000000000000e+01 2.100000000000000000e+01 2.500000000000000000e+01 1.600000000000000000e+01 1.300000000000000000e+01 1.700000000000000000e+01 1.100000000000000000e+01 2.200000000000000000e+01 2.200000000000000000e+01 1.800000000000000000e+01 2.200000000000000000e+01 2.500000000000000000e+01 1.200000000000000000e+01 2.000000000000000000e+01 2.700000000000000000e+01 1.300000000000000000e+01 2.500000000000000000e+01 1.700000000000000000e+01 2.900000000000000000e+01 1.500000000000000000e+01 3.100000000000000000e+01 2.400000000000000000e+01 1.900000000000000000e+01 1.300000000000000000e+01 1.700000000000000000e+01 1.700000000000000000e+01 2.200000000000000000e+01 1.700000000000000000e+01 3.000000000000000000e+01 1.900000000000000000e+01 2.200000000000000000e+01 1.900000000000000000e+01 1.800000000000000000e+01 1.800000000000000000e+01 1.900000000000000000e+01 2.700000000000000000e+01 2.500000000000000000e+01 2.900000000000000000e+01 2.100000000000000000e+01 1.300000000000000000e+01 2.600000000000000000e+01 2.500000000000000000e+01 2.000000000000000000e+01 2.600000000000000000e+01 2.300000000000000000e+01 2.500000000000000000e+01 2.100000000000000000e+01 2.300000000000000000e+01 2.900000000000000000e+01 1.900000000000000000e+01 1.800000000000000000e+01 2.000000000000000000e+01 1.100000000000000000e+01 2.200000000000000000e+01 2.100000000000000000e+01 2.000000000000000000e+01 1.600000000000000000e+01 2.500000000000000000e+01 3.300000000000000000e+01 2.200000000000000000e+01 1.300000000000000000e+01 2.400000000000000000e+01 1.400000000000000000e+01 2.500000000000000000e+01 2.100000000000000000e+01 2.600000000000000000e+01 2.000000000000000000e+01 1.900000000000000000e+01 1.800000000000000000e+01 2.200000000000000000e+01 1.600000000000000000e+01 1.700000000000000000e+01 2.000000000000000000e+01 2.100000000000000000e+01 3.300000000000000000e+01 1.300000000000000000e+01 2.000000000000000000e+01 2.000000000000000000e+01 2.000000000000000000e+01 1.600000000000000000e+01 2.000000000000000000e+01 2.300000000000000000e+01 2.300000000000000000e+01 2.700000000000000000e+01 1.800000000000000000e+01 2.200000000000000000e+01 2.500000000000000000e+01 1.500000000000000000e+01 2.000000000000000000e+01 2.500000000000000000e+01 2.400000000000000000e+01 1.900000000000000000e+01 2.500000000000000000e+01 2.700000000000000000e+01 3.100000000000000000e+01 2.000000000000000000e+01 1.300000000000000000e+01 2.200000000000000000e+01 2.100000000000000000e+01 2.100000000000000000e+01 1.500000000000000000e+01 1.900000000000000000e+01 2.000000000000000000e+01 1.900000000000000000e+01 2.400000000000000000e+01 2.200000000000000000e+01 1.600000000000000000e+01 2.900000000000000000e+01 2.500000000000000000e+01 1.600000000000000000e+01 2.200000000000000000e+01 1.700000000000000000e+01 1.900000000000000000e+01 2.000000000000000000e+01 1.700000000000000000e+01 2.600000000000000000e+01 2.100000000000000000e+01 2.200000000000000000e+01 1.800000000000000000e+01 1.500000000000000000e+01 1.600000000000000000e+01 1.400000000000000000e+01 1.800000000000000000e+01 2.200000000000000000e+01 1.900000000000000000e+01 2.000000000000000000e+01 1.200000000000000000e+01 2.300000000000000000e+01 1.800000000000000000e+01 1.700000000000000000e+01 1.500000000000000000e+01 2.100000000000000000e+01 2.500000000000000000e+01 1.400000000000000000e+01 1.600000000000000000e+01 1.800000000000000000e+01 2.600000000000000000e+01 1.600000000000000000e+01 1.700000000000000000e+01 1.900000000000000000e+01 2.800000000000000000e+01 1.200000000000000000e+01 2.000000000000000000e+01 2.600000000000000000e+01 2.000000000000000000e+01 1.900000000000000000e+01 2.400000000000000000e+01 1.900000000000000000e+01 2.100000000000000000e+01 1.800000000000000000e+01 1.900000000000000000e+01 2.000000000000000000e+01 1.600000000000000000e+01 2.400000000000000000e+01 2.000000000000000000e+01 2.200000000000000000e+01 2.000000000000000000e+01 2.500000000000000000e+01 2.500000000000000000e+01 1.400000000000000000e+01 2.900000000000000000e+01 1.400000000000000000e+01 2.000000000000000000e+01 2.100000000000000000e+01 2.200000000000000000e+01 1.300000000000000000e+01 1.600000000000000000e+01 1.300000000000000000e+01 2.000000000000000000e+01 1.500000000000000000e+01 1.800000000000000000e+01 2.000000000000000000e+01 1.700000000000000000e+01 2.000000000000000000e+01 1.900000000000000000e+01 2.200000000000000000e+01 3.000000000000000000e+01 2.500000000000000000e+01 2.700000000000000000e+01 1.600000000000000000e+01 2.300000000000000000e+01 2.200000000000000000e+01 2.800000000000000000e+01 1.800000000000000000e+01 2.000000000000000000e+01 2.000000000000000000e+01 1.700000000000000000e+01 2.100000000000000000e+01 2.100000000000000000e+01 1.400000000000000000e+01 2.200000000000000000e+01 2.100000000000000000e+01 1.500000000000000000e+01 1.700000000000000000e+01 1.500000000000000000e+01 1.900000000000000000e+01 2.500000000000000000e+01 1.700000000000000000e+01 1.800000000000000000e+01 2.100000000000000000e+01 1.900000000000000000e+01 1.500000000000000000e+01 2.100000000000000000e+01 2.900000000000000000e+01 1.800000000000000000e+01 2.300000000000000000e+01 1.900000000000000000e+01 1.700000000000000000e+01 2.800000000000000000e+01 1.500000000000000000e+01 1.800000000000000000e+01 2.100000000000000000e+01 1.900000000000000000e+01 1.600000000000000000e+01 1.400000000000000000e+01 2.400000000000000000e+01 1.500000000000000000e+01 1.800000000000000000e+01 1.600000000000000000e+01 1.900000000000000000e+01 2.000000000000000000e+01 1.800000000000000000e+01 1.800000000000000000e+01 2.200000000000000000e+01 2.200000000000000000e+01 1.500000000000000000e+01 1.900000000000000000e+01 2.000000000000000000e+01 1.900000000000000000e+01 1.000000000000000000e+01 2.100000000000000000e+01 1.400000000000000000e+01 2.000000000000000000e+01 1.800000000000000000e+01 2.700000000000000000e+01 1.400000000000000000e+01 1.400000000000000000e+01 1.600000000000000000e+01 1.600000000000000000e+01 1.900000000000000000e+01 1.600000000000000000e+01 2.100000000000000000e+01 2.300000000000000000e+01 2.000000000000000000e+01 3.100000000000000000e+01 1.900000000000000000e+01 2.200000000000000000e+01 2.100000000000000000e+01 1.500000000000000000e+01 1.400000000000000000e+01 1.300000000000000000e+01 2.300000000000000000e+01 1.900000000000000000e+01 2.200000000000000000e+01 2.500000000000000000e+01 2.300000000000000000e+01 2.300000000000000000e+01 3.000000000000000000e+01 2.000000000000000000e+01 1.600000000000000000e+01 1.900000000000000000e+01 2.000000000000000000e+01 1.600000000000000000e+01 2.500000000000000000e+01 1.900000000000000000e+01 1.700000000000000000e+01 2.000000000000000000e+01 1.300000000000000000e+01 2.300000000000000000e+01 1.900000000000000000e+01 1.500000000000000000e+01 1.500000000000000000e+01 2.200000000000000000e+01 1.600000000000000000e+01 2.500000000000000000e+01 2.200000000000000000e+01 1.600000000000000000e+01 1.500000000000000000e+01 2.600000000000000000e+01 2.200000000000000000e+01 2.400000000000000000e+01 1.700000000000000000e+01 1.800000000000000000e+01 2.200000000000000000e+01 2.400000000000000000e+01 2.000000000000000000e+01 2.000000000000000000e+01 2.400000000000000000e+01 2.400000000000000000e+01 1.500000000000000000e+01 2.100000000000000000e+01 2.200000000000000000e+01 1.600000000000000000e+01 1.700000000000000000e+01 2.900000000000000000e+01 1.500000000000000000e+01 2.000000000000000000e+01 1.900000000000000000e+01 2.700000000000000000e+01 2.000000000000000000e+01 2.200000000000000000e+01 2.000000000000000000e+01 2.100000000000000000e+01 1.100000000000000000e+01 1.600000000000000000e+01 1.600000000000000000e+01 1.800000000000000000e+01 1.600000000000000000e+01 1.700000000000000000e+01 1.900000000000000000e+01 2.500000000000000000e+01 2.200000000000000000e+01 2.300000000000000000e+01 2.600000000000000000e+01 1.900000000000000000e+01 1.700000000000000000e+01 1.600000000000000000e+01 2.100000000000000000e+01 1.800000000000000000e+01 1.900000000000000000e+01 2.100000000000000000e+01 2.100000000000000000e+01 1.800000000000000000e+01 1.900000000000000000e+01 2.600000000000000000e+01 1.400000000000000000e+01 1.200000000000000000e+01 1.900000000000000000e+01 2.100000000000000000e+01 2.500000000000000000e+01 2.700000000000000000e+01 2.300000000000000000e+01 1.700000000000000000e+01 2.200000000000000000e+01 2.400000000000000000e+01 1.400000000000000000e+01 2.400000000000000000e+01 1.400000000000000000e+01 1.900000000000000000e+01 2.100000000000000000e+01 1.500000000000000000e+01 3.100000000000000000e+01 2.600000000000000000e+01 1.600000000000000000e+01 2.400000000000000000e+01 3.100000000000000000e+01 2.000000000000000000e+01 2.900000000000000000e+01 1.400000000000000000e+01 2.300000000000000000e+01 1.700000000000000000e+01 1.400000000000000000e+01 1.800000000000000000e+01 1.600000000000000000e+01 1.300000000000000000e+01 2.900000000000000000e+01 2.200000000000000000e+01 2.100000000000000000e+01 2.500000000000000000e+01 2.200000000000000000e+01 2.200000000000000000e+01 1.600000000000000000e+01 2.600000000000000000e+01 1.900000000000000000e+01 2.000000000000000000e+01 1.200000000000000000e+01 1.400000000000000000e+01 2.300000000000000000e+01 1.700000000000000000e+01 2.100000000000000000e+01 1.600000000000000000e+01 2.300000000000000000e+01 2.100000000000000000e+01 2.700000000000000000e+01 1.300000000000000000e+01 1.800000000000000000e+01 2.500000000000000000e+01 2.300000000000000000e+01 1.600000000000000000e+01 1.500000000000000000e+01 1.400000000000000000e+01 2.200000000000000000e+01 1.700000000000000000e+01 3.100000000000000000e+01 2.400000000000000000e+01 1.600000000000000000e+01 2.200000000000000000e+01 1.700000000000000000e+01 1.700000000000000000e+01 1.600000000000000000e+01 2.300000000000000000e+01 1.700000000000000000e+01 2.200000000000000000e+01 2.500000000000000000e+01 2.300000000000000000e+01 1.600000000000000000e+01 2.200000000000000000e+01 2.400000000000000000e+01 2.300000000000000000e+01 1.900000000000000000e+01 2.300000000000000000e+01 2.000000000000000000e+01 2.000000000000000000e+01 2.200000000000000000e+01 2.100000000000000000e+01 1.900000000000000000e+01 2.400000000000000000e+01 2.100000000000000000e+01 2.000000000000000000e+01
[truncated: 3,599,776 more chars]
