# Supplementary material for: Bayesian inference of kinetic schemes for ion channels by Kalman filtering
Source: eLife. 2022 May 4;11:e62714. doi: 10.7554/eLife.62714 (PMC9342998; doi:10.7554/eLife.62714)
Supplement: Figure 10—source data 1. — All instrumental noise is already added. [file elife-62714-fig10-data1.zip]

Archive with 11 entries (11 files):
- 1current.txt
- 1fluor.txt
- 2current.txt
- 2fluor.txt
- 3current.txt
- 3fluor.txt
- 4current.txt
- 4fluor.txt
- 5current.txt
- 5fluor.txt
- time.txt
