# Supplementary material for: Bayesian inference of kinetic schemes for ion channels by Kalman filtering
Source: eLife. 2022 May 4;11:e62714. doi: 10.7554/eLife.62714 (PMC9342998; doi:10.7554/eLife.62714)
Supplement: Figure 10—source data 1. — All instrumental noise is already added. [file elife-62714-fig10-data1.zip › 1current.txt]

-1.034648455396681044e+00 -4.191523540504230039e-01 -1.069676197041058208e+00 3.516112485951126132e-01 8.961632464034627321e-02 -2.523319766263990571e-01 -2.041830406367395323e+00 -8.828379694577603853e-01 5.985298462763941618e-01 4.653202317085697315e-01 -4.826258696319230684e-02 5.185675778295282257e-01 -8.150374754210825134e-01 -6.547791608791757312e-02 6.553853750662397282e-01 -2.899645342764496370e-01 -1.686049336313079738e+00 1.624014359795358020e+00 -3.778232982813575780e-02 7.852084130500375236e-01 -1.549007962486602441e+00 -2.712631734888996671e-01 8.381133581302815383e-01 6.758786666365373952e-02 1.962954402300068346e-02 -6.850845093805089103e-01 -1.381409551459119034e-01 1.447133586669655525e+00 -9.932797173200653973e-02 1.237609156560778745e+00 -1.030280311220795886e+00 1.842234634394973591e-01 4.602713116489588474e-01 -2.873476489525172428e-01 -1.057756430211708398e+00 -6.379416687445996770e-01 -1.572338647252460031e-01 1.942544912691876458e-01 -8.642988261604213074e-01 -1.076353953138711184e+00 -1.287852202290256765e+00 -1.075307807106135272e+00 1.308412374814887258e+00 -1.023138720341715963e-01 -6.867424036561396994e-01 -4.546686911831154809e-01 1.470310546176958555e+00 1.412842210665500309e+00 2.504338756949640588e-01 -8.701267952802830274e-01 -3.869842650524629168e-01 1.745363971113987001e+00 -6.796194564661393045e-01 -1.291066027071248179e-01 -5.307968219594352277e-01 9.888342055257922647e-01 7.577365730215596118e-01 3.824176155646105135e-01 -4.841369808748833270e-01 5.622837961924782579e-01 -5.450805080209253362e-01 -1.743191239288571781e-01 8.840099233635575482e-01 1.686754654679650356e+00 -1.656170080157478797e+00 8.753457343834917248e-01 -1.133614278099825956e+00 -1.559800042889989191e+00 -9.061460245737626984e-01 6.659784281886794721e-01 6.061505849477726304e-01 -1.226652307805019770e+00 3.053997993313666837e-01 1.884684580169311008e-01 1.398355206539800388e+00 -2.461461144529598910e-01 4.665402104442071818e-01 1.343794859908520323e+00 1.412946449307408425e+00 2.019738210317639115e+00 -1.736904127641072604e+00 -1.342748853970495926e+00 -2.162482188153096452e+00 -7.757841813184370716e-01 2.023185197284843806e+00 -6.323531453612215580e-01 -1.769589496136000140e+00 -4.121436890389046370e-01 2.004317698174884921e+00 -6.454362571169737217e-01 -7.713991381808589232e-01 -2.818392688699542514e-01 4.894288030760224339e-01 -1.532024381614561115e+00 -7.235167672772437886e-01 -1.918906670249350244e+00 -4.991908717183038968e-01 -1.347361142862526506e+00 -1.511083890903082594e+00 -8.094164668872773083e-01 -1.164240452736223341e+00 3.395181774505726113e-01 -3.453692522610286031e-01 2.487241574046066717e+00 -3.604430825314322573e-01 1.693435009607914266e+00 1.417285211335578721e+00 1.710553869178572939e-01 -1.165689363834746528e+00 2.522633556518124820e+00 -4.499703009695900091e-01 2.948788901711263954e-01 -1.255994537203011019e+00 -2.036776961406653985e+00 4.363373407090664902e-02 2.159951684456848375e-01 -1.972848592317498984e+00 -1.109336452517043048e+00 1.108075989199846401e+00 5.590086307820942846e-01 9.296937282776781553e-01 6.934314290800178693e-01 -2.202454980155876374e+00 4.580598011034859862e-01 8.280728259262154500e-01 2.160080204004933002e-01 1.480449977839788156e+00 1.936890271438516997e+00 1.614081911806960257e+00 5.851399379504759191e-01 -1.090927377391730291e+00 7.927774187974795383e-02 -3.618377449986576178e-01 -1.669071235580171120e+00 -7.505522434526601394e-01 4.344659068857990580e-01 -1.514400228191857822e-01 1.157547495372028834e+00 1.455017613867498616e-01 -4.229337049043836450e-01 7.548801149067250194e-01 -2.203532264252674011e+00 9.590953940851862924e-01 4.575804585668724611e-01 1.415831170576097753e+00 -5.173566003610415853e-01 5.238810311341046688e-01 -7.937994299130990417e-01 3.971493875655579542e-02 -4.807751957236287010e-01 8.852131139545202920e-01 -2.094302966395171772e-01 -1.224872271472656760e+00 1.597791472413449265e-01 -2.189182854328630246e+00 -1.588658504834586260e+00 4.880705354983720934e-01 -2.509215428361826206e-01 -6.160783827253529799e-01 3.020985381426808392e-01 1.416264017097818018e+00 -5.281534205814956140e-01 4.881912990816743014e-01 -3.386005666111487344e-01 1.036357436018878753e+00 -6.166913469221457778e-01 -1.252084006930117344e+00 8.575685167269520015e-01 -2.830899179174374905e-02 1.005916098496780764e+00 -1.240788217053846898e+00 -6.089837384143405030e-01 1.433095186128676424e-01 1.551733988542431386e-01 9.278843593869586792e-01 6.742842428689639345e-01 6.720756990207605863e-01 1.189219235682580145e+00 4.318405100005028863e-01 8.750039395271559384e-01 8.263324434935991059e-02 -1.047064866219989954e+00 -1.068273096376521458e+00 4.562205043350686662e-01 -1.763598020636799810e-02 2.133103473743194201e-01 -2.517046891421825250e-01 1.083844455438762955e+00 -7.504058648491880590e-02 -1.918981986882491775e+00 -8.618519621081220938e-01 1.064115566694815662e+00 1.182959028704522852e+00 1.055773191578156522e+00 1.060208976754719812e+00 -5.725799875361557989e-01 5.340274980605643762e-01 1.767975227288146156e+00 9.027197317370986296e-01 1.713269068343461266e+00 -1.828615307070967644e-01 -8.829204462905673179e-01 7.532785538805526482e-01 -3.372782297652648226e-02 -2.649298025220477637e+00 -4.778354643079546493e-01 9.679238409010865185e-01 2.753868098475673043e-01 1.498308756160860344e+00 8.002163831495259783e-02 4.766117467323461865e-01 9.928724163450960427e-01 -3.242996336806334146e-01 6.561260782871147779e-01 9.780252095694971226e-01 1.259157468563382176e-01 3.691184920690973679e-03 -6.545923405564135766e-01 8.042588928892739908e-01 2.855188685184922304e-01 1.072067104489440093e+00 -3.077995117780881196e-01 2.572673759950479602e-02 -7.339434098968115883e-02 1.049491882716243885e-01 -1.002351664823045940e+00 -9.549883279027344962e-02 1.750167582049299453e+00 -1.373736844342851260e+00 2.729591412198938416e-01 -1.559732052331516350e+00 1.559488588833081613e+00 -3.012339017880289460e-01 -7.926895352286217333e-01 6.222179364552611336e-01 6.242327324530336785e-01 -4.390028419244652591e-01 4.091813752350733080e-01 -7.548256853749367445e-02 -3.689212241393445835e-01 2.773178741368826361e-01 -7.971097316413049416e-01 1.300743909985557556e+00 9.443139086761488388e-01 1.231114560368216371e-01 -8.987721342856909157e-01 1.265094237014414480e+00 -1.293413472872687597e+00 -4.296458654357882545e-01 1.465233603959228859e+00 -1.594540406279588041e+00 3.138005173844622409e-01 -1.047167439570358738e+00 3.885655678067848062e-01 -1.428962969606946132e+00 1.585042256626094881e+00 5.146711459303154879e-01 3.489675721269085984e-01 7.181735110056315374e-01 1.282060166575051674e-01 1.651258820609508293e-01 3.569386241026590856e-01 2.887227117595418391e-01 -4.827932748621792114e-01 2.946951697791246327e-01 -3.737472483390343880e-01 1.109458792098379387e+00 -1.401258951912877360e-01 8.362823961910034187e-01 -5.992204914312955211e-01 -2.233639029474247528e-01 -1.356999451869528084e+00 7.503330560652693437e-01 -5.355076880636772119e-01 -9.664534097530054213e-01 -2.515918743783950307e-01 8.294609782610667947e-02 -7.642145614711832735e-01 3.271588772406475720e-01 -4.521947889951162813e-01 -2.618067826779802987e-01 -3.936646776806903003e-01 -8.928190196641385690e-01 -2.817987042736629921e-01 6.625407793618158792e-01 -3.870806687592080464e-01 2.246563706199457666e+00 -3.973917313602204349e-01 1.417609426267387063e+00 1.150362456899360064e-01 5.879333959899641915e-01 -7.402584918463759323e-01 -6.752649360185003502e-01 -4.894756242232006782e-01 -8.170934246434220505e-01 -6.052198972920075359e-01 1.124528057307542683e+00 -7.654702278207977661e-01 3.817041441736296337e-01 -2.693412843624646058e+00 -4.917259500648191728e-01 -7.680104221167102230e-01 1.698315259533819122e+00 3.378185387498582742e-02 2.164981069911369627e+00 7.413501648690659085e-01 5.934774715567346925e-01 -3.922102313560320019e-01 7.288954036516251955e-01 8.713604650936239704e-01 1.020728426989061244e-01 1.571416269794893239e+00 9.378291039563130260e-02 9.170139659307432467e-01 2.932606702140788113e-01 -8.674417663669762302e-01 1.441530456095618806e+00 -1.979470819031588391e+00 4.207971506105906423e-01 2.857286825383242856e-01 2.432121540088460765e-01 -6.120439760015575770e-01 -2.878864080360655775e-01 2.739934643202087683e-01 -1.080444922214748305e+00 6.713750119762529334e-01 -6.654282463053723395e-01 2.319499557000902268e+00 1.109430907672363853e+00 -1.888508450762775626e+00 -4.818849917528747473e-01 -1.782678121034263763e-01 -2.634984689831644245e-01 2.355087872638852650e-02 7.492541690302734203e-01 5.460616707615331689e-02 1.426715746637857496e+00 -3.504428387187954463e-01 -7.041154086654684008e-01 -7.875462331826635909e-01 8.059275730502235557e-02 1.157764820229473024e+00 1.179198158047397582e-01 3.359666974829045305e-01 1.004939203500945455e+00 7.540000309870065198e-01 -2.103906595804848845e+00 -1.726443665117348480e+00 -1.122125804871553889e+00 6.320706897055130558e-01 1.611411812487022754e-01 -7.376009586665536188e-01 -1.029644978310273018e+00 -1.097234767412898160e+00 1.999363937852456807e+00 9.201084842926534613e-01 7.281360740117621688e-01 1.842246237226407013e+00 -1.332905788520971635e-01 -1.530876278878901653e+00 -6.079732033004411340e-01 -1.290513730354581612e-01 -1.111046151649595748e+00 3.359786381185776438e-01 4.754947038215810440e-01 -5.191379465458680897e-01 -4.585751699655567920e-02 -5.903568544928889938e-01 2.333014766971235887e-01 -1.337024830577680623e+00 -1.959308030752290042e-01 3.570008136998049086e-01 -8.045388530545858341e-01 1.476115456461868147e+00 1.802603114009257712e-01 3.129678045396813713e-01 -3.323210286964017324e-01 -1.249838772488584271e-01 4.932208923038462478e-01 -5.923358487669836414e-01 1.495395381146879255e-01 3.919560396785882750e-01 -9.477307961077786613e-01 -9.903197633406021216e-01 -2.504871142328590761e-01 -2.179797534120948566e+00 1.190361482404622029e+00 2.155303779398935471e-01 9.195920495948306517e-02 5.884720398657019569e-01 -6.255569344319477088e-01 1.195256050763766065e-01 -2.214524899294561866e+00 -6.870437447205459680e-01 -3.338449872469241853e-01 -1.612640518270026746e+00 -1.850386516312801266e+00 1.572170283779667388e+00 -1.589201990875422021e+00 -1.469212418467908066e+00 2.149418626245581887e+00 3.853711177856921077e-01 1.277812043517786877e+00 1.145537464005719430e+00 3.392405102678519024e-01 -5.221863500561919613e-01 -2.306150718577999192e-01 1.314567429817155908e+00 1.059949204955573876e+00 1.415810512062451121e+00 6.952034457681606217e-01 1.391331616490623313e+00 -4.971909044312542436e-01 2.626066734919927370e+00 2.491223741765249855e+00 8.112446383670264549e-02 -2.402850372891327524e-01 7.092036949133551094e-01 -2.105573620840828775e-01 -8.267562864221680297e-01 9.526684559084718298e-03 9.519129552902707569e-01 -6.776931778924762950e-01 1.188484665748547719e+00 8.207457099160725411e-01 1.068183213119169084e+00 -1.526770658645757173e-01 1.284816094019191057e-01 -4.022922167667249971e-01 -3.085858480191454589e-01 -5.748738470720097249e-01 5.153431283639454685e-01 6.158431871466627516e-01 -9.122240815571356354e-01 2.166679446444387480e+00 4.061043353443606896e-01 7.505896812170673726e-01 1.056465770966577011e+00 -2.084549308236558762e-01 1.340358309640716561e+00 1.847161824278908404e-01 2.993812166977404043e+00 2.163497997049854960e-01 -9.627439262541436227e-01 -2.285935210208176194e-01 1.167410334361500823e-01 -3.388649236358350358e-01 -9.594965410461994693e-02 -6.731898409304678532e-01 -2.358887182215308354e+00 -1.426705993992771759e+00 1.252027422640583365e-01 2.293514090862601051e+00 -1.127743842896861554e-01 2.881285492305867280e-01 4.073235792348991469e-01 -2.373977923115586641e-01 1.734072514929444919e+00 4.560278504460080207e-01 -7.192881725843366381e-01 -1.738860704243568200e+00 -9.134272813960327975e-01 -1.196312823946739767e+00 1.678686270438565220e-01 1.033063428717033716e+00 1.188078500084803535e+00 3.218463085235111487e-01 3.121500474554450566e-01 1.534640258865483275e+00 3.431951323430911804e-01 3.730675479267491768e-01 3.875081458855983985e-01 -1.763626228755827308e+00 -8.865858478744113036e-01 -8.727342692519465261e-01 1.525473407183968733e-01 1.298747403175064319e+00 -3.257618782762339849e-01 -1.722029807813835744e-01 -6.491668770775970154e-01 4.521148198624480585e-01 7.057050634011006185e-01 7.276637587278252939e-01 -1.554806459083705843e-02 -1.379823338519320375e-01 1.141588629411007139e+00 -6.869438603321889047e-01 -4.560848731507675669e-01 6.265873530748958808e-01 1.821565314059481855e+00 1.428272616230058967e+00 6.938507291176583547e-02 -9.825334245034408331e-01 9.300899520002836596e-01 9.104306120670133673e-01 -3.609843134282713084e-01 -1.738092444105474366e+00 -2.030656611498266262e+00 -4.571121321751681621e-01 8.570503851530538730e-01 9.446616195226579249e-01 1.503054009938260549e-01 -1.638304010365488894e-01 1.461936599218953470e+00 -1.422074080234855042e+00 -1.820175443068193788e+00 -7.900055804741963339e-01 -1.302161418760852118e-01 1.308415380484559298e+00 5.504807214879268162e-01 2.424868682108577977e-01 -1.139949940610756496e+00 1.041863124114045913e+00 3.131852530127586798e-01 -4.949569468613755907e-01 3.842600316026442697e-01 -4.742849418570918019e-01 1.054955612479199001e+00 4.211629051450466177e-01 -3.055439620315255622e-01 -4.981323076362509372e-01 5.282729859466545053e-01 -5.824864554321237398e-01 6.182298561619921085e-01 -4.490200900617508095e-01 3.833199968538404667e-02 -9.208900159183728285e-01 5.031932417163367255e-01 7.342002998922859680e-01 -4.697827670499556407e-01 -5.498501302890802522e-01 -2.526544167279252129e-01 2.109310881846852836e-01 -1.409415526954029163e+00 1.300745805392075294e+00 1.776124891107795145e+00 -1.231118898136274620e+00 1.488426761379256558e+00 -1.149713069530543752e+00 -1.372976726665204872e+00 1.737541395232967245e+00 9.158619864365848962e-01 1.182460053000472522e+00 -5.936055973633179716e-01 -3.684324293487537538e-01 4.240024537939220406e-01 1.074879186486003890e+00 -2.686974545643218693e-01 -1.389933117172186261e-01 -1.377924883580556800e-02 -3.537751402783408938e-01 -1.377675736922633121e+00 -2.852281358213005769e-01 4.724450103402452750e-01 -1.516528817222804637e+00 3.591762115763908469e-01 -1.231773153961408296e+00 -2.723502858953271155e-01 -6.317903272159055561e-01 7.208986921011545368e-01 3.642977002561851863e-01 -1.480025746977024159e+00 9.475031527741173409e-01 -9.099973510537063826e-01 1.310958286887332180e+00 1.848102957266995194e-01 6.869234602894711550e-01 1.121812776212682161e+00 -1.749271349583650104e-01 -1.631522039808281477e+00 9.309218643989576325e-01 -1.269616030666665285e+00 3.323623445219914957e-02 -8.238479304542380977e-01 1.559836715312143685e-01 -1.185454063429090543e-01 9.168890413330359201e-02 -1.125527407551271120e+00 3.100242863601499269e-02 1.214485135396111914e+00 6.695978431529469033e-01 8.810517564043216510e-01 4.416419519223154788e-01 -9.212346862822807791e-01 8.091157072868314648e-01 -1.250793410125793814e+00 -1.270258151052452211e+00 8.849674426822009554e-01 -6.660118405362432936e-01 -1.024538070222382607e-01 -7.566121501183074027e-01 -4.092576689088576192e-01 6.787362106845417076e-01 8.533021789494507070e-01 2.322732046008469109e-01 -9.605252399781528672e-01 4.780195468282751881e-01 9.013662345517817753e-01 1.860623669162493554e+00 1.523859216186628229e+00 -5.692091604734424992e-01 5.383815935348544857e-01 -1.270687846430202939e+00 4.828115533391224568e-01 -4.883330327893570244e-01 1.344015414545083109e+00 1.241374105398059147e+00 7.947707027452824424e-02 4.028191924945517255e-01 1.545035928617910781e-01 -4.259650080022625573e-01 7.540516355660297210e-01 -1.884577496018600418e-01 1.221528974573182547e+00 -6.859285440450006988e-01 -8.185332770186808382e-01 -1.075605970210442797e+00 -3.153452759809728390e-01 1.544072444428831847e+00 7.460517072003828298e-01 -5.528826032636356969e-01 3.388122311668200770e-01 2.205748110511287496e+00 2.395494727912135524e-01 -4.135652550780494763e-01 1.524295103385786998e+00 -6.672745767880583490e-01 3.076544133360480382e-01 -5.166005769132267500e-02 3.035457703256069228e-01 -1.942314074066485777e-02 -2.172132759977263017e-01 8.294880308081428177e-01 -2.996173496672519532e-01 1.563940232448455037e+00 7.190207506577203089e-01 -4.372543718649586908e-01 -4.410411334770024117e-01 3.512040892454046381e-01 -3.066762404357355476e-01 7.482103924030434339e-01 -3.960386447376399444e-01 -8.163251469460589549e-01 1.404192312252489527e+00 2.304170209017882276e-01 -4.219271528191541054e-01 -2.081615971126112713e-02 -6.031147345164451501e-01 -5.235244295849553753e-01 4.140544712575496833e-01 1.269410134064398621e+00 1.644029257795788235e+00 -8.610231606393931036e-01 -4.258598978343465236e-01 -9.958676433776009196e-02 9.391981458648235304e-01 3.751797736939904149e-01 1.684395840821173218e+00 -9.269373147945073610e-01 -8.181969308215663039e-01 -6.842375640892175981e-02 7.304040722433434718e-01 5.090933978046091601e-01 8.738904184645116535e-01 1.681621146727477534e+00 -4.277454237221878786e-01 -4.143739559272796580e-01 -9.102773749731019048e-01 -6.001576868628114569e-01 3.378502566807298213e-01 -1.144005134881113328e+00 1.861498606904975484e+00 4.112746717597331320e-02 -3.830364743534376837e-01 -1.562894607828416715e+00 -7.089589949416851278e-01 2.222369757570671567e+00 8.536105818436988679e-01 1.090857498244733881e+00 -6.676754712831556304e-01 -6.063337994908272188e-01 -3.120288167569831850e-01 1.894021624814156424e-01 -1.032327275169785619e+00 1.033484599493559725e-01 -1.548258790339948732e+00 -1.278672230004257448e+00 -2.269635747728210584e-01 -5.535775077979370185e-01 8.374791479974715014e-02 1.004654611699780098e+00 -4.977145598097448276e-01 -3.170576460963508425e-01 -6.815970709015365392e-01 2.791497532510794355e-01 -1.312729021627028758e-01 6.007612606323939689e-03 -1.388230689923571681e+00 -2.100244908804415889e-01 -1.192787452404409532e+00 9.551132983036807467e-01 -1.710702220023046782e-01 -1.054287094545691472e+00 5.542809047171749492e-01 -1.108968954574755195e+00 -8.827742483604432699e-01 1.797697506895529207e-01 1.751801171676032221e+00 -6.251828653519794776e-02 -1.310373299667384750e-01 -1.368941981790878559e+00 8.188566321101879986e-01 7.271531557981063543e-01 -1.884727424083334046e+00 -4.687052333260163101e-02 -3.208246979155235379e-01 -4.217579218017977749e-01 1.241159737062870638e+00 -2.137846345923186953e-01 -1.066108602658544235e-01 -1.203828410008441319e+00 -2.945029272772918816e-01 -6.724254178994486519e-01 2.549973071277731873e-01 7.797682707747930486e-01 1.056529978010970927e+00 -2.194583125784825395e+00 -1.390306350341093067e+00 -4.211473266634444546e-01 2.149186376799003373e+00 -1.298872361702501976e+00 -3.005786187314968272e-01 1.797604825649219640e+00 -5.174141895909986077e-01 -6.855126077761614090e-01 5.182259691553332548e-01 -1.737723085596865280e+00 -7.266322123959745305e-01 -2.313206827023872314e-01 1.153865019903586919e+00 2.083052871272917717e+00 -1.336612705606643248e+00 -1.010037972847098731e+00 -9.437317411571068959e-01 3.890907326660120180e-01 1.174477335135170941e+00 -1.111383305621467699e+00 1.008326956727176649e+00 7.723912624953772621e-01 1.188698762234208228e+00 -2.211020450971867002e-01 -2.531401853583366557e-01 -7.465919503387774547e-01 -4.001058230556141515e-01 -2.709087847135496774e-01 6.535780277076458367e-01 4.117040178284878810e-02 -8.226600733121868236e-01 -1.229898092510433250e+00 1.531601521223815154e-01 1.068307242865460804e-01 -3.384343214693110724e-01 3.791719090684690929e-01 -3.271652859722067319e-01 -2.371932078633163243e-01 9.131465115699179125e-02 2.396381615891717498e+00 -1.892482391349195048e-01 1.027584019261477133e+00 -3.872469561117922177e-01 -1.445651264174473205e+00 5.718830059658944753e-01 5.928355152263825589e-01 -1.201502015386498368e+00 -5.115094946669068721e-01 7.863207503163716083e-01 1.483174124948443140e+00 -1.264253324062758477e+00 1.792761369905788049e+00 6.789508745157464276e-01 1.328495735063053962e+00 1.437405820697925107e-01 1.457006122991041597e+00 -3.481540271683252752e-01 1.902133648441940994e-01 6.021653843593670619e-01 1.784649689209655832e-01 3.340828765792379640e-01 2.190537563327256798e+00 -1.897807686681395045e-02 -2.095149463300993276e+00 -1.437960289578909812e-01 -9.132554022108471115e-01 1.374435998789213409e+00 1.133718024761785070e+00 5.749592176320206249e-02 -1.250586761026333926e+00 -3.656089224970977547e-01 2.000115116443331509e+00 -9.552973441396993559e-01 -3.515056923910576114e-01 -3.268469935539384252e-01 2.713209122497174386e-01 -1.270378522541716126e+00 -1.529653325726130664e+00 -7.517390753594302977e-01 -1.253225148047145465e+00 -1.294791545095528074e+00 2.781624139203895396e-01 -2.622558199959666769e+00 1.230449406772216259e+00 -4.962420813067348058e-01 -5.523887697576264078e-01 -1.599840559161586295e+00 -8.870367051671288472e-01 -8.968355990964892444e-01 -5.750035954863796928e-02 1.253221413597836644e-04 -8.125363551171472798e-01 -8.323397707617733454e-01 1.186521023634659722e+00 -5.951666713996189850e-01 -1.479876444328889651e+00 1.111088923326856381e+00 -7.933959006745361364e-01 -6.753045883981885211e-01 -6.711598543951579066e-01 1.114106033452316957e+00 -3.611818202546199230e-01 3.160809368700887578e-01 8.169055481977842703e-01 9.429882569517955559e-01 -8.043114699088886876e-01 -2.781911249826200527e-01 1.671121329379138043e+00 7.631045927876151103e-01 -1.181997320625037595e+00 -7.268511453404220488e-03 1.420707481411194406e+00 5.901565266651104258e-01 -1.216566713051040916e+00 -8.339853944167505140e-02 -8.309541476770436752e-01 -8.079958220501933797e-01 -4.013434576861464875e-01 5.850553728294392020e-01 5.914694091986698599e-01 3.084516199294944361e-01 -9.402378857295552450e-01 -2.809263302936028106e-01 1.829204754511405850e+00 -1.816745228889758423e-01 2.029561708530219999e+00 3.721457087001309727e-01 -6.415283662542001775e-01 -9.662537907539588966e-01 -9.015260276458810784e-01 -9.783319231086688994e-01 1.298889424650757185e+00 -2.725905837003032017e-01 8.070134497464658274e-01 -8.832590623585392375e-01 2.747461890378696814e-01 -1.163484056231562036e+00 -7.339821257659207010e-01 6.789325049426265801e-01 -3.335686209339775998e-01 1.834713952775340218e+00 6.859715464462518009e-01 4.438482835165395435e-01 -1.575815950042402047e+00 1.966130811455820693e+00 6.804927309080763820e-01 -4.866079025972939176e-01 -2.566388820765210244e-01 1.830345015952892229e+00 6.579097689690225348e-01 -2.948758225156895563e-01 -1.197225750016480905e+00 4.384078780587157831e-01 -4.396822267257416428e-01 -6.907579160559279563e-02 -1.743720367118555048e+00 -6.640945375418861873e-01 4.677994905529520575e-01 -1.469530967153497736e+00 -4.229354119359604591e-01 -9.862670316817415683e-01 -6.671543620727971025e-01 -1.232035425343935398e+00 3.884780453411726953e-01 6.236154330024619163e-01 4.215346610308195324e-02 1.650283357097755532e+00 -3.728559917996874806e-01 -1.734562972882556786e-01 -4.592777397751823809e-01 8.043343243323155534e-01 2.459260762115301091e+00 1.263329700588403659e-01 -2.155859598977377667e-01 1.964629846095403254e+00 1.081188249158431397e-01 1.279039291210071871e+00 -8.008492396778351674e-01 -1.158025751307566464e-01 8.953406975810815904e-01 -8.042942038712935782e-01 1.939549116232164083e+00 3.172546643941941968e-01 -1.329228543389339157e+00 -7.591165556091924449e-01 -8.546685591862540621e-01 -5.137997949604025116e-01 1.918436141235035641e-01 1.260736280431987710e+00 1.472216240904055562e+00 1.246909579655716555e-01 1.368024244801487876e+00 1.435208857979459740e+00 -2.657405435500339030e-01 -3.932139011504110493e-01 -8.575786154569334241e-02 -2.066758322237452761e-01 1.260056295891602174e+00 -7.252937881616731974e-02 2.994722052664378631e-01 -9.489969017413695251e-01 -4.273272184943352481e-01 1.100004713521197663e+00 1.524254720946091490e+00 2.348092479692385215e-01 1.522433190549721482e+00 5.428983325399330262e-01 -1.935594310248432096e-03 -2.108609464601862715e-01 1.178690216111918598e+00 2.190833520679474899e-01 2.503155310970524572e-01 2.253566244107979913e-02 1.184734330525205159e+00 4.122026141601655147e-01 -7.151784158667057190e-01 -5.741312317911901886e-01 -5.537467150073010352e-02 -2.861220566772438856e-01 1.731710620200978823e-01 -4.484209872602648028e-01 8.688486365845341508e-01 -1.793718820391348168e-01 1.391985033186966259e-01 1.788178383804030602e+00 -1.396557151289388177e-01 4.379828650934635137e-01 1.278639407227296354e-01 -8.448322378566108792e-02 -1.044789993665288796e-01 1.809844853292130518e+00 -1.320090140411502633e+00 -1.009251252180760616e+00 -4.567434427744725411e-01 6.448991706472305685e-01 -6.521425275009180567e-01 -1.107364289188593309e+00 -1.236528562815786096e-02 -6.487041467231514646e-01 1.572004794984823040e+00 7.337138537814259509e-01 5.997742689001240857e-01 -1.499270270455743403e-01 8.590114673541419110e-01 -5.718120425003287988e-01 -1.942751982711290015e+00 5.828487599366316552e-01 -2.887323679994988068e-01 3.161507322511370455e-01 1.074242824813447461e+00 -1.721054807057891267e+00 1.189053747468792888e-01 -1.184579626930908347e+00 -1.215908092208098035e+00 1.245880522278630803e-01 -5.584912760597174897e-01 -1.777970164570659595e+00 -5.599360803521565011e-02 5.623134807382323963e-01 -3.087364277503507282e+00 9.980438957162262037e-01 1.246578607861590360e+00 3.074387362433498860e-01 -1.926598747117291011e-01 1.581454708270592313e+00 -2.747341447773209502e-02 1.346039804529093609e-01 1.394151805966195257e+00 -4.567690371551980100e-01 4.399929576841828949e-01 -2.859554560246574950e-01 2.527790668487316594e+00 -8.661244321446696093e-01 3.456282242722826248e-01 -4.397249551974666826e-01 -7.112605639735463114e-01 -9.789240549621369691e-01 -2.596769537709258113e+00 -1.593812801656075695e-01 6.901541314384176395e-01 3.397800265588981072e-01 3.864314794551654275e-01 -6.381597686898751176e-01 6.249221910291816728e-01 -1.567028556997744626e-01 4.829150084678788812e-01 -2.244623852228349314e-01 1.692219248250532160e-01 8.014507382849455075e-01 -1.314410784278229327e-01 -1.269818658212344742e+00 -2.341658126162631803e-01 1.185832150366480819e+00 5.566966565866791061e-01 3.044669642551625643e-01 -8.372518526712178222e-01 -6.393639554520941237e-01 3.273543023071293079e-01 9.195284973076590651e-01 3.361494832261908261e+00 5.714456373624839935e-01 1.100229447231328095e+00 4.136940469444060353e-01 9.784737073795286566e-01 1.437884780460170875e+00 3.044006666232488278e-01 8.813486945976108933e-01 -4.606432567814235934e-01 -2.495094677704079722e-01 8.857107273740899567e-01 -9.669798765762392667e-02 -5.306255280228927562e-02 4.914873573821609831e-01 1.599680682418894995e-01 2.342169742861626158e-01 -4.666536342616063870e-01 -1.855318151337047583e-01 1.919760485187165688e+00 1.173759051554771560e+00 1.482289206446938401e+00 2.923870570920328316e+00 1.816859530671868228e+00 6.724352149359871245e-01 7.656048594403382923e-01 1.611856815741448123e+00 1.913736605592899487e+00 1.561634967204269087e+00 1.330761995287260246e+00 2.049156886280102619e+00 3.306501601082434849e+00 -4.789901870329579259e-01 1.928926782126678674e+00 2.296461826073525447e+00 6.427708537061740390e-01 1.031092181417212039e+00 1.879406350403904247e+00 8.750677572536280646e-01 2.393007480338579518e-01 3.943287502432419878e-01 3.767997617852602676e+00 1.860454815776547921e+00 1.578020755796767594e+00 1.552045866650347383e+00 1.761312350319857778e+00 3.153692588950655296e+00 -2.924098890281582319e-01 9.000663707347670295e-01 8.996830742147644555e-01 -1.885099685234565559e-01 1.340395660608690864e+00 9.718941910396726724e-01 5.020142817972848448e+00 1.623671377116285397e+00 1.782294668326626086e+00 1.845964855700660268e+00 3.161926231390997266e+00 1.260401717512341868e+00 3.237258022748211506e+00 2.153839137094584189e+00 1.002435378123198717e+00 9.148013484572738996e-01 2.084329489226741661e+00 1.443373364680079707e+00 2.314850238057502008e+00 3.492653035860800337e+00 2.083613799741513617e+00 2.193822342217529364e+00 3.028599836586085559e+00 4.147719145591940437e-01 1.015727414144416585e+00 1.777945142316581295e+00 -1.001821196756467747e-01 1.226114089505595306e+00 3.146987958518310258e+00 1.610561902750302643e+00 2.053742424861008775e+00 3.425720141680932418e-01 7.951299532301545625e-01 2.255014200042478212e+00 3.471193787218660010e+00 3.409178435896181636e+00 2.513636307082780963e+00 2.988273418875929455e+00 1.973623999208636404e+00 5.534287519341662964e+00 4.757780222430807449e+00 4.184776286142038337e+00 3.878910904449860642e+00 3.761652841796944813e+00 4.787987042278739835e+00 3.568773775947442495e+00 6.094603553425358200e+00 2.657449926166433052e+00 4.247089526353287958e+00 3.906718010646710759e+00 4.298396476822469836e+00 3.436406641427238284e+00 5.333635010224982764e+00 4.690939289754735064e+00 4.287310467297066552e+00 3.346860180086915104e+00 4.947585590643301501e+00 5.624999536843088954e+00 4.242591220330801605e+00 2.353246882647503924e+00 2.544913649401907563e+00 5.049218735078530251e+00 5.469468164884089489e+00 4.261143589977499424e+00 2.635793312742509276e+00 2.891741839776821532e+00 4.030069690042743957e+00 3.335660871858109111e+00 3.643025118493565362e+00 4.754006017751784441e+00 5.933821438624487854e+00 6.236504783813631825e+00 3.034152956833260362e+00 5.752197416934743401e+00 4.596887023812902484e+00 5.901024103616101080e+00 5.362646686555475384e+00 6.312442117313773693e+00 5.362656542213072974e+00 4.161965176783033904e+00 5.485076978840208284e+00 6.400832157755256269e+00 8.096389484973574469e+00 6.126087998677648194e+00 6.088543154117844303e+00 6.798059380039978450e+00 4.733920994387355030e+00 6.613733351040793629e+00 5.194242235664034979e+00 4.642082687003179053e+00 6.167466214052495843e+00 6.293150883001858098e+00 6.955710848620103803e+00 6.160280074998369493e+00 5.031019221277571063e+00 8.335482857536128165e+00 6.695656796316407977e+00 7.527911864825217236e+00 6.486959420743080962e+00 6.502102357229843754e+00 7.308203641154606522e+00 7.561835239343557724e+00 6.681507434867174133e+00 7.561431177016523009e+00 9.050241805082803737e+00 6.345645098545523943e+00 9.017857741946080807e+00 8.124265520066424884e+00 8.569487290050902928e+00 7.544666145449761885e+00 7.223279273896926256e+00 1.031551615626164242e+01 8.087166083821509588e+00 5.479391747318020478e+00 9.333958521250547591e+00 9.559283984256524036e+00 6.955824140665445299e+00 7.740579463142703176e+00 7.907645870004968991e+00 7.931557887364118820e+00 9.036090176224817583e+00 7.701504554454498219e+00 7.181713694449435081e+00 7.344480309156824482e+00 9.212583609760146786e+00 8.303006664468654208e+00 9.971724318577532387e+00 8.629088842611087884e+00 8.825877195455534618e+00 1.062187785147565577e+01 8.257943878364448764e+00 1.038339515600553575e+01 7.280447071012476457e+00 1.029294392755944187e+01 9.438026866664914749e+00 8.246606803600771585e+00 9.511463318540643641e+00 9.935029297383854541e+00 9.336456840601870866e+00 1.039656758828379601e+01 1.140356166391392811e+01 9.005037714093242940e+00 7.505171552067881890e+00 9.480854395618305119e+00 8.209509521217665196e+00 1.225955472879737407e+01 1.035056102743289408e+01 9.696448412764357982e+00 9.741057776678673008e+00 9.937150346234112419e+00 1.208945125125872444e+01 9.925818342655132298e+00 1.077932731237920017e+01 8.253827909195569745e+00 9.561903808276985828e+00 8.472603329243218795e+00 9.727860527068209251e+00 8.515280950413158578e+00 1.027190993444893685e+01 9.341813495431878778e+00 8.184986326300588644e+00 9.401583051912668409e+00 9.690970395116988101e+00 8.738396499645983084e+00 9.466933522902435172e+00 1.174329246425923756e+01 1.103661685552112104e+01 9.673439501738762658e+00 1.076187986453561685e+01 9.946321103840979561e+00 1.049143142351595515e+01 1.138432056840828466e+01 1.066784698366186035e+01 1.003646618466891738e+01 1.256320891156391539e+01 1.231895710166129732e+01 1.109319531967672390e+01 1.283411891611813083e+01 1.258169196597186890e+01 1.295311484187063478e+01 1.216839393021823845e+01 1.250609366168696113e+01 1.315631776863317803e+01 1.337861534449509726e+01 1.305049274053365238e+01 1.227063337266418763e+01 1.237127315069247047e+01 1.382042939776901491e+01 1.238790035443214421e+01 1.287253584120147920e+01 1.215145462140779387e+01 1.186877427932094697e+01 1.282000470333938047e+01 1.094002705484309246e+01 1.242985628780762042e+01 1.059688918448031814e+01 1.084711111450787158e+01 9.281228891000571579e+00 1.077739838785368143e+01 1.145922989060764330e+01 1.135139735543872241e+01 1.110676894504657319e+01 1.132297198726745258e+01 1.055448526264087938e+01 1.108227561836756436e+01 1.124291327297577325e+01 1.008806388353766970e+01 9.456270511944222079e+00 1.288462428250935332e+01 1.037523055211180356e+01 1.013964748548158212e+01 1.094411816707343732e+01 1.056080777508480928e+01 1.164132949364599412e+01 1.078076231656478257e+01 1.384577971894335846e+01 1.411074164513587448e+01 1.286046571120199822e+01 1.359562566518592774e+01 1.412311053098339286e+01 1.354724074495936570e+01 1.379229451506656545e+01 1.145374538819266164e+01 1.380596912575142099e+01 1.511446759635778214e+01 1.421258207051765865e+01 1.251358553589299127e+01 1.446895898149457871e+01 1.329494510693948151e+01 1.289067186583136682e+01 1.304850148966670709e+01 1.449797959483750809e+01 1.134569769911014880e+01 1.254756530178220508e+01 1.339634634480644237e+01 1.504914846087610236e+01 1.436635447364926321e+01 1.284851107544927729e+01 1.243239849557189558e+01 1.288672506668493511e+01 1.360627599921441089e+01 1.446175152568762634e+01 1.365895674846443519e+01 1.097151745307007609e+01 1.334540102916912474e+01 1.351487537244576664e+01 1.476204598505916543e+01 1.381217997250968388e+01 1.278078990314821972e+01 1.632070855730288272e+01 1.608654952714651998e+01 1.701533589705829996e+01 1.836122861146073859e+01 1.413806325435794520e+01 1.586664592620418190e+01 1.602311842985420398e+01 1.565442253367483616e+01 1.434686428084659759e+01 1.596318133209991963e+01 1.768813284504126671e+01 1.726201081082327704e+01 1.453743050912322765e+01 1.730044274024517037e+01 1.701925033472447879e+01 1.629297507507581244e+01 1.471217467853434435e+01 1.745331883520032079e+01 1.621478068762069569e+01 1.450135256097021497e+01 1.519968560689544823e+01 1.629448510378061599e+01 1.729262938126702309e+01 1.624038518327241221e+01 1.767168712191796232e+01 1.545748640270812935e+01 1.580193908633361666e+01 1.418567529145313344e+01 1.541127539875930808e+01 1.485207246858876928e+01 1.649208861744277144e+01 1.500785985447231319e+01 1.572496584416311727e+01 1.596590185817371221e+01 1.684212574832546494e+01 1.520981412484026407e+01 1.587481800233386586e+01 1.584761313408092676e+01 1.508035248192213196e+01 1.601842801290210971e+01 1.606101915054589924e+01 1.617813518094519765e+01 1.493140744035465239e+01 1.823666803935887515e+01 1.854505224444691436e+01 1.808633300379496944e+01 2.044517392431484026e+01 1.965415289434318424e+01 2.230562816249344138e+01 2.095770761518967618e+01 2.259763466671852683e+01 2.086691300313196606e+01 2.304126934051308595e+01 2.293277104618774231e+01 2.252032292337888464e+01 2.249580079420625367e+01 2.323006776588360012e+01 1.886937213593937201e+01 2.118119441783744605e+01 2.392376515850050822e+01 2.281395566635011818e+01 2.254806645675989074e+01 2.444129816117163401e+01 2.506369901503085984e+01 2.395307093754873051e+01 2.564407421229372019e+01 2.421375854226968727e+01 2.567120270171825425e+01 2.527492693892794762e+01 2.559275412116937787e+01 2.371229998933633354e+01 2.458119439937438244e+01 2.519245993127177030e+01 2.637901128894899472e+01 2.522955673783295794e+01 2.504176913395171411e+01 2.555612232641501436e+01 2.550392923398188572e+01 2.802429503347324768e+01 2.729650052545242289e+01 2.740606980425106087e+01 2.611262222243608377e+01 2.774449577525628285e+01 2.536346752713278363e+01 2.608690720013454722e+01 2.583824991049706554e+01 2.662910602577201757e+01 2.289884451158236089e+01 2.452880655894154671e+01 2.586398218690233364e+01 2.645314055875549641e+01 2.802022317993018774e+01 2.825770657519433726e+01 2.721686856448717506e+01 2.690743783817721635e+01 2.772773882234180576e+01 2.818889366394842355e+01 2.649465410577602142e+01 2.674755659692939602e+01 2.878579975529561352e+01 2.845895731045984434e+01 2.723230802147604734e+01 2.650857237755840856e+01 2.629634737020816360e+01 2.704304137676459163e+01 2.543963912623577528e+01 2.727993432376051075e+01 2.572161877315269862e+01 2.699279914215784260e+01 2.580282001153281968e+01 2.799393461711086672e+01 2.564615627836354861e+01 2.858555844322160056e+01 2.789453278956614213e+01 2.535249408696744666e+01 2.564711757057495234e+01 2.489168775672868250e+01 2.829779836487591638e+01 2.697587194648334830e+01 2.609630436768216910e+01 2.655984094135323659e+01 2.728221877544723029e+01 2.781338634319038405e+01 2.734105851682969046e+01 2.814081371482336280e+01 3.106945982396497641e+01 3.168557047331869114e+01 2.911758820649136226e+01 2.827825977603719210e+01 3.171276752924044828e+01 3.078148244559913138e+01 3.062699838562317822e+01 3.203234408461328542e+01 3.182577337790135630e+01 3.073386267521449255e+01 2.967328117858334480e+01 3.122565501712934477e+01 3.151808442076536565e+01 3.198964852624512289e+01 3.104425839322361469e+01 3.114564192332615633e+01 3.193792737164234197e+01 3.094536713767053371e+01 2.813276283742247585e+01 3.347786624307579473e+01 3.261663333646070129e+01 3.042567159385237829e+01 3.038178043235497938e+01 2.978688448790950360e+01 3.243759846548886117e+01 3.329287539131571805e+01 3.098234172320259461e+01 3.029044190731078956e+01 3.348089335180219450e+01 3.048683145328825006e+01 3.311954756135731515e+01 3.126728390676649383e+01 3.055151301111447637e+01 3.120570695637199776e+01 3.061479651715449890e+01 3.170465105291083319e+01 3.134184533427631436e+01 3.093886763606874979e+01 3.072256919054642310e+01 3.312298094936940629e+01 3.142394609723587351e+01 2.956670350558229643e+01 3.094807347725311431e+01 3.072566029700168855e+01 3.061647213823404812e+01 3.041502138452491621e+01 3.187032242659865133e+01 3.056248859957117148e+01 3.192397520366289854e+01 3.111397245841052239e+01 3.020530834028004108e+01 3.100989103954498205e+01 2.968734660087728727e+01 2.965203390501412528e+01 2.905921692776966481e+01 3.077043054501226038e+01 2.744919575437710080e+01 3.029281033316784999e+01 2.923638685303016160e+01 3.171785675776039781e+01 3.173761783411001858e+01 3.171671497257823091e+01 3.313001850741265741e+01 3.140990319413629095e+01 3.403307640886962560e+01 3.335826548122414437e+01 3.290694231610098797e+01 3.396053754283637716e+01 3.476375796895941761e+01 3.451129043829247678e+01 3.291553654825529662e+01 3.221025774565111277e+01 3.442074037747432413e+01 3.192845389048700966e+01 3.248985853806202329e+01 3.457493936988966965e+01 3.316000978447567604e+01 3.171580876098826707e+01 3.347643728883153358e+01 3.165252353785089312e+01 3.511005624248510060e+01 3.366931157543537267e+01 3.310597929600893963e+01 3.488741222630249439e+01 3.391193928597069629e+01 3.139640378199537807e+01 3.137512003013292983e+01 3.242788389878033684e+01 3.297954737356177191e+01 3.174804236174421135e+01 3.002037655837045094e+01 3.282497621102646690e+01 3.084468552041240486e+01 2.962044470057436740e+01 2.998909793206130558e+01 3.147176200963246018e+01 3.005974715080922266e+01 3.160867260271728085e+01 3.023982870967289571e+01 3.220700858447244030e+01 2.967385843587721084e+01 3.317304587147624062e+01 3.143781893785126513e+01 2.853818684196909317e+01 3.113920114880536261e+01 3.090581052113908811e+01 3.120211714149177951e+01 3.031549577134295959e+01 3.242598504610462840e+01 3.289662654211420545e+01 3.420611517506254984e+01 2.980803732522394256e+01 2.991569570210097950e+01 3.222707098137279047e+01 3.035011753460970851e+01 3.297324237738121866e+01 3.219322647382253422e+01 2.876455923972139317e+01 3.044901827976937980e+01 2.923390479874069570e+01 2.982101263667740909e+01 3.021066853132497343e+01 3.060674804815571548e+01 3.088627862989357453e+01 3.038851835810384827e+01 2.984984679329209101e+01 3.006855336631427988e+01 2.999619089007392958e+01 2.895387264873068389e+01 2.975755527805310408e+01 3.012989667239634883e+01 3.210481569348213782e+01 3.056566573175109980e+01 3.106948761384341040e+01 2.970305742154581097e+01 3.006579016671957305e+01 3.106378342330850728e+01 2.990848715981686468e+01 2.986691430874147457e+01 3.175301853588095469e+01 3.048048489226872348e+01 2.883749432914196120e+01 3.267136878065197436e+01 3.216660712967777869e+01 2.885612882654402611e+01 3.106516275301175867e+01 3.103136796931508457e+01 3.079956113883415725e+01 3.188358335795886234e+01 3.347972032485123606e+01 3.113891380163063616e+01 3.069187004338165536e+01 3.091061482086695733e+01 3.292213852088869430e+01 2.838302270801614924e+01 3.245677284533451257e+01 3.168802544835027035e+01 3.531890772978047721e+01 3.246302330134155767e+01 3.236506174238346034e+01 3.008667451437579032e+01 3.329590474917917930e+01 3.426802140211291459e+01 3.445230194364456366e+01 3.359053413182614634e+01 3.339115733984282741e+01 3.190983417957077961e+01 3.423051170576025015e+01 3.327223624527137957e+01 3.309831455831957214e+01 3.304639416704709021e+01 3.423044327754105609e+01 3.270949188403797336e+01 3.429087325915875795e+01 3.259552227696903515e+01 3.405066568584425113e+01 3.273625580768259624e+01 3.343647229487756789e+01 3.244655506555417190e+01 3.453012986996768774e+01 3.267461350516850871e+01 3.367866012779597185e+01 3.462230409050886948e+01 3.606299155037277160e+01 3.408158705473150007e+01 3.493286516237744621e+01 3.435774094606398421e+01 3.475689530466066657e+01 3.464322767196081543e+01 3.419907257926348620e+01 3.509049070401601256e+01 3.451677727993579481e+01 3.458887420176250771e+01 3.396201276518750944e+01 3.181505646572598067e+01 3.159362756868847910e+01 3.487478744611843240e+01 3.342551139290570461e+01 3.265814779321715378e+01 3.246471335486609888e+01 3.504495809749678159e+01 3.485368609948067586e+01 3.359376871840674283e+01 3.208401798785331493e+01 3.480119264649975008e+01 3.650858096669210084e+01 3.623267065617923777e+01 3.628057730510240475e+01 3.569274317947892428e+01 3.673736011416649205e+01 3.525873362915140063e+01 3.678546520683713084e+01 3.598326749126299262e+01 3.627445132323914123e+01 3.729119170746648138e+01 3.604001863377587256e+01 3.598884846942376470e+01 3.392000706498702556e+01 3.377698978109584260e+01 3.458296658508692190e+01 3.618238646898885236e+01 3.252092400612641399e+01 3.299927888526637076e+01 3.508925581757000600e+01 3.537926642762234053e+01 3.514640266328814988e+01 3.574707462734347274e+01 3.528764187112627582e+01 3.679013825025567286e+01 3.471644002672714180e+01 3.780274672617792930e+01 3.708775165795667306e+01 3.434692238334947945e+01 3.582217786095868917e+01 3.847458799561418630e+01 3.717073339585322600e+01 3.642778149989601388e+01 3.746410659775483509e+01 3.756641472923028147e+01 3.457947483718288595e+01 3.624099530301000271e+01 3.635777801387502706e+01 3.904299103909528412e+01 3.718786914390361176e+01 3.695825878480889770e+01 3.280405776828016684e+01 3.594036692534906052e+01 3.712181643714906443e+01 3.487925509905993238e+01 3.637082168717370934e+01 3.782495109110929832e+01 3.770416394199610011e+01 3.753174154302958243e+01 3.635203914368228340e+01 3.733794091760015021e+01 3.728575882741014880e+01 3.625220508751010584e+01 3.836477834900910722e+01 3.735527858034856763e+01 3.888336152225610931e+01 3.767841678666142258e+01 3.676187055805353054e+01 3.548541814767506963e+01 3.743651371675309036e+01 3.580140392534377014e+01 3.836575888323203998e+01 3.716762242370189284e+01 4.009045215726983713e+01 3.964867418719630621e+01 3.762732320703981514e+01 4.010970277759808056e+01 3.888899592870601651e+01 3.901695352528540184e+01 3.913124139907601773e+01 4.017867220616120250e+01 3.813486597910035414e+01 4.202400012507231253e+01 3.874954442835021240e+01 3.761295516998560373e+01 3.795086008461420590e+01 3.913005866298727398e+01 4.134598854326963391e+01 3.765901036642306110e+01 4.160488289890223257e+01 3.850819341019490594e+01 3.965126496372871401e+01 4.086242926266785958e+01 3.971346008655140736e+01 4.020232604201834903e+01 4.061846892663134412e+01 4.094465357163309704e+01 4.077941206903537363e+01 3.989693975241981860e+01 4.192583253826767731e+01 3.965460004422217821e+01 4.065438843336560382e+01 4.272862440187410726e+01 4.277623214638049376e+01 4.170549572125264604e+01 4.049602793624622876e+01 4.014581916030277853e+01 4.021013900966180898e+01 4.104068351510340307e+01 3.943399031407616206e+01 4.111477012721353219e+01 3.985372111433567710e+01 3.951301963642200832e+01 4.193884302239003858e+01 4.162381443955146665e+01 4.194894624578797959e+01 4.151426419638218590e+01 4.056606790172535426e+01 4.177669895533916389e+01 4.238364842822481648e+01 4.258878370972377070e+01 4.362523251253323053e+01 4.213737426122978746e+01 4.132726575260410584e+01 4.027697476569047552e+01 4.434238067799432770e+01 4.125995646858942223e+01 4.443136965070049627e+01 4.193734927971725313e+01 4.320451351120517813e+01 4.160319829898829624e+01 4.201334978799273046e+01 4.295234110544375739e+01 4.170138890631469053e+01 4.344842611720302017e+01 4.303161885583200785e+01 4.452937279199508680e+01 4.212490770132156115e+01 4.193898048343049823e+01 4.331985099953089957e+01 4.389167833571404742e+01 4.217542183829900893e+01 4.255592073519678564e+01 4.357955089412707395e+01 4.396373039334993393e+01 4.495166118614996265e+01 4.534377105999003277e+01 4.344658530634295346e+01 4.246226726492358949e+01 4.455202971033011039e+01 4.206128708056144916e+01 4.181895176430656846e+01 4.359448877129293010e+01 4.286449225352429693e+01 4.216908267973114732e+01 4.421536260674276519e+01 4.296652273569400649e+01 4.251033194918760927e+01 4.126081373232497640e+01 4.290023085767025179e+01 4.171369781497551088e+01 4.099496035057863708e+01 4.274619683915778978e+01 4.303070659430036216e+01 4.305014638970567376e+01 4.252617908978128725e+01 4.208514105051887100e+01 4.198106718494410217e+01 4.198586081972191408e+01 4.280053774788294874e+01 4.399020125445222362e+01 4.340090428955767976e+01 4.226580494780832709e+01 4.178540973781372259e+01 4.220393850276813197e+01 4.227410691592277203e+01 4.127164689285849164e+01 4.119324995517784060e+01 4.029960263872678894e+01 3.942126235961464431e+01 3.969993194800382952e+01 4.125352955650415510e+01 4.169165807004293356e+01 4.132932281528248808e+01 4.053981936372596806e+01 3.881411584216451871e+01 3.910259756239872786e+01 3.874516009716326437e+01 3.967604119271468477e+01 3.889034907950144770e+01 3.914843107821285884e+01 4.072035758099831781e+01 4.005269531039353126e+01 3.839334643071772746e+01 3.795171825641557461e+01 3.894864267494540400e+01 3.922896681217117987e+01 3.915926404340815026e+01 3.890778405965551201e+01 3.985870869628990221e+01 4.104582510127335837e+01 4.008885089929233914e+01 3.877462254509740092e+01 4.017977432645920999e+01 3.761461653997558585e+01 4.050420997259423928e+01 3.979722812214670569e+01 4.063278121756464856e+01 4.061206970997835697e+01 3.923161159454747349e+01 3.880890750905812325e+01 4.014903969734614009e+01 4.164482066998234444e+01 4.096117498120602818e+01 4.122355421368489203e+01 4.133315088915516355e+01 4.066865885210893339e+01 4.145910015828958706e+01 3.921217760666070973e+01 3.974653542966323982e+01 4.200609415146597314e+01 3.666187323371890017e+01 4.192197579437680588e+01 4.105876338508484480e+01 4.223053016209249222e+01 4.106184388837261423e+01 4.102199241114085027e+01 3.935868568689541291e+01 4.183332910886340272e+01 3.920301434395304341e+01 4.092190993450612524e+01 3.968492493854824232e+01 3.941285158419115220e+01 3.929838607646466642e+01 3.979894706170198759e+01 3.970742117130920690e+01 3.980962357237031313e+01 4.090372586573295877e+01 4.308581903222756182e+01 4.111490388486424763e+01 4.063987284788134247e+01 4.261543812375509788e+01 4.236360718557977378e+01 4.182042360275145398e+01 4.113794805350349293e+01 3.964724523659480582e+01 4.061340254001557781e+01 4.117499400042504476e+01 4.052374296369178808e+01 4.126246772332533652e+01 4.300988730577156360e+01 4.048505225053169454e+01 4.151682340377789870e+01 4.194071507573146818e+01 4.021318035094322596e+01 4.162948222624893191e+01 4.070013880798457251e+01 4.497253347398049783e+01 3.774059519787124373e+01 4.187569735911718283e+01 4.273881066529307304e+01 4.331052476936931583e+01 4.483489829088383516e+01 4.346197135110950427e+01 4.308810778630322602e+01 4.403364786137233011e+01 4.346130953014939990e+01 4.288375715873152672e+01 4.321604010658338524e+01 4.202312303522791126e+01 4.240206509455138928e+01 4.108703494444917226e+01 4.434160853644929290e+01 4.437930675916435774e+01 4.477691896923698778e+01 4.216067367566284929e+01 4.168133112908626714e+01 4.402321662129266855e+01 4.326497035453090234e+01 4.219115765759591596e+01 4.308205200976777149e+01 4.754743582233408716e+01 4.395586273093006469e+01 4.408284289647025389e+01 4.179220467043786158e+01 4.372942630645520268e+01 4.195321282089217618e+01 4.183984216968783443e+01 4.377299273729781959e+01 4.398295334117572963e+01 4.400261092362472226e+01 4.164777776293012579e+01 4.413092031428771378e+01 4.171115257902506102e+01 4.490272230778459317e+01 4.301116792394063282e+01 4.280109316913538464e+01 4.634157734219227365e+01 4.707111495510894628e+01 4.640888684373973661e+01 4.328678611189333481e+01 4.558762940018476684e+01 4.521865385498436041e+01 4.732991926440742247e+01 4.458493591871861383e+01 4.640412793142067471e+01 4.502319868538130265e+01 4.491131126190174427e+01 4.577315935295933969e+01 4.352024652402783289e+01 4.533841295684086248e+01 4.461621560982051449e+01 4.373254660161273222e+01 4.549767765455165858e+01 4.472396098760680161e+01 4.534263997584513817e+01 4.621537912981496277e+01 4.561905685831914070e+01 4.724517354468474650e+01 4.739676241145456714e+01 4.677447834597212051e+01 4.724614690917410087e+01 4.549148640034106705e+01 4.447218710016947085e+01 4.628667730241882339e+01 4.689090223446395811e+01 4.809376876352777685e+01 4.645711787641325685e+01 4.575588543475661396e+01 4.503102971540441501e+01 4.761615493698392498e+01 4.865865924181329660e+01 4.745323658181482074e+01 4.609454143479165111e+01 4.618377320445947021e+01 4.803269633277440676e+01 4.501095992017715020e+01 4.757411820490158050e+01 4.482573308982055948e+01 4.361411040000600536e+01 4.687268404967508673e+01 4.481991244904489236e+01 4.243624674676817676e+01 4.690604864374058280e+01 4.436679990115440830e+01 4.652448833338657863e+01 4.600370338589024755e+01 4.584796610457052424e+01 4.410656138874673360e+01 4.568485292933647202e+01 4.634080675231731306e+01 4.488909285003534677e+01 4.500964823176315122e+01 4.412935285661624363e+01 4.485808307287670971e+01 4.434546212837859258e+01 4.688419930172225492e+01 4.468546744843543905e+01 4.635487340780387910e+01 4.645576744894315624e+01 4.412393197861582905e+01 4.450933466533845717e+01 4.555130886797869749e+01 4.338946726972589119e+01 4.489921401283846336e+01 4.554217823879696425e+01 4.651327881633441308e+01 4.573138775921847810e+01 4.507459956009508062e+01 4.275386722747082047e+01 4.432417994509003023e+01 4.256518941242406839e+01 4.380019374555310208e+01 4.306605332410008202e+01 4.132418110338506523e+01 4.358416009963540461e+01 4.320597198307304154e+01 4.422015498839228798e+01 4.207524696690197885e+01 4.346241421010422101e+01 4.179853476649272892e+01 4.321825910963697481e+01 4.290825563145797616e+01 4.302073352075932888e+01 4.356451116992882788e+01 4.159501639852138766e+01 4.125718102044064040e+01 4.211032868487856717e+01 4.143820113202900046e+01 4.312731084667313297e+01 4.264329460929113935e+01 4.441821447340625184e+01 4.618607149552963875e+01 4.621560650588389763e+01 4.395767804518106203e+01 4.555574553004370131e+01 4.403080904840724230e+01 4.495908450845814031e+01 4.381553331940214235e+01 4.297815404193652000e+01 4.370071502204962144e+01 4.451682901933426706e+01 4.444903593589315705e+01 4.437794374655378249e+01 4.411265390878209303e+01 4.336818241771304372e+01 4.219549117128921978e+01 4.296131009143043400e+01 4.319784000127719992e+01 4.132083853216601455e+01 4.360482895788582880e+01 4.395318561077665009e+01 4.247243429933015335e+01 4.319727249795064239e+01 4.316630688025151130e+01 4.406058954439914288e+01 4.393705905189754191e+01 4.322832033231895821e+01 4.264605340810973644e+01 4.367757486838095105e+01 4.205375288844216186e+01 4.273888825517059331e+01 4.317981737375483675e+01 4.580920929855118118e+01 4.506059562208437796e+01 4.547392997075234433e+01 4.577035577241001363e+01 4.307068466910100568e+01 4.401125266452351070e+01 4.282834972181108668e+01 4.321546866408766618e+01 4.596985544469330165e+01 4.240544068568240732e+01 4.482633730319011534e+01 4.735290249448506472e+01 4.645334218180035890e+01 4.572073738959763745e+01 4.583953114741171930e+01 4.516163545256863898e+01 4.694628104999819840e+01 4.785170982017788788e+01 4.647979897090196744e+01 4.717903052371307382e+01 4.676571782222539753e+01 4.613108874300195339e+01 4.908795519736310098e+01 4.695080267299774590e+01 4.928473446844743222e+01 4.682344536326967699e+01 4.849720563353384506e+01 4.944654785073594638e+01 5.008694644239707827e+01 5.026325630635022890e+01 5.255413447063138932e+01 5.056276633525926201e+01 5.389317477546961044e+01 5.376269827465701212e+01 5.577895130321795847e+01 5.242822508547804006e+01 5.339627357354247295e+01 5.178587047727649662e+01 5.344098776860133171e+01 5.506016969350545054e+01 5.512818643441456601e+01 5.520693328596705385e+01 5.598061752168202077e+01 5.486032355829787122e+01 5.561076251652255564e+01 5.657424813847055844e+01 5.775930787664691479e+01 5.299293941025499777e+01 5.701639573464214550e+01 5.878687073058820545e+01 5.729214186604946235e+01 5.727873579516017344e+01 5.430771470635279741e+01 5.429537723321869436e+01 5.403338406304757768e+01 5.664580275680238231e+01 5.508210089565086776e+01 5.715628337866900210e+01 5.712250802039111619e+01 5.462112034744480127e+01 5.855938322961675624e+01 5.837334940255107085e+01 5.665740445591969632e+01 5.875954305919447052e+01 5.466435572148869682e+01 5.661748674843283169e+01 5.533132125462893214e+01 5.895489594211138495e+01 5.742735300319991154e+01 5.767053745198387560e+01 5.782611838738979770e+01 5.411239774278283221e+01 5.540731657279367539e+01 5.725353754378452464e+01 5.745097456185480667e+01 5.665870378311233679e+01 5.745817792846774807e+01 5.986287545701920720e+01 6.172180073185775484e+01 5.823944157578993952e+01 5.686234766683210751e+01 5.917619202547891888e+01 5.715111539236445282e+01 5.836568413810148570e+01 6.182173211899379339e+01 6.078625260064212199e+01 6.147305417627884339e+01 5.797896521581944995e+01 6.164284012984040118e+01 5.963237910936148012e+01 6.050791008118007142e+01 6.005936695195033082e+01 5.979302030127115586e+01 6.200109882430335517e+01 6.114476761159131968e+01 6.048898685217030646e+01 5.932922817886077382e+01 5.850092392244533812e+01 5.951926238817036818e+01 6.032323255814593921e+01 6.006573152862264919e+01 6.313805336009995273e+01 5.861490419063925117e+01 6.011776765613824125e+01 6.010260236585260429e+01 5.936947919294192388e+01 6.087258679653245963e+01 5.946520657551882039e+01 5.984861967216589562e+01 5.778212753896757192e+01 6.139027386534372965e+01 6.179896673096206428e+01 5.855167501461331625e+01 5.879756864505743152e+01 5.933482341908312918e+01 5.863705484425763359e+01 5.817919950295840437e+01 6.108685504165257640e+01 5.901630229771967606e+01 5.838272527704233283e+01 5.839304056198050574e+01 5.672526192874097717e+01 5.790213179928114329e+01 5.978889743463045647e+01 5.874185528011923196e+01 5.886808248531796295e+01 5.983022076003861400e+01 5.878283758176738161e+01 6.100005819704463050e+01 6.019993568630317071e+01 6.167793416022148989e+01 5.843591244243172866e+01 6.004546716297749498e+01 5.840185354936510009e+01 5.849753706671857145e+01 5.987770157872773069e+01 5.975445212109100623e+01 5.730612308763006268e+01 6.054235367620023567e+01 5.930841660549078398e+01 6.035301727611072664e+01 5.830527372987619827e+01 5.952130190945914734e+01 5.896278025380076571e+01 5.763103341195456153e+01 5.845117009289276666e+01 5.775693019647265913e+01 5.721083306525887480e+01 5.823413747665391327e+01 6.156554046213776132e+01 6.251341072220196082e+01 6.042559346613024474e+01 6.146133762359228569e+01 5.943221653287875483e+01 5.966669554222729488e+01 5.795964117122010606e+01 5.755098106323539042e+01 5.743429079533004966e+01 5.784856314631238661e+01 5.852136095392537385e+01 6.000161122676696124e+01 5.783703084765506475e+01 5.820445029686582217e+01 5.838853054559954359e+01 5.730732602392836839e+01 5.961263134819735399e+01 5.797162201923976710e+01 5.902700339849229749e+01 5.782474441779891805e+01 6.035503153032995272e+01 5.960699772469554603e+01 5.780064378948796389e+01 6.105181471243736979e+01 5.882886984700161292e+01 6.133649579478716873e+01 6.033082959408421431e+01 6.031122759346063589e+01 5.986768731677771882e+01 5.808793937425696186e+01 5.934470685638200393e+01 5.746361356643959084e+01 6.014675109433510158e+01 5.737696094686063475e+01 5.997394240974542612e+01 6.094249735789571076e+01 5.807187756587310190e+01 5.846432739468117745e+01 5.869956620711158735e+01 5.832048907101911794e+01 6.304999949161313566e+01 6.182201416557698082e+01 6.047911264833484779e+01 6.089318351253327677e+01 5.976415734597686225e+01 6.143428801268902362e+01 6.075004180776707585e+01 6.022968736436194348e+01 5.883441977734036499e+01 5.945795992825725307e+01 6.281641828035453301e+01 6.052842854070440382e+01 5.992600076991249125e+01 5.908670772042241737e+01 5.960475916747883929e+01 5.924463845021544728e+01 6.008713148392610748e+01 6.077761613266198282e+01 6.089141799146786838e+01 6.093136241503556505e+01 5.988351056400816930e+01 6.097428419892334972e+01 6.129583670714643517e+01 5.882792056431577521e+01 5.973223775578686912e+01 6.107659595845198908e+01 5.985656455594170922e+01 5.798510603322817047e+01 5.868217468010936244e+01 5.900176366905937897e+01 5.958389795552391632e+01 6.079679838935805236e+01 5.891234154907836995e+01 6.027848678108567526e+01 5.734026991730773659e+01 5.899037887978032302e+01 5.923201733146100167e+01 5.957897211130863013e+01 6.427137934480258252e+01 6.068240237304565454e+01 5.862889550720662157e+01 5.982657759463790370e+01 6.274442921144873253e+01 6.085344976870010925e+01 6.321108609560818792e+01 6.218146864898957205e+01 5.961956468927892416e+01 5.984021986243658375e+01 6.022532156061317465e+01 5.822340878885408699e+01 6.021534721491923392e+01 5.684708723655528217e+01 6.070432990697976550e+01 6.049233776637002080e+01 5.833016860576677942e+01 6.045397280575197385e+01 5.983390839620143709e+01 5.835647804293911634e+01 5.907882708532017091e+01 5.700933470312450169e+01 5.876191343790851818e+01 6.048498221142282461e+01 5.878112084030893669e+01 6.214292035430369054e+01 5.985458983495925622e+01 6.011591179247384531e+01 5.934511386576823355e+01 5.929516192637827743e+01 5.984306294044485242e+01 5.920838695633537441e+01 6.046782051757859477e+01 5.902248384932292424e+01 6.098144243008311349e+01 5.858557765119103067e+01 6.053990719725415914e+01 5.922802763466874865e+01 6.032736688465299579e+01 5.952690564203410162e+01 5.862592026243689958e+01 5.788570251610705952e+01 5.926202563446913985e+01 5.865081513265072743e+01 5.987744540546582073e+01 6.087233203022607597e+01 5.964735164011549529e+01 6.101784775132284722e+01 6.101672587091236721e+01 6.083128914149250477e+01 6.037971437423495047e+01 6.039828424609633117e+01 6.025404948122758952e+01 5.991695678300384031e+01 5.836392709674354506e+01 5.874063626633392943e+01 6.013094299893626271e+01 6.033551348212212417e+01 6.054165882311982472e+01 5.979639388888177365e+01 5.990058303568087439e+01 5.928765513121612685e+01 5.787729105175323241e+01 5.878624645819124339e+01 5.831718898856935596e+01 5.802028414782319032e+01 5.679709880070483052e+01 5.784743522412274075e+01 5.698917883140461527e+01 5.837432432700898488e+01 5.904259349381776900e+01 5.718687147300035889e+01 5.904104749732072577e+01 6.114835898368470879e+01 5.954954239104951341e+01 5.995981544263948848e+01 5.692351133731146717e+01 5.672572507676878928e+01 5.627886395280846443e+01 5.786799513648362137e+01 5.782392132219860059e+01 6.005744345545912211e+01 5.906452831964102757e+01 6.036108569477842423e+01 5.788231003167772570e+01 5.660569890149096750e+01 5.723164060110000406e+01 5.851353571285292077e+01 5.737248596199281536e+01 5.761672993313057844e+01 5.945506376014660788e+01 5.891462547042333853e+01 5.579124348506691433e+01 5.665938979794680108e+01 5.751140557294802846e+01 5.852583243287996595e+01 5.721085812426114359e+01 5.882213201650803569e+01 5.651437792034715812e+01 5.781098513618331225e+01 5.722309651438537514e+01 5.570284300473927175e+01 5.697070256893655227e+01 5.677188076058305199e+01 5.743193643428227801e+01 5.472236618479605852e+01 5.607252554562951730e+01 5.619698605175068451e+01 5.609143060039762929e+01 5.618182490813469343e+01 5.475327543046179102e+01 5.715277909096266029e+01 5.884538125831989674e+01 5.480636815743019241e+01 5.472500580529690239e+01 5.490522090222351892e+01 5.474473052852768262e+01 5.444607397562658946e+01 5.526382932772838785e+01 5.407638163891490279e+01 5.646301440175349740e+01 5.393053994619864255e+01 5.335690650930555279e+01 5.420801611022940136e+01 5.610779572785580172e+01 5.371815735702138284e+01 5.382267010520498474e+01 5.500345626668649857e+01 5.459447748415669110e+01 5.653350801285073146e+01 5.433958781509243607e+01 5.539831517464282484e+01 5.645195389657310869e+01 5.485835057805277160e+01 5.640614255525898812e+01 5.538583377651977457e+01 5.443681231875939375e+01 5.738588882321036522e+01 5.504696376730991147e+01 5.472100429162083657e+01 5.608225570910831692e+01 5.624137859008475004e+01 5.355156707640205127e+01 5.367537272678208637e+01 5.296958552709918422e+01 5.589648030755672892e+01 5.417155410724698328e+01 5.356520865281820676e+01 5.587804684698315327e+01 5.416703860760350153e+01 5.465596766433769460e+01 5.560010405998040994e+01 5.703939977049337529e+01 5.742594979238096187e+01 5.884771383263362310e+01 5.902532615446660458e+01 5.770000831351814696e+01 5.766875782278921747e+01 5.572690131637593680e+01 5.747072119247277300e+01 5.763807568218835797e+01 5.812367520089135553e+01 5.798514804916325005e+01 5.958604923753177474e+01 5.826498450408373486e+01 5.969460569278835038e+01 5.908218900602697943e+01 5.963745335806177650e+01 6.051817081917129570e+01 5.913230576174617426e+01 6.074576163815902419e+01 6.067504330914793798e+01 6.106645974733581994e+01 5.819210930880261401e+01 5.889312998659585219e+01 6.107300089046079705e+01 5.962945685769398807e+01 6.099847611023469796e+01 5.917343882821714374e+01 6.178071449409073779e+01 5.900554285721545966e+01 5.827942748547260976e+01 5.716655211966830308e+01 6.123869694848863077e+01 5.816712985331403729e+01 5.984697344865701041e+01 5.784580372442478335e+01 5.799134127759019464e+01 5.948498879213072854e+01 5.825265928920546799e+01 5.741238370305441663e+01 5.944454228243830585e+01 5.800430607778211822e+01 5.868036622025070415e+01 6.022307886827865531e+01 5.931321358439184621e+01 5.833116461078034831e+01 5.837454120611840125e+01 5.810837145542843274e+01 5.675940498201300954e+01 5.753925981645755883e+01 5.624018567096159416e+01 5.684765877471233608e+01 5.964579776513501486e+01 5.648055401405091658e+01 5.568902923990990672e+01 5.669240203198067718e+01 5.821832430168909411e+01 5.564735795017608666e+01 5.553927561168978855e+01 5.842948950828188970e+01 5.557212632066098479e+01 5.658822624666237289e+01 5.501644191732437150e+01 5.506772761285122897e+01 5.764472068544689165e+01 5.785683172260544893e+01 5.753310190297065674e+01 5.899908528365315163e+01 5.707185124615047300e+01 5.644166455407756899e+01 5.954323147460881671e+01 6.066208400029023551e+01 5.810757755001500868e+01 5.961966472992935451e+01 6.117885561910383529e+01 5.929970676262409768e+01 6.136112304964365904e+01 6.208249136976891691e+01 6.199012624963322082e+01 6.153441969360615360e+01 6.024400459326459156e+01 6.229586704086274551e+01 6.123628325536454753e+01 6.066694463432313711e+01 6.017540906907776588e+01 6.112012706803855622e+01 6.066206102841084657e+01 6.229018360142340072e+01 6.203252281413197977e+01 6.099702397389440023e+01 5.957951650686353418e+01 5.961259383642226339e+01 6.253118590270612742e+01 6.088880527822126965e+01 6.219463218199995680e+01 6.269010648324098867e+01 6.233797871985751016e+01 6.121754353713529895e+01 5.905763862822495014e+01 6.133203775108832190e+01 6.266825412451270694e+01 6.150971894126018924e+01 6.022461764756450009e+01 6.157156907140010560e+01 6.245374979365396939e+01 6.374665933142026120e+01 6.477350814841507542e+01 5.987275806179018645e+01 6.328566681132141269e+01 6.210435584951971322e+01 6.153486379587066324e+01 6.148191752729673709e+01 5.953443380111886540e+01 6.298591582385800791e+01 6.122552879759722799e+01 6.267955604608989262e+01 6.271913803620962824e+01 6.023815387605743155e+01 5.949791625087847535e+01 6.122528056929497353e+01 6.269376137982098385e+01 5.862387784193879980e+01 6.051981063559313156e+01 6.046581792476607120e+01 5.841621997262116395e+01 5.886335030078107877e+01 6.047906765195790513e+01 5.892569750852583610e+01 5.923068617135063363e+01 5.893456724927202117e+01 5.869448412991540920e+01 5.831135149886314650e+01 6.003518534887727753e+01 5.961932105119208103e+01 6.007058411956622734e+01 5.827680285995510445e+01 6.167771870514483368e+01 5.960576535587347280e+01 5.669410694720426847e+01 5.787878776498840949e+01 5.662533294512748228e+01 5.961535634881333579e+01 5.873891366108669132e+01 5.789407565461656446e+01 5.724523163301545026e+01 5.696646379790264803e+01 5.827202279378689553e+01 5.820107304622193567e+01 5.499591041983504880e+01 5.745062245376187349e+01 5.879462697567367258e+01 5.849922625727467107e+01 5.632906071272498849e+01 5.957925375124916911e+01 5.638572005850443958e+01 5.559780145646796967e+01 5.768027484640728630e+01 5.537130109800113331e+01 5.681502318821915765e+01 5.628456250898690882e+01 5.564795142477534995e+01 5.656147333658188359e+01 5.637821991003883682e+01 5.498370032957534193e+01 5.865697468595401176e+01 5.438693695987533516e+01 5.508170509605071885e+01 5.498301206463602853e+01 5.619284749472281248e+01 5.642703032067450408e+01 5.502751713838575398e+01 5.770547744070523777e+01 5.485545345931706152e+01 5.489219950490362265e+01 5.543544038124058915e+01 5.571163637636913535e+01 5.556607470674951088e+01 5.563876742092779892e+01 5.784551230019706480e+01 5.893606081458504065e+01 5.757647476052460433e+01 5.749018852451414574e+01 5.734237816381940434e+01 5.731767138730456423e+01 5.711036280525243569e+01 5.805660837217448034e+01 5.810171686464905605e+01 5.873867264093133400e+01 5.893013546793329738e+01 5.734919702098487448e+01 5.837045826250314207e+01 6.015349139174431059e+01 5.683782501075047833e+01 5.755922156734725803e+01 6.157683648706647261e+01 5.816507071084745917e+01 6.044520668288409837e+01 6.065884207114708460e+01 6.021861256520746508e+01 5.878234879437444960e+01 5.817773252475018353e+01 5.999988367309018145e+01 6.000429682264183384e+01 6.053993954748537476e+01 5.893117441387150279e+01 5.860742606472160787e+01 5.968369783125897499e+01 5.685108665711403120e+01 5.902228828137720740e+01 5.813890722549754031e+01 5.890871046615743722e+01 5.977112037750595164e+01 6.088722767130677482e+01 5.811449304185848774e+01 5.883885084629481099e+01 5.769274094394260288e+01 6.110064773938982796e+01 5.791340246588148233e+01 5.702271598121891572e+01 5.771382381898705205e+01 5.769034599864527735e+01 5.841520550016897317e+01 5.842602068998474607e+01 5.845657701257704986e+01 5.955777667160038646e+01 6.006644902723564883e+01 5.819315297081513449e+01 5.923487536327599656e+01 6.050386691407747719e+01 5.886353035355825369e+01 5.808181711956097359e+01 5.919923815933638167e+01 5.864129687661694135e+01 5.850696403598206530e+01 6.000242094560631756e+01 6.219351652197866542e+01 6.223971036810844026e+01 5.891797661966627686e+01 6.104796989228910320e+01 6.236816779140720257e+01 5.967157444001463773e+01 5.978793187272487586e+01 6.007235825493744130e+01 6.042286061231876459e+01 6.329103390735305368e+01 5.920445013761042219e+01 6.247358237437099149e+01 6.408165334339058461e+01 6.153990594431942895e+01 6.165849800456826557e+01 6.313954298458101988e+01 6.393018578730380597e+01 6.527906235111277056e+01 6.341915884626229882e+01 6.558916864253335177e+01 6.259845729019981064e+01 6.278672114035403951e+01 6.358612523724306698e+01 6.574620287647741179e+01 5.901450665968840070e+01 6.070035826614827101e+01 6.092481492483041450e+01 6.231331814502060240e+01 6.416373298273070702e+01 6.102235586251829602e+01 6.301443390322133098e+01 6.307451152635181302e+01 6.031658776491979523e+01 5.996831435066685856e+01 5.837754549122178815e+01 6.187017750722149856e+01 6.149510249314560895e+01 6.238219856806970398e+01 5.924507444566692982e+01 6.246373528419070453e+01 6.104122293778857511e+01 6.247745223676067639e+01 6.189392761308864266e+01 6.249240078942445820e+01 6.417897280895711276e+01 6.084722183976599297e+01 6.034470939742878670e+01 6.046504769115375666e+01 6.181469819735305293e+01 6.349261544142775193e+01 5.959157656967248329e+01 6.002717080025679053e+01 6.268668460048626656e+01 6.152616218157829309e+01 6.110268497977677526e+01 6.115774103928848859e+01 5.989200767968581118e+01 6.356959975133520402e+01 6.030111826901121930e+01 6.079903471974665763e+01 6.162336862786969505e+01 6.173692660681371791e+01 6.087164368872586806e+01 6.217427315393886289e+01 6.326019825379655259e+01 6.097845935200216871e+01 6.469500130308522046e+01 6.348039610005933042e+01 6.231833821592073264e+01 6.087451502163478523e+01 6.225575054872563641e+01 6.315018496548018589e+01 6.227548120881776583e+01 6.630555742701572797e+01 6.383945988666115312e+01 6.333205530462508648e+01 6.316675190982332566e+01 6.463493165946646002e+01 6.662325299915761434e+01 6.390091482338302598e+01 6.485380301093181288e+01 6.373187097941438140e+01 6.138307133662463855e+01 6.325718314077094107e+01 6.517861930734122211e+01 6.427260978311777251e+01 6.125884375010303984e+01 6.331498890638703614e+01 6.279190512178220018e+01 6.351990620467264392e+01 6.261920487317964046e+01 6.318127019113135390e+01 6.211764323139241384e+01 6.000427812047047382e+01 5.950159344945831208e+01 6.079473728445832847e+01 6.213875905319513748e+01 5.957052629891219198e+01 6.176198673783226667e+01 5.998434112553465525e+01 6.135528114252115728e+01 5.649551218873000380e+01 5.910790647126137287e+01 5.724999453439051678e+01 6.042583753780840539e+01 6.088775447154566223e+01 5.933326519470589488e+01 6.113846523671472966e+01 6.222329529143923565e+01 6.215820183212412786e+01 6.279082888219592462e+01 6.270852372063649227e+01 6.011216066773399547e+01 6.274300297340760579e+01 6.105408485938487217e+01 5.936084615765167172e+01 6.228137983289384749e+01 6.103970607856354746e+01 6.412429123300935885e+01 6.354681337764719729e+01 6.265070975300486822e+01 6.327794502553019385e+01 6.622354522342666883e+01 6.333210914963506610e+01 6.260321726878768800e+01 6.181861690864162995e+01 6.458784558037886825e+01 6.556510207012090063e+01 6.674619237394712457e+01 6.408974803269272513e+01 6.145170941565297085e+01 6.144824475517781792e+01 6.257685601961215127e+01 6.124867666959564616e+01 6.150001282253122525e+01 6.147306722542745661e+01 6.005960641464886152e+01 6.088605923771867623e+01 6.145079231505399520e+01 6.395229033049149336e+01 6.257094266718451792e+01 6.144824345203885230e+01 6.535363266384540282e+01 6.269487519636490447e+01 6.305124460337876968e+01 6.137667953635364881e+01 6.378895679802207752e+01 6.066423925690687469e+01 6.264135466527574181e+01 6.155062920187113207e+01 6.265264968583494465e+01 6.239264484378914943e+01 6.043561242463429295e+01 6.087947963993831024e+01 6.169739604175069303e+01 6.171898059038294093e+01 6.246490055412579068e+01 6.326385609204300664e+01 6.275704284417288648e+01 6.407283981658478922e+01 6.281055025276138792e+01 6.283804137805702794e+01 6.547773557179317550e+01 6.430674313146670329e+01 6.490267913027622626e+01 6.411937917767880890e+01 6.229214665894999570e+01 6.494953901366262983e+01 6.576913254490945349e+01 6.374858570296259330e+01 6.530561018398704221e+01 6.536145532163294547e+01 6.294148133740014117e+01 6.428014133253707030e+01 6.534816341012836460e+01 6.256904983933918629e+01 6.586100299573223538e+01 6.596568270211457730e+01 6.254010821009725873e+01 6.243377690224241405e+01 6.292209508939908602e+01 6.387717448184694291e+01 6.300392866581084661e+01 6.607273278823006990e+01 6.333500160341971963e+01 6.364350337712119909e+01 6.429058312949163678e+01 6.365099978497159583e+01 6.373778806206231451e+01 6.493598068810145207e+01 6.438900851302997808e+01 6.470464507995994552e+01 6.249046256357775064e+01 6.433215467732297554e+01 6.300059502017329294e+01 6.467509462910372520e+01 6.209421487929637351e+01 6.347688880579693205e+01 6.107657952477870111e+01 6.280846079438108376e+01 6.284118988328189914e+01 6.308433821735594194e+01 6.474443080687009910e+01 6.218258540969951298e+01 6.360600250679547685e+01 6.157412169989992634e+01 6.208770067606941012e+01 6.587901833009344443e+01 6.355521941964779842e+01 6.281230425650110050e+01 6.184597877525646226e+01 6.165410228058812692e+01 6.312838882191010725e+01 6.418032629115306520e+01 6.226337000708080183e+01 6.248017585520116057e+01 6.343879572520228294e+01 6.341425571442722031e+01 6.322642269714759067e+01 6.226866073770857213e+01 6.453688432891989635e+01 6.245147253955872202e+01 6.142383093046876752e+01 6.417900809895196801e+01 6.250380183439789761e+01 6.481459193606720248e+01 6.397615514763358391e+01 6.206855065695585694e+01 6.551410588007099989e+01 6.326180509629295301e+01 6.589082154385855006e+01 6.319872630571146743e+01 6.679332260702848600e+01 6.354997465816751401e+01 6.547729760857619397e+01 6.724671129153531979e+01 6.624028875748282985e+01 6.533551277721150541e+01 6.453248679981898306e+01 6.233388150897746272e+01 6.413277950910479319e+01 6.463902089125278394e+01 6.585147620174805638e+01 6.108506084918192158e+01 6.363216051341190393e+01 6.537069602888449538e+01 6.342056967077168395e+01 6.418267991182111132e+01 6.645076430337493889e+01 6.568435763680237471e+01 6.417844741798212738e+01 6.372134910835710997e+01 6.385647719031030789e+01 6.338215466333542736e+01 6.484149047151042566e+01 6.193562997989198493e+01 6.523594680753140551e+01 6.350730398125350007e+01 6.570630021003648835e+01 6.520086826424464732e+01 6.571423953406025475e+01 6.621744356262060194e+01 6.600532544783904143e+01 6.560138909295805831e+01 6.579198545161426637e+01 6.665595474659814101e+01 6.482160183280669230e+01 6.567111767903510611e+01 6.348542397562219008e+01 6.551895102256101211e+01 6.651465691277141445e+01 6.660213304964372583e+01 6.655889760290844492e+01 6.673429965401470554e+01 6.660875947941738673e+01 6.810533160471145209e+01 6.342424069973942835e+01 6.434578225578314914e+01 6.259860801153598686e+01 6.327181302620747516e+01 6.584166978473098197e+01 6.625388332662205926e+01 6.454723083179696630e+01 6.448843946531771110e+01 6.306445515472438501e+01 6.824385273718351641e+01 6.524791524723495684e+01 6.489725979053625338e+01 6.597636977629444743e+01 6.575408768828872041e+01 6.686211117579159691e+01 6.503006618948610651e+01 6.593052971478863356e+01 6.160912432867250033e+01 6.396796476444572477e+01 6.393565746597441546e+01 6.151392195863846268e+01 6.129610658417421121e+01 6.348522544517945931e+01 6.492808315125787999e+01 6.456430158873345704e+01 6.331575216537883222e+01 6.361964565183984632e+01 6.252801853239383689e+01 6.108691320313368323e+01 6.070659248155730126e+01 6.103082066007127793e+01 6.103022259708761510e+01 6.060492429591364072e+01 6.347082933123351722e+01 6.252510356764719290e+01 6.205254257746712909e+01 6.074663327459465023e+01 6.041673293527160382e+01 6.278755607757448587e+01 6.196747476209085193e+01 6.135999332068841028e+01 6.068946429361126604e+01 6.189111737130860291e+01 6.537346401310490762e+01 6.364599248985172153e+01 6.322685987488682713e+01 6.173657841386391709e+01 6.266081756613151299e+01 6.183046775101771431e+01 6.377668174690334268e+01 6.024013085276112633e+01 6.461875513357323086e+01 6.538949126107929999e+01 6.439157773468275536e+01 6.363851460015143147e+01 6.528899331332100076e+01 6.467151273243702292e+01 6.266690313484265573e+01 6.291178526428944906e+01 6.481415933154441689e+01 6.386723958018101399e+01 6.164303004285159915e+01 6.548904460872633138e+01 6.217631158896507060e+01 6.478124951824958089e+01 6.379699708198270258e+01 6.042189804237864337e+01 6.383757340707923333e+01 6.012250990183681409e+01 6.517143550421252485e+01 6.274542540996803552e+01 6.344047410955192134e+01 6.377377460177827828e+01 6.376165912023347460e+01 6.436296106978021214e+01 6.417376167960115652e+01 6.420568012638204891e+01 6.321072544826687789e+01 6.436029151017881134e+01 6.352045194563309849e+01 6.282390851568374046e+01 6.457820227087303522e+01 6.368445868724944603e+01 6.298043217708523400e+01 6.582878856268246182e+01 6.319426107634521372e+01 6.287785899966718262e+01 6.486573727307005299e+01 6.331543014192077123e+01 6.306458720487304959e+01 6.360614353216219286e+01 6.280245733665570640e+01 6.525973336316626217e+01 6.214961092527536124e+01 6.376465698443266206e+01 6.272565594100149866e+01 6.393929678492578716e+01 6.446837325976797217e+01 6.375338048047205319e+01 6.207467939059483086e+01 6.296779513633419612e+01 6.330858384523431681e+01 6.268368810714820683e+01 6.575102993876866719e+01 6.422329988080575447e+01 6.302237393017009026e+01 6.181981560763507133e+01 6.189148304798153077e+01 6.371644083673005809e+01 6.241056348789677344e+01 6.128019923890867915e+01 6.128698759289317621e+01 5.923179561253512304e+01 5.935930599132530006e+01 6.008693885656782641e+01 6.454697051717701584e+01 6.342793879799777557e+01 6.413244175043179496e+01 6.247890102588490180e+01 6.055155681303823201e+01 5.971026343734338582e+01 6.024759281556814017e+01 6.085134029436451897e+01 6.162946295111485995e+01 6.177945883478306399e+01 6.147149885686774695e+01 5.894790358438581279e+01 5.896620175295698374e+01 5.986617556557346376e+01 6.276449263290943037e+01 6.103261515138420634e+01 5.918007434435939018e+01 6.017464054247128757e+01 6.190879897772977358e+01 6.172764246551837886e+01 5.941516141316541422e+01 6.021165802719152538e+01 6.214930652354379248e+01 6.364978110339367845e+01 5.875171633355067513e+01 6.067806472375350779e+01 6.202741077492327548e+01 5.907462302293758682e+01 6.313726175360222470e+01 6.341054032278945840e+01 6.310541718736247674e+01 6.123580816672397731e+01 6.024757529765681596e+01 5.992611519787161711e+01 6.219152303528626646e+01 6.268684006582306978e+01 6.323644179520439224e+01 6.244080172716595456e+01 6.202988408536489118e+01 6.409913238048599737e+01 6.296425066776345858e+01 6.031786372101549887e+01 6.194228590045317873e+01 6.135776845006076741e+01 6.293021974086079950e+01 6.187334923350647387e+01 6.113705827567070372e+01 6.076757721205010654e+01 6.316547043236684544e+01 6.247848994586060911e+01 6.175162221863956091e+01 6.306176753123043000e+01 6.116076247732533488e+01 6.312371359686670047e+01 6.128047043965871410e+01 6.108830636121169988e+01 6.108128462920229396e+01 6.283380290701131798e+01 6.253503027949490445e+01 6.190389383820588876e+01 6.160977569062385584e+01 6.405956660300947192e+01 6.023831290078165068e+01 6.251953238174470329e+01 6.083908626848710099e+01 6.250427689755909455e+01 6.157321718967031643e+01 6.312678978107011574e+01 6.272314347061011119e+01 6.417567760784015718e+01 6.436987282125375032e+01 6.234632168161756027e+01 6.248766775339620949e+01 6.348839889746249554e+01 6.262425584607845508e+01 6.402902349685582806e+01 6.592317245544818149e+01 5.906213407614766453e+01 6.281891450793914800e+01 6.241034521753776687e+01 6.444818833913998901e+01 6.274888662315638044e+01 6.211569819319469588e+01 6.365740376253654631e+01 6.277568650045049736e+01 6.322332725638057838e+01 6.266520718589962513e+01 6.310152789565592713e+01 6.317086065646552839e+01 6.219853037350792135e+01 6.491314096796905631e+01 6.212194445824373901e+01 6.392669362805593636e+01 6.655538495879770267e+01 6.392996184328760734e+01 6.495965619542171510e+01 6.586704569880163262e+01 6.465213476506231416e+01 6.154954155481411959e+01 6.399762781843596571e+01 6.390447755236572647e+01 6.466015872180646795e+01 6.432149809120897999e+01 6.267860274390780262e+01 6.298384684328631522e+01 6.207752590051187269e+01 6.149505638412650654e+01 6.035844147255783554e+01 6.054870944028684221e+01 6.255703210858184349e+01 6.125634739154203601e+01 5.936421770612676596e+01 6.185063015895881477e+01 5.930081779512695306e+01 6.240628328816594461e+01 6.212510424339806292e+01 6.324913317834786852e+01 6.171178369277589582e+01 6.046421981963553094e+01 6.130414973077224516e+01 6.486812617092549260e+01 6.343633046670777986e+01 6.608030508365415301e+01 6.195850201274595292e+01 6.367020443049992195e+01 6.495551894798362014e+01 6.706444364951900639e+01 6.393275607075140954e+01 6.529569765055656205e+01 6.358542586582331779e+01 6.486903796087662499e+01 6.487522469809930215e+01 6.474709590555347916e+01 6.330978179328160138e+01 6.382356871574845059e+01 6.251264898167571005e+01 6.403166988674495030e+01 6.460402712609160858e+01 6.721729054191573027e+01 6.673686685259021090e+01 6.606791293504379325e+01 6.378536054995581850e+01 6.634907599662037114e+01 6.646111203175523485e+01 6.680996541546841172e+01 6.732559132518179013e+01 6.506130134860302405e+01 6.787417869800830772e+01 6.864259829327296814e+01 6.626866773519427056e+01 6.463045609335557629e+01 6.669743350512018765e+01 6.839932006852055224e+01 6.847972462298643848e+01 6.915802813737184351e+01 6.939292896671403810e+01 7.072168885208712652e+01 6.965956565826090241e+01 6.966562425636315936e+01 6.816461752441183819e+01 7.039662652374963159e+01 6.962050531257438024e+01 7.032114011859036395e+01 6.706314922450937388e+01 6.554123165246208771e+01 6.691837645205777108e+01 6.856653312745923756e+01 7.018539753350944466e+01 6.663214036751661240e+01 6.770047357866401683e+01 6.669007080880420801e+01 6.712213716322276014e+01 6.818774610006175863e+01 6.714104759341752526e+01 7.035452312422985699e+01 6.703641288661063413e+01 6.766569638118905061e+01 6.961394873979186571e+01 6.925765410730502936e+01 6.769838506313952564e+01 7.047713235931234976e+01 6.906845224065207844e+01 6.550481247482831293e+01 7.086925057190023836e+01 6.784686398069975155e+01 6.891818278874200132e+01 6.948560054535798258e+01 6.729365995149491653e+01 6.958396919681891291e+01 6.668399940136798421e+01 6.843305328383445385e+01 7.012891874093995170e+01 6.935408388612987096e+01 6.834820218381999268e+01 6.581490874884731568e+01 6.648846672255488954e+01 6.711131919770735976e+01 6.763502661459938281e+01 6.500669260834638408e+01 6.663875526747136746e+01 6.767369076026079711e+01 6.843084232198576444e+01 6.487768327173392890e+01 6.827809311327204966e+01 6.724002084340708052e+01 6.401178120259625359e+01 6.590025009009750079e+01 6.253523599198246075e+01 6.690260873947276821e+01 6.738616184807580112e+01 6.358355520617758572e+01 6.641582766240334479e+01 6.438518189028438599e+01 6.476722713830659472e+01 6.492870651338985510e+01 6.515325602961927132e+01 6.488175007866655619e+01 6.326342003234532285e+01 6.692014914444584406e+01 6.635796208866170787e+01 6.495851482854345704e+01 6.371029726000818272e+01 6.331746506049164225e+01 6.317562971703294750e+01 6.641881330386517845e+01 6.316379676136966026e+01 6.369967554215680394e+01 6.457679452167883483e+01 6.399643205870889062e+01 6.404963538879238172e+01 6.566520256640799857e+01 6.264135852723857312e+01 6.085504523703381352e+01 6.123180512614692361e+01 6.285603352865572191e+01 6.244166278269936754e+01 6.234022392757312048e+01 5.993033861548700969e+01 6.128418412350196576e+01 5.895881784664369718e+01 6.422686124467183788e+01 6.368766804608263499e+01 6.127325023377759550e+01 6.226737941562969070e+01 6.097898674910904049e+01 6.422953152100939178e+01 6.037486065637089894e+01 6.413531864306104069e+01 6.249115575155835245e+01 6.584960400347827658e+01 6.441831235360211849e+01 6.129165829663845244e+01 6.332822978633733157e+01 6.226022148904476694e+01 6.479149874017481636e+01 6.384888571655334744e+01 6.437881309546528996e+01 6.235982936588548853e+01 6.299289986891373871e+01 6.254916757708074471e+01 6.283514346142330709e+01 6.428819603485150935e+01 6.181051207649046120e+01 6.389461358056948370e+01 6.145005252140108354e+01 6.398374757376654998e+01 6.521513691222156694e+01 6.117257829379629896e+01 6.361424661197652597e+01 6.581616167983132470e+01 6.296512753640786997e+01 6.062995163811091714e+01 6.126425716916573094e+01 6.202140067501770204e+01 6.201615530458843040e+01 6.398533579501160062e+01 6.097103396927288799e+01 6.370161098093204544e+01 6.200205575577679440e+01 6.033718325942778193e+01 5.820345113450360941e+01 6.427624566402494111e+01 5.960453306332608747e+01 6.301281348613716204e+01 6.217448606930709332e+01 6.435895157127073674e+01 6.048683682576829312e+01 6.352216875369693838e+01 6.222921701288360197e+01 6.487990187549587517e+01 6.377289518041931160e+01 6.357254146377338344e+01 6.291358565718285689e+01 6.260153245283233758e+01 6.396680552212540505e+01 6.306111335375477722e+01 6.493139253276807210e+01 6.136384204846623902e+01 6.382313188986962871e+01 6.291650423079658339e+01 6.164572417392167836e+01 6.537586982760440435e+01 6.238441160752610415e+01 6.201422143392086639e+01 6.120752873757302126e+01 6.341821125054983810e+01 6.186287318474922614e+01 6.201306928233928772e+01 6.401067909539291634e+01 6.204008092938789787e+01 6.310430615116963793e+01 6.354408760713661053e+01 6.645462440517778191e+01 6.462801130840161079e+01 6.053448123982183660e+01 6.196384925349999406e+01 6.644663562835729920e+01 6.400192322289346691e+01 6.266543842144105270e+01 6.589139228506439849e+01 6.620023839743345206e+01 6.361139769902332830e+01 6.321800491433836555e+01 6.574728313023821613e+01 6.560203678523447479e+01 6.180331883742879739e+01 6.486929837317435954e+01 6.452792072681172897e+01 6.049669284086763810e+01 6.610672279769032400e+01 6.462418483739982378e+01 6.393157792408657514e+01 6.464873821557748101e+01 6.365093771941614875e+01 6.294477464265765576e+01 6.371489006994129056e+01 6.378716660664427707e+01 6.388562616799665506e+01 6.770407010793962854e+01 6.274838447311630318e+01 6.284451219313534409e+01 6.314484195223823804e+01 6.206577449393611090e+01 6.273001459719753825e+01 6.133682301334874154e+01 6.203426577193273772e+01 6.017767164102719590e+01 6.143092492173454389e+01 6.215511018466688142e+01 6.300215729276644794e+01 6.039541808467566852e+01 6.276173390705078248e+01 6.192955148914531094e+01 6.144233620976682175e+01 6.254367133387476940e+01 6.237013502747771554e+01 6.253147458192219688e+01 6.321384056465682022e+01 6.086565559496943933e+01 6.043303852516347519e+01 6.115123938593325903e+01 6.125468319733213463e+01 6.318297626212248730e+01 6.022065050502289552e+01 6.242920429938743609e+01 6.053424238403225388e+01 6.158933133623961709e+01 6.223783479579757483e+01 6.194527478562748968e+01 6.267358996552884776e+01 6.375017176413609832e+01 6.148222035260098295e+01 6.193064536274135889e+01 6.536175713798213849e+01 6.210993344997554999e+01 6.348237756019642575e+01 6.446916695899768968e+01 6.470369278891004683e+01 6.159069220405757505e+01 6.157737330010190391e+01 5.798583905125300220e+01 6.258554372755971684e+01 6.338119511737551193e+01 6.182630297343516901e+01 6.010910851798248444e+01 6.164623533695846902e+01 6.419615340184333263e+01 6.247865305356491206e+01 6.357971721918373476e+01 6.457906256130476663e+01 6.426289888038343179e+01 6.189822215659662419e+01 6.471066482240644291e+01 6.241652288180743113e+01 6.219005129450909664e+01 6.345163845809371850e+01 6.670179669593994731e+01 6.255903184205231327e+01 6.506675526579962821e+01 6.650992822180170094e+01 6.605051955782444395e+01 6.547419609762269488e+01 6.359364602558087398e+01 6.530090177689376674e+01 6.470139299390091026e+01 6.376791906289162881e+01 6.558255277103603476e+01 6.657161732558236622e+01 6.681694331367337725e+01 6.614075971120520592e+01 6.457591147842047974e+01 6.625542217370336573e+01 6.382239573837773605e+01 6.461216828198979556e+01 6.651920431004653267e+01 6.618432795693640003e+01 6.615645621987289360e+01 6.445997211562723805e+01 6.524668908714835425e+01 6.425026658250411060e+01 6.467651524465874502e+01 6.527184862527104769e+01 6.457320998301636905e+01 6.643698797630938202e+01 6.563705061937662322e+01 6.298970851480356004e+01 6.427390249815053380e+01 6.084198350637452535e+01 6.097206642465950210e+01 6.496960998754116190e+01 6.397040809676897055e+01 6.330911011249381204e+01 6.125361773306457991e+01 6.055551110983771679e+01 6.196148848526578945e+01 6.023013483580522376e+01 6.432219814102948874e+01 6.277884091393450916e+01 6.290479296224312833e+01 6.321799098132765238e+01 6.398805547537846650e+01 6.351510539656379706e+01 6.062303338938747288e+01 6.211655458744480995e+01 6.450750794900659457e+01 6.196140249286804647e+01 6.412413099588255250e+01 6.197615408682969473e+01 6.509800892265768368e+01 6.037266310740805153e+01 6.351566219597702201e+01 6.368782603783979113e+01 6.188796131047928384e+01 6.157802846457785506e+01 6.529668832006103685e+01 6.362732715024427677e+01 6.075385956223055217e+01 6.364879777210468603e+01 6.239509294545513285e+01 6.132386300331942408e+01 6.327032258061205994e+01 6.139107063393755936e+01 6.185894530361205312e+01 6.038738818398464758e+01 6.212226725244288161e+01 6.253566083270509779e+01 6.104673330636851603e+01 6.062653602744179437e+01 6.078694274802398212e+01 6.305570657844055660e+01 6.174587338783435086e+01 6.306451835693734864e+01 6.350454705026827185e+01 5.878607128742230969e+01 6.329434055278609605e+01 6.232601320052404503e+01 6.105215642515411645e+01 6.275077289568146455e+01 6.114504865504477493e+01 5.939381702766650051e+01 6.157322567959832327e+01 6.143757668122707116e+01 6.162955638206334186e+01 6.275316386992105322e+01 6.376763783310086353e+01 6.074108447828690061e+01 6.241776959801993740e+01 6.212765125753904982e+01 6.234159626923922559e+01 6.015773720914639000e+01 6.341330769332236628e+01 6.256848522846947702e+01 6.386982422374371993e+01 6.078625813752738338e+01 6.038737178389942528e+01 5.958587764454162539e+01 6.297362642968142410e+01 6.051072359838445891e+01 6.284618149008196042e+01 6.096364365136803087e+01 6.386734978080230007e+01 6.057396672362820311e+01 6.411875563067972905e+01 6.224672480426339405e+01 6.434671192779627802e+01 6.472238565602305016e+01 6.226107626285336494e+01 6.178088964098463265e+01 6.365327354585151909e+01 6.422509003685202345e+01 6.398598944711049796e+01 6.173229174762128224e+01 6.384734287231137984e+01 6.199546770119612660e+01 6.121131086906589758e+01 6.527917221943229720e+01 6.652845098877446617e+01 6.524381300010341533e+01 6.625774594583512567e+01 6.718358373439845366e+01 6.378685609192098127e+01 6.323735011527593031e+01 6.354979721977289131e+01 6.511184198961083780e+01 6.391138380277605791e+01 6.371968689706279321e+01 6.309793676416606445e+01 6.448120318162425235e+01 6.533950789719403929e+01 6.426911553843348202e+01 6.144646026826192298e+01 6.026732243827743929e+01 6.254365514440694085e+01 6.382088220025607228e+01 6.247610286035347116e+01 6.324302653766544324e+01 6.129901877818634404e+01 6.277700218084208217e+01 6.153616828825087737e+01 6.425676592363936379e+01 6.160109766558441891e+01 6.140571865783118710e+01 5.962441342901836094e+01 6.218399989672413852e+01 6.031832363366265071e+01 6.063420792334638065e+01 6.009666230800610975e+01 6.232335452366068296e+01 5.993615738459161690e+01 6.100479290731905024e+01 6.190164420252799715e+01 6.044322018127565599e+01 6.112649415118976037e+01 6.043354173053239009e+01 6.122897923640481110e+01 5.930174048703687362e+01 6.264686049141658941e+01 6.110000214782067474e+01 6.087332383571261829e+01 6.262173041854643429e+01 6.086298686264089497e+01 6.058143514038525268e+01 6.015686025907684353e+01 5.983368632787169616e+01 6.289846255430911981e+01 6.231754580798472887e+01 5.961741926971144778e+01 5.866002573441284795e+01 5.804263966581697076e+01 5.907974940657689444e+01 6.056332808541011303e+01 6.244748029879198725e+01 5.943640412233397541e+01 6.192420126069275454e+01 5.972721668758945412e+01 6.047473982020163419e+01 6.018961635426763479e+01 5.934276908529840000e+01 5.990081695616784430e+01 5.974310575419499969e+01 5.975400317287456886e+01 6.067709220112434565e+01 6.083817243167016642e+01 5.869165089961740733e+01 6.050492661490989121e+01 6.114365600623527541e+01 6.076432180913174363e+01 5.726583067228229140e+01 6.010961796199007523e+01 5.735330533997996838e+01 5.908647683575045306e+01 5.985476461683246185e+01 5.902854364945070387e+01 5.516711187168110797e+01 5.536515318761568238e+01 5.682877198814879449e+01 5.461678548684849233e+01 5.430962162348502176e+01 5.413031645308642226e+01 5.619918259984918762e+01 5.531817703916474471e+01 5.823976320697811104e+01 5.788270800615234180e+01 5.671116222614556079e+01 5.872257425115255813e+01 5.774356875591293914e+01 5.755415373534392387e+01 5.749993853269814537e+01 5.576123516424459581e+01 5.572630092996552520e+01 5.526283796782374225e+01 5.506887164308538729e+01 5.509766902785844422e+01 5.765608197932738932e+01 5.741650632132484589e+01 5.644643853354477869e+01 5.855121642663566917e+01 5.680784532609993676e+01 5.571219145739328837e+01 5.603260522784808018e+01 5.513307079749053941e+01 5.764602972555537264e+01 5.713584535842151269e+01 5.800449072977669118e+01 5.763543349871259380e+01 5.763808798791957599e+01 5.679597404072244160e+01 5.565641707951576933e+01 5.998829999895529852e+01 5.713992546386941740e+01 5.863844012110791226e+01 5.829691812241303950e+01 5.979874722970688339e+01 6.035042336270953456e+01 5.976784366588153574e+01 5.957853134767832159e+01 5.928518439519084637e+01 5.920748177906404663e+01 5.933633082754137433e+01 5.871626890259113196e+01 5.991607360395948234e+01 6.093740614056643068e+01 6.125579629711887009e+01 6.206408607878513095e+01 6.286490913496522381e+01 6.351568203040164207e+01 6.179687165358352274e+01 6.415773023647652451e+01 6.360580490692299094e+01 6.296372650689866646e+01 6.275082981038137575e+01 6.196459945708571837e+01 6.240255055014127805e+01 6.459054581057921496e+01 6.372717922892501718e+01 6.367819237473779026e+01 6.183700396720401216e+01 6.432213925849036684e+01 6.364659739053697507e+01 6.140713770384292047e+01 6.139385772233917038e+01 6.188689575890344940e+01 6.437212425205154886e+01 6.341213661479085317e+01 6.509761153086424201e+01 6.090952642854897903e+01 6.279826231375000134e+01 6.382281428193783057e+01 6.312609441600910287e+01 6.331444563806078918e+01 6.189491151883009934e+01 6.242109427350586515e+01 6.256295194752569699e+01 6.213692280200925921e+01 6.244364581735999309e+01 6.344354483547930812e+01 6.389985731874541841e+01 6.195664976229048904e+01 6.394016594088482464e+01 6.390833102089014517e+01 6.450778402532137079e+01 6.180002201815339191e+01 6.588160071897944192e+01 6.161127314914923403e+01 6.343943466121923791e+01 6.214653921199779063e+01 6.540527057679958034e+01 6.440865570560418973e+01 6.341350398262418508e+01 6.110955372133528130e+01 6.621332336596738344e+01 6.477226882989482704e+01 6.364355136910227628e+01 6.285603852738781683e+01 6.174519143461429849e+01 6.322410879111034632e+01 6.105802373880725753e+01 6.224701428935369307e+01 6.277426544749259563e+01 6.298487722170924030e+01 6.296943487199866496e+01 6.387729530616540075e+01 6.129174188923204269e+01 6.419679952395789257e+01 6.085504518220665204e+01 6.073240720509176782e+01 6.151805279053243680e+01 6.324057127539140311e+01 5.996414641221119979e+01 6.403699846572264676e+01 6.137782925315411120e+01 6.380956468971098872e+01 6.255387669842912146e+01 6.247136238491197702e+01 6.518630031552474691e+01 6.106200900157292466e+01 6.507078706518542788e+01 6.178708493319039263e+01 6.227316787976310763e+01 6.290944471057154175e+01 6.350562442130954111e+01 6.265617423839351119e+01 5.905243200894484801e+01 6.156642838634869719e+01 6.125757854008940484e+01 6.234684281574179465e+01 6.148629574487949867e+01 6.195936498805085790e+01 5.912362477150871598e+01 6.070408432637959351e+01 5.967046373406589765e+01 5.982892132376027661e+01 6.022003276557270368e+01 5.952390660672227085e+01 5.873665866391058188e+01 6.179227313228628304e+01 6.026686895528000321e+01 6.157582450435589294e+01 5.949786112126813009e+01 6.289288744162525546e+01 6.191226918326354678e+01 6.236278424608442350e+01 6.238723005083183892e+01 5.937404393160082350e+01 6.369286360446027828e+01 6.185156736031257196e+01 6.215467464172238010e+01 6.402182381935016053e+01 6.143505068962826954e+01 6.333825395133270320e+01 6.416493071541306392e+01 6.334903447640005680e+01 6.363207778179756957e+01 6.295422212872036027e+01 6.283024805984832284e+01 6.311281951556796344e+01 6.121921143418338573e+01 6.563592368853763048e+01 6.138618700007256734e+01 6.422122232192944580e+01 6.196007116673050064e+01 6.351528931111666765e+01 6.278244374374054360e+01 6.123383123063160127e+01 6.133747642563056957e+01 6.207154073782265158e+01 6.230924135316841728e+01 6.305467206725829499e+01 6.058181060269602369e+01 6.537078431313607041e+01 6.210710734839839375e+01 6.399796145834513084e+01 6.392311317648800895e+01 6.093497184035241787e+01 6.069968011675524622e+01 6.150884434408048662e+01 6.273708916997851759e+01 6.579717298599901198e+01 6.377333800332743863e+01 6.509789784261144518e+01 6.708330428913302512e+01 6.454582343987216575e+01 6.246659859502945267e+01 6.288146792304591060e+01 6.577370183206868148e+01 6.396944393235816051e+01 6.485268568887553897e+01 6.229747426394912679e+01 6.389776006560703792e+01 6.462726886397456383e+01 6.593276494793205700e+01 6.687383185631874483e+01 6.324068843500855053e+01 6.406395300607103138e+01 6.481064949465597635e+01 6.447135433512575275e+01 6.737088055044274881e+01 6.610071322382496817e+01 6.493259422228020128e+01 6.568317224256432496e+01 6.733040526484478505e+01 6.651781511071230568e+01 6.550194222498546992e+01 6.815383531282571994e+01 6.643645844196015560e+01 6.608480900814656422e+01 6.754987695087561406e+01 6.708653680644529516e+01 6.466508959549123858e+01 6.773250032216891725e+01 6.539267166440039603e+01 7.015091843210662148e+01 6.963006998077949561e+01 6.920724340199330982e+01 6.839796618234966274e+01 7.005388003108153328e+01 7.023193373503016801e+01 6.791846026603049324e+01 6.854252999610554298e+01 6.850319523622222562e+01 6.994208431052508956e+01 6.834830269030609884e+01 6.648979375094967281e+01 6.719666913547251852e+01 6.901013873160547973e+01 6.801241331376424171e+01 6.639533090150163730e+01 6.911852497375957682e+01 7.084747127001124056e+01 6.983562874470243287e+01 6.809557840483246594e+01 6.884396409480079626e+01 7.040518937692115742e+01 6.875655724267350877e+01 6.921707798893191921e+01 6.761186051620211401e+01 6.642034492622568109e+01 7.184430474347689710e+01 6.881340669021919609e+01 6.622694510569114357e+01 6.865173210248606495e+01 6.700588297214068234e+01 6.621259626624866712e+01 7.059561529692405202e+01 6.661467833882240086e+01 6.648701602536539212e+01 6.639835824151005284e+01 6.982001706493237236e+01 6.759589087976824828e+01 6.999171505295352347e+01 6.846720252974719756e+01 7.000296664244464750e+01 7.104383939802720249e+01 6.911607065507645586e+01 6.888010520693916305e+01 7.003456095463501185e+01 7.172004103185491886e+01 6.772793789928267927e+01 6.882623865404013941e+01 6.937891935195432325e+01 6.942632986021791908e+01 6.655254348917321749e+01 6.907587797381916062e+01 6.736149789066699611e+01 6.554744371915646184e+01 7.051015954033505295e+01 6.615397945036080785e+01 6.913440904909757023e+01 6.856029113061387648e+01 6.863973321727070243e+01 7.023789366369548759e+01 7.175398002729525615e+01 6.749313520744166794e+01 6.856741946407211685e+01 6.751892780172899222e+01 6.853776285045321970e+01 6.736341336636478161e+01 7.051292727014759976e+01 6.525496150901776105e+01 6.433398739234738173e+01 6.695595270743609717e+01 6.730848104384432418e+01 7.001555247925961112e+01 6.682844403338117445e+01 6.697541623856015747e+01 6.791215367411760440e+01 6.803516994777257310e+01 6.714425376680006252e+01 6.742634374846443279e+01 6.660109400762284793e+01 6.529246138413644474e+01 6.806892980587468855e+01 6.701138823877495554e+01 6.710451736284043989e+01 6.730478466724676423e+01 6.694079557630061572e+01 6.933846594086482185e+01 6.775122477419947131e+01 6.655813994861384231e+01 6.714593370735983058e+01 6.671116081946195209e+01 6.599977478667936737e+01 7.012594225401873871e+01 6.707345620011265908e+01 6.623300111604568485e+01 6.694699280590117496e+01 6.433058761663855307e+01 7.054273691770092114e+01 6.827525255121177850e+01 6.572245633277726995e+01 6.549151676363113950e+01 6.501237584287326854e+01 6.458743861899058913e+01 6.500962675668897361e+01 7.008073639108087605e+01 6.713716062093008929e+01 6.866220108897526586e+01 7.130382760513562346e+01 6.976805531541681660e+01 6.802863867881004012e+01 6.973160729478600217e+01 7.097322471074107852e+01 6.775124995632033631e+01 6.919167856041710252e+01 6.809461516531030156e+01 6.880495741938331378e+01 6.948716799169142178e+01 6.795492649827546927e+01 7.023946468001452104e+01 7.076534771484008957e+01 6.765966053753933807e+01 6.738217834413188712e+01 6.620250492284047539e+01 6.754210527544368858e+01 6.803345621227425966e+01 6.966058059597908425e+01 6.797938469033780962e+01 6.701149791366046315e+01 6.722633367750185585e+01 6.904299278005400708e+01 6.704462604567046924e+01 6.912223277285352196e+01 6.902862791903918094e+01 6.733175796686752790e+01 6.925509989510302944e+01 7.001682047654905716e+01 6.700907177922439928e+01 6.773844414380198486e+01 6.940473240804887212e+01 6.894358820305926372e+01 6.881897396427464741e+01 6.731012400583615829e+01 7.032969012882369952e+01 6.834304110181648184e+01 6.958036006278057073e+01 6.782848644557446960e+01 6.935262048032716109e+01 7.098220002172274690e+01 6.875070803760169724e+01 7.443117287704293972e+01 7.100402767668627746e+01 7.128578413709858808e+01 7.177127543079501493e+01 7.074639245301798951e+01 7.133267053761927912e+01 6.894554691596083273e+01 7.098522846532367225e+01 7.179192065288921754e+01 7.037631987326322758e+01 7.075923471915838547e+01 7.098311519711165829e+01 7.115469310530235703e+01 7.213778156201682634e+01 6.867323612477706263e+01 6.985239482755102358e+01 7.038689132838194951e+01 6.943289404774650109e+01 7.179125385019803218e+01 6.887963545013840871e+01 6.825352252600750091e+01 6.897162304727538640e+01 6.759393334867166914e+01 6.933975908588527659e+01 6.852231245756590283e+01 7.060462735202560225e+01 6.778982883961951700e+01 6.511823403854373282e+01 6.656402211113933731e+01 6.515754773077252082e+01 6.603144569721423807e+01 6.645642711175806028e+01 6.701863251436942903e+01 6.640670904235813055e+01 6.527331049428664755e+01 6.534182048563224043e+01 6.711143778265356730e+01 6.521571285561101661e+01 6.698269313827368876e+01 6.527428372237234555e+01 6.628727976725079429e+01 6.510220955858748937e+01 6.456316749459060134e+01 6.560149874592148933e+01 6.348219539075930129e+01 6.594069964565258601e+01 6.616673160707544810e+01 6.646683968564799727e+01 6.545009256104714268e+01 6.633026382489065043e+01 6.523001612864008791e+01 6.532930677979956613e+01 6.400483592818221723e+01 6.601787346789770083e+01 6.568132422091137812e+01 6.796597207814988906e+01 6.709211769161564121e+01 6.724483277774650958e+01 6.507689252182971984e+01 6.557265217207785213e+01 6.356616938246562398e+01 6.804449647083949060e+01 6.631713820216438648e+01 6.510682255275942509e+01 6.536153753029155666e+01 6.472308924677801656e+01 6.602041915302343966e+01 6.763937013237517704e+01 6.667887386753925227e+01 6.657825720147320681e+01 6.704509397901030354e+01 6.835131854207664048e+01 6.259660550857083194e+01 6.586830690737856742e+01 6.498068751999021231e+01 6.471847333727600926e+01 6.435869720710613251e+01 6.478606421475282673e+01 6.629756467172016698e+01 6.608862342776265564e+01 6.493638043209365662e+01 6.382970210256977595e+01 6.374451793051770920e+01 6.504499820165931112e+01 6.713687748819101841e+01 6.855622529377548346e+01 6.724853628238784609e+01 6.418321980751335332e+01 6.697237210551946873e+01 6.545620138600888538e+01 6.599661897546307898e+01 6.485800953305214023e+01 6.697970948259134616e+01 6.625856876210949054e+01 6.678744859063863260e+01 6.560805861342234380e+01 6.520591448747616425e+01 6.674807630760756183e+01 6.448222812169990448e+01 6.379969025516745518e+01 6.558760716375680033e+01 6.648395839419465858e+01 6.436547521307346642e+01 6.641015907861378764e+01 6.357894174940165044e+01 6.421132269338376375e+01 6.711781531381343768e+01 6.659376805479958250e+01 6.556441148414033648e+01 6.816656927596061166e+01 6.668463990319339985e+01 6.607389144571128270e+01 6.813909840744427981e+01 6.778170582381861209e+01 6.675810871112614109e+01 6.617872086495869155e+01 6.541477879957609787e+01 6.459770122065553721e+01 6.730189854135217331e+01 6.722265492397828268e+01 6.385619352029939932e+01 6.622776910432081365e+01 6.687391494964272454e+01 6.537510369877050209e+01 6.552162323913917419e+01 6.552803622796274396e+01 6.382206902931068271e+01 6.565780473849584098e+01 6.691372095223042038e+01 6.592254988135789517e+01 6.604394682333672506e+01 6.541256724294747471e+01 6.428114035610596488e+01 6.647440204198628066e+01 6.735173693887179525e+01 6.711026479238792319e+01 7.009033073020172822e+01 6.551365318520491599e+01 6.751265916687896151e+01 6.525510006840693222e+01 6.938338755371513855e+01 6.709861479427010522e+01 6.718187985966453368e+01 6.589775270793018080e+01 6.777141443122384601e+01 6.830859944659015071e+01 6.985166385581949555e+01 6.929497493896641913e+01 6.951988676066559947e+01 6.841731735789259972e+01 7.068666924622135639e+01 6.763165557686647844e+01 6.811148339175714739e+01 6.536414951062550927e+01 6.691827449485859347e+01 6.869207285187802370e+01 6.809134516821814032e+01 6.877528730045327165e+01 7.027516698750059732e+01 6.948695524926674238e+01 6.674803124347690186e+01 7.070418658969154535e+01 6.861061806603619573e+01 6.685119525090395598e+01 6.780651040175088440e+01 6.531952534029359470e+01 6.926838956698787797e+01 6.661895972394185605e+01 6.871470009720461292e+01 6.860566017723645871e+01 6.772370037896340023e+01 6.866898760220131237e+01 7.082844913171661005e+01 6.885672667836021787e+01 7.029037681647218960e+01 6.899930202512533128e+01 6.680373114337845664e+01 6.921863205200379809e+01 6.933477867137014528e+01 7.061433096639864004e+01 6.884472311304267578e+01 7.119340066008790302e+01 7.053101727186853509e+01 6.663725171648228240e+01 6.987827605177353973e+01 6.751424858262419093e+01 7.296000188000925846e+01 7.226500063186479395e+01 7.054404888602169876e+01 6.962619164018504136e+01 7.298462734854122402e+01 7.300319211448413625e+01 7.282643485363384173e+01 7.269919904495267815e+01 7.093249642586063430e+01 7.323268946746472352e+01 7.183985577991319360e+01 7.413107686556229226e+01 7.270470380149723155e+01 7.022668531238565492e+01 7.046366298058605082e+01 7.072286612964066421e+01 7.099858764400167388e+01 7.067160163982579490e+01 7.072722361626416898e+01 7.191978663825440776e+01 7.133854021810532231e+01 7.210431740271344836e+01 6.999812994101048957e+01 7.201386152479061309e+01 6.872458109264201198e+01 7.049306107719552017e+01 7.498896698960292895e+01 7.225753995189482737e+01 7.196264403499246498e+01 7.450112291727290881e+01 7.219437279713450550e+01 7.138823818737765237e+01 7.135731318577551008e+01 7.293219558023730542e+01 7.578360276053396660e+01 7.090727898469555157e+01 7.151952645035311207e+01 7.072201601820583505e+01 7.361424582748402656e+01 7.171516194850561021e+01 7.096817019016911843e+01 7.257976576149756909e+01 7.185356021999545817e+01 7.197393913042155589e+01 7.299497294467212782e+01 7.104284309234142825e+01 7.281561853148032526e+01 7.327988278941954547e+01 7.136481856963057169e+01 7.301316107465828509e+01 7.478649905585014324e+01 7.299417243888291296e+01 7.112916218331963591e+01 7.378004910740898481e+01 7.493191430196391423e+01 7.486225863749321263e+01 7.247239992927229935e+01 7.307119598184326037e+01 7.153628580868110021e+01 7.360821292179247166e+01 7.275742674119588571e+01 7.313778364214009287e+01 7.327728735363001533e+01 7.656568863511462553e+01 7.345319300051633604e+01 7.392933500917185086e+01 7.437599734772622639e+01 7.405348443141247117e+01 7.336712374149288962e+01 7.558847096430059764e+01 7.192034278231712108e+01 7.314065008458378259e+01 7.356807249598574572e+01 7.248638825943983477e+01 7.362504246616413184e+01 7.332369445475089265e+01 7.068060804823116428e+01 7.417101910977616797e+01 7.172086272857168865e+01 7.343397023552603287e+01 7.078600263712917240e+01 7.042116176251285253e+01 7.006355659845296202e+01 7.350733437378660540e+01 7.426738556246142764e+01 7.337398112968455166e+01 7.406334897321339383e+01 7.490322641681134996e+01 7.245663730113074052e+01 7.568353603702441035e+01 7.324316572209318110e+01 7.260075408466825309e+01 7.085225470778320300e+01 7.355829838451266767e+01 6.961501504580736821e+01 6.887559953858188067e+01 7.022748214715807080e+01 7.342382126722486646e+01 7.132462751137562407e+01 7.132043312430306514e+01 7.060257860726522949e+01 6.900745643754947878e+01 6.899093665859517444e+01 7.065149331142772837e+01 6.671198455352451617e+01 7.030522992431700402e+01 6.982563771708488787e+01 7.078352754303826089e+01 7.210453907867814394e+01 7.214894092338045084e+01 7.420621840763023158e+01 7.104805368709654090e+01 6.863568424538227930e+01 6.899098015093441916e+01 6.687141490759792362e+01 7.318396988849566753e+01 7.101608273143878591e+01 7.175296233173796168e+01 7.452150341852407678e+01 7.094622424614873069e+01 6.957011692331836628e+01 7.173446797023561317e+01 7.294491632375809331e+01 7.167087654905178340e+01 7.293667483034472809e+01 7.129700190681761285e+01 7.029372546865218396e+01 6.898610753065041479e+01 7.400013416339635342e+01 7.162587628548428142e+01 7.068933614905286333e+01 7.117139009180581866e+01 7.348019929495042390e+01 7.050226980251531472e+01 7.095725029343790879e+01 6.971074910493771881e+01 7.060037126938522078e+01 7.230261256189797336e+01 6.969006796211921539e+01 7.127249599773246302e+01 7.169045733397798870e+01 7.239894714798799669e+01 7.280473485932526501e+01 7.232438299672098481e+01 7.033591984933234187e+01 7.103128407947009748e+01 7.100780133760595447e+01 6.866625842906384491e+01 7.098165526142138049e+01 6.924105010671665639e+01 7.088650850047629604e+01 7.203296644068953469e+01 7.159425980858598848e+01 7.260076293952879212e+01 6.851187373909253608e+01 7.159063658736047842e+01 7.116777765223461927e+01 7.202966003208992163e+01 7.002951807266136086e+01 7.104416374921133581e+01 7.454149300154882951e+01 7.102137656595488124e+01 7.213731482977921416e+01 7.229787431114114327e+01 7.172636077134438892e+01 7.175351811518973477e+01 7.155865762794235252e+01 7.109039288781841037e+01 7.089484984229267184e+01 7.163823442610251391e+01 7.095094397643713080e+01 6.918095667198387844e+01 7.064238183446695984e+01 7.104267709736826930e+01 7.001987680413286341e+01 7.089684850543891059e+01 7.134997609367148641e+01 6.918620841400766608e+01 7.006168180954006175e+01 6.959440893988494281e+01 6.964086333763754055e+01 7.136821883824960366e+01 6.962239586272636416e+01 6.975806635098246034e+01 6.877791659023560555e+01 6.867841204179023862e+01 6.815792199791384576e+01 6.840458033135520566e+01 6.797071773280610785e+01 6.997299755208183569e+01 7.080533033278213395e+01 6.925707524759380362e+01 6.974101234920668446e+01 7.129435178360684233e+01 7.120216493612244335e+01 6.770524393566587662e+01 6.758356536876834753e+01 6.938758892861875438e+01 6.863490140105123771e+01 6.874440235748149064e+01 7.003322981059922370e+01 7.052927994417808577e+01 6.933228341274636364e+01 7.010808694716602929e+01 6.896154453387372030e+01 6.852143054586662174e+01 6.827015787947826198e+01 6.959457195545959962e+01 7.086075253060103307e+01 7.031083144404487939e+01 6.931533755966719923e+01 7.003763125078850749e+01 7.003500563142549140e+01 6.969182369027862478e+01 7.248480467699440055e+01 6.791307744071130514e+01 7.120558231863631704e+01 7.090078505734814485e+01 7.183391173489960124e+01 7.207463873644341845e+01 6.666979310822912907e+01 6.885850115675698646e+01 6.774807823147216368e+01 6.968966546170722154e+01 6.947145456299664090e+01 6.850324476623104886e+01 7.327544717789838558e+01 6.931884533706814011e+01 6.907579118124878903e+01 7.267598310567137787e+01 6.924427609571250741e+01 7.197019794011643512e+01 7.116325894427453136e+01 7.271135441159988488e+01 7.004002020375729387e+01 7.179485273334692863e+01 7.181855924646512790e+01 6.893333224490727673e+01 6.980371034402563168e+01 7.070464757280696233e+01 6.846137695229433007e+01 7.126546050333604398e+01 7.087798055566115352e+01 7.161315179272820330e+01 7.300692917812999383e+01 7.100442758149046085e+01 7.379520065181884547e+01 7.185965451846624319e+01 6.993885651095358469e+01 7.298845821673921819e+01 7.016817217486664049e+01 6.988473329747954210e+01 7.085639143166903864e+01 7.036751767129005941e+01 7.111293744175857512e+01 7.176717828633937302e+01 6.993076724262650146e+01 6.768906168705389348e+01 7.031405650735945301e+01 7.168321892390206074e+01 6.843683001579975667e+01 6.738289258800951131e+01 6.666438197285754086e+01 6.696667113520381065e+01 6.887552210306270695e+01 6.976862258385945381e+01 6.915070808414907333e+01 6.599553627382768184e+01 6.935141511762734012e+01 6.770986502548375086e+01 6.769722541119053005e+01 6.691931031814516473e+01 6.662421124430687769e+01 6.578704652248265461e+01 6.887441599444365181e+01 6.825578520914814362e+01 6.820435749482678034e+01 6.994896642730954284e+01 6.764636131028090915e+01 6.636057770450915427e+01 6.869234459498709100e+01 6.694149022121580117e+01 6.921589710158691844e+01 6.727352710147007997e+01 6.535483518229047206e+01 6.735290806078511139e+01 6.501657434228805243e+01 6.682672796444373375e+01 6.878921851553521094e+01 6.722378527428746509e+01 6.658638526754764086e+01 6.606284602018540397e+01 6.604530543605261528e+01 6.684423792657386798e+01 6.589615912218559401e+01 6.587510803674925342e+01 6.684403832606882645e+01 6.716341124086204672e+01 6.833958840462615569e+01 6.984318274019376815e+01 6.757482030454706035e+01 6.880785719350147644e+01 6.557072912777204010e+01 6.866670597769682161e+01 6.816252500859692987e+01 6.997904847655159699e+01 6.979212533338366597e+01 7.063993505598972433e+01 6.851095435907176068e+01 6.778845973657213619e+01 6.743227001874528526e+01 6.804628704787684512e+01 6.847617970553928046e+01 6.777959779082573277e+01 6.872348096655299798e+01 6.829925442669316737e+01 6.852547679496353794e+01 6.869227567079596497e+01 6.666895895476528722e+01 6.561191736117822870e+01 6.778246374029215815e+01 6.871816671581041192e+01 6.785705020667244014e+01 6.797684821355331053e+01 6.913137101562760733e+01 6.863262756833421463e+01 6.624813426065138344e+01 6.760725771149172658e+01 6.527150016080167916e+01 6.857380947132722326e+01 6.877558735928612066e+01 6.625612265391097822e+01 6.950151457328115612e+01 6.668543565166422127e+01 6.648951422098548392e+01 6.894269568914968715e+01 6.877423573426003145e+01 7.050584627826329154e+01 6.778447440008412173e+01 6.738321403407302057e+01 6.912221697517992425e+01 7.050223929659674127e+01 6.793693459122793854e+01 7.021540358284285333e+01 6.872684344989117733e+01 6.953029160028299316e+01 6.846203164184260004e+01 6.917333939389490638e+01 7.099324697164529141e+01 7.061092076266869810e+01 6.699041929620626945e+01 7.005157462327008489e+01 6.746171186500734507e+01 7.139674833713925750e+01 7.034881184530608778e+01 6.735264945482862231e+01 7.106545033460035654e+01 6.776747740047017032e+01 6.775028933446733959e+01 6.545029404628084535e+01 6.686353394883937540e+01 6.929703283769968891e+01 6.883994585790625820e+01 6.733757841401890687e+01 6.782031343263328438e+01 6.832954285712114029e+01 6.801095503197106495e+01 6.807684659973132568e+01 7.118928570116327137e+01 7.087299520563388455e+01 6.638227769946131218e+01 7.022017808921977178e+01 7.025142975400937928e+01 7.252997920343423743e+01 7.060032940009840274e+01 6.803959475302292503e+01 6.963075389897767309e+01 6.793638597605735185e+01 6.872179919433413886e+01 6.931161047207476145e+01 7.005368944964759237e+01 6.819144019592179973e+01 7.042262568639604581e+01 7.034988895663202868e+01 6.958503994364441780e+01 6.985270016480299660e+01 6.743227618048577199e+01 6.882501941240234089e+01 6.941154339152957675e+01 6.610891707309262699e+01 6.929146033904181934e+01 6.728679105626612511e+01 7.165789395606826417e+01 6.979408636920247488e+01 6.785493146399593911e+01 6.812491323494371898e+01 6.933318603452067919e+01 6.622692159971690273e+01 6.658694620610577886e+01 6.574862917547038421e+01 6.594640181565711146e+01 6.472102633292391261e+01 6.809681866317950494e+01 6.963246608263503390e+01 6.652343467054041071e+01 6.812095624777710157e+01 6.679275381526367994e+01 6.806731471459200122e+01 6.568268209520834944e+01 6.506303994851761274e+01 6.592012202842440161e+01 6.559319326864934396e+01 6.802844468560493851e+01 6.720556920652175847e+01 6.504148902715242286e+01 6.646504873373353917e+01 6.758749910159261276e+01 6.849678712709790318e+01 6.584593620835033789e+01 6.777960239933463527e+01 6.598081321331025606e+01 6.521932305806646468e+01 6.637980649404465794e+01 6.762653131981967647e+01 6.875997924669879069e+01 6.625653936089082663e+01 6.922065550399679523e+01 6.968815205407858571e+01 6.745844162107680120e+01 6.728620697540620199e+01 6.880536372812011336e+01 6.728054382821662216e+01 6.897036896093645453e+01 6.723976731557299047e+01 6.659007014364956945e+01 6.827262931345161689e+01 6.809698429836257105e+01 6.682771396649000906e+01 6.779697551297206815e+01 6.882453887471832843e+01 6.706233056219043931e+01 6.783619713694550057e+01 6.855968969823500458e+01 6.909219972240072138e+01 7.119953173942107583e+01 7.022714005729754660e+01 6.767459288742684009e+01 7.012003262934365466e+01 6.860543532829542812e+01 6.798964118271213408e+01 6.971655026104407682e+01 7.134406638846839144e+01 7.229981532076901374e+01 7.044166327650681581e+01 7.088463435633354948e+01 6.982664681128983375e+01 6.786451887260358262e+01 7.185053026161396872e+01 7.077678148313286499e+01 7.151556245996697214e+01 6.959907034954456151e+01 6.918487431595680448e+01 7.090418943437487087e+01 7.047514967654521456e+01 6.958878598177703623e+01 7.298376005839411107e+01 7.222310328904433163e+01 7.085385480796936974e+01 7.019537825352605864e+01 7.321950297758013448e+01 7.026326731920420343e+01 6.998428496998101878e+01 6.938194006787341550e+01 6.776126523421035586e+01 7.246955820588520680e+01 7.112265074048903557e+01 6.719834223513713312e+01 6.718799620756665547e+01 6.932702917578812674e+01 6.943284489971064488e+01 6.803119602862712156e+01 6.657814972338464088e+01 6.900477647174523099e+01 6.952538817883809941e+01 6.927345582752246855e+01 6.889387793472376131e+01 6.909716132298996172e+01 6.789394924286581556e+01 6.786070390585429379e+01 6.793052634772574550e+01 6.878137311366124607e+01 6.857876019699834558e+01 6.640407409780364389e+01 6.897102296953448786e+01 6.809280815060424175e+01 6.681546412660479461e+01 6.578317746372081842e+01 6.588553643576780416e+01 6.513000456810225103e+01 6.684237338747135482e+01 6.560103682191081020e+01 6.489111343866230186e+01 6.493327148104556557e+01 6.791254026583973769e+01 6.590997337927834110e+01 6.916061614734149998e+01 6.671418485302378087e+01 6.659247908520843851e+01 6.711979003864797733e+01 6.836145117977110885e+01 6.836742591313368678e+01 6.555138376270983258e+01 6.711345306739987393e+01 6.929221085201143637e+01 6.681326509201286967e+01 6.964094054311465243e+01 6.861846002830009184e+01 6.836364561822182395e+01 6.754516356455749815e+01 6.864615885637108761e+01 6.616853325596288471e+01 6.718498922878376334e+01 6.920902209140832895e+01 6.703951000954586448e+01 6.684706783718152678e+01 6.794738632730852146e+01 6.873829065341668354e+01 6.853644465851365908e+01 7.029807437561618144e+01 6.715165561953622841e+01 7.010272930128948587e+01 6.616820445898214587e+01 6.608787863799493323e+01 6.705635178886436165e+01 6.788958445814478182e+01 6.657822398850917978e+01 6.655445773497385176e+01 6.762553466579501560e+01 6.777708240745732837e+01 6.924277736605368716e+01 6.772606967969559832e+01 6.561447072740719477e+01 6.536205036965147031e+01 6.749846311198776050e+01 6.511505042921476161e+01 6.315008423378542801e+01 6.595627214004697692e+01 6.642340137594884197e+01 6.592968354369418194e+01 6.662476715002651417e+01 6.525643530185010377e+01 6.609260532721225445e+01 6.670522797359541300e+01 6.765143022210503432e+01 6.503771457045529303e+01 6.736696283683274089e+01 6.567320007660315184e+01 6.446838170179248095e+01 6.538977163312428331e+01 6.804689958964050334e+01 6.343252486094748122e+01 6.787147924208535699e+01 6.620606409165962702e+01 6.660047538147307478e+01 6.501348796759074844e+01 6.581854217632300674e+01 6.461027952832593257e+01 6.569799018526356349e+01 6.587486485050018814e+01 6.807935775479049312e+01 6.829756442305210840e+01 6.546373018157839851e+01 6.628101081779655601e+01 6.830506763476496701e+01 6.763950696589334655e+01 6.823852269512835278e+01 6.814815027115180612e+01 6.760122230155737100e+01 6.680076629429972002e+01 6.801380252643794222e+01 6.582442895813882444e+01 6.727916220314467921e+01 6.769776554489303066e+01 6.782538241411617719e+01 6.862997908036443562e+01 6.374236123379848351e+01 6.701263055020005766e+01 6.617329464055686117e+01 6.599474505582971062e+01 6.559491758699869024e+01 6.438243216966048976e+01 6.648909235277638174e+01 6.676249231955920038e+01 6.362265363414893216e+01 6.561079104401908069e+01 6.865727330742400625e+01 6.526154048807011065e+01 6.511533517050689568e+01 6.695577402088071040e+01 6.513191114126166781e+01 6.414472398695301081e+01 6.453997868173074437e+01 6.597552056614347293e+01 6.275796381117877587e+01 6.461566976399197415e+01 6.596042660771530564e+01 6.508740037117453880e+01 6.546793153387085340e+01 6.672166638958461249e+01 6.452161195733188492e+01 6.587868871834562867e+01 6.620445992014859371e+01 6.283980690899068122e+01 6.589923419547616845e+01 6.505874528309783500e+01 6.579777065057454877e+01 6.791946722292520633e+01 6.699363031467757423e+01 6.655776480079425994e+01 6.517248806369150316e+01 6.639870707693636120e+01 6.427954297424503238e+01 6.810744502410658185e+01 6.493275415246081650e+01 6.595012017933129300e+01 6.556780878276359203e+01 6.446459342419052518e+01 6.742875731704477005e+01 6.618514042828192601e+01 6.451300472539116981e+01 6.558673253540432313e+01 6.776272605543694283e+01 6.529104349499763771e+01 6.754930948010900238e+01 6.400088152146329890e+01 6.401695457686794555e+01 6.478541521667281700e+01 6.385854313329613063e+01 6.602022721430245156e+01 6.670718435771499344e+01 6.755062393469262361e+01 6.345284189868990410e+01 6.423989146197840228e+01 6.220758869083922349e+01 6.506761504106100347e+01 6.516226200844738514e+01 6.375334480152963579e+01 6.120820388081873631e+01 6.544951893998249659e+01 6.201688484501942611e+01 6.712939616691444655e+01 6.580855005137705405e+01 6.301383239087609667e+01 6.457919312238632870e+01 6.401560364180348017e+01 6.510112874308659059e+01 6.581261559247663229e+01 6.665141053635412050e+01 6.423251384648102658e+01 6.526663098318427103e+01 6.377524174513214206e+01 6.619086956385191911e+01 6.507777340082469664e+01 6.614282604052884551e+01 6.528363808838153659e+01 6.594360806215202331e+01 6.794412087671945244e+01 6.508509736285493830e+01 6.696857819243581389e+01 6.557828975615531419e+01 6.636997172332438311e+01 6.596069811829362095e+01 6.748809964155640273e+01 6.590265131533887200e+01 6.784407582276084270e+01 6.678180838725909041e+01 6.701851755737679639e+01 6.348444726955742823e+01 6.452873069438196296e+01 6.398445483839410031e+01 6.714309737792002863e+01 6.638682671527625700e+01 6.553231924603393566e+01 6.969118474004943664e+01 6.838206195997746306e+01 6.601726536816394741e+01 6.673305433521566954e+01 6.468139558058774696e+01 6.576106850491642319e+01 6.805282589530921200e+01 6.384261981441402867e+01 6.657641796378929655e+01 6.387851124078978415e+01 6.621906797083818219e+01 6.685302050797068318e+01 6.430268689721350484e+01 6.518703920516584560e+01 6.615663858442115952e+01 6.398072448328213113e+01 6.310984392004475296e+01 6.327581878512017965e+01 6.391612872240990129e+01 6.497251610566601698e+01 6.327602995931037100e+01 6.324837511934438794e+01 6.508170749933002242e+01 6.318482356017149471e+01 6.323104544077974509e+01 6.547791631158992232e+01 6.582207246842787640e+01 6.036570217705951080e+01 6.539896520807950253e+01 6.540554016815318050e+01 6.448322110373726446e+01 6.536802101507069551e+01 6.607515152759403065e+01 6.338744532943057663e+01 6.240661605732992712e+01 6.371996996084994436e+01 6.487231160314020428e+01 6.288771720722853331e+01 6.370622026719042452e+01 6.405899578212098788e+01 6.334719509318032493e+01 6.317502966953852450e+01 6.457778962956996338e+01 6.488271442492705887e+01 6.610106133118283367e+01 6.772424096313024222e+01 6.553754555350749911e+01 6.471328581863629381e+01 6.416955595275030078e+01 6.509980496442993569e+01 6.607581999424260744e+01 6.712106516396777067e+01 6.485948424418695879e+01 6.456128106878136919e+01 6.328430715085265490e+01 6.628240938091327905e+01 6.621541298541993115e+01 6.658264038905177529e+01 6.436846762330203831e+01 6.660438757146165756e+01 6.434913987530497081e+01 6.524146647106063313e+01 6.488775348480500327e+01 6.651384805904463349e+01 6.841255744464298516e+01 6.480392863199058695e+01 6.537805547380733628e+01 6.593773795584417030e+01 6.630125839601228677e+01 6.503612067498069393e+01 6.318769847652258420e+01 6.458629784735259705e+01 6.793489601408880674e+01 6.677207402841376904e+01 6.283485454825510175e+01 6.720587221680088419e+01 6.338036539906314459e+01 6.587716548656135274e+01 6.440565343385384267e+01 6.403551384672068991e+01 6.374796085992838357e+01 6.401478711675497379e+01 6.644311901388552144e+01 6.348190240923732830e+01 6.802720814304528574e+01 6.622776455749591662e+01 6.808501337163087896e+01 6.567340199214653751e+01 6.593363562712451653e+01 6.611445742398711900e+01 6.288993207990306189e+01 6.588877532842235496e+01 6.559469938265186784e+01 6.486615833524238894e+01 6.461751028275109832e+01 6.665036431908747261e+01 6.609533313820251976e+01 6.478240474397998128e+01 6.558027151795802467e+01 6.732963472759291790e+01 6.513867775161854468e+01 6.259848072310548872e+01 6.257759646200781134e+01 6.675513329893944103e+01 6.313378476148641028e+01 6.406449854406270106e+01 6.288239125891834647e+01 6.372054451966310040e+01 6.570127477003622118e+01 6.554089953572791671e+01 6.630132830222311213e+01 6.487995040418962844e+01 6.235262857142785009e+01 6.468728107482543521e+01 6.537210447254864221e+01 6.357635362957967828e+01 6.433620195079468829e+01 6.336870477585895145e+01 6.538600015134942112e+01 6.504806922742774589e+01 6.542547557842023309e+01 6.392880369962470866e+01 6.421870097567312996e+01 6.282176628119548667e+01 6.226621074275259105e+01 6.285511482428304930e+01 6.303832580587537393e+01 6.270263197889416062e+01 6.260855726879184147e+01 6.315679775062942269e+01 6.495748139334229165e+01 6.533929565569651743e+01 6.322264925098244248e+01 6.373658702887624372e+01 6.298917075943185750e+01 6.418730751537185597e+01 6.280654150946104153e+01 6.208496938151608191e+01 6.452983222593312007e+01 6.442554522182581422e+01 6.383448138863978016e+01 6.316635345282600866e+01 6.194257563068177319e+01 6.215032907682351748e+01 6.191323715415180828e+01 6.236060449971038366e+01 5.999523768901314469e+01 6.236072856809021658e+01 6.306569410408710752e+01 6.048702570143256452e+01 5.979799239992239279e+01 6.203439199010754379e+01 6.332989066697074065e+01 6.576033017993081842e+01 6.308363008589113718e+01 6.145610783974353097e+01 6.019766387772919813e+01 6.268606042250723931e+01 6.136821463119874664e+01 6.335667609684883672e+01 6.432127855323977883e+01 6.614137564711873551e+01 6.483272744095751250e+01 6.251659711850842172e+01 6.477381279918100176e+01 6.272041275367509172e+01 6.395237883268025314e+01 6.386409845179557720e+01 6.343417416777617035e+01 6.196800797917258308e+01 6.238477081389874002e+01 6.351624434253106699e+01 6.101849393778489627e+01 6.271119332156491311e+01 6.410270955501616186e+01 6.344985418557903500e+01 6.286811093168351761e+01 6.289598836068393695e+01 6.254936937255397567e+01 5.995694106614720909e+01 6.143059977097782109e+01 6.177515719845977316e+01 6.095314850697948827e+01 6.281532988494095093e+01 6.293135355372708517e+01 5.898457119877078014e+01 6.345402918533994807e+01 5.999853787193585219e+01 6.123449676278023901e+01 6.276198978555068919e+01 6.074642730784449896e+01 6.136948424310823214e+01 6.493391412888678360e+01 6.145549515940084007e+01 6.417080529525942723e+01 6.258100601194156098e+01 6.160065726905172312e+01 6.296257606191863943e+01 6.078951651369050779e+01 6.434209110839512391e+01 6.434686948524328898e+01 6.129694641656534770e+01 6.449924208780551282e+01 6.314820831370355592e+01 6.376179501352806511e+01 6.245277758221162401e+01 6.475739634748480000e+01 6.409227671201692544e+01 6.248818110332058495e+01 6.533406726528605191e+01 6.310567059356777264e+01 6.187764148945625919e+01 6.288996161211032643e+01 6.185231736247858692e+01 6.343640345194513230e+01 6.346096228201174227e+01 6.608747076457376579e+01 6.382966300006264504e+01 6.612319906398352032e+01 6.486614196255605691e+01 6.851114951264580100e+01 6.438109686981746904e+01 6.701353621899481539e+01 6.443428361577993257e+01 6.496631270193907426e+01 6.464216627199134280e+01 6.473530868231244995e+01 6.693766658007331216e+01 6.766151400329447085e+01 6.644482417310416622e+01 6.790427311294421031e+01 6.598212325315887483e+01 6.746831539124531218e+01 6.520119430063711263e+01 6.549315270624056495e+01 6.470580968894847729e+01 6.899095910746464710e+01 6.494370752695847671e+01 6.941391981468802896e+01 6.430050943294240540e+01 6.369764442788280689e+01 6.490912754191150214e+01 6.664897674471974653e+01 6.659042414494822992e+01 6.816077771621515069e+01 6.634516966605195876e+01 6.648634185511856742e+01 6.536283298740544012e+01 6.421220328110700848e+01 6.439887406888517773e+01 6.626412241996752073e+01 6.792837126764392508e+01 6.509619137443412740e+01 6.515325233336405120e+01 6.614670834091820950e+01 6.553152481110552685e+01 6.586270587342006877e+01 6.234718771012408922e+01 6.538754803092872692e+01 6.536643232986487817e+01 6.584799580620082793e+01 6.436660474236563800e+01 6.530876684731819637e+01 6.301909616847365214e+01 6.127472181966599152e+01 6.370977911216155576e+01 6.464959907974088082e+01 6.481808718525843460e+01 6.574559664901592271e+01 6.319536963018129683e+01 6.223234808972655685e+01 6.401342587935367590e+01 6.280459339227765980e+01 6.128479032893273626e+01 6.244186529217655846e+01 6.275152725732061754e+01 6.460283071767881324e+01 6.402044057532093291e+01 6.253986675731902523e+01 6.256907945746882405e+01 6.117166711291979198e+01 6.201302838630871150e+01 6.397587068352255102e+01 6.443962942841457675e+01 6.180392286322186379e+01 6.316146432862541360e+01 6.279655115505536855e+01 6.213229699913829052e+01 6.302670850265522517e+01 6.489223807135080335e+01 6.301424571726364832e+01 6.152521137740721713e+01 6.590378066458636397e+01 5.955733298721322910e+01 6.287194409001462958e+01 6.382708869003548813e+01 6.410676421923128032e+01 6.204692296535377949e+01 6.492709141151499352e+01 6.215751255579592538e+01 6.516634612946549510e+01 6.072294855183697848e+01 6.263364202052488849e+01 6.198481680071702016e+01 6.466930469512786317e+01 6.362342745817981893e+01 6.215348837888563338e+01 6.356173233971821190e+01 6.707034463120437806e+01 6.460033046611172836e+01 6.625571062459557936e+01 6.422444671483246736e+01 6.573089209325497961e+01 6.580710071945696882e+01 6.724190978830444010e+01 6.713394768891461695e+01 6.648615398248534802e+01 6.490046416081004566e+01 6.660009962981878573e+01 6.675848147400702715e+01 6.636075230114822432e+01 6.573383007925055210e+01 6.482721175357328036e+01 6.662458496490957316e+01 6.502234273335984938e+01 6.681466447313727031e+01 6.593798072639690133e+01 6.547971650370581642e+01 6.580404623877319636e+01 6.741671400155237848e+01 6.564148909278566180e+01 6.801102717415727739e+01 6.548008560079257734e+01 6.462875630463898347e+01 6.435821165344897565e+01 6.637087091725020116e+01 6.623499262023408107e+01 6.587699910750832544e+01 6.436234437030408628e+01 6.745935373847383687e+01 6.443087270942316991e+01 6.298168119315250379e+01 6.438109711221224529e+01 6.623971571867701869e+01 6.494661394500188578e+01 6.713702006201853578e+01 6.434890478006741432e+01 6.597190048673452623e+01 6.552104446911882007e+01 6.367897892954828620e+01 6.413167641259978780e+01 6.730186586080083089e+01 6.311479988933479035e+01 6.209765952927576649e+01 6.515371877254496269e+01 6.505789988589373252e+01 6.714997505141833756e+01 6.664367012866334505e+01 6.516013656746414995e+01 6.683627184339410121e+01 6.385432028031642915e+01 6.333011605206900896e+01 6.482521207839779720e+01 6.713613314672939225e+01 6.580479248964178396e+01 6.575245158238068655e+01 6.480242166219665023e+01 6.396103064981167563e+01 6.381102619309807977e+01 6.243552622487319326e+01 6.508905016331564752e+01 6.484612628767096965e+01 6.463585074375028228e+01 6.498463847427137807e+01 6.464558599535207861e+01 6.559182896812099273e+01 6.378235608847860050e+01 6.494877431817657509e+01 6.516832714142763905e+01 6.362209002721797191e+01 6.485828595081530068e+01 6.047726317343597202e+01 6.434507330089432742e+01 6.268243528679474252e+01 6.386037086300663645e+01 6.251395980494556426e+01 6.311579090887146037e+01 5.996409166741431562e+01 6.386370983130827739e+01 6.519769624816434828e+01 6.343772514273430829e+01 5.988690769927500668e+01 6.479161139727590069e+01 6.276347998148970220e+01 6.058437708144427347e+01 6.214736179484300749e+01 5.774737561570928790e+01 6.314266349544734425e+01 6.055359792301582189e+01 6.213655421392486744e+01 6.323724309997863458e+01 6.224383840984218352e+01 6.259227163602533039e+01 5.978710365943684479e+01 6.182724269848498722e+01 6.074822251104679793e+01 6.354891662913244232e+01 6.269469001358489635e+01 6.204913372750958445e+01 6.246692060330016005e+01 6.426591284933043369e+01 6.096824740316916547e+01 6.277779952367799154e+01 6.177045364560917307e+01 6.138989232729694123e+01 6.228693333886692329e+01 6.181993195300871236e+01 6.295428486680954450e+01 6.123637556433096307e+01 6.259179559419751371e+01 6.253824823887698159e+01 6.351077632483093538e+01 6.159664256356351331e+01 6.156016312075676922e+01 6.050187270582638632e+01 6.119861423965629399e+01 6.406736860167681868e+01 6.420946552714767108e+01 6.354299391933855645e+01 6.154823879138562859e+01 6.318502436050262361e+01 6.560508993620152296e+01 6.814989833542571773e+01 6.520239973856769211e+01 6.518984432916224137e+01 6.576505167351663772e+01 6.634467238204916839e+01 6.895304523106706540e+01 6.695940687244032574e+01 6.637887294605948796e+01 6.412887828017059633e+01 6.534836156144368147e+01 6.602052769408923893e+01 6.423130130764293710e+01 6.447000234213608394e+01 6.569929141826500540e+01 6.601860479684266636e+01 6.474416297531216458e+01 6.566945964575855044e+01 6.465185159335781862e+01 6.173528019828846425e+01 6.477343949232798082e+01 6.303883431882605493e+01 6.255919077762845859e+01 6.307162802298640258e+01 6.326256723506674007e+01 6.493283381108180663e+01 6.540280336395116478e+01 6.273483875638641649e+01 6.234175316014282231e+01 6.457650716722903894e+01 6.296037152813893556e+01 6.484538145536187415e+01 6.327060458328416104e+01 6.229317451396566696e+01 6.391354236721384297e+01 6.263445079553331141e+01 6.270134245005291262e+01 6.575765391603172816e+01 6.175494230230913928e+01 6.442413897734640216e+01 6.193156089358885197e+01 6.275171090327825141e+01 6.527114426704929429e+01 6.386777444202604670e+01 6.330445494935105444e+01 6.467275316618768954e+01 6.417042663574436290e+01 6.480757618375177742e+01 6.289233426260161508e+01 6.690624962879098803e+01 6.545407528122953522e+01 6.658580144633404529e+01 6.453863897565958041e+01 6.635778916317916298e+01 6.541599193822574421e+01 6.721404470868245085e+01 6.631150397769916083e+01 6.417388880805498275e+01 6.474876525141191053e+01 6.634864276435023100e+01 6.624440511032167933e+01 6.695664840580761279e+01 6.402158997153085807e+01 6.630947819647336416e+01 6.595397177902877672e+01 6.642865570450504720e+01 6.742786040657699687e+01 6.316099169146631453e+01 6.434024042606111493e+01 6.521480700786845830e+01 6.465887610007420960e+01 6.346373467398833412e+01 6.445416333286037514e+01 6.502526331967403905e+01 6.407938986625687505e+01 6.408048055344239913e+01 6.470804760044069326e+01 6.455147554985664726e+01 6.624811533372422900e+01 6.666545486352664796e+01 6.847160275971768328e+01 6.748197864609204544e+01 6.718515284573486213e+01 6.617275347146637898e+01 6.471181480243416217e+01 6.671800993033127725e+01 6.598002533621237831e+01 6.379381310709458575e+01 6.360028212562452410e+01 6.527338506190464784e+01 6.579499374213017404e+01 6.406966181515980452e+01 6.410926540131465856e+01 6.574848437985797034e+01 6.515077480690268885e+01 6.474948908737948727e+01 6.379020327102642796e+01 6.191086793322369886e+01 6.261991109151387036e+01 6.488501914378466040e+01 6.223944136279163075e+01 6.421591075204642607e+01 6.357828875792929324e+01 6.405748123631140345e+01 6.091420228457435115e+01 6.065748292404972375e+01 6.166224785031362643e+01 6.409399904878004861e+01 6.247499129553839481e+01 6.392529480427860022e+01 6.257332554961909210e+01 6.238401603617824520e+01 6.144224101633832902e+01 6.358158470756728065e+01 6.296406330162143661e+01 6.395302716801464982e+01 6.034372757578269386e+01 6.636784068943590853e+01 6.713989585833633100e+01 6.813242986122881462e+01 6.649912574996955072e+01 6.559891368528174382e+01 6.529002383322307423e+01 6.495408229747461348e+01 6.601639544433993478e+01 6.571573717759525834e+01 7.070357762941917201e+01 6.591892861249071700e+01 6.408358123653175653e+01 6.645659745360745774e+01 6.478663089318753521e+01 6.397917789807076616e+01 6.414779079197954559e+01 6.590812665681184512e+01 6.256259687552816473e+01 6.426587349847581265e+01 6.569740320136818923e+01 6.307732556451583150e+01 6.512772247970889339e+01 6.567622991885454553e+01 6.555622783966330758e+01 6.587545004703621032e+01 6.491220614192624794e+01 6.547536130633756102e+01 6.470533881383113339e+01 6.460252046482099786e+01 6.368614054001082536e+01 6.422877428632082797e+01 6.344129673460058427e+01 6.364901801217408206e+01 6.533241843324618969e+01 6.373331034209584800e+01 6.643344460719995936e+01 6.709335383960159049e+01 6.810277558596587255e+01 6.698873512569720390e+01 6.353556366251909537e+01 6.557115699281555976e+01 6.541977039028950003e+01 6.487773134737548730e+01 6.450916609688989922e+01 6.656146037538059090e+01 6.725936779090501716e+01 6.576098827899907917e+01 6.608896647679310377e+01 6.530404352448348959e+01 6.646853273840504528e+01 6.395762143886499729e+01 6.346712715739622723e+01 6.287912009949656067e+01 6.591718707770989738e+01 6.487120848430410547e+01 6.598983761076490850e+01 6.319261141186188269e+01 6.400022906183320970e+01 6.491153934249616952e+01 6.441455159819136611e+01 6.290601151472168340e+01 6.431573041551237679e+01 6.689604411060290090e+01 6.461602896141187102e+01 6.699599032162342382e+01 6.383527016140199351e+01 6.438493360045561076e+01 6.315804092434748895e+01 6.527426847361954287e+01 6.633965532660322140e+01 6.519461616580544217e+01 6.548179467857826808e+01 6.468800906057361999e+01 6.827672262573371142e+01 6.340715244367672909e+01 6.457850622353521430e+01 6.227114779431857983e+01 6.556266211523697507e+01 6.511471965843443854e+01 6.529660352770835630e+01 6.414364602284292971e+01 6.407918440723123865e+01 6.228260145127997305e+01 6.624071335403780836e+01 6.422050505778743457e+01 6.439505482642820766e+01 6.482261213266838240e+01 6.549975360355776388e+01 6.413532139955628963e+01 6.608398185447229878e+01 6.465150219850036706e+01 6.684103502621117343e+01 6.292493692525716398e+01 6.663648839154829773e+01 6.570873337677559789e+01 6.475658707191310270e+01 6.459510751251380611e+01 6.455285277943998778e+01 6.337127412362316647e+01 6.191083177286964201e+01 6.331594772998460741e+01 6.274192765722457921e+01 6.481946725708571933e+01 6.506764300548516644e+01 6.404236499474085065e+01 6.406307516832096383e+01 6.391091269304835265e+01 6.428414428372475697e+01 6.425028842418716124e+01 6.260800960452887409e+01 6.502961779101838147e+01 6.400761095100028797e+01 6.429576840317773190e+01 6.391753690179790937e+01 6.288364792468279063e+01 6.397045104466052123e+01 6.363728542685608858e+01 6.138847557469598115e+01 6.505707481014528071e+01 6.650392455606434794e+01 6.558586058951149766e+01 6.607580902083608976e+01 6.340549713158390688e+01 6.551896771718681123e+01 6.730118830051688406e+01 6.830816229909186177e+01 6.984181178926321820e+01 6.593504818849832816e+01 6.323861042737271276e+01 6.690517224810976415e+01 6.493892392344545783e+01 6.584278729719157752e+01 6.638775843742965321e+01 6.555325168581377682e+01 6.558012172353215874e+01 6.769441426997924793e+01 6.778309597721334967e+01 6.766883965521135735e+01 6.787093306346666566e+01 6.753353848091653333e+01 6.813200667625457640e+01 6.623052146847517463e+01 6.896727894168151352e+01 6.906452885977212475e+01 6.936052791979876986e+01 6.875510021645877146e+01 6.955649754387943062e+01 7.204251149022967127e+01 7.013494665045681131e+01 7.283401364178575932e+01 6.967470115456596602e+01 7.074774406416784700e+01 7.030901450700976341e+01 7.064305386300414114e+01 6.965205293045110579e+01 6.814145598939595061e+01 6.928822599101505375e+01 7.144713768971607237e+01 7.002660298422640039e+01 6.732797400923513464e+01 6.986028086196768072e+01 7.066643930876037416e+01 7.002832734838899853e+01 7.072804717899323634e+01 7.271731898265439042e+01 6.801383263066180973e+01 6.883965144598383290e+01 6.766355991567853323e+01 6.901440651437749807e+01 6.972407883894695146e+01 6.751450204945214750e+01 6.728484681859362126e+01 6.868664237708114229e+01 6.934585083100142811e+01 7.136581737137700543e+01 6.989376769260555022e+01 6.876307795693368519e+01 7.053502381489472839e+01 7.048009376360400324e+01 7.002491986820137981e+01 7.109199133185067865e+01 7.041532675181309742e+01 6.828888863099788864e+01 6.942835994035361580e+01 7.177375775256381019e+01 7.141028548373333251e+01 7.167707100379389829e+01 7.036123770887951423e+01 7.163114937406099614e+01 7.339539978135148601e+01 7.271079767786122261e+01 7.261322958259192717e+01 7.424538129603692482e+01 7.456596917703161864e+01 7.448137318130314100e+01 7.009204187685256215e+01 7.294180252224307992e+01 7.342639394091375493e+01 7.212862045853070470e+01 7.277678769756526833e+01 7.315861100675923012e+01 7.459594332363954550e+01 7.415738619641982154e+01 7.556676248266902007e+01 7.598829242123480299e+01 7.140025674416563106e+01 7.241514390407758128e+01 7.153841026600562714e+01 7.302326725569109556e+01 7.449883189061205258e+01 7.321016575954664063e+01 7.337135121414586081e+01 7.466653076516499254e+01 7.267613954122104758e+01 7.439649786135019838e+01 7.328187277909809438e+01 7.138424023461091394e+01 7.207377819489575188e+01 7.360020253438909776e+01 7.365125823232833113e+01 7.188066323915447242e+01 7.221782341415072892e+01 7.564967214932218553e+01 7.260789545092784181e+01 7.314616281314766866e+01 7.093009360172536049e+01 7.227316631943959635e+01 7.207415415513447954e+01 7.261310789041750979e+01 6.793874508936760037e+01 7.312766699041027607e+01 7.041053694426044274e+01 7.352670297025026969e+01 7.441169226809442705e+01 7.181684379184559930e+01 6.912064584546953938e+01 7.015151778427514273e+01 7.018498037865070671e+01 7.435770561806539547e+01 6.998504620723915082e+01 7.168203592531804702e+01 7.298572761228605543e+01 7.112494807231547611e+01 7.401040864435566391e+01 6.911429467075871003e+01 7.178353941173982378e+01 7.090222030240187223e+01 7.094677454758499380e+01 7.079069333386455298e+01 7.091564526310909855e+01 7.124867044400136251e+01 7.131641416014117851e+01 7.172371899592828015e+01 7.156610861468574569e+01 7.105829109791331177e+01 7.000194772608502092e+01 7.071746559882187455e+01 6.949309539683991943e+01 7.208101638330003880e+01 6.976635786785348614e+01 7.047142292329652946e+01 7.111364581733758428e+01 7.354772622034398921e+01 7.187414201937514235e+01 7.140475275856475434e+01 7.119745315944616948e+01 7.204357108911965213e+01 7.014011458636373675e+01 6.931265644688598115e+01 6.965182502889514637e+01 7.035941102403690195e+01 6.997791762283054595e+01 7.088883886354530262e+01 7.033126699666590298e+01 6.887511082189675449e+01 7.161617172756623972e+01 7.308820130236055945e+01 7.100167463992407590e+01 7.180414438542979383e+01 7.240737386575337098e+01 7.357645044988038308e+01 7.420110643122644944e+01 7.016702139062900301e+01 7.379452559597349648e+01 7.178772511801170708e+01 6.969480532621122393e+01 7.418198915419728223e+01 7.270425107127908859e+01 7.112873247301601509e+01 7.339473773869002571e+01 7.209178800670042619e+01 7.207179655001876029e+01 7.227416901861303700e+01 7.335504875296572891e+01 7.313501610272854236e+01 7.207043589777055104e+01 7.255008634981436444e+01 7.327267213659649769e+01 7.034310506507580385e+01 7.243485380632614579e+01 7.237266916923464066e+01 6.866146330579236690e+01 7.226549492258577345e+01 7.197300326049854391e+01 7.343327224740936288e+01 7.029211330131215618e+01 7.278884787541491619e+01 7.221132025122204823e+01 7.177385356162027108e+01 7.070818496343910908e+01 7.045017825102834763e+01 7.226016127342712991e+01 7.085304427586254405e+01 7.087421900555231957e+01 7.121796130274634606e+01 7.157984949286726817e+01 7.387781292293708191e+01 7.074335570563071940e+01 7.284858407016997717e+01 7.098682703877835820e+01 7.059189297261336549e+01 7.172025368185234129e+01 6.929288783700691567e+01 7.150862376548204224e+01 7.254567117896310435e+01 7.064682156216086639e+01 7.251262034596169315e+01 7.135814485856869283e+01 7.208772576240009755e+01 6.975809890696638149e+01 6.987179069645686980e+01 7.416617710520608853e+01 7.066685729201334709e+01 7.085799564731114231e+01 7.225035549278894109e+01 7.189845942292582492e+01 6.903536863634539600e+01 7.167184623949327715e+01 6.882176999276605045e+01 6.899629646767139945e+01 7.401114671396521771e+01 7.187406216234549561e+01 7.317829235021866907e+01 7.343354765149119601e+01 7.237436471060891563e+01 7.350354553172034855e+01 7.150668496470088087e+01 7.112309583862716522e+01 7.042958994304002829e+01 7.161123520198577808e+01 7.272600207354825841e+01 7.267863230692226750e+01 7.192935358742151664e+01 7.296406673008294774e+01 7.009294768603621151e+01 7.071932587898416500e+01 7.017134654432027219e+01 7.184364611320859240e+01 6.856137510669104529e+01 7.176234755184835024e+01 6.994016448526134866e+01 7.077540712469199491e+01 7.188996920036588278e+01 7.071914740782320052e+01 6.794399527102692105e+01 7.104695654441768227e+01 7.046317475311245460e+01 7.124764060934622023e+01 7.137253790375241636e+01 7.098630988265398400e+01 6.846022245090672698e+01 7.007267089572032148e+01 6.891709271927824432e+01 6.855221287742629954e+01 6.950498213848716489e+01 7.010077726204853832e+01 7.128435877313070534e+01 7.134615239951948240e+01 6.919273805533850918e+01 7.143509119949416686e+01 6.949914966799588001e+01 7.069280297025368043e+01 6.898775123123661501e+01 6.927279558456126551e+01 6.808888441739428288e+01 7.028030435159519129e+01 6.926712895589757579e+01 7.202699353704807095e+01 7.290678117692181104e+01 6.983049545675282843e+01 7.009072682142108590e+01 6.795197108010464149e+01 6.900365413609429766e+01 6.854281686380512895e+01 6.777175852728524319e+01 6.769265238074838464e+01 6.815835319095397438e+01 6.824408871650258845e+01 6.779951303850336330e+01 6.953037236359671169e+01 6.816747225504346375e+01 7.100489744210251786e+01 7.095832007143019382e+01 6.823595718552743961e+01 6.650965151201953063e+01 6.948237057338792511e+01 6.870005001847226822e+01 7.038736192251182899e+01 6.960455276001187030e+01 6.754926321550843227e+01 6.966888384444713722e+01 6.954482728567364802e+01 6.875000275302117814e+01 6.899252319641004760e+01 6.703478039641086639e+01 7.186900319980526319e+01 6.896989514266559240e+01 6.823505920449015605e+01 6.815838763440902426e+01 7.005218032227359970e+01 6.991567247256705286e+01 7.032869898646553963e+01 7.095729034356644149e+01 6.598398464121233076e+01 6.772553350747980971e+01 7.094329629777872981e+01 6.776135882861277082e+01 7.058934345789459996e+01 7.025545298987330511e+01 6.791874320102756712e+01 6.785767872999626604e+01 6.844879582779444149e+01 6.869536954829980857e+01 6.708437142827533251e+01 6.828325475655564958e+01 7.107996929335645575e+01 6.640748859710734564e+01 7.147961395380946215e+01 6.944639577549332898e+01 7.178740990148997980e+01 7.009836860101289346e+01 7.114227081289222099e+01 7.018805455900958634e+01 7.201331275161095391e+01 6.765144651203928561e+01 7.046197810636087411e+01 7.203141502998759904e+01 7.036557852075817721e+01 7.047209357513112593e+01 7.016944090589626626e+01 7.061924923407748622e+01 7.260101954157015314e+01 7.320691234056181429e+01 6.959389792309981715e+01 7.190323938816469251e+01 7.275699724859143203e+01 7.245534896953203940e+01 7.227636409105224402e+01 7.334871354551896161e+01 7.149143501076815710e+01 7.168696826252264032e+01 7.097241111784920520e+01 7.170626661949805225e+01 6.997212232438576507e+01 7.042812123249083811e+01 7.054711680585826628e+01 7.064969944260361956e+01 7.002781484608395601e+01 7.177528946956928735e+01 7.061932117843745971e+01 6.839713050158914598e+01 6.845922055276913909e+01 6.775170029148587503e+01 7.081031589450141439e+01 6.928749002990463168e+01 7.233285166870213345e+01 6.332651872195140186e+01 6.817424627906108014e+01 6.679099644040380213e+01 6.757565988637591659e+01 6.672343770694460829e+01 6.688168044666394962e+01 6.850005808144668151e+01 6.717154025190475863e+01 6.640186849890636722e+01 6.525476384604324664e+01 6.714274612769756345e+01 6.696378451743058235e+01 6.668647764649820431e+01 6.682096795425204050e+01 6.975170598945338440e+01 6.631652469862406463e+01 6.467315804551991221e+01 6.852626605463005660e+01 6.908977375784384378e+01 6.803974324215938907e+01 6.857286589935240784e+01 6.885386819647661127e+01 6.747380937779611543e+01 6.858436600742817291e+01 6.836092079800110355e+01 6.914125678718039580e+01 6.607442261040155529e+01 6.542358916704006333e+01 6.808965640319703994e+01 6.685496746813919344e+01 6.712335173729913151e+01 6.620850656911491683e+01 6.757903037650035571e+01 6.740011330790399313e+01 6.553685219992833311e+01 6.744680699944882463e+01 6.490700205650369981e+01 6.648452375019354577e+01 6.686538916421169176e+01 6.731413270243102431e+01 6.591012122342714008e+01 6.619403316425662354e+01 6.939153181160672546e+01 6.621672657128414130e+01 6.662623211412956437e+01 6.599312318635182351e+01 6.772312269816583807e+01 6.640093785680910798e+01 6.664437805834656103e+01 6.813843703861699908e+01 6.935117655590160268e+01 6.530226372819794278e+01 6.563754771574475910e+01 6.446888123990322583e+01 6.465022613644350713e+01 6.511143838483108937e+01 6.596275670030611593e+01 6.485393985787065674e+01 6.574723630771278238e+01 6.587304531155015752e+01 6.496360644554341945e+01 6.733153807083785125e+01 6.469035276169425686e+01 6.613968066343286978e+01 6.327819904624224279e+01 6.401928471223480699e+01 6.735352755009340342e+01 6.512854381764648792e+01 6.822402986038665063e+01 6.571300931870609929e+01 6.635311598315941239e+01 6.477189367950107624e+01 6.721661770473703257e+01 6.937285508346010943e+01 6.515642352855851982e+01 6.576205116440733889e+01 6.477573387271132788e+01 6.751540210286299271e+01 6.757175029639947184e+01 6.720011021921251881e+01 6.482962836381010163e+01 6.578370677370162412e+01 6.638113110016263363e+01 6.805380689793224747e+01 6.553393516180497613e+01 6.575195670238508683e+01 6.541762936637023529e+01 6.655113223534762312e+01 6.636728583731733977e+01 6.408754356739657965e+01 6.335030440028249643e+01 6.577865348145915902e+01 6.380150388009148799e+01 6.257807180278880566e+01 6.553317891825035701e+01 6.528096582790264790e+01 6.597552334584878508e+01 6.356325301376510595e+01 6.285708055642129466e+01 6.290246832074472394e+01 6.430001277785221703e+01 6.484786133027645860e+01 6.630083123899791531e+01 6.699866121449478840e+01 6.450388323257176637e+01 6.384946782217651418e+01 6.424430403368768339e+01 6.645622142237780849e+01 6.548903639140108623e+01 6.549128312294217835e+01 6.289544969201384816e+01 6.553354828741987603e+01 6.541196042261613286e+01 6.437003695266756154e+01 6.389946766335699380e+01 6.329645358524773258e+01 6.246136052559059948e+01 6.369270217301522052e+01 6.280047297651387339e+01 6.284359033634631686e+01 6.143585595213936301e+01 5.979020012450531141e+01 6.074856343115237678e+01 6.415600035309785198e+01 6.168416924999359452e+01 6.281742419973334535e+01 6.147290110658671836e+01 6.377360879503987690e+01 6.342116377633897883e+01 6.201524636246448097e+01 6.318864472571241464e+01 6.160384824836575746e+01 6.297516774841052722e+01 6.121275887913179048e+01 6.053991601035286862e+01 5.983291075914787172e+01 6.092667776439665772e+01 6.267101658919116858e+01 6.198606343734945057e+01 6.257242173140683406e+01 6.027191899290329502e+01 6.015318046712195610e+01 6.048766221881819405e+01 6.339850512149737227e+01 5.912427621495851326e+01 5.862850731092711243e+01 5.946204959092658981e+01 6.235493916639324397e+01 6.355377487249529622e+01 5.995751115698784162e+01 6.195722623241935878e+01 5.869307253916684175e+01 6.146391346039629866e+01 6.356774201872949703e+01 5.970534104235862571e+01 6.293684406873229875e+01 6.263901664425865334e+01 6.027674715289959551e+01 6.285084810408025646e+01 5.932601923954429424e+01 5.889915854104245341e+01 5.913406511280454225e+01 6.278957518893960099e+01 5.944130004712777549e+01 6.054139734789428928e+01 6.124616619486704394e+01 6.118913281910845825e+01 5.953329841519015986e+01 5.876010885265323225e+01 6.158389385354281842e+01 5.994218796336059540e+01 6.015631780115730010e+01 6.072869927956467961e+01 6.227354496502462666e+01 6.028218731621893767e+01 5.887832845918760682e+01 6.033225548476459466e+01 6.050226398203547973e+01 5.920390526775332063e+01 5.942429673331132989e+01 6.138100284936704298e+01 5.989995196159220114e+01 6.141175409868123580e+01 5.952505815078779250e+01 6.077334195186494270e+01 5.898470298830286396e+01 6.159196918624395067e+01 6.038618314600122261e+01 5.899066342607094526e+01 6.173863059175523205e+01 5.937135305895903059e+01 6.168244957365962478e+01 6.045513086980408701e+01 5.871904910334415462e+01 5.949147932039272746e+01 6.157896491578586762e+01 5.878990004891028320e+01 5.899961928108689335e+01 6.110477231904490480e+01 5.624448364874346140e+01 6.037175761360988702e+01 5.961690605910970220e+01 5.915435825185394236e+01 5.943308245487259001e+01 6.215515962216083778e+01 5.733965977015776616e+01 5.927057449439959669e+01 6.042411031686349787e+01 5.905583389560771224e+01 6.102291773743968406e+01 5.950426937564867558e+01 6.117586983385887578e+01 5.997949958740740328e+01 5.973190253036685249e+01 5.848264861416606664e+01 6.009014340122406850e+01 5.598584966284726505e+01 5.861813544354437511e+01 5.782519524369348574e+01 5.599004691691268931e+01 5.693554895616029654e+01 5.518914773969449072e+01 5.766819837847349817e+01 5.998115208201491555e+01 5.965127851724774644e+01 5.953901504421843782e+01 5.594851568442315681e+01 5.580133239211755836e+01 5.611349840957377211e+01 5.639045670751829675e+01 5.825370188759551127e+01 5.376092862356831859e+01 5.723767353798760382e+01 5.729487454673391511e+01 5.832498110217238008e+01 5.707144702260964664e+01 5.750987763226132898e+01 5.790218990930308252e+01 5.865299326737085295e+01 5.625032232233495932e+01 5.968250371033553847e+01 5.603842017113647955e+01 5.867048071366179585e+01 5.799732350695907002e+01 5.850344345942263402e+01 5.614025127928699987e+01 5.766598648151394713e+01 5.746741851792205580e+01 5.608458259668164914e+01 5.678264248207081266e+01 5.537723658880045008e+01 5.582923263360451216e+01 5.342054812162023580e+01 5.663145178556432313e+01 5.650968791189741580e+01 5.309310112692935490e+01 5.557707535727399772e+01 5.427226089118209984e+01 5.658312992909442585e+01 5.631571039140961688e+01 5.814493888258754595e+01 5.549804133815871410e+01 5.389312168457674090e+01 5.252282789002648400e+01 5.614663114594051763e+01 5.518948744839118348e+01 5.613940537452457846e+01 5.386904800986116726e+01 5.643808453848935613e+01 5.721055568379893685e+01 5.630694811453261650e+01 5.209220472749770892e+01 5.373007436980365981e+01 5.436560821584460967e+01 5.506613672751002753e+01 5.429422593893414728e+01 5.651420779751722279e+01 5.364085430155042644e+01 5.273440569029781955e+01 5.634218117989254182e+01 5.310109465144916641e+01 5.489832485831588116e+01 5.572391710740793513e+01 5.670847189352829787e+01 5.483002825863764684e+01 5.631807422917096062e+01 5.220248028041478250e+01 5.303366102221171019e+01 5.335311556507362951e+01 5.463120988908836040e+01 5.533124327629430894e+01 5.249035088608781763e+01 5.418697076245677380e+01 5.301806450622639488e+01 5.228884640830787589e+01 5.201078583288234825e+01 5.347993674092017358e+01 5.459136664937483374e+01 5.450501593724646909e+01 5.337163691039357616e+01 5.463530881083011792e+01 5.164713294642840680e+01 5.151508560818471949e+01 5.349592040058102071e+01 5.219760591485704282e+01 5.506497259020783730e+01 5.569259938350974437e+01 5.147889334781186932e+01 5.500360774431196376e+01 5.439997217027526233e+01 5.288094823579600501e+01 5.525304258428207049e+01 5.325195469882622490e+01 5.271490497664912311e+01 5.269289236647022534e+01 5.269167860049628160e+01 5.140818444729733727e+01 5.300874473704654122e+01 5.467253121520518278e+01 5.290108554376955396e+01 5.321805461805720938e+01 5.201678231156369492e+01 5.349109361072466839e+01 5.370097562736639674e+01 5.251116502271482744e+01 5.177810752754114532e+01 5.316733872610929978e+01 5.352332909580336207e+01 5.298408057016396810e+01 5.277006934286590223e+01 5.055385530120740611e+01 5.129319814041418368e+01 5.144081011608627563e+01 5.354922141265763713e+01 5.252528776868405913e+01 5.449487321000441398e+01 5.277324809819184281e+01 5.423990094459364286e+01 5.485072665202714148e+01 5.315628227116113180e+01 5.251257796217046803e+01 5.141993966055576948e+01 5.442283258569276683e+01 5.325127561330003800e+01 5.386721186172922415e+01 5.381326549410023574e+01 5.275074194381852521e+01 5.044376799552066615e+01 5.197585324063772561e+01 5.303600392288420551e+01 5.541648476576143878e+01 5.376865454917857079e+01 5.477355773860404042e+01 5.470888320812439787e+01 5.367510693687082579e+01 5.404881128380162636e+01 5.475859436078378906e+01 5.150153023491846227e+01 5.435313251367715992e+01 5.308021639252213930e+01 5.348052842417894226e+01 5.193092798435310442e+01 5.318766663217540724e+01 5.133217585661331839e+01 5.500764478435655036e+01 5.394663737521541691e+01 5.402519919922089287e+01 5.191844533253002680e+01 5.497215901146341821e+01 5.394149690350443649e+01 5.205402162491029117e+01 5.405530863329663305e+01 5.116184642185972820e+01 5.464864700911858364e+01 5.362966362816755606e+01 5.195789464515260647e+01 5.350141583809593016e+01 5.089162159835898791e+01 5.224781803122240120e+01 5.292069986798360048e+01 5.309841459913827322e+01 4.967286229065272352e+01 5.414209695078812956e+01 5.219381612304020024e+01 5.228412470897460196e+01 5.339089122437999890e+01 5.191168116188213588e+01 5.319279769328350937e+01 5.378133657257633615e+01 5.261838364968451032e+01 5.374469452544609993e+01 5.297290240429582298e+01 5.320144977733707492e+01 5.375274029398054410e+01 5.056336630199045601e+01 5.350217891260123793e+01 5.280410982775448048e+01 5.332892625795778230e+01 5.208374885495594953e+01 5.315466451566447148e+01 5.025011163281381243e+01 5.305304270324864291e+01 5.312426878773500505e+01 5.068701250508446776e+01 5.146716005063575494e+01 5.234907173924266743e+01 5.302269328823147987e+01 5.127374729533423903e+01 5.317774186070041509e+01 5.242461505090249574e+01 5.220373109295750425e+01 5.150162281120316266e+01 5.289205484868371343e+01 5.307238827346704824e+01 5.436532902264538336e+01 5.410713631851656658e+01 5.137110102843055870e+01 5.097650783283720699e+01 5.110349871485596651e+01 5.242744849964332587e+01 5.143298909330719226e+01 5.172718822626020341e+01 5.190472281560420242e+01 4.870702274230401230e+01 4.808557762157852267e+01 5.088580616405531032e+01 4.879987477948481711e+01 4.903435889173915996e+01 4.985606036882235514e+01 5.078172613438158578e+01 5.179918682231143379e+01 4.821025625037066931e+01 4.949422188918173049e+01 4.898260606244286919e+01 5.096084089169806930e+01 5.011805677361322608e+01 4.952494484096283145e+01 4.949216006002989587e+01 4.977477878928139887e+01 4.952375613083471251e+01 4.997959721832256008e+01 4.884984350399776787e+01 5.028943158276504732e+01 5.052216264541887369e+01 5.240836083626247444e+01 4.912501535939006203e+01 4.942682323952928414e+01 4.803277259687121159e+01 5.026792623408438487e+01 4.823429411061545835e+01 4.924472044492789990e+01 4.984363200178887610e+01 5.070198752737184122e+01 5.001329904085548606e+01 4.925277504416848728e+01 5.078925198725667656e+01 4.726107576152027434e+01 5.084644853524417840e+01 4.883484131831749409e+01 4.847877913099545566e+01 5.081126727879094318e+01 4.532546863165941176e+01 4.803401925082247459e+01 4.754988198294146429e+01 4.893631130358932069e+01 5.038998324918154736e+01 5.008716228489936384e+01 5.070009415621846216e+01 4.882145659783427050e+01 4.709374137958111106e+01 4.765002876448389202e+01 4.668874377185925084e+01 4.798347769231934024e+01 4.773644476896696176e+01 4.696736627007890519e+01 4.667186749739672535e+01 4.676169192531207841e+01 4.678471573227500357e+01 4.954899154865194788e+01 4.840629809708005382e+01 4.694417490506069868e+01 4.907855306306570498e+01 4.765357210794091714e+01 4.895729193176512695e+01 4.853533699635993059e+01 4.693832540466895864e+01 4.885998281661214548e+01 4.673368502737861974e+01 4.785756586313286221e+01 4.763985210411014037e+01 4.654549071785664438e+01 4.693307275195854089e+01 4.750493750781971869e+01 4.679783019640495212e+01 4.696633311308286096e+01 4.747340095750335820e+01 4.760363201801459354e+01 4.722626507299006704e+01 4.664464805547626014e+01 4.612011539539327742e+01 4.693503845304259414e+01 4.641674977096159438e+01 4.743855730669073267e+01 4.704421577000287158e+01 4.710231886305074056e+01 4.745506083447095591e+01 4.873009207529569409e+01 4.622339677379088130e+01 4.627874469486523878e+01 4.869514039132609895e+01 4.850011647098439482e+01 4.762210458494970311e+01 4.490860596666022531e+01 4.526962620216877298e+01 4.565813747987113658e+01 4.533741198329247624e+01 4.679550031956248546e+01 4.646130500275466346e+01 4.675676498643576906e+01 4.734974665169693253e+01 4.566439928793110425e+01 4.579884138483862444e+01 4.533900180419568926e+01 4.699504569926100572e+01 4.522704017244294761e+01 4.658084927858342184e+01 4.658322827040280600e+01 4.658371959308320243e+01 4.473047651606346164e+01 4.852607144301466491e+01 4.719245694887636944e+01 4.650888698142883015e+01 4.789771972949879597e+01 4.675331349122367897e+01 4.646235995448817135e+01 4.569370071279714551e+01 4.552563974769802968e+01 4.538408189869486620e+01 4.634850258008734869e+01 4.375276087118412249e+01 4.317083062480006816e+01 4.587277514797798261e+01 4.405720922038998566e+01 4.466151735585032867e+01 4.751219405163440257e+01 4.491540091247267696e+01 4.362714895519178526e+01 4.723490652509360643e+01 4.594200074992663474e+01 4.294532690548577847e+01 4.647768264803999472e+01 4.489250962744061013e+01 4.631218507428962994e+01 4.637072800569185915e+01 4.591995587223836139e+01 4.478031937011900965e+01 4.611757636976872732e+01 4.347591373607735932e+01 4.545957822232195866e+01 4.464620534327568890e+01 4.433014341936982561e+01 4.522669215515973207e+01 4.377903850810519515e+01 4.327580915093155767e+01 4.540543915251407014e+01 4.230318358138637791e+01 4.646583675927170987e+01 4.205848547095110490e+01 4.617350293806711647e+01 4.499454973236496613e+01 4.647754760619586278e+01 4.694170023667759750e+01 4.501906843375347478e+01 4.610529655028849305e+01 4.368653225675175378e+01 4.624188885959656403e+01 4.375750910766978308e+01 4.414553245751707777e+01 4.358436252615959461e+01 4.372705556372441293e+01 4.372473747694658641e+01 4.414990792596548630e+01 4.511768982086447011e+01 4.509779417445559346e+01 4.559112797499140868e+01 4.549185025370244517e+01 4.375505230794738054e+01 4.422634520798936819e+01 4.511539834343394517e+01 4.405766018615190660e+01 4.437235932088086798e+01 4.279080512423493587e+01 4.500220819969975850e+01 4.269294412411294104e+01 4.692508199882902886e+01 4.515878408018942025e+01 4.570799221276047319e+01 4.437609871825264207e+01 4.617065516034485029e+01 4.461261505825199691e+01 4.429577109687173220e+01 4.619906333269364040e+01 4.570242629533439072e+01 4.410536805880947497e+01 4.551655995438900959e+01 4.351834122973202312e+01 4.521247532116468903e+01 4.427748809758545434e+01 4.457196150558262815e+01 4.338868561967935733e+01 4.452277701924284514e+01 4.614575142890323178e+01 4.471006379597474023e+01 4.326055563199280130e+01 4.287311861452526784e+01 4.287032677783320622e+01 4.135928010459811333e+01 4.244520634438233486e+01 4.052384658827075725e+01 4.230006151221632393e+01 4.330311244019846839e+01 4.279486644033382703e+01 4.092294644136879356e+01 3.923817789229635622e+01 4.080148423980546113e+01 4.095314329607190729e+01 4.179699778740583582e+01 4.058971528022844666e+01 3.973614862986277529e+01 4.210232121082407275e+01 4.037858261613311583e+01 3.872701547216858131e+01 4.245359440657894368e+01 4.110888397609488720e+01 3.975001785787507913e+01 3.846461402120466744e+01 4.122205287670195872e+01 4.092928718100386476e+01 3.865398271401173247e+01 4.038398091325618111e+01 4.092427294696968687e+01 4.110731857072265427e+01 4.065409922301198975e+01 4.011757263555922748e+01 3.906699029658906142e+01 3.850401793023642938e+01 3.832695998371180934e+01 4.217631209710812357e+01 4.004878156122122590e+01 3.735253851043516704e+01 4.070145650460487730e+01 4.060647715281537984e+01 3.886223614964929141e+01 4.185591915165136356e+01 4.117419576500575573e+01 3.866588865383707230e+01 4.055212620280005353e+01 4.097634403322123120e+01 3.922965206242994185e+01 3.987349884551973389e+01 4.075091613389346890e+01 3.985886822719768219e+01 4.079975775084749756e+01 3.835126233385400951e+01 3.859917980686242345e+01 3.976768701796900984e+01 3.748243639476105926e+01 4.012341426097184183e+01 3.903442356643825661e+01 4.018241435087811908e+01 3.961304126037395434e+01 4.028259262979285182e+01 3.599244145552005136e+01 3.973233526589750397e+01 3.835302304171266030e+01 4.031961520680341238e+01 3.845147064175900908e+01 3.905891623548525615e+01 3.859743318296882819e+01 3.886917641062022710e+01 3.993374021116066075e+01 4.054686531770330049e+01 4.189887674153321484e+01 3.979187799589369234e+01 3.940974211052623133e+01 3.947821697423277243e+01 3.868556805961266321e+01 3.855445445816256012e+01 3.971510369774505733e+01 3.942461188380821113e+01 4.039037628108960121e+01 3.583776923650101054e+01 3.768989310293068229e+01 3.802765552879932898e+01 3.939433426164559648e+01 3.800543462786036741e+01 3.850756570417907909e+01 4.105443452545922867e+01 4.141592334943919695e+01 3.997594674150658989e+01 3.850341473818952664e+01 3.910994415542278091e+01 3.928002511237766470e+01 3.693294968910335285e+01 3.799431207366175300e+01 4.000845450394300684e+01 3.866799269086534707e+01 3.720862987414058409e+01 3.850670780616825084e+01 3.929893032393068353e+01 3.874954271954334217e+01 3.858366185357099454e+01 3.911459609829567796e+01 4.193270253253867708e+01 3.810993705964421707e+01 3.957155215949799043e+01 3.637445486007347029e+01 3.793096963031880620e+01 3.761197588895204547e+01 3.645417945268471271e+01 3.861538059167544645e+01 3.551043152514756684e+01 3.651631325190987809e+01 3.539436607020718384e+01 3.659512906611235650e+01 3.724245902270104835e+01 3.533096460587117349e+01 3.762132868981011313e+01 3.674263908643285959e+01 3.796347449850633637e+01 3.781817264210773999e+01 3.669560659556650961e+01 3.752369318480593563e+01 3.835183098804473900e+01 3.958965945371429029e+01 3.702135266838772765e+01 4.063058813868516239e+01 3.608460030906191207e+01 3.890273167078470351e+01 3.806690843209266717e+01 3.934693106213502034e+01 3.732216665771584729e+01 3.850603415274774477e+01 3.779432819876919325e+01 3.830018761016376061e+01 3.771075567396227513e+01 3.957366371438848063e+01 3.820977846210501383e+01 3.682154147776570596e+01 3.537656910433752699e+01 3.766923244343531252e+01 3.900512006332738224e+01 3.851744772406723882e+01 3.652728650165261826e+01 3.727134326901555994e+01 3.813605743571975637e+01 3.977067940421939340e+01 3.882125692484378021e+01 4.035964292927184260e+01 3.770373216705878860e+01 3.729437878666173845e+01 3.905930862542894033e+01 3.628853252318069877e+01 3.678756547878859351e+01 3.641584658857427570e+01 3.713487794059084024e+01 3.492318249169895239e+01 3.650304356150496687e+01 3.775892628757971892e+01 3.677869445226994571e+01 3.702313111611695717e+01 3.674916347699601715e+01 3.590900942923838812e+01 3.780793183406464664e+01 3.761531819225547224e+01 3.930796467412883999e+01 3.543075065899024878e+01 3.604307963100619361e+01 3.594200223122227555e+01 3.732619666065808417e+01 3.682187888274731336e+01 3.853504842455429014e+01 3.755676617119429039e+01 3.893979707066268503e+01 3.676330580645952750e+01 3.591026762666293592e+01 3.633996945911087550e+01 3.643353752631357168e+01 3.596778969893360056e+01 3.758175597979456484e+01 3.717694103984210585e+01 3.604937180743185365e+01 4.024383471761419173e+01 3.480387580412509152e+01 3.381522081903595733e+01 3.530986237296433217e+01 3.479970628228704754e+01 3.395050101430698675e+01 3.663965756450134847e+01 3.418132877262095803e+01 3.393448154129372796e+01 3.550644665155183333e+01 3.456535148176988059e+01 3.543240137062700512e+01 3.523775259869590570e+01 3.373417735483342739e+01 3.301465197232728599e+01 3.481876798475135359e+01 3.498730541217805268e+01 3.613693954062603808e+01 3.246041241132105171e+01 3.619830111038356790e+01 3.285579297496499862e+01 3.113546267703382497e+01 3.269342059416455726e+01 3.450152881655389336e+01 3.759677988033209317e+01 3.551508165936130013e+01 3.772427849011994283e+01 3.563873212226653919e+01 3.613057513517350117e+01 3.585283274284100941e+01 3.595840419918310715e+01 3.538448488639955514e+01 3.181141054527475021e+01 3.589862283645513941e+01 3.563452032012028781e+01 3.674475895216098564e+01 3.413163398646587154e+01 3.604187703276838306e+01 3.220017793738398382e+01 3.485138025560355146e+01 3.475578421520785355e+01 3.548782167114337227e+01 3.630598137554563465e+01 3.416771434545010067e+01 3.364227470433338851e+01 3.465008021702934826e+01 3.529600640112435883e+01 3.537897482446064856e+01 3.365480742381476631e+01 3.720199312884768972e+01 3.333887533771791567e+01 3.341718761899222301e+01 3.362830759403941272e+01 3.373384669221091769e+01 3.270097620266012939e+01 3.296729165894197422e+01 3.065217376927845905e+01 2.982762182682413510e+01 3.222975000617201147e+01 3.431833131022744965e+01 3.109747746805016888e+01 3.284330494400112599e+01 3.154339553299715249e+01 3.158609799782549388e+01 3.134743185672430243e+01 3.183998798306929956e+01 3.305420356567625362e+01 3.141700052001117172e+01 3.120457981877657616e+01 2.995809002033356805e+01 2.925023975708278101e+01 3.089772355667099291e+01 3.106134032659959487e+01 3.272395174049384536e+01 3.198246535659729872e+01 2.998746394087069334e+01 3.215126857884753520e+01 3.108744532124872606e+01 3.202735585678863117e+01 3.078658954880739884e+01 3.225926833785225512e+01 3.002954483048192458e+01 3.012328503581825245e+01 3.475777769260925965e+01 3.082347604131689423e+01 3.079332011196738961e+01 3.003004387289502120e+01 3.108332179663726791e+01 3.122204751616166973e+01 3.133718265438163897e+01 3.036625253053176721e+01 3.008333018068573139e+01 3.067350169877972377e+01 3.021887544820169680e+01 3.081417679231627815e+01 3.164573258157722790e+01 2.967629668256249786e+01 2.949158825763248970e+01 3.061389673523230570e+01 2.866279526380468923e+01 3.215834518708287249e+01 3.222199398384149305e+01 3.321301147551439925e+01 3.275177709681036475e+01 3.113044396443238426e+01 3.155215795166244419e+01 3.231984959600753626e+01 3.122021873448404961e+01 3.039418100620415686e+01 3.108982799512802941e+01 3.305510972351989807e+01 3.098138338357656707e+01 3.056545090239915652e+01 3.145200941526939431e+01 3.201481182088975430e+01 2.943787957268779110e+01 2.978647427367131684e+01 3.163605326767842385e+01 3.142953662118991076e+01 3.098573074132418270e+01 3.135674410101024634e+01 3.117616154446865906e+01 3.348968929805434414e+01 3.248650820613790557e+01 3.066870859236471603e+01 3.117135799121023609e+01 3.272522146690110389e+01 3.314015881574779598e+01 3.045246232328825542e+01 3.021858194412346776e+01 3.117050340559045907e+01 2.973588148720127933e+01 2.859410361415556778e+01 2.892215876650636019e+01 3.076580123199994077e+01 2.828075348257633692e+01 3.037299413076841503e+01 2.910085358460917604e+01 2.895112958109877255e+01 3.162712577182217544e+01 3.148633309299168204e+01 3.073212721963622229e+01 3.036339334504492271e+01 3.072031389358090792e+01 3.010933659077285540e+01 2.936494625477233811e+01 2.901203218324177868e+01 2.982948023130343529e+01 2.980420188233742351e+01 2.980275471811318155e+01 3.146218693767698582e+01 3.062114085844963185e+01 2.767457644265510197e+01 3.026988522870802356e+01 2.847876196659445824e+01 2.954636813100861659e+01 2.691933372245193468e+01 2.851703413567652845e+01 2.924491311780879599e+01 2.849056364770768823e+01 2.776533715232230293e+01 2.822736705887270858e+01 3.066213839465346069e+01 2.988461280304620260e+01 2.839563103942068167e+01 2.871459096001610689e+01 2.946726324781343820e+01 2.887612133583497354e+01 2.782392237635860255e+01 3.014679765890905117e+01 3.102686190649042430e+01 2.914606200059134622e+01 2.780846602353429731e+01 2.966019847250217367e+01 2.759035552409114089e+01 2.633095581568484533e+01 2.822446095751507755e+01 2.790709274410413343e+01 2.893965565469702739e+01 2.937054207496636593e+01 2.891029848429718996e+01 2.840748236404814975e+01 2.888922219406788372e+01 2.943027780021167317e+01 2.755584034374136593e+01 2.871708437994292140e+01 2.820136090689583597e+01 2.902633607667616999e+01 2.930012574576930717e+01 3.017661712656981265e+01 2.836816002578263962e+01 2.843702145080079546e+01 2.984068468709543964e+01 2.932614777398028849e+01 2.649006198146863866e+01 2.920411730641635017e+01 2.960415852014716620e+01 3.021736627793768903e+01 2.895111788909159145e+01 3.170161264897665987e+01 2.801612922062290423e+01 2.794134555846155621e+01 3.019636942019342385e+01 2.683201627364121222e+01 2.622974527063625061e+01 2.660667532544094627e+01 2.756344795494479527e+01 2.806798628762042469e+01 2.628467990189421855e+01 2.542214766293701800e+01 2.785000162090926423e+01 2.469427550827673912e+01 2.994783568116746864e+01 2.750733627574815898e+01 2.819542215448873890e+01 2.728444127695117771e+01 2.885478665329404180e+01 2.531717293881202480e+01 2.558367692439818697e+01 2.594207332477835237e+01 2.641606737255070314e+01 2.661896698129189787e+01 2.737552611971359084e+01 2.576140240642308044e+01 2.631966975573304879e+01 2.584283859047009457e+01 2.704533642773267132e+01 2.677370851793617490e+01 2.634138911199503141e+01 2.540734245740103603e+01 2.630608934663693432e+01 2.641832103731420744e+01 2.477505380145993641e+01 2.273110756196760107e+01 2.611053028172665336e+01 2.405574726798240093e+01 2.327594439392234449e+01 2.654514206556981648e+01 2.537137308827529125e+01 2.578708498033916996e+01 2.633530710091187643e+01 2.404807306172915560e+01 2.486294565012221724e+01 2.555509403225810061e+01 2.562824241895845034e+01 2.595819395493945692e+01 2.429651590153192231e+01 2.532330716275696147e+01 2.432329680946048356e+01 2.495360955302058770e+01 2.340960278755878576e+01 2.529412410432088620e+01 2.494371125920215704e+01 2.620024618772125891e+01 2.215729272454334620e+01 2.391779433516911624e+01 2.470262210167392425e+01 2.302624011373569957e+01 2.416528723481628305e+01 2.290885183140515480e+01 2.542685182917498921e+01 2.269095166159279842e+01 2.279909369563973698e+01 2.297206845018464705e+01 2.493404193832672533e+01 2.321519874640091174e+01 2.344700416935113196e+01 2.328934489334420377e+01 2.494063735027634721e+01 2.286204620269926835e+01 2.548637799926266467e+01 2.368818616667373433e+01 2.268391748218851234e+01 2.425521865635871421e+01 2.419321750512169444e+01 2.211351093852282546e+01 2.086017192266178455e+01 2.225738797881286146e+01 2.267523292862880169e+01 2.355230769864141394e+01 2.510939533692577186e+01 2.323534719214704580e+01 2.234359697956526247e+01 2.350396265678983099e+01 2.339731246336358339e+01 2.246017664624292109e+01 2.108711921449170390e+01 2.470575736766682340e+01 2.461012603318174996e+01 2.379313444124141341e+01 2.140774991394588866e+01 2.182349565264450675e+01 2.236015888230212667e+01 2.275131945962511182e+01 2.308410871569298450e+01 2.163484290096830875e+01 2.379402762921646541e+01 2.066282949470350516e+01 2.481883214221349832e+01 2.308281563660467839e+01 2.265141592735625409e+01 2.003075438985547763e+01 2.350684674631720483e+01 2.068117016600935187e+01 1.914510033017285906e+01 1.967324459362608380e+01 2.206987111253571854e+01 1.999681746628920465e+01 2.083116323118224855e+01 2.122059747806640573e+01 2.193305543970510740e+01 2.258175330630730215e+01 2.199551430882835490e+01 2.220316433870475592e+01 2.095110377762587817e+01 1.777578566118755532e+01 2.071802930018215960e+01 2.126246291988011450e+01 1.869317494231868082e+01 2.206582012526187597e+01 2.057662953276372164e+01 2.140433500971254688e+01 2.392528011288554524e+01 2.311742455866649237e+01 2.226086301264784240e+01 2.281266024216958854e+01 2.020036705501107477e+01 2.208815086651460291e+01 1.980591990165740768e+01 2.162675979814322247e+01 1.912358076351971192e+01 2.138222910451144543e+01 2.012244843028208408e+01 2.059138908563514292e+01 2.224294209742127393e+01 2.348192938455332879e+01 2.122835211912062547e+01 1.985209519164233427e+01 1.994802226299236736e+01 2.323583003848611384e+01 2.168732310593631851e+01 2.038643807285339093e+01 2.085194826966985815e+01 2.213082825493854955e+01 2.164443358057721056e+01 2.200789008395426194e+01 1.952193603068853278e+01 2.198438852542905764e+01 2.036314090728845727e+01 2.076100515610844255e+01 2.228687746182725604e+01 2.144660602090244339e+01 2.222379026780663125e+01 2.187843108639760104e+01 2.271595057493102487e+01 2.025151652081596509e+01 2.227642388404195017e+01 2.138967386069158394e+01 2.076432230775387211e+01 2.128331093131343010e+01 1.985676732166939118e+01 2.180307160044940673e+01 1.973527174967410502e+01 1.844799171037732677e+01 2.071151619737707250e+01 1.861765202178448320e+01 2.010678967089062041e+01 2.116431851447497081e+01 2.014977115951835529e+01 2.121478036446574222e+01 2.054174115617435348e+01 2.167944553472124625e+01 2.054092763413351008e+01 2.080535908337031614e+01 2.015337586693687655e+01 1.907738540792044901e+01 1.922740336935349958e+01 1.929149580094588856e+01 1.872414544097619782e+01 1.962919946303302510e+01 1.804470967220629518e+01 1.815017997476132550e+01 1.837421179388582715e+01 1.851677886187629696e+01 1.497088321642393183e+01 1.733915599731221846e+01 1.745025660077793717e+01 1.967430071692240290e+01 1.879840039044254141e+01 1.685661593169519179e+01 1.953807974901316058e+01 1.865053059778695754e+01 1.846957499065146280e+01 1.761475765989120745e+01 1.862602257895358804e+01 1.639757547964915929e+01 1.630865022988355051e+01 1.693820178110043528e+01 1.821467109947183616e+01 1.770774239147524298e+01 1.674138427106338511e+01 1.680447669155828905e+01 1.945151875750467951e+01 1.762632908082072802e+01 1.884145208984387665e+01 1.638959079392480334e+01 1.745004685475499073e+01 1.702936080621413240e+01 1.677069582466578268e+01 1.683671267349031808e+01 1.823923312340416913e+01 1.625139326151500541e+01 1.467826984186028305e+01 1.991070452146271563e+01 1.335835517165936892e+01 1.734028549583057810e+01 1.614176341360917277e+01 1.454930730339079759e+01 1.709883241359826300e+01 1.629347954740800475e+01 1.553427517722847284e+01 1.730329997571967127e+01 1.616745806371656968e+01 1.485530793292460494e+01 1.675667069999980185e+01 1.633969090225093623e+01 1.762892165902647790e+01 1.377709474633371833e+01 1.469150610634672383e+01 1.484926501993093950e+01 1.597819158381036075e+01 1.636495159083203532e+01 1.664504155567507127e+01 1.625686985209573976e+01 1.498889406827004755e+01 1.536951710541805483e+01 1.378074477177503887e+01 1.403485088781508239e+01 1.600859285364489537e+01 1.474537885173951679e+01 1.644794683903409904e+01 1.453548210062644763e+01 1.458324274341827831e+01 1.604969117750791696e+01 1.541115985295442847e+01 1.671467040497202206e+01 1.799696562659559262e+01 1.687404151250374795e+01 1.375241654107906264e+01 1.743329483796633284e+01 1.465954346586895163e+01 1.583022288083992457e+01 1.541157316314245662e+01 1.550729791842347716e+01 1.593476909753353965e+01 1.612276477651814588e+01 1.510417742303417654e+01 1.426421557863769962e+01 1.705484850899160421e+01 1.571497886538386446e+01 1.735590549312478004e+01 1.528283579798811864e+01 1.570134788395251491e+01 1.454558830729384411e+01 1.500315822881965389e+01 1.581934154345267984e+01 1.590334258454431016e+01 1.540018089779181842e+01 1.362751654334780049e+01 1.507174697219476123e+01 1.614167053171359711e+01 1.499056929811125372e+01 1.600480597300323282e+01 1.510039869672030299e+01 1.508319025747442588e+01 1.501550745067247128e+01 1.207135747874675680e+01 1.512779505427566917e+01 1.443424441751033349e+01 1.478658154973068584e+01 1.480649197684685170e+01 1.635087879898678054e+01 1.636748838459003252e+01 1.497987658425680380e+01 1.518996310869681032e+01 1.315210973380565740e+01 1.527372533549879563e+01 1.449178786817985021e+01 1.424449136268376037e+01 1.380248982686404702e+01 1.503098680594436409e+01 1.604601473135984691e+01 1.564156218999405112e+01 1.607516286836622399e+01 1.572363666992098530e+01 1.363445424959187413e+01 1.567392913520251696e+01 1.572021690137097494e+01 1.281110509017396559e+01 1.532180939383982121e+01 1.613738669262810177e+01 1.649804163583102934e+01 1.685854448001655470e+01 1.502105484508189726e+01 1.398460766996944216e+01 1.461927794626074828e+01 1.574736542816242135e+01 1.332650101898143191e+01 1.263599776468018909e+01 1.582013760460816876e+01 1.611459771941365204e+01 1.455341586727919001e+01 1.260165936070957748e+01 1.520558661692324698e+01 1.409965371676910451e+01 1.533842787950319497e+01 1.349027471560293812e+01 1.285484278767261479e+01 1.550017931508834401e+01 1.371895278747141234e+01 1.575831406230456722e+01 1.484852199882133839e+01 1.616108959523678479e+01 1.574714431419961791e+01 1.450183037479965975e+01 1.491625810666424812e+01 1.230252319107136216e+01 1.664009760780081493e+01 1.442253626637638142e+01 1.617979198963857002e+01 1.495969612227152723e+01 1.677927114213051141e+01 1.392730873198329000e+01 1.461244855206757620e+01 1.434507115109500219e+01 1.584170502881395670e+01 1.476720441102372661e+01 1.430456618516439882e+01 1.533389479213899165e+01 1.593810595752571224e+01 1.614593637719017138e+01 1.441962769477868989e+01 1.292357075903667329e+01 1.567623084256221588e+01 1.292585350767380525e+01 1.636305834910598733e+01 1.413324745207585487e+01 1.448378951235304157e+01 1.494238538211317291e+01 1.737375813174344685e+01 1.513690092216089766e+01 1.482450383316216325e+01 1.348479989050967376e+01 1.553212793228808053e+01 1.372930749848855392e+01 1.563806757654095669e+01 1.557619494944474248e+01 1.457374959786009327e+01 1.405643728143643223e+01 1.596263405348704723e+01 1.538873026971154978e+01 1.536921362681040470e+01 1.485672508057831998e+01 1.483419298643883621e+01 1.291568340891583055e+01 1.420366788897896981e+01 1.511815386008096418e+01 1.482626772982800212e+01 1.381061688813538169e+01 1.578179545616475998e+01 1.611879360036096287e+01 1.399021941978807426e+01 1.409951011806182208e+01 1.560414001700107889e+01 1.493899751003835163e+01 1.625785457041733650e+01 1.481843166125822542e+01 1.465561846287903514e+01 1.541035840464263984e+01 1.648889195708401800e+01 1.442927095753059952e+01 1.519390302355248679e+01 1.489068125589645497e+01 1.706226948030964152e+01 1.457684695484065074e+01 1.624953291520330367e+01 1.531571468388704993e+01 1.519784986472914490e+01 1.459803891433771561e+01 1.605789602630514068e+01 1.492933249541889218e+01 1.557423755298499479e+01 1.481771692499048321e+01 1.358379682089162621e+01 1.681547210469486586e+01 1.356859493224675361e+01 1.502734694429307005e+01 1.332795210498928640e+01 1.528943141801547867e+01 1.379193387811418070e+01 1.242151676160126961e+01 1.492886608980402308e+01 1.480803968379017732e+01 1.386925354518676379e+01 1.448885887952563678e+01 1.473233272835280872e+01 1.412207186755181532e+01 1.481441697599322005e+01 1.519689437313364344e+01 1.487174148060848644e+01 1.698185125929466466e+01 1.607885574884563340e+01 1.665979615228876298e+01 1.557652428532753497e+01 1.577076449256096602e+01 1.310962161739729837e+01 1.427147597069734708e+01 1.572765890237278796e+01 1.567171508967878069e+01 1.420272988132387582e+01 1.189716837134571215e+01 1.578564934959889321e+01 1.402862181224982585e+01 1.600583912970296296e+01 1.605436589369187672e+01 1.343648628439441239e+01 1.411365837123165790e+01 1.417763081956116977e+01 1.334578867854123452e+01 1.551079041068144448e+01 1.508255343001084370e+01 1.501469989421024565e+01 1.401088002521395559e+01 1.302436494546309120e+01 1.294839810336403119e+01 1.170312835378366678e+01 1.192784504401711132e+01 1.315405370469770929e+01 1.418255086901644901e+01 1.171193848120089598e+01 1.292130631535138718e+01 1.367056102106396764e+01 1.318587007402488886e+01 1.196614257426231909e+01 1.351831961084625533e+01 1.358719394437349415e+01 1.229445029919289389e+01 1.299194262962388002e+01 1.224138407308526766e+01 1.315940167260825433e+01 1.270760661917952383e+01 1.374267033489346623e+01 1.324554323650743726e+01 1.109307605939852515e+01 1.248960594489746079e+01 1.370276651723437134e+01 1.093202521359556911e+01 1.246937942086275974e+01 1.061224185079486659e+01 1.433797729700756562e+01 1.259484244872536252e+01 1.296681020188540323e+01 1.258661046328959188e+01 1.259448956308852097e+01 1.074437924846392711e+01 1.344409943593791823e+01 1.370487050378615734e+01 1.361797652836835582e+01 1.303811643863318892e+01 1.213663637723125888e+01 1.327199744102770396e+01 1.140631455188534815e+01 1.311272384590195728e+01 1.358139767315246438e+01 1.019838767092081966e+01 1.199493143159360109e+01 1.210222981751596549e+01 1.182905676452477195e+01 1.230519085682954916e+01 1.207596378133401593e+01 1.212962112306328777e+01 1.085249008898067125e+01 1.430887237894824437e+01 1.062080027384929259e+01 1.205681921303518322e+01 1.047542375124691638e+01 1.277705539246881905e+01 1.020203366810100576e+01 1.247189443327528124e+01 1.115231578556734959e+01 1.144664998454161520e+01 1.171880167943302808e+01 1.230953646945557622e+01 1.293800392974086577e+01 1.053663945222397835e+01 1.186335979073450808e+01 1.291890238539942004e+01 1.334455211248667439e+01 1.158845759551152454e+01 1.247818450592177797e+01 1.437541514069323689e+01 1.263840306106749445e+01 1.166652163593827041e+01 1.170574515955660821e+01 1.160739518803655557e+01 1.204273963966215000e+01 1.337132886482963912e+01 1.079568487674752930e+01 1.023121495249711899e+01 1.095012026433214913e+01 1.062900438865146313e+01 1.338206105845839389e+01 1.409802144018143366e+01 1.321552908076747990e+01 1.180834206066997538e+01 1.067619942757808715e+01 1.068899592610799942e+01 1.167845517092899499e+01 1.323715661577981884e+01 9.798247417718252805e+00 1.219019671531151516e+01 1.019469088049618222e+01 1.360366220080185329e+01 1.074342943365182634e+01 1.123159441295135430e+01 1.146071616881258670e+01 1.484792697100515291e+01 1.006379564674157834e+01 1.254586453989647588e+01 1.159046993842604678e+01 1.136223843415133672e+01 1.216609125159122939e+01 1.153176656806346578e+01 1.060471117013602793e+01 1.111644864558127921e+01 1.328624003068759940e+01 1.022253767535921476e+01 1.067034887766524776e+01 1.023948959844516793e+01 1.113489775445550833e+01 8.778832186229754697e+00 1.142692745358714213e+01 1.113838384682247273e+01 9.806606029182015405e+00 1.094026772093418032e+01 1.164758460623308700e+01 1.146488176076377208e+01 1.105208183278471523e+01 1.145881307135987370e+01 1.150039658983610025e+01 1.046279174523265887e+01 1.168503500648771265e+01 1.018487259693197089e+01 9.747683415022148523e+00 1.193727523596299989e+01 1.172385739534830584e+01 1.243569454317935730e+01 1.078649448528941690e+01 1.205038117039105927e+01 1.083809758675124968e+01 1.068116370406045235e+01 1.149966419182388222e+01 1.077844817775053166e+01 9.807494396472625553e+00 1.035902856208620371e+01 1.068870598264594385e+01 1.033570022447175596e+01 1.033046476080069098e+01 1.032105927232642806e+01 1.124311025543425302e+01 1.143470162189115769e+01 1.219814902079368402e+01 1.230396387559033933e+01 8.759467264904994721e+00 9.349319586047258213e+00 8.634534493260570542e+00 1.165190563780565114e+01 9.323667105784206655e+00 8.964135890490865677e+00 1.118739670270903730e+01 1.062981961173983692e+01 1.095148614765525608e+01 9.115932060085265576e+00 9.077773401846691570e+00 9.932059962218328764e+00 1.203894133495947294e+01 7.495748929483522893e+00 9.423777399644194475e+00 9.258889188951808791e+00 8.926594274240397198e+00 1.100707426444984449e+01 8.877090008665941667e+00 9.366729358345997625e+00 9.505037798902879587e+00 9.907215729873666277e+00 7.939461656076452378e+00 1.074776163258409412e+01 8.562676457520002060e+00 9.115304474265029100e+00 9.347499135559942829e+00 9.223148921776344267e+00 9.394170335501041080e+00 9.745962884193101416e+00 9.113819250459577859e+00 1.089813964698612203e+01 8.141683326313266633e+00 9.722454376697889700e+00 1.046109633674075567e+01 9.915538647845830056e+00 9.844366140870704385e+00 1.146112589804740445e+01 1.107099956039059130e+01 9.646270127779697390e+00 1.146507486011615740e+01 9.793197962829841785e+00 9.925012981604387718e+00 1.024943099589713746e+01 1.138492058555098829e+01 1.030383070504124454e+01 1.052713691646755478e+01 8.940143404324757626e+00 7.711496395915868440e+00 1.060015073765540095e+01 1.049347334614579808e+01 1.097509712409678428e+01 8.966628115192756709e+00 8.855743195200833640e+00 1.025073313441685663e+01 1.091373508834174366e+01 1.017893768193999726e+01 9.584292144558309801e+00 9.608042560424195244e+00 9.593592111549495982e+00 1.071713922813916753e+01 9.862110051629692009e+00 8.228882353606294942e+00 7.932555830414128373e+00 1.028731547565372928e+01 1.004018725740072249e+01 9.322454833705434041e+00 1.004008360023267166e+01 1.013299787234027605e+01 1.034308237932807728e+01 1.010223781895180650e+01 9.851141832995541137e+00 9.759997755804592501e+00 9.816544194851525518e+00 1.104317331316879347e+01 1.242339387830800490e+01 7.330881315850063196e+00 8.854752718863915462e+00 1.161115643523671714e+01 8.628988187056172876e+00 1.017588833175233098e+01 1.066184112161288056e+01 1.018327839577499816e+01 8.880144313122448452e+00 8.384712899634887862e+00 1.059935752295262290e+01 9.467600849134221619e+00 1.125590062581195738e+01 8.722472620638773932e+00 1.236516152319943451e+01 9.322207408502219295e+00 9.978651018688182717e+00 8.107448424159233724e+00 9.647369840776468308e+00 7.856904379870004895e+00 1.032108843991184166e+01 1.042657863798012841e+01 1.069175441901216672e+01 9.943090401935521072e+00 9.961328650401188867e+00 1.164554499060161419e+01 1.008478001000996649e+01 9.919663187820049188e+00 1.056550494038043730e+01 9.592500554226759846e+00 1.045334755365467672e+01 1.281024139096010650e+01 1.051247656936626740e+01 9.803438238501584578e+00 1.048066724976972353e+01 9.525748257794369067e+00 1.035162886292439843e+01 1.303524922780802520e+01 1.102272638111933745e+01 9.989196575180924853e+00 1.042548404371906834e+01 1.048603831219817906e+01 1.120056653910936006e+01 9.747435416371020622e+00 1.004610510816056035e+01 8.674665636990139816e+00 1.034102878564841888e+01 1.063506076115787735e+01 9.741586747330494234e+00 9.483468377355409373e+00 1.001396934523525495e+01 1.095772634809699753e+01 1.063608325996305304e+01 8.988747770845835205e+00 1.154166601026793870e+01 1.109303232145333418e+01 9.894442092906217567e+00 1.130917970284220608e+01 9.659326570766793907e+00 9.344432961624775658e+00 1.002751085538444009e+01 1.072443742067091499e+01 1.037156161529809140e+01 8.907042020532207616e+00 9.245055945121947616e+00 9.849506002241216862e+00 9.116897135084169435e+00 9.167541775253100766e+00 1.070722916654953494e+01 8.691359651392774666e+00 8.811418459986755991e+00 9.845396990632064416e+00 9.533181882365168391e+00 8.965789527692123784e+00 1.137165018457870147e+01 8.011338674854680875e+00 8.912290350911691306e+00 1.051613456252333201e+01 1.278230302867098978e+01 1.044231014130407686e+01 9.964931354028010446e+00 9.556714629032162733e+00 8.615631669138927862e+00 9.510682506094706667e+00 8.101348446257080838e+00 1.116919713967685190e+01 9.235284601620771028e+00 1.149118390753086061e+01 8.412665053921578817e+00 9.597211315129277054e+00 1.064727619783610635e+01 1.042932927273440313e+01 9.196280100608527519e+00 8.302561944666667415e+00 9.941311569760140188e+00 8.764572004501792080e+00 1.137964720033071409e+01 9.321855730280578456e+00 8.625804789205977485e+00 1.060236588896910170e+01 9.303682070373520574e+00 8.999468052469145718e+00 1.027625104241016807e+01 7.736725972992491762e+00 1.062281492189958065e+01 1.128003507615285450e+01 1.075274319134713608e+01 9.612843790247048048e+00 1.058002005781099442e+01 1.240885595444480316e+01 1.064811316411040032e+01 1.076864843864885479e+01 8.683698184912932660e+00 9.849303943717245602e+00 8.053303917381814614e+00 8.536301157325938860e+00 1.019531177463929694e+01 1.025881908176046586e+01 9.446888985359338520e+00 9.666366533568366393e+00 9.095920751067724908e+00 9.341743222982142214e+00 1.200266576597064017e+01 9.467571244826963550e+00 1.113161819140897002e+01 1.017858947068418907e+01 8.490113030213587209e+00 1.050927972472509531e+01 1.069113379644643302e+01 1.019917809015654697e+01 8.709180779349894763e+00 9.496188456153927149e+00 9.404043347359197114e+00 1.056605810962929226e+01 9.090911879887254798e+00 9.837813105200254427e+00 9.567557937838770954e+00 8.826247756935034161e+00 1.001120452983300702e+01 1.026499729707765596e+01 9.993585324450444674e+00 1.093200328361670337e+01 1.129573032237073171e+01 9.399561326277401818e+00 1.001093753539770326e+01 9.529432276013388048e+00 9.051885175135344852e+00 7.720901228783742631e+00 1.022976305189586732e+01 8.764472393925387905e+00 8.266756003013576048e+00 1.057488880551554367e+01 8.960047255085910933e+00 9.598569418858254210e+00 1.088835079935978989e+01 8.516939983038776418e+00 8.772723931728094726e+00 1.056585837977216968e+01 1.022644160136448122e+01 1.158744858003556999e+01 8.748765322817154910e+00 1.038928519211138024e+01 1.019385518416174108e+01 1.034363462958856594e+01 1.011895950363669172e+01 9.675732234511105645e+00 9.712471077823556342e+00 8.657098541854665541e+00 9.779362451004093515e+00 8.629474140453449849e+00 8.653242356555042036e+00 1.000252125672913195e+01 8.355693131249211092e+00 9.557537217350009939e+00 1.042334288975108514e+01 8.707813119272669766e+00 9.525024738056718121e+00 9.472217384466054213e+00 9.846617201573801381e+00 9.126972900160692959e+00 9.382808261170566766e+00 1.130136754499643104e+01 1.231358152553723784e+01 1.082226989059525124e+01 8.870404944334392638e+00 1.073571451038831270e+01 1.003612470313556670e+01 9.423159173502728692e+00 8.230515881255353605e+00 1.034199378727943142e+01 9.678259320065587090e+00 9.628319887002760424e+00 9.566830167842100607e+00 1.136676094455337349e+01 1.041320240467086933e+01 8.302098811625853614e+00 9.514457140960532300e+00 9.938448781265515564e+00 8.607688902446787083e+00 8.759802672322424044e+00 1.006644625391103354e+01 1.153696874797083360e+01 1.014189014631812746e+01 9.248136541573858338e+00 9.752746859141984359e+00 8.107054366797196820e+00 8.591684243582614400e+00 1.064009495202321354e+01 1.027847128159150358e+01 9.705217591215474116e+00 1.054090504784561411e+01 1.066516370991537244e+01 9.160818369224937641e+00 1.044180287027199405e+01 6.702017106059102503e+00 8.634518787791670036e+00 1.025456488545463429e+01 1.044250977553381965e+01 1.126509211082534279e+01 1.055196924006802561e+01 9.607818869785651472e+00 9.313472861059100438e+00 1.045647348028102996e+01 1.169444840965575416e+01 1.181402011351804759e+01 9.577126791094597635e+00 1.113330536696926920e+01 1.075347611789299762e+01 1.116425525864876711e+01 1.046450171488504033e+01 1.018778663211505986e+01 9.908344872155030458e+00 9.762814841775444563e+00 7.846857149448277724e+00 1.087907226350885814e+01 1.090786182567913620e+01 1.116432927950082288e+01 1.101810330576619279e+01 1.018697053113396400e+01 1.003095410428316825e+01 1.007574216655704902e+01 1.022341396783672351e+01 1.032799991872348144e+01 1.129277467768797827e+01 9.284113535770199377e+00 1.007009712916187638e+01 1.056324402391698491e+01 9.394173909942148626e+00 1.092729081351538412e+01 9.766246749360025348e+00 8.723815763659818145e+00 1.103971857000751378e+01 1.019617511818866973e+01 9.879716161596943991e+00 9.931620172258041279e+00 1.126780502710286314e+01 8.736809190133003611e+00 8.368590942303123725e+00 9.886388903736460065e+00 1.094483973180183511e+01 1.122260795192868699e+01 8.411058471247073953e+00 1.021788843414685388e+01 1.071082135378984113e+01 1.040949453458222074e+01 8.098556261246187660e+00 9.200388524784850475e+00 1.088297527111163099e+01 9.481926151796493230e+00 8.646698127135151069e+00 8.530417453438243314e+00 7.674014217114015324e+00 9.509714214899018359e+00 9.216160121471636657e+00 9.545520094315303794e+00 9.448414601083952036e+00 1.024875440504222190e+01 8.748349331853715327e+00 8.577673215810452945e+00 9.395033311447319235e+00 1.018131314949186539e+01 1.021839867934571622e+01 9.738722947579464773e+00 9.110178378725963810e+00 1.012245319231834628e+01 1.073400982178028684e+01 7.090031240504925059e+00 8.933177865223326464e+00 7.988205633583222998e+00 8.370787004019716093e+00 9.382843593743576349e+00 1.018088940740900483e+01 9.557277646607625243e+00 9.409337611209284802e+00 1.036780135358511501e+01 8.606387471343703410e+00 9.067220790437376721e+00 1.124207734266390801e+01 9.274717002688593226e+00 7.699807336794070700e+00 8.383590346056003284e+00 8.629948204623190122e+00 7.344732258173974238e+00 1.120332727483644319e+01 9.006973696609541946e+00 8.376070807505978877e+00 6.441356256699706684e+00 9.532859895481497148e+00 1.066476293435513512e+01 8.662168209489099269e+00 8.023370571368802828e+00 9.820874418768724468e+00 8.918279921307259883e+00 8.270699218031722921e+00 6.942922391862993869e+00 8.674690506432597203e+00 1.024985332980362607e+01 7.805704152777277471e+00 1.043268533631618311e+01 9.074540737066662643e+00 9.441695064089227429e+00 7.046587392512635439e+00 8.311514542930947158e+00 8.776552697435274553e+00 8.455693676454149710e+00 1.030448135073482518e+01 1.011834130285115840e+01 9.943901567390946994e+00 9.497315602477327090e+00 8.195428490808920330e+00 7.733291875761228340e+00 8.621314281176577055e+00 9.415267939214469806e+00 9.841935330388299263e+00 8.111107353185012414e+00 9.750936491773584791e+00 9.713201406729275789e+00 9.128572069013761947e+00 1.070472893661898439e+01 8.577854193114838210e+00 7.725070144543714434e+00 1.070108372771295180e+01 9.371142764161231042e+00 8.801572184003704891e+00 7.832814614376879092e+00 9.146656565455195675e+00 8.037993646941107073e+00 9.553810898582712596e+00 8.571955285241195099e+00 8.386876467131179069e+00 1.018914481432745411e+01 1.006526390932596549e+01 9.856947167372078766e+00 9.999413000963500053e+00 8.496450953490157332e+00 1.074594434081030769e+01 9.648534157437277159e+00 9.917123183545964338e+00 9.813939938350866754e+00 8.377995916494937134e+00 9.227772377395398351e+00 7.432233527672251761e+00 9.384516737077326809e+00 9.028392766430215488e+00 9.639998142809062642e+00 8.886541823025071452e+00 6.949571746355598378e+00 6.169991713548665935e+00 9.166664622395128248e+00 8.702715173221887923e+00 9.614460170775267045e+00 9.286250929354812556e+00 1.021501401471754455e+01 7.970110562267067600e+00 1.085079656046888630e+01 7.624230158879603536e+00 8.160595787615022800e+00 1.061467142578374023e+01 9.137395829636062672e+00 6.211651203618802519e+00 9.940498022731286909e+00 8.730273447355626715e+00 1.044024097199476842e+01 8.923018556185525085e+00 8.782681318719715691e+00 8.687002084526234569e+00 7.843383665685410122e+00 1.034026295432661691e+01 7.800544063173451725e+00 9.415102167593541793e+00 1.052796780709688385e+01 8.020126850790381567e+00 9.105007834094793751e+00 7.649183359387957459e+00 9.192109772919208055e+00 1.005311304963668206e+01 9.313349430894001912e+00 1.012821945269544344e+01 1.031937424270396875e+01 8.990153311434506023e+00 8.602526539069781819e+00 9.633549118808032219e+00 9.547755630048500919e+00 9.871234459425609842e+00 9.201833420253226592e+00 8.299063919410754053e+00 8.358483713858992914e+00 8.742160473882988114e+00 9.208909350233742686e+00 7.502862821856512099e+00 9.446127495935826346e+00 8.843190995944823385e+00 8.811104511211796719e+00 8.617412864377497428e+00 9.509272116815290943e+00 1.030600959587438226e+01 8.861760700887955977e+00 8.531368860201439475e+00 9.582252650389945003e+00 9.854300459756748509e+00 8.598444021239219026e+00 1.067049546921581538e+01 1.047482742701402536e+01 8.275290327415900649e+00 9.992904570783297302e+00 8.186654119842437183e+00 6.511322636458793944e+00 8.839784334793824527e+00 9.733363345641041775e+00 9.597423131302788235e+00 9.608812609073462241e+00 1.014077284702635140e+01 8.683078968282462284e+00 8.085661851013549395e+00 8.844831113257560773e+00 1.028943965768203128e+01 9.502834154270258793e+00 7.985924957754421349e+00 1.067595083113935672e+01 1.032999922748166455e+01 1.093748214820716136e+01 1.004145027150445202e+01 8.712828003058374904e+00 8.403826776791937903e+00 9.559517797597552047e+00 1.157729716963272182e+01 1.024294569707402935e+01 9.455549445902828865e+00 8.983755677649131854e+00 8.171152725395712579e+00 1.052625424251373332e+01 8.253477776694564838e+00 8.522998980112214795e+00 9.014730917464040871e+00 9.279003903812666820e+00 7.925854102604399820e+00 8.216819896500325626e+00 7.522814818916462087e+00 8.933441421326669740e+00 8.413509254266061888e+00 9.149081665415636166e+00 9.165609216524012837e+00 1.068719976934521654e+01 8.523984428647999323e+00 1.029638722481960755e+01 8.736983826734091352e+00 1.016184839495720382e+01 9.823772521061608032e+00 9.144686360897066990e+00 1.101515122026664883e+01 8.559930561063007204e+00 9.798443380403412561e+00 8.357691363138439300e+00 9.003486904863660101e+00 9.093768488622506752e+00 9.046325928401165228e+00 7.495898233519363352e+00 9.893985048659718728e+00 8.994687895274546818e+00 9.541478203201963382e+00 1.014188492691192067e+01 8.780693842756573275e+00 7.967042205890970230e+00 8.659723287377991241e+00 9.679825243167849536e+00 9.203891670609881004e+00 8.835420499506261294e+00 8.336901578934108770e+00 9.018859365592135191e+00 9.466176791446940797e+00 1.024504765082054725e+01 1.017833785308157246e+01 8.691198014236876546e+00 1.126328213185721516e+01 7.877911486768724991e+00 8.629663343294943445e+00 5.686903537623507532e+00 6.361326063930021313e+00 6.177111909851291216e+00 9.413048150492141275e+00 7.828445970577828206e+00 7.797870032138184193e+00 6.874047186180189506e+00 8.824105550443213986e+00 6.857378978503560596e+00 7.305964858239532234e+00 9.289534745688531103e+00 6.937505312634043797e+00 8.498375077091475660e+00 9.479263135931798701e+00 7.232421490295324773e+00 6.793948864434575796e+00 8.242756190476240974e+00 8.873706712347042114e+00 1.003108808158872556e+01 7.261580891273935912e+00 6.197948551207861811e+00 7.574069426333092991e+00 5.231205352654644258e+00 7.021058355834754572e+00 6.537821440425159558e+00 6.782391971576970491e+00 7.588238433125318316e+00 7.785274927193605699e+00 4.921694123890799411e+00 6.070172675068548962e+00 8.774504841820068179e+00 6.495872676566561310e+00 6.995069543224349040e+00 7.679455175429604097e+00 8.137150413818535100e+00 6.449492226070542067e+00 6.214663246714924760e+00 7.277966200906511141e+00 7.349748403077776437e+00 6.264671983370629249e+00 8.165594646720542471e+00 5.923524732170063700e+00 6.132100463302343485e+00 6.429588057623708330e+00 5.851775915380303061e+00 7.370370896906968561e+00 5.752042787725767603e+00 7.166495870516890854e+00 8.632294241953614389e+00 5.642558913743206617e+00 7.192550247916543071e+00 9.440774325696295932e+00 5.463925606902599874e+00 6.489884971453777851e+00 6.612022246707149442e+00 7.634665476771977488e+00 7.800519757364589246e+00 5.304013941377986541e+00 7.013884450335853948e+00 7.029927313429552349e+00 5.819667280860524983e+00 6.314753340963086714e+00 6.802556397063284521e+00 7.321186723669009133e+00 7.748645248834993282e+00 5.351055729583465315e+00 8.861276096705731575e+00 6.515927891448941800e+00 7.143191142518365844e+00 6.831749828384823253e+00 5.483819620819047280e+00 7.596461125100051781e+00 7.711342598666256265e+00 7.396494877734114404e+00 7.965931361252356346e+00 6.238063958785670771e+00 6.204538595510991073e+00 5.915593225200617589e+00 6.996540941659684876e+00 6.773407687895526941e+00 6.221674887049427838e+00 6.536556413543547883e+00 4.958417956179761887e+00 6.596787769993645689e+00 5.543403154043006431e+00 6.594523229952200083e+00 5.709090239555075108e+00 7.679345699789618784e+00 8.918644774678590181e+00 5.393802312538618082e+00 6.656883838831984868e+00 6.627378684578494550e+00 6.635382148350898568e+00 7.554307370067283145e+00 6.229049780224693578e+00 6.818627775554737980e+00 7.603529649652061018e+00 5.846494240004259879e+00 2.842983082933955075e+00 6.326911937621288118e+00 6.136896582309346648e+00 6.505062522833558347e+00 7.147434577495657138e+00 6.610664093970918920e+00 7.264161716594258245e+00 8.220271924110626571e+00 6.624815648696389836e+00 8.151198009225288033e+00 6.859833834568733302e+00 6.729057954687534426e+00 6.728397790874022455e+00 5.304007127477301076e+00 6.937718427794712817e+00 6.253050785196811567e+00 6.586378901815513665e+00 6.793371928683558991e+00 7.454542724655169650e+00 7.153794594124978978e+00 6.489787593438229862e+00 5.888685773386330702e+00 4.906704869380847711e+00 5.960427989816232675e+00 6.681356807695441269e+00 7.712865113185404020e+00 6.988448795631066801e+00 5.368772959029004532e+00 7.156820514100528996e+00 6.542112546261821038e+00 6.841607431728852440e+00 5.941173434297261302e+00 4.639316701393950026e+00 5.614290381048511414e+00 6.614525297724559216e+00 3.812588813568406287e+00 7.611318538813077517e+00 4.772856646513747414e+00 5.356357762865687100e+00 6.140441064757450107e+00 5.918888444924348846e+00 4.213468933561571816e+00 6.512401265568342090e+00 4.835539069847066607e+00 5.975008777425150797e+00 5.800706490590473940e+00 5.243762248926238101e+00 5.888238171662103504e+00 7.932024291526185600e+00 5.565409977593233748e+00 6.406446205133645933e+00 5.174585367340034381e+00 5.751694641682065345e+00 6.378366797391146648e+00 4.705763825830222125e+00 4.698591383326051307e+00 5.895207097275305230e+00 6.338024901823779977e+00 7.107547200771847429e+00 5.977920712521948232e+00 6.016508850418125220e+00 6.188343736593752809e+00 6.211664335297730766e+00 5.440718715541151163e+00 6.520585137710416035e+00 6.466599892197613997e+00 6.014080587722808069e+00 5.647110022269520968e+00 5.653820004799664289e+00 6.249003946063274917e+00 6.696123125115421182e+00 5.826970959198576772e+00 7.188209727114196035e+00 5.447045825600779878e+00 4.883790815330431911e+00 5.651861700873925365e+00 6.379366435557916049e+00 5.253911318007250308e+00 7.171435577644706960e+00 6.987520690840465676e+00 5.673894060911462311e+00 6.648062727258531091e+00 5.160923052399827959e+00 5.296745498431497445e+00 6.198635089225112971e+00 4.957109412530500414e+00 5.989656305340933073e+00 6.783598885572167170e+00 6.959467943948416391e+00 4.156325125039308510e+00 5.931048631747372291e+00 5.428323652523788567e+00 5.389265819006243241e+00 5.457332171950652011e+00 5.297138623335639451e+00 5.693335006528421616e+00 4.689237543049298296e+00 6.041087231971791205e+00 6.864978582142783559e+00 4.996854656197656119e+00 6.582127065297379787e+00 3.949164005917739750e+00 6.023069089872671533e+00 3.986343650170371955e+00 7.200377203885092392e+00 5.112480355523678632e+00 6.657716025717925312e+00 5.633579925074489125e+00 5.634918472680228163e+00 5.528624844998748955e+00 5.337378632592146843e+00 6.367714041651018064e+00 5.344734473864935609e+00 5.406106405393996006e+00 4.953328368747088817e+00 6.264901025535705159e+00 6.702885449481708946e+00 7.935782985011841539e+00 6.020662462860544295e+00 5.795931034746922172e+00 6.677047725037861703e+00 4.912665201413885185e+00 7.490391505872451283e+00 6.584096184364143234e+00 5.566585529308563984e+00 5.647950204194221335e+00 7.152204812848649951e+00 7.553893784153083324e+00 6.183995875100689155e+00 5.553685458270088304e+00 7.176684379107979517e+00 5.572339113707972302e+00 5.999444361327948450e+00 5.532978956703957785e+00 6.341161054776904393e+00 4.793988792628249840e+00 5.787239436728745190e+00 5.285764669403845595e+00 5.163191550996923951e+00 5.780346715091533305e+00 5.077233996285923645e+00 6.305606635357056788e+00 7.152859303004822422e+00 6.778668734271618312e+00 4.366666472755497352e+00 4.968988808896004805e+00 7.150564075687893428e+00 7.608269529978141321e+00 6.422202504388536681e+00 6.564185694988989184e+00 5.793756356584269795e+00 4.762857608828278799e+00 4.938467283810410891e+00 5.643811908598767246e+00 6.992064824094658348e+00 4.298087245549104374e+00 4.729730699073627420e+00 5.812645435376292191e+00 3.179213227284269472e+00 6.404599862037429148e+00 5.262572383123810482e+00 7.915810348225372550e+00 6.738465191329745529e+00 7.349775489166562537e+00 7.461818171275498734e+00 5.198570579886896859e+00 5.695424172518680273e+00 4.321263635556202409e+00 6.092728546006484613e+00 6.704669654235560827e+00 4.682189541337551830e+00 6.488692288261084684e+00 7.099935519995474564e+00 5.852832684728926260e+00 6.665109107938468114e+00 5.577344435547194834e+00 6.482634294298878608e+00 5.319622910066191146e+00 6.677292949538924383e+00 5.529448934609173527e+00 4.487050978365986431e+00 4.807871471366671479e+00 6.312525844909922412e+00 5.588357635026099501e+00 4.879635197012497372e+00 6.106409346912361258e+00 5.009583766953854322e+00 6.709924238680875064e+00 6.999042275929534540e+00 7.114770444319624687e+00 4.297708493272063279e+00 6.287542711981894072e+00 6.457479449947263639e+00 5.197772290184501820e+00 5.756910124396648065e+00 7.518896236178450820e+00 6.255766228832492004e+00 6.202382125251821421e+00 5.847228075435998207e+00 5.350238008097004894e+00 5.096915415488418866e+00 6.374126798729912835e+00 5.518880861080122102e+00 7.004328480341466268e+00 5.597443783062430178e+00 5.717641467516939358e+00 5.707734453658156681e+00 4.698777363403289442e+00 7.335233879382198730e+00 4.315626376127569941e+00 5.879452327781207188e+00 6.909571897714200439e+00 5.347596527908109465e+00 5.994606286494111203e+00 7.963431508821374294e+00 6.693998431448091146e+00 4.073075647606071215e+00 6.064057194938475170e+00 6.412184987470786801e+00 7.001952277530295810e+00 5.756035571770841131e+00 6.141603373239492569e+00 6.137722629667962337e+00 5.600242080813870871e+00 6.730768151324617143e+00 4.757620125144838674e+00 5.076648230977030885e+00 7.308692897673335409e+00 7.840330341037655693e+00 3.557720491786323880e+00 5.774950991879779671e+00 5.329345204072263975e+00 5.427385657088429127e+00 5.784507587258571171e+00 6.172648747716227291e+00 4.584081907252434362e+00 5.644247239250725023e+00 5.791199617371238340e+00 5.189340077406260576e+00 4.353790898237040352e+00 5.650866767533218926e+00 5.160520084459573553e+00 5.895249123641242761e+00 5.441671828950393142e+00 5.458665616017920108e+00 4.963189673223889820e+00 6.183044060979156598e+00 5.922036902750342335e+00 6.337350472963181325e+00 7.321086112642165133e+00 5.039214900343738535e+00 6.261632909680574066e+00 5.300235821916079892e+00 5.474471191234363765e+00 6.605038674802984566e+00 5.206152830536566967e+00 7.322326476858595612e+00 6.843452425458856681e+00 7.003261135238667556e+00 7.716536594154018935e+00 5.912909864983456387e+00 5.001999731172309893e+00 7.054927762439872296e+00 5.251376698096779094e+00 5.037991812842879114e+00 5.084313115729928612e+00 6.770454579060797506e+00 4.921811414771092963e+00 7.296867779551988065e+00 5.880507696457990541e+00 5.299270801328849423e+00 4.454477837057064349e+00 6.890727276608649809e+00 3.995370779524447524e+00 4.285171323045576131e+00 6.806369714543043514e+00 6.631429668674660327e+00 7.435258444412382595e+00 5.788835724861476351e+00 5.118482221334317295e+00 4.694371107680156641e+00 3.924151230429802961e+00 4.524852552850116005e+00 5.308663899319236101e+00 5.470838070599687519e+00 4.454394614487566351e+00 4.693391857784764198e+00 4.614763127027461387e+00 6.586028381172046586e+00 4.868098162451346411e+00 6.022848859712261138e+00 4.557022779442388760e+00 4.113713643021591260e+00 2.714056076377806548e+00 4.403778631440927960e+00 5.533465636859994596e+00 5.240171516414917186e+00 6.523961173473074915e+00 3.966507786803321611e+00 6.471905961368940474e+00 5.594189398449415762e+00 5.147130280904808508e+00 4.722012712528194989e+00 4.877552592823823474e+00 3.904397422576395993e+00 6.114923388153201245e+00 4.815534523274582313e+00 5.686793449254735400e+00 2.717973053956096674e+00 3.892770697599378771e+00 5.807120407909997617e+00 3.362932856293014527e+00 4.682704512905739413e+00 5.174414976899372576e+00 5.725477150026524242e+00 6.276388626974074292e+00 4.696945670489378166e+00 4.948112901629783345e+00 3.666856483197673544e+00 4.649423682731203655e+00 5.126896128547030251e+00 6.256620174205108853e+00 4.480833978966713538e+00 5.998622664920100434e+00 3.549630735094481349e+00 3.438434566474033893e+00 4.501649776023218585e+00 5.070169161296719018e+00 6.026952771507598783e+00 4.776346760894962351e+00 4.637549322036700339e+00 2.185660702448005921e+00 4.466722470045435323e+00 4.134976112486471678e+00 4.976013131086602037e+00 5.852057258138523288e+00 5.606178019224200781e+00 3.591808572832000834e+00 3.333006607393217191e+00 4.587932845098105616e+00 5.783386442354292001e+00 6.120157560960808318e+00 6.506244451825860864e+00 5.995979855458069885e+00 5.077011331061440202e+00 5.414764517833155821e+00 4.169016939483167761e+00 5.301872019291659299e+00 3.899675789444114304e+00 6.450026161998712482e+00 4.963180667411450031e+00 5.777028658316672782e+00 6.422340805712938305e+00 5.438660636953406957e+00 5.450426258585165940e+00 4.890754011839060666e+00 6.011694489693722332e+00 3.993431562751875941e+00 3.828323315151286543e+00 6.530412319573340341e+00 3.350528554006937387e+00 5.735976480020662294e+00 5.369115780160745643e+00 5.640909513430824695e+00 6.262863912776054143e+00 5.304743256610164437e+00 4.811625109515308196e+00 5.239459307800493626e+00 4.606224835424294284e+00 5.193673468800601434e+00 3.622641997960700078e+00 4.804525420089140297e+00 6.266843518398846236e+00 5.178409190687410124e+00 5.415771884500577116e+00 5.559790550764484252e+00 6.647083494566074613e+00 3.468097941210293023e+00 3.184382442551342951e+00 3.396554618905768486e+00 3.883447770592475479e+00 3.642566918404314791e+00 6.668546207922357638e+00 3.475399992517491654e+00 4.531752969217797578e+00 5.429714997306793300e+00 4.929769438810582827e+00 6.452936182810581123e+00 6.475565787165667331e+00 4.891557561120854380e+00 5.862703663150073297e+00 3.726962340058940448e+00 5.861076223255133222e+00 5.302123266594300333e+00 4.093767202147729378e+00 5.048966490818127539e+00 4.839013461751274114e+00 4.579182961609305380e+00 4.738901211090055021e+00 4.176220609226031222e+00 4.364586236524652385e+00 5.273604055293437121e+00 4.238086011630332273e+00 6.585731832575712374e+00 6.730517079267321456e+00 4.843905446262346537e+00 4.906607658084891632e+00 5.835310329131747409e+00 5.262978415855739556e+00 5.547201457500958277e+00 6.885008250926369477e+00 5.095321025068418663e+00 4.296877101847557334e+00 3.503619420966586073e+00 5.073934913559694948e+00 5.654785737841653948e+00 5.372558506861667027e+00 4.675382832974184666e+00 4.207590500969917713e+00 6.328371878971984721e+00 4.301733586645895890e+00 2.462728777894520604e+00 2.911115395389857752e-01 3.681592636691332743e+00 5.599722394417578464e+00 4.038978243962589865e+00 3.367790671500793920e+00 5.438567708105661147e+00 4.362524431294499294e+00 3.144076849776726856e+00 3.062882015778043421e+00 4.494713633016526266e+00 4.537709820062453048e+00 5.054568372899018946e+00 3.505782723647369981e+00 5.845265984286243111e+00 4.296958762084496009e+00 1.761280313668809105e+00 3.609488395070024502e+00 6.009202669465367741e+00 4.350702631058294578e+00 5.615534406504348652e+00 4.794043544709881921e+00 3.568361947136026391e+00 1.811175316698327764e+00 2.711877626004207897e+00 3.937183795141957710e+00 3.647827461092724377e+00 3.548671126854178848e+00 3.243899101403675544e+00 4.379000272874683297e+00 5.164982218806802194e+00 5.314414084760969104e+00 4.382866374231327633e+00 2.881038014110098633e+00 3.992421536857028830e+00 4.379203637603152011e+00 3.328997889841864843e+00 3.435025236308678398e+00 3.299361931271490800e+00 3.996185028105800896e+00 5.287666551972006523e+00 3.180303824375122712e+00 3.845808710170291800e+00 3.143989466245910247e+00 5.970640409372121482e+00 4.001508093018153467e+00 3.891401921917216011e+00 4.020837670938068875e+00 2.290085741889473780e+00 4.779056777657964439e+00 3.417873745020812315e+00 6.324393375431805353e+00 4.533827059679364169e+00 4.317508295206976321e+00 4.398748708719969258e+00 2.978882541546878038e+00 3.905983632638426517e+00 4.539942913507666766e+00 4.014357140841078753e+00 3.090313554857130107e+00 1.999766598054761424e+00 3.640361094590418567e+00 5.100579793561971442e+00 2.436026991857772384e+00 1.477640911376725485e+00 3.597147547726020633e+00 2.366355853363826256e+00 2.858846649012074970e+00 2.943062791968412917e+00 2.420644902502014251e+00 3.340258159032679419e+00 1.910437544770107410e+00 2.066756549087118700e+00 3.019731555578716531e+00 3.658045957701204109e+00 1.789841623817502336e+00 2.352185841698056556e+00 4.114594949766073206e+00 4.229638113389686538e+00 3.841229649563098647e+00 5.482292317828723505e+00 4.135848994908152498e+00 2.942992586118894138e+00 4.274592775219061558e+00 3.263087518543781762e+00 3.108962950855016505e+00 2.587942840869163597e+00 2.971086270586308142e+00 3.880220686128917240e+00 2.160371591676159664e+00 1.737213784335359223e+00 7.284011213306772481e-01 3.649650398850433852e+00 2.647595571847152218e+00 2.488576624629547318e+00 2.759045918435766520e+00 3.567194287228887539e+00 2.416079608415467650e+00 3.469209746093530278e+00 4.390446875325953791e+00 2.491924090338696107e+00 3.529204746754672772e+00 2.677411002756455272e+00 1.847065055173487291e+00 2.018284634331947824e+00 4.788412425441824993e+00 1.941331510513152780e+00 1.798110317186004226e+00 2.701127262798565187e+00 3.375972829905398598e+00 2.043621012513272550e+00 3.224751766146846776e+00 2.491741495183318555e+00 1.181191892463324677e+00 2.767171912982222981e+00 2.431136224299171200e+00 2.174083833778146513e+00 2.792602740322386534e+00 2.481303536397223120e+00 2.336556688038714302e+00 4.945719160115625179e+00 4.095702156819333695e+00 3.840211343006918909e+00 2.593336281299249535e+00 2.023608370672995260e+00 3.240675557763234238e+00 3.231975478041202443e+00 1.565761192641865307e+00 3.912147960336658681e+00 3.058857941604342656e+00 3.306524593278982405e+00 1.342329945720482698e+00 2.979489841185576804e+00 3.699726438683252017e+00 2.237322667931103570e+00 2.617855219174920922e+00 1.748687737707786738e+00 3.437005617892398224e+00 1.489976178963057230e+00 3.399265889669271345e+00 4.469953918170360474e+00 2.472122109323937611e+00 2.825646670304366559e+00 2.996012607008910589e+00 2.632875378730075600e+00 3.096932510653474857e+00 1.286655485522305353e+00 2.364592508593038378e+00 2.952354203134858857e+00 3.911340802902406821e+00 2.397413013038428797e+00 3.128581602623365487e+00 2.205222380590303732e+00 2.886732226700910786e+00 2.250682051537388428e+00 4.364859147203852707e+00 3.734530629112753353e+00 4.352258340683945903e+00 2.930973184366295836e+00 3.854623602889653000e+00 2.406182519682186882e+00 3.336558031754781162e+00 4.589109166592002076e+00 4.572499592293331361e+00 5.322666904421329725e+00 3.367818769451497385e+00 2.698142204145046907e+00 2.820374453049400820e+00 2.342324773698844620e+00 2.924659964983922222e+00 3.482656955176040903e+00 2.618994908705422286e+00 1.834898265261361461e+00 4.677577590551234898e+00 2.783334390071053210e+00 5.193568823913283339e+00 3.177836749907746672e+00 3.397647562846194624e+00 2.985054406955642392e+00 3.651746080036251563e+00 3.715278559843243844e+00 3.918207424744744038e+00 3.521888359022127712e+00 3.627412434771758676e+00 4.218771583157394645e+00 3.730080375370567580e+00 2.799325670897068186e+00 2.640661498602453694e+00 4.666995112398510059e+00 3.901891339949344228e+00 2.768084680129093034e+00 3.408864730164259171e+00 2.479086667995413773e+00 2.918572921784924112e+00 3.127164036690408100e+00 2.557408982998152336e+00 3.708165835766784824e+00 4.704982933067480388e+00 2.815576011742856988e+00 4.407020320441588090e+00 1.031419440431103007e+00 3.517741657908272757e+00 4.332184309249358378e+00 4.404108736419448000e+00 3.269738523895520999e+00 3.796458082263028722e+00 2.631962312478445032e+00 3.543290262146661540e+00 2.886241634849552984e+00 2.581474281845661078e+00 3.974495119274040089e+00 3.523919777243237572e+00 3.852719256752358934e+00 3.752025059573573351e+00 2.341821693775316682e+00 1.950622281818952697e+00 1.171331834587666654e+00 2.438652654298517408e+00 1.648815150710992494e+00 3.368488843283945489e+00 3.231155774457243446e+00 3.836465716568044471e+00 4.147623263165237439e+00 3.136564146531109820e+00 2.871550945623158935e+00 3.222815348150315007e+00 3.387391465905560839e+00 3.982135856642052385e+00 3.540997871085577842e+00 1.459803555275306142e+00 2.682366270883588921e+00 2.439086449114431510e+00 2.965872253818014226e+00 3.043461774418187993e+00 1.666498663228962451e+00 3.583870339950368411e+00 2.004633438283178304e+00 3.313774966777129016e+00 5.187221616902846222e+00 2.360632324130905513e+00 4.033883772444363247e-01 4.666822242586498248e+00 2.886533402690162120e+00 2.439862748613825794e+00 2.277672579047882007e+00 3.295253306136776583e+00 4.952474670347820407e+00 4.795885874088316569e+00 2.914315593530039994e+00 2.088527706624254687e+00 2.812193601835332402e+00 3.631105127338681626e+00 2.623966345160503089e+00 2.648913807483624705e+00 2.913851700665960109e+00 2.284690027229047793e+00 2.005254941209515973e+00 3.284193506458796818e+00 2.668714916896460565e+00 4.229921386374547509e+00 2.850328648712387558e+00 1.790902602783173814e+00 8.251607458704769416e-01 1.926095175378060187e+00 3.449207762681556044e+00 3.138637606680489078e+00 3.524292702870546190e+00 1.914983869721541554e+00 4.524903676766682814e+00 3.118007204075317063e+00 3.212247520785645349e+00 3.777037599106355170e+00 4.289580602844965007e+00 4.139803585888087945e+00 2.421551019575322261e+00 3.442740385160856675e+00 3.207280841799305282e+00 3.361291046826019535e+00 2.168006185597117774e+00 3.230416028946253348e+00 4.621358391059819049e+00 3.978100748557616306e+00 4.815540959759970541e+00 1.701292132748662311e+00 3.626476122983833594e+00 2.710363262041679544e+00 3.636471127678763349e+00 2.599285790500534876e+00 2.865823553018621350e+00 2.470071177803673912e+00 1.485388625048891242e+00 1.963644359124305350e+00 4.260993073829511424e+00 2.419683275313065707e+00 3.131567836431518259e+00 4.038995017780504071e+00 4.883539841248937918e+00 1.003417687082426735e+00 2.058463359228840606e+00 1.502783763699985231e+00 3.587170382418777947e+00 4.181857902170395214e+00 2.290512138730133707e+00 4.913059014406040426e+00 1.555724597332070580e+00 2.479667012858606689e+00 3.281159572423402615e+00 2.512122572469026149e+00 4.225035271577001872e+00 1.183176014113519914e+00 2.365219937952482976e+00 2.804664909985143950e+00 1.500622791078350504e+00 5.134804218609153814e+00 3.245747163795827728e+00 3.510807099320376601e+00 4.088185267537545187e+00 4.575290206401846582e+00 1.726950048354540135e+00 3.549105650859820216e+00 5.271912538458758846e+00 2.991639819870981043e+00 1.868008920577627130e+00 4.219439965479909738e+00 5.622591982737029426e+00 2.177036667734563835e+00 2.057338316375471710e+00 3.605638303512499032e+00 4.011296094692659686e+00 2.102909304429218196e+00 2.897281920027527047e+00 3.962760955013364672e+00 2.110915907005551428e+00 3.263552183747183921e+00 3.640472240975250795e+00 3.015584385948971047e+00 1.452659197796745350e+00 3.693075051345998894e+00 2.616740657961796224e+00 4.089764698535798715e+00 1.532097751781460460e+00 3.120227406316013141e+00 8.087777138453237091e-01 2.041955569867437426e+00 1.851870197933549012e+00 4.245510125662328882e+00 3.609735592587687059e+00 3.322653335510603156e+00 2.480078354704910115e+00 1.421916264515638462e+00 1.276365044382368863e+00 2.681523094952776631e+00 2.350957629003342042e+00 5.509945364767180997e+00 2.099212129120364256e+00 1.759802848943909481e+00 3.745062576046559233e+00 3.193289791155000223e+00 2.758102823945276061e+00 3.099097332860753173e+00 3.410158109490295075e+00 3.642589868302533063e+00 1.754844825788635321e+00 3.885671252508577034e+00 4.609413083073028439e+00 4.872683190255242103e+00 2.305961912790695845e+00 1.815137000276372925e+00 3.485836052992343337e+00 4.676346080158810814e+00 2.762808640093733725e+00 3.594050101926529628e+00 2.438630053844712542e+00 4.223511520653529416e+00 5.089274098724014372e+00 4.009924588959750125e+00 2.842395733920056067e+00 2.613405760648654486e+00 3.450646190565532123e+00 2.931908235606825563e+00 3.404030918138670980e+00 4.233057668462097745e+00 3.649600976949713083e+00 2.242920495958390381e-01 1.811246318020944157e+00 3.089429901026631953e+00 2.696241167675967443e+00 1.675003504934842846e+00 2.916467408492019686e+00 2.739644621965348747e+00 1.576562224213231111e+00 2.933896146429695762e+00 2.834698875891750181e+00 3.316075635184285275e+00 3.030286164151536177e+00 3.568125674977796979e+00 2.670762273335790749e+00 3.153145912088460179e+00 2.845464213349734983e+00 2.831038976432548537e+00 1.913478520143671702e+00 3.210190068712552858e+00 4.376968073927623770e+00 2.158101332215276891e+00 3.120069427213929547e+00 1.510033619108132497e+00 3.690174576328475897e+00 2.802255932492782708e+00 3.365778683177639508e+00 2.754649708091272409e+00 2.772796842320569777e+00 4.144451842782484796e+00 3.321053136048959242e+00 1.796261931255510591e+00 2.034187617751571420e+00 3.374965520053833767e+00 2.726379176218705069e+00 4.203282648010611133e+00 3.160132191155216930e+00 5.759163723883393260e+00 3.800625873238090868e+00 2.349723914159535632e+00 5.137480561228207954e+00 -4.722251650451168570e-01 4.494074430886565885e+00 2.123265318798625012e-01 3.301209909446686463e+00 3.775121973635827022e+00 3.669783831604278568e+00 2.281012296820937646e+00 3.897518203483751886e+00 4.518539404212567945e+00 2.908339782003569685e+00 2.781300408770948529e+00 2.604664796647292224e+00 2.121342762137742977e+00 4.134271890929224647e+00 4.368978154702446659e+00 3.017126757125420333e+00 4.142388256921701206e+00 3.147513033590914056e+00 3.798445268450428625e+00 4.067682296148896093e+00 1.858331668051149244e+00 4.539691189974894847e+00 3.544926439158365028e+00 3.714022632300359561e+00 2.042912734456898249e+00 2.076093910202085890e+00 8.748577952225429222e-01 4.320999480991345010e+00 3.598616428403029754e+00 3.376380889943173091e+00 2.137203547292996664e+00 3.367531166906327478e+00 3.198582874610165216e+00 1.936276766808729066e+00 3.122533560195225544e+00 2.163679523839202368e+00 3.615801987240437665e+00 2.182182643738794336e+00 3.430142277145188601e+00 3.757104883826908992e+00 2.951363118355231130e+00 5.079269590177482030e+00 2.958672176005579857e+00 2.948765138396666430e+00 1.915702004995315511e+00 1.536870427904689640e+00 2.585103950289172392e+00 3.248269779319268302e+00 2.859910470013163231e+00 5.005783991184488357e+00 4.085018751539449156e+00 1.924987039147268097e+00 1.179770414427244285e+00 4.140020502553454662e+00 3.962613731517832694e+00 4.427434169223220195e+00 1.383005595866215076e+00 2.665319799389823885e+00 4.443832977320085753e+00 2.831961693488006304e+00 4.019479046868071670e+00 3.256130789837397899e+00 3.913194260388372370e-01 1.315852979189828798e+00 2.746931601655094202e+00 2.123896350763506913e+00 2.090306217264237265e+00 1.420483581611658552e+00 2.779915318188533213e+00 3.341644505434112400e+00 2.471153949798885030e+00 1.434933151342957514e+00 3.738774972856217627e+00 2.572840178689112189e+00 3.890158140683332100e+00 2.244559094978038516e+00 2.754597543559640371e+00 3.875945823144250291e+00 3.504659705170852568e+00 2.721007951083858512e+00 3.651031223793603342e+00 3.483761724529814252e+00 2.559751846616774795e+00 1.840536826997805964e+00 4.489206928590549595e+00 2.512266415578133127e+00 2.767494290929576550e+00 2.791531446161613861e+00 3.153108604643536594e+00 6.748730643474331048e-01 2.909559255135320210e+00 1.451104713605214425e+00 2.354459037271577682e+00 2.556679618630441908e+00 2.860867290490878290e+00 3.378289559030307920e+00 3.010338914288030132e+00 3.024996360380083793e+00 1.780052229961736066e+00 2.770376792262620569e+00 3.074779614489322466e+00 1.707114076204974129e+00 3.584725210265438999e+00 1.951359353566977761e+00 2.078497713863233454e+00 1.493021540052261953e+00 3.652872159658291373e+00 3.074290693509706962e+00 4.796406767880772470e+00 5.499095821013850305e+00 9.544122042729963340e-01 3.914332198550430686e+00 2.348188869550623892e+00 2.862532946102839926e+00 2.894587976791269224e+00 3.840079527650174462e+00 2.797073498483721582e-02 3.341092560260528366e+00 2.136386716637205030e+00 1.796205255323082506e+00 1.843217692216220893e+00 2.976828545773759771e+00 2.238941397597461691e+00 3.551694698921862958e+00 4.161763410544867980e+00 4.333401228914068426e+00 2.267554205388710109e+00 3.250128975741721327e+00 3.529958342086186196e+00 3.576657726257967962e+00 1.501731432597231741e+00 1.244998146408076156e+00 4.145661997214991068e+00 2.814576851501550347e+00 2.721771210840224331e+00 2.270087146554923940e+00 1.052419240055530336e+00 4.805544186454659084e+00 2.649405263294973167e+00 2.710171842987451729e+00 3.237247000071361125e+00 1.450937259955063841e+00 2.658783268947161993e+00 3.955870833368403616e+00 1.332596344233912822e+00 1.858444275581093263e+00 1.340637450498525229e+00 1.886473129435473073e+00 3.619527213113980402e+00 2.794846939170018807e+00 2.161348833519661117e+00 2.186031685968229166e+00 4.658669263144161299e+00 2.428195434232823136e+00 2.130664153922425363e+00 2.306272298597241033e+00 3.021638007984447594e+00 1.956651596955304884e+00 3.773821323387061000e+00 3.539323630662432940e+00 3.247009802611426910e+00 4.010232493089719519e+00 4.726429919898014198e+00 1.154619973894574603e+00 4.013922856567353037e+00 2.835799996077211116e+00 3.654084787264275214e+00 2.369153451243558806e+00 2.051797889426910437e+00 2.714327518447187781e+00 4.027351883314757686e+00 3.224702398484310173e+00 1.601845115945172315e+00 2.557933525155637433e+00 2.859735438466290969e+00 1.922959574873522870e+00 2.469466181063076249e+00 3.700825322824857988e+00 1.660987512406890021e+00 3.103777319501764165e+00 1.072904527265672092e+00 2.821085985270791241e+00 2.544247464572931605e+00 3.108205622700430215e+00 3.714936116078827677e+00 4.216436820629641424e+00 3.917486392795174410e+00 4.483559639602723301e+00 5.192322087637787575e+00 3.333797007626983167e+00 4.041924992195985666e+00 2.684413406487249798e+00 4.647445678356837639e+00 1.168098885362129469e+00 2.359601302660450983e+00 3.477183677383139937e+00 3.928965610358127414e+00 4.385222490922645378e+00 1.858043325301186544e+00 4.375454357546588291e+00 3.000600946568818816e+00 4.528196145534577610e+00 2.842116212633725603e+00 1.832485027137914946e+00 3.493067270360713295e+00 3.501982617909237483e+00 2.035180566043245154e+00 3.114221877522877602e+00 1.713890137420840620e+00 1.762756579023582848e+00 4.474814297121183060e+00 4.916611872578675602e+00 2.875373446554004619e+00 4.103808544166037464e+00 3.279685076159124968e+00 4.106845231608722280e+00 1.202920943762150197e+00 3.248348896657126783e+00 1.883581157634450998e+00 3.474459305277370458e+00 1.338789720858519328e+00 3.694653731102983230e+00 2.150236319590941747e+00 3.674293503967305696e+00 3.907867254185282579e+00 3.476734768365952633e+00 1.278376123260412722e+00 3.242305906822890105e+00 2.196999530505016729e+00 4.886940543468132780e+00 1.952925394186377561e+00 5.194953373857301715e-01 2.338872437050211417e+00 3.488691581606901071e+00 3.539391282026434382e+00 2.655885446885200452e+00 3.280173692818629139e+00 4.656789178573378152e+00 2.574792406896168284e+00 1.799095714990657680e+00 2.067821962003856484e+00 2.484296727127908611e+00 3.181735327944585912e+00 3.745869394058660706e+00 2.894002688823712255e+00 3.866601802667733345e+00 1.272635556724628580e+00 3.692570654112660833e+00 3.101756061124225639e+00 3.516730278975028767e-01 3.080710944253452155e+00 3.868162498549831518e+00 3.234266528698011900e+00 1.930720596571614545e+00 2.496822988233480700e+00 2.148379168605079936e+00 1.229219149993171722e+00 3.607083486900661828e+00 1.952219772659915975e+00 4.007377316822202218e+00 2.122418555284304897e+00 3.161469219386239704e+00 1.650207537868860541e+00 1.708097975005642200e+00 3.661277769327273113e+00 3.273537731181765054e+00 3.666844439157559421e+00 4.544206472875981895e+00 1.394596023953307506e+00 2.625260524211332935e+00 2.001422485494126935e+00 2.156965429618417751e+00 3.720333591985202304e+00 4.498791054486490637e+00 2.180136197860326863e+00 3.504238868107882432e+00 3.628106117754382520e+00 1.563107242920655393e+00 4.241532541814263979e+00 1.714781256255956121e+00 3.705794748911560799e+00 2.807243813762081874e+00 1.637266613966369633e+00 3.901321068460924746e+00 3.656654254616885869e+00 2.716773480141122299e+00 2.457841521259683137e+00 2.662682832779865727e+00 3.146545450925603227e+00 1.937537590991355918e+00 3.487635137270662433e+00 2.826553377209011231e+00 3.212717315878131252e+00 2.642326220854660068e+00 3.567121949391299562e+00 2.058668651198567900e+00 1.277690149731967040e+00 3.104557588256069867e+00 3.058202906068075766e+00 3.995205708630658936e+00 2.639567113463722414e+00 4.224355503422601466e+00 2.389520276564672141e+00 2.228524750932546095e+00 1.964349910366086194e+00 2.856333778471009222e+00 2.179550768839803254e+00 9.903436477196719823e-01 3.884196256314786044e+00 1.907802238490830415e+00 3.397298912750457589e+00 -6.694667555168439810e-01 3.366327839554910994e+00 3.046611919765711107e+00 2.560982354253061644e+00 2.204741008163947580e+00 2.511878222860841614e+00 2.495578995789929255e+00 2.595102914324745491e+00 3.079401721796134250e+00 5.028528591187000352e+00 2.852558727247008985e+00 2.854992954720273257e+00 2.648588242338984156e+00 3.441043343324535098e+00 3.090746275292351353e+00 4.262206324397428858e+00 3.898458092537143038e+00 2.286485940284550100e+00 4.679716409887551443e+00 3.441771606294981467e+00 3.470355314843566408e+00 1.961673515341782581e+00 2.978465421414357550e+00 2.308465333387715201e+00 3.313047957622915707e+00 3.248242333700344986e+00 3.467011252929086407e+00 6.593800835167599850e+00 2.959171538272504787e+00 2.691469958149914188e+00 3.837312210450756655e+00 2.946611088079238439e+00 1.209625696679023088e+00 3.779529826270785708e+00 3.482580661328293470e+00 2.804357108124146514e+00 3.948442838680004563e+00 4.154172215809965429e+00 2.590470724913154221e+00 4.365536081545535296e+00 4.283842773953770333e+00 5.318951426368533575e+00 1.846727423929155121e+00 2.596521646765479030e+00 1.660287125394819929e+00 3.260157283109952786e+00 2.955478462257136396e+00 3.159709446114687292e+00 4.222652120882860238e+00 3.239577329798312366e+00 1.330097597624687156e+00 2.116442125904061555e+00 3.552880445968934708e+00 2.530877769985939274e+00 2.541122664157075217e+00 4.040203755500535898e+00 4.091802164705640621e+00 1.808211470703579682e+00 2.387815738100044882e+00 2.615625734610718567e+00 2.768810756142775276e+00 3.800201840688343768e+00 3.289526678089765177e+00 5.054513538389061367e+00 4.225029323465147257e+00 3.956412557497172688e+00 3.888282030998758909e+00 1.392944449732025136e+00 1.780999576145323005e+00 3.355952963875641348e+00 3.498885740318688153e+00 2.629152132109922935e+00 3.119750525133761165e+00 2.765241563331627184e+00 4.306371949079259132e+00 3.037134073742311813e+00 4.176604850075272601e+00 3.444087994311335610e+00 3.452175383768093742e+00 9.805311339575475404e-01 3.358762845522389018e+00 3.699241614124987976e+00 3.339573019737471782e-01 1.084213433588500086e+00 2.838129741525918792e+00 2.622614138909900916e+00 5.336640786206843678e+00 1.729382725956432054e+00 1.724638418546508678e+00 3.330084675820632167e+00 2.620584508514348876e+00 3.383378834154565862e+00 1.003328936450990305e+00 3.622738318322697992e+00 1.941025102927876222e+00 4.959239160577435079e+00 2.119621027549306369e+00 3.389367167349247811e+00 3.416619108980261110e+00 3.999097320984589476e+00 2.942471435017138592e+00 3.327414965168461691e+00 8.387963440404659909e-01 3.888739288710318487e+00 2.401697981111023061e+00 2.877146208592812560e+00 4.353264366921540507e+00 -1.474987079146045099e-01 2.864532200043260701e+00 4.168033308001432680e+00 4.599143864780992352e+00 5.116685603197028698e+00 4.286392553029661379e+00 3.680118523577255552e+00 2.273361147353802014e+00 2.928755299216268426e+00 7.906057641079070608e-01 3.269725801566544465e+00 2.613434746823976695e+00 8.505546639348873228e-01 3.418759551290932563e+00 2.135993516217927102e+00 3.249221471501635872e+00 3.119800298515844617e+00 2.217476188773947143e+00 2.714884678549194685e+00 2.556955652599757212e+00 4.314169899003708508e+00 2.565581974515767527e+00 3.381219437951051177e+00 2.510944031405832888e+00 4.023490203663964593e+00 2.061924540512847681e+00 3.311417614093365103e+00 3.084882250961300088e+00 2.274561216640605732e+00 2.688837181438660018e+00 3.531898106545174443e+00 3.765028106036821587e+00 3.227347754016690828e+00 2.772137918430706893e+00 3.829376711654288279e+00 3.000231781172364443e+00 1.856844274343963486e+00 3.219690435354984004e+00 3.154635364355206306e+00 4.670427195351010141e+00 3.814120750966383699e+00 4.101218147710153694e+00 3.830157563558574729e+00 2.311589071726746436e+00 2.494257138074567060e+00 3.343502430926865721e+00 2.521023825880242875e+00 3.585862850180676631e+00 2.610953246515981263e+00 4.579814131162343926e+00 3.042165757218060929e+00 4.436286794582540161e+00 1.083556828139113248e+00 4.012479087800398858e+00 3.975872109867523374e+00 2.398743464839609985e+00 3.942137774825599017e+00 2.381565747855409754e+00 2.122604778309725493e+00 4.358428388064171877e+00 3.237351818462048669e+00 3.016415531764678359e+00 3.970152652088256406e+00 3.305047357245296524e+00 1.596933471287091955e+00 2.410040148154203976e+00 5.059776266134810463e+00 2.228806045067965869e+00 3.396341800324690130e+00 3.748835915601040458e+00 2.574617804669741439e+00 2.599204420527289283e+00 2.872300633096700917e+00 2.575149318637124374e+00 2.954296269169053968e+00 3.563408679985127225e+00 1.502393518789378657e+00 4.600100681782433476e+00 2.789192397027673742e+00 2.547317638408536311e+00 2.816083101389784016e+00 3.725487049136322337e+00 4.056200241470481416e+00 2.182288050032850091e+00 1.344874239205764432e+00 2.782678772502484854e+00 1.815143656685134887e+00 2.199577794964639121e+00 1.528621049677309607e+00 2.863911114596045415e+00 1.835058924065778196e+00 3.558260088081830474e+00 4.941026438188536929e+00 2.772028861806044020e+00 4.179452831336341490e+00 2.102031145132153611e+00 3.203907269863355278e+00 2.845438430992649259e+00 4.661852637397656096e+00 3.170536700242823525e+00 2.251798684506022052e+00 2.256794186613434672e+00 2.200901081747791643e+00 2.739913830658520233e+00 3.987704181668171977e+00 3.179789462376395370e+00 3.752448573337484383e+00 3.197214705059529649e+00 3.184129228015507795e+00 3.453464237748426147e+00 2.208793555053749635e+00 2.187735832657317747e+00 3.243360092648182924e+00 3.079787210092048255e+00 3.464896664918003744e+00 2.570018469466861077e+00 3.543150345658795608e+00 1.539851069462997879e+00 5.075870826763712707e+00 2.083651326257264902e+00 3.589943785212008187e+00 4.366495337198761817e+00 3.069635955443608122e+00 1.099434290619418775e+00 4.460012235478051146e+00 2.750335413842904586e+00 2.715946315416491785e+00 2.321262775861499428e+00 3.805869172954332136e+00 2.489701607703656450e+00 2.420248754871539898e+00 3.726851225603835083e+00 3.319561929652563581e+00 4.393039240223148845e+00 3.899926992556036254e+00 2.112350766182240935e+00 4.795904534648703255e+00 1.042930317950121921e+00 1.727233157469538094e+00 2.089951870688876667e+00 3.247095826153718612e+00 2.757474818219940005e+00 3.838064003039145522e+00 1.848996354318422908e+00 2.932071831772750325e+00 2.908527945704263651e+00 8.889948989925603451e-01 1.683395239250768949e+00 2.384775079690007793e+00 2.872171531395425692e+00 3.367845220156312269e+00 2.860317106912154905e+00 3.531631791420639210e+00 2.869673187828979621e+00 2.394668909387908773e+00 1.467778859021503068e+00 3.430300230787304727e+00 2.429806871130153034e+00 3.401614521153390580e+00 3.759037363031811907e+00 4.021423735163120128e+00 3.764907782475341858e+00 5.806263498361018627e+00 2.309356680074699852e+00 3.719707436039599191e+00 2.986258354408925175e+00 3.144792369353059946e+00 3.809164323434942823e+00 1.616958254512794957e+00 2.492990506110079885e+00 3.903963301578388556e+00 2.895190338234837402e+00 2.502953833401053263e+00 1.524156785204004549e+00 3.129546093438043464e+00 4.566177485450038986e+00 1.752974282565786579e+00 1.875230075108521355e+00 5.457209571350582600e+00 3.725887011708769236e+00 2.996703608575489231e+00 2.322757344076288977e+00 2.276188492640919492e+00 1.886737300711239795e+00 2.280719509165881842e+00 1.931643092653376748e+00 1.979511729855775837e+00 2.462980412472791869e+00 2.170913191028064126e+00 3.681129990722194378e+00 3.163678037517815511e+00 2.637980116287151233e+00 2.488736163799502688e+00 2.515612939105704271e+00 2.368187586134755218e+00 3.478930181833150836e+00 4.562486330409864621e+00 4.168981746300674196e+00 2.431257833810134716e+00 3.614308380279704913e+00 1.847583563105102078e+00 3.679386123309895229e+00 3.411387959900819222e+00 2.430220441722565461e+00 2.403964239574880146e+00 1.166000265390142676e+00 2.886756152937443698e+00 2.963681208854355820e+00 1.599421885516803643e+00 1.233475665204663008e+00 3.000158576792621989e+00 2.876924800602249199e+00 2.569861699837137969e+00 1.709792601297897008e+00 2.096266020483541048e+00 4.401504906928920491e+00 2.142442392264678475e+00 2.573970584806797302e+00 2.068865032784711122e+00 3.082427678817046157e+00 3.445803588997996769e+00 1.314022946509645573e+00 3.295141190380597607e+00 2.834349853135593733e+00 5.558817053217429027e+00 2.655700397685568426e+00 1.593265433606565473e+00 3.328387019064946717e+00 2.961334341429297190e+00 2.097241303739368679e+00 2.077088804543835376e+00 4.699520625700611021e+00 2.150482615411807075e+00 2.980066710641591232e+00 4.031373233429661695e+00 2.064857410232022517e+00 3.911460820133848326e+00 1.885103416314108049e+00 3.027671416779754487e+00 3.877633658953334894e+00 2.916049882859168108e+00 8.817027641948316230e-01 2.910415684567049244e+00 4.042001347624216478e+00 2.885378147810955252e+00 2.743316401914122071e+00 3.027236256439028050e+00 2.615747983119347975e+00 3.184531761225855462e+00 2.531786623366981015e+00 2.444891578183204572e+00 2.871061884508881779e+00 4.699781073309875268e+00 2.366038357716122587e+00 4.372678828957978325e+00 1.433690975166044490e+00 3.384235508979932749e+00 2.774846912388624798e+00 5.452930374934602753e+00 3.436168340456474457e+00 2.889135181705537292e+00 2.854244128634679356e+00 1.818002913090957628e+00 2.725077301313040046e+00 3.159159037722597763e+00 6.393896880729893262e+00 2.779898374174950337e+00 3.194811427404245396e+00 4.286142395316369758e+00 3.207142094108633490e+00 2.388946257817742058e+00 3.166070076198700178e+00 3.762994659232214101e+00 4.898510378440077417e-01 2.407298033781087643e+00 3.386642204785290655e+00 1.707684471720038122e+00 4.207042834093303263e+00 3.573978050822297359e+00 2.589526123940705471e+00 4.099313087164108360e+00 2.615090287955510906e+00 3.497487444878993657e+00 2.528177739851803718e+00 3.183863204228875254e+00 4.047835860271056241e+00 3.256167895547913194e+00 2.521722403616848851e+00 4.140011958448611473e+00 2.002970772815182876e+00 9.727128533285251955e-01 3.183910703992519409e+00 3.787339426463066427e+00 3.899098430852236952e+00 1.579919096569703196e+00 4.041569483071651092e+00 3.355973553797409359e+00 4.300223074226050102e+00 2.193819180251459500e+00 3.206258134080457456e+00 4.363189897489436753e+00 1.574938094107642739e+00 2.562031486478342224e+00 2.134984203692078975e+00 3.686258622217165826e+00 4.095504166878797925e+00 2.068732569047113223e+00 2.889254803470794553e+00 3.866848163535095306e+00 1.587919034989900835e+00 2.425254350253546409e+00 2.498284958498391717e+00 3.349889198445904270e+00 2.941822331401164892e+00 2.303189605243978200e+00 2.360617409922020293e+00 2.327296843509139457e+00 1.645728758368140143e+00 2.507714265851264557e+00 2.906556758220410597e+00 2.716440938264685023e+00 2.105611217921894873e+00 4.049042620214643229e+00 2.822736650118241375e+00 3.454309734450494052e+00 2.047059832113772071e+00 3.102611204407104584e+00 3.444919156797675353e+00 2.837091355931302239e+00 2.920009632672517341e+00 3.843334529263306099e+00 1.535589522685436803e+00 2.469517189381501776e+00 1.284527849431734037e+00 2.102900648516594195e+00 9.935605233031067351e-01 6.068902289345207146e-01 2.340048503131771263e+00 3.520656337235821276e+00 6.532495936268967185e-01 2.417687952090455727e+00 1.634540274513685887e+00 1.496810780953636177e+00 3.527589233700618276e+00 -2.766647690285203298e-01 2.177861537771511813e+00 2.895573866228076998e+00 4.258249464879048096e-01 2.087782322366945831e+00 9.820297192730380598e-01 2.463629509306964671e+00 -2.722561953573326282e-03 1.235269782679797590e+00 7.530144171904719075e-01 3.128501886127952769e+00 1.545627853961692999e+00 1.078964688328529320e+00 7.522515027590025438e-01 2.248659973051047700e+00 -7.708926299980430885e-01 2.474481749465025082e+00 1.266582725506533169e+00 3.438275797398187006e+00 1.237130462646090834e+00 1.170059848230020849e+00 3.289556457374442910e+00 -6.259013479858879792e-02 1.032550504500772126e+00 1.560381850846655816e+00 2.479440202281605055e-01 1.236425477117501170e+00 1.081363457365541070e+00 2.224445663532183648e+00 2.143363848062763477e+00 1.558851417053892074e+00 1.423063620846675148e+00 1.962390398683814929e+00 -9.428740099327671820e-02 2.806927604855717462e+00 2.343541513731812742e+00 2.170400620493978305e+00 7.902584217826941204e-01 2.233535470446665450e+00 2.277922042423382365e+00 2.432905249947235671e+00 2.663512755340412319e+00 1.499658836989633093e+00 1.792597904864965841e+00 2.347157422346810574e+00 2.286851374515557644e+00 2.614207106855794827e+00 1.024063304793546569e+00 1.355707328541783330e+00 2.836495427654479151e+00 3.449178247378459350e+00 2.660128285214732990e+00 1.199959730668603619e+00 2.497235285138910577e+00 2.214641063374093388e+00 2.708406027767246815e+00 1.705330893852386787e+00 2.058956099666160444e+00 2.555819702598767229e+00 2.012117185662342767e+00 1.447567743357043080e+00 2.948671762575208799e+00 1.719668825869917539e+00 1.798657077114362401e+00 2.229568918551078749e+00 1.138941436890466674e+00 1.885784348713781755e+00 1.823452251748423292e+00 5.589012001905094840e-01 6.150963819143572264e-01 2.046780448131374719e+00 2.375307918541612828e+00 2.149032568746885641e+00 1.862075192691422743e+00 2.243980919737897484e+00 2.124422980352552059e+00 1.051854645037738623e+00 1.680595738460142430e+00 2.898132080224450569e+00 9.057557217489373702e-01 2.748033989268383603e+00 3.408213587301387903e+00 2.312162303172549560e+00 2.504062361715318819e+00 1.907589769526452539e+00 2.204280302651441481e+00 3.353830233149169171e+00 -2.208771043887652330e-01 1.421775542231690892e+00 1.513232100752891940e+00 1.023866164290229364e+00 2.371226992054714433e+00 8.200072812535459388e-01 1.023358072129187724e+00 1.922322440060627580e+00 3.016538567519490677e+00 2.343772438085787613e+00 2.533616722322550530e+00 2.225383045570332452e-01 1.563007396495777135e+00 3.410371088383596039e+00 8.741982517875883651e-01 3.124610064128934717e+00 4.130317157056028421e+00 1.520530091297219055e+00 5.335647602158920533e-01 2.189437558426017283e+00 1.712726286628138972e+00 2.117255779766368473e+00 2.126789089829637991e+00 1.720624164079167739e+00 3.752691038706981175e+00 7.347938954051914662e-01 1.593020257926938132e+00 2.560596979611228452e+00 2.490149709929170729e+00 1.999804770689710687e-01 2.369352731632732301e+00 4.251179529929872691e-01 1.524785594502133579e+00 7.989922904241371082e-01 2.333228572204231188e+00 2.020650085580342648e+00 1.968620376746347267e+00 2.525013612894355219e+00 3.077611661681868060e+00 2.310380741806872695e+00 3.266920111999948695e+00 2.157380385852326832e+00 2.977622628425074858e+00 2.283271132989147745e+00 2.800152336438820555e+00 1.500915666298942464e+00 5.461562081247972600e-01 2.597316841741168947e+00 3.152488138215046920e+00 1.266139683652220960e+00 2.431878423466915795e-01 3.511241589519559003e+00 2.467291342729938108e+00 2.437326823940818343e+00 3.412824698125066725e+00 2.914552436009794967e+00 2.567950999626977815e+00 6.165457680656833972e-01 1.695517356122052899e+00 3.552194611133257851e+00 2.466021772043024196e+00 4.523329929639823277e-01 2.887071746598868227e+00 2.336481952354905189e+00 3.271258332964090076e+00 1.567966797912024424e+00 2.543822578198966067e+00 3.287096042137357399e-01 2.978856770791228570e+00 1.806986838627128167e+00 2.727211326908558942e+00 1.971089565684046863e-01 1.835238172601388662e+00 1.028164896143739515e+00 9.609344789979571422e-01 3.158497454941051608e+00 2.204179850680230590e+00 9.744548233347439803e-01 1.515240900425814941e+00 3.749537471836588143e+00 1.071328316037959638e+00 2.243939745249312612e+00 2.963914454300969226e+00 1.491557715532085826e+00 2.928032631431717991e+00 2.086330578357425303e+00 -2.666151303616742241e-01 6.906887236369232963e-02 2.331173579380160454e+00 5.476319813229471034e-01 6.962326444165586325e-01 1.234176893070062064e+00 3.066469911713858743e+00 1.067311510889883186e+00 2.224979597484861848e+00 2.307146693142722693e+00 1.777251440199207000e+00 3.595864293381323407e+00 2.749471649630843118e+00 3.943415244928310415e+00 1.707936927449679398e+00 3.074355822924025539e+00 2.669972950046672899e+00 2.106131780406093945e+00 1.743106795702686229e+00 1.919082104268916567e+00 4.261387890959044356e+00 2.201913248286938796e+00 2.377549513330614150e+00 8.807508381262914021e-01 6.893059426493095554e-01 4.314506556626849232e+00 2.386419601510430866e+00 1.955050357709462450e+00 3.159211059583345360e+00 2.131004963267314700e+00 2.679392378786658924e+00 1.197238417696704360e+00 2.809778001970365757e+00 1.904651414256562036e+00 3.399679281256813290e+00 2.383252341055234425e+00 2.010555579875173748e+00 1.363162738529634543e+00 2.772555518425014576e+00 2.109766155487768913e+00 2.194606310673066218e+00 3.445047398052226040e+00 2.455493462500855539e+00 1.981148613911279721e+00 4.407505422279812457e+00 1.075925138169642858e+00 9.058404710440893792e-01 1.445860332546962557e+00 2.395351365475751670e+00 3.287908606197941452e+00 3.381362088771410868e+00 -6.109736616908262308e-01 1.107004332975777716e+00 2.305972740526965215e+00 2.854947230656200485e+00 3.296184049576079467e+00 1.148603722735637378e+00 1.916251813921840741e+00 1.254706488439141010e+00 9.088796488432838716e-01 3.178304821136431535e+00 3.999330336648346584e+00 9.395107886742855019e-01 2.852470978540815771e+00 2.903482411880455416e+00 3.499147226751829098e+00 1.723335474828695313e+00 2.210508607034832984e+00 1.516902384989597952e+00 3.631572498420659212e+00 2.361885854450896272e+00 2.938683836524017767e+00 2.158493308631729501e+00 2.105634625445497843e+00 1.106028511582036328e-01 2.236651417283670451e+00 1.560984075712179786e+00 1.880298286426402399e+00 3.120581737173675929e+00 1.425048938288881795e+00 2.502212379577759549e+00 1.840586798497358512e+00 -5.003251388776666642e-02 2.194417731310529529e+00 1.520339085188746386e+00 1.469098035105644406e+00 2.263995708653232519e+00 2.199122892221653469e+00 2.789132590864661587e+00 8.165695561816039838e-01 2.967918391119357846e+00 1.256419913087299722e+00 1.758749929959440850e-01 2.726432577180878947e-01 1.026075243511459512e+00 1.265210074898841297e+00 1.101387129882134497e+00 8.072792187362999305e-01 5.805305726739959926e-01 3.320563071265105748e+00 1.349411818111138084e+00 3.361306464442078035e+00 2.741003317998420119e+00 2.456979504387560187e+00 1.652433083145794290e+00 4.118164871974253849e+00 8.945926838141877724e-01 2.285325788956196202e+00 2.252188814525725835e+00 2.286986183661211813e-01 4.889170904467554202e+00 2.697656731468267122e+00 2.740792225457044040e+00 3.405030825094957248e+00 2.451704179525862504e+00 1.208803600842946357e+00 1.095104705365833819e+00 2.870201652388299607e+00 8.029081677680884876e-01 3.776398474723086096e+00 8.436648517797923352e-01 1.446875580452343657e+00 3.405407996122955083e+00 1.458647184742454250e+00 2.371567631156314526e+00 2.891391044770607710e+00 3.591206958227721291e+00 7.950953474519975028e-01 2.016723394056425533e+00 7.003228465752630028e-01 1.265609742995211340e+00 2.355419007286583266e+00 1.505723495615201468e+00 2.321379774182788847e+00 1.143430158980077271e+00 3.251121779749691409e+00 2.057107488724597477e+00 3.131093677520178975e+00 2.319037966811304141e+00 2.817167067202047015e+00 2.128598203221313767e+00 3.714996873360061347e+00 2.134498088215325939e+00 2.402572922600687555e+00 1.770800588133318199e+00 3.002561187271347354e+00 1.441894646232755761e+00 2.424190529772628278e+00 1.423562421256594046e+00 2.566353613397730271e+00 7.937188400473913497e-01 -1.520778279171440261e-01 2.320183650847679413e+00 2.058905530033240616e+00 2.428552902198084062e+00 3.376502293350801764e+00 2.281547674561780426e+00 1.903382144296507539e+00 2.482397848011495434e+00 1.977535220235532520e+00 1.644898523231657972e+00 2.138987643821103291e+00 1.221739722967183139e+00 1.534410300568527674e+00 2.037892949542136733e+00 2.658578363722686078e+00 3.921201948002160265e+00 1.564414372816178345e+00 1.831607984778852005e+00 3.614838001260786804e+00 1.230823941958844703e+00 2.031816444744210415e+00 2.444521076123037151e+00 1.416086522099440304e+00 3.216103557212844244e+00 3.308262096049344514e+00 1.481540100491832046e+00 1.745207997130510558e+00 2.082583427189550196e-01 2.442156016528239437e+00 4.231416954929859031e+00 9.767216516322914099e-01 1.078480491346089032e+00 7.724892547110987495e-01 2.122757094578211934e+00 3.013154773457617619e+00 1.477796035675317698e+00 1.231468567000467029e+00 2.586564789948229137e+00 1.988503834136989168e+00 1.520394157332320306e+00 3.608219217217797592e+00 2.305297287952046137e+00 1.597846835712542379e+00 2.292340055791188824e+00 1.893362420766493415e+00 2.353238870478174594e+00 1.594619558163794304e+00 6.034126410089313275e-01 2.369892741776788547e+00 3.548640909134060717e+00 1.862652977892315542e+00 2.077915381467720479e+00 2.179187061616013388e+00 1.268122196593854056e+00 1.494613392002354102e+00 3.875624815978260695e+00 9.658006388008563148e-01 2.703219790232572528e+00 2.593943855646387409e+00 1.108611528958946435e+00 1.395015600744274664e+00 2.384785614848893953e+00 3.321805518119290035e+00 2.499891572323715394e+00 1.570811523655782471e+00 3.257489564785255975e+00 2.295297880327796580e+00 1.929304202322603912e+00 1.297505851428690349e+00 1.980217760442614328e+00 1.228792968516119632e+00 3.987836116386616059e+00 3.117548100748881890e+00 1.789739543250863152e+00 1.864506227235635416e+00 2.668785807486623973e+00 1.102143811732933409e+00 1.900539860562051819e+00 1.038962451038153878e+00 7.478373729949000515e-01 1.322419331528248643e+00 8.553890205662859625e-01 2.897258492633941529e+00 1.346120103017560021e+00 1.554008508296400137e+00 2.130951719945464617e+00 -4.406487776852102134e-01 2.752451888278771630e+00 1.929538724339538103e+00 3.014509510530344549e+00 1.107475807302872539e+00 2.211229864325256589e+00 2.924752354928638054e-01 2.632089502499717071e+00 9.265079383296086490e-01 2.371473758306583690e+00 2.812749843827444085e+00 1.857746137818861332e+00 1.994141474420491722e+00 2.669524103028698470e+00 -3.219542166668832861e-01 1.187546663815094661e+00 9.560835657085112738e-01 6.174528670544490172e-01 1.285509840929880854e+00 2.184581903791567470e+00 3.750812202191512679e+00 2.774756759261377326e+00 2.150885128094848664e+00 2.903210728500965399e+00 2.230635816347402045e+00 3.144237328685575150e+00 3.754050145150480855e+00 2.215620748128118933e+00 1.049418962028526359e+00 1.829436957174693790e+00 9.108902871847103233e-01 3.712982883236874976e+00 3.308735307590124020e+00 2.415660335361331068e+00 1.145451858455295513e+00 2.302780748684663426e+00 1.862481784883610825e+00 2.837008260212124711e+00 2.063564723824650837e+00 2.690292643680640250e+00 3.631457490131709154e+00 1.338997833199770726e+00 4.189445653511987722e+00 2.349662175394486407e+00 2.107052075365724697e+00 2.955242089337383415e+00 2.419081729016389737e+00 1.979518900590476527e+00 2.163524555187270160e+00 1.632762103379266305e+00 2.164658939040221552e-01 3.383455493022830218e+00 1.261770054139588204e+00 2.413654041802559824e+00 2.855602870063157273e+00 2.092044393273903680e+00 2.955650880406561765e+00 1.652293829145933035e+00 2.247977179106270373e+00 1.194779486044455385e+00 1.329284139565083178e+00 2.258690623550501986e+00 2.338992899592222674e+00 1.538123110458783582e+00 3.681187890071591529e+00 8.284110826458426224e-01 3.212988922062447905e+00 1.593315871490701863e+00 2.158594034772580272e+00 2.465893174105973973e+00 8.015667210664692011e-01 1.466845935460287409e+00 2.197283587557213203e+00 2.831093615033692057e+00 3.314063981327863395e+00 1.546098098901160567e+00 2.084039512684139783e+00 2.037008414104074738e+00 1.377284010212960208e+00 9.199599670329001722e-01 1.898594165599844175e+00 7.647743518114564765e-01 1.897844195464414963e+00 2.982204326669512184e+00 2.752093935686606319e+00 1.596936257814684179e+00 2.399496406295813955e+00 4.780324671765518452e-01 1.650529627093338947e+00 1.659534165122208638e+00 2.976045086736988754e+00 3.023198592484595548e-01 1.798069441045480721e+00 3.716308671257992025e+00 -8.215558736376207816e-03 1.941398466033426029e+00 1.146342608844396871e+00 5.053048558299064741e-01 3.200184914436132289e+00 1.168640393608742833e+00 2.411513928253746997e+00 2.383141589501777347e+00 2.249152062410497699e+00 3.995314002860177460e+00 3.116655217990904170e+00 3.171106071766333301e+00 1.456801507249551930e+00 7.123499254995387941e-01 2.314194072292420579e+00 2.227651564117696381e+00 1.015536771682309825e+00 2.484331933409126947e+00 7.416660552401440620e-01 2.950082622806679211e+00 3.925345100886530769e+00 2.095484078196587330e+00 1.337947243233412520e+00 2.972029123400966366e+00 1.855972480625741161e+00 1.927561786051850135e+00 2.754306087451589224e+00 4.713822761968651243e-01 2.187681688198219288e+00 1.259698197216202464e+00 2.212238694569860442e+00 2.245015456375042184e+00 3.059679367622673674e+00 1.815997762014239569e+00 3.191707370500798113e+00 7.792759686426551369e-01 1.783548902893604904e+00 2.594645962030271313e+00 2.725654550539100551e+00 1.495518711246830001e+00 2.693440218496680583e+00 2.505619974182046406e+00 3.974373559805590150e-01 2.948886013844139509e+00 1.683876752151577616e+00 2.275595909895369751e+00 2.407762379105874206e+00 3.530440492713124101e+00 2.195125365777685911e-01 2.858985653670960581e+00 1.314036418841188603e+00 2.200139591957426255e+00 1.103070494380659960e+00 1.533244602248021060e+00 2.195681945262622836e+00 1.616657821201571199e+00 3.239312668144563645e+00 3.984356677956914616e+00 9.683239463640299638e-01 6.584078887017837944e-01 1.949921169250911746e+00 1.906900399409965141e+00 1.537217437162838429e+00 1.963773104565448513e+00 4.418606868182733405e-01 2.699313221976025190e+00 1.924244201476483562e+00 1.351451774203608069e+00 -5.049954922253889755e-01 1.220575053000289706e-01 1.437214678600819084e+00 1.437955988303945554e-01 7.998426746665832088e-01 5.581383277675521226e-01 1.531905666488648565e+00 5.911401898573707125e-01 2.041549392674443020e+00 1.546727010214049125e+00 1.079601389780778797e+00 2.920425193643734652e+00 1.844585925118035208e+00 9.193343765223723763e-01 4.684160709644861198e-01 2.531293732707317723e+00 1.708241662221705592e+00 1.646077553658726655e+00 1.149460828860246142e+00 1.640667886941713949e+00 -1.677981534832788446e+00 -7.222898287733757750e-01 3.351533997512432084e+00 7.507675388367099911e-01 2.695969849305237531e+00 2.127424952280354553e+00 1.303999213947400149e+00 1.279373027648325278e+00 -1.127235598663764105e+00 9.437583201361553487e-01 1.243439570143426209e+00 2.299941945474988925e-01 2.673261065527841485e+00 1.461133141105437905e-01 1.202375208140720853e+00 4.239748424519468317e-01 4.619531318436741474e-01 1.408516533872832488e+00 -1.956096019217656856e-01 1.751396471595537463e+00 1.167898332508762627e+00 -2.029739742716973605e-01 3.168231532676039297e+00 2.494394650457212759e+00 2.546488236319671472e+00 3.654153493462013458e-01 9.965560247999006860e-01 1.559155982822244768e+00 3.746390808762654956e+00 1.356778208845701883e+00 5.777100443725491363e-01 -3.153301048313191801e-01 1.077937717011862029e+00 -2.088355270629348726e-01 1.510754560627536769e+00 6.794994805579948061e-01 1.065548630698412103e+00 3.642220380296504745e-01 9.771225995539237763e-01 7.045310187750875031e-01 1.761328591609779615e+00 1.207894662643130612e+00 1.522618902594854884e+00 1.385018234623624611e+00 1.861713849011551680e+00 1.373525407066607196e+00 1.802857663556783674e+00 3.942544969502783658e-01 1.826566114049025691e+00 2.019509981449147507e+00 5.241878506999685383e-01 1.666097430378070454e+00 -6.593436470314135711e-01 1.416762724862225431e+00 9.101409263619720802e-01 9.674839945876938518e-01 -1.077942464749830576e+00 2.036852438239265872e+00 -3.351892785117965845e-01 1.045230562647864181e+00 1.349627132688537623e+00 1.412455022347908651e+00 2.261431675707532118e+00 1.020611181881593499e+00 9.429673988946128960e-01 4.086071106808487619e-01 3.132950865246516003e-01 6.869454617080568148e-01 3.473600287524248875e-01 3.287383303416548941e+00 1.656691463636453143e+00 6.057737395494842136e-01 2.264684810462798126e+00 9.695888272782234862e-01 8.851773983783171040e-01 9.966284791056970183e-02 -8.193860379666132454e-01 2.530888549101997675e+00 6.317422635962806066e-01 -1.078916574275375212e-01 1.710005827716511717e-01 2.033963252722935433e+00 2.117529562443138058e+00 8.608431304041547216e-01 1.631596848616294393e+00 1.526968112786109888e+00 1.608543033506065090e+00 1.616872185598405176e+00 6.540962401519903047e-01 1.248424402232132246e+00 2.684738892407301236e+00 -1.918855472592266298e-01 2.617421701257668931e-02 1.376361484281666270e+00 1.519748898666271497e+00 2.690472710215073837e-01 5.190441436641017869e-01 8.038914288413625542e-01 1.429354566174737329e+00 6.816720232083389730e-01 1.223083699769325072e+00 9.113713272077558214e-01 6.328282800259288354e-01 9.346075719418214245e-01 1.101943776483627291e+00 1.772599555427797124e+00 -1.484251414286489323e-01 -5.753907279142203013e-01 2.345012997110028863e+00 7.244729730496804465e-02 4.805198624098572791e-01 1.934900207875562606e+00 9.975510300183324519e-01 1.486373858459766106e+00 1.739349930813501866e+00 1.309020377105140964e+00 3.490905852840874957e+00 1.757913427273058105e+00 2.503534999708236786e-01 -6.198722611005416105e-01 8.950065360483883126e-01 6.341774113473024332e-01 1.327170119103089574e+00 8.024222017506567051e-01 8.064043948778217841e-01 3.691562224131659797e-01 1.647917828712450183e-01 1.900222922899598779e-02 5.581423490946776367e-01 3.945213840555528151e-01 2.169976951316486602e+00 1.308474388854568460e+00 2.365838183403459194e+00 2.267685742531932114e+00 2.063080212824652371e+00 2.095235272414820660e+00 3.889812461561134582e-01 9.583592710538043624e-01 -5.509742331739614363e-01 2.419727163836530526e+00 2.290008373005672837e+00 1.322326332281239525e+00 1.126733702893591982e+00 2.178780245690268735e+00 2.388371226757322940e+00 2.525616882893207404e-01 4.868887175185675487e-01 2.292537246803017847e+00 -3.803426432111078892e-01 2.628473843773457386e+00 2.357980029154533030e-01 1.742167251580885035e+00 1.631034865505472942e+00 2.183976496252725497e+00 -2.688270518032859213e-01 9.498121594829378456e-01 1.560974089167439072e+00 2.500254129019272575e+00 6.539882317890206576e-01 1.402708535780115673e+00 -2.972095816103017540e-01 1.396403486623064572e-01 1.263961282698978117e+00 7.639293713955389031e-02 4.239011556416561605e-02 -5.995809916954227825e-01 1.685605350675664749e+00 -1.930724645711426324e-01 1.918771467309277279e+00 2.289495851605169108e+00 -4.766907288810551258e-01 1.730183542229141169e+00 3.360346395305796041e-01 8.245262807357605084e-01 2.385965363508665060e+00 6.502422642116686413e-01 2.276819586415839425e-01 1.761208481303654816e+00 2.577854797087090200e-01 1.285664952962345620e+00 2.407755438749553001e+00 1.499862175048652269e+00 2.463530189308066554e+00 2.702239948345177112e+00 8.815061760308746663e-01 -9.268403896443980217e-02 3.499216189604920091e-02 2.573217029070983264e-01 2.760361051790628739e+00 1.967382154811819550e+00 1.586339255585307972e+00 1.704916486261934816e+00 1.589078280433561030e+00 2.580633816016646986e-01 3.842203480272207705e-01 5.133487716303725135e-01 1.286088676241075479e+00 -1.296741179375207609e-01 1.013516304751075126e+00 1.314337166113399125e+00 2.584216149287873687e+00 1.829382163838725983e+00 8.208937773427666951e-01 2.629440573323448049e+00 -2.402780757033251557e-01 1.882590476654913969e+00 2.019283621174841947e+00 7.454489383036740913e-01 7.181970295868078669e-01 5.049209922452685406e-02 1.095485385893721908e+00 1.305105928188545983e+00 -8.191332157234449962e-01 -4.174072406701359247e-03 1.084256661308425018e+00 1.154457237260425373e+00 -1.391554675212283598e+00 7.864836113932250905e-01 1.045441312570432046e+00 1.628951938426877577e+00 -1.414904382107762815e-01 2.536795080233184230e+00 8.485194444454180474e-01 2.910132291346070876e-01 1.498796617460080860e+00 6.593645741563304574e-02 2.141475567204794567e-02 5.328334619894441460e-01 1.011012802359982699e+00 5.776129799977154367e-01 -3.299626357228980789e-01 5.197874065069527649e-01 -2.913716723298093725e-01 -3.542026411442741329e-01 2.858105341100562580e+00 1.096233595566121766e+00 1.480897491939952904e+00 -7.136516132473055829e-02 2.780191119763714358e+00 1.408954050776903610e+00 8.655681821469849435e-01 -5.694319607198149169e-02 -4.835279086660027592e-01 -1.187645145742947550e+00 2.328503958331212154e+00 1.573180599111154265e+00 -1.255123779756403435e+00 2.084502604192467246e+00 1.136440457991504172e+00 7.113733655311650361e-01 1.031652364435136637e-01 4.975550677463014271e-01 2.070455850862484848e+00 1.230748196469631628e+00 1.457509543784842876e+00 3.889224216422229041e-01 1.867481262917639162e+00 -3.060683680327747069e-01 3.195083341371722785e-01 5.926160454360051011e-01 1.414022139364036201e+00 1.803091989679393992e+00 1.277893910220580520e-01 2.313358238608698436e-01 1.925570031063448262e+00 8.075703699138180314e-01 2.678924350869045234e-01 1.361919322418109868e+00 1.803631218109833290e+00 1.892451161034117424e-01 1.177700450094000262e+00 4.457729544049577886e-01 -1.453498358714038208e-01 8.574365582795784313e-02 3.624144710019438165e+00 2.161132079192856548e+00 1.604636784379412706e+00 1.794809687013164679e+00 3.070250549895816583e+00 5.985812247286230736e-01 7.449338733670796131e-02 5.699401560476992090e-01 8.023489695165639812e-01 5.792716725056801241e-01 6.505479097778270603e-01 2.576154567837354165e-02 3.516883523914005938e+00 1.213246214057703165e+00 2.929737886592477913e+00 1.848259323849886337e+00 1.383770535137816005e+00 1.812012366206287250e+00 -3.086677006227667164e-01 4.342194211173935336e-01 1.476433163010858918e+00 -9.686762578392430489e-01 -9.917322108788773072e-01 1.590825843037973364e+00 2.345107854947742432e+00 6.198828711208532738e-01 2.254678744662915069e+00 1.381697096791934420e+00 1.830647570006790348e+00 -3.864815449588974716e-01 3.829964046702228342e-01 1.166493431205411824e+00 1.616058022401059668e+00 1.642212844450726461e+00 1.651316211577924298e+00 1.490041454283765221e+00 5.087556089600314690e-01 4.994398072075859063e-01 -5.154883058586984257e-02 -5.422535840893341064e-01 1.151009013495191413e-01 9.123243074183794432e-01 2.740882203712821763e+00 1.733081586621068038e+00 8.968069290571010210e-01 1.826233454856584615e+00 3.548475916968337196e-01 4.807008510377714372e-01 2.140271447204270316e+00 -1.034294667137336088e+00 1.508791924810024332e+00 1.528799187192303233e+00 1.483239309504537307e+00 1.156047905914661333e+00 3.346090480707468173e-01 6.827314130349304566e-01 1.991396938653589466e+00 1.276718129530879819e+00 8.348219868425779122e-01 1.603194881486214696e+00 5.334682270282494754e-01 2.567734556489657649e+00 1.961164518981171945e+00 5.119939113386929863e-01 -7.632133846921088649e-01 1.474896132128760973e-01 1.387564977400548072e+00 5.252700617133301275e-01 1.034844588465710480e+00 1.263100641858992734e+00 4.607909328675121596e-01 1.287547298953633401e+00 1.676522971781327920e+00 3.568379634042534998e-01 2.277295839791646959e+00 1.464246508555391957e+00 4.589003784721853441e-01 -3.277264527268010097e-01 3.410260562000220208e-01 2.140130220171493569e+00 1.578623763417458470e+00 1.410200256198649305e+00 1.923006734885364555e+00 2.013570182051292790e+00 1.239128553428045620e+00 -3.015754893457361363e-01 1.616635682861190526e+00 2.703534121697150017e+00 7.599113586532105780e-01 1.400518479398654481e+00 2.067158606154353429e+00 9.338450960204873752e-01 1.601415994343704075e+00 2.875086190110288875e+00 4.825468782269377588e-01 -7.911873050246753802e-02 1.731422471599860291e+00 8.565506983814030750e-03 2.526903976703373189e+00 1.517097988837456057e+00 2.956974723334050648e+00 8.026397903030595415e-01 1.486829251407248087e+00 5.625235026842972941e-01 1.979691014870013532e+00 1.357364979471528121e+00 1.574269815780102166e-02 -1.455151799407171931e-01 -1.075721516125062394e+00 1.831691073015864424e+00 -1.029285528203846889e+00 1.407365293113214788e+00 1.127303352948770598e+00 -4.672602991394433913e-02 7.788591443811899717e-01 2.803518437570281296e+00 1.109014087789966352e+00 6.183915877728232147e-01 1.489645504766359485e+00 1.220044110055715558e+00 1.112860200383621212e+00 -3.293502992746429880e-01 2.603822212633376321e+00 1.891215081747711357e-01 4.786722080296210713e-01 6.810606620092596319e-01 3.051383174318036406e+00 3.445581641964739372e+00 -2.001288229020192488e-01 9.108951403324373475e-01 2.180133353597524248e+00 4.657380538840077300e+00 -1.334956155833930680e-01 1.050923873546783183e+00 -3.868792716601934245e-01 1.988437994020540556e+00 1.572210542586009785e+00 2.300089075621345458e+00 1.174237442601219206e+00 8.826162151346375051e-01 5.006310756645095950e-01 2.408893556542998637e-02 8.482566707922829519e-01 -4.083247647958581084e-01 1.695451580916932377e+00 4.825679009345680281e-01 1.584830664062637950e+00 1.082390419672424109e+00 8.746314510876549431e-01 1.350603773966039256e+00 1.039250294106444317e+00 -4.221849436941317868e-01 1.711566975290242487e+00 2.791169648737501063e+00 1.439046753126939082e+00 -5.731336619442488622e-01 9.049430922239312114e-01 2.625531952759220911e+00 1.295167947305311706e+00 5.469282770052342757e-01 2.163784629454072128e+00 1.378395366443399883e+00 4.700478515844550009e-01 1.156443018498837905e+00 8.846397972118258402e-01 9.098866790250510483e-01 2.073039570926652253e+00 -2.880908742692150915e-02 2.236734230452500083e-02 1.484285318683016941e+00 1.332249449915856143e+00 1.747208208099026550e+00 6.654862564813902592e-01 2.068666317119969567e-01 1.275869671037056063e+00 -1.217930345769114409e+00 -4.562592185490416119e-01 1.835594894680310007e+00 2.187311331440119133e+00 1.621562114162071189e-01 4.576932888796392818e-01 5.501875389287577134e-01 3.297901100987613576e-01 1.394841647207024415e+00 2.186515171387041212e-01 2.289173443433972999e+00 6.720397675092915080e-01 2.840410498856586141e+00 3.179480681856680091e-01 -2.094184314991917595e-01 1.945833586722964803e+00 1.999402452383861606e+00 8.178325954942688991e-01 3.168183512725028628e+00 2.093322086510213342e+00 4.947503377457758700e-01 1.032094529431460295e+00 -3.420071094137279721e-01 -8.471480760652687625e-01 3.702807021662135045e-01 1.909081002455078613e+00 2.022878678420527154e-01 2.508010032531369227e+00 1.168490365913926965e+00 9.486160941602157504e-01 9.405135984953726380e-01 -8.406195339796831423e-01 1.639144516216862968e+00 3.002677397106004786e+00 2.046489237963716956e+00 7.776662425483876762e-01 1.211417802024193024e+00 1.570212926505134776e+00 -8.913023651612527187e-01 -4.418942729384678358e-01 1.861311150153838412e+00 4.014371484612035412e-01 9.957852175819321694e-01 -8.537050255000234733e-01 1.352259882705131311e+00 8.075806470481008970e-02 1.150395834927728345e+00 -1.320845758960444316e+00 3.484720076409292489e+00 6.480377188962241908e-01 -3.098844258927047068e-01 1.831377125065051459e+00 1.863106682435845984e+00 1.928738494165712636e+00 1.084852540488996597e+00 2.406600223697327845e+00 -1.895808946897472869e-01 3.114899590339220703e-02 1.262820669854582079e+00 1.060256648191852058e+00 -2.174276151575002813e-01 8.685898807291116963e-01 8.842212454239125607e-01 6.948566580014170491e-01 5.329918083625486691e-01 4.373396058368166084e-02 -5.820814365444987315e-01 2.108794234158957726e-01 1.128945540819429105e+00 -1.356429545037126649e-01 9.826138923722937957e-01 4.830152992398465406e-01 2.754394429051175930e+00 -7.499757639388283659e-01 -7.119593426444650874e-02 -1.448664993264409673e-01 9.279044312217855639e-01 2.255972204710552820e+00 6.217499985408591057e-01 1.392301782498152729e+00 1.086559479600005984e+00 7.211216620402571831e-01 1.416332643896089483e+00 1.640312129424094767e+00 1.177209843527611488e+00 4.061730755336432352e-01 2.131211635750126288e+00 8.170917876025167725e-01 1.986911336606844491e+00 1.604531473182764234e-01 2.053801621501344599e+00 1.005551751519360160e+00 1.287117649026964683e+00 2.721449533708709012e+00 2.228697164624196869e+00 2.748423145328964257e+00 3.192145616722658286e+00 1.379808149562268049e+00 -1.601580898965491440e-01 4.774674468491528212e-01 7.347187245306286973e-01 1.450190494872329872e+00 2.109168296276521914e+00 -9.557283721536788401e-02 1.842293197679512717e+00 1.166830911820835759e+00 2.344318370383484229e+00 1.594109961991118984e+00 1.775104909158414124e+00 4.359867565216109520e-01 2.315589170545852227e+00 1.476004341870909675e+00 -1.436705630844212545e+00 9.691994929321507968e-01 7.080665197289431889e-01 6.305740973582298903e-01 1.797600080899063535e+00 1.252631293260353385e+00 5.548132167891662858e-01 1.367506620393771577e+00 1.463197624781643169e+00 1.743503240143621791e-01 2.479421997683889156e+00 1.603805592698968274e+00 7.552901270818819235e-01 7.455519399723582741e-02 2.341912014673482645e+00 1.400205765964914528e+00 1.950783789058100348e+00 2.429778821406996414e+00 1.254817133866023227e+00 -1.099251705756935982e+00 1.241519916685939640e+00 4.650068454577774291e-02 2.462431781550170395e+00 1.458328095590402773e+00 1.459676016894051021e+00 -2.297011015403305212e-01 5.580482176864239863e-01 1.069099617238618460e+00 2.462840449644734697e+00 1.353387811189172618e+00 1.892433383597764918e+00 6.742336913047053404e-01 1.058493876821171353e+00 -3.488361512734794445e-01 6.945937834197857264e-01 -7.505394703575256621e-01 1.816008341670798831e+00 -5.162443700010010961e-01 1.360218087314990054e+00 1.207064134401127475e+00 7.175085900198865385e-01 1.086026516695796751e+00 1.157792203963429856e+00 1.194630284328103365e+00 1.845581058960783505e+00 1.689178457256464316e+00 2.178827978895179762e-01 1.669304210672809985e+00 2.549501501441290952e+00 2.040812755765345765e-01 7.638264781753309474e-02 9.856185407637035878e-01 1.328193775622897199e+00 1.423192238291556500e+00 1.546963828990925993e+00 2.168267804586865299e+00 8.060556351061463065e-01 6.335321383677405827e-02 9.899410845981816420e-01 1.047728691841086412e+00 9.075245615373229713e-01 8.296889133554685714e-02 1.489024386661470967e+00 2.762390990800239754e-01 1.232121862196581263e+00 6.523469737625579024e-01 -3.784220700366067169e-01 1.800965063184367887e+00 1.165592334477153269e+00 1.108934203297669008e+00 2.547550876355898275e+00 -3.116239512502122500e-01 8.012593879486278048e-02 1.597444678553635145e+00 -2.927438681918727026e-01 2.771058277955959159e+00 -1.247537984326901439e+00 1.460610971725201934e-01 6.862099395823459957e-01 2.158524730423976745e+00 2.511021812593224656e+00 7.908092136425125540e-01 2.880991301692853224e+00 9.272388498235831777e-01 -7.671811882238858127e-01 1.131007207037867834e+00 1.254277253212338961e+00 1.472240957062209032e+00 7.505002271359605404e-01 7.062447693766025214e-01 2.067949627125152290e+00 1.507791458979548471e+00 1.055901828107057350e+00 6.996606734854560194e-02 -8.321982963999049465e-01 -5.264289783807590828e-01 2.290837084487570063e+00 -1.529199399690083505e-01 2.101128475145729535e+00 1.825873910623266205e+00 7.378723546080716567e-01 4.631837432511648478e-01 1.288331807700996867e+00 3.847144545570805985e+00 -2.880181627290777646e-01 2.729721428068574984e-01 2.244194063365329561e-01 1.950571877151783484e+00 -6.318785204478424289e-01 -2.168031113220316164e-01 1.664560344847651585e+00 2.043538837576920564e+00 1.820953478368051659e+00 1.972682422617789033e+00 6.807091923335666372e-01 2.406255894974557719e-01 1.520859760462112131e+00 2.510470103038375811e+00 -5.532489164501963597e-01 6.160384613821574540e-01 -1.833417881203777688e-01 1.567251527050349535e-01 3.271387977614319098e+00 2.106217027045902412e+00 -8.387221042738761678e-01 1.043771086374321921e+00 1.807514156103832814e+00 6.388659616851283252e-01 7.334156586113080856e-01 6.145912873202504789e-01 1.916009917618103131e+00 -5.367291474598783196e-01 1.576162508372409121e+00 1.331091630683931326e+00 1.756249104524293614e+00 6.985122693280151340e-01 1.598424338572774328e+00 2.556238305696698188e+00 1.953317986996530864e-01 -3.352005656182651672e-01 9.929781393402901113e-01 7.336437431120772512e-01 2.173263653166626064e+00 1.410960848828512582e+00 1.531918251759015193e-01 1.952789793692723652e+00 -5.676257985958106378e-01 1.155563352574272118e+00 2.575028925815624259e+00 1.731368017042806073e+00 1.800635719499772969e-01 6.544858839101928005e-01 4.434639271659442938e-01 2.607877616354595141e+00 1.385720095547801067e+00 2.519377390553576124e+00 2.581973769838527000e-01 -7.477300523891231565e-01 2.655760531646129241e+00 1.326306453449304923e-01 4.704945373030602340e-01 1.162824608638619361e+00 1.198987185421152013e+00 1.113406265123374039e+00 8.000543767839655152e-01 1.520835432533423903e+00 1.706177066620351956e+00 2.069432316728673005e+00 1.461765936119486797e+00 1.713829012375010619e+00 -1.592345521769771732e+00 1.539554379074447255e+00 1.674540111077492677e+00 -5.530250643442443659e-01 4.158973620846594388e-01 2.075187387609680911e+00 7.768501011029965708e-02 8.632167852737971936e-01 3.661946335326249913e-01 -1.913269644885072784e-01 1.699270781319938139e+00 1.456408439883249417e-01 -4.586464876394750756e-01 1.161285518642204861e+00 -1.452327355040691659e+00 3.648154016020471735e-01 7.550853541079511899e-01 4.492046291466632035e-01 7.621961869292966929e-01 9.772512203998460212e-01 1.911115152644340176e+00 -2.100112713941364451e-01 1.246518987725860006e+00 7.076614991402725430e-01 6.389771450688800369e-01 1.523810085992249430e+00 1.342373478063093151e+00 1.087915315948416950e+00 6.610470225994232729e-01 9.923255613541098752e-01 1.597207697883436417e+00 5.861387427097362046e-01 2.620529054258154744e+00 1.483662024870732177e+00 3.691033158559980931e-03 2.616878195601124002e+00 5.942437705466994124e-01 8.805115237892258140e-01 1.429970035655404814e+00 -3.449165931934707885e-01 2.334868773453389501e+00 -7.103694848146238083e-01 1.117316099564114706e+00 -5.584957872062878970e-01 1.248734603793215214e+00 1.344282107912666113e+00 1.420693604120897291e+00 -1.882951795167514264e-01 4.139662276814630726e-01 -1.783146264739154940e-01 -1.011303549285470949e+00 3.828746748692800073e-01 3.347642587406553627e+00 -1.028774435562556322e+00 8.704859333060823712e-01 2.102224664038082835e+00 1.591723982282528649e+00 -2.853194789345511739e-01 2.996742840810787012e+00 6.536368702103522166e-01 3.941215900607540901e-01 4.508554717924875277e-01 1.275539909254187476e+00 8.999899310992901524e-01 1.611670580282803300e+00 1.061356921188629343e+00 1.486075643987030181e+00 2.566420747760050913e-02 2.271662082930114845e+00 1.413904275998202786e+00 5.529421130680053365e-01 3.635150194589792161e+00 -2.402333225767378511e-01 2.495944033878322532e+00 2.520197877458795421e+00 1.195688297407058731e-01 9.896440998632930475e-01 1.268758728604406638e+00 1.892723564649969159e+00 2.843578881517259571e+00 1.738713608654493870e+00 -7.985397016510864532e-02 -1.281091165545779953e+00 1.038651557415813720e+00 2.392448077708191789e+00 6.007768995967007752e-01 2.234959960499760978e+00 1.052619019249111165e+00 1.978907371293531448e+00 2.010223806094999066e+00 1.397494382337515439e+00 1.733484057691816682e+00 -6.537091589124929270e-01 1.005245854260935934e+00 3.404093170552074943e-01 8.057723825603391177e-01 2.647913754538063102e+00 1.247215671472514220e+00 4.522384599946231987e-01 6.876166174759981153e-01 2.060611317660518971e+00 1.455259150788150269e+00 -1.123023131586907974e-01 2.456581307788619828e+00 -8.327016569531798806e-01 6.982833929105545234e-01 1.111885163318201197e+00 -6.668888772258771969e-01 -7.234809525294230159e-01 6.474474357311225114e-01 2.409082420841408112e+00 1.083233065929810834e+00 1.461669847717896209e+00 -1.699557128183870613e-04 1.798311885281457911e+00 1.269535939960170001e+00 -9.377834586603216172e-02 1.129300144768475622e+00 2.875806520539017086e+00 1.351631761999975812e+00 1.763707443563325317e+00 1.387439493685516112e+00 1.235378580048325903e+00 2.742987087901352705e+00 2.431390069895254857e+00 -1.125677826839980300e+00 1.944668098530592637e+00 -1.289575748201472916e+00 3.932181163234100829e-01 9.499335994733016930e-01 1.506142391697620653e+00 9.740244267575786097e-01 2.121013480432953457e+00 2.937496748424192727e+00 1.567574971203095746e+00 2.486971760175388457e+00 1.186063097866356525e-01 2.069368035272749928e+00 1.264256121266602362e+00 2.080742695112893337e+00 -4.290270377921777678e-01 6.065659152573373847e-01 5.178293592887642932e-02 -3.423070945697667677e-01 8.407502160692201243e-02 1.989925561068506266e+00 -1.539541181978606454e-01 6.158952772765944328e-01 -1.083304445212447537e-01 5.083104185412890691e-02 1.137235300028587748e+00 1.464314249295943504e-01 1.124308769113105955e+00 -1.049579102580291190e+00 1.444214505036919283e+00 1.123571300229844860e+00 2.918460520972952832e+00 2.243720068371650722e+00 1.140645003572378524e+00 7.579713959005763835e-01 1.457245683107277312e+00 2.050245818030270950e+00 5.141980571813676848e-01 1.967744512355135145e+00 5.560390425700800776e-01 8.427630444738480886e-01 -3.558149146080648584e-01 2.839843447229855489e+00 1.182573284854913309e+00 1.045835121363406284e+00 7.317749568340531363e-01 6.514490446841603166e-01 1.849989575255627239e+00 7.236540267768563073e-01 2.008081988891037839e-01 -6.269583752134878507e-01 5.475363381935842710e-01 1.245714435694585953e+00 9.994673713346193811e-01 -5.496820717860895211e-02 1.519772377193999269e+00 -1.025821698510150259e+00 6.176723445873206764e-01 6.309807310174020412e-01 1.129142953797044990e+00 1.760541206817609172e+00 1.355475220125130109e+00 1.538122088917824648e+00 2.828366171825788644e+00 1.316589403592757779e-02 1.588764120011960657e+00 1.896929262010145778e-01 1.065847418421056236e+00 2.211560804359086418e+00 -1.530721555396669764e+00 1.633100341726730020e+00 -6.289447468042022038e-01 3.602186089484902265e+00 1.223931093117890834e+00 4.051798208562169545e-01 3.078900053899333411e+00 6.255217244391082509e-01 -3.285987111100396874e-03 2.158858512234124394e+00 -4.076426943559886551e-01 7.872046731820279142e-01 1.800909563262417912e+00 -1.478520625159069901e-01 2.670842616156765548e+00 -4.145042408696574254e-01 -1.940239231955293242e+00 1.139479390062096975e+00 3.456009902639014530e-01 -7.152996653167074115e-01 1.164793398625695087e+00 7.479433126228258732e-01 1.480900384017713067e+00 1.372087964806095739e+00 2.169528949928754891e+00 1.013356074730739298e+00 1.196535443825176070e+00 2.548894177908715974e+00 3.341480037305026851e+00 2.846893335413879900e+00 4.034516893767563506e-01 1.028683716422325922e+00 1.738224032330937918e+00 -1.664848418312504297e+00 7.314431741128202269e-01 2.854021277612719398e+00 7.412243815979373540e-01 9.209283234693282916e-01 2.039724732280701947e+00 2.967497571905150622e+00 6.055961135859568856e-01 1.108318812783072316e+00 5.675328463006703572e-01 5.783745786379126397e-01 7.765683907230238603e-01 -2.680889249810760600e-01 1.721509082187985484e+00 -1.493970704600656174e-01 -8.023656030752482349e-02 3.782606394566325747e-01 -4.984157384850566030e-01 4.707344979484698877e-01 3.175657692611442151e-01 1.571995342446011801e+00 8.001442311755798675e-01 1.713374390322726537e+00 9.665129865753289140e-01 1.552597764434298977e+00 4.303133248588912330e-01 1.148922631715300346e-01 8.299688562841054384e-01 -1.529321698656552209e-01 2.771588650139282350e+00 7.108617849405431954e-01 2.000507889102737913e+00 9.818147549752328507e-01 6.470354842024124142e-01 1.744213289284323620e+00 -7.843709492170521103e-02 1.883868542288154313e-01 1.113288634520256837e+00 1.200866439921304707e+00 1.977538106034659071e+00 2.474444118818823313e+00 -5.413536860361827241e-01 3.832003939895355926e-01 2.608853739831315188e+00 -4.053998116831809551e-01 2.640332495333273854e+00 -1.118693469904430859e+00 2.118588268410144693e+00 5.195744002843333265e-01 1.066051693823311330e+00 1.805565443293109862e+00 7.481252053241679856e-02 5.028658076428179635e-01 9.846991973491421302e-01 9.104001975181603701e-01 1.578808950758603835e+00 1.619826443112256209e+00 -4.103580745232011107e-01 -2.950003552513729144e-01 1.304564953431259111e+00 1.136874122516309704e+00 1.077969263768526337e-01 -2.360375168797861634e-01 1.136315536900281420e-01 7.880896635379621706e-01 1.526405883276872100e+00 7.879948944784500586e-01 2.165634350652594353e+00 5.007116059988040435e-01 1.726562013453043498e+00 1.879037200580275124e+00 7.843954609510425113e-01 1.515944869884512602e+00 1.127654779214917746e-02 1.368417297721088000e+00 3.035677321876856460e+00 9.111019986685753302e-01 2.834148339689744667e+00 2.596982224032666320e+00 1.002319008192396721e+00 1.017498514899106699e+00 1.479273394182449186e+00 -2.937061436588885854e-01 1.728739402034190631e+00 1.747948280336089066e+00 -2.472611471724862897e-01 2.023012790630269286e+00 -6.580563910604882161e-02 2.056242708529359753e+00 2.014276863754693281e+00 1.210592161297167957e+00 2.066430249766810501e-01 1.312157075536645179e+00 1.607304905331211398e+00 1.216023686899357470e+00 1.690677693459784470e+00 4.060633370324718272e-01 1.731725069022318042e+00 1.884833255439639865e+00 -2.598814641078145415e-01 7.889009760927483406e-01 1.236793349409502474e+00 2.522535290442023959e-01 1.518177344301794296e+00 9.158776234844976383e-01 2.466720163974696067e-01 3.773213744257857827e-01 9.433017582925673494e-01 1.893744445082185202e+00 7.242624513868924085e-02 1.907038546880784002e+00 1.906364822811911663e+00 1.185401812412327782e+00 1.105787203899740723e+00 1.175573008065198932e+00 2.692248062832639288e+00 1.982183992281222773e+00 1.809059671791171553e+00 1.254258104094165827e+00 1.393676411669380499e+00 1.460755572530807678e+00 2.776682192124833470e+00 7.451253592164687189e-01 2.105105555917581861e-01 1.610172119844397010e+00 -1.050939763776813418e+00 2.923513923035588880e-01 6.736180519680757817e-01 5.456460301626587794e-01 2.780581307307560479e+00 9.515559950404687273e-01 -1.177785025497033677e+00 -9.975991058998808780e-01 2.000165411581495523e+00 1.428025088224279315e+00 8.403886061991171497e-01 -5.330963621900014493e-01 1.594139361095658902e+00 9.209484432479581040e-01 6.641156653003845722e-01 1.198691879868960114e-01 6.998242671309187202e-01 1.634322376210337602e+00 1.995758852595536093e+00 1.951310867687860551e+00 -8.475835025817432533e-02 2.674137291632543878e+00 -5.824548541266206803e-01 1.048564646235725872e+00 9.119282033290274092e-02 4.340252286505622559e-01 5.449577597910829629e-01 7.334625471300874056e-01 2.152883477392206313e+00 1.485284813547300464e+00 1.603503347792819334e+00 1.221009279415242954e+00 -2.646936711427338995e-01 5.995249036839785939e-01 9.163123743759867823e-01 -2.531526240220676183e-01 -1.409761821048518327e+00 -1.212582683198434097e+00 7.983409505427516706e-01 2.644391513239763292e+00 3.378447759735621614e-01 3.561284990165045627e+00 -5.164095925405561838e-01 1.245269582034948863e+00 4.214891771190137915e-01 4.409343408232905825e-01 9.475343194216019616e-02 5.099364133721220327e-01 3.400182230619082646e-01 1.791445585489912729e+00 1.808797454959544249e+00 1.779832175254795645e+00 -4.174061301823552700e-02 1.332160947418014496e+00 1.417557811010474733e+00 2.515558666538638910e+00 7.358675724203245228e-01 1.495904350159125151e+00 8.210266124262100007e-01 -4.467266083756883943e-01 1.592623473208667040e+00 2.079432639365939472e+00 1.352639058286277507e+00 7.739998180412408502e-01 -3.301431443238906360e-01 5.103477051297158340e-01 2.399146599959315562e+00 1.634522381237090149e+00 -1.454672466978784162e-01 1.252233775098314128e+00 1.512159056383829858e+00 6.127531940367640928e-01 2.384505363531029154e+00 -1.099718329836580466e+00 -1.123495225055163860e-01 3.039200696266244783e+00 -1.001210202962916185e+00 4.392402321445161850e-01 6.536221132690653857e-01 1.147667149328499558e+00 7.763259257322439044e-01 2.249889341023886935e+00 7.905418170703230052e-01 1.902140523739317413e-01 9.032586028596326644e-01 -5.393329209331730600e-02 2.124943744625094499e+00 1.545147331678777824e+00 7.563017166617286291e-01 3.116839677377539197e-01 1.217170013322002475e+00 6.939207188980131003e-01 2.415948773500857349e+00 1.503157457535987174e+00 1.366851552031052019e+00 1.341556857442155470e+00 2.135876623667180674e+00 6.437131913856452003e-01 2.138220755876711898e+00 5.155080828936819959e-01 -1.562857107369227672e+00 1.641537834103013349e+00 2.105047547826463195e+00 1.048295795860317181e+00 -1.220624847148392145e-01 -6.033198185324798457e-01 3.945655709225194818e-01 9.769357025115452675e-01 3.609057771366405709e-01 2.606787659110565869e+00 1.157685241635574513e+00 -2.192678314180271648e-01 1.728568302769705411e+00 1.811897922470889766e+00 -1.712374699314824639e-02 2.410489466050627083e-01 1.093852229267194387e+00 1.378967330936956115e+00 3.661604809606374134e-01 1.804908792717584420e+00 1.445099558481704793e+00 1.666699488893853998e+00 1.679798931299181008e+00 -2.840523459696466801e-01 3.333066423666274924e-01 -4.183697753192037738e-01 2.225535365944722344e+00 6.070528261417001969e-01 1.985719774042504326e+00 8.780125631170218048e-01 2.280704116865535092e+00 4.293238667541583453e-01 1.254161028609656725e+00 2.499290582165341057e-01 2.648575593686931740e+00 2.954638483256232906e+00 1.089020850031462206e+00 8.355829409800779040e-01 6.158845690050743782e-01 6.017835548550087843e-01 -2.003726929406639101e+00 1.646275035826191724e+00 1.500722873885043995e+00 6.267619547522924606e-01 6.255405072667690192e-01 2.808130218044122550e+00 1.034380570692336798e+00 1.084962118720773638e+00 -3.136235112424052840e-01 3.792128433973886992e+00 -1.092220197173988883e+00 6.743516457997599245e-01 1.533670492480286640e+00 -2.950995726120169693e-01 2.363938463965774561e-01 8.347906087023823085e-01 1.789962477980726163e+00 2.769488775978696360e+00 1.895181455753764954e+00 1.883637007488965676e+00 -7.052433169913719935e-01 9.293968639902503437e-01 1.457309852841505604e+00 2.181027960051709513e+00 2.439463219594207644e+00 -2.725287134886401896e-02 4.368288865670055809e-01 3.043422175982172240e-01 -2.161304646606942992e-02 2.651328466906821113e+00 1.962469014428478653e+00 1.058416434832089692e+00 -4.195876394130760301e-01 2.603260616452670817e+00 1.747023667996856211e-01 1.738487758307834197e+00 8.490102777530923461e-01 1.107060888171724322e+00 -5.442479928601803296e-01 1.414167948198420621e+00 2.476947646704189321e+00 1.497960186299115426e-01 1.526611072490066556e+00 4.612793293519605875e-01 3.838214213347092008e-01 9.305354836158401532e-01 1.927171481160005195e-01 1.562520756039674552e+00 -3.049249125924801129e-01 1.534471859493004908e+00 1.102487567797087342e+00 -1.475225944626231245e+00 -1.305451323434284383e+00 1.092849800970346452e+00 1.610498831743912174e+00 3.894202169699171323e-01 1.470133351821382384e+00 3.412242740125594587e+00 3.577827267610382556e-02 1.641676304428130395e+00 9.789008296059719116e-01 9.628593542690941920e-01 1.750381791923431907e+00 8.363552427498037733e-01 1.211109244900690385e+00 1.241907999724591427e+00 1.864981304025798536e+00 2.409275697658093129e+00 2.535515249114479008e+00 1.641058652065907841e+00 6.173540727204362977e-01 1.817330459999308534e+00 6.434253266454903475e-01 8.763241285326545116e-01 1.029392726383792089e+00 2.385704683690769379e+00 1.122241528910110642e-01 -1.184810732711047004e-01 1.969152763195048061e+00 1.968804419319542198e+00 3.211489922312233403e-01 1.754268302993300610e+00 1.590518169650099400e+00 9.696926107349822521e-01 2.428866471641264901e+00 8.872371603911997917e-02 -2.663654167266648054e-01 4.308249361450575687e-01 2.096564910212867616e+00 -4.051465988247081595e-01 1.068888462111432514e+00 1.589454824524349608e+00 1.453405554545555312e+00 2.123579775664898417e+00 -1.217036027773923168e+00 2.316092916088409837e+00 -9.803252960531777527e-02 2.836845769044124665e+00 3.393620346484285122e-01 6.784496138409689125e-01 -6.891485821459318872e-01 2.607313161006200364e+00 1.210029766909792137e+00 1.642013249137625586e+00 1.914117120228555402e+00 -2.482256465583254634e+00 2.289575860462898849e+00 1.510232676638647353e+00 3.125794789794043571e-01 1.166600645851915363e+00 1.189978275942615626e+00 8.571516728357015946e-01 2.295896915148270434e+00 1.994225192698918292e+00 8.950204099340129948e-01 1.319203264467403436e+00 1.326955431871727820e+00 7.852773412655309482e-01 2.790855816254345090e-01 -1.027741514496294251e-02 1.109537225543286043e+00 3.049553013253818889e+00 -8.359386714311850541e-01 4.119931909400691983e-01 -9.142365856122972589e-01 2.633171557490903147e-01 -2.185827802496316696e+00 -1.357274051226054823e+00 9.686886562232813747e-01 1.130355482319525651e+00 1.476075343489967606e+00 2.942856049083204972e+00 1.478209159127566563e+00 1.894155409849774818e+00 1.330524651038879069e+00 7.355571749366205392e-01 1.515704653712134808e+00 -3.327114502329636125e-01 1.037476051632092222e+00 5.455582268219746345e-01 -5.847688320396953188e-01 4.440054462770552934e-01 1.604319641743843672e+00 1.419048037677981711e+00 1.367602569581796157e+00 4.987131564463038180e-01 2.667218584449070118e+00 4.969187422898719286e-01 1.040336013188127184e+00 1.964014998175902305e+00 1.265604040773242733e+00 -6.329081421302859001e-01 -3.362807639014286365e-01 -3.032187031153563694e-01 3.970751820241950059e-01 1.588748091213168845e+00 2.193158123383508740e-01 -8.100154467065880937e-01 2.643108245672410650e+00 6.969584547674856356e-01 7.585198727316638800e-01 2.643029546261880802e-01 8.183886512371554289e-01 1.962116515488127488e+00 6.972602806616946536e-01 9.096069597872631363e-01 2.413148673606009709e+00 2.522287268511747005e+00 1.621277075446517557e+00 7.031324912332085342e-01 1.825308331981027599e-01 -2.169654636225331057e-01 -5.499894236833205996e-01 7.110266756523322407e-01 -3.115701865112707747e-01 2.020735204330196932e+00 -4.376583708342341450e-01 1.851873202640538230e-01 1.554148845735467521e+00 2.493438737354878032e-01 6.437857762842583154e-02 5.602893214029426305e-01 1.456371331625433696e-01 -7.242139299094119131e-01 3.081284020319178918e+00 3.479311626001714286e-01 8.892950383582830520e-01 9.521765905211575509e-01 -1.268388632149580975e+00 1.143532682641274167e+00 1.603229928590001130e+00 9.925868563092352659e-01 1.915039639394934490e+00 1.244515299171475409e+00 4.289065355284737424e-01 5.982572686626719261e-01 1.499477934199938467e+00 1.068273841125725543e+00 1.253097978190438999e+00 9.053172462193520564e-01 2.395861065308741100e+00 9.063825995506838984e-01 2.732764762064041175e+00 1.760319878449519981e+00 1.271201730314310829e+00 2.434877039130412868e+00 1.840401919929876451e+00 1.099363659449979158e+00 -3.205977654937895993e-01 -1.081420408356134732e+00 8.312244902964456283e-01 1.230972074717273657e+00 7.258660956898352890e-01 1.700185065196446299e+00 3.770893151088681172e-01 1.312944522272397663e+00 -3.957660202166749519e-01 1.097612740800195663e+00 -2.430358526880421755e-01 2.193030045631714220e+00 2.306053976178539522e-01 5.811171672314607850e-01 -5.371394562381140436e-02 1.872199655089708203e+00 7.755963050577618922e-01 2.570350147361138760e+00 1.516334510562702853e+00 1.215832976174384239e+00 3.909976144717988711e-02 2.413788206687769167e-01 5.361102364874840154e-01 7.565937661022581473e-01 3.160612580334335675e+00 -8.565931896132363832e-01 1.598215848131159911e+00 1.587214023639397897e+00 1.861818485391204758e+00 2.326312244486231862e+00 1.734434111516678145e+00 -5.293317875693839270e-01 8.649194546945022655e-01 5.844849389030923881e-01 1.609002841645062465e-01 -1.627666438153552164e-02 1.422329833199032167e+00 1.282056838880093474e+00 1.405767888749242633e+00 3.751534563405504175e-01 3.879498585714626357e-01 1.075571892119971062e+00 2.748828274152379514e+00 1.907735922604516077e+00 2.095512854114396084e-01 1.149393201401673004e+00 -3.104430472151812892e-01 2.473354442148176346e+00 7.054864937290503679e-01 1.791881553686078155e+00 8.602062996803157002e-01 -1.431479926170074801e+00 1.398002021122397132e+00 1.166346899957313443e+00 8.999931591528259611e-01 7.930455620645149306e-01 1.806423208209793962e+00 -6.883579324091122498e-01 9.851774416436892556e-03 1.458788840046374213e+00 -3.514340392495823862e-01 1.790250178056620012e+00 4.810326275825601572e-01 1.576542388322894173e+00 2.434330644292244550e+00 8.159366291677018213e-01 3.243941361093628295e+00 1.975207337092900861e+00 -9.759262874434634361e-01 -1.609866665774856154e-02 1.886393510553683761e+00 2.485287096087047676e+00 -5.336072680407789592e-01 1.917344998587876548e-01 1.616215357157675614e+00 1.168956623305121845e+00 1.799541905737246594e+00 3.076140593882394914e+00 2.444527836616364080e+00 3.056807376904245199e+00 -5.998661116957401673e-02 -9.536184482627648729e-01 1.566086867859370069e-01 9.101719864159986129e-01 5.227221968295999721e-01 6.983355551059652333e-01 1.218012802669510508e+00 4.751164037213907454e-01 2.277819770399668542e+00 8.417426475968683430e-01 1.926973811444800733e+00 -3.163369515021424716e-02 6.089831882815552877e-01 1.022069080083634063e+00 -3.195300701536359367e-01 7.380408114354528593e-01 4.167585504129303065e-01 2.716054724393982767e+00 9.273876066896340198e-02 -3.339427503618274118e-01 2.580019712960744727e+00 2.693955330523841951e+00 8.916402560774694397e-02 7.423785612231331710e-01 6.197433073035785167e-01 1.449926888984350848e+00 -6.832313542889066615e-03 -2.801469721217322295e-01 -2.629754428931796451e-02 -3.937790570851575911e-01 2.199412926129680201e+00 -9.621033113754946520e-01 4.593481643012732540e+00 2.113430146981785662e-01 -1.908484298180852801e-02 2.017234562945747545e+00 9.627692161927339232e-01 1.494141432726230123e+00 4.456920353601375950e+00 1.350621398598491618e+00 1.026994528811063567e+00 7.621484512779646003e-01 2.020041083108944591e+00 1.416489444748863624e+00 1.510570393097005137e+00 1.515937516003235341e+00 -2.229392917832925813e-02 1.565738200532621693e+00 -2.266707246929419994e-01 1.677594658521502469e+00 -4.576637241980033299e-02 1.670551564074546969e+00 2.044147609423291545e+00 2.247722427907617782e+00 6.704000503044784676e-01 2.284143934842653323e+00 -4.958365434393837701e-01 1.043451568491925996e-01 3.209095560270179615e+00 1.560571967611112942e+00 6.533676450841067185e-01 -1.076731930953848393e-01 1.251496183557573527e+00 9.946131327207536899e-01 1.557753440298686176e-01 1.703626835072657331e+00 -4.708427009744672320e-01 9.407823175843817998e-01 1.833819159103252439e+00 6.879375350743432982e-01 -1.195792881959201193e-01 1.649358243833960735e-02 1.578459939597859796e+00 1.729598207546614308e+00 -1.196879862491493224e-01 1.017215737859053171e+00 -1.571859811030404286e+00 9.452160217539877507e-02 1.117573485341747608e+00 9.675078048507784745e-01 1.609795687711483181e+00 2.707565855541222422e-01 1.287225490198556033e+00 1.280269867403736050e+00 4.217931288691906810e-01 -6.487478101258602470e-01 2.476675627021055259e+00 3.106806593754213308e-01 1.059254975346941574e+00 6.728501248162989112e-01 2.223075562863503052e+00 -2.860145615872842217e-01 -2.131990489035600900e-01 -1.139444099989055936e-01 1.738802007162665086e+00 1.638361923370216910e+00 7.336752955621847483e-02 3.259335887467140203e-01 1.057038108645191210e+00 1.038806405051599491e+00 2.566756655271773546e+00 1.529067667457793878e+00 -6.004536511796101372e-01 2.190634903356745156e+00 1.392744650575523435e+00 6.688935385354433105e-01 2.211135997223575789e+00 -1.914913416711811478e-01 1.429052724330251323e+00 7.947443385585567510e-01 1.583370760309882053e-01 1.098984911211005944e+00 2.839122369307600646e+00 2.129708726219419646e+00 -6.462736811616660582e-01 2.517407405462578129e+00 1.350359328866028941e+00 1.252313232830148060e+00 1.050943436397192121e+00 1.685662726319393734e+00 5.452248971522849486e-01 1.186802401329581702e+00 9.443534845374916831e-01 6.286051758950064183e-01 1.675848097396648972e+00 6.483079469936269268e-01 5.760911404643137557e-01 8.582198483166251224e-01 -1.007050763579005359e+00 1.177875825568980961e+00 1.879242334485649923e+00 -7.085600643107741181e-01 6.246160412196585243e-01 -7.744052437521986576e-01 1.737319461477401239e+00 1.876172285112757132e+00 1.785246676556025314e+00 6.442741583937607874e-01 6.181667669779701280e-01 1.079486872236101291e+00 1.177574944455672901e+00 9.470693704302244331e-01 1.146790304952509665e+00 1.391180635179451563e+00 1.448459846274000373e+00 3.723696903258908453e-01 1.130509397182192011e+00 -7.693842465500130290e-01 2.112270606654036875e+00 2.386006274013923623e+00 -7.724352743848025282e-01 9.161836513423361472e-01 1.527129926902829338e+00 1.066195416607227386e+00 1.496059328160122437e+00 -7.803962705455576021e-01 7.021030292479191193e-01 2.379193236622133334e+00 1.059367058510384263e+00 2.325995482378221180e+00 1.452401163100941250e+00 -1.396823903879478024e-01 1.023150393796156132e+00 3.538950362333163069e-01 2.342455239881861218e+00 4.008939850903725510e-01 1.124081760354438408e+00 1.819265999778802101e+00 -3.383177468519484310e-01 5.626315724916561845e-01 1.548880675535987628e+00 6.418457014545106976e-01 1.094206202526792238e+00 2.958998432693749514e+00 4.340737438732575337e-01 2.808213646326597424e+00 1.701679353477585588e+00 9.659649114225639099e-01 1.968494089330161012e+00 2.603700872304529845e+00 2.129512464848972442e-01 1.194568838744137107e+00 2.290444114000144804e+00 1.139206021532161106e+00 2.408231180661503767e+00 1.311176084803233888e+00 7.313372821591265227e-01 2.178046331201791919e+00 2.414399275039873782e-01 -2.315265105219978248e-01 1.076914648089654314e+00 1.815280922441099953e+00 3.782069122783834336e-01 7.654027564083147883e-01 8.191937934842178359e-01 1.799935282289691019e+00 9.830401777778998706e-01 9.268630776035444718e-01 1.852839579767343592e+00 -8.588872631986994577e-01 9.924480066603562634e-01 3.639724615164968480e+00 -8.832924713023838637e-01 8.577756960965174926e-01 5.868269900388792815e-01 -8.430903684355660621e-01 7.512422890239155437e-01 5.048862166815415442e-01 2.625796936702904816e+00 2.062797269448979787e+00 -8.053538924987638792e-01 -1.921766436230783193e-01 3.259110176266552639e+00 1.106557398520506830e+00 6.224348424875907337e-01 1.950281732776812493e+00 1.815426303350865522e-01 3.217175900098622865e+00 1.107238176448751554e+00 2.834423278329725182e-01 -1.665991164422559789e+00 1.183559769465183376e+00 2.295682001065058486e+00 -9.660966502645557119e-03 3.281254816631988813e-01 1.084184073181502228e+00 2.138516001528126820e-01 1.164235682676131978e+00 1.716346701772913708e+00 8.232903194367747757e-01 -7.632908674537032256e-01 9.603917338847320906e-01 1.726840898258135582e+00 1.482892366645403914e+00 1.549688983754699267e-01 2.951887295749069828e+00 1.282881789791234128e+00 7.582767198835882461e-03 -8.909974146227606084e-01 3.953302598813369650e-01 3.226981074304117403e+00 5.140620391267462092e-02 1.140681571787434567e+00 1.411073444663427878e+00 9.366522609312715186e-01 2.073841682705082512e+00 4.793601900082571921e-01 1.590148113128879936e+00 -2.004050263794792397e-01 6.973088949908606837e-01 6.348373378439034487e-02 9.791178098301335231e-01 2.071800361082721142e+00 2.829165088149763196e+00 2.095797111376720423e-01 1.472019666338147958e+00 1.458137194136817527e+00 1.695122487504724607e+00 2.187139948069936501e+00 4.957996997692893926e-01 2.340761585578078119e+00 1.671805432477998288e+00 8.344444640707729954e-01 1.692510303206203215e+00 6.287291556491733102e-01 2.967673547408245405e+00 1.176296817183505761e+00 2.853026349574177001e-01 1.775171428099699300e+00 -7.420416271874189507e-01 1.307141049611510786e+00 1.705482567850993059e+00 2.654002177779967386e+00 1.015599693099511924e+00 -2.478383033525807522e-01 1.848623636438774920e+00 2.596969498890975281e+00 -2.605808729900316312e-01 2.387444317626327361e+00 2.559515955278478305e+00 1.120370747410960766e+00 1.756427390676274514e-01 2.895481540394296616e+00 1.817224760310834075e-01 5.254318578067014300e-01 7.459264586571516809e-01 4.142488088355484877e-01 2.142503794658028315e+00 1.801118424690492104e+00 1.135248941468879558e+00 5.749931702871091677e-01 2.325866357516051863e+00 5.720293144703676447e-01 1.581629690257706944e+00 6.689311118332977868e-01 1.802644898812162388e+00 3.157488826928139258e-01 2.650132285922482289e+00 9.043974728750755476e-01 7.175106229566018401e-01 6.815057898224952115e-01 -9.349399175586439736e-02 1.162897822743274689e+00 4.930695028093778909e-01 1.248240091198624224e+00 1.418102675862636275e+00 4.573403718042847177e-01 9.496255850469391691e-01 1.389789554847162822e-01 2.149219248050011633e+00 2.235257615293505751e+00 7.273051660070350977e-02 1.544824319026917969e+00 -8.092627325814131245e-01 -4.791811929879763454e-02 2.446628340612233554e-01 4.124839333631927785e-01 8.407478489442380409e-01 -1.931266259864928003e-01 2.443463739828974024e+00 4.738639740415013790e-01 9.266969588991633699e-01 3.847820176789732982e-01 2.947572972536844027e+00 9.305677359707610341e-01 7.572685708679605110e-01 2.160608478635135832e+00 1.000039538721701371e+00 -2.554513101987948009e-01 1.319451163115128001e+00 7.077490188591307740e-01 5.847080877063448590e-01 -2.798688101472096568e-01 1.444679229718526248e+00 2.574450712182845269e+00 2.426515217519831236e+00 8.366376252126851432e-01 9.174734790718569455e-01 -3.158289854812074360e+00 1.798363723071581877e+00 1.843414328203619501e+00 2.291908790619795688e+00 1.057671976514161782e+00 2.528896214131246989e+00 1.212505041081703983e+00 -3.104903332357449308e-01 -1.465655032516362200e+00 6.650638864641936765e-01 1.437630736237902163e+00 3.315361828334547623e-01 6.526712572095024756e-01 1.796464560515089737e+00 2.080228666157144080e+00 2.649736072423223732e+00 1.579286901628247919e-01 1.692768663818004393e+00 9.364250011521366712e-01 6.495055661582187501e-01 2.224899591825898693e+00 1.560705875897813455e-01 -6.088314248828352593e-01 -2.010876591033740057e-01 5.457819412058665387e-01 1.925382348536714971e+00 1.270457109574567589e+00 1.079425524320601903e+00 9.691528646382349121e-01 1.235813606419218225e+00 2.503404384669343674e+00 1.449543015634936927e+00 8.506393605726484397e-01 -1.593599243910683583e-01 -5.052809638612349996e-01 1.587144957231719555e+00 1.881226889537874980e+00 4.198058970309621052e-01 1.914901732088058584e+00 4.609005964943463929e-01 -2.697756410218502543e-01 7.884897865730030597e-01 8.440201495742616355e-01 1.553508561105118257e+00 -5.947520307462900169e-02 2.765886818303830985e+00 2.224736123361342188e-01 1.740755391043780076e+00 2.215199490593678266e+00 1.159711837657869116e-01 1.340884236673356433e+00 2.091978386993744721e+00 2.027534197579635489e+00 5.802184473684386390e-01 4.032578086360520397e-01 -8.441154769251578704e-01 2.222221483823452193e+00 9.357424139748543590e-01 1.323994135678792095e-01 2.000829894582354829e+00 1.889252897053996794e+00 1.729541532697375317e+00 1.380075350284654334e+00 2.475192196151508650e+00 -1.483032893864716373e-01 1.148607579700557518e-01 2.711947502486260042e+00 1.396436493628790521e+00 -5.299950138317660597e-01 3.340848914813690507e-02 1.899742423787485590e+00 2.729806436164217143e-03 1.424534020802339818e+00 5.623105548605951132e-01 5.026447537074919536e-01 2.064508908474366855e+00 -3.046585539522386754e-01 5.277412691407796785e-01 1.165410834436621412e+00 -6.609916398795036285e-02 1.912792335713636938e+00 6.341048094917285383e-01 2.640696275939255155e+00 9.012776596892752012e-02 1.372744541454651301e+00 3.546892964832722317e+00 1.886535549526974775e-01 1.053396832649013515e+00 1.070619319615832454e+00 9.576472900853353343e-01 1.925449927781656578e+00 1.861610860753796004e+00 2.501488457018001377e+00 1.893665115820235778e+00 4.877297897395100890e-01 2.011812735873974134e+00 1.839893161298317814e+00 1.522673773622628568e+00 2.037983677085278278e-01 2.079357405308778883e+00 5.017914117328767798e-01 -7.519297205665190775e-01 1.625528354548814447e-01 1.009924970337893857e+00 1.232107636027960362e-01 -8.243816165970262455e-01 5.755775849319111348e-01 9.135103842812850594e-01 2.321872743060297672e+00 2.344189182380189695e+00 -2.715457709665344277e-01 1.622081868526163984e+00 5.311015247742522094e-01 1.235302190431026403e+00 -4.797848684034630162e-01 3.028590409290752294e+00 2.821721831278964365e-02 -8.630783882343819879e-01 3.591672440764907659e+00 3.895203190938241744e-01 2.061644564980599448e+00 3.070337324875716867e+00 1.485429306658512472e+00 -4.696899789190324137e-01 1.381728575351657939e+00 2.519717912075273958e+00 -1.170472368596533252e+00 6.050547640730608023e-01 9.928650118277885239e-01 2.518504886449845159e+00 -3.907167903124276753e-01 1.246145820098840229e+00 1.690502529073536486e+00 9.362264103468742604e-01 1.351443517801200755e+00 1.462335006463214127e+00 2.082077994899472984e+00 2.322243638074741601e-01 1.554253914099292810e+00 4.940768341574409694e-01 8.395438126339526130e-01 2.408221383472504584e+00 -1.146295603920934658e+00 1.784214204561353601e+00 8.745378166881744297e-01 -1.767592670884582384e-03 1.523345979205834366e+00 1.947400811695189360e-01 1.777691302248876726e+00 7.813983140806814998e-01 9.209228906752442434e-02 -9.590440681811873702e-01 1.359826377724277169e+00 -7.141384648912916244e-01 5.521938094635776839e-02 3.584944375217994916e-01 2.280741463881025055e+00 8.666282994100515946e-01 -1.405386679078793333e-01 3.308367731333524686e-01 2.066762673243076165e+00 3.872363462098720177e-01 1.654094543781393645e+00 5.114618300477842272e-01 7.746516815450630311e-01 1.225594438282338050e+00 5.429603304405932196e-01 1.307406607584092884e+00 2.569983947255013668e+00 1.205309869104742804e+00 4.668930176310632785e-01 5.812712453386420508e-01 -7.445635585796560596e-01 2.020427896480526009e+00 -5.689628023386122946e-01 1.395939540729130623e+00 1.705001986343623321e-01 3.911733276427413752e+00 1.272332113068133763e+00 -8.964039693495668981e-01 9.574232214716736911e-01 2.085171439469269306e+00 -2.301143217841664090e-01 -2.498135711771107270e-01 -4.297331985940371912e-01 6.411660625589385987e-01 2.141050590831738099e+00 1.063204479105751776e+00 -3.570243953320235142e-01 6.870568278501081316e-01 2.638285921230561382e+00 1.067175789997508062e+00 2.267294520228654964e+00 8.981271810515403242e-01 4.033019544608877904e-01 1.021132133466010172e+00 1.793123034430238905e+00 8.965522346954366562e-01 6.302740821549106531e-01 2.832371408393323353e+00 6.583523494366739781e-01 7.556165820872243755e-01 1.081251602680448842e+00 1.054179611306981457e+00 9.540253323617470249e-01 6.895147026079946340e-01 3.608661348662390189e+00 6.166665177074979187e-01 1.185432287296937781e-01 1.925990563065816952e-01 -2.129099228713598468e-01 2.399751885296837361e+00 6.673836199146351289e-01 1.904733480575182547e+00 -5.972245938670935894e-01 1.622262051271466721e+00 2.141492336588445067e+00 1.951353157571559027e+00 9.698053764958357581e-01 4.729430667858078863e-01 2.656362524085159826e+00 5.102869393347881921e-01 1.085008019672461632e+00 2.715743804170931419e-01 -1.514429881006907674e+00 6.565310941649815657e-02 1.315947410658558470e+00 1.365384501610553469e+00 5.921537868248536451e-01 1.068250890621724292e+00 2.711455607543614477e+00 7.875860837990560359e-01 1.029782192174747146e-01 1.149228356651780691e+00 6.491458725994710965e-01 -1.181479301132239312e+00 1.217089027168687165e+00 1.929719493768005556e+00 1.095746951810282477e+00 6.358644076320805194e-01 3.246772530850952521e+00 1.359502561134649845e+00 1.841020005975325224e+00 1.668977481991988032e+00 1.228177461943236182e+00 1.923867704623782204e+00 1.007696258677145185e+00 3.322355961896523269e+00 9.255759927926096031e-01 1.192863778459205992e+00 2.047429425546355208e+00 1.025492387288489349e+00 7.492852649197943027e-01 -2.808211922406369521e-01 1.493779819225798500e+00 1.777912863207007810e+00 3.996323989090926898e-01 -3.157825405857653811e-01 4.828402887582494696e-01 1.285008021906199227e+00 1.006702377159342854e+00 2.742412138258363274e-01 2.306658258836711273e+00 9.009637471511031670e-01 1.461831003279053354e+00 1.415827381041519228e-01 1.558371162368968610e-01 2.084886986243397189e+00 2.646518409627787616e+00 -9.432699118037510821e-01 2.407185700134339079e+00 4.080226828045346310e-01 1.310197547217601954e-01 -9.487411113285864062e-01 1.185593117386598117e+00 -7.175229015476322081e-01 3.025488678556731981e-01 1.888351583245133192e+00 -3.086598277542757507e-01 9.922671622353367304e-01 9.826280927469475124e-01 -1.722946993038807773e-01 6.475484554846634433e-01 4.558915336392818651e-01 1.328822530169347038e+00 4.920327895471736657e-01 -5.575439791836924730e-01 -8.104887694510879426e-01 -1.343788833140095562e+00 -3.561211142712318312e-01 -4.111271669202733459e-01 3.574139472599827672e-01 9.770281561013332006e-01 -1.580460027598985240e-01 1.844076555268733930e+00 5.787634841413964448e-01 2.591562550365643869e+00 4.259956805901610744e-01 -8.069343075442204638e-01 -1.010189326308654989e+00 5.552811010896955279e-01 -5.587864347153687072e-01 1.680935526174652583e+00 -7.451356580071226698e-01 -4.315596515920381432e-02 -9.820729579677788257e-01 1.812959997893564060e-02 -6.848841153279836003e-02 1.197717974151130405e-01 -6.085738576643655584e-01 1.068243507705041395e+00 -7.910955691742935780e-01 -1.282346552169237652e+00 -1.341499152082371804e+00 2.543433745177662852e-01 -3.058541606221280018e-01 1.257647480996661127e+00 -1.048133176664413968e+00 -1.151059557153576218e+00 1.772368472152295871e+00 -5.000262310694826295e-01 -1.862082414603739133e+00 -2.894883267507396621e-02 -5.693332195831101172e-01 -3.956117726319703931e-01 7.469401707504778054e-01 1.811652444172155763e+00 1.597087506596097384e-01 1.892759434072022739e-01 2.079507038994323320e+00 6.383370362555863542e-01 -1.920386314118494253e+00 1.710019333040890821e+00 6.174845093598020362e-01 -1.498864074763982090e+00 -1.341411099125419559e+00 7.637918187004939519e-01 7.893399624505296197e-01 -8.133334091171833258e-01 -2.840851541778334211e-01 1.598261557548600609e-01 1.602731089387897878e+00 1.203738529562679904e+00 -1.011191165354745403e+00 -4.208932281646973195e-01 -2.141169095535990774e+00 6.230282289554022190e-01 -3.911834498192413023e-01 -2.367913768938024077e+00 1.292905538457749803e-01 3.098569766946632775e-01 1.493409876853122098e+00 -4.296051005028571346e-02 5.146891271041501570e-01 -2.052153111071823299e-01 -2.197499947725660263e+00 3.146728069678615403e-01 -7.832953274562634016e-01 -4.468045954095995476e-01 -4.659954178013934190e-01 -6.724126261046367570e-02 -1.602165214281891403e+00 -3.666619366000118951e-01 1.752823658116201111e+00 9.671204835892229790e-01 7.884264155627825899e-01 -3.412378600067708656e-01 7.405683032672342181e-01 1.423902678991175952e+00 1.484477955957872686e+00 3.125997340902661459e-01 -3.629506669086454140e-01 6.125524189527045138e-01 -3.793554786846577431e-01 -1.081065989012043094e+00 3.890689047283935054e-01 2.816383418992960963e-01 -1.738461845750195245e+00 -3.280286500954408824e-02 -1.446552404669664005e-01 -8.969205060357903214e-01 -2.061807947928712359e+00 -1.380363161831331897e+00 -4.778226205925993897e-01 -8.473461230157474100e-01 -8.391303763905640922e-01 -7.920361271240539125e-01 1.531214952205549318e-01 4.567675723028046253e-01 2.232716665091717956e-01 6.392743769761927153e-01 4.799844741034146045e-01 6.267288251773001084e-02 7.088713368719223862e-01 2.955125469491042267e-01 -3.392848664937508918e-01 -5.139792835750838229e-01 4.846882945128561659e-01 1.143418811935691393e+00 1.563635018241767538e+00 1.264480630626133861e-01 -1.318849014603858727e+00 6.059560119446220083e-01 2.644150188161066284e-01 1.884547809879733249e+00 -1.390167149108783251e+00 -1.171488945663544112e-01 -3.066527647503434206e-01 -1.450436909053057777e+00 1.581133130103274942e+00 1.504901590661864297e-01 8.332778105680112291e-02 -1.464699313681027348e+00 9.860274554460203567e-02 -1.968823824231126507e-01 -1.236055223754969568e+00 1.735457216612127596e+00 1.466541038450953627e-01 1.708330630007381390e-01 -2.400868307132625334e-02 -1.279613867450284381e+00 5.425899615278277910e-01 -4.895184325703665351e-01 6.785692496204596136e-01 -7.644765222938919580e-01 9.257324129349233655e-01 -3.301492393748988174e-01 -1.092970577073796995e-01 -7.497758844646220666e-01 -2.526300419560613686e-01 1.488995912345755013e+00 -7.013148523418066133e-03 -4.029254446331282380e-01 -9.641693253977046130e-02 4.178061558261337294e-01 9.794492986907055165e-02 1.176086075625571992e+00 2.316386658819657718e-01 6.351026311206450226e-01 1.114254265805769251e+00 -1.635258139002226940e+00 -6.040277739252986750e-02 -1.318197003179898186e+00 -8.627278561878578556e-01 5.488625350318825369e-01 -3.491160003916495280e-01 5.681281078220031810e-01 1.387177826308386708e+00 1.832430311371381071e-01 3.826159920785149882e-01 -1.495250267162740121e+00 6.365708693503777660e-01 -4.030843573772555088e-01 -6.846589711056465521e-01 1.025950085111199561e+00 2.237497179291464411e-01 6.276386617878063623e-01 2.205628927227250902e+00 -1.663313808082870660e+00 -1.340169958355137858e+00 4.875478958365410120e-01 -1.639641996814294123e+00 5.198723060805089669e-02 8.976492429149894869e-01 -6.937685704171848711e-01 2.748304291578769210e+00 -1.470042018253380434e+00 -1.615521853085422344e-01 -2.941152896115761806e-01 1.223408780764107112e-01 8.086298778546811006e-01 8.957017570113218197e-01 7.781706178593029710e-01 -2.127758315458045058e+00 -4.512548978644105868e-01 9.651042367984017378e-01 -8.354228612655689723e-01 1.913997505957333034e-01 -2.965646401706983348e-01 -4.240363610277673723e-01 1.539283470013620203e+00 4.669526819295685693e-01 9.034475124458785089e-01 -4.533736426881097570e-01 2.133406903797718357e+00 3.968490127630686648e-01 1.126622217583561764e-01 4.937077070784952060e-01 -2.082660426138516652e+00 -1.099881290324074001e+00 -7.973957696284112995e-01 3.253758809859483847e-01 3.657022608303913125e-01 9.707109899510159012e-01 2.120507284306874407e+00 -1.444455412327601662e+00 -3.171125541910188028e-01 -1.106610421068023875e+00 1.223567224365817108e+00 -4.636328556348131014e-01 -1.400501955390716924e-01 -1.627403053116908416e-01 -4.352102423410553200e-01 -9.785505060480844675e-01 9.710443041419947185e-02 4.620292267390817553e-01 -4.606337380118750713e-01 -1.370441521407305574e+00 -1.505928692125084734e+00 -1.433901558043133295e-01 4.677155952834943786e-02 1.410053855732932571e-01 7.642355415176697031e-01 -2.175242754730908334e+00 -1.667492138514936884e-01 2.110593334436877966e-01 3.396891301774398464e-01 1.270712150299594168e+00 -2.600530384308367693e-01 3.281289315070162083e+00 -1.343620177180874897e+00 -9.606154437921041178e-02 1.684311731028707571e-01 2.486499461134177302e-01 -5.381974012833393717e-01 -5.640810178177126932e-01 -2.023129237803209080e+00 -1.656890481524099235e+00 9.476777145410330075e-03 -3.967011066351608384e-01 1.621011368650449702e+00 -1.496381886788421545e+00 1.640197035884294108e+00 1.628055003275870272e+00 -7.688310456809342996e-01 7.778072086444330902e-01 1.012096625309882647e+00 2.287204075380094181e+00 2.510407058547363235e+00 1.562328804209979216e+00 3.626231585672100577e-01 -1.145228075697566350e+00 -8.609758915536105950e-02 -6.949952315114554802e-01 -2.117690320362385636e-01 9.581050727370014064e-01 -1.238561978849048950e+00 1.406004539284930743e+00 1.834166774975250380e+00 2.837953788067452271e-02 5.367779349756213181e-01 -4.568575252029973832e-01 7.588906785934198540e-01 3.619360468237043937e-01 -9.418659495664366554e-01 -8.142246434876406758e-01 -5.774139033586344061e-01 -4.444738499785433339e-01 -5.196592865754442458e-01 1.820637871909285721e+00 -8.779647748241766747e-01 -1.955001017217752546e+00 -1.167657239381623580e+00 8.999098565894576573e-01 -1.088300629168592187e-01 5.767072434214087773e-01 1.082974013975776417e+00 -1.054495597729673051e+00 -2.214643316518723815e+00 -1.333971414591668403e-01 1.749260563133844482e+00 -1.217542780406066338e+00 2.418379913001781484e-02 -9.537541177615782573e-02 -9.457132006461800300e-01 1.034046525136246703e-01 3.897431330296443480e-02 1.348539326269041494e-01 8.536398564401186384e-01 -1.679673268218681903e+00 2.743555613027634510e-01 -1.532141600963399464e+00 -1.135281275766903297e+00 -2.030905019835032466e+00 1.390300166866314413e+00 6.155512379195796635e-01 -6.665347923895248439e-01 1.457217895540468655e+00 -9.562526625007752301e-01 -2.319305344586455764e+00 -4.501487593509165830e-01 7.970875608402391288e-01 6.666130709064835291e-02 -9.278465465590426398e-01 -5.449952791627536985e-01 8.119603521122163992e-01 1.665703917696333136e-01 7.301071278749182714e-01 -2.797027391485430448e-01 2.614233256683510476e+00 7.888635099570955322e-01 9.973782715120774744e-01 -2.099461700195885683e-01 2.234543418452167862e-01 2.698987006025167501e-01 -5.763699902729070290e-01 7.057179284117548468e-01 -1.767354236792331168e-01 -6.227255060346681415e-01 7.104326821184087093e-01 1.999699662024706850e-02 5.957070630973060332e-01 -2.472749743510178344e-01 -1.456597024498052298e-02 2.979751387262460915e-01 5.296068534051561194e-01 1.714930973206243436e+00 1.234210736478622339e+00 -5.933523003618085268e-01 -2.510196416785053786e-01 1.228880668599717119e+00 3.475481416770313525e-01 -1.219894030207597938e-03 9.952243715702349669e-02 -3.616756434894252692e-01 1.292961850108512278e+00 -1.747463387536927482e-01 -1.749338673295034896e+00 1.808882320438480074e+00 -6.445483124050457313e-01 -1.432741332979733384e-01 -4.931768658129782046e-01 -2.002397092927654665e+00 8.347930430350722353e-02 -4.409650376420030105e-01 -1.770144343432177969e+00 1.427517049043629083e+00 1.339070665066088850e+00 9.748386593866715799e-01 -4.947987355805517629e-01 4.798071486570857358e-01 5.287052184157441381e-01 -1.307367223647592391e+00 -5.067869844980689154e-01 1.380743347840905466e+00 -9.504894206529053147e-01 -1.226998064411184003e-02 -6.056376559329931242e-01 6.142048284214113307e-01 3.818867609355567350e-01 -1.507830105196543258e+00 -4.921471195542614363e-01 -2.974768184008720340e-01 -1.209155563180063009e+00 -2.228592357194190576e+00 -2.854675532366054980e-01 7.171044402160192677e-01 -4.426319280813525991e-01 -1.173386447861802573e+00 -1.023289025409309438e+00 -1.080322246446522971e+00 5.196978197617727613e-01 1.553223022089830652e+00 -5.205911516029402275e-01 -3.490581508592204008e-02 1.782032917933313643e+00 -7.445514560483914579e-01 1.542234021435815894e+00 -6.033713298300431571e-01 -1.967159313135726229e-01 3.008554076737712246e-01 -6.027337068965158418e-01 1.047531759341303381e+00 6.101599858596522541e-01 -1.150370699334953617e+00 1.531097504727540359e+00 1.240231485366749542e+00 -4.886806740941991301e-01 -1.428982543978165598e+00 -9.850974649587368459e-01 -1.154312539283760319e+00 6.851831185996209994e-01 6.875443829094833870e-01 -1.085116447079416124e+00 -1.690399091817901711e+00 1.536353979357820032e+00 -8.163027516890485336e-01 -9.754395043322980907e-01 -3.695817728443689387e-01 -4.575226676410389937e-01 -8.648441366710064859e-03 7.378559530614163808e-01 -8.632777551046924014e-01 1.171034167328252940e+00 4.815961672329865939e-01 -2.349602659164010399e-01 -7.009026799332324087e-01 -2.314515475791442123e-01 4.677564513195661688e-01 1.412912639577760532e-01 -7.916417964685231734e-01 -1.030537117935454106e+00 -9.115476686353454205e-01 -1.150170221539653787e-01 3.251537491789248391e-02 -4.172243947417629273e-01 -1.260094431722074360e+00 6.007233575371626610e-01 -9.165872488862791823e-01 3.703091099818764942e-01 1.025244580990203991e+00 1.600671653488942914e+00 2.373466060344017192e-01 -5.833565499607458182e-01 1.135084676125534819e-02 -6.162853689485685571e-01 -2.616489254609068449e-01 -1.013881257624146492e+00 -2.937466616358157534e-01 1.355471820790358495e-01 2.394712636136241635e+00 -5.809955485610790449e-01 4.631802867804193369e-01 -1.418696751924311661e+00 -3.012363347758771348e-01 5.064729655920301443e-01 6.026994929909025578e-02 5.483856368264239389e-01 -9.037663607368842111e-01 -7.094282169214980449e-01 1.190728013766779503e+00 1.203344897374431843e+00 3.083682442357801978e+00 2.405423078129730996e+00 2.268562122828859717e+00 2.275308751872970048e-01 1.402590032808722187e+00 7.662003030028126105e-01 1.416690127983978587e-01 9.511754090600605949e-01 1.198280234393026333e+00 5.607662261363564049e-01 1.699513886423212050e-01 9.987405418178504912e-02 1.165831489620571704e+00 1.962004392653326823e+00 5.720807355272506944e-01 -1.275438806596146613e+00 4.099980086680655167e-01 -1.900874483826705541e+00 -6.430751137844983312e-01 1.545885691824434804e+00 -1.609426837571895197e+00 -5.842954558662754039e-01 6.245148347198907768e-01 -6.367333671193731170e-01 8.543616697324445397e-01 5.682595452807087666e-01 -1.186303329348886715e+00 1.403215235585896226e+00 4.702164841449755217e-01 -3.079940237855287588e-01 3.282338796433371120e-01 -1.593801706001869156e-01 2.691097203448127306e+00 1.199848342642040183e-01 -1.246710181199186529e+00 -7.708440142378190085e-01 8.304952371597378313e-01 -5.826868114300485235e-01 -2.321067268392311256e+00 3.742857162340488264e-01 -1.294485327985196665e+00 1.330514285758454873e+00 -6.671297265902212392e-02 1.057451375410460415e+00 7.944865488255570263e-01 3.892929791645300952e-01 1.175834007778415735e+00 -9.040363309515286883e-02 6.561073718206972272e-01 -6.378541595738910219e-01 -7.885845200309942182e-01 5.246006670198972710e-01 1.587356026071759518e-02 -4.637810549226644152e-01 -7.807239876133926781e-01 3.197521999620375754e-01 -1.093784463858128886e+00 -6.203029820609291534e-01 1.027824016152827813e+00 -4.412545861486465992e-01 -4.398492698208589236e-01 -1.272506830281862511e+00 -2.090926175297093681e-01 -4.889317061114040741e-01 -1.960545655473313331e-01 1.343518278690692402e-01 1.962822606030346861e+00 -3.706681667126124347e-02 -1.339369808369170745e-01 6.091522956239225906e-01 -3.183383727010266062e-01 2.213452859784417054e-02 1.380842687284678183e+00 -6.933525432920304432e-01 -1.859941425163200490e+00 2.672856802874510329e-01 -1.181018813817178659e+00 -5.575117028159674026e-01 7.869052448448119463e-01 8.188167023810720424e-02 -1.825170368539586141e+00 1.941563095307826947e-01 1.283988246021443846e-01 -9.980956847771939033e-01 9.728101393646985118e-01 4.574041801263429297e-01 1.039919613046555114e+00 -1.689411967805518833e+00 -7.767365324612400534e-02 -4.965839544605459843e-01 -5.052810244035077503e-01 -3.598753915572860396e-01 -8.155913787562841799e-01 -7.128301831896819429e-01 -3.229745265837456469e-01 8.625893667516960628e-01 4.096434325704450541e-01 -1.595697129589072727e+00 -6.030016944514066113e-01 -1.231828144654295798e+00 6.730895054815995426e-02 -1.276733149924060173e+00 -4.238159251658972226e-01 1.619209571112774082e+00 -1.568705441080599838e+00 1.006369384833898817e+00 -6.210249568619322647e-01 -3.035679015612444687e-01 5.373283564980545490e-01 -8.885737694456942171e-01 -5.990530557934921063e-01 -9.691684763482893983e-01 1.535205328235738076e+00 -9.528483062179828877e-01 -1.041292191831056924e+00 -1.762958570706287531e-01 -6.082981600305702174e-02 -4.247598802881621949e-01 -1.411119512036990598e+00 -9.131852507832151078e-01 1.520992313192874645e+00 1.626224319692817444e+00 -1.052753107903082880e-01 1.363900322608438298e+00 4.955237064613247644e-01 3.450751189028709032e-01 -1.794802088169153709e-01 -1.261658810657517449e-01 -7.379999189270104454e-01 -1.656669767979721819e-01 -1.207826279051289475e+00 -1.140793784751588796e-01 9.223361504022977719e-01 -2.653278591293021030e-02 -6.168394628368444321e-01 7.132035093560304961e-01 2.717660412043120921e+00 -3.959830952824098249e-01 6.579645825239532897e-01 1.241193806839675506e+00 -4.557270106777110974e-01 6.741298027554738503e-01 -1.048936832591591095e+00 -8.429881347307067729e-01 5.287824621613996801e-01 -4.695704793959465384e-01 -3.023951082436452942e-01 -1.072465261572303374e+00 -4.552404476888074480e-01 1.896393394453866343e-01 -1.977762454864094188e+00 5.037010189553876582e-01 -9.430778519930353987e-01 1.150781650809893586e+00 -6.193710642086714957e-01 3.543790399272402913e-01 -3.202098956136449348e-01 5.364375106988007458e-01 5.280153006717800412e-01 -1.725542159898221517e-01 -2.300508622909561929e+00 7.424471256925586626e-01 6.513745160580344251e-01 3.613819040923520465e-01 1.162218034457376481e+00 -1.233494577765253730e+00 2.502724987863921835e-01 -7.185966301058711592e-01 -6.629340864769344144e-01 2.091319863818486002e+00 2.042909710746939833e+00 -9.320039296489549541e-01 -9.055347135533876601e-01 -9.024995771420540880e-01 -2.133712143459826294e+00 -1.862053977460502940e+00 -4.711804966015309404e-01 2.287130638499458024e-01 -1.352515451200968721e+00 1.234682381271736018e+00 -1.174905258147591836e+00 6.258924987709457710e-01 -2.186149010162538597e-01 -3.073269499444144515e+00 2.280029764261599201e+00 -1.523950359769906393e-01 2.018166418541449958e-01 2.425419225259921874e-01 -2.563564984490869850e-03 7.429309701280505385e-01 -1.737002514880927884e-01 -7.693047213219105299e-03 9.557103119883515463e-01 -1.642677585909834148e+00 -1.280187203800521534e+00 5.753683425911304550e-01 -3.615135592752323213e-01 2.031703760861872432e+00 -1.683450961918072641e+00 6.430897797663306381e-01 1.256691572169268856e+00 6.779860287058185886e-01 -1.187703373744989577e+00 1.313354341502507849e-01 7.259439572338776125e-01 -7.930559811354042088e-01 6.230712327337631917e-01 1.896169243928420123e+00 -9.968809498648838474e-01 1.447599358777546530e-01 -1.663766665417535595e+00 -8.471114351010883281e-02 2.018274711477490602e+00 -8.292163601828589359e-01 1.833043328080045109e-01 -6.924630778168716638e-01 7.153390674838632224e-01 1.076486985026683801e-01 4.704376861551148870e-01 7.593810437978985028e-01 1.112318971767090187e-01 2.835569489241205887e-01 -7.139966283491831767e-02 1.542910792984960144e+00 3.185392588770193378e-01 6.646023006933050592e-01 -1.619394397667390795e-01 1.914766692219398880e+00 2.021058036387029411e+00 -1.466126711465479127e-01 -9.517388624965299471e-01 7.853904973180432236e-01 1.044624997393627311e-02 1.426384352162149982e+00 9.554644054738341552e-01 8.180757747837741345e-01 1.368073482462515367e+00 1.700946320646695931e+00 -1.831032564840128773e-01 -2.983099079052929370e-01 -1.013479194990193566e+00 1.682221775077582526e+00 -1.325169817862287269e+00 -1.573912570621498030e+00 -8.651522026050050274e-01 1.066673028042360860e+00 -6.773249987994601762e-01 -6.440030305012518774e-02 1.046042817887119059e+00 -9.048360258400482969e-01 5.616033788600952592e-01 2.994175190781926954e-01 -1.398631745602891829e+00 -3.707026944429102633e-01 -7.297456571672923664e-02 -2.037581306835572814e+00 -1.071888067325363486e-01 2.105642089645253012e+00 -1.769848647284888166e-01 2.000007262535118180e+00 9.967812354779221895e-01 3.766674535841265103e-01 -4.710154911748265505e-01 1.680241771669748418e+00 -5.976752204500127563e-01 1.503109645529134564e-01 -3.046499444295339698e-01 4.867836148135100405e-02 -1.553176623249392374e-01 3.149143383242640204e-01 -7.864228041802051594e-01 6.913201395615090616e-01 2.150170857664896185e-01 -1.898155192803522018e-01 1.493786388607295734e+00 3.803677607915530445e-01 -7.258935057199971119e-01 4.502373286362499338e-01 -4.371080507874543497e-01 6.850776910626562577e-01 4.082541013345336589e-01 1.734627611727238117e+00 -1.707402665488403359e-01 -7.418314154275573724e-01 9.250332862496561948e-01 -1.218271110756763198e+00 9.236562591386155985e-01 1.219879545419601419e+00 -1.937688160220117917e+00 -8.994169086963453574e-02 1.037526444171272821e+00 1.146425232183723164e+00 -5.284682810452610013e-01 -3.857001965627240292e-01 -4.908680716063423266e-01 -1.483848297531566329e+00 -6.642769842134195468e-02 1.295593445014483924e+00 2.196543548642413413e-01 -2.477654229128294361e-01 1.093635303438049433e-01 -1.464663222030261336e+00 -8.365225587860271039e-01 -9.058007258936436878e-01 4.509731263350900132e-01 -1.259110633577480209e+00 -3.399456837290108502e-01 1.782830912602498596e+00 -3.302401265456704205e-01 9.682243464637002583e-02 5.668682260300308418e-01 -6.861724010287285624e-01 -8.713944039889541804e-01 4.346856370153746041e-01 1.382273945189188002e-01 -8.139441003514465978e-01 -5.316867766450136257e-01 -4.087640977761090866e-02 -1.150763414611158497e+00 1.230057096809817063e-01 2.822986803897333252e-01 1.370496491643294235e+00 -1.373292260333837667e-01 -1.217401417998795088e+00 7.618982364373358962e-01 -2.586995629108979955e+00 6.287281485723481556e-01 -6.330410468477797314e-01 4.353826002197361822e-01 1.328586997630881728e+00 -4.095600487690850833e-01 -1.066071041733829050e+00 3.395362161067090323e-01 9.305650499181031821e-01 -7.998614178454361845e-01 9.990388749977106020e-01 -7.075491349609540348e-02 -4.422875434212014123e-01 5.418018804071389471e-01 -9.214589286378278843e-02 1.121163655427584338e+00 -4.060828479091175836e-01 -1.541716031982653112e-01 -2.446190815306944766e-01 -5.773024864301264936e-01 2.567456811716088527e+00 -1.647547528017748064e+00 -1.142240106098596275e+00 8.877499564012679700e-01 -8.605861785211461612e-01 7.254635468979663271e-01 -1.470602903257515193e+00 -1.816092491078137583e-01 -7.511245837820654803e-01 3.027198087726558628e-01 7.446354917892503700e-01 -4.516506948415190403e-01 7.146444859481368428e-02 1.427368430893452222e+00 5.480917975303735146e-01 6.533930215820716869e-01 4.434913070930533441e-01 5.715657818357632730e-02 -4.132449684013686508e-01 -5.131345424017541568e-01 -5.037737031095178564e-01 -4.452542451347988317e-01 -1.631296619801355929e-01 -1.633037349323065296e-02 -1.545367960740651636e+00 1.163260018849810562e+00 -9.669711173048819441e-01 -5.437093033327043967e-01 9.133754174598025521e-01 -1.456643163045271194e+00 3.355829859858379116e-01 -1.758992571029942553e+00 7.043517476570115843e-01 -5.856699304420344143e-01 4.760359986105128227e-01 -9.358186028131110223e-01 -3.081856212487308344e-01 -9.927651949437203971e-01 1.151307345853006980e+00 4.049283883664925865e-01 1.177755051675511311e+00 2.120477803270341688e-01 -1.301393633577119013e+00 5.415662221898450701e-01 5.737052276519553073e-01 2.686718506881391910e+00 1.404954253818301524e+00 -6.296347815740487297e-01 1.278699321868698613e+00 -5.767824782635799785e-01 -6.735739046028744736e-01 -2.171549990707881683e-01 -5.498169019392482731e-02 1.519888855255290050e+00 -1.950707779995145774e+00 1.346915416719704495e-01 8.453018382363214345e-01 7.765520265980235814e-01 -1.148418407534121055e+00 -9.293507422808428009e-01 6.881856793029353936e-01 -2.301243836866357473e+00 1.111234653629969760e+00 -1.144246576425890671e+00 -2.158068549930944047e-01 -9.373478157594202775e-01 8.514303679697632354e-01 -4.955922610487746849e-01 1.233951149117191282e+00 -3.633366702419911151e-03 2.213801766034337870e+00 2.614765755035211581e-01 -7.026009717355544693e-01 -1.237224807553264805e+00 2.055806113966171189e+00 -7.046972612326309893e-01 2.864534687304861382e+00 8.003000001485816028e-01 1.020249549847199511e+00 -1.877908393731912540e+00 2.302406609704112483e+00 2.447568113812188528e-01 1.282044707178952025e+00 2.809451013013033460e-01 -4.757699833319604665e-01 7.199697876225417958e-02 -1.816745774390136348e-01 3.254667557183623106e-01 1.475974192669258445e+00 7.642644216993388362e-01 3.977414652677753182e-01 -2.282463008042237007e-01 -1.203535078813043890e+00 -1.600074775583482989e+00 3.300729950299830517e-01 6.962170131318284882e-02 -4.989699136595614481e-01 -9.134147327039366937e-01 6.135725061391065216e-01 1.875279510217524592e+00 9.496766951879777041e-01 -4.633537995851571556e-01 -9.516225462792952117e-01 -1.008948988234428468e+00 -3.080837209059033577e-01 -5.487080283197195429e-01 -3.558252998331682404e-01 1.202704011322791811e+00 -1.986722076778455470e+00 4.672592788435055433e-01 1.428932545934567200e+00 -1.254938584122690548e+00 -7.780759700798701717e-01 -9.711793507095006772e-01 8.865258928934234284e-01 3.782930454020765332e-01 -1.195273699576512860e-02 7.124334503115266060e-01 -3.456676356313529985e-01 4.755310419200348138e-01 1.473474419848928907e+00 -1.085223047676521668e+00 1.155403257512759518e+00 3.323967676814975625e-01 9.824609607621004326e-01 1.005117190311713760e+00 9.677483392313421806e-01 -1.507761666260623024e+00 -4.007703334706133602e-02 -1.272570593699353880e+00 -5.992714736687272392e-01 -1.004777579610330873e+00 1.253396189302397712e+00 -1.280703844560197924e+00 -1.449665048751644703e+00 -7.108707490706293042e-01 -9.617519300297106000e-01 8.640103623727438675e-01 8.394767035754607809e-01 5.256848485859277019e-03 -1.817442694534009640e+00 -1.121947861479887010e+00 3.568619340103723059e-01 1.094852229960859985e-01 1.005528813016890899e+00 -9.483456648250712107e-01 -2.680640572704741098e-01 -1.197283430708530605e-01 -4.779958756452220431e-02 -4.269588417039894557e-01 7.744945134511591611e-01 -4.536853495288025728e-01 7.904693570370101563e-01 -1.559439209954021521e+00 -1.057762119396511880e+00 -4.784932397773250523e-01 -2.063257846007783058e+00 -8.970425770079583083e-01 -4.549567966101601690e-02 3.520447101244945642e-01 -7.729624237791239416e-01 -5.858041494176555730e-01 8.689813539135033960e-01 8.315157727348171379e-01 -6.429436150486068924e-02 -1.721513448781825661e-01 -8.976753430674151435e-01 -1.699178283743338458e+00 -4.417693662871663429e-01 1.898991350445302928e-01 2.976557482706250202e-01 -7.683609536636977488e-02 -8.775653237792299666e-02 1.831711905831430620e+00 1.576708613189264474e+00 -7.329290764753172704e-02 -1.174384252772120885e+00 2.544781057078022712e-01 -4.714404697147707157e-01 1.645599467791160953e+00 1.112772655903677022e+00 1.025232705781604414e+00 6.786887376380712489e-01 2.434121876184542066e-01 7.855511909973453832e-01 5.567304934514528680e-01 -1.389065248842449751e+00 2.090846645065834730e-01 3.926469235691132931e-01 7.747172946852061148e-01 1.018929412973816895e+00 1.771994241924578217e-01 -1.203896590294399216e+00 2.122805407996471772e+00 4.243084256836592710e-02 9.731947940058774948e-01 -9.373853176791380193e-01 -9.303957324216652891e-01 1.603166782580246696e+00 1.547696994021124928e+00 -1.075586512450083632e+00 1.399940998625808994e-02 1.177734414721951728e+00 -5.707851105930734636e-01 8.541014305491769765e-01 -1.527482057542024485e-01 -2.922679926476633994e-01 5.756741239300092738e-01 -1.457300218486234478e+00 -1.334547932763843758e-01 1.051174432356392213e-01 1.774979907662412204e+00 -1.504992296355379677e+00 -4.641935958638721549e-01 5.175783387788063239e-01 -6.125556546215370490e-01 1.857178345413544873e+00 2.079574106583756687e-01 -7.486405164206734186e-01 3.854455720416299358e-01 5.885042242353870634e-01 -1.015879610726551918e-01 -1.353165278674763439e+00 -4.121987291082895855e-01 5.787962481799593384e-01 1.220455313650946838e+00 8.393784729973988723e-01 -5.525131979316316722e-01 4.624427279651108780e-01 -2.744278269934802839e-01 6.124423406990026075e-01 9.529586574836117485e-01 9.980060461368628344e-02 -1.045375168100969754e+00 -6.350361298468730764e-01 9.363935505914222635e-01 1.126823101858207138e-01 1.001866740006124079e+00 1.342533299154298643e+00 1.318150692870961871e+00 1.292138513002716538e+00 1.975672902210353077e-01 1.942135555064797015e-01 -3.985149821086981792e-01 1.415830727718877080e+00 -3.124532304017806905e-01 -7.260261553838349702e-01 7.883635584591671686e-01 3.355994377241942050e-01 -3.807655906600911355e-01 2.448064033257664751e-01 8.151252831105281205e-01 -6.737537949529911474e-01 1.637925905948260263e+00 9.320045990628650356e-02 -1.187408880840866710e+00 5.193140904597620677e-01 -2.192390880978232481e-01 6.979341148121285254e-01 4.288432968144794688e-01 -6.211310638432353537e-01 -5.899655680152661175e-01 -1.225356014259607607e-01 1.063138229802413237e+00 -3.570553659356120235e+00 -3.579005596801027589e-01 -2.674341370128259232e+00 -5.383284039030706847e-01 4.825205423141291083e-01 6.336530952927217353e-01 -2.690817585528349487e-01 -2.397398154074844856e-01 -2.917232489544103191e-01 -1.688564263314960900e+00 2.064328470384697134e+00 -6.899304668937842333e-01 -3.671960221326728974e-02 3.525164291228412017e-01 -3.035041277203677890e+00 -9.776700891409815242e-01 1.800621827379597917e-01 -9.926363461193609128e-01 3.629130735094244775e-01 1.191927641674215138e-01 8.279295615202596492e-01 -1.148112185858998879e+00 -6.082815447886619209e-01 -1.324666613061651343e+00 -1.342392532951790785e-01 -1.728746684537225131e-01 9.192080231831143422e-01 6.382744024303305119e-01 4.289604308036188418e-01 2.087267648018995114e+00 1.169023780414585323e+00 3.878637200347868075e-01 -1.207082330199766018e-01 -4.380374122617531341e-01 -1.695009138637096235e+00 2.657923811675524939e-01 -9.839792166036093191e-01 9.899108149699933357e-01 -6.627359409746988450e-02 4.412232591426319961e-01 3.735410039427252693e-01 -7.159423483018660939e-01 -1.034481825703622127e+00 2.871111342216470241e+00 -1.197559601775592730e+00 3.226056886304836668e-01 -7.031351169197439521e-01 7.761507052876681634e-01 -8.997504483436247202e-01 -9.909441749445411229e-01 -9.138151871040629814e-02 1.130357538668629536e+00 -2.714645250708702107e-01 -6.803127411925233847e-01 -5.563003232990352404e-02 3.749187889710013932e-01 -8.268912076181801352e-01 5.901578189870566593e-01 3.023922649658976058e-01 -9.131926529748375376e-01 4.131921813690767054e-02 -1.118602074866627438e+00 7.144992036225261689e-01 -1.526178444436424364e+00 7.796119292739023265e-01 -1.659042809222154580e-01 8.500660139957638695e-02 -3.957173324974156969e-01 -9.856801807250532566e-01 -5.039516455008771212e-01 -4.071413369271296157e-01 2.268340707401491407e+00 -1.033273921331303358e+00 1.629365948083245919e-01 -8.603451377570811021e-01 -1.660233574982037164e+00 1.236478001426339457e+00 4.912812522089330391e-01 3.878224346474560408e-02 1.087539014742114063e-01 -4.237496084317088907e-01 -5.612998103469593048e-01 2.659875914644789785e-01 -1.351216467849024883e-01 -1.303905694437831331e-01 -1.216740974314247214e+00 -2.841478643435830231e-01 -3.171115302710745404e-02 -1.254870900891639440e+00 9.425393610929626576e-01 9.994425396358325164e-01 1.120874335085298767e+00 6.560305513513208231e-01 -4.195311495620256959e-01 -7.766002443712473058e-01 -4.086327980593875142e-01 -1.033417511377370257e+00 -8.472471127016834025e-01 -2.330412461994381790e+00 7.305634882894285198e-01 -1.197170510029341939e+00 -5.101982068958172967e-01 -7.370095383422056723e-02 -1.834526029234284650e+00 6.734740956309269722e-01 -1.265939633281721433e+00 -1.493212556793586554e+00 -1.590704940041864690e+00 -1.660246203627210315e+00 -4.988023126530125029e-02 7.155330922812921379e-01 1.941823516313508913e+00 -1.104271528984752671e+00 -9.656941524547038025e-01 4.832898851543397378e-01 1.066479275720976894e+00 1.400799094362652042e+00 -7.649799520794630103e-01 1.253130965366762162e-01 4.782291393036809668e-02 -1.862729482888189902e-01 -3.753990519673766069e-01 -1.102518682855496479e+00 4.962272143178082517e-01 -1.326839007815896476e-01 -2.812056412268536532e-01 -3.593635662109269102e-01 -2.141305194985881677e+00 -1.098532165298900631e+00 -2.370952752360565297e-02 -3.199784014781239527e-01 7.801886580313940334e-01 1.517990471897664229e+00 -6.579102657596522796e-01 7.386362142683566834e-01 -7.454937929290333942e-01 8.516219821467322371e-01 -5.368075670335196170e-01 7.421908246704012058e-01 3.854011248562165814e-01 6.478443536965075022e-01 3.771175130819703902e-01 -9.100622620382350925e-02 -7.624544350409436788e-01 2.823809339307318811e-01 -6.662304381500685491e-01 -9.023685095972343584e-01 1.877576591704646358e-01 1.089309690493037025e-01 5.673050268175124922e-01 1.728791923550081711e+00 2.750410119555636856e-01 -1.728412855579511520e+00 -9.015759752321814147e-03 2.911699186370475534e-01 -8.315400291345567130e-01 1.240080408619676833e+00 -5.345692330714926221e-01 -4.992394391683298571e-01 -1.399960021833044133e+00 -2.936825451026752742e-01 6.649169145402830106e-01 7.223375814255712513e-01 -2.334209014237326407e+00 1.718398505387434272e-01 -4.169548671651687743e-01 -5.379318200134319827e-01 1.431841325309680224e+00 9.166650102688604917e-01 -1.252183807148579353e+00 -4.986694953289814158e-01 8.360274988417073505e-01 1.324640155863947344e+00 3.851022176239574796e-02 5.084590267188508761e-02 -1.009487772891146523e-01 1.281549505724911109e+00 -1.397318649690103554e-01 -8.465963447628500615e-01 5.198583537548734368e-01 1.563414387605092104e+00 7.269221159888841766e-02 2.452959119609012806e+00 1.453688515971461426e+00 -1.476597063815838329e+00 1.272645870754901987e+00 -2.183870463106738935e+00 -6.854034701053918210e-01 -9.563464898867011232e-01 -4.630803103625803496e-01 1.899516185571516580e+00 1.122940020535272865e+00 4.176300890763273016e-03 -5.158086642590792303e-01 8.947073414053616780e-01 -4.295603949338462901e-01 9.884242718136987405e-01 -1.071890038376403398e+00 3.251090285704400507e-01 5.922714725584337092e-01 -4.563314806806333945e-01 3.231985199520858165e-01 1.499113582874756156e+00 1.356424103373929380e-01 -2.329703534900999795e-01 5.312764328380474854e-01 1.675713320878628121e+00 -1.208379722461660477e-01 -1.060384237899018478e+00 1.164500321910547864e+00 5.138239731398148713e-01 -4.796705863219304367e-01 5.146326129778668879e-01 -1.040139321736878175e+00 -5.971524332629731813e-01 4.223490912798287256e-01 9.459102027508269339e-01 -1.160429715606290796e-01 8.136634479199946757e-01 -4.997494398561738715e-01 -3.878567081934646277e-01 -3.175479779191978658e-01 8.707012934446120012e-01 -1.929254890797706401e-01 -9.501120923816427366e-01 -2.212894383459441117e-01 -3.243766475182107811e+00 8.221932820228978755e-01 2.302250051098159389e+00 -4.405197933741177851e-01 -1.361210558557637951e+00 -1.457115696489361456e+00 -5.284433258987852877e-01 4.021109808149524456e-01 3.394989020599484819e-01 2.526412490322957005e+00 -6.873189268513610894e-01 -3.363925401120116399e-01 1.711886511622338958e+00 -3.997521743114570980e-01 7.795391011759573718e-01 -2.370250533535564197e-01 1.670552666408609443e+00 1.390986907321267063e+00 1.934695102721980087e+00 7.219820622346535544e-01 7.162859378427481882e-01 -2.447097090120856633e-01 -2.859835346499687292e-01 -2.423979389481280222e+00 3.907345184416055606e-01 -9.932240599268027381e-02 4.688652054555949578e-01 4.054559398730219755e-01 -2.304338756566973456e-01 1.075764384108484517e+00 -1.694175216022804520e+00 -3.046737266676179390e-01 -2.381677976558021381e+00 1.969724031034760792e+00 -9.883407621489902484e-01 -1.295831808519272377e+00 -9.036455965002711255e-02 5.582966423592766736e-01 -2.193577444814329425e-01 1.722658944737171849e+00 4.272007551850941498e-01 -5.397987990616557319e-01 -5.723150238630717590e-01 9.300583108633426743e-01 3.708562615217772529e-01 1.037083937713094040e+00 -2.786766419656421245e-01 -1.254873296698169272e+00 1.001142453249143527e+00 3.677955809469851678e-01 1.082796217361961855e+00 8.064583344064052417e-01 2.638476157169791086e-02 1.622096076600939352e+00 1.452600685980705575e-01 -2.701132914682715103e-01 -8.776443313360476894e-01 -3.921298253601857575e-01 2.967489675880973232e-01 -1.801503465731070452e+00 -4.346176914855581080e-02 -4.654469835530548050e-01 -7.148567287726595998e-01 -1.443165240554769690e+00 4.094987064216340511e-02 -9.242548134781555236e-01 3.740412373486659003e-01 -2.664478539419419811e-01 -1.021991207810658969e-01 2.502492216412864234e+00 4.155195504368445758e-01 -2.845047744502418041e+00 -1.200693056236932899e+00 -1.471344044459104605e+00 3.519957261073145688e-02 -9.139088184599680753e-01 7.857413871991979493e-01 1.189990931499163712e-01 5.606785755449054109e-01 -1.559893455892787717e+00 5.352713214967967925e-01 1.933801531698309262e-01 -1.061018489850062529e+00 1.388904447228992561e-02 1.311614628605678901e+00 -2.369629618828174245e+00 -3.403442834071859213e-01 4.396929903107750226e-01 6.227189390820736525e-01 1.214170395353184162e+00 3.527802149727082837e-01 1.201178168486473741e+00 -6.619126054814257198e-01 -1.336177855565509720e+00 7.335245859574687222e-01 -3.700910281009465314e-02 2.213352465994216645e-01 -9.810379341363257844e-01 -1.234000051924755814e+00 -3.224826399426514167e-01 1.820974817543971336e-01 -7.411544896958560669e-01 8.252761241504174006e-01 -1.650059889068980767e-01 1.745710804268918448e-01 1.319160980956095797e+00 1.604426541039403631e+00 1.086460983732293828e+00 1.461284250361386677e-02 -4.680910473595847193e-02 1.281973015937029947e+00 -1.175021306405238164e+00 8.577860900394137511e-01 9.993808310981160403e-01 1.332239259690803923e+00 9.910336270886679344e-01 -1.637851042360732201e+00 -8.415728757768561330e-01 3.823354430984077790e-01 -3.224771069094253817e-01 -1.607699214838469670e+00 1.911180725576910600e-01 -1.312790073937075697e+00 3.517605684544602429e-01 -4.729591268839174467e-01 5.040403394037654694e-01 -8.902461106429756521e-01 1.065741675869198886e-02 -2.611015498685365088e-01 1.709793255411871660e-01 1.667028383008254400e+00 -2.120279523372979646e+00 -1.338792934766987353e+00 4.442685787550549326e-01 3.227465743775970730e-01 9.029423424054844327e-01 -8.928020439439733336e-01 -1.193138574978995559e+00 -1.418312944056118852e+00 1.045745120400064732e+00 -7.502388483576301059e-01 -7.577955881507859870e-02 1.675069878266367773e+00 1.601273158670962760e-01 -7.420888122156160671e-01 1.554002512949757442e+00 7.463649288992243447e-01 1.204178946127117955e+00 6.515515609991103796e-01 5.624323539118876170e-01 -6.620112524978497559e-01 -1.482634471518088359e+00 1.864385435160707816e-01 1.218286416131127314e+00 9.021688665380835914e-01 -1.108520641508512622e-01 2.668358795017528387e-02 -5.665848918515045129e-01 7.707096774602334444e-01 -1.058959602092555130e+00 -8.828043269811933769e-01 -1.006324105073714281e-01 9.575286138263843227e-01 -4.685150020436880391e-02 -1.380692494599372044e-01 -1.097852880597740777e+00 1.046749864828128707e-01 2.613469027414241364e-01 -2.300799873116909922e+00 1.365523775620605118e+00 -9.352572037408213301e-01 9.539006469201138927e-01 -6.380533697222563472e-01 1.541114778249180084e+00 -1.578277712056960880e+00 -1.873008160570081154e-02 1.542091066768040523e-03 -1.878741414986621894e-01 1.103982292203514293e+00 1.763905391420146351e-01 1.133114447513120293e+00 1.980790579332788903e+00 6.373068548599227778e-01 1.235649831955444311e+00 1.486469876102145538e+00 -1.151940402430289695e-02 -1.173314728050371819e-01 8.159385184677747649e-01 -2.355538386379365523e-01 -2.189998340375816921e-01 -1.450933707186504718e-01 5.732784788408461507e-01 8.774748682833022340e-01 6.281124666158546636e-03 -1.172207045439670470e+00 1.455154445193901136e+00 7.534715789028825217e-01 8.329966387697840258e-01 4.382519625866040380e-01 -1.071570981960730862e+00 -3.477139943207774309e-01 3.547250211850891954e-01 1.156387525652455617e+00 -8.694411065422735785e-02 -7.446565418739364839e-01 -1.255825808306170188e+00 1.315449885739733649e+00 -1.403681665422245706e+00 1.233415732946457455e+00 -5.679680212060292943e-01 -1.268992539946975251e+00 1.303825588259714063e+00 2.828165679639426111e-01 -3.379239364520889022e-01 -3.233107406115175997e-01 3.095596039653865650e-01 -1.300853021233110418e+00 2.308622892806972082e+00 8.302088149805152417e-01 1.588460943125162908e-02 -8.900843480717903766e-01 1.456312917438803201e+00 -1.117861093150647855e+00 -2.405573558365496911e-01 4.545169667292295324e-01 1.855776044557913007e-01 -2.945650892609691929e-01 -1.981077563876349590e+00 5.355968105844103322e-01 2.084693673437857386e-01 2.012272987319523032e-01 -5.952635856842786177e-01 -1.342243226699219916e+00 1.565689570025477151e+00 -5.662437652197335192e-01 5.051605124708322681e-01 5.949846120286764739e-01 -9.624689129750950700e-01 -1.009228577084689160e+00 -4.811771203355275084e-01 4.789132271260467810e-01 8.767332386860328119e-01 -1.614547543986694533e+00 -5.861411610076043832e-01 -4.725525854016384697e-01 3.091810134439740287e-01 4.118703927324306457e-01 -1.309039629542372518e+00 1.460832920592968431e+00 7.907203763934876894e-01 4.758951113504104047e-01 6.491114763485972272e-01 6.234491452074640838e-01 2.700817217919602720e-01 -1.005112192280195771e+00 6.704035000991316329e-01 -2.104671311733796735e+00 1.488836887569044143e-01 -2.427926869438835622e-01 -8.729704456229634424e-01 -1.509580315019237284e+00 -1.267320532757823415e+00 -9.794181045155155863e-01 6.769698591034690738e-01 1.956036319992853212e+00 -6.353096825051948171e-01 5.961361225046882817e-01 1.615823719950642001e-01 7.163971086810123623e-01 2.154441014512855079e-01 9.842556342540568215e-01 3.034948582277595674e-01 -7.694353591601520437e-01 -6.040146972691683436e-01 1.183654928200730039e+00 4.966601644289782014e-01 -1.497615577870427428e+00 -1.468582336835806856e+00 3.392164773108246045e-01 1.069516054911812120e+00 1.470698474433078884e+00 -6.154007507214097616e-01 9.751670479225837962e-01 8.547634686715723795e-01 -4.764395843843747813e-01 6.468248937242287999e-02 5.780164353385346399e-01 -1.148857547481623165e+00 2.463802308711169620e-01 1.558865266539891659e+00 -1.323534850325410073e+00 4.522445514415991963e-01 2.096532590067920199e-01 1.198897409942822553e-02 -1.959460754045572850e+00 2.016092406542458804e+00 3.727212452067652504e-01 -1.476745753278214224e+00 -8.329200471393992666e-01 9.349223898358929308e-01 1.077795993176470457e+00 1.540885668954207217e-03 6.868233260376836735e-02 -6.957030828805551570e-01 -2.605385779229296150e-01 1.983303730679849330e+00 -1.669329643799406071e+00 2.067220203289085845e+00 2.255827329632289047e+00 1.075575543468590273e-01 3.702436876036335200e-01 1.924651346322754086e-01 -1.962281027988518778e+00 3.203788696990944040e-01 -2.029089723780598042e+00 -1.182772597413628723e+00 -2.833535105616153960e+00 6.986452906000374385e-01 -6.516206821047557662e-01 1.057386621013939321e+00 -5.042322399661218479e-02 8.116601312173227223e-01 5.202338678022900842e-01 8.636384808473254182e-01 3.720212516447513051e-01 5.228530946810229230e-01 -2.958525962800297449e-01 1.176851563658854349e+00 6.199216224350716509e-01 1.957855267460889781e+00 -1.163780639615627222e-01 -2.203825780479401697e+00 5.576048338813545113e-01 2.834202868917961915e+00 -7.077917413003537161e-01 -1.123413307159455976e-01 2.112437449100922571e+00 2.655300405037714917e-01 7.519230891736943256e-01 -6.481936995392237333e-02 -7.549828249073194941e-01 -1.581079000065380435e-01 2.149118972252207216e-01 -1.296991309623569899e+00 -4.786749116957610961e-01 4.582607860610208306e-01 -9.675253206838146935e-01 -3.220385289956558261e-01 -1.061764485258561042e+00 1.160108410424722125e+00 1.211567498028392142e+00 -1.145738659712867813e+00 7.803552573287083627e-01 1.030429870408775761e+00 7.059834403927776059e-01 -5.537046572353624407e-01 -5.644153949912266155e-01 -4.661294441096174856e-01 5.453441908322137488e-01 -7.106869442333992870e-01 2.030445210883195239e-01 -7.586369868387555782e-01 -3.169866542189857528e-01 1.060304862759550826e+00 1.115492737469822693e+00 -1.331407830376973300e-01 -1.381328682686168818e+00 8.125414036907966375e-01 -1.589282634812071882e+00 -6.775863999315804298e-01 2.096608063432297442e+00 -1.988166815652746777e+00 -7.461687701262154082e-01 2.417309753461999167e-01 1.244984013775164433e-01 -6.312424590735007390e-01 1.609367919261425195e-01 -1.063846654869285091e+00 -1.923356881844678345e-01 -3.626811076864830952e-01 -1.100762749510072913e+00 2.339102024240427291e-01 -9.988873941985858540e-01 5.979823485449353715e-01 -1.116471835152778924e+00 -1.270462270282969097e+00 -1.377170574383949964e+00 9.207611932589524484e-01 4.594499944226749372e-02 -3.030281572512705801e-01 -1.243687709646121631e+00 -9.619612869025316870e-01 -2.287017171961588328e-03 1.945338774636137802e-01 -2.653140059820298102e-01 -7.527347588787498822e-02 -3.733842881361376098e-01 -1.397131557990857476e-01 1.073542195963438362e+00 1.654519776644778117e+00 -8.862044907494653900e-02 1.250450473640796721e-02 -2.849033254234557000e-01 2.598740020729029432e+00 -6.992551219665706919e-01 2.039511752406380218e-01 -2.124030719453484373e-01 8.570862061308226476e-01 -2.178697319374180985e+00 2.903326345895911875e-01 5.427409890195932229e-01 3.513445134003345682e-01 -3.129183090863061900e-01 2.560480007471652719e-01 4.498076898660915979e-01 -2.296463611546465167e+00 -1.179831204105208364e+00 -2.090879446543007780e-01 1.205547075553188074e+00 2.596208345354129032e-01 -9.940842187797921392e-01 -7.878952756023477333e-02 -1.131012101480880050e+00 -4.189246179606915810e-01 7.307012269152235451e-01 4.163571661513327249e-01 7.555423962086434131e-02 -1.577481026285741494e+00 5.146859903584011242e-01 5.020450135872511765e-01 -9.606533934045800027e-01 -1.068489464052725157e+00 1.593880103379355262e+00 3.452504054943347778e-02 -5.163994432337898344e-01 3.173457190309592502e+00 -8.722926448660359711e-01 -4.498632139261387053e-01 -1.074599330879918213e+00 -5.019724877632892462e-02 -8.645756058930067489e-01 -2.047323289824193593e-01 7.710058747475978524e-01 -5.913096425198280937e-01 5.029055320504925014e-02 -6.881829666706784643e-01 5.696917909079824982e-01 1.069816110995520209e+00 1.067583566169659548e+00 1.522656086609830428e+00 -1.048758443274474095e+00 -3.696521987885640348e-01 -2.589176371199730209e+00 1.622592205087501682e+00 9.843406679005979321e-01 -5.639594247199040122e-01 8.763502034081099845e-01 7.586482318771644584e-01 -1.695185210313947977e+00 1.452495241597170139e+00 1.518551648540779730e+00 -2.749635410334425156e+00 -2.344752527143377119e+00 1.786553167806211821e-03 2.639322093054575769e-01 1.377144583803050271e+00 5.302083116746760805e-01 -1.191270979066017421e+00 4.537149702783474514e-02 1.269323891510205082e-01 -1.243525003174720922e+00 8.391373486693274319e-01 2.535611699659122031e+00 -3.543171075859701813e-01 -1.757226067256498325e+00 4.543253963591936673e-01 -1.124650626323539404e+00 -8.287829303033247275e-01 -7.606592869465657047e-01 -6.169225341860857803e-01 -1.860383261983859171e+00 -1.823259095243309424e+00 -1.757363054582764539e-01 -5.821845179542415316e-01 1.564603336889763607e+00 1.534294676970827220e+00 -3.131209672243360775e-01 -7.210299137116396029e-01 3.277898573700424034e-01 1.283455041941128361e-01 1.714156231151436671e+00 -1.547804590547677828e+00 -4.204815829841099251e-01 -1.050069660053883358e-01 -1.168800914998396889e+00 -4.446790813443178558e-02 9.544566838842969414e-01 -2.634835004460408733e-02 3.540590535520338755e-01 8.166165145472412679e-01 -1.625733396742781167e-01 2.231361208291304798e+00 -2.205491594535521904e-01 -5.129673801037910597e-01 -2.009768773829282984e-01 -9.031008828392946830e-01 -1.101298341912561485e+00 -5.238920236107595940e-01 1.772978066093402028e+00 1.192241372576002822e+00 1.496280504108679354e-01 6.191939132627090059e-01 -4.937485490702119284e-01 -4.670968852335317667e-01 1.315460245466365530e+00 1.334630032686642043e+00 -1.595503117548704219e+00 1.165487734370331374e+00 -5.761165920178525912e-01 1.197764269291662798e+00 1.207775758893444795e+00 2.551579589207857435e-01 -4.236929871429750971e-01 -6.257019554803464612e-01 9.412957447216624418e-01 4.743189919005845745e-01 -1.712753278168279936e+00 6.420638670712203178e-02 8.975444692069740604e-01 7.875613825734898432e-01 -1.653678610463161558e+00 2.659365869863095644e-01 4.789695626266659012e-01 -1.280612914080847542e+00 8.498514174518556619e-01 3.736955237515253159e-01 -2.034003012257332155e-01 -1.159333081241301855e+00 -1.638494514600347562e+00 -6.041361462030572227e-01 1.182912184779977727e+00 2.273916279901274373e-01 1.559156488408162566e+00 -1.054501714271249169e+00 -4.113310748989911121e-04 -4.890630951128146497e-01 -7.985070736954510973e-02 1.308484481110918418e+00 8.930470015737055345e-01 2.917249072064879711e-01 5.196306375295369762e-01 1.402772920281219471e-01 6.522123147520880737e-01 4.062091612049886780e-01 9.514745155598945958e-01 1.547043218224490646e+00 1.953187170011149443e-01 1.842375421194912544e-01 -4.337715717776465807e-01 3.257200040240755268e-01 6.937845431769482651e-01 -7.938912449564550222e-01 3.603167907492574318e-01 -4.693674663846599260e-01 -7.813621505495911279e-01 -9.277384037134270289e-02 -2.046420354176429479e-01 -9.667078073671219185e-01 1.903241346433393599e-01 -2.478405810225950412e-01 1.840121298954396023e+00 -2.251484703161805156e-01 1.718183814975747792e+00 1.687894172079613120e-01 -1.066120700847136005e-01 1.436008430331534802e+00 6.757639088931816085e-01 -6.526442399856936527e-01 6.671905373085490476e-01 5.031822372573517832e-01 1.365378163214315377e+00 -1.565577513834531531e-01 8.286258003942889028e-01 -6.280528526247738386e-01 -1.745539275266383417e+00 5.292076952907954768e-01 -1.242230578380759953e-01 2.902551498047029277e+00 2.105339013122983882e+00 -1.065323370991669849e+00 1.201954997473351883e+00 1.750015262845013631e+00 -1.519968062942077314e+00 -2.147591162852725777e+00 1.365428139787712603e+00 1.592743690934063094e+00 4.672859679332761612e-03 -4.094770321929387946e-01 7.763993453288325908e-01 8.396196839381228072e-01 -3.504718182842873619e-01 5.980421857382068884e-01 -9.852269989966583319e-01 1.047022510560347230e+00 -1.637284979102947291e-01 7.900846751203817186e-01 -1.299796496480949859e+00 -2.553443299712338188e+00 -5.798037722430925411e-01 1.256456339233213537e+00 -5.663092451365527857e-01 5.602538732967723284e-02 4.749745686757242957e-01 -1.274287511175793197e+00 1.096278835004689256e+00 1.819888975475764947e-01 2.585363083600226153e-01 -2.120706503084902328e-01 1.220061325051846168e+00 3.405487783301265892e-01 4.464900601033539029e-01 -1.229542062469475949e+00 -1.273177664162417955e+00 2.370565388511436389e+00 -2.566217484541173932e-01 1.267374224045015652e+00 -3.115999817637592484e-01 1.557546013270967311e+00 6.053151842023539730e-01 -1.344232862961801445e+00 -3.692349468346307201e-02 3.409794243509342571e-01 1.784734831536958000e+00 6.912624571079618585e-01 6.054999222054541219e-01 -1.268619811127905950e-01 -8.161990847670262950e-01 -7.792195805479487092e-01 1.507612178010103943e+00 5.939383952210459672e-01 7.398320123664959835e-01 -3.553954856192038658e-01 2.360655545418852252e+00 4.734630518638761609e-01 -1.107088787425714455e-01 -4.907360479758632876e-01 -1.435400507891276822e+00 -1.308140352665952966e+00 8.964558399410348377e-01 -1.270567874069035375e+00 1.435279451575352416e+00 1.281388328951811539e+00 -3.406016419033905396e-01 9.276294695410780555e-02 -1.487664893747709105e-01 -9.657849835895413459e-01 -2.951135920375813626e-01 -2.981827594257066005e-01 7.140280006193465701e-01 6.050801848930339455e-01 -1.569123618265555464e+00 -8.243795941806871808e-01 -4.470554202282412959e-01 5.538900306699489073e-01 -2.688807284982348556e+00 -1.972510433076425596e+00 1.565332708188706956e+00 -4.117849360762741995e-01 7.618650921922444086e-01 6.780099989625404389e-01 -1.448170011722849315e+00 9.957153907736135956e-01 1.361413480436295398e+00 8.313810368753105084e-01 -6.983340474767776307e-01 2.874850204839630163e-01 -3.542690079330968467e-01 2.554555558682246375e+00 -8.469137516805488874e-02 -9.439680983011345949e-01 1.290234155613406486e+00 7.175835896905374822e-02 2.541401473880091147e-02 1.121342420124477324e-01 -8.733554297677958989e-01 -1.281886838197082490e+00 -2.485020369981770560e+00 1.100806056869026550e+00 2.771025389616246226e-01 8.177698412709268894e-01 -4.009722969750177390e-01 -7.867363401286273650e-01 -2.973133894353525708e-01 1.277085200037793022e+00 5.041747426849382263e-01 -5.919661198717864892e-01 -1.346711007903981461e+00 1.797772863507756336e+00 -3.295630374925861972e-01 -1.603770050125606916e-01 3.062244241380435716e-01 8.442240943852200585e-01 7.477398385320285223e-01 -8.405982021375589808e-01 7.837228147830727076e-01 1.420950373602899663e+00 -1.417644592727427044e+00 -1.318543844135003917e+00 1.269922916851171646e-01 -7.356571080295100096e-01 -1.700359572917499451e-01 8.480668279448512203e-01 2.001563891697050401e+00 -7.062861651365764937e-01 -1.607324699758893916e+00 8.185147242312871274e-01 -5.616953661401233866e-01 3.935715155845536106e-01 -8.841183489239846927e-02 -8.778056175264343786e-01 -5.646529964593333117e-01 9.981739091404919773e-01 9.521208664422781132e-01 3.439107821048252855e-01 1.239001425165571435e+00 -6.061324860067718312e-01 1.099136521324309834e+00 1.782979651622825124e+00 5.224557016368143181e-01 2.291964166779762169e-01 2.611376586997133376e-01 -5.700084776404814590e-01 -3.677500195387185533e-01 2.766223612942209087e-01 -5.480027153939718287e-01 1.768622659766040384e-01 -4.965184661741255390e-01 3.043858158315528306e-01 -2.203626015322246445e-01 -1.084044842445474888e-01 1.556478734313119672e+00 2.225922523887223559e+00 7.411790324516038808e-01 -3.308049649807145443e-01 3.299095495139258150e-01 1.114999364601988674e+00 -1.578855195221473551e+00 -2.812981230225641283e-01 -7.615009945191079099e-01 1.242017990620457368e+00 1.986460355721127558e+00 1.223978867199846700e-02 -1.371570833784071519e+00 -1.316942956363206241e-01 -5.094864289343167263e-01 3.277955631827125793e-01 7.639942020695716929e-01 4.454745836357195121e-01 -1.084881414087867979e+00 3.225722726614447255e-01 1.027724778290959318e+00 1.748145616395608004e-01 1.659322145790506298e+00 1.496230720436670492e+00 -2.157687282266938233e-01 4.168179713908720108e-01 1.938463979637535806e-01 8.191948480336030958e-01 4.246518455087195942e-01 -1.270156335735009856e+00 -1.030413443463906287e+00 -2.595698881041615946e-01 1.615879881331943324e-01 8.374474660297975825e-01 -1.476893056018029116e+00 8.573292899439782788e-01 1.771033856329848055e-01 -5.875957277415798652e-01 -2.652861551920848715e-01 -1.015487748162893000e+00 1.523305197813552780e+00 8.298691891158778144e-01 -7.907005321426804345e-01 7.110096119931609282e-01 1.232738136892785885e+00 4.008092146592734384e-01 -1.996523602267621100e-01 -1.394833210081377173e+00 -4.495263729473654712e-01 -1.513219068636687314e+00 7.312937876435338103e-01 3.483673690093011532e-01 4.107456337934811685e-01 -1.132674267524109019e-01 5.947024588993461425e-01 4.919904347052773130e-01 -1.828152747345828999e+00 4.037906564565315604e-01 4.492591512429904843e-01 -6.339265580089714636e-01 -1.260280965146563625e+00 -7.667201950653345088e-01 1.296506067185628552e+00 6.640434510611656904e-01 -6.191774418547770775e-01 2.428298160620177892e+00 -1.742580937573076971e+00 3.083286066636678480e-01 1.409654345067295811e+00 -8.944627055680587358e-01 -2.689627901377542041e-01 -1.792520998678009070e+00 -1.063728040061631575e+00 -1.569890520851487115e-01 1.267353352312717174e+00 -3.831560654095571561e-01 3.699933808873736574e-01 5.930342799371307594e-01 -2.813631249935274470e-01 -1.182288360088146334e-01 2.518265153566138226e-01 -1.323521366884907513e+00 -1.242999590237288121e-01 -2.502433025517198512e-02 -2.686466314203393435e-01 -4.771593684192222407e-01 1.351681070760371917e+00 -1.394660312273545921e+00 5.110576849051041287e-02 -1.555103017961408485e+00 6.794354467166239253e-01 -8.315779610353090101e-01 4.828204873959681120e-01 -2.947650139580040296e-01 1.618233711653584983e-01 6.373103639602064607e-01 -4.904373044715293339e-01 -2.020528281937995496e-01 -1.830463645082994972e+00 -1.838129890411868694e-01 2.669895563346542100e-01 -4.598021938165400835e-01 3.388050249977907491e-01 1.059323117149593596e+00 -2.303891694655791078e-01 -1.675583640374537442e+00 -1.482421547363959036e-01 -5.544061923656369295e-01 -3.757413415552657288e-02 -5.997744852196651433e-01 -2.046554698413981244e-02 -1.034016105541106373e-01 -1.697675383532318394e+00 8.608654799540050861e-01 1.066787741330119221e+00 -8.403767871977805282e-01 3.113670646287558519e-01 -2.092702320302208374e+00 -7.225280556821892519e-01 1.165752106066722638e+00 1.267414547668941793e+00 5.585921390828061384e-01 2.697024790788007942e-01 -6.939189739750097896e-01 -1.394787875488280537e+00 5.368227223805301929e-01 -3.649548390291156297e-01 -1.352158229724876648e+00 1.848723191805326405e+00 1.260975689712005021e+00 1.076972838655321008e+00 1.020116788801182395e+00 6.160852537048409072e-01 -9.890198512562502486e-01 1.195124285079807613e+00 -7.253668084119164750e-01 6.025136563704982517e-01 -1.252296545524884674e-01 -6.653791667090984685e-01 -1.134227789963554001e+00 -4.465722100047313514e-01 -1.105476671229187025e+00 -9.055913402278306101e-01 2.218019227552259220e+00 1.807970056348147669e-01 -9.793908707968299598e-01 -1.234123314584143261e+00 -1.806201277433030494e+00 -2.537032102215864171e+00 -6.681040354073163046e-02 2.774268045336520869e-02 9.806320709597381446e-01 1.790793933447548891e+00 3.801459421017154838e-01 2.614932723961034267e+00 6.985211702478429929e-01 7.526775547619726225e-01 2.163624676662157409e+00 -1.221062145674673555e-02 1.390850867941871627e+00 -5.090815116854909839e-01 -2.510978482065120421e-01 7.094327703614168312e-01 7.646024071850301418e-01 -3.076561510752185424e-01 -1.326927600740335444e+00 -9.857821522200590492e-01 -6.128545107134684145e-01 3.488141926750160104e-01 1.719389473915622704e-02 -3.624804072365844787e-01 -2.867687563506923776e-01 -7.447624733250762796e-01 -8.677418933861397177e-01 9.176342174031415500e-01 -9.968906189943387286e-01 7.142332980048022861e-01 -1.234897838748665544e+00 -1.215832263749226094e-01 -4.041077841935150627e-01 1.026161836178711262e+00 -8.459737912405580484e-01 -1.720713403946712849e-01 6.072650885394190734e-01 -3.353155349399156715e-01 5.195301806515276732e-01 -3.989238559529860173e-01 -1.743615464725306596e+00 -1.275074035278969953e-01 4.022927163513506654e-01 -4.895000815897987967e-01 1.625359346818773920e+00 7.209615686958730230e-01 -6.235952894073690800e-01 -7.080294631273149619e-01 -4.562811958761711639e-01 1.121115272821183506e+00 1.230834287598561172e+00 4.019282379946601536e-01 1.823869611930932555e+00 8.078568218605577389e-01 -9.681002859431486751e-01 1.820499297395360982e-01 6.096430601886988487e-01 -2.493122177954568697e-01 3.180326158099606726e-01 -2.147972243616617760e+00 -9.436883272168180570e-01 -7.846668164671308787e-01 -2.385215892987215258e-01 -6.960070842050185558e-01 8.703675350982034153e-01 1.197758767608798625e+00 -5.699802209764337491e-01 -6.715921346588432650e-01 8.642313407826912597e-02 -1.259060652174727180e+00 1.358122687759265812e+00 -1.809048780413961444e+00 9.961512353823717691e-02 2.082084063280442154e-01 5.892535897321391491e-01 -4.983473531974291770e-01 4.743954828522869427e-01 3.741549654212733556e-01 8.748885088058541148e-01 1.349089077795167846e+00 9.370200527220892139e-01 -3.238792830873322287e-02 -1.595001054675536933e-01 -1.904171491234978864e-01 -2.297154496553651892e+00 2.815032339152641061e-01 4.720637211602999872e-01 5.241405123163282997e-01 1.596444101262697313e+00 8.443335256784868514e-01 -7.708996394757748893e-01 1.788640497631640125e+00 6.963622180743349599e-01 1.054817333004037794e+00 -3.102650382716575783e-01 -7.402954889287245432e-01 -6.043122406567846827e-01 -1.627333512867708221e+00 -3.672865220987111545e-01 -1.974736939464344143e+00 1.018883257912893414e-01 -1.023658195517396230e+00 -2.698286800296293975e-01 -2.073252172264109294e+00 8.086794313748342233e-01 -4.283386972146486227e-01 8.690237956460566959e-01 -8.176519463769122975e-01 -6.373229373031719103e-01 2.159785546433463654e+00 1.895488046774406743e-01 6.465166628837331064e-01 9.270836838294944648e-01 6.917780518269438517e-01 -3.798337507902383448e-01 -6.361344140898845811e-01 -4.951366628533628300e-01 1.415965974197007093e-01 -2.629944764926240852e-01 7.937678857976477875e-01 1.263253212241520984e+00 -1.300144302389769413e+00 -3.422229621077954587e-01 4.446229291067259615e-01 -8.975507017786367170e-01 -5.774538225162331173e-01 1.101107341503753334e+00 1.425755510711014251e+00 1.174609667904705113e+00 -2.059587800343299357e-01 -7.734248734325765984e-01 -2.483838111781996094e+00 1.155428572268135001e+00 8.018737266177557999e-01 7.274248195453605348e-01 1.071793386547637700e-01 -2.809594740943839319e+00 -5.992586126049567197e-01 -5.807455416010006699e-01 -7.320142105175795333e-01 -5.104244939122648539e-01 -4.674455155658176486e-01 8.472530967458304918e-01 4.429803804185648008e-01 -3.085294059001846834e-01 1.174290678514043451e+00 1.247015233697900349e+00 -3.987530349545151953e-01 4.985978157302077829e-01 1.381986633377919160e+00 -1.427840825917707113e+00 -9.527583055836257031e-02 1.548542057634984814e-01 1.155362418320333484e+00 7.401300087482951540e-01 2.625336707424934593e-02 1.583844801163726723e+00 -1.656496174010620770e+00 8.992742051083286725e-01 1.261341295976503019e-01 -7.632470087859617724e-02 2.141897612343088841e+00 7.005574430032357469e-02 -1.014668617560512853e+00 7.397616788240997110e-01 -1.169537087952919663e+00 3.169388658263320169e-01 1.148010376036385088e-01 -1.353275489416427141e-02 -1.403267509650510059e+00 2.819690152453374621e-01 -7.320808410636728825e-01 -1.090636305284639201e-01 -5.134666102525072828e-01 7.480891709948350732e-01 9.213109670868959711e-01 1.378500486713952755e+00 -3.481962864708196270e-01 -7.647970101833900802e-01 -4.114541488724680618e-01 1.561975675156260568e+00 -3.964705436169760899e-01 -1.176297117220318267e+00 -2.181134630151546183e+00 -8.345020753943934722e-01 -1.612009214054885620e+00 -3.924633645439468688e-01 -1.023213685878981094e+00 -8.059956767764149266e-01 1.230382839445065990e+00 6.105778523638137889e-01 -8.467653889842633452e-01 7.198483528235912754e-01 2.441117013276690728e-01 7.608927310090332630e-02 -8.976053757988329274e-01 -7.078992488657731563e-01 -6.111735714905772165e-02 -1.044584659955097861e+00 -9.056112603547579187e-01 9.993181695204921278e-01 -1.505501741056031184e+00 -3.983708089192982693e-01 -1.726793873031156890e-01 1.276504351018220795e+00 -9.133368940953753290e-01 -1.278479950970610624e+00 5.827851419561038693e-01 -4.237431287398082946e-01 -6.155098342688629653e-01 -3.449531913222843027e-01 -2.694401285122336454e+00 1.220284992551576631e+00 -2.042334136551283486e+00 3.184292770125674576e-01 -9.601887397523247714e-01 -7.545784849782896098e-01 2.689209481999871865e-01 2.588095416654383474e-01 -5.716534961093302503e-01 -6.671893245452360788e-02 -1.012986943928917638e+00 -5.471859113533936725e-01 -6.998265689057932004e-01 1.025657717951388159e+00 3.860097962851613551e-01 2.814707527515890040e-01 -8.125265280026319203e-01 9.071324337073168875e-01 -1.420560383968660245e+00 2.843419715003263071e-01 -1.768323509333818100e+00 2.743250915944531521e+00 -2.033776641790758788e+00 1.277530572818847077e+00 1.127646775057855946e-02 -6.102148597490165693e-01 1.176961114979597767e+00 -1.323693882791436016e-01 1.685677234307014105e+00 -1.335488841737021648e+00 1.287952546969373391e-01 -2.237986426009328234e-01 -3.089822683463984143e-01 7.388080475997757524e-02 1.033573271338221300e+00 1.212982755439447224e+00 -8.798062403464171899e-01 -8.108545843910439643e-01 -6.559751929999154685e-01 -1.600590216162551815e+00 9.294607587614489574e-01 -1.366929834241600750e+00 5.420137529732665937e-01 -6.658337913716355638e-02 -5.843941982783679157e-01 -1.138470250997923428e+00 1.264993376534598868e+00 -2.851167722188880926e-01 -5.138890062665085745e-01 8.722239697729144980e-01 6.405527047159302878e-01 -3.559889302420999324e-01 -1.473745227931351431e+00 -1.470714305377951225e+00 1.362505811218838736e-01 1.432257048084592421e+00 -9.352798950893403962e-01 -5.897245915675117800e-01 7.203879041059561006e-01 2.140118106575698009e-01 -1.475110420714128345e+00 1.170736740020134725e+00 -1.078858647399551840e+00 -9.047764390456709549e-01 -5.253386221063451877e-01 -2.682790993834227034e-01 -8.157151732651082288e-01 -9.458898353431730577e-01 8.069708439845152403e-01 -3.274288819731534517e-01 2.706996270766370283e-01 2.171403726260987266e-01 9.206588851419351682e-01 1.611999835086642685e+00 1.092720042895428678e+00 -1.660231391003770818e-01 6.177894452920881102e-02 8.316509694036071654e-01 -1.171347540100091816e-01 -1.047083399731160824e+00 -1.682451793804939255e+00 4.244602371479043457e-02 -1.240740651186660104e+00 -7.761345893150654873e-02 1.699833293170230908e-01 -1.491416219206928295e-01 1.437040050813060299e+00 -8.689456646547034646e-01 3.827753797967546334e-01 -3.008647744730064133e-01 -3.424552628323442316e-01 -1.155746276800735162e+00 -1.129150352488845321e+00 1.057968262502480550e-01 -1.629961676399557025e+00 2.278041005079852743e-01 -2.611755721171259148e-02 -1.918110432189921305e-02 -3.964987930894929846e-01 1.044230112142622957e+00 -2.489518377511841518e-01 3.348296680527055452e-02 4.489859889034309992e-01 8.109559819056118002e-01 3.527660627513312663e-01 1.524427258896205339e+00 -1.061498915128843201e+00 -1.562917823310130627e+00 2.060846371241480124e-02 2.095653598760029435e-01 1.761826367460692655e+00 -6.955322931868729297e-01 -7.183139415119019766e-01 7.366089769994752512e-01 -6.026044987916488044e-02 3.486019721766523971e-01 -9.325630534909326030e-01 1.270042523100950276e-02 -1.717222458284533015e+00 -2.451255780868227596e+00 1.508189263372320621e+00 8.904109440275427279e-01 1.663553168273095961e+00 8.655991870659555110e-01 -1.872212078830752580e+00 9.044916953008704796e-01 -1.418458252974822698e-01 1.794066803247891806e-01 -4.068568348715224103e-01 7.158391840089852742e-01 -1.539821967542884362e+00 3.877446388806076727e-01 8.977588262491983384e-01 -7.328134512755563046e-01 -9.526381943442904232e-01 3.619773638797597060e-01 8.162056165437222566e-01 1.194837829245542160e+00 -3.361923456127413057e-01 2.120447430965949343e-01 -1.407883596537623072e+00 -2.505401742389905539e-01 1.669001151795462157e+00 1.601119852549851563e+00 5.349314080277707273e-01 1.780024669435467388e-01 -4.338666585507767182e-01 5.357951902222547469e-01 -4.819175736410961086e-01 -1.761386345965463007e-01 4.409487113967370808e-01 -9.119036415964651976e-01 1.131211513802811153e+00 -1.407706406599902760e+00 -2.155116162588668893e-01 -4.376463262210550376e-01 -3.100813588435885393e+00 9.318062445234099878e-01 2.097704354801296578e+00 -3.004892482052632374e-01 2.507386253751015537e-01 8.500482617464124591e-01 8.056631527512561064e-01 -4.566939456234693218e-01 2.839897664078878670e-01 3.215650828639545211e-01 9.592505536486672924e-01 6.748554182291982562e-01 7.701430323863673877e-01 -1.941569360437742642e-01 9.296671379841892069e-01 8.058241779165121743e-01 1.081861278838473384e+00 -7.448793105719156982e-01 8.018053880447101323e-02 1.008250674369306266e+00 -1.146079114048483838e+00 5.278200670534859418e-01 -1.814209562789606656e+00 1.774274378807986219e+00 4.966811407134089640e-01 -1.244108343091162583e+00 -3.580170545274063421e-01 -3.706701548076004049e-01 -3.383951348125818215e-01 -3.608324105224669509e-01 6.246245701969400654e-01 -4.070852316227291379e-01 1.052116022829374220e+00 5.645755537313198458e-01 4.130711830319381273e-01 -1.581136099089871960e+00 4.188017621224846554e-01 -6.589823694165282131e-01 7.252083692748221289e-01 4.782528823832775666e-01 -2.699211622377526432e-01 2.393174354169290918e+00 -1.020989978641102081e+00 8.173957914445974249e-02 1.551527178047740652e+00 -1.524844775702733246e+00 -1.731408114435355750e-01 1.394586679308513322e+00 -1.185532978779647806e+00 3.768147959481338988e-02 -1.539260497118177806e+00 -3.690796145398030359e-01 1.458909887586197773e-01 1.425119414055267431e+00 1.673296235066428661e+00 -1.375414585498150100e+00 -1.118892842777071461e+00 -1.211278698097453699e+00 -3.141380264359319718e-01 5.660004940115505034e-01 -1.350606588023752330e+00 -3.236431316368401756e+00 8.993554705778733158e-03 -1.272779603247647495e+00 -3.024621905917872500e-01 -1.276898748262660588e+00 5.820560188408506752e-01 -1.321982113081902499e+00 1.839137400012142987e-01 1.874207298424334089e-01 9.689376409239999072e-03 7.612218637004873889e-01 5.211935379115817391e-01 -9.423125530675310335e-01 1.460279252179465415e+00 4.533374939119059754e-01 3.683388847111559311e-02 -1.830307279820783950e-01 -1.130231667420057873e+00 -4.489152717514433011e-01 -1.968738336664417110e+00 1.456190396525646635e+00 -2.878261565952924816e-01 1.810978235521909230e-01 6.785673956805674534e-01 7.437173779632336723e-01 -1.664712605189975436e+00 -5.155663730770488895e-01 1.221274732255462236e+00 4.971925120354249439e-02 -9.427453766941810143e-01 -8.968990894597757002e-01 -5.642703816794369942e-01 1.163790106625969684e-01 -8.641653608708000922e-01 -4.343070384893797931e-01 -1.242653049481454497e+00 -2.956276255589256885e-01 2.432930020884410127e-01 -1.127925717505056769e+00 1.732139009252960715e+00 -2.494256162580678282e+00 -3.767061491189969274e-02 4.432732329376511404e-01 -1.774633095684068351e-01 -6.377389614110864358e-01 -6.455547644903708582e-01 -1.671799379455093286e-03 1.343831115339475663e-02 1.417406242062463573e+00 -2.586685902806687420e-02 -1.276755874855401984e+00 1.147234802642106422e+00 2.416764694132480962e+00 -6.687174158261598444e-01 -7.632041092906006741e-01 -4.306733990231290665e-01 1.474601272768145011e+00 4.296185283914448760e-01 1.762852269568762731e+00 6.684562242932272635e-01 2.675505016860280638e-01 3.120277276638781516e-01 -1.091540745155081371e+00 -1.819678867395272404e+00 -8.170413930751162512e-01 -1.753009352734696602e+00 -4.977118374068316142e-01 -2.346356061966758111e-01 -9.828167494644007851e-01 5.335480896742157420e-01 1.930003213011957763e+00 4.044473139451916777e-01 6.841886857668539879e-01 2.518534974045908981e-01 -1.100726061920749510e+00 -1.965138652565849187e+00 9.264451873545587191e-01 6.423638535126757754e-01 9.288984703596032677e-01 6.692439041428770441e-01 -9.797252619052327915e-01 -1.278325950582819059e+00 8.314072982201192730e-01 1.448580409601883501e+00 1.239418182471995422e+00 -1.135957085549545775e+00 1.143571793703302975e+00 -1.033479532800815281e+00 -1.130343534644426828e+00 1.208213838262765627e+00 -9.246700882386457154e-01 3.387284022248834514e+00 1.319776563145489856e+00 -9.608352607107515375e-01 9.956658238508919734e-01 6.899967091310750256e-01 -1.563156252316445505e+00 -4.085711981563400208e-02 3.917561320640657319e-01 4.812738308896681305e-01 1.969190212544872365e-01 -3.020299023130800786e-01 -1.412704626227632432e-01 1.462265401745981297e+00 -8.392861460797047535e-01 -7.978932480747167322e-01 -7.878528655922887314e-01 -1.266882707719118040e+00 4.633787046162209378e-01 1.376221301303317823e-01 6.257401113561672501e-01 2.567207793713305986e+00 -5.281561597619631454e-02 3.117512458752593751e-01 1.146924426573295186e+00 -1.042671712722641253e+00 1.670197729841245982e-01 -4.206065820665230159e-01 -1.686993856304951356e-01 -5.587269255508074961e-01 -7.414093090764886096e-01 -1.262719001762341309e-01 1.827559480808130132e+00 -9.208324897129045450e-01 9.495869030316773651e-01 -1.026388026255746100e+00 -1.135143453261167751e-01 -1.000913244641900013e+00 8.475192753832896594e-03 8.368652448346975969e-01 1.090905379349663251e+00 -2.022389597340322087e+00 -4.327772284695471927e-01 -4.956585374728632587e-01 3.708625135176601417e-01 -3.820220865251763298e-01 8.452488877054677996e-01 1.334116647829700408e+00 9.687857047842738378e-01 -5.101325483385635851e-01 -2.102352551655163104e+00 1.078223032781672197e+00 6.468875667564201182e-01 -3.088026304433701963e-01 -1.181577780677757206e+00 -2.402011782526580208e-01 -4.647493367521302599e-01 -7.842441299607534333e-01 1.685926112301080249e+00 3.089817155031990975e-02 3.887603261359376949e-01 8.289147233319885677e-01 1.067908269296319101e+00 5.164662668166851711e-01 -2.051267552168114516e+00 -4.071614892058799673e-01 -1.739750948373848471e+00 -8.768870136258093417e-01 -2.706537142154597841e+00 7.599665086164493211e-01 1.958643231446545452e-01 -1.101612626778234239e+00 -3.648640129988393044e-01 8.777941833668988503e-01 -5.925101558891875397e-01 1.568608181563988735e+00 1.489147828842342092e+00 9.344177310373471546e-01 2.080088175327335712e-02 -4.678026771297728037e-01 -8.761128309887968868e-01 2.017838750602956310e-01 1.958919824447207025e+00 1.013902965459442113e-01 1.673435481562569160e+00 1.144669063399536890e+00 3.803721675956318604e-01 -3.874684995743626903e-01 1.486201211189033533e-01 -2.411003926704812783e-01 -1.958524406329786860e+00 8.359575453405105883e-01 -4.291494324549889883e-01 -7.111857211700028936e-01 -1.672380007065983776e+00 -9.991857220645016247e-01 -1.171724527667551197e+00 -2.248097731724535420e-01 2.439586186377117882e-01 -1.009331628588769680e+00 -5.544017584620144490e-01 -1.373755976996371864e+00 7.144693331546685400e-01 2.208287725307769012e-01 -2.901274229812506600e-01 1.170716774700013119e+00 -1.011308970890699266e+00 -3.847154653053220241e-01 1.379586466090274577e+00 -2.201711123008318338e-01 1.022089575880435808e+00 -2.077748371063723898e+00 6.823528040020212515e-01 2.765316365857805048e-01 -1.657207455619324366e+00 -2.063028771537538802e-02 1.216532119716209781e+00 -1.684208491649056283e+00 2.552199115900118942e-01 4.829941650770645523e-01 4.741058775209165410e-01 -7.144544438564397193e-02 -1.001745595538757971e+00 -1.395962932070454299e+00 -6.128648126247248085e-01 -1.200626439503201248e-01 1.663925544134628565e+00 -1.222807806725686230e+00 5.101338533867225689e-01 1.825550313996698315e-01 -2.512466257587207541e-01 -5.003569062551830315e-01 -1.452425115235671083e+00 -2.753758406863299202e-01 1.286063834650921223e-01 8.075086791960658927e-02 -3.109214737107510867e-02 1.498716069102707105e-01 4.605979163161884604e-01 -7.896863883804740025e-01 -2.165223156278655026e+00 -1.080518245837824631e+00 -5.883468262683533290e-02 -2.450868489026628572e-01 -2.632539782274026519e-01 -1.694803435868960304e-02 -4.426908143222815784e-01 -9.462830764124579019e-01 4.441611940745566200e-01 -2.318822028565176441e-01 -2.883607327476533921e-01 1.146530604275395548e+00 -1.231134549043304410e-01 -7.489933957611706328e-01 -9.416816861516416060e-01 -1.316465393802654094e-01 1.133973379944842819e+00 -1.692718314860185425e+00 1.712859464849189717e+00 -2.443165454510126122e-01 -1.322654693431363659e+00 3.068029334312096235e-01 -3.424851541444721703e-01 1.693213135562945393e+00 -2.697572175833821140e-01 5.095553315482120871e-01 -9.133244191151160818e-01 1.412524782327192696e+00 5.257075964366332288e-01 4.239143635951391209e-01 3.728311717687120552e-01 1.171004966933972602e+00 1.156284779805421215e+00 9.908964072297496983e-01 -7.017021184084090701e-02 5.434168093593052529e-01 -5.546140895179759722e-01 5.042487202927097290e-01 6.917916947374338488e-01 -8.090648304189226314e-01 1.526245274005423758e+00 6.504928850046464150e-01 1.801986030245136039e+00 1.425188765461678830e+00 5.213902213679421083e-01 1.569984836745798917e+00 -8.429892824615851932e-02 -6.933997793566509804e-01 -7.948077550331338337e-01 4.331666244649445829e-01 -4.139782810111414940e-02 -2.303141044175580909e-01 -4.506206953470794918e-01 7.771554693642127032e-02 -1.577751717530873732e+00 -1.792690466920028591e-02 2.098818206566424482e+00 -1.016112677297275280e+00 -5.565364123574998434e-01 -3.842941348756107045e-01 9.404577242705393081e-01 -9.062417785740805032e-01 3.339485996959052905e-01 -4.350435604934227984e-01 -6.548187462464362119e-01 -1.163441504934365822e+00 -4.039159906536564648e-01 -2.589914415195839759e+00 2.715176072700917764e+00 -3.532808368394788623e-01 -1.115918152248225187e-01 -5.787757063963263615e-01 -6.767414600743576480e-01 1.640369727816123779e+00 3.161303310047988702e-01 -4.420656949332224528e-01 -5.893384437369179052e-01 4.139282059990811447e-01 1.034563760789326409e-01 1.696360247474432814e+00 -2.699735233700468751e-01 -1.444422026993643915e-01 5.762597005473391043e-01 6.070797790887251244e-01 -4.219915751372725343e-01 -3.004163291732184216e-01 -5.055529642454008599e-01 2.706679461411499732e-01 1.179659810316817881e+00 -7.034461101224780410e-01 4.864615698330075344e-01 -2.231757673682307708e+00 -6.644935963107095889e-01 1.344540418293556083e+00 3.061220624246140387e-01 1.917783457730712626e-01 1.283797369239057407e+00 5.072773436947765058e-01 -2.020354176331422114e+00 5.281752082947797217e-02 1.877450901083057788e+00 -4.386906596857593765e-01 -1.055165300029724529e+00 -2.006315520936836627e+00 -7.810813683048197786e-01 -2.583456909619548103e-01 -5.224131647391955235e-01 8.451544210646806388e-01 -8.045043532211789694e-01 2.007148271937218453e+00 -1.343372983186553293e+00 -9.676802425516811690e-02 -4.905796516462371248e-01 1.794147251047452096e+00 -4.427218983353988779e-01 -1.231838931713404195e+00 -7.280841410457140617e-01 -1.961612079888242377e+00 -1.010891607852760998e+00 9.945131783987870566e-01 3.160058453687037971e-01 -9.799956912751636162e-01 -1.573046622055527741e-02 9.634137553222260619e-01 5.525033101224682275e-01 -1.528893011571784977e-01 7.909286508944270988e-01 8.309402506727723292e-01 -2.639855525153868565e-01 5.586563060347449206e-01 -9.884496497510065760e-01 -6.498494440758709745e-01 7.279083397723246085e-01 -1.998446635032276320e-01 -9.182085984188580186e-02 -7.411742897644392203e-01 9.174252803622381380e-01 -9.658901653256671271e-02 1.451115514914218085e+00 2.162605847968298356e+00 2.297928408888110230e+00 1.896447884136995624e-02 -9.498848321867233713e-01 1.980143049030243185e+00 3.923030587024981530e-01 1.373937780440962930e+00 2.206819963489178971e+00 -1.529743559358409888e+00 -6.392828457253969809e-02 -1.519403208139410155e-01 1.926938094400927559e+00 6.616708499079734240e-01 7.366072396936670930e-02 -4.564832451287499648e-02 -1.399168873785337164e+00 3.486864869168185832e-01 3.530676162660133510e-01 -8.313726168557336038e-01 -1.815386035894153705e-01 1.441933317014906013e+00 -9.717066945954245805e-01 5.399075707049635353e-01 -9.434888972152612185e-02 1.255695622534336309e+00 -1.334842742009197725e+00 -1.551491112231284941e-01 -3.016791941353169637e-01 -1.839137194946366627e+00 1.192665874108496560e+00 -4.721015305408649554e-01 -9.475362115481423819e-01 -9.683963815508567219e-01 7.223809190469635544e-01 2.730658360251645989e-01 -6.901150202316962412e-01 -4.055901897089345676e-01 -5.856132558216647910e-01 1.031799070304034283e+00 -1.674522359079371858e+00 7.398455818269339401e-02 -2.126923168982214618e-01 -9.687263309039378933e-01 -1.526204284047141924e+00 -1.137716008633821302e-01 1.706685240405969362e+00 -1.181201323598132680e+00 -6.123259236319954502e-01 -2.004497272591214241e+00 3.122172675282912091e-01 -5.558614651345972213e-01 2.324344450212259272e-01 -1.235297668004403937e-01 -1.227974918123541315e+00 -4.939008800538042254e-01 6.027430310115372558e-01 7.561066330963326365e-01 6.006629393416369755e-02 2.029945323615343633e-01 -1.026533726159624543e-01 -1.593361685160111785e+00 4.687384781099651065e-01 -2.482849879507822988e-01 5.587540596245608171e-01 -2.771470850581156942e-01 -2.476665634003565042e-01 -2.597176366972658856e-01 -1.894858856515466150e-01 1.256054686641636442e+00 -3.238771191598355803e-01 5.988967097032767140e-02 -2.487464841231929250e-02 -2.203019333730821483e+00 -7.295088068910253742e-01 -9.836943524934483873e-01 -5.067085561786042192e-01 -8.725556619371103162e-01 2.668409204033623389e-02 1.276698554559724808e-01 1.101556694294128169e+00 6.814053015687487891e-01 4.977934997508584591e-01 7.951018834267847835e-01 -4.654209063459900930e-01 2.182933990405066194e+00 -1.194942734466090561e+00 4.366309648686467898e-02 -8.835827389984131086e-01 -5.950288569741103428e-01 -3.387425345414437489e-02 -1.355540277563798135e-01 -2.003570142194651460e+00 -8.063987276427069251e-01 -1.882809353498589855e-01 6.697425684900697451e-01 1.983933506798397417e+00 1.794724047331022865e+00 7.399668045618753576e-01 1.465027464828707604e+00 -2.653039169495778893e-01 -4.195638243402116108e-01 -1.090589138924137780e+00 -1.248571994503618443e+00 -1.906007171177640791e-01 6.979441394677070587e-01 2.078376637258025905e+00 -6.760617097361427685e-01 2.371163664641184887e-01 -1.901831885869556260e-01 9.794020888635035504e-01 1.069560774557077876e+00 1.502067018181812097e+00 -3.464658024625614785e-01 -2.205777881384839656e+00 1.307296904461096698e+00 -3.004051710865736635e-01 -6.065707026753054398e-01 -1.274137544671911870e+00 8.725327703955179093e-01 1.683187179361789410e+00 -1.268155553538377334e-01 4.762149130766386018e-01 2.184108547584376669e+00 -3.549420725184573855e-01 1.951398337431746455e-01 1.472047470631165256e+00 5.306134767614755221e-01 2.091579183069077530e+00 2.448079498698409184e-01 6.665261773369815512e-02 -4.800185416781504455e-01 1.236257629214674303e+00 -6.570529379902972922e-01 6.850163824205106611e-01 5.596791415332259823e-02 -1.372012569645353119e+00 2.961659254826407572e-01 -5.125917183310392256e-01 -2.164198620530942141e-01 -4.166798554054393922e-01 1.500879287207558255e+00 -6.960870991608965053e-01 5.235365214592112987e-02 1.382726404267528020e+00 -5.730876088855711981e-01 6.803538791281629194e-01 1.298450304745212280e+00 -3.486101634542739802e-01 2.792954765106563444e-02 1.917311877270964915e-01 1.019561711595390552e+00 -5.148230915330689328e-01 4.295005622720858285e-01 2.187132876944966053e-01 3.987938821356895036e-01 -2.560372656777508693e-01 -9.496968630551594348e-01 -8.461411128945218740e-01 -6.128338162159923108e-01 -1.076072358401017004e+00 -3.936724605719580938e-01 -1.932715985669753236e-02 -7.731608750483469628e-01 -9.751202789155835049e-01 -6.372109854405129115e-01 -1.309059176322004303e+00 1.200625396123016664e+00 -2.008073484348247284e+00 -4.962362715218468501e-01 6.000976424425884526e-01 -1.006400810265998036e+00 -1.295311510986455694e+00 -1.678849954629106245e+00 7.623104871941372984e-01 1.226311432204513774e-01 3.855501146969070869e-01 6.223545581404561489e-01 -1.030105990716193798e+00 -2.345006115852266593e+00 9.985199259910642056e-01 -7.533659723149122023e-01 -1.537089660299791882e+00 -1.012762941972842778e+00 -9.927945767413298706e-01 -1.011192434125952389e+00 1.497827667443348519e-02 6.144939392169549430e-01 2.289689889037192783e-01 -1.371559969386320521e+00 3.845092738454469194e-01 -8.806559979998888066e-01 -1.806757516294331123e-01 8.768394101611052260e-01 1.138825439649980842e+00 -8.025181554940515882e-01 -1.955785906423513631e-01 1.100609398036001663e+00 -5.652103519597986847e-02 6.736545426793615343e-01 -5.357482213936484161e-01 2.971288686917191585e-02 3.378819751147376094e-01 1.060059859848321517e+00 -1.113917914457599467e+00 -3.955111064306225388e-01 1.158558887845270863e-01 1.073076846889322811e+00 1.412582213747641369e+00 1.433298815395985359e+00 -5.320729888990475276e-01 -6.731448623604060488e-01 -8.211504090398955569e-01 2.142346517717255705e-02 -4.370755990138122105e-01 2.011055334174244980e+00 -7.667341671274922887e-02 9.316388680134776168e-01 -5.846204651736000013e-01 -1.127400730999784662e+00 -1.521876412504569454e-01 -1.175277879162944572e+00 -1.445251029743583118e-02 -9.791937664374880113e-01 -3.859491535959255759e-01 7.293003206145611816e-01 -1.455332624407024156e+00 -2.152355781634771315e-01 -1.189556444821494141e+00 -9.618973446987291176e-01 1.885299083787000951e+00 4.752788052376303307e-01 -3.378121422440356625e-01 -6.059384236015558090e-01 8.354808764622145834e-01 3.059792005479562871e+00 4.664136444823427374e-01 1.002184278365263914e+00 3.325905945651001505e-01 3.285577568180437225e-01 -1.590087448138757908e+00 -6.082413793102670052e-01 -8.339932360582515969e-01 -3.890017895367135492e-01 -6.758522898686062375e-01 7.377891488280634569e-01 6.671070124836305792e-01 3.917495236429144878e-01 1.282170980025054696e+00 -1.428449818258130943e-01 1.469884086326867179e+00 -1.171636899601139259e+00 1.791364568264567358e+00 2.557046062756240357e+00 -1.208220812384412701e+00 6.695852418725420918e-01 1.336403340689642505e+00 -2.209034494640465252e-01 -3.065983528312372086e-01 -1.064107347888135546e+00 1.375294248394056951e-01 -8.435529207672497892e-04 1.551617709824314462e+00 7.155401587010202791e-01 1.650534702053784164e-01 1.103447544226552335e+00 -1.221794193047564203e+00 -4.042493474142740406e-01 -6.717415588667020598e-01 4.395944337783345146e-01 -5.205053158946049141e-02 -1.794751489444251114e+00 -9.631875579110528163e-01 -1.890540213117167800e-01 4.748821041892387074e-01 -5.311030011304303938e-02 7.200293224415391657e-01 -1.091025418953510240e+00 -5.777128088083075541e-01 2.783162781416622655e-01 2.888509660239285681e-01 -9.258868799405347572e-01 1.238546029911933299e+00 1.141479389282598511e+00 1.390476956725398949e+00 -2.415266150753847818e-01 2.540184235840762472e+00 1.375634068233471563e+00 4.220308328872257597e-01 -2.043900881973963912e+00 -1.551877736218750137e+00 1.249711154999282536e+00 2.312790552221635487e-01 -3.161185648032859841e-01 -8.825764220684222394e-01 -2.201953075839315974e-02 1.097778658457822631e+00 -1.730851709351093781e+00 5.534615816507624242e-01 -1.451163414113130878e+00 -1.132921797863783442e-01 -5.509769532476597176e-01 2.419961718552568808e+00 -6.621259148724492061e-01 1.576292868646330947e-01 -1.159286544438035138e+00 5.323969129168949488e-01 -1.062371867264576775e+00 2.804418896158229479e-01 -3.628221212959912845e-01 7.972426491411782612e-01 2.106437629521380195e-01 6.848328981483943201e-01 6.500373632363514176e-01 -7.336101552683095273e-01 -6.404601645485100692e-01 9.260942478576125181e-01 -6.233651306655892954e-01 -2.651894684387887668e+00 -1.451526534031714888e-01 -7.253090982163824529e-01 5.545774861826405777e-01 9.147056732283562752e-01 4.468662366846888334e-01 -6.182625481911177001e-01 1.168248908716245538e+00 4.066143199539732356e-01 -1.387324237181519093e+00 8.408799517602263407e-01 -9.568486980006551956e-01 -1.350959376965968906e+00 -1.393834660471824582e+00 1.160162353305425498e+00 1.725603955260945621e-01 -4.626776040103017240e-01 1.198846682646097728e+00 -4.771538698147974600e-01 -7.932339383480709050e-02 1.178311563066145595e+00 -4.302770350363864238e-01 -2.410222728166255823e-01 -1.191885857650870184e+00 -7.370780151295152072e-01 -2.848812674816966206e-01 1.146423170109406309e+00 -3.125574340314475341e-01 -1.281347752220740599e+00 -3.035530290029486156e-01 -4.253258317551238399e-01 -6.500261739196736555e-01 -5.097439720912239070e-01 -4.342385590582853450e-01 -6.510223896638446250e-01 -1.116898265434561388e+00 -2.943614857160976150e+00 1.253506658788675399e+00 -3.962044220356418789e-01 -2.671907435190478131e-01 -1.633619116844257313e+00 -1.548025361988814241e+00 4.844523171157213981e-01 4.102622931842861975e-01 -4.683995715932846582e-01 -1.103036422767347924e+00 -3.473409761728022405e-01 -8.020640859954746016e-02 -6.472178387650634468e-01 8.313425125779226876e-01 1.411488697190143693e+00 1.084381427560684896e+00 -2.730960891615480737e-02 4.711919639836040785e-01 -1.187966633733621435e-01 -9.698388925936850535e-01 -9.162842194246573202e-01 -5.457711259339556031e-01 -3.290511657753394936e-01 -9.197516209365241835e-01 3.160077489322604682e-01 -1.665479362448810230e+00 2.568627221729571919e-01 6.128875190625610730e-02 2.998142233216294361e-01 9.393023250213924924e-02 4.177023014450716443e-01 -1.296306795941302437e-01 4.873098868257307315e-01 -2.151877908655824290e-01 1.384700364399579442e+00 2.702954261132758940e-01 -1.236845889439520452e+00 -2.081565191002542559e+00 -8.070193595065647263e-02 -3.541090820114045634e-01 -1.541009615946528633e-01 -6.253856393375883949e-01 -4.466091243463727323e-01 7.401359252480339546e-01 -1.465367306632183730e+00 -1.020041974068693014e+00 -9.688992233242438301e-01 -2.781517405150160660e-01 8.589462685930395747e-01 5.976475966513428162e-01 3.731142244150266185e-01 1.659434003007359548e+00 -1.464175164041892629e-01 1.203983254921026091e+00 6.534460088939145761e-01 2.581693437390907286e-01 -6.499044250321676930e-02 -2.699532082296459690e-01 -1.050419826912319943e+00 -6.033668814821443460e-01 2.130461981177769748e-01 1.313430996650220894e+00 -3.611007419896472004e-01 1.463312382941665657e+00 1.390554542924677395e-01 6.246605836809526746e-01 8.592461603366847722e-01 -1.016388338527501656e+00 -4.314732428270930953e-01 1.029005885903247597e+00 2.161134519675051990e-01 9.034732745211967453e-01 4.300753031399189852e-01 6.498387719426437226e-01 1.154888089161184128e+00 3.803956640256891397e-01 3.442682770655997038e-01 -9.818936034965706217e-01 -7.296298326872744378e-01 -1.066392939580902643e+00 1.613911124796102714e-01 -6.351561568657532186e-01 -1.316239595885145386e+00 1.712864913520306009e+00 -3.619280562875271667e-01 4.353301590188942138e-01 3.886531290784431825e-01 -2.418751249428643668e-01 6.425807754591554843e-01 -1.364651626592286116e+00 -1.4414320
[truncated: 3,621,311 more chars]
