# Supplementary material for: Bayesian inference of kinetic schemes for ion channels by Kalman filtering
Source: eLife. 2022 May 4;11:e62714. doi: 10.7554/eLife.62714 (PMC9342998; doi:10.7554/eLife.62714)
Supplement: Figure 10—source data 1. — All instrumental noise is already added. [file elife-62714-fig10-data1.zip › 2current.txt]

-1.313956142561253371e+00 5.239417928132490410e-01 8.253462745106672216e-01 -8.251692458496813209e-01 1.559481270917099649e-01 5.043239859434969219e-01 7.889093338442211278e-01 -6.619408244958688847e-01 -9.478952365850963346e-01 6.257272957832339388e-01 -5.673352645186789944e-01 2.005521599978593805e+00 -2.342992440725667702e+00 1.028227008645384410e+00 9.044600540439030889e-02 6.917295082172627563e-01 3.744425869275708196e-02 1.563883435217439777e+00 -5.971262484327626296e-01 1.622372535858670028e+00 -2.005301604562927054e+00 -8.239997192469021847e-01 -2.279390960736668859e-01 -4.924492840620979250e-01 2.018366504070262246e-01 -1.641645686415954986e+00 6.122506216205415575e-01 4.172110398914918306e-01 -6.211110009734969184e-01 5.831102076271889034e-01 -3.149285234333940638e-03 1.764793828518469165e-01 -8.165634703515503023e-01 -3.710916091897705771e-01 7.223368949221150581e-01 -8.493480509251165600e-01 -7.712137113439720970e-01 -4.641819364470474718e-01 1.875045785856759573e-01 -1.312119677142467022e+00 3.387427543058351698e-01 1.723962281561189913e+00 6.619741064941980779e-01 4.924409545751336492e-01 -2.474121283843757069e-01 1.950002204467502498e-01 -6.162750417416213988e-01 -1.408582068087414485e-01 -4.235142864572619681e-01 -1.769298983322171309e-02 5.389193006303985012e-01 1.720236261232846564e+00 1.392851058563302713e+00 2.722395552931776153e-01 1.060912516813529299e-01 -6.660308304956947811e-01 -1.666549404044275429e+00 6.034423309200134256e-01 8.176762743548023904e-01 -6.454139454412157750e-01 -2.415180329365516632e-01 -4.986022948430419710e-01 4.222605656960362608e-01 3.719904111882992304e-01 6.837334202320892729e-01 -1.311731830099067464e+00 5.315355722413497297e-01 5.361333002688919436e-01 2.216237024589372273e-01 -1.968716391351868378e+00 5.916237973682183515e-01 4.536213629653180202e-01 2.304696365790185997e+00 1.387402330016581642e+00 5.542009840525828901e-01 3.055132062805785975e-01 -1.658811182969871290e+00 4.082705114905532673e-01 2.870040603193974027e-01 -3.126431508950906490e-01 1.299361384696783084e+00 2.028242345342435637e+00 1.585224502267636781e+00 -1.580506200646771164e+00 -3.489243480648643869e-01 3.797198341458911108e-01 -6.500681536861040444e-01 -7.040095869381592930e-01 -5.446615436338719807e-01 -9.421156225268769724e-01 5.842678882776435323e-01 -1.370484558269030373e+00 7.473690945170036182e-01 1.154789400899075558e+00 8.725180111146382256e-01 -5.670231794844120543e-01 -4.977109829256434748e-01 -7.565567878856658268e-01 -7.649811319432918699e-01 -9.529006275788050040e-01 4.447243639813381333e-01 9.875296706976700589e-01 1.285161396866985606e-01 -1.878078764685065405e+00 2.259017845682053105e-01 -1.630103373635970465e-01 1.928994447975086735e-02 1.303658798148845221e+00 3.052946242859930215e-02 3.936042638828980422e-01 -2.236577189650013509e+00 4.350905693357030590e-01 9.200055903620341091e-01 5.505135305862153272e-01 1.351864318623613004e+00 -2.465647841315296296e-01 2.479781943691150015e-01 -1.155197267130303636e-02 -5.845872608791833347e-01 4.203791619298909155e-02 -3.897111001445472955e-01 8.635591579588750566e-01 -1.309851626806374680e+00 -3.018194422496254248e-01 -1.661145391698308105e+00 6.506763204681997870e-01 -2.322283642279004745e+00 -2.107335555889468193e+00 8.522005804868300338e-02 -1.090101663042183144e+00 -1.443927343010995346e+00 4.862474337908158639e-01 1.118715867255532626e+00 1.871932040183942103e+00 -9.518825967289647541e-03 -6.196539608716384873e-01 -9.831874997274306915e-01 -1.433505261294087285e+00 1.375382704300023518e+00 4.113679518021014503e-01 1.967661594290972399e-02 -1.553435538715195685e+00 1.691231945217427646e-01 -1.959451554627472003e+00 -6.362776143451536193e-01 -2.137386363924407423e-02 -6.980266837422965942e-01 1.759396334992254562e+00 9.209651508596869984e-01 -2.730838787443365390e-01 2.253079634611224180e-01 -5.836262785798700392e-01 -7.750101696579070332e-01 -1.818985209611278242e-01 1.588614408060791752e-02 -1.673386338373407667e-01 -3.127494514983794049e-01 -1.259980371951729294e+00 -5.573414699792102883e-02 1.652898220090678549e+00 -4.618561884498065262e-02 -1.014393026983532620e+00 -1.940757189092468415e+00 -1.154036061876707375e+00 -8.522440599051175347e-01 -1.184241531800335423e+00 -8.061222541840181721e-01 -1.622352848031998862e+00 4.539285413812655934e-01 -1.612832415618988380e+00 -3.902705758369773292e-01 8.002963738741382393e-02 -6.861842014611945206e-01 -2.020005062970470222e-01 -4.100924416553281548e-01 -1.215466685872837571e+00 3.301434860168528940e-01 -8.092788486763974332e-01 1.570740707180813822e-01 -2.263509241278603701e-01 -8.890064356260982681e-01 7.769863960561751437e-01 -5.019503377293416113e-01 -1.939295188096489264e-01 -2.586975083153198796e+00 1.127518315589980530e-01 6.870962824162234472e-01 1.505170184170974590e+00 9.142914815066248702e-01 -2.278561095704509099e-01 -3.484313406353665710e-01 8.474612371924644671e-01 -5.359449414887389185e-02 -5.854070820972907541e-01 2.280669620513658680e-01 1.241434653354395318e-01 -6.475757907979712291e-01 3.924902922771666414e-01 -1.984897364753676952e+00 -1.252108126805430155e+00 7.908410725497704297e-01 5.084176627987477826e-01 -1.273013024055541065e+00 -8.969962134627376127e-01 -4.356615046964833482e-01 9.414960617245635710e-01 -2.004488715515009012e-01 -7.878126343664643150e-01 1.869313901857588833e-01 -3.352104714245188744e-01 -2.437080897241927779e-01 -2.562339957850554711e-02 -3.872053389145552749e-01 2.187477093237508163e-01 -1.508562191291437093e+00 1.910018130348793752e+00 -6.044564381827959298e-01 7.474769538041939887e-01 6.129985832943094515e-01 -7.712136737933530384e-01 -1.376700015297550372e+00 6.172997077092572393e-01 8.704639857406277770e-01 -8.483195309656029748e-01 2.556488905701524317e+00 -1.365375540845872759e+00 -2.249371559880101179e-01 -2.876877811511361904e-01 -9.367114015494828472e-01 4.003421189687991766e-02 -9.663263669476186424e-01 1.490853843515842714e+00 -1.153608046344992699e+00 1.827415024096835428e+00 -4.148795130521981123e-01 2.381433199349336505e-01 -9.864517247728030735e-01 1.242621322177273946e+00 3.443942354124186478e-01 5.025873784330182614e-01 -2.158211914998928727e+00 9.680119573991675663e-01 -1.480428425990389485e+00 1.562241868986296245e+00 -6.732146955058317117e-02 -2.068085220903621568e-01 -2.122572982118102747e-01 1.567845014411668680e+00 1.295842961280182726e+00 -2.902260100854378244e+00 -1.096061730485381025e+00 -1.289845440128809972e+00 -6.440138494345645226e-01 -1.536051895593586680e+00 1.307304461341630031e+00 1.601186581907909190e+00 1.116264380264813671e-01 -7.207147878559443110e-02 1.587677009063890976e+00 2.707931370676741056e-01 1.005919217337020388e+00 -3.005243091472712957e-01 -1.176535146065018633e+00 9.702210947126227447e-01 -1.084148581340637962e+00 -6.394472480776263179e-01 9.535294223004424641e-01 -1.100135377630771849e+00 -9.724619229721152142e-03 1.887757798547575194e-01 1.047906023991286434e-01 -2.720471581308915310e-01 -7.036514772263893769e-02 1.084634150387148166e-01 1.280204054845220096e-02 1.751141249735173044e-01 -1.250503382760588700e+00 -1.160869245130932981e-01 6.323915310262645528e-02 -1.504168166934301443e+00 1.914400343692687967e+00 -4.285965534092204578e-03 -1.152565139969953467e+00 1.748991950286723496e-01 9.011764886561485222e-01 -3.593579652863843066e-01 -6.134449459570012753e-01 1.046864981495324365e+00 7.138824966308605635e-01 -1.391036053671561301e-01 6.579888440266032923e-01 -2.397254996690249551e-01 -1.291461767409716466e-01 -2.124867877847967712e+00 -7.187230087339454565e-01 1.728985273571718606e+00 1.257935890977675553e-01 -3.281118710968958796e-01 -1.125164119696776988e+00 -4.254385684106881116e-01 -1.259905603228934357e-01 -7.884318493681083950e-01 1.779381557297408933e-02 -2.394825328127105912e+00 -2.016315915298897699e-01 1.077587958559071551e-01 -3.004399512571870323e-01 -3.133373304550192140e-01 -1.407973139414784303e-01 1.212163804390961747e-01 7.947253401091889380e-01 -2.055833932913072870e-01 -3.408689716249775903e-01 1.058969674547841189e+00 1.408864950940176941e+00 -1.781319506033914035e-01 1.338801130112923454e+00 -5.130933941376988883e-02 -5.497816730100232863e-03 4.932270569248479175e-01 5.941215972343399931e-01 -2.898673047673716585e-01 1.260085745409502467e+00 2.546990145285800144e-01 1.338725417081283176e-01 -1.487659650716436577e+00 3.715987026280147543e-01 4.232957519524062628e-01 4.682299292121790968e-01 4.192479727749569007e-01 -1.828165481965595210e-02 6.286989433644841752e-01 3.796974028209859631e-02 9.301488280399482500e-01 2.448422818937417422e-01 8.995498672642904259e-01 -8.148391211824804747e-01 7.714641877359475208e-02 4.804723763530124869e-02 6.431209120674338808e-02 -1.468736780884735138e-01 -5.370580376304161518e-01 -2.133460990894063269e-01 -4.916522241720245323e-01 1.438440197700428635e+00 6.067072950399888809e-01 -1.526075206133418460e-01 -1.075431472367751162e+00 -6.007774213804857322e-01 4.384069412953023881e-01 -6.257659795906485023e-01 2.591756611524676512e-01 -1.008050315136052699e+00 -1.315816995768060327e+00 1.164249529209264944e+00 -4.696286436177753432e-01 1.731786447459381817e+00 -3.197579823391405451e-01 1.775550935668010477e-02 2.921118127268201303e-01 1.734664974943006810e-01 1.357082877074219596e+00 -7.853716187189979658e-01 -6.782365451770928644e-01 -8.348929522644457091e-01 8.766901831942071066e-01 1.914862149751533238e+00 -2.197973833072150551e+00 -7.790727980136246122e-01 1.175762825639474984e+00 -1.714567529008473645e+00 -8.599722684323289623e-02 -2.905062158090198632e-01 -3.137672120791514807e-01 -1.371751383753186282e+00 5.997085645401853959e-01 9.704573533100219196e-01 6.678802166280050079e-01 2.330387760662190333e-01 -1.028414092397897939e+00 8.354216155063199922e-01 1.469590042200836777e-01 8.615992378403369845e-01 9.819279320585002635e-01 1.734703959533469453e+00 -1.890873542026578535e+00 -1.434056800777702589e+00 5.797925199045329547e-01 -1.172812110342887904e-01 -4.222649899192668088e-01 1.382788997683868093e-01 -3.142606903275050323e-01 8.068815248572234200e-01 -7.197016811029914862e-01 4.237818223779531990e-01 -1.459390994280094445e+00 2.382975090326517054e-01 -1.862019553176336384e+00 1.032941300328148460e-01 -1.209883142403069378e+00 1.083832802655983141e+00 8.633377948480177588e-01 1.737609256162165439e+00 6.993773327072819179e-02 -3.759072865430794219e-01 2.377094304393259361e-01 2.673576499534490170e-01 -1.690621510339536115e+00 6.575500710354438283e-01 -1.932799664959206520e+00 2.312624927206256287e-01 -5.889086051701961644e-01 -6.402067840586136427e-01 -1.158078078102839248e+00 6.490325786179143019e-01 -9.687932685553911627e-01 -1.144985561979433797e+00 1.136396492403381364e+00 -1.521878786797502103e+00 -8.301630030747120248e-01 -1.147279230915029924e+00 3.926651819460915127e-01 -6.094058661079506667e-01 -1.605285496735815165e-01 1.254661019474715644e+00 -2.933507628076564289e-01 1.144178950597659172e+00 -1.388275434385064067e+00 2.773062697106884467e-01 8.129286860923041758e-01 -8.424181753891495372e-01 -9.712323603374259928e-01 -6.381696697247773997e-01 -4.639624993058797386e-01 -1.598816936333907757e-01 1.029804889344765773e+00 -1.172615635808825107e+00 -1.896520713711000727e-01 -5.848425522262143961e-01 -1.163043567993595762e+00 -1.904189011715785584e+00 1.292875058647013020e+00 1.273844015433778010e+00 3.831529181723796751e-01 2.128016739664105206e+00 -6.396971362915250259e-01 -1.429944200560396395e+00 9.286479686681131662e-01 -4.899287979850971420e-01 -6.760527604800812274e-01 -5.570662375782844400e-01 3.111949232749982586e-01 1.519016273482176826e+00 4.069403458343745505e-01 -8.222038433096250376e-01 3.841946570605000999e-02 5.101387629449707362e-01 -1.908814923772999661e+00 -1.790789974464398471e+00 1.297226857954809354e-01 8.134001979856950726e-01 -6.789614729159164641e-01 -8.531438951319002539e-01 -1.415110524835480055e+00 -3.975780280825056412e-01 -4.883925507432080315e-01 9.647699494089118089e-01 -2.368404543966698972e-01 3.125468856705475307e-02 1.012816763176298762e+00 -4.955627190064506582e-01 1.605342839798307386e+00 -1.223464056825075197e+00 -5.338596907320877216e-01 5.888764849969351234e-01 1.028240967084806057e+00 -1.153760478007752832e+00 2.548440711181586549e-01 2.528608441861785600e-02 9.092652982391395688e-02 1.021717428843151552e-02 -1.314732740260219634e-01 -2.636513674452299227e+00 1.690745942839785076e+00 -1.142415652836398371e-01 -2.485004834484921599e+00 -1.036530160011964519e+00 1.738063059825417644e+00 5.360318306457794169e-01 -1.032703788364771391e+00 -2.978989221665080955e-01 9.198548409953322125e-02 -1.924081209374276513e-01 -1.457811029658260926e+00 -1.082779428237100827e+00 -2.245323450069823812e-01 -4.171531465002670247e-01 -9.242195978751047702e-01 -1.437746714874388987e+00 -1.983376497091645929e-01 -2.596297058787839229e-01 9.916412932200775465e-01 8.897997169908595794e-01 -6.651167074553786529e-01 -1.231456982643887255e+00 1.645004872210243496e+00 1.483632225115140077e-02 -2.049325464374448735e+00 5.261462536012571078e-01 -1.107374809408257388e+00 2.968096872157207078e-01 -6.100796540772142063e-01 3.063907021755572502e-01 1.456591682229476103e-01 -1.349255600972008695e+00 1.060967878294889255e+00 -9.054987575105581943e-01 -1.682054899949954274e+00 -8.201346933574132914e-01 -5.932683695365668086e-01 2.083689855949923120e-01 -1.516123714530077882e+00 6.225446889381907045e-01 1.558292395452809176e+00 1.670607594554256226e+00 -6.395405035400043570e-01 1.797408760094097557e+00 1.245193253226521080e+00 2.485111196642420528e-01 1.986002774524756820e+00 2.768441413211200630e-01 -3.636226120400627981e-01 -9.990090631902932561e-01 -1.267157332331276254e-01 2.217810458348163094e-01 -7.395011540506430947e-01 1.347821230981301355e+00 -4.022049898628788367e-01 1.414804510682304617e+00 -3.091660776585219983e-01 2.214912707833558703e-01 -3.792717612626487211e-01 -1.815262874591578868e+00 -8.373973610034610160e-02 -7.336129571950015249e-01 -8.967430458881151534e-01 3.052105156135060879e-02 -3.843367469419125548e-01 1.011845479603299403e-01 -1.225629328359423509e+00 -1.233707487378812306e+00 1.600301839419215666e+00 1.542236865506229140e-02 1.382763506317241931e-01 -1.888485222066726421e-01 -1.407885494921334635e+00 7.174801728851679661e-01 -7.460862047596740210e-01 4.232936396471692064e-01 6.917644528207479437e-01 -1.099216260322843919e+00 2.209900684624260592e+00 3.603838521900605790e-04 4.918281443315415946e-01 -7.220263362267296259e-01 -3.458729641615860273e-01 3.159171672138225140e-01 -1.131549078897998939e+00 7.143148354820216817e-02 2.652655071588691515e-01 -8.971707494768174085e-01 -8.977988771680636138e-01 -1.009885956370834670e+00 5.875265818681477681e-01 -2.692488238110682386e-01 1.178233242646961498e+00 -1.952919945027155268e+00 -2.298100496855627894e-01 -3.460274030883302848e-02 -2.313171757740791201e-01 7.931351502412851140e-01 6.622104386042387825e-02 1.436593106712837631e-01 2.693927501075961684e-01 -7.140658799587736860e-01 2.598518239533284535e-01 8.265365689249054570e-01 4.196040609822839773e-01 1.330500285407762551e+00 -1.155952312712376973e+00 -1.875737021417266948e-01 9.479988925634660335e-01 2.603606631732428567e-01 -2.912154114508425096e-01 4.047316376665821003e-01 4.409266962140712676e-01 -8.178770696435050391e-01 7.074451921017489708e-02 3.617190648401438779e-01 -1.746804545774603756e+00 1.717949684456178683e-01 1.793102570606369017e+00 4.382544125989742412e-01 1.918928275646405446e+00 -2.784297964146748572e-01 -4.401393220774453829e-01 -2.527355351050388221e-01 -2.288417015440623814e+00 1.233318790437008428e+00 -6.941576245589168304e-01 4.829972078951325770e-02 1.222694210910864498e+00 -4.004610402516804446e-01 -8.759984720204466724e-01 -8.527811398158323675e-01 2.220239567939011893e-01 -3.098169624875991013e-01 -3.432247697106819428e-01 3.261291251887419862e-01 -5.938180116398796837e-01 -1.660352065758422979e+00 1.710875397054606228e+00 -5.397355687605682739e-01 6.433139885615248854e-01 -7.149138917583983677e-01 -9.063787962850813340e-01 -1.527793282436541444e-01 -8.245510919697765506e-02 3.841556989541421441e-01 -4.707729469859191496e-01 -5.052748716916538596e-01 1.222153209336183766e+00 -6.188412136473238866e-03 1.260809021958323228e+00 5.806892020044856356e-02 -1.574058771307393911e-01 3.669766865275606027e-01 -1.118629032495382480e+00 2.170867750663417528e+00 6.325450820236632188e-01 -2.906256842361035209e-01 -3.955373382704729934e-01 6.370533666184642341e-01 3.502907403108607154e-01 1.143413153352202283e+00 -3.919498950378003110e-01 -7.816066465374570393e-01 -1.185921115848060509e-01 -9.225853316766058354e-01 3.959487610449891060e-01 -2.921244095709885968e+00 4.115743565725812902e-02 -1.908393505392453338e-01 1.679982656367605021e+00 1.026627480931714853e+00 -5.331265187442862930e-01 -1.209664346202077717e-01 4.796233060635450851e-01 -1.061941723520919201e+00 -3.577638712580877844e-01 5.152179899851270228e-01 6.106882304629931979e-02 -4.378716975129352540e-01 -6.757898281151667463e-01 3.506666878437932761e-02 1.569765800733826433e+00 -3.715191343774791877e-01 -1.060116014497012177e-01 -1.366131429029574962e+00 1.571277898790426897e-01 -1.377980576428906145e+00 4.305973434904136199e-01 9.425342924566676439e-01 -2.091695719901831119e+00 5.958765207565730471e-01 1.379366027417753937e+00 2.539259393111942820e-01 1.079485635115768005e+00 -6.363442217501869003e-01 1.308928382228994880e-01 -1.099627821289375307e+00 1.086350295186005122e+00 -5.210448684205475078e-02 9.058500537173046485e-01 1.762823830446737405e+00 -9.393578110888189947e-01 1.954195082867670630e+00 4.954151009218278334e-01 4.397376402722936173e-01 -6.655115954749570850e-01 -2.272314167837035936e-01 6.014801659324657823e-01 -1.334446108368827266e+00 5.698114851978812734e-01 1.735171224704160409e+00 -3.945628127523204687e-01 -7.540141579916104231e-01 -4.679749423825341204e-01 2.752465367495958160e-01 1.505655862671691769e-01 2.444000831708206700e+00 1.017723709338911320e+00 -6.006701509192675648e-01 -1.002214482372769222e+00 -5.369310938853413262e-01 1.570424455798349550e+00 3.589432633460575839e-01 -7.732961192860581257e-01 7.229684649616106018e-01 -5.464379694773827817e-02 2.191703168978286431e+00 2.199737774325784212e+00 2.122999019604016713e+00 -6.606938956182197842e-01 -1.378645532033309529e+00 2.315252219713410664e+00 -1.021861731447231358e+00 8.078000957070236021e-02 -1.925776062633937358e-01 8.575818677928413736e-02 3.906953347676411781e-01 2.877883983687812730e+00 5.964833927844862549e-01 6.683802109840719652e-01 6.260486430343221720e-01 5.614124525871534432e-01 -1.869037084867693155e+00 1.170026107705159690e+00 -1.143941267688061147e+00 9.545308891776557170e-01 -1.740153473992333888e+00 7.816332983416898195e-01 -9.673025244593518313e-01 -2.757465158187996646e-01 -9.355176353453148463e-01 -4.427968898958763444e-01 2.028860828543556649e-01 8.310697922192862297e-01 -7.603689058128313416e-01 -3.360871620812390381e-02 -8.417756874734666495e-01 -5.979186546255852441e-01 1.097485582080118149e+00 1.172609141825117884e+00 1.990842223618939366e+00 -3.127034398855777497e-01 -5.221538280190464176e-01 1.015250267803399442e+00 -6.546838557276576376e-01 -6.242727020892017142e-01 1.006890489360787733e+00 7.524754795044684696e-01 1.428119271921524991e+00 8.970438712754177368e-01 -5.861154631914048396e-01 -1.265335953666187230e+00 -2.116765587436247598e-01 7.902355296095692205e-01 -1.555309406699514896e-01 5.071685961895411321e-01 -1.629915589568825096e+00 9.603560804760520944e-03 6.825753658126340051e-01 -1.145082011409004341e+00 -1.469435229042617364e+00 -1.934826231371859828e+00 1.612457206506652529e-01 1.752556724229805463e+00 -1.001125905933116123e+00 2.690072485624839804e-01 -2.576004117156796003e+00 -2.485327132294460131e-02 -9.436869645123933115e-01 2.611450074000928545e+00 5.758555078354353762e-01 1.402273782009919145e+00 1.197899342537095124e-01 -1.704556327159459650e-01 1.265441541660839775e+00 -1.291728523270014639e+00 7.076774505003547988e-01 1.086051686806257299e+00 2.478879791985211523e-01 -3.360188853281043664e-01 2.551276516934369853e-01 1.533801820673983185e+00 -1.764459476519890657e-01 2.038960131078148663e+00 -1.615239082018686156e+00 2.871561497223052983e-01 -1.008401186763689256e-01 -4.069186466723571094e-01 -1.158637477002091742e+00 7.329572511385769040e-01 1.166967160525558267e+00 -2.286147697457041883e-01 -1.392777617876469032e+00 3.660913868863923115e-01 -5.912010990055479587e-01 -1.672754261426563915e-01 -6.888475077383204859e-01 -5.504997855604364387e-01 2.688506694570180766e-01 -3.949442479116427873e-01 -1.098360352160244302e+00 -1.700477574566775951e+00 2.164784891037900283e-01 -3.201021523526407231e-01 -9.094054043496345718e-01 -9.656670706695713591e-02 -5.436061952693979071e-01 -9.598073677340648313e-01 -5.747029642784186043e-01 5.486157201074475243e-01 -5.050454208769634690e-01 2.751759632077283579e-01 3.701467995327022975e-01 1.174318625286340456e+00 -5.255575371098223370e-01 1.866335862272817669e-01 -1.024033351727890340e+00 -3.604929559490087088e-01 2.208021107684733086e-01 7.494433122853852991e-01 1.737889233876303008e+00 -1.182816668882897604e+00 -8.901524774926650174e-01 2.947020228665087616e-01 1.477068192698819948e-01 1.731424768208150500e+00 -1.007862558587433455e+00 1.141567022954893540e+00 7.032556313965965256e-01 -6.906318764518474262e-01 9.831739015714533458e-01 -1.908593542054555503e-01 -1.521075268813498749e-01 -1.846906066290948389e-01 6.673105597788353549e-01 1.650126765034059639e+00 1.177280631659168852e+00 3.471242777999122842e-01 -7.094481044707767747e-01 -6.836171085618683030e-01 1.348688680326076916e+00 7.054053166615225079e-01 -1.889863190335531851e+00 -1.434923562259702745e+00 -1.085167952599835450e+00 6.608376585985271945e-02 3.188000028100770877e-01 -3.918104666836652594e-02 -9.526871270515586687e-01 -8.171456294485308636e-01 -9.668239999423990094e-02 -1.292885827397291632e+00 2.556616632380868670e-01 1.826966036510121683e+00 6.335298432660717294e-02 -1.885657697646899056e+00 1.242196597818748804e+00 6.153842880272427651e-01 -4.667055854322259556e-01 7.833641322630474635e-01 1.511807593789120385e-01 1.478134635545093500e+00 -9.254561727480077327e-01 7.831873402722824284e-01 8.121796577118619576e-01 -4.126194088735536392e-01 6.529726774359483343e-01 -5.112169205944621098e-01 1.376724454214890703e-01 8.969636186130091060e-01 -5.274687994428531868e-01 5.488700658707122981e-01 1.358654239785128004e+00 -5.694371768864421313e-01 7.890593594699937263e-01 -6.191034333077741758e-01 -2.184617491179053350e-01 -3.332111749207040119e-01 -4.863778706050927436e-01 -5.113344016096817990e-01 3.681211692787345613e-01 7.051793473586834837e-01 1.791288048563287605e-01 -3.201265433132348681e-01 7.801955795700834528e-01 4.662675997327263011e-01 -1.717431278254358540e-01 -9.014756209232839268e-01 -3.933991663159819852e-01 -1.440141461328751316e+00 2.934029406920161342e+00 5.898461386379071358e-01 1.694727026161529704e+00 -2.663914505826642798e-01 -3.370778422049487411e-01 -1.891435816222099886e+00 -5.615773731285931269e-01 1.196566960251512546e+00 6.282703275760202766e-02 -5.488763197434589625e-01 -1.920554689916000590e-01 -7.205865998185534416e-01 -1.116959150354901453e+00 8.912722671556851106e-02 8.159152662063176020e-01 3.143892323250649379e-01 -1.913207007949714100e+00 -7.037645078185053027e-01 4.256698630560181162e-01 6.600177817247686596e-01 -7.284224662495935032e-01 -1.349169928268235674e+00 3.288498434724174690e-01 4.710763552207088978e-01 1.024167067172347290e+00 -3.904495505390124799e-01 -1.333540152739121631e-01 5.563646300035375303e-01 -1.054476185724868148e-02 4.336536787299066220e-01 6.317591866322914695e-01 -1.691396571371958091e-01 -2.077767325174727508e-01 -8.121710772830167957e-02 -1.774072033102656321e-01 -5.389239659137767119e-02 -5.152127453094969001e-01 -1.302372727085813198e+00 1.260131549202770929e+00 6.024165495405605641e-01 4.006673212210976748e-02 -8.271907575643466792e-01 2.273590706760584002e-01 7.792963458112291963e-01 -6.310045827724108936e-02 -1.676051181788837718e+00 5.176659444630334894e-01 5.723601748936608669e-01 -4.017388552460131601e-01 -1.246971486363931181e+00 5.800824695457644786e-01 8.302679633512603796e-02 1.433922314157558275e-01 1.588442187037490683e-01 2.426478598278165866e-01 -2.264806141910048198e-01 4.689050403845476112e-01 3.934052331216106868e-01 -9.596445732604722556e-01 -3.800860288973372803e-01 7.465099596597637444e-01 1.651251210699919980e+00 -9.978662475595093673e-01 7.453172886537555719e-01 1.379956509281365096e-01 1.404198386151801481e+00 2.082380627355948643e-01 2.165792643990362421e-01 -5.259400196351478041e-01 4.656036768537504811e-01 -2.129570398692165467e-01 1.332659280312182615e+00 -3.693123590364825182e-01 -1.541813217796236701e+00 -1.695530287344577891e+00 -1.259324369675494770e+00 -6.421769368813682322e-01 -1.172182647574456116e+00 -5.309902203222551798e-01 7.607725160179118484e-02 -3.185833984349121795e-01 -9.208719573811003922e-01 1.908511747806639902e-01 -7.518887416056271311e-01 -1.030349059668999624e-02 -7.219413774493389606e-03 -4.495722875367378357e-01 8.193052983364557118e-02 -4.180324170151751062e+00 -4.560687422455576012e-01 -1.259534170184912538e+00 2.016554306923579176e+00 4.162210515937380673e-01 -3.664073161679561319e-01 1.798574783687127421e-01 6.248486640471261344e-01 -5.035804397135479338e-01 -5.660106248369389803e-01 3.109042621938856721e-01 -1.543883739983831882e+00 -1.502741676645463542e+00 -2.503654366059046232e+00 -4.134073739680386717e-01 2.366891850745812265e-01 -8.005076125048703473e-01 -2.804310272116227742e-01 -1.350599866997876264e+00 -1.799230037519019332e+00 -1.062950864946917928e+00 -2.030724259620970695e-01 8.100768438047091236e-01 -1.252688629189179004e+00 2.512018886987273381e-01 -1.778307593015403254e-02 7.068637273690385747e-01 3.512531261156430495e-02 2.890033985144727091e-01 5.178894808010457984e-01 -6.524037381102512079e-01 -1.669546820425006795e+00 8.091725970789926947e-01 -3.095052077067214635e-01 6.290425709433096202e-01 9.972242278961750417e-01 -5.091336753639214008e-01 1.370461998064013143e+00 -4.635191185975329753e-01 1.167732634852193030e+00 8.533609708537295280e-01 7.513494537122888950e-01 -1.865204603397064842e-01 -1.101274052125499059e-01 -1.699829642390136286e-01 5.182699127506763537e-01 -1.322987151936197758e+00 -2.832512255727032802e+00 8.066676085765045467e-01 1.485404989626974703e-02 1.110241410417837971e+00 2.580923845954884444e-01 6.332138343665111302e-01 -1.076748312099547328e-01 -5.714525926415786605e-01 8.658245074569461686e-01 -1.407607154058631238e+00 -1.245249828695849659e-01 1.062840620241296552e+00 2.930472923056828272e-01 6.678312639909704806e-01 1.309916144882295130e+00 3.225093436395354840e-01 1.809595842320392903e-02 -1.062087152574147542e+00 -2.433686460449218103e-01 -1.108380879712359962e-01 -7.295858052094063295e-02 2.797431636513615927e-01 -1.034267768376812668e+00 -6.192759458134756700e-01 9.824026525682274524e-01 1.300344227795943386e+00 9.151262024426637387e-01 -3.822596343688269838e-01 -2.415737779151168940e+00 -4.807959796294656862e-01 1.526576096704519436e+00 -1.639842864766571096e-01 1.862654277146762682e+00 7.583880872249262328e-01 3.839019534139174739e-01 1.541580572356929357e+00 2.263458833226819955e+00 -1.397791485756555874e+00 1.157816849030252504e+00 6.659051569586487140e-01 -5.687960595275971531e-01 1.580085734982946244e+00 3.799811361695183409e-01 -7.494222113179980216e-01 3.186796026109332547e-01 2.752866131351392021e+00 1.433912432134117676e+00 1.963791506899303707e+00 7.791674382107429686e-01 1.125230316166864419e+00 4.112188957086129193e+00 5.214072573023546653e+00 1.945516049589686824e+00 4.485716908446538476e+00 3.432653235741461195e+00 1.833057680221464647e+00 1.741306548464998549e+00 1.647336316366396325e+00 3.439643389185026656e+00 2.793379888282296442e+00 3.304841050108742184e+00 7.115256225001724832e-01 3.135727269834074349e+00 1.694992993548828153e+00 3.154155691757787761e+00 3.904912351744233234e+00 2.367079558600543532e+00 1.550257915839167167e+00 1.853273634089234179e+00 2.050807874093317551e+00 3.745895507295067706e+00 5.177281130683426547e+00 3.927647205887294657e+00 4.603079859637665194e+00 4.930155617551185365e+00 5.546737559677465512e+00 5.095216434597634070e+00 4.759048446675953059e+00 5.634812658379739325e+00 5.415863072144875723e+00 5.439349861094129324e+00 3.537782999565414421e+00 5.149641319731648181e+00 3.187853559501579337e+00 5.747187347760462472e+00 2.497072683556206041e+00 3.310224699555254002e+00 5.447419377696941289e+00 4.778887322548416527e+00 5.984481667124448734e+00 4.531089932785880237e+00 5.703684667329828706e+00 4.261397285701511883e+00 4.737155889179107682e+00 6.416369493735904150e+00 3.963895162316827481e+00 4.483734797758993196e+00 5.791169259167636696e+00 4.524830402936791174e+00 4.921808743162408462e+00 3.869044223260944104e+00 6.392066269532739931e+00 4.873344352365593046e+00 6.145835704034609215e+00 5.409351553218088249e+00 5.125702744557823820e+00 6.228091143824098452e+00 4.911080789226578425e+00 6.427246166514990477e+00 4.963403670096097287e+00 6.190986534535852570e+00 6.933564489504306039e+00 6.349607098439543407e+00 7.159916582603066182e+00 8.277896532327496004e+00 4.349756865937971284e+00 6.663335702610885036e+00 6.314512808012232803e+00 6.851613296420238974e+00 7.149185376819858995e+00 6.199840451874186087e+00 6.679552485026065689e+00 7.631087286001397629e+00 6.804235388097002790e+00 5.891399122564658697e+00 6.987342417919913728e+00 7.034977419666200049e+00 6.666013863668482031e+00 5.921841910052143554e+00 8.851656617532754012e+00 8.886069168681856922e+00 8.930645989851795363e+00 6.813553809395875405e+00 7.896373713226076951e+00 8.323425302819618565e+00 8.744017864976482812e+00 7.747768557268376988e+00 6.835008655830035806e+00 8.830555054467245313e+00 7.835761463858410991e+00 7.808053651987179933e+00 8.268703827112396709e+00 7.354054392945778673e+00 9.936275836959604035e+00 1.059274547111229481e+01 8.359925687757527868e+00 9.503597853190949962e+00 8.083716963782880072e+00 7.848650058194414747e+00 1.006171081064073647e+01 1.029677291417429785e+01 8.051727206107170076e+00 8.012298740872370928e+00 9.540029344971774350e+00 8.867089999400674216e+00 8.494787435820718713e+00 1.010504692517075043e+01 8.645291194432230597e+00 9.639404619574783339e+00 1.002870861063053809e+01 8.754958804888444135e+00 9.441071919141231561e+00 1.025942975835160098e+01 8.148198270446792790e+00 9.912709109173640343e+00 1.024720725478328731e+01 1.043969395647045317e+01 1.050871198426917275e+01 9.221303573290652977e+00 1.114661628859058773e+01 8.140131113681794872e+00 9.810067133704547970e+00 1.110160267427960790e+01 8.841224122019914589e+00 1.017686553973210373e+01 1.088588945349849268e+01 8.752597416934262853e+00 9.105516802615358785e+00 1.086545780237549863e+01 1.014923393654152051e+01 9.595444883428777771e+00 9.604818845771035285e+00 1.204481075930907430e+01 9.167835835692811131e+00 1.029680691696144912e+01 8.868432249435725723e+00 9.185672721296777254e+00 1.047089805810099428e+01 1.119315269246455813e+01 1.053610465425487774e+01 7.800785091347149702e+00 9.380814618541107208e+00 1.048932495995965297e+01 7.871899065102630821e+00 8.187977789702067355e+00 1.173163451865316986e+01 1.105019047889137696e+01 1.203479455997265113e+01 1.111177826033525129e+01 9.954564524940378689e+00 1.044024768439604856e+01 1.019949957383996875e+01 9.518374769236817912e+00 9.605303805057916477e+00 9.555547479304337344e+00 1.166984942805488856e+01 1.133412706381347057e+01 1.191977382507609740e+01 1.041395037621980180e+01 1.143524169033002025e+01 1.251440674030241418e+01 1.232902306964986927e+01 1.118661981132651206e+01 1.292085644926591748e+01 1.250526174421796100e+01 1.356776002279491777e+01 1.213874935965503354e+01 1.240135010187546882e+01 1.060800342866821389e+01 1.214497720113021728e+01 1.159034844251350904e+01 1.081373862966756150e+01 1.319144966015468512e+01 1.427435568735168125e+01 1.279253807916874663e+01 1.308835435003725856e+01 1.103186108514979935e+01 1.167688399450858938e+01 1.119001867651499182e+01 1.064962086709132905e+01 1.370901280745198747e+01 1.240652242530878624e+01 1.137639990516131405e+01 1.274155457624658361e+01 1.268522490198212971e+01 1.246981314960020981e+01 1.356150366050078482e+01 1.116043906361872295e+01 1.243843466663175512e+01 1.272438378694489280e+01 1.327888868300488312e+01 1.538101733220611500e+01 1.262840405672316813e+01 1.382675562412764769e+01 1.223299783379349570e+01 1.166429129460818714e+01 1.290655036654436039e+01 1.330705785468679458e+01 1.498246113285680181e+01 1.218727366242502796e+01 1.527510312739606135e+01 1.576058388932832344e+01 1.464897268712223877e+01 1.673268437266278852e+01 1.662521306554717171e+01 1.600991057659248540e+01 1.426803416319907747e+01 1.381021936254700222e+01 1.276709452527510713e+01 1.452691706828424145e+01 1.516919297040201542e+01 1.439325010733486820e+01 1.345185735904065893e+01 1.512560220460516014e+01 1.452918229406632733e+01 1.552225339193110898e+01 1.484839747251688102e+01 1.527481693765504112e+01 1.419621485610911016e+01 1.609105488877535706e+01 1.542091317753342494e+01 1.446911263277242554e+01 1.475191104217483584e+01 1.625082374943811203e+01 1.555271165172630354e+01 1.681345425127927484e+01 1.406184447674045579e+01 1.456605107761412121e+01 1.710187666900299774e+01 1.776558963686101578e+01 1.743239757444572291e+01 1.596397413696896450e+01 1.535600509588915052e+01 1.659758445036148444e+01 1.692464148619922426e+01 1.780998083853873837e+01 1.509185277072309184e+01 1.496975827860081232e+01 1.728142128218621920e+01 1.611882348020810696e+01 1.710184522974538268e+01 1.738793704145030716e+01 1.616230852203755219e+01 1.756292953988750938e+01 1.720750170770489973e+01 1.747432197932356956e+01 1.841320666223627001e+01 1.935939717743677946e+01 1.787371841383158255e+01 1.821283992589352252e+01 1.693040203247489117e+01 1.579198537665415003e+01 2.112497653697814215e+01 1.869574989737919424e+01 1.741830339917615689e+01 1.742896795175323632e+01 1.752563142391879225e+01 1.954542229777766948e+01 1.777539260962505452e+01 2.064610281666680081e+01 1.778265393511063053e+01 1.740253539278381822e+01 2.029166294639463786e+01 1.820076339975161872e+01 1.849354722105004356e+01 2.009764393711297004e+01 1.921040333232277675e+01 1.855178660166970417e+01 1.975808715704715723e+01 2.130049678529809754e+01 2.166995087996490099e+01 1.956802048193498322e+01 1.893979729940087964e+01 2.103119523771801980e+01 2.068087570448670220e+01 2.182215231870937799e+01 2.233430549364712903e+01 2.136926631820689337e+01 1.971655069718364572e+01 1.917104963063962941e+01 1.879262015101177496e+01 2.166446144758975478e+01 2.173037495643940176e+01 2.002438165081636612e+01 2.027819120785748908e+01 2.144235978313869495e+01 2.062679112121967862e+01 2.047103488669031535e+01 2.117565974841039633e+01 2.268681460918291748e+01 2.019551905125294411e+01 2.337158969641490813e+01 2.275331946041642794e+01 2.248832693357828205e+01 2.086742315888834653e+01 1.874827108487009042e+01 2.048826470008615530e+01 2.074405963542914222e+01 2.040091914946786034e+01 2.111576467167746785e+01 2.095932057556646555e+01 1.975196859142605987e+01 2.121581973467482740e+01 1.917043563110430426e+01 2.085509682809731302e+01 2.181641451819357513e+01 1.858927603943718054e+01 2.028185392354532723e+01 2.322623334558712926e+01 2.090075061118620781e+01 1.977769270848452976e+01 2.145448375423952569e+01 2.174070939682271231e+01 2.235939705456269522e+01 2.157754175580046763e+01 2.227652575846535754e+01 2.339608309341013381e+01 2.434010047984214253e+01 2.234951659876866614e+01 2.426269303655494980e+01 2.206778097660806637e+01 2.338745545196936959e+01 2.305118253181307253e+01 2.341723703508063181e+01 2.373867372438087031e+01 2.361065053877734243e+01 2.565426457552012707e+01 2.401018657668625877e+01 2.635810056048650551e+01 2.539730768396317728e+01 2.460288662067048193e+01 2.459381561464195798e+01 2.190378970368438516e+01 2.513267707466485135e+01 2.534728803183829271e+01 2.521483398600849313e+01 2.504085163619341969e+01 2.699771317632916379e+01 2.622895699234188172e+01 2.653969593974377617e+01 2.812589292441406386e+01 2.750814257430854681e+01 2.666747247966314305e+01 2.617071657393166362e+01 2.510024707733824911e+01 2.613388704124535167e+01 2.463760652079792379e+01 2.571020537562831265e+01 2.568360643923593756e+01 2.467765409366978346e+01 2.659114070843774513e+01 2.496982464932380452e+01 2.608168766097212909e+01 2.585839280241782845e+01 2.535985202032674835e+01 2.614840656306645883e+01 2.678575983518774706e+01 2.709439372950764024e+01 2.559518198918349796e+01 2.621149224184387094e+01 2.480989596582392664e+01 2.375536442339899068e+01 2.550690882171420526e+01 2.732182366132189344e+01 2.693376714034605968e+01 2.667361277562083544e+01 2.602749011512036503e+01 2.527899249745795984e+01 2.558935454628753092e+01 2.539191739921955460e+01 2.750248208477784573e+01 2.652925799526717654e+01 2.590432915022739735e+01 2.702017032878138991e+01 2.618558781403367419e+01 2.436424065870372146e+01 2.369322423612921824e+01 2.540118429797545119e+01 2.469280222168986327e+01 2.492514802327356804e+01 2.475564100701172876e+01 2.456101737560584652e+01 2.511782159237198542e+01 2.530560922562780490e+01 2.518708436563068886e+01 2.769586506317198626e+01 2.827726591704468362e+01 2.663786221630113005e+01 2.892651687561476948e+01 2.636276864545230580e+01 2.684160946927359248e+01 2.636227325236354702e+01 2.752679314519926734e+01 2.749624228368193712e+01 2.743982312953581371e+01 2.544789775136718646e+01 2.523747042661079121e+01 2.688209195518031080e+01 2.842463226980256508e+01 2.565794775544867434e+01 2.860736886801105072e+01 2.734559597971362876e+01 2.907952557202169785e+01 2.914247366187334976e+01 2.736150487859391589e+01 2.545186458883416236e+01 2.894189850264675457e+01 2.780985718862093492e+01 2.877899478179977422e+01 2.759381291481900078e+01 2.900301623955643038e+01 2.957468171845383864e+01 2.804105025977330712e+01 2.746848007698837435e+01 2.717832063189030833e+01 2.953236669991085250e+01 2.879077433782646267e+01 2.848728799862442429e+01 2.828236529173348046e+01 2.833281629957388503e+01 2.841262405593770168e+01 3.104922547142399125e+01 2.875089515275546859e+01 2.829300115068998167e+01 2.856394020837652192e+01 2.960697925861029489e+01 3.024935556419864113e+01 2.820156652423255039e+01 2.806916165765035132e+01 2.872457649124576307e+01 3.090029030655943387e+01 2.919100628122818719e+01 2.732638843933072792e+01 2.924396631911917410e+01 2.893780712924410992e+01 3.044946032010085091e+01 2.857980089032611204e+01 2.770113344355141294e+01 2.989995797299808444e+01 2.686925727018000387e+01 2.815303305299979897e+01 3.043879833810961344e+01 2.921288459747135136e+01 2.880150428630954096e+01 2.896035962591396284e+01 3.149202457660853582e+01 2.741300166713200070e+01 3.070210605281119953e+01 2.913231631369442098e+01 3.014758609684369262e+01 3.061767747467559175e+01 3.015239870081773788e+01 2.973018499144353655e+01 3.196226124140503089e+01 2.993082438908207266e+01 3.085832738418161014e+01 2.907575839753666358e+01 3.088939073419816594e+01 3.128684479448174471e+01 3.129905748770117668e+01 2.959997939386273202e+01 3.048038147354528959e+01 3.213880863131121401e+01 3.362543802256812597e+01 3.134451449137198153e+01 3.006558913100206709e+01 3.110609769039032813e+01 3.146111610563753658e+01 3.095217876420011649e+01 3.231717157055865641e+01 3.327083337742646307e+01 3.236170005712721576e+01 3.221176029382115757e+01 3.211974633452378214e+01 3.297862728164036383e+01 3.094174478876779943e+01 3.185494179742201482e+01 3.399767088201072340e+01 3.153238576591644104e+01 3.161640331153493833e+01 3.124038049806435779e+01 3.212390945519696572e+01 3.078537949456008960e+01 3.194896975404503436e+01 3.355925054667717689e+01 3.356927277874892468e+01 3.212023879900174705e+01 3.167231340696487152e+01 3.198099751135220714e+01 3.330645534612119718e+01 3.193135104170836769e+01 3.226437665510206898e+01 3.395282701788716651e+01 3.352275714755539582e+01 3.280000268419903620e+01 3.231092766226016977e+01 3.386559163809953787e+01 3.308875767043599581e+01 3.355350420227907193e+01 3.195518533393207150e+01 3.202841988855615796e+01 3.286793943687089836e+01 3.281972858788680014e+01 3.356251481245503498e+01 3.232267859674421828e+01 3.024557250764200234e+01 2.830203049365043100e+01 3.172855974005858215e+01 3.104883625956158966e+01 3.068190273814110824e+01 3.203150274777659945e+01 3.430197774721465720e+01 3.428213682148319918e+01 3.301662627436934372e+01 3.593761205632704758e+01 3.458970174711550527e+01 3.744230427486910173e+01 3.599476591962407213e+01 3.747935301009850662e+01 3.763221582217084205e+01 3.780513910820597090e+01 3.702563191812203769e+01 3.934928594118490963e+01 3.983704369596893002e+01 3.684624627284704701e+01 3.626323720045768084e+01 3.636107429432656346e+01 3.877367270473233418e+01 3.723938625572774441e+01 3.759330883020309244e+01 3.788289742114376679e+01 3.624409488947028279e+01 3.736781301607040007e+01 3.675682494866538264e+01 3.807644536788038181e+01 3.641150838398325362e+01 3.576626198892205366e+01 3.760036183842112223e+01 3.324505172616115800e+01 3.485861863998484012e+01 3.460465054381868555e+01 3.570891109892014015e+01 3.538058484360095690e+01 3.458903636803729142e+01 3.480065897210934622e+01 3.525493575058223428e+01 3.619771373805041748e+01 3.428558167007994939e+01 3.665984898671896275e+01 3.628338387926714859e+01 3.588830124672793431e+01 3.426012096051117339e+01 3.567744309244260847e+01 3.567288694062329313e+01 3.821183502280479871e+01 3.578365052963016524e+01 3.502394373048429088e+01 3.365216825154456615e+01 3.475255845860935722e+01 3.566034845578505497e+01 3.544545198572448896e+01 3.574777910160122474e+01 3.875451700766476648e+01 3.603026951888763563e+01 3.805464959041276529e+01 3.831032983689178195e+01 3.545740437076739937e+01 3.674463796228204160e+01 3.768878806635389367e+01 3.582871586360918315e+01 3.784196703854748023e+01 3.620186664071128035e+01 3.756307332716162506e+01 3.653240335086055524e+01 3.687355668277228915e+01 3.843888936143662960e+01 3.883184009633485800e+01 3.768093530486466136e+01 3.909393231665766422e+01 3.586656897599179672e+01 3.582091784433623616e+01 3.908603194910686085e+01 3.818492237399284761e+01 3.812738202919015862e+01 3.706810368969104275e+01 3.642551188018761366e+01 3.587983241757518726e+01 3.726525457105156391e+01 3.746051394408176805e+01 3.692096337208970169e+01 3.536030632614888702e+01 3.758735209465474014e+01 3.839754677684654638e+01 3.803517663045637676e+01 4.039905489017355933e+01 3.798758519812266599e+01 3.741961456058911750e+01 4.102215162575038931e+01 4.054278805207919589e+01 4.099068313700647792e+01 4.039627647346802775e+01 3.909095223911089789e+01 3.980290238720760954e+01 3.909694646052108169e+01 4.035707245003293053e+01 3.871218359485875027e+01 4.228181836110690739e+01 3.965661642474183424e+01 3.914140465339642816e+01 4.071923817283114744e+01 3.789173536737135350e+01 3.927125432329179233e+01 3.956850567251836281e+01 3.818044758087621915e+01 3.807091839981034553e+01 3.928455442937087128e+01 3.880957948985749795e+01 4.062597416058708433e+01 4.038607255680584984e+01 3.983071121890566957e+01 3.917606931688892047e+01 3.888606728414250568e+01 3.969716883698568211e+01 3.884771522037127056e+01 4.016386787262969449e+01 3.900707402825044312e+01 4.001293354715303963e+01 4.228557180285247341e+01 4.059104687099472386e+01 4.161706930215766675e+01 4.169231612520835029e+01 4.242107394367776863e+01 4.130018729417966483e+01 4.298495733855931888e+01 4.110424460241856792e+01 4.202830164696700876e+01 4.092177795179909339e+01 4.148539181957261945e+01 4.145497406963468023e+01 4.190507233257186215e+01 4.240395853670815995e+01 4.317056747388505045e+01 4.261111247443425754e+01 4.230473181941955119e+01 4.248560089654404948e+01 4.398850848808380221e+01 4.299638465542147259e+01 4.426073005079948075e+01 4.331986992264057079e+01 4.168093434203943559e+01 4.406533920666312554e+01 4.279760714625746942e+01 4.410147703960474530e+01 4.255016045123666402e+01 4.433935472555771895e+01 4.264562037387190685e+01 4.289207296874320008e+01 4.299756033530055532e+01 4.362144859229146476e+01 4.204562131195798713e+01 4.309315549576001558e+01 4.288783082870072150e+01 4.339352025142947156e+01 4.187760272191701461e+01 4.369197701960974456e+01 4.239632001922098681e+01 4.402206556875805177e+01 4.438711059442271534e+01 4.481651252012142095e+01 4.179589599274088130e+01 4.188175215831393672e+01 4.271962147408891042e+01 4.090831765096029926e+01 4.166773974648558010e+01 4.316250996775245596e+01 4.344230915682242511e+01 4.308018074916876827e+01 4.426956107717256828e+01 4.552281284558466723e+01 4.477960381042520055e+01 4.464932027503337508e+01 4.159958206023549820e+01 4.497849149131837265e+01 4.686183818016241531e+01 4.630339649661879520e+01 4.470427353380162572e+01 4.400398638153458108e+01 4.466170300797768533e+01 4.465426227796859848e+01 4.518639131608782122e+01 4.502248944062363734e+01 4.316614276855626997e+01 4.306676711491530796e+01 4.566784407772173893e+01 4.431294771722512849e+01 4.584456831376895281e+01 4.187699397466037965e+01 4.419624708831637605e+01 4.507658539098144956e+01 4.317375605855986720e+01 4.429431330559577873e+01 4.285646984196269216e+01 4.585888966929532984e+01 4.738607777267946375e+01 4.526568636553082570e+01 4.337730059378601766e+01 4.434730944683131781e+01 4.436581318986408462e+01 4.136322799367523828e+01 4.444351504269695141e+01 4.165332905211726455e+01 4.360532095495575788e+01 4.058484091692822204e+01 4.497937083579673612e+01 4.306888938313412751e+01 4.225426841572288339e+01 4.251196069852603898e+01 4.315318085998941200e+01 4.477592084086796120e+01 4.514214082116787807e+01 4.434032404464596766e+01 4.356568399322525664e+01 4.279075474551328284e+01 4.474342093305016732e+01 4.684009834316641019e+01 4.503687646810679013e+01 4.367073858329903402e+01 4.271951219060152027e+01 4.412634897893614294e+01 4.249190455770732910e+01 4.593635141415109047e+01 4.422854544694636303e+01 4.434680950925490350e+01 4.469193845603272308e+01 4.436117414062820075e+01 4.348089009614697886e+01 4.380316816895546594e+01 4.244196261954824223e+01 4.493501458223279599e+01 4.332824620583507880e+01 4.436397908632347509e+01 4.318948758264606624e+01 4.440913250941288481e+01 4.339298415219172256e+01 4.489832232284617675e+01 4.372385983618012517e+01 4.341638111738077299e+01 4.475371088412350673e+01 4.665507013264463154e+01 4.651634954085313467e+01 4.245089155994391206e+01 4.403403652662156986e+01 4.386027687083486626e+01 4.398755066762758759e+01 4.290394090383250614e+01 4.637840857603463007e+01 4.589473191528838214e+01 4.459630404999351327e+01 4.555432948633233536e+01 4.279215167925425334e+01 4.572808281804132946e+01 4.499813889318930649e+01 4.418601638419991673e+01 4.449839147804230066e+01 4.386379401650565057e+01 4.469845546771905731e+01 4.533410652807956609e+01 4.530272868258357022e+01 4.257885182438864291e+01 4.458798020074380730e+01 4.430634075745624045e+01 4.331988913699777299e+01 4.314226329307329877e+01 4.419700690853488112e+01 4.394983578918630229e+01 4.333143929856672827e+01 4.439581889657878122e+01 4.419990515777505635e+01 4.225795131568096963e+01 4.259133330264852901e+01 4.342359456503837123e+01 4.289770725065583434e+01 4.485494190491451150e+01 4.283967600752248472e+01 4.237218385080408467e+01 4.141933272675373701e+01 4.105364595414627615e+01 4.310451345702509229e+01 4.210227401256521063e+01 4.198133460621341584e+01 4.445383551164765379e+01 4.035985436447918318e+01 4.349709688120914564e+01 4.338888465395130112e+01 4.186124948406410340e+01 4.247912271975349796e+01 4.267411908113236763e+01 4.180965805054020734e+01 4.193316756121737399e+01 4.115303630512054411e+01 4.186346881362768357e+01 3.982437597616421954e+01 4.293963156681710558e+01 4.239585990309807073e+01 4.109767032283635046e+01 4.301532852338516477e+01 4.160771324674383465e+01 4.025925856393737234e+01 4.084749481349923173e+01 4.263917488128255684e+01 3.945921593842071218e+01 4.155212299301907564e+01 4.026892088199537767e+01 4.119980836598153218e+01 4.088463327772072375e+01 4.018819794219334796e+01 4.193425120785362736e+01 4.349041730333784272e+01 4.155023994935028497e+01 4.133457176077863693e+01 3.980094484830974011e+01 3.959875593555639739e+01 4.028681403370517700e+01 4.053900316604359944e+01 4.007820273336212580e+01 3.900256573752172784e+01 3.809857139873235354e+01 3.806715175614107238e+01 3.796856908303166023e+01 3.512273344786915175e+01 3.908541630704544900e+01 3.646067712267743843e+01 3.663668870158442559e+01 3.849238528880858468e+01 3.935621062660879943e+01 3.906801736537257597e+01 3.842042302571578460e+01 3.767438793654522300e+01 3.930823212236470710e+01 3.706073039070273722e+01 3.659943778950948712e+01 4.081155810879532453e+01 3.808935574332271301e+01 3.619409017067376766e+01 3.590785655146083855e+01 3.813817199292129345e+01 3.885084666773296647e+01 3.619130049560300222e+01 3.846044414837455605e+01 3.855281525284986088e+01 3.883784670300344999e+01 3.843043434044006545e+01 3.707900099790034432e+01 3.922878965074436053e+01 3.849290058418443294e+01 3.726521451988782019e+01 3.736262396413410158e+01 3.823142129078973284e+01 3.864707289006385338e+01 3.633208386265288681e+01 3.598263491148076554e+01 3.838640315671674585e+01 3.846465757780999439e+01 3.911892748295313993e+01 3.864206523876921295e+01 3.824087288686679642e+01 3.936155253396561449e+01 3.704471011923200763e+01 3.805319975981721115e+01 3.850326727490745071e+01 3.740758674344273516e+01 3.688647949618775357e+01 3.896668988337544448e+01 3.829875418962146227e+01 3.908352314256861604e+01 3.877406213412645286e+01 4.047946750199834298e+01 3.859430233974827473e+01 4.013109369972970342e+01 4.204998692681866856e+01 3.919559750192275516e+01 4.143949817355592558e+01 4.160775647750745776e+01 3.994020914941073386e+01 3.845489316195343577e+01 4.070937299816463195e+01 3.789482130932445614e+01 3.974134179604600803e+01 3.973205697066869391e+01 3.875644186734530905e+01 3.887161978927414907e+01 3.960904159580704231e+01 3.829551991676334666e+01 3.995219397467898403e+01 3.902967658829736308e+01 3.794407770874191499e+01 3.621919250905293097e+01 3.892380843289831915e+01 3.896989401420851351e+01 4.141224390628252650e+01 3.974085521516680330e+01 3.809640982288571820e+01 4.040736147884721419e+01 3.766374794928202618e+01 3.874440802784802429e+01 3.857236728080125943e+01 3.909798831152083665e+01 3.831411829705003669e+01 3.962610686102441093e+01 3.841538384456686117e+01 3.965729527740328564e+01 3.904074115096968711e+01 3.999750681457661727e+01 3.756697935299771274e+01 3.884735820955132368e+01 4.056327264408816546e+01 4.139486463850440856e+01 4.116853117054069600e+01 4.076355481322122642e+01 4.241637707153184778e+01 3.817813943752507555e+01 4.138795769946832337e+01 4.225456148629935171e+01 4.191531343544706800e+01 4.117040284202769129e+01 4.347578598034370145e+01 4.301786557751068329e+01 4.430810364727574324e+01 4.392589239259558553e+01 4.411462284382494659e+01 4.274660327122253278e+01 4.431560781033480367e+01 4.523270512302191548e+01 4.430430670635081469e+01 4.388630046341997115e+01 4.476162967755116284e+01 4.443283975927265317e+01 4.595526177729175288e+01 4.329772170194834047e+01 4.388974346083761446e+01 4.539334009502697853e+01 4.181050677942847216e+01 4.290239914886386430e+01 4.173122201580380874e+01 4.461878568411945167e+01 4.260867162687567600e+01 4.401815808537515551e+01 4.330446419200931274e+01 4.528223604395729041e+01 4.561585377981694478e+01 4.418755566169963345e+01 4.429687105485844256e+01 4.410297815515595943e+01 4.655127887564059108e+01 4.602702939428436935e+01 4.266141552171393414e+01 4.186801037264997660e+01 4.034745151239596339e+01 4.204032119746481300e+01 4.444845526122357882e+01 4.202336270565167808e+01 4.306285128797378547e+01 4.151038089679784093e+01 4.226977067893704998e+01 4.295305789376342886e+01 4.090427374602473520e+01 4.274959275721212038e+01 4.295857845895178428e+01 4.177916169410865166e+01 4.187393623956059230e+01 4.269344010631599673e+01 4.183709323638094446e+01 4.331283841376473021e+01 4.340933768228198630e+01 4.229451540254268593e+01 4.397210815994759514e+01 4.524815504275107259e+01 4.149099344686211310e+01 4.301076300375934380e+01 4.337211199228089953e+01 4.238703922887419395e+01 4.505061561096810152e+01 4.354269425798123194e+01 4.374428813011511608e+01 4.733636672417333813e+01 4.444803902242297511e+01 4.735560197963225448e+01 4.446603427982140033e+01 4.487240544694761013e+01 4.545373446570349074e+01 4.489651477780844857e+01 4.636578222746770450e+01 4.188554841576713272e+01 4.409774386821896996e+01 4.483962097477419206e+01 4.536276869328700911e+01 4.288251309667573707e+01 4.469264914166880232e+01 4.529029565731738671e+01 4.464490107854012990e+01 4.560779054430283708e+01 4.479422803143123843e+01 4.460560402373322120e+01 4.581239771790800575e+01 4.646535206770462167e+01 4.505424694516503337e+01 4.461119150773676267e+01 4.556858652900975670e+01 4.399607425472812849e+01 4.560052165367096677e+01 4.588849865191282618e+01 4.504484200184003129e+01 4.487075629490269790e+01 4.481489307868941552e+01 4.537291504349308724e+01 4.480222245252437574e+01 4.427233281070473225e+01 4.643031099914153970e+01 4.690440563555981868e+01 4.633476415193297271e+01 4.541948587534530191e+01 4.703621771865704204e+01 4.430904897005001430e+01 4.575738794430917977e+01 4.606391937048249474e+01 4.761021116422936217e+01 4.558501897752917387e+01 4.370085125342182408e+01 4.358333908912960197e+01 4.731010445583488888e+01 4.503158596973657524e+01 4.700659992005468268e+01 4.763647293785989234e+01 4.557908800896642276e+01 4.699575971731670876e+01 4.624347142071917460e+01 4.620036269208408442e+01 4.696623247466155959e+01 4.619546262736855624e+01 4.902051593022799381e+01 4.818284669761693806e+01 4.707585027492901730e+01 4.842408783035479303e+01 4.891882703683432965e+01 5.030342879395471556e+01 4.888913749477465132e+01 4.806015527054906045e+01 5.170445323252392456e+01 4.711272466870730824e+01 4.790753465738995942e+01 4.686872877694731443e+01 4.751958695190273829e+01 4.820407995211405705e+01 4.867238285424716793e+01 4.666010093748569432e+01 4.794497307661281837e+01 4.752509977478467107e+01 4.755639189482701568e+01 5.001481076020442629e+01 4.765537343931800507e+01 5.043219048818568950e+01 4.748441433008655821e+01 4.771034634313255651e+01 5.037621353693029391e+01 4.779849295257680808e+01 4.913209726375313835e+01 5.013055018399988683e+01 4.923370168838840755e+01 4.995128321203948474e+01 4.963545127750684571e+01 4.907391218293768276e+01 5.081185989737649322e+01 4.602764330538636983e+01 4.776119084070838738e+01 4.412284210264170525e+01 4.731505493853200051e+01 4.662113412558929326e+01 4.617078611849039760e+01 4.831343113860528149e+01 4.803409496838146708e+01 4.556712869109129116e+01 4.604147752434418095e+01 4.599520078997148431e+01 4.626879822592715641e+01 4.601886424181727619e+01 4.644545002321071081e+01 4.495120469747261183e+01 4.738987133635627913e+01 4.749819403425637176e+01 4.928225394616491428e+01 4.523198533811528677e+01 4.783674283471872712e+01 4.690902349785950776e+01 4.683592727358308139e+01 4.877897016628401872e+01 4.795383401198161977e+01 4.656940058585727371e+01 4.538647334205070649e+01 4.748806917522852444e+01 4.705826024919885953e+01 4.676453913877083579e+01 4.592102543986969465e+01 4.752020900551301708e+01 4.794723108601312589e+01 4.823808589707407180e+01 4.689518229630283486e+01 4.633793171243311093e+01 4.824376438078697760e+01 4.785646658681579169e+01 4.684010645070783596e+01 4.611070393167914716e+01 4.728310008907495643e+01 4.696823744636163411e+01 4.647054099931725801e+01 4.725787858812669384e+01 4.686348543363920527e+01 4.700337072783563030e+01 4.634798283317211798e+01 4.635177653557123278e+01 4.619103659754098601e+01 4.602799149071041285e+01 4.587744845166930929e+01 4.751301925650185609e+01 4.491333141248514238e+01 4.691739256674348724e+01 4.565130905782738324e+01 4.421812747400694121e+01 4.584225466873073174e+01 4.229215776879561162e+01 4.462552715909113488e+01 4.431816050882572000e+01 4.374965179902942936e+01 4.562487709551238879e+01 4.691805986473509904e+01 4.473299477445421246e+01 4.443846179938836372e+01 4.365443754446031477e+01 4.407397267949939135e+01 4.382844498003365885e+01 4.347332785193130889e+01 4.540869845378438185e+01 4.652920418539301295e+01 4.723373960612438083e+01 4.387046347625094000e+01 4.474271786258145767e+01 4.621129022929665808e+01 4.655802064928847273e+01 4.880743775111695015e+01 4.560274847510558516e+01 4.803900602098820372e+01 4.477836641657436445e+01 4.653600900432617493e+01 4.611823324455657769e+01 4.606789573005328009e+01 4.779193722906882158e+01 4.642952697726752831e+01 4.515310213725987865e+01 4.571295227622080404e+01 4.596886657379172192e+01 4.650091677276045488e+01 4.666169349641887720e+01 4.484352727387409487e+01 4.552004667608719757e+01 4.708247519844612583e+01 4.577174344353426250e+01 4.713148043628169148e+01 4.813668967516351671e+01 4.736976092949642236e+01 4.543924311355026191e+01 4.519381541233874344e+01 4.663027693255488515e+01 4.811525639399374654e+01 4.599235223394263272e+01 4.278780269041195794e+01 4.791679228024330683e+01 4.682281222663361575e+01 4.593094496828130247e+01 4.706486101703641367e+01 4.676546017949008416e+01 4.939455568810123509e+01 4.934698905298581195e+01 5.064606217859347481e+01 4.900158104645162638e+01 4.848299165645649111e+01 4.740634314012072537e+01 4.783823217843443132e+01 4.872481374049785785e+01 4.980194141740570757e+01 5.203263480716809397e+01 5.046114288765008382e+01 4.793569678406947787e+01 4.850926653060085414e+01 4.791840330709614904e+01 4.910175040152527259e+01 4.736741688655416027e+01 4.988861448823383427e+01 4.842016914435931341e+01 4.993847441833212031e+01 4.902278653445623036e+01 4.830013649682405230e+01 4.898019373810515020e+01 5.182627578799837664e+01 4.859457834416519262e+01 4.780182530023037657e+01 5.162869352225448694e+01 4.714329861844372971e+01 4.890909327849237087e+01 4.942392722671611693e+01 4.888319233872431369e+01 4.851186928501641660e+01 4.953330317620398660e+01 4.720186745089976199e+01 4.892179544090809884e+01 5.067283386348074004e+01 4.904139691753776020e+01 4.653387711534997351e+01 5.024554997287516045e+01 4.897061148591902935e+01 4.942399935310182002e+01 4.860739482040800397e+01 4.979269475667422995e+01 5.076459618826025633e+01 4.719339879542155103e+01 4.639659615807086368e+01 4.625450879249761726e+01 4.662541020395324409e+01 4.809422137661152163e+01 5.100269361826487113e+01 4.775692665453730257e+01 4.991271151797054983e+01 4.825129170586923522e+01 5.048853481372037777e+01 4.704984895680949819e+01 4.880391080079764521e+01 4.864968770788951957e+01 4.816271668482755075e+01 4.812512640620273885e+01 4.799263871156456673e+01 5.071791014131649433e+01 4.941422589365720341e+01 4.814799545390619073e+01 4.832396570975223682e+01 4.554691734103819556e+01 4.654032082154685668e+01 4.722578768927063919e+01 4.784317636354867176e+01 4.736135418508340678e+01 4.683136955879908214e+01 4.648591252305330812e+01 4.515173672673366667e+01 4.675273114748178216e+01 4.422871129382582467e+01 4.481692946352140439e+01 4.596677764300605418e+01 4.401133005587152525e+01 4.517399069767696318e+01 4.449537972069749259e+01 4.528640138812650662e+01 4.372507964918614931e+01 4.387456447366838574e+01 4.660542503038839612e+01 4.494413727009911241e+01 4.309036518784915870e+01 4.593863975796495680e+01 4.484223464666384729e+01 4.418821583647054041e+01 4.378946889246083174e+01 4.770846768565978380e+01 4.496989092595087101e+01 4.702587790888343733e+01 4.379688903235795294e+01 4.534120756808220420e+01 4.350835126046127499e+01 4.476978373491765950e+01 4.615204957406355391e+01 4.450316419130511036e+01 4.838975834785600227e+01 4.493159842037823637e+01 4.607363717484168575e+01 4.413194964428088696e+01 4.724057866475996548e+01 4.520122016041641899e+01 4.665210468576275815e+01 4.486560821398136767e+01 4.629023135060789684e+01 4.621643118459271449e+01 4.529266129587254142e+01 4.870450104309971096e+01 4.699142428770522173e+01 4.564672722658439596e+01 4.709860943776910602e+01 4.856918833475991448e+01 4.785958168157365833e+01 4.723304976825811252e+01 4.835590738522975585e+01 4.761847160912572008e+01 4.849565935862563038e+01 4.740871842563348082e+01 4.940750391144992903e+01 5.085028870624727659e+01 4.835660222798552610e+01 4.987060269548264557e+01 4.743670730667229662e+01 4.868577500189716289e+01 5.050463069545745043e+01 4.603152974224125416e+01 4.811495564687538007e+01 5.038903106227468243e+01 4.857372887677050954e+01 5.147388893671254095e+01 5.201952769406605626e+01 5.319936414986473494e+01 5.014661546946881288e+01 5.009760895702537908e+01 5.062541900845068454e+01 5.123083392033232997e+01 4.945048136276756878e+01 5.204355706387723757e+01 5.083790323253927568e+01 5.431703755796687716e+01 5.391217717478716054e+01 5.330872194873892767e+01 5.073781423618888908e+01 5.260647395706624962e+01 5.233909844305323134e+01 5.184655610761298306e+01 5.033487160987704101e+01 4.924742592290833443e+01 5.259820006247741730e+01 5.322438485784492457e+01 4.964283167078017556e+01 5.222210722843247055e+01 5.204255710185367434e+01 5.080395738478173939e+01 5.009896616027414495e+01 5.083806247741315332e+01 5.197251393150265386e+01 5.387669526255619701e+01 4.993534326318765437e+01 5.280790022783545368e+01 5.320346290622298824e+01 5.300814970019558103e+01 5.286104797523148591e+01 4.998395790011637274e+01 4.858446627852832478e+01 5.374587569612570803e+01 5.078721046537250317e+01 5.068037428756431950e+01 5.064066569278233487e+01 5.212875590620092225e+01 5.410591832795945777e+01 5.212486014803604206e+01 5.004988002295554139e+01 5.105606911031061657e+01 4.842646324884323406e+01 5.027426899475675270e+01 4.961014258914745056e+01 4.949144414263538039e+01 5.172045622638929530e+01 5.024986091468744576e+01 5.104127458014359320e+01 5.209214349810152811e+01 5.043548591807189752e+01 5.007147092963219137e+01 5.050062254991607347e+01 5.360696802995204990e+01 4.889333669489519707e+01 5.060272200437439238e+01 5.150697532051488281e+01 4.895565061141380880e+01 5.080424510243773994e+01 5.236576235630808185e+01 5.099881827119990163e+01 5.170519238962091180e+01 4.977861527501715244e+01 5.214221844091488833e+01 5.123096578647410126e+01 5.256143770962140849e+01 4.948871504085634143e+01 5.015795385560415554e+01 5.505238165231776293e+01 5.109955140091266657e+01 5.199442765301186853e+01 4.996162153430150710e+01 5.011895546688639769e+01 5.082377976918441220e+01 4.943790501824480543e+01 5.075084400792286488e+01 5.007970180966878360e+01 5.071170579438669535e+01 4.955145230763287145e+01 5.084179514885673967e+01 5.250528071452986012e+01 4.975773820118649837e+01 4.716472662412345329e+01 5.293616274199131055e+01 5.306362981338281770e+01 5.135727571348266451e+01 5.094116926426836756e+01 5.057290801331214425e+01 5.079268125713435467e+01 5.037279749887610336e+01 4.986894992726835341e+01 5.027333060156399114e+01 5.005276695506313445e+01 5.151087141755898102e+01 5.276168817076413120e+01 5.031602591290048565e+01 5.106840688622217073e+01 4.899106664129728017e+01 5.054657382091006923e+01 5.069991926303841012e+01 5.042162435827125933e+01 5.021441757222356728e+01 5.244145240762410509e+01 5.188823265772632709e+01 5.088607043696548971e+01 5.104827174800252720e+01 5.111439035138715070e+01 5.049212339483390366e+01 4.970531334536787682e+01 5.144095564738490367e+01 5.207995144767058804e+01 4.939897820027637465e+01 5.059687299010558803e+01 5.157774477948295555e+01 5.141380694417699004e+01 5.060435076359757289e+01 4.996836124058108908e+01 5.103354555662872372e+01 5.440174066918903151e+01 5.156031836411428770e+01 5.722108621852189714e+01 5.381874338473333097e+01 5.375640167351725296e+01 5.302189452268138581e+01 5.287004229468951877e+01 5.253524242254626841e+01 5.261583613394945047e+01 5.296585001028775253e+01 5.322563147954026874e+01 5.267592663509268647e+01 5.275859841214289503e+01 5.520505663139439889e+01 5.213386880276716795e+01 5.383130233103341311e+01 5.292966086112065227e+01 5.289261817402385901e+01 5.290643347650505746e+01 5.494332166016435792e+01 5.106705281820305231e+01 5.230140692492221177e+01 5.262520549483610921e+01 5.358370992424975299e+01 5.136034328232990731e+01 5.234463346442542075e+01 5.260411346742174743e+01 5.255953990928985320e+01 5.352156426338702744e+01 5.393191586838480589e+01 5.098086895227908855e+01 5.261525951699577774e+01 5.211477220920514952e+01 5.202812458504632076e+01 5.192413986321381003e+01 4.977454930805958355e+01 5.275133916104390153e+01 5.195094777865219271e+01 5.130976816048047340e+01 5.239278966319383812e+01 5.349452677422762292e+01 5.334475563642710227e+01 5.096545548616131072e+01 5.104763022818331564e+01 5.402834747976093865e+01 5.160911614053503627e+01 4.956694601399906475e+01 4.910237047511104436e+01 4.987077418565965559e+01 5.075679833500627325e+01 5.045413732998986234e+01 5.073759863633554801e+01 4.956460479022099719e+01 5.207566050624134135e+01 5.115754679730778776e+01 4.983631834447630382e+01 5.186485204856919751e+01 5.013443702602926066e+01 5.042251876330178106e+01 4.861769990478219938e+01 5.086160730793682205e+01 5.186903589769029566e+01 4.992396546331353591e+01 5.056668481803585991e+01 5.232401972540634461e+01 5.277225617717056139e+01 5.131629908964391973e+01 5.073018722419291748e+01 5.223495149033389851e+01 5.179800099233430188e+01 5.153692075809524198e+01 5.250154492790962735e+01 5.126883138936450734e+01 5.332042045421020049e+01 4.916317694639240443e+01 5.189429174837773218e+01 5.149362774547517319e+01 5.066984791376933117e+01 5.374834797484270865e+01 5.312978729467400996e+01 5.290620135096480681e+01 5.310688076563373272e+01 5.645593623051888699e+01 5.356551628522642261e+01 5.529675753721512166e+01 5.152144316202362972e+01 5.598818623909324543e+01 5.331144503746828178e+01 5.472637092119786928e+01 5.471296217771448767e+01 5.486761184238667255e+01 5.439997708336292703e+01 5.541527516910792173e+01 5.005886522606320455e+01 5.387695874822596664e+01 5.399792483238931595e+01 5.275160279147083742e+01 5.401237930460178660e+01 5.213558788405428146e+01 5.421045506692163229e+01 5.273234882826950098e+01 5.518162196486686355e+01 5.343374678516896381e+01 5.402500359002508645e+01 5.394683472183393036e+01 5.527615582991318632e+01 5.380743605343271696e+01 5.344924238784698645e+01 5.267776688059554857e+01 5.456609009595675985e+01 5.394553233187071584e+01 5.109542723791286534e+01 5.463198569617622979e+01 5.402452564506848631e+01 5.335805651408917782e+01 5.449217198916677773e+01 5.196706063594639602e+01 5.329715722360667485e+01 5.570259934871790364e+01 5.486124278100501783e+01 5.267778951325593795e+01 5.339735199679240907e+01 5.391618455563577328e+01 5.519032706275536526e+01 5.388617429130714243e+01 5.537228003448637281e+01 5.489131690825642096e+01 5.743493879117129097e+01 5.546134199585393532e+01 5.689016366227710364e+01 5.536136438061659959e+01 5.398227661025856605e+01 5.504515128059114204e+01 5.492913212032173931e+01 5.284730165179008310e+01 5.394061989894266418e+01 5.630747629060032011e+01 5.266155822247436191e+01 5.248147870604108078e+01 5.127961824541292657e+01 5.189521872676433389e+01 5.412087860278403895e+01 5.363799566106234806e+01 5.406128938122881777e+01 5.389880700584057394e+01 5.590223379387803959e+01 5.348296976136288094e+01 5.549009496866612068e+01 5.186351303005264413e+01 5.168387988706463432e+01 5.357007588562719747e+01 5.320798529452635961e+01 5.289361989628935135e+01 5.268715121908839905e+01 5.217586172853949478e+01 5.476925826082374726e+01 5.425843409759725233e+01 5.185593903968963758e+01 5.320988544631303085e+01 5.180994136896268998e+01 5.602437930010142964e+01 5.798774937366581383e+01 5.610839220642397862e+01 5.668570191663740587e+01 5.362358571671902752e+01 5.534984469482226643e+01 5.663154742519714091e+01 5.525239442356485853e+01 5.808353881140047292e+01 5.821601562229716365e+01 5.794760414893141842e+01 5.638618478210656804e+01 5.841224087472291160e+01 5.404817247993878482e+01 5.734309180429567476e+01 5.707199886666005995e+01 5.585281959944367003e+01 5.562621644579245839e+01 5.690982042170782762e+01 5.739365721296835687e+01 5.584570442003735025e+01 5.671434895852924285e+01 5.651160581160088014e+01 5.637199092389496258e+01 5.726807073887336941e+01 5.379282310819511537e+01 5.583261220214138376e+01 5.652139179394654889e+01 5.810902694086295384e+01 5.865468715429106084e+01 5.958622966206183946e+01 5.881419481318172160e+01 5.772727582353580544e+01 5.858605607965424156e+01 5.734290396724074412e+01 5.832199984725252762e+01 5.823463428624343408e+01 5.733198896465329852e+01 5.609872503326027982e+01 5.819790223070775426e+01 5.653261213313545852e+01 5.532231117820633415e+01 5.786630286377823751e+01 5.470217065144277058e+01 5.795209874568965347e+01 5.627855843401057712e+01 5.692219466768519709e+01 5.481343430834515829e+01 5.487749581395058129e+01 5.584044322652079018e+01 5.323395013174486223e+01 5.753284882956296542e+01 5.683721817370261675e+01 5.476643781653617538e+01 5.577536527497596097e+01 5.683451219756458528e+01 5.311819750162100462e+01 5.828491602119510162e+01 5.532561546224997784e+01 5.506654724786486810e+01 5.520720108494046485e+01 5.655675631239525103e+01 5.531604333020460729e+01 5.857928617607631594e+01 5.432100878571419145e+01 5.338171262382211779e+01 5.376007733206500916e+01 5.206608807145069306e+01 5.362989401984519588e+01 5.458568128698301081e+01 5.561403965114782011e+01 5.405657676792187516e+01 5.494856414386303811e+01 5.269179652828111671e+01 5.803629303268346717e+01 5.620554539607235256e+01 5.426161029190794238e+01 5.506600850088088350e+01 5.340272967924581593e+01 5.480341247554285644e+01 5.370087654976232017e+01 5.509623360085905119e+01 5.423177280193372241e+01 5.396159687948272676e+01 5.720086501377215882e+01 5.459021810756795645e+01 5.561944097348043670e+01 5.714794638114656777e+01 5.646009647089411487e+01 5.844694463932840733e+01 5.502119948556262585e+01 5.889631622122233523e+01 5.932332025636102912e+01 5.625856851079174703e+01 5.929128178594161369e+01 5.818743323489750452e+01 5.944628459474385807e+01 5.729483885111706343e+01 5.565750196048846021e+01 5.752779999106802222e+01 5.609463202008431892e+01 5.630100197532645723e+01 5.677939895577129903e+01 5.612932254148963551e+01 5.778688267214432273e+01 6.052021569249513533e+01 5.631146434262917211e+01 5.700012711802590104e+01 5.711400632214067485e+01 5.603061118986287426e+01 5.962119713791712883e+01 5.680892303652044006e+01 5.697157026909253830e+01 5.801332492688508324e+01 5.515459226203341103e+01 5.571759678951641348e+01 5.743620441024177836e+01 5.881600176908796129e+01 5.614608191761419675e+01 5.722430235959857470e+01 5.688519530823442949e+01 5.786530679367257335e+01 5.766670554745330435e+01 5.651530061078607048e+01 5.725543782739501353e+01 5.883013462415487993e+01 5.833281797780497868e+01 5.681431546116706244e+01 5.755496858391718007e+01 5.497256585166111620e+01 5.602414996391151192e+01 5.688445349570641696e+01 5.651838418137775477e+01 5.567442023240580085e+01 5.852023113782158958e+01 5.632483502013239018e+01 5.684461115209346360e+01 5.556205218587982131e+01 5.727680915369813164e+01 6.002250740187749756e+01 5.672517082422395163e+01 5.408422648411821854e+01 5.762199027741298352e+01 5.697877656747805730e+01 5.525629007150223515e+01 5.660594166580684572e+01 5.634761880500997933e+01 5.801175112897055897e+01 5.500816239621362769e+01 5.769789265129926292e+01 5.793530942351134172e+01 5.707240548588370643e+01 5.538955074242333154e+01 5.968409276423052034e+01 5.687160699384854468e+01 5.607297484252271147e+01 5.884984932375607514e+01 5.564302093146124406e+01 5.589376438085692911e+01 5.730190977956608833e+01 5.477534018120977066e+01 5.716725169860077926e+01 5.693940419259949692e+01 6.142556829726748902e+01 5.735010469890542595e+01 5.697143102612341892e+01 5.628335725675086820e+01 5.810276062039194755e+01 5.924317922535978198e+01 5.798295589861303512e+01 5.612646684207009429e+01 5.572653889459517274e+01 5.613513191818174874e+01 5.725253462058014975e+01 5.732072476654464310e+01 5.347213420933051253e+01 5.607643044946693323e+01 5.572449470262780835e+01 5.589229879534074996e+01 5.771911883895635498e+01 5.767391731110689079e+01 5.797352935701955090e+01 5.700734089207491451e+01 5.953986980238361326e+01 5.892954421830238232e+01 5.937389106469771605e+01 5.951722829179735896e+01 5.846346271145726092e+01 5.672205911647692744e+01 5.758536821432781494e+01 5.762761834994486776e+01 5.930017260979526128e+01 5.761638176403488387e+01 5.787009966058673882e+01 5.591821596856714649e+01 5.749496461776670486e+01 5.635490659902431076e+01 5.668503654130344671e+01 5.835603729806040008e+01 5.743828127732479771e+01 5.603855431012291177e+01 5.752684946940890853e+01 5.538401731521205562e+01 5.601005663670344603e+01 5.718882811729037741e+01 5.598881676402213969e+01 5.690886980579306709e+01 5.493139365330872437e+01 5.774793921975552280e+01 5.767173586678470087e+01 5.725993283015225188e+01 5.609140532381245947e+01 5.901235516610697118e+01 5.658321258903866635e+01 5.597628582889554139e+01 5.657394264414484297e+01 5.685975746420125176e+01 5.595804477064180560e+01 5.615602263396127114e+01 5.757870969183662879e+01 5.695160797417894827e+01 5.483938799430676880e+01 5.585476673832127403e+01 5.657603081617432395e+01 5.763186929751473997e+01 5.611068914268845020e+01 5.815589951342711572e+01 5.192052877751808637e+01 5.650503533019829661e+01 5.678214810170554472e+01 5.767074656158373358e+01 5.928821538205050246e+01 5.801465488069229082e+01 5.925240575122179365e+01 5.738852180541498882e+01 5.862407216627818940e+01 5.873210972003497687e+01 5.615142126038774251e+01 5.788706401070142959e+01 5.835117374146528846e+01 5.665110337297077336e+01 5.730530429635334855e+01 5.731148879798488593e+01 5.718231867873534213e+01 5.669717791166629439e+01 5.395091168481480537e+01 5.561241025702992857e+01 5.905296244328298627e+01 5.712845463618922537e+01 5.438730782024649812e+01 5.491651119108178847e+01 5.705631321031392389e+01 5.473180104997650375e+01 5.265433968805604792e+01 5.636369238280400396e+01 5.293809604664578927e+01 5.642140690282826654e+01 5.451928091858614067e+01 5.817718538827286068e+01 5.606837568309097719e+01 5.409933336686081162e+01 5.507508341030287369e+01 5.528121663978346589e+01 5.884917150662786156e+01 5.762344295822325080e+01 5.584490291738870127e+01 5.518480000444561284e+01 5.725109486415840365e+01 6.013824567046823688e+01 5.492230702619225013e+01 5.724706739916508269e+01 5.735149280958187035e+01 5.293582118568424022e+01 5.564318417230314395e+01 5.522294149255571938e+01 5.621686641128460593e+01 5.721557674900142132e+01 5.636742153251481824e+01 5.775291277958076819e+01 5.604504063595524599e+01 5.518847729897015597e+01 5.387809967009837209e+01 5.654044589601543436e+01 5.484441283805763589e+01 5.488141894088744976e+01 5.357174138807715025e+01 5.497151447378146827e+01 5.381781083765140039e+01 5.624521115000755600e+01 5.316728217902348064e+01 5.236786361551099844e+01 5.294544307026683327e+01 5.257368752687394675e+01 5.510915276727780565e+01 5.526426819657480394e+01 5.285129983094427786e+01 5.333615673802421497e+01 5.494108331932737599e+01 5.393047630008550897e+01 5.407413498984697497e+01 5.507710779643051069e+01 5.440329616547970204e+01 5.732180178519144675e+01 5.305252451823986348e+01 5.622106242799255682e+01 5.833490718059180580e+01 5.549329836561397400e+01 5.484730062242169879e+01 5.790926247972598162e+01 5.677218986285281233e+01 5.467874421351667280e+01 5.764240045651386879e+01 5.604678999644192317e+01 5.407410672449377387e+01 5.591929916324352234e+01 5.485253743507415436e+01 5.395661531136990163e+01 5.688808228332710115e+01 5.636051012312883302e+01 5.653983021790844532e+01 5.447564497188437116e+01 5.482351948629474236e+01 5.731604464198311177e+01 5.496988174898993407e+01 5.621602542930890678e+01 5.422570572502181108e+01 5.427975582338772398e+01 5.417081650349840771e+01 5.470577993193189315e+01 5.519524943768650616e+01 5.627788292821789895e+01 5.641833092851996412e+01 5.582023360768956621e+01 5.355998969346683936e+01 5.587308215061153760e+01 5.570146516533760206e+01 5.637031526594235231e+01 5.612667155858427037e+01 5.546736641641319210e+01 5.469843328760478585e+01 5.454717880647937989e+01 5.694539806594348619e+01 5.863070418883909696e+01 5.435635688800775256e+01 5.648672500888024928e+01 5.607824076755539977e+01 5.603024601537558880e+01 5.469750851377725098e+01 5.518420763556717645e+01 5.579416168153930045e+01 5.433629026104196669e+01 5.813064004886933844e+01 5.662114945604817251e+01 5.678833193932068468e+01 5.819394025058159770e+01 5.657420127092104423e+01 5.539009218333735163e+01 5.665185241873614075e+01 5.474184984383411745e+01 5.425651199967705907e+01 5.652832803389936345e+01 5.180281621390155067e+01 5.506977505059705180e+01 5.195171736680110541e+01 5.339524493800164606e+01 5.367770809053498482e+01 5.526888740214544526e+01 5.315936812971602166e+01 5.149737183515859584e+01 5.063697674768150137e+01 5.178916112930146198e+01 5.306235393216609708e+01 5.328604117393319939e+01 5.152326082321915379e+01 5.145706268576906695e+01 5.001878698602438078e+01 5.443542474046330426e+01 5.304957812755355917e+01 5.123596654827809260e+01 5.109455175831367768e+01 5.158897030318590282e+01 5.273127919450823953e+01 5.028750709407635355e+01 5.126122905547001807e+01 5.332402277106575639e+01 5.419099098878482579e+01 5.328515678340958317e+01 5.345234957069264681e+01 5.000148187769205066e+01 4.997992318733387407e+01 5.270971970556814767e+01 5.145901004507054211e+01 5.117573784399191794e+01 4.856696718506849919e+01 5.091447464054996175e+01 4.871626564800355652e+01 5.118537744980223181e+01 5.133202647489100912e+01 4.991575814263884325e+01 5.168666060018989583e+01 5.173464811256069851e+01 5.025037964096003407e+01 4.951878416914986047e+01 5.180085198972513894e+01 5.013283425389828096e+01 5.355023311031356315e+01 5.247322065596971186e+01 5.330827778513415893e+01 5.258938931992435784e+01 4.970568443327955066e+01 5.141746005987367596e+01 5.274629142700694473e+01 5.264734169009086173e+01 5.184002578266786543e+01 5.130331218137378357e+01 5.120885522485980346e+01 5.188140668627632834e+01 5.064011687919543192e+01 5.161131534458326797e+01 5.059952782067978205e+01 5.272996275424470980e+01 5.341858128524240357e+01 5.192011815496535121e+01 5.210872117572514384e+01 5.239911281961006040e+01 5.148472525650564080e+01 5.143506855239199638e+01 5.295618562411294761e+01 5.229017878750475035e+01 5.368206912157256738e+01 5.055277210269334631e+01 5.269831304983355125e+01 5.280692896166995354e+01 5.257687786928088514e+01 5.252513423490350419e+01 5.226086600857514242e+01 5.512882273449736203e+01 5.355040653609088253e+01 5.270349429586428158e+01 5.359818115045978715e+01 5.310513127675515932e+01 5.146897676114286213e+01 5.366001653544650907e+01 5.128457440917327403e+01 5.082892399175635489e+01 5.021145035042448512e+01 4.962768519534842682e+01 5.085627343663630739e+01 5.202067594353536606e+01 5.123450967566710545e+01 5.181148785418298530e+01 4.922513921827528804e+01 5.320599110342261895e+01 5.161629543382792207e+01 5.259388029236981055e+01 5.095362003115260308e+01 5.194081496096859496e+01 5.363455559061104339e+01 5.309982844778827626e+01 5.236859987268653782e+01 5.242866785048133238e+01 5.310704459789378262e+01 5.285610663195704007e+01 5.247060556851955226e+01 5.350257622251508849e+01 5.153176886245618249e+01 5.200090771736902440e+01 5.386218557346353464e+01 5.194568162744481299e+01 5.174411221450048970e+01 5.089229767250397174e+01 5.146101122567232977e+01 5.156650493532320212e+01 5.278000427324867871e+01 5.135172939123651759e+01 5.290405900143052520e+01 5.511764736307950585e+01 5.325928687273783879e+01 5.115288996016965939e+01 5.539153860264271856e+01 5.231589043907562342e+01 5.224692201112600998e+01 5.339283795244489994e+01 5.243406031837466941e+01 5.240420502194749020e+01 5.412247722411122197e+01 5.500574446925942595e+01 5.231739082732174495e+01 5.283101734147908246e+01 5.616849215701184050e+01 5.466455555209406469e+01 5.732026003294132721e+01 5.489898677657120629e+01 5.700972070608681008e+01 5.572966543976020404e+01 5.647727911446842342e+01 5.500861611236165061e+01 5.461813743660879084e+01 5.543150695706014375e+01 5.388953982689652378e+01 5.356286144626387369e+01 5.386782923079890395e+01 5.530650132408607078e+01 5.436988875771831431e+01 5.634373467492209642e+01 5.483753772528248760e+01 5.610341493883928621e+01 5.356765428978635413e+01 5.756712392225007591e+01 5.680439314062733303e+01 5.352077368075703845e+01 5.719593709559460848e+01 5.601721812068138462e+01 5.731985912499145996e+01 5.590269595182451212e+01 5.516472032631220657e+01 5.538318022242250294e+01 5.734459252670846752e+01 5.587768038159093464e+01 5.799900348061859745e+01 5.652849552187112891e+01 5.501935684218581457e+01 5.695001598471414184e+01 5.713826648825254040e+01 5.262539790211091173e+01 5.503933256276586405e+01 5.671484988013134654e+01 5.578173487303922684e+01 5.626556294971636163e+01 5.516132270614706101e+01 5.547453377863369894e+01 5.524563138686635000e+01 5.717970741296171866e+01 5.609777617249112325e+01 5.587778791016545910e+01 5.660167673785016262e+01 5.772451693805016504e+01 5.712483622150254803e+01 5.688886593895943378e+01 5.476280518465998171e+01 5.654074414580456676e+01 5.601470990094837532e+01 6.054967967972199006e+01 5.828547042292800029e+01 5.886309444067674690e+01 5.988924938978866663e+01 5.778485930660807668e+01 5.884719987188679369e+01 5.976176712259880475e+01 6.006866844685542617e+01 5.467784320688816990e+01 5.829074035991027358e+01 5.909695161664513563e+01 5.721918702574074445e+01 5.598784075963600060e+01 5.589872459164112684e+01 5.521229977725550953e+01 5.694006525443100486e+01 5.972015663746743996e+01 6.023659640630512513e+01 6.022887721258880589e+01 5.868443520319030426e+01 6.143841683627399419e+01 5.797711094449810787e+01 5.689751361907253369e+01 6.018119911042168724e+01 5.792391567592414958e+01 5.721237553842802726e+01 5.815665318447147314e+01 5.782285964605716089e+01 5.933133660309260904e+01 5.955065766013124318e+01 5.776979357895661593e+01 5.608341966180687876e+01 5.626485905154358846e+01 5.692153000009271580e+01 5.646252921049369888e+01 5.595404863429068598e+01 5.937858647128386735e+01 5.950706230136092501e+01 5.527889457919278726e+01 6.121691485079865913e+01 5.858509633369798308e+01 5.763110330237905998e+01 5.719178798140780629e+01 6.191825609554428667e+01 6.215265678511160985e+01 5.887365793911637013e+01 5.943635485142703345e+01 5.911894200119977683e+01 6.091569329239102615e+01 6.020729737924673231e+01 6.239261786407862331e+01 5.902189132606257971e+01 5.955591313323240854e+01 5.862357638625908862e+01 5.711817466439183733e+01 6.001749461410950204e+01 6.113312091483008004e+01 5.776238745781110140e+01 5.908737507947706291e+01 6.003706454579451446e+01 6.016972694272686084e+01 5.771775035786825470e+01 5.739299101130236380e+01 5.693065606515470023e+01 5.768560670472300700e+01 5.650129152194751470e+01 5.611383469557669201e+01 5.671408479316274764e+01 5.891541895203991430e+01 5.612324160570118181e+01 5.822205183954594077e+01 5.941544170740112918e+01 5.574435563715655206e+01 5.728367376741341133e+01 5.742148703272109600e+01 5.540534077662395873e+01 5.617057213597669829e+01 5.676814519396077685e+01 5.500101000874924750e+01 5.837952289986230880e+01 5.707631075234348828e+01 5.827578496206767511e+01 5.575506190573686638e+01 5.900645577102262251e+01 5.609758999335991803e+01 5.368328836055412978e+01 5.632178654652052785e+01 5.747203640733910390e+01 5.872379289392974044e+01 5.843435635906377712e+01 5.650540108089744962e+01 5.825919081156822443e+01 5.769153653584186969e+01 5.667849194878326813e+01 5.743460670280826719e+01 5.296463816279308645e+01 5.443077768806398353e+01 5.545058418716679682e+01 5.686874349535183626e+01 5.568438054642576418e+01 5.549255752690361732e+01 5.803605041109943130e+01 5.819529142394256382e+01 5.664557485363893363e+01 5.546891490703943361e+01 5.668148683993705106e+01 5.710553866564114145e+01 5.655852836902431591e+01 5.698853331056243832e+01 5.835729547720741550e+01 5.659842847998934445e+01 5.926491652491463924e+01 5.596436754464255614e+01 5.218620585268388368e+01 5.481552619710971896e+01 5.396293997883445570e+01 5.528263174693393722e+01 5.684585838466724539e+01 5.367428767692206293e+01 5.489116460330299674e+01 5.415704975071865590e+01 5.432958849538944435e+01 5.329780406067022369e+01 5.583795632988115187e+01 5.384801560586244307e+01 5.135235875785114956e+01 5.461586755361737744e+01 5.412526685343783583e+01 5.086207192129536026e+01 5.307544528119801441e+01 5.091129938318688630e+01 5.259233888683576197e+01 5.168285200917113542e+01 5.100082718964789308e+01 5.117793011269362324e+01 5.048630060152042631e+01 5.003687332752299710e+01 5.315165810164288729e+01 5.015081202896315204e+01 4.834915445139040457e+01 5.069191267118308986e+01 5.035906297314948432e+01 5.087248855508483558e+01 5.032495324999640474e+01 4.797920529438496828e+01 5.086426129407946917e+01 5.234934349942572140e+01 5.091933827435028093e+01 4.895943887118874471e+01 4.932770948651948117e+01 5.540316050502742939e+01 5.140965528975416277e+01 4.771683456487932062e+01 4.819142999126430738e+01 4.972239047194346284e+01 5.077361068949863210e+01 4.880596264922807848e+01 5.087596557208769354e+01 4.871447707739619659e+01 5.005382350904913835e+01 5.041444606114685456e+01 5.180701458860382758e+01 5.195221847798337222e+01 4.948216144798917782e+01 4.924014647794989230e+01 5.089068255740568247e+01 4.934441825508274349e+01 5.052621007651644192e+01 5.372520876231880749e+01 5.217099985130774797e+01 5.189267345038399526e+01 5.014090427660420346e+01 5.136227768172928165e+01 4.986751263222044628e+01 5.103317902242852000e+01 4.975629448317187098e+01 5.102868208324012755e+01 5.098879810305716376e+01 4.915213666157802663e+01 5.045818412097261785e+01 4.970752975583878452e+01 5.118566485021450063e+01 4.953539352889823988e+01 5.038171007646728583e+01 5.133820924286903420e+01 5.276273162488356405e+01 5.242468519371100655e+01 5.080348789090813710e+01 5.078406743284810432e+01 5.000592655602790160e+01 5.108217498578210325e+01 4.946771817259560322e+01 5.051949130030957491e+01 5.294477727629609376e+01 5.192047026643027152e+01 5.194110702972563587e+01 5.191707737007477164e+01 5.148966356374251063e+01 5.227129459096305908e+01 5.120541372434978911e+01 4.983818288565071697e+01 4.931263065546777824e+01 4.876686194217499093e+01 4.986019075245792465e+01 4.978552292326618556e+01 4.839447639622844832e+01 4.724870944104381465e+01 5.171613353001490054e+01 5.060522506083512440e+01 5.294140563966386992e+01 5.285219067557635952e+01 5.051551245325703832e+01 5.145134313901767342e+01 5.011790112809401165e+01 5.129904880307589110e+01 5.070364977663163586e+01 5.002778877600288610e+01 4.994382299815179493e+01 5.218855022926541665e+01 5.305300481698754567e+01 4.984236523200782187e+01 5.239683796504897373e+01 5.064953152004132164e+01 4.878849476823977938e+01 5.056158761052051887e+01 4.983378439994683617e+01 5.065804721729747939e+01 5.092280215700811397e+01 5.142539471277290630e+01 5.068433804617782101e+01 4.982070688680367709e+01 5.237849685533070954e+01 5.019064213452690382e+01 5.145657276251981216e+01 4.843822137956284735e+01 4.958221530111555353e+01 5.061367056135119213e+01 4.856663025093852326e+01 4.826290101879727246e+01 4.748159730835891423e+01 4.777477258949654271e+01 5.284231082341801056e+01 4.773837473463321146e+01 4.887881742412281483e+01 4.940310998171259627e+01 4.965826594475824862e+01 4.931547255558838572e+01 5.101855164623620453e+01 4.981644333878003295e+01 4.752216614242234982e+01 5.205661220046122395e+01 5.083797924498097842e+01 5.054505888447186379e+01 5.115780210567785247e+01 4.915539589930910580e+01 5.121497867264857007e+01 4.920231351630483374e+01 4.930539375107630917e+01 4.908931026957300503e+01 4.940523869712146166e+01 4.977852676413513677e+01 4.768821711093219307e+01 4.851391777730312072e+01 4.878568322864106221e+01 4.903630605138237541e+01 4.969530675826737820e+01 4.995607903233985070e+01 5.203472730914290878e+01 5.059496776365608639e+01 4.970721255171636699e+01 4.993298501688982327e+01 4.791852978320176248e+01 5.044736284910605661e+01 5.220637728119064036e+01 5.167036955477255589e+01 5.184795336307906410e+01 5.057257913381880599e+01 4.984019973776100443e+01 4.861442366433170292e+01 4.954460513211036243e+01 5.112433417958862236e+01 5.219023884840637351e+01 5.150475125513356289e+01 4.848343609797072418e+01 5.051971768637820759e+01 5.245764304772870190e+01 5.105105881010828739e+01 5.016398809190023655e+01 5.024154449245394005e+01 5.214688121757431105e+01 5.074679942565091295e+01 5.083831379870601097e+01 5.038083485255566529e+01 5.122889010404311705e+01 4.994650180030848219e+01 4.954841783361613494e+01 4.930776224354246295e+01 5.132630881806615264e+01 4.982315110306209505e+01 5.070244469243976937e+01 4.830719221250890172e+01 4.658851431490663231e+01 4.676759990919622112e+01 4.825641013490372444e+01 4.793604786310189780e+01 4.742403684400805020e+01 4.590647227322848067e+01 4.997383075780360429e+01 4.572016120278359352e+01 4.919765079068395153e+01 4.739895959386853974e+01 4.886317373495036520e+01 4.947293019748627785e+01 5.142173938537847988e+01 5.028574491318341444e+01 4.932744495607288115e+01 5.177200063089129856e+01 5.060293521809295214e+01 4.877467335423008876e+01 5.037849890795454399e+01 4.944306782760590835e+01 5.239803853081809137e+01 5.356230940840322319e+01 4.930231943146795004e+01 5.157480338192712566e+01 4.981364603497506494e+01 4.981298499590955942e+01 5.037260073255684034e+01 5.442674590167332127e+01 5.244221281703219972e+01 5.079881707731726692e+01 5.176361185581637159e+01 5.113713849611866635e+01 5.056432380495233048e+01 5.343094103080239421e+01 5.273501344725156059e+01 5.274413395327280796e+01 5.316236082908992699e+01 5.052918667601022662e+01 5.314906890273270079e+01 5.318680785526279919e+01 5.413536039514598741e+01 5.441904229364747181e+01 5.259808258185471885e+01 5.454411548654147168e+01 5.575898682537242479e+01 5.466919525312085426e+01 5.300534239585156371e+01 5.284631781354450908e+01 5.442584504971629400e+01 5.466638187044894437e+01 5.336765923139088841e+01 5.503115211197057732e+01 5.167942618705115621e+01 5.410438499935495571e+01 5.591684496689257600e+01 5.297218722083690778e+01 5.300116563756193955e+01 5.386282633844376022e+01 5.293913837789498444e+01 5.089777314409847264e+01 5.218155869764585475e+01 5.608846407176328341e+01 5.399326537621440281e+01 5.456799897480642869e+01 5.346414733183220136e+01 5.358486899684145754e+01 5.014495831377837476e+01 5.549072691735982943e+01 5.603270225255229775e+01 5.256534215421825706e+01 5.219956403873550954e+01 5.331778716098016702e+01 5.096041415521906259e+01 5.227109249564755800e+01 5.251671366310434053e+01 5.194274593464798784e+01 5.517813255967517705e+01 5.626128971391857192e+01 5.178464721584374786e+01 5.207682301682194037e+01 5.451107043102348371e+01 5.565597704562559755e+01 5.342684394867191600e+01 5.595607856263074353e+01 5.582289378623484311e+01 5.320791111650790839e+01 5.209087850939977926e+01 5.276096945977050723e+01 5.135505240197385035e+01 5.316712418432147302e+01 5.463083627264216346e+01 5.362512093364260579e+01 5.183943431054088080e+01 5.243283408771004872e+01 5.261453813156118997e+01 5.392726203118264294e+01 5.172595756321492644e+01 5.196824346165360708e+01 5.314079261480998184e+01 5.103603529366933600e+01 5.070254857340870558e+01 5.096962127808985343e+01 5.251027811614690677e+01 5.155600990457475774e+01 5.161799746555070811e+01 5.028644160534356899e+01 5.171826720956068613e+01 5.136554041553829819e+01 5.270895284265769476e+01 5.313183594365673912e+01 5.213433169989728100e+01 5.220428015504978703e+01 5.235171978122522773e+01 5.344835214632973930e+01 5.355158143788803926e+01 5.331315132628141384e+01 5.282161488748857892e+01 5.119929571999794149e+01 5.139695819552251521e+01 5.229879825674898797e+01 5.393767070981134992e+01 5.196769784306335538e+01 5.190590629916611931e+01 5.326635685267339682e+01 5.285890438498957167e+01 5.307749455705739194e+01 5.280324945467419440e+01 5.454790229595863593e+01 5.324477613127801590e+01 5.516692094173677674e+01 5.442257360214873074e+01 5.370919874273241135e+01 5.342787384947609297e+01 5.606751920718368609e+01 5.582230200594287339e+01 5.332078148103425974e+01 5.340595940912983508e+01 5.361276172705308340e+01 5.446295014904676179e+01 5.390506611750570443e+01 5.339538211147586111e+01 5.658807304447977060e+01 5.606818664965346244e+01 5.338935102011367206e+01 5.235304343308453667e+01 5.495919814924220503e+01 5.216084993954343219e+01 5.545910476493020269e+01 5.762938918427352064e+01 5.523744348514219382e+01 5.582035319053716904e+01 5.499217744957975640e+01 5.468509909802532576e+01 5.720176383052238833e+01 5.603808291218776816e+01 5.447216402737316088e+01 5.470632754869518521e+01 5.537733156522678257e+01 5.203696305442959158e+01 5.297967711086374720e+01 5.360689670372207871e+01 5.278824580932309374e+01 5.437132536034695107e+01 5.391791679916737223e+01 5.410389793363924582e+01 5.269004480551711112e+01 5.356402627110745840e+01 5.367011122906970400e+01 5.456583207052994311e+01 5.495836108717281121e+01 5.085575686579257138e+01 5.511695660550304865e+01 5.593202667233131109e+01 5.516980745520018559e+01 5.318231326640049161e+01 5.286729745133983727e+01 5.333418497642637846e+01 5.256824600254050495e+01 4.838698361536416570e+01 5.218533956615741687e+01 5.431722474429319902e+01 5.262280892502633378e+01 5.284752329963380646e+01 5.429749272343971001e+01 5.565418154216106927e+01 5.260527787549276724e+01 5.184204569634552939e+01 5.257380570485824478e+01 5.390624920734338588e+01 5.462108161475057244e+01 5.408602067017158532e+01 5.606039044248175429e+01 5.469548165277359431e+01 5.323823873716143851e+01 5.526022978916108030e+01 5.585976088161792319e+01 5.215704159509120075e+01 5.444442075179868112e+01 5.666755539267841613e+01 5.661799644457965286e+01 5.717591246436805363e+01 5.413999746374922495e+01 5.530767785421200955e+01 5.618913357799853969e+01 5.803567313726995280e+01 5.799057377205501496e+01 5.437909538386553976e+01 5.643236243390899887e+01 5.859394761491898862e+01 5.384371251557038107e+01 5.560350884337071875e+01 5.662778803995398391e+01 5.624323661875827440e+01 5.674534274451546167e+01 5.720967294250859680e+01 5.866481520141498862e+01 5.843829976690744843e+01 5.943686938369835104e+01 5.794055002101675456e+01 5.685778523627453751e+01 5.745593827949073074e+01 5.912650127994369598e+01 5.823288845574938932e+01 5.713264111891481889e+01 5.795542391407012417e+01 5.699542843512962520e+01 5.841184628190364236e+01 5.859407773982058387e+01 5.804904683062770943e+01 5.847146496807732774e+01 5.885378603491518135e+01 5.663135239317738012e+01 5.780758105226161092e+01 5.857105885634938147e+01 6.039635092648737924e+01 6.043314578563854411e+01 5.914219407569770226e+01 6.291002063141596778e+01 6.041278663327682352e+01 6.234683055757480474e+01 5.700175475243838719e+01 6.007855406377852603e+01 5.944977233386515536e+01 6.147272374603115708e+01 6.076977710125216703e+01 5.895559191920070674e+01 6.041651268594496571e+01 5.945965951025970497e+01 6.056348623388559815e+01 6.256979629785536900e+01 6.020293372621082995e+01 5.924280530748441009e+01 6.049749102392490130e+01 6.198159487381238364e+01 5.790255600059292362e+01 5.741960103322896458e+01 5.991876281416531214e+01 5.945179120656239036e+01 6.100740916048480500e+01 5.920974465058846903e+01 5.955237673158484313e+01 5.835014749480899354e+01 6.121124087574320072e+01 5.900755243241403036e+01 5.922257022934665116e+01 5.939449330238215197e+01 5.908250959068792696e+01 5.922257891554174591e+01 5.854710769421972572e+01 5.829964841137315545e+01 5.799911178064566997e+01 5.730139463642127140e+01 5.771457779793193055e+01 5.634042625508624269e+01 5.612288186372961007e+01 5.330935603642205223e+01 5.418988028147204972e+01 5.628996632560660629e+01 5.666244280330688099e+01 5.541775888607826772e+01 5.348091633944380874e+01 5.629304774089967367e+01 5.508037027375642225e+01 5.502784593871584207e+01 5.564578334879094967e+01 5.410161046934253903e+01 5.355988692443197152e+01 5.275601824108226623e+01 5.688619083457203374e+01 5.563408580385189595e+01 5.730167159634827101e+01 5.651062422639589045e+01 5.460031031185459227e+01 5.536075863846465239e+01 5.654612471372163185e+01 5.381511547638779547e+01 5.489926305301721499e+01 5.474870586473997491e+01 5.478700006775839881e+01 5.341969080605262121e+01 5.300544055590567893e+01 5.354296491655119894e+01 5.372896535012113617e+01 5.291277776501925700e+01 5.428486509828799456e+01 5.230545771900561647e+01 5.481309560981098628e+01 5.472098168006252905e+01 5.448184386299324444e+01 5.402708305047791981e+01 5.202336672000046036e+01 5.353446796518260697e+01 5.569290424109482274e+01 5.585875009938266800e+01 5.567145228386620204e+01 5.510890087737433163e+01 5.329609790768387967e+01 5.481057035395106425e+01 5.430824130834616881e+01 5.374864773316053146e+01 5.320186672891659185e+01 5.397125895275515006e+01 5.396330599538715234e+01 5.445633266163950026e+01 5.371492353473279024e+01 5.376769063765054568e+01 5.224377313226709418e+01 5.206562602519231575e+01 5.429525779887568149e+01 5.252196865034842688e+01 5.210104386153680878e+01 5.315299002898625247e+01 5.467191241962050441e+01 5.273310599290936551e+01 5.354616346818389161e+01 5.316620700491407092e+01 5.271480500666807956e+01 5.484966629202853028e+01 5.181675984555614889e+01 5.169341177605841153e+01 5.395279423860097268e+01 5.266212144615527535e+01 5.210758866099182285e+01 5.443897233386854140e+01 5.283112404427178888e+01 5.275503689000493779e+01 5.043527835303053308e+01 5.241097552558291284e+01 5.322282864918209100e+01 5.261603919445762045e+01 5.362669184467939232e+01 5.434005480347227035e+01 5.781371261563948849e+01 5.544639808077273102e+01 5.646872940759969595e+01 5.301968723813791939e+01 5.291708766309265854e+01 5.290747956182055134e+01 5.705625109383699822e+01 5.450312126003484536e+01 5.591743448449811638e+01 5.491591592933516353e+01 5.285336695450659050e+01 5.443276241110072533e+01 5.269849623435918318e+01 5.344188654377658310e+01 5.497591817279098336e+01 5.561260997488664515e+01 5.271624444428085354e+01 5.290513167791482374e+01 5.537438286322883130e+01 5.234358519542587374e+01 5.423834981959743828e+01 5.420168619486388906e+01 5.492265866470064140e+01 5.518048311929303651e+01 5.454055028722788023e+01 5.182479234863903628e+01 5.313400941620633944e+01 5.290139392693339460e+01 5.438191522332542149e+01 5.332027203531679049e+01 5.287692414231334936e+01 5.358186460365640613e+01 5.477378894002332999e+01 5.502576680925321995e+01 5.424487069507620163e+01 5.196720928215652435e+01 5.408413684884803274e+01 5.456862539264825074e+01 5.640369807574450789e+01 5.711299145018664802e+01 5.475960858698933720e+01 5.385955996323354356e+01 5.643021653168964491e+01 5.548066670494507946e+01 5.447098954744691213e+01 5.772567020038606245e+01 5.777791488106591800e+01 5.475116529324056103e+01 5.520292105762391799e+01 5.649929447474252697e+01 5.551758634264842129e+01 5.527135913416522328e+01 5.613016647615048527e+01 5.659946391723217829e+01 5.849566496005008531e+01 5.724953395420433822e+01 5.482153266921786638e+01 5.563406908167259246e+01 5.532953470659431616e+01 5.639684140752594033e+01 5.781924048234996860e+01 5.545497310719208883e+01 5.743246855136420947e+01 5.703068470344989294e+01 5.709798641414683829e+01 5.764956182118216077e+01 5.658577477218491225e+01 5.907718881273795830e+01 5.445695932263323868e+01 5.726846488464999396e+01 5.696321438177059093e+01 5.556602503309689922e+01 5.700444955415952109e+01 5.654924843262455170e+01 5.627893306632830672e+01 5.782492758019975554e+01 5.814035770993774577e+01 5.530373024507050417e+01 5.642388214529947277e+01 5.845954124820264752e+01 5.807218061644845619e+01 5.630521455650213625e+01 5.684662436166570387e+01 5.589157751616924230e+01 5.925973223236307774e+01 5.695420336952663831e+01 5.708280673921346704e+01 5.617573308842324309e+01 5.709535000372104463e+01 5.584515323889826277e+01 5.895722732818227030e+01 5.641079441911657000e+01 5.361590835104659192e+01 5.619955250254420065e+01 6.005204723937100653e+01 5.683105155057429414e+01 5.878281290559655758e+01 5.800341367543563109e+01 5.780788121903334797e+01 5.423615053303975486e+01 5.697470546250741563e+01 5.874509542403681195e+01 6.103608232906552189e+01 5.949961500318352847e+01 5.647038555750956590e+01 5.920688489608842531e+01 6.026245239700858036e+01 5.879596984616200217e+01 5.978927522536017136e+01 5.798244830646127923e+01 5.950196337113003864e+01 5.936983101415876973e+01 6.004135155398626722e+01 5.986086370474479423e+01 6.026883248539991911e+01 5.928832481700373336e+01 6.028768351696436412e+01 5.731100814600318216e+01 5.936552916347731923e+01 5.647051134897157709e+01 6.074931674409079108e+01 5.855861374124061314e+01 5.733570378725496397e+01 6.147947710893419782e+01 5.911273918753139611e+01 5.906154556506184861e+01 6.027677429238753604e+01 5.984109583419660794e+01 5.979345640366161518e+01 5.932653543804955376e+01 5.766944001209159865e+01 6.006204255642692402e+01 5.979043399796874070e+01 5.915040649852593901e+01 5.987107278948430888e+01 5.906772135141352464e+01 5.642963262552662229e+01 5.911644045835133454e+01 5.953671243466739327e+01 6.095298658361325295e+01 6.035192472143857145e+01 5.864599628499640716e+01 5.743056985664424019e+01 5.834485583844367085e+01 5.753264855442254344e+01 5.838595330719388699e+01 6.092357847435620499e+01 5.877440554772999803e+01 6.079432003219027791e+01 5.964520212567794033e+01 5.744900536026495530e+01 5.860909711989126691e+01 5.738518501104678649e+01 5.782992260991862565e+01 5.858174747640510560e+01 5.797763952098082996e+01 5.904782994254303929e+01 5.890783508502862276e+01 6.088917687943455803e+01 5.937410520173661155e+01 5.840754660333568182e+01 6.088253669621371955e+01 5.975013189884543863e+01 5.948757401622566476e+01 5.931827292829413523e+01 6.026748257312971901e+01 5.968258511717951365e+01 6.160667112875226792e+01 6.144838563387953201e+01 6.050361995188487185e+01 5.941133835931823626e+01 6.034532279292740498e+01 6.041739668147726405e+01 6.198403211126527168e+01 6.261402680235807594e+01 6.061300236534754049e+01 5.845442334093967673e+01 6.127022212476769170e+01 5.986820511060909666e+01 6.129777767058173055e+01 5.907977189294683029e+01 6.153823492145966867e+01 6.174785121967531865e+01 5.928977842921594288e+01 5.982907072287868289e+01 6.471625866196535526e+01 6.452616413775349713e+01 6.367446781610731676e+01 6.333605399517129797e+01 6.154376448506958752e+01 6.421203433604202360e+01 6.234893260211320865e+01 6.126010996024672295e+01 6.109965767914946611e+01 6.309315346527209556e+01 6.282469238153215940e+01 6.083546566046487669e+01 6.322882173497466596e+01 6.062854253912390590e+01 5.966237878099038738e+01 6.129046207300625326e+01 5.926352637294099424e+01 6.033766070304539397e+01 5.943290678949281869e+01 6.370680267473179015e+01 6.028953710239648700e+01 5.992308483912081130e+01 6.039269505654445425e+01 5.855800767797731510e+01 6.045402980799779868e+01 5.985225158702778003e+01 5.868438092692637298e+01 5.828863459570255401e+01 6.119323879907720709e+01 5.899195055476814531e+01 5.899437304361003243e+01 5.818846172884334322e+01 5.825079247229121648e+01 5.709950389227645218e+01 5.886159008149437710e+01 5.714753239496273807e+01 5.745008331599260742e+01 5.490209720583228403e+01 5.604208440555195381e+01 5.810505931508875221e+01 5.642344248405033369e+01 5.711269166481486081e+01 5.805588152406920699e+01 5.812640065598267824e+01 5.573765766194803462e+01 5.990556366950849565e+01 5.523164866799520212e+01 5.543255908090519313e+01 5.784350248026144925e+01 5.688570373804591185e+01 5.691297532383006086e+01 5.605116587148450691e+01 5.539536462638780989e+01 5.323368527910926673e+01 5.519171350966901457e+01 5.616885794672643328e+01 5.388451880880344191e+01 5.650196385853636372e+01 5.646848278267231080e+01 5.527123437986399779e+01 5.865874924854168881e+01 5.893627480931732521e+01 5.956201566387125013e+01 5.697953342904572338e+01 5.810669363409589039e+01 5.815750033878817504e+01 5.835001324206852757e+01 5.763225049532957911e+01 5.583606598081332351e+01 5.553910603013336811e+01 5.637391840759803330e+01 5.654757489086890132e+01 5.721921932802317201e+01 5.691938861987541998e+01 5.567880513412693233e+01 5.609231828556350052e+01 5.458470081784111727e+01 5.586531926272416371e+01 5.653704458580929781e+01 5.494897072530847737e+01 5.797293358890722459e+01 5.403994507597983699e+01 5.527776198144398023e+01 5.574371213695393834e+01 5.543538408293866127e+01 5.366152335429673315e+01 5.640536974075219234e+01 5.583474878365235128e+01 5.517505257131415419e+01 5.125572637300346202e+01 5.375900359012980800e+01 5.299104846124989621e+01 5.270334761051524453e+01 5.304418428941374231e+01 5.260780937065534602e+01 5.608784488817951086e+01 5.470048641051202765e+01 5.354863121848135421e+01 5.267700433783187464e+01 5.406657134553896071e+01 5.555662029957080250e+01 5.292712484440778553e+01 5.441431750221899932e+01 5.393561982607375427e+01 5.605500075812413741e+01 5.459761784402728324e+01 5.323761881919058681e+01 5.101048203665608582e+01 5.563863776353948509e+01 5.522625927476587293e+01 5.494263638382103210e+01 5.679515138725599854e+01 5.546202738340411287e+01 5.710857161560746675e+01 5.449525176977582674e+01 5.438466252995439731e+01 5.423702015892028783e+01 5.269983240552199533e+01 5.375560599179081578e+01 5.501647578386297255e+01 5.634496205813032077e+01 5.714260102049708223e+01 5.441658321785732255e+01 5.716377250174665647e+01 5.441445765093852316e+01 5.499386027837965685e+01 5.646937534662001923e+01 5.367569153151917760e+01 5.486252720026918439e+01 5.536203447859015370e+01 5.362247212487695691e+01 5.562965869416913023e+01 5.432369257878327318e+01 5.309725678559083661e+01 5.529261167628943952e+01 5.481207108276044693e+01 5.584125973832361467e+01 5.363373551659672245e+01 5.478347677770580759e+01 5.404609956144287253e+01 5.383761027894290407e+01 5.600886164280555590e+01 5.346664089686434096e+01 5.387302582041213128e+01 5.541593296678966851e+01 5.424266347826117141e+01 5.335694207872608530e+01 5.395558948208301331e+01 5.590232140940725714e+01 5.507159822782522696e+01 5.663469603604206526e+01 5.413658927698696033e+01 5.517358253230501930e+01 5.454776404401089707e+01 5.697712839397043894e+01 5.560779802674262129e+01 5.725885839844649894e+01 5.395196866272095804e+01 5.421854523141735882e+01 5.619773696917804529e+01 5.541625095112329547e+01 5.801229969141213161e+01 5.472701029485020996e+01 5.522593076242212362e+01 5.834777717001738750e+01 5.714444047614780686e+01 5.742308498899618030e+01 5.701076142341937469e+01 5.660715413839240284e+01 5.611754311603651502e+01 5.747326456681853557e+01 5.976057546967892620e+01 5.586407732962743466e+01 5.694589993058046673e+01 5.612729182250028970e+01 5.584628243538596593e+01 5.677647708570828655e+01 5.647748814579704657e+01 5.566081105156899156e+01 5.565332365459158126e+01 5.864495571905990090e+01 5.614084561313784150e+01 5.643371069819076524e+01 5.770557429428986751e+01 5.714451031054786512e+01 5.605067211029503227e+01 5.687789624659905741e+01 5.616416849590543592e+01 5.598342321296164670e+01 5.705478759597311011e+01 6.036687430533086740e+01 5.676208130268394569e+01 5.897635248529897467e+01 5.797703093533301200e+01 6.340836394816950872e+01 5.918780060018113431e+01 5.863886538374614332e+01 5.858467645881015784e+01 5.893463464284045727e+01 5.926585574084359820e+01 5.871574702376420163e+01 6.034066916309630102e+01 5.674967286287272827e+01 6.027414497567066576e+01 5.850799913306186539e+01 5.922971468878441925e+01 6.028919441822390723e+01 6.117711143663421325e+01 5.813940729175592281e+01 6.091116070193677956e+01 5.776069169724033259e+01 6.078939924071764977e+01 5.918688845885277772e+01 5.937756903931283148e+01 6.007318747283265026e+01 6.021081076241776486e+01 5.691860121522619664e+01 5.952125073262875077e+01 5.996909760487318408e+01 5.862260727173515562e+01 5.812759945909174775e+01 5.938965233727032711e+01 5.893633567497045789e+01 6.200475779583612024e+01 6.421968361029090033e+01 5.961301272932271189e+01 6.262156778332706608e+01 6.157622482146264531e+01 6.209744450008798111e+01 5.927956129908488236e+01 6.205916399173052866e+01 6.264436416835647492e+01 6.201974805165345828e+01 6.189552747459844539e+01 6.018417354648587292e+01 6.123580042337226104e+01 6.039146213146441511e+01 6.004377929101701028e+01 5.993866964203583336e+01 6.199831266783613160e+01 6.036534535871732032e+01 6.095966656258713812e+01 6.072593848599134958e+01 6.098007476796075110e+01 5.811294386915964338e+01 5.945939488371765691e+01 5.851466738861071093e+01 6.053104927906129973e+01 6.005951488884979028e+01 6.073334091446394467e+01 5.973617553624187337e+01 6.177404490368521550e+01 5.854244966165790487e+01 5.737118557560376075e+01 5.819498090335530804e+01 5.967831549799844026e+01 6.079486219516400780e+01 5.903955907309248374e+01 6.054500068046512951e+01 5.981231828851009880e+01 5.890170093268965701e+01 5.750659786973732679e+01 5.956933912208960891e+01 6.154114390225443998e+01 6.063141758323926211e+01 6.157164154303755765e+01 6.020965153185169783e+01 6.195569864601976917e+01 5.939469415516923334e+01 6.240935709735671111e+01 6.093540105057287093e+01 5.971369445511367502e+01 6.170050548797479451e+01 6.329051930721298902e+01 6.241266838542984630e+01 6.412355668528246611e+01 6.249571640146130846e+01 6.170036019798318705e+01 6.205199147175990504e+01 6.324077700780894418e+01 6.296962192850572393e+01 6.204076578677689469e+01 6.270021715803181905e+01 6.237902109393162675e+01 6.010088764051643295e+01 6.352408713925427008e+01 6.024441655895420666e+01 6.355627675267619026e+01 5.989854853665642054e+01 6.186159382447884525e+01 6.187030719674474000e+01 6.250282090714692629e+01 6.189040139238318261e+01 6.095688019179873152e+01 6.259117840431087387e+01 6.086851017892423243e+01 6.170932186122701779e+01 5.962088952593656899e+01 6.156567971588915356e+01 6.070919399119423332e+01 6.014884209336124599e+01 6.101707998174610026e+01 5.960831633715256572e+01 6.092060355565034513e+01 6.113543962250583519e+01 6.053777253302906303e+01 6.049117173902965305e+01 5.968134145845574778e+01 6.098974103209214093e+01 6.003182561541844109e+01 6.102778748676094978e+01 6.085391682876466746e+01 6.000100948955289937e+01 5.919941770835551864e+01 6.117880971007667057e+01 5.903289088254034311e+01 5.912495233508262515e+01 6.068856162563189116e+01 6.081356619939084140e+01 5.897580918964347774e+01 5.909381527234393161e+01 6.263161905365809190e+01 6.221190752754671394e+01 6.013766412681044216e+01 6.029797165078936416e+01 5.898726552752358288e+01 6.181091215051073107e+01 6.215660861947115023e+01 5.960566692776571074e+01 6.028023932963209575e+01 6.133731335385706274e+01 6.056620190135563320e+01 6.241494434158590110e+01 6.237028466019266659e+01 6.227088675279271257e+01 6.114883314469332021e+01 6.087463433389061862e+01 6.039779645351212878e+01 6.292918395001112231e+01 6.030727115750408984e+01 6.103534270352007951e+01 5.946503436425513200e+01 5.993392198867589116e+01 6.104245292355007280e+01 6.219684205688646728e+01 6.037316236764041122e+01 6.096884988639243375e+01 6.127961873723450026e+01 6.028053794697111556e+01 6.320058386753741786e+01 5.979083570597192221e+01 6.136309800165530959e+01 6.166830211891797831e+01 5.741388892441104019e+01 5.954650625613678017e+01 6.152145838604725014e+01 5.866822532056222173e+01 5.895745732322429689e+01 5.969875500746545072e+01 6.107793116260064181e+01 6.120210877769151381e+01 5.887059110750982427e+01 5.982824851420807022e+01 5.942727933740857793e+01 5.974561942492515954e+01 6.022719928866393246e+01 5.978391755451633571e+01 5.998981299366987940e+01 5.870153947689159679e+01 5.954258974700943696e+01 6.167709850315343800e+01 5.962205225279205223e+01 5.706903713478124729e+01 6.192087115046734880e+01 6.048627404149535636e+01 5.912130594873277545e+01 5.872250986329390088e+01 5.966489964171593385e+01 5.844966543349687527e+01 5.911891822752819081e+01 5.805414454282869485e+01 6.176543493003904928e+01 6.185490077979756052e+01 5.998172300984095529e+01 5.736546645103185682e+01 6.004896343730693786e+01 5.974215125225281042e+01 6.066503499389511234e+01 5.694272665040583092e+01 5.754273344621492470e+01 5.797755792308611689e+01 5.919174787096068258e+01 5.692842109718247201e+01 5.709446718678442778e+01 5.790329951249442075e+01 5.881942956515255361e+01 5.794763179814028575e+01 5.786074093594777423e+01 5.945222101559141947e+01 5.779875093276753972e+01 5.775312139140955026e+01 5.861317030954257490e+01 5.866026010265129997e+01 5.896024071001924938e+01 5.864682105037998383e+01 5.995329164270664535e+01 6.082037967546254720e+01 5.891595617716257749e+01 5.899525417776125380e+01 6.184469384901644418e+01 5.966867182255033697e+01 5.956003094365247108e+01 6.023391110776192647e+01 5.856376173800364882e+01 6.010090083102318204e+01 5.698911961188150599e+01 5.772370715433627453e+01 5.992566588603786215e+01 5.750382858522435470e+01 5.762306682438980232e+01 6.032662169582332012e+01 5.737967184905900098e+01 5.780142529798313689e+01 5.809645390532488562e+01 6.106620096611266746e+01 6.110810840922043496e+01 5.902550337505013545e+01 6.114146162132909268e+01 5.830717559945590267e+01 5.962637970414913013e+01 5.898066491750109464e+01 6.097868289368966543e+01 5.959262057156207248e+01 5.682260176317695510e+01 5.986954380382996987e+01 6.117801735325644330e+01 6.112156042549239743e+01 6.016247494751713987e+01 5.731974674680678561e+01 5.839765937544706986e+01 5.807335915646153524e+01 5.644731192559552824e+01 5.905385184325301395e+01 6.173787801436483136e+01 5.697716696162902394e+01 5.728842759332422929e+01 5.525560472545220136e+01 5.576470857248037305e+01 5.751918739727020835e+01 5.689762707359815863e+01 5.747475344161758670e+01 5.841889473446499181e+01 5.715505966943098315e+01 5.745825920437379608e+01 5.732787654057097626e+01 5.657332964950061438e+01 5.700130980593041130e+01 5.859984339441827217e+01 5.947769585791841251e+01 5.988624416678588602e+01 5.752536980436227054e+01 5.912932359523082937e+01 5.818826731242190675e+01 5.868328786852727319e+01 5.807036125651206504e+01 5.767370087499464404e+01 5.751288248788655011e+01 5.687245912988111485e+01 5.458177058688520589e+01 5.502477366725439367e+01 5.431120405471479984e+01 5.492937385067195777e+01 5.475870758652435200e+01 5.277088811077957331e+01 5.293512505290727432e+01 5.310194661788121806e+01 5.509962207907321385e+01 5.408134834712113559e+01 5.517429384702427342e+01 5.542477565614243673e+01 5.751090643125886004e+01 5.434956820137936973e+01 5.787149606779991018e+01 5.243772926190870720e+01 5.559387009447156203e+01 5.588886375278625707e+01 5.241027508171758598e+01 5.557995172352668334e+01 5.627229484142264937e+01 5.419081546317534759e+01 5.670694239209695553e+01 5.747775642373942162e+01 5.596056199569315481e+01 5.598227449541365530e+01 5.710273773050220569e+01 5.498100140378245015e+01 5.404766073907958912e+01 5.970536232960755996e+01 5.418456321807860832e+01 5.337378108233524188e+01 5.399849113423433522e+01 5.678195010224966666e+01 5.563406010418050585e+01 5.400794499521445857e+01 5.446738360189327466e+01 5.317252569531953554e+01 5.382914111671028934e+01 5.294485652055298175e+01 5.369482552966343292e+01 5.304957479979495361e+01 5.542729711187763542e+01 5.578339714126821747e+01 5.442796878177781394e+01 5.401496516319836871e+01 5.571041131846692451e+01 5.515935447188643082e+01 5.250813751669010543e+01 5.454385554978363615e+01 5.306726548368637708e+01 5.555193585470730255e+01 5.609124840580823701e+01 5.537931131565310494e+01 5.616221381713205574e+01 5.409408688405503796e+01 5.522962809120005545e+01 5.533329603854534184e+01 5.097469587616908626e+01 5.595105703435401523e+01 5.620975762396260933e+01 5.217859351116744904e+01 5.518439034075505845e+01 5.430192176408915827e+01 5.577276374836969097e+01 5.565313131766058063e+01 5.514491135862434845e+01 5.340023268617301966e+01 5.444765896929202853e+01 5.528948416401477317e+01 5.151325328281497207e+01 5.237183892849518685e+01 5.475285950252463607e+01 5.358807399778212499e+01 5.377022855941770274e+01 5.361984202497080076e+01 5.255833516563593832e+01 5.311998853082928207e+01 5.464940645809026165e+01 5.415840580184977426e+01 5.363658653187327019e+01 5.502645402573838140e+01 5.238118651272868220e+01 5.305178236198646147e+01 5.237607325624131960e+01 5.500468245404905332e+01 5.386710792887372179e+01 5.382984097180134597e+01 5.514253797251284084e+01 5.283169377647858767e+01 5.379995402904679480e+01 5.358647291032660576e+01 5.499476557962956491e+01 5.540830313154335585e+01 5.494374280284201006e+01 5.309887341394141913e+01 5.378315369406806923e+01 5.384900040571936586e+01 5.520139608042117629e+01 5.471295289988751165e+01 5.224058798333214781e+01 5.234029693266948158e+01 5.130745853585881378e+01 5.386102473930498746e+01 5.200140525204562891e+01 5.188594549256544042e+01 5.409879392702697487e+01 5.351074698632420024e+01 5.327630645266165033e+01 5.466484138781601132e+01 5.238413406140784190e+01 5.418483974156688276e+01 5.430598417033418457e+01 5.274992513197734212e+01 5.329525985570001012e+01 5.337724337804663577e+01 5.379980809238897166e+01 5.212143484006413985e+01 5.567617251329646422e+01 5.191382056814867241e+01 5.481541804590499822e+01 5.166001493088159435e+01 5.497347438554410104e+01 5.525710637085805388e+01 5.464359363104932754e+01 5.528195856368439109e+01 5.575001166551689380e+01 5.493608481523951781e+01 5.666711315040308961e+01 5.646186374610327618e+01 5.568426236754333303e+01 5.598904386900311181e+01 5.533355088015022005e+01 5.717016028669051053e+01 5.598379419288174574e+01 5.632994717924697881e+01 5.848685130657449349e+01 5.734647585349563315e+01 5.565979788709807963e+01 5.704996423069523814e+01 5.741679978964912578e+01 5.717254088093196884e+01 5.625040709720094156e+01 6.008197939488282202e+01 5.788529161666767919e+01 5.622354295843840077e+01 5.798463446266487153e+01 5.637844662399282925e+01 5.653815774618051648e+01 5.810001196023344505e+01 5.762741381302941335e+01 5.851379727024881561e+01 5.735434351867898073e+01 5.739363137056882636e+01 5.690627062249041757e+01 5.749046969992961209e+01 5.780366606639943683e+01 5.645978877092900916e+01 5.680208346878957570e+01 5.867343419216633293e+01 5.396121215649627345e+01 5.805352455974683323e+01 5.865107082366416336e+01 5.866102058868082025e+01 5.957976631046413729e+01 5.721628550276683711e+01 5.739825539258310272e+01 6.267151820381269545e+01 5.630948656609785274e+01 5.847996940070920147e+01 5.582719714630949426e+01 5.742013466084080875e+01 5.572023982521230323e+01 5.625300622136534656e+01 5.529141784118952074e+01 5.638827909747805478e+01 5.746566538523047996e+01 5.492712785069581827e+01 5.865823681708157977e+01 5.591725087100249425e+01 5.554764668477812251e+01 5.659274463944800004e+01 5.676009345572389719e+01 5.519575131336772245e+01 5.683010323919994988e+01 5.474477478333895419e+01 5.592281664468340097e+01 5.263328929442679538e+01 5.208268786552035579e+01 5.570649137351649927e+01 5.352307031063288889e+01 5.300013027234138718e+01 5.279138660904554570e+01 5.488139629725532131e+01 5.481767900073596422e+01 5.536269854187614214e+01 5.315993032736534474e+01 5.339024802167296002e+01 5.676488377456502121e+01 5.397372706443358936e+01 5.470872676730741802e+01 5.532828903417641442e+01 5.436812775339015502e+01 5.399786575273299860e+01 5.458515103672522883e+01 5.446468731984241174e+01 5.473152097172943797e+01 5.346000505021840610e+01 5.387538889074283333e+01 5.438700249771371631e+01 5.458005962782682019e+01 5.311258994564087743e+01 5.502361777301801027e+01 5.414351194255603872e+01 5.442314473184073620e+01 5.387607147082915304e+01 5.680857804936403710e+01 5.772103655190548466e+01 5.686492012206892355e+01 5.725626385541438168e+01 5.730947688026553521e+01 5.609374782139086335e+01 5.664724698216643617e+01 5.631969728794699392e+01 5.552641372318620228e+01 5.549023892110721334e+01 5.599936965844810288e+01 5.187478112227558569e+01 5.362863806447252557e+01 5.621033256975069747e+01 5.505876637573937415e+01 5.697205384992349053e+01 5.482052705125575898e+01 5.698490938734187239e+01 5.654786256014651258e+01 5.399477093738320832e+01 5.674686695679376669e+01 5.739086439100199755e+01 5.759657247682050496e+01 5.808095665109139816e+01 5.672088103178831631e+01 5.561162981837956210e+01 5.379774319996944598e+01 5.420047818192713152e+01 5.450749116235069636e+01 5.499305988541160417e+01 5.376764446971246514e+01 5.620008872189664118e+01 5.702701741558804116e+01 5.647193076528213140e+01 5.477248420404147566e+01 5.548796042737495782e+01 5.793486584011408524e+01 5.462515106369134088e+01 5.410697424895461438e+01 5.277564140646492064e+01 5.293713229640190576e+01 5.199539545711803612e+01 5.542531054309394989e+01 5.208286699045396517e+01 5.608344297734986839e+01 5.407650690785322212e+01 5.467950466227790685e+01 5.355890102054262059e+01 5.169747504253060555e+01 5.421955765119026438e+01 5.286478631911580806e+01 5.437832260153096087e+01 5.454768488781526514e+01 5.211057772775045294e+01 5.584804166559588623e+01 5.338652724785569603e+01 5.331154132369638177e+01 5.485916011328836106e+01 5.371445058594325417e+01 5.456085070854977914e+01 5.270219772626855104e+01 5.227379159597246172e+01 5.440264239161668058e+01 5.546100669376088632e+01 5.334334128174085521e+01 5.472541445057896681e+01 5.175113080085648676e+01 5.452314875220231016e+01 5.609876976795659687e+01 5.474697130010809332e+01 5.473208318036328990e+01 5.404380374535696774e+01 5.512032648386247757e+01 5.208796246288493847e+01 5.518768327693194919e+01 5.414150404502188252e+01 5.477640644407139803e+01 5.369115520605515002e+01 5.489916814054130612e+01 5.424669796647390996e+01 5.469480719498012888e+01 5.275579020770188521e+01 5.295535618898971109e+01 5.616695403103993556e+01 5.251548646825229127e+01 5.403030588678736024e+01 5.604011898078289278e+01 5.462284572295659046e+01 5.486853722099173325e+01 5.490541379349070183e+01 5.520012632433468980e+01 5.431233317008092598e+01 5.494701254257383027e+01 5.373101053836096952e+01 5.416458555906647376e+01 5.061158235041794740e+01 5.423363480344899301e+01 5.542614586556051393e+01 5.297007131578820349e+01 5.395623060670421722e+01 5.629192063066673057e+01 5.602023492452411801e+01 5.591654729646252520e+01 5.510813680362861078e+01 5.484288895664887065e+01 5.460484504217370016e+01 5.530530848801722499e+01 5.467824547605776075e+01 5.560724920189605314e+01 5.394582065904948109e+01 5.316476253369717853e+01 5.423325182415597112e+01 5.411294161846628725e+01 5.563827598460805746e+01 5.681615567136064016e+01 5.814274984726581152e+01 5.516035527825039253e+01 5.512173576712833523e+01 5.667932058204259249e+01 5.582103171778361173e+01 5.628432029370358691e+01 5.588784070957727579e+01 5.607207877880124158e+01 5.478470523721188812e+01 5.688951058832335406e+01 5.567710649668497780e+01 5.568559420398447202e+01 5.515037861018743826e+01 5.858133520268805228e+01 5.612027974072023540e+01 5.577710140240979086e+01 5.632468134680259908e+01 5.673091564995967673e+01 5.521224463737344479e+01 5.819524293056083764e+01 5.553932044452869121e+01 5.658956296543312448e+01 5.574862560422278079e+01 5.486769255143011037e+01 5.537889061849119088e+01 5.481488146616845825e+01 5.528887866762571690e+01 5.670292403425515460e+01 5.670547709012274140e+01 5.593574653608544622e+01 5.751654670483608101e+01 5.818561227433568206e+01 5.800960695045052518e+01 5.699728354952782894e+01 5.601134322673838994e+01 5.757650210195777163e+01 5.686364176728389452e+01 5.743419423393413581e+01 5.669802350521015200e+01 5.528729455577160223e+01 5.411857935250436924e+01 5.704678875883985256e+01 5.848155359541940612e+01 5.678035289558383880e+01 5.841439606676863860e+01 5.936872222668709753e+01 5.856885496053970286e+01 5.754702313050795937e+01 6.001621452675320967e+01 5.871861719963636972e+01 5.753686615892744527e+01 6.128654523169411306e+01 5.965198972137881839e+01 5.948140034064361714e+01 5.963908320107092464e+01 5.916743026229470814e+01 5.948136783932280736e+01 6.028712880060331969e+01 5.862302256764424158e+01 5.891000162619258873e+01 5.940700751685505310e+01 5.712691743922260912e+01 5.912954617699955406e+01 5.718739204907770102e+01 6.023292249628951112e+01 6.035822031462738124e+01 5.656276154872592343e+01 5.833500497906377547e+01 6.081754325168386544e+01 5.726764435586461133e+01 5.692814300613954970e+01 5.828217359320492363e+01 5.511590399893098891e+01 5.752498004601313397e+01 5.610560136092706784e+01 5.859781835202486633e+01 6.079413756174422900e+01 6.006870368789917336e+01 5.827231985068494424e+01 5.823175576468442927e+01 5.912387529585585355e+01 5.747016137294482263e+01 5.646625289247445778e+01 5.736480684994476320e+01 5.991732323621780409e+01 5.903731307001034878e+01 5.658670593975718077e+01 5.590124718532055681e+01 5.768080060929554520e+01 5.635223463796480559e+01 5.618177382778387852e+01 5.933298316245745951e+01 5.635778678455896085e+01 5.623774903886273790e+01 5.739176706350662727e+01 5.483360668265650162e+01 5.859270040405453273e+01 5.899150015686254278e+01 5.862428286646085951e+01 5.976185166946858374e+01 5.798094324292869572e+01 5.571134071040570745e+01 5.719484248302941154e+01 5.960958973326940935e+01 5.956875586148419899e+01 5.762500409235173038e+01 5.993083212913273883e+01 5.882674587904141106e+01 5.883959163549359062e+01 6.065321769519910333e+01 5.861762653345181207e+01 5.753168340217563781e+01 5.986087583509244325e+01 6.316788237341858547e+01 6.223631159803545643e+01 6.166525622067214840e+01 6.063292740252303048e+01 6.632095898468384121e+01 6.033765236966453216e+01 6.319141727360344163e+01 6.197810860589103754e+01 6.246285452513072300e+01 6.105987261231287277e+01 6.133488588825577636e+01 6.215062671707213582e+01 6.012547695771004896e+01 6.186337016137190403e+01 6.343373719677495615e+01 6.170767516195945035e+01 6.182388557177920063e+01 6.172308667279618533e+01 6.440318143127586836e+01 6.256450950421253765e+01 6.404339857970997230e+01 6.130239304646605092e+01 6.488751149126525775e+01 6.210979526002078188e+01 6.314155534956253746e+01 6.137041214267924261e+01 6.214686075149034394e+01 6.361771406308444909e+01 6.167129097734536458e+01 6.221103598639721355e+01 6.204161214902104149e+01 6.236996403503285791e+01 6.138212873792734570e+01 6.013060725786557015e+01 6.431553121856198629e+01 6.216303446130476829e+01 6.326193082413438162e+01 6.241032067621295454e+01 6.294619100041356319e+01 6.267027665166551031e+01 6.023345874047628712e+01 6.199722966829596515e+01 6.309559251483440079e+01 6.115342076197410393e+01 6.063905787259538016e+01 6.050335271955747629e+01 6.007341977996969007e+01 6.020688068757139177e+01 6.089715985574567014e+01 6.108699437337757132e+01 6.176224730300920385e+01 6.032552728197395453e+01 5.886150231340831596e+01 6.154895486012105721e+01 6.124111422814553407e+01 6.206720984183223777e+01 5.871967282937148980e+01 5.886714609546869070e+01 5.923846004347328886e+01 6.027336894851599425e+01 5.914331657239973339e+01 6.020448309587827396e+01 6.076820687706595692e+01 6.354711643157826728e+01 6.033639500555059243e+01 6.405714623136967134e+01 6.029958871172835444e+01 6.077678462813847915e+01 6.117949408162051128e+01 6.005657581784600296e+01 5.857153260081487645e+01 6.417686536189494007e+01 6.413920440719317639e+01 6.494905049510376216e+01 6.211101397149801073e+01 6.300024264451778322e+01 6.450674620693698103e+01 6.164787647552309835e+01 6.365154026799846321e+01 6.274653701537103245e+01 6.115110957936951763e+01 6.369632006810383018e+01 6.177496505828845841e+01 6.135640663119650640e+01 6.135496530833452766e+01 6.231999292391152778e+01 6.314575418199078882e+01 6.511629917461046091e+01 6.349792445970333432e+01 6.458576599994277956e+01 6.181725506100292478e+01 6.108898552513601743e+01 6.274447395268442307e+01 6.361176381748303754e+01 6.033511701365167568e+01 6.337490780038609017e+01 6.324007623796652666e+01 6.519290506725309342e+01 6.371791419413810331e+01 6.237935902138868016e+01 6.349039025397790681e+01 6.110931500454365306e+01 6.485054916653052715e+01 6.375423208765408845e+01 6.594287259614959851e+01 6.302412695717239899e+01 6.444592947150776752e+01 6.687800416973890094e+01 6.405461910558342709e+01 6.165673342661368395e+01 6.304243659159897817e+01 6.561929134626655014e+01 6.480771279604714152e+01 6.325734452251035833e+01 6.153153358848117449e+01 6.611976452679803629e+01 6.241456021613859662e+01 6.627523838754181895e+01 6.479869081614350534e+01 6.563970663642832903e+01 6.315844700143976809e+01 6.606929067343060069e+01 6.441716832433260720e+01 6.616256780764361167e+01 6.353418762656414032e+01 6.619006600266736484e+01 6.378205185216008744e+01 6.379474574686481247e+01 6.313774991903609646e+01 6.273055789635807855e+01 6.410272604990305467e+01 6.490786981188895766e+01 6.337231739551337739e+01 6.221087823468271694e+01 6.116071021134376906e+01 6.211560695336337545e+01 6.315404710066462002e+01 6.350386949793340818e+01 6.247401347146833217e+01 6.246567968055925490e+01 6.093142843301313860e+01 6.373345722952180381e+01 6.212946587056152481e+01 6.424469495525920593e+01 6.523237574831503593e+01 6.351687918480153172e+01 6.325700702462221869e+01 6.329930795580966674e+01 6.420524544565596159e+01 6.214088473136958157e+01 6.420838422296432668e+01 6.230748319419611647e+01 6.143890772434620828e+01 6.322033044841868588e+01 6.408255216707071611e+01 6.278266424185284933e+01 6.269200180066829375e+01 6.330047707218816555e+01 6.114069402539237785e+01 6.239320773064739001e+01 6.043389163593458591e+01 6.232721586692020566e+01 6.194297779835367379e+01 6.061983917897504170e+01 6.210562544065594892e+01 6.392984855558764679e+01 6.139924295772255647e+01 6.535597719028658048e+01 6.165152203346854520e+01 6.145624851051469051e+01 6.562862896049770711e+01 6.232600183414961492e+01 6.334316880311166642e+01 6.312008675968781546e+01 6.048351168633465136e+01 6.125408362825469766e+01 6.362993159619817618e+01 6.178049854014373921e+01 6.204212237966613941e+01 6.088983004657484344e+01 5.936460663302150209e+01 6.304490535010511110e+01 6.016848951307041915e+01 6.250439580915977444e+01 6.098642520833188740e+01 5.982198068239257793e+01 6.032835632292339767e+01 6.534394550678285896e+01 6.423876089921859034e+01 6.667028420676858502e+01 6.546162840695660634e+01 6.333513473225603008e+01 6.564485543372481402e+01 6.342923700876459492e+01 6.119611843148394570e+01 6.474835081439749729e+01 6.367509879447823806e+01 6.342158361496629482e+01 6.193648599907015040e+01 6.352768421569069091e+01 6.389026990807777651e+01 6.377903594808483234e+01 6.632450769664501422e+01 6.239102608270589911e+01 6.399844167663788852e+01 6.266246713067847907e+01 6.131142625405264113e+01 6.606887099889497961e+01 6.299615957898572560e+01 6.389464275672195726e+01 6.167243614486769587e+01 6.498798188402165010e+01 6.300236826715963900e+01 6.309548469769539025e+01 6.284488031150747389e+01 6.244714014546385528e+01 6.151423017682014205e+01 6.429596119414988209e+01 6.545396921976589510e+01 6.341744729076214782e+01 6.208411451705480744e+01 6.548070322359951945e+01 6.546684603388409585e+01 6.334668903172282484e+01 6.441404364083767575e+01 6.275199015411201486e+01 6.393874100586070597e+01 6.456484432405208906e+01 6.134515663090720494e+01 6.435357705530969952e+01 6.627704043785301735e+01 6.500625073173645774e+01 6.512473852934945739e+01 6.431261492861148099e+01 6.392141905576453809e+01 6.333956391890456672e+01 6.228361072183966485e+01 6.306830903231479368e+01 6.386039280594840761e+01 6.280088303469336353e+01 6.351204919182413278e+01 6.423170173804527394e+01 6.326917691285156309e+01 6.491054078115904247e+01 6.523020040073323855e+01 6.270912563547097562e+01 6.317367572945931897e+01 6.542887012777298139e+01 6.396734044940998842e+01 6.296266058562080303e+01 6.417666615167331656e+01 6.373962353272924730e+01 6.338858614789423029e+01 6.465983568691113703e+01 6.440525992346819351e+01 6.485574674278616669e+01 6.388560390050201221e+01 6.251603642123579618e+01 6.377754299176321950e+01 6.448640272586254696e+01 6.363929110005441458e+01 6.805890095736019418e+01 6.545862260578731195e+01 6.460292442515488176e+01 6.579156523552590841e+01 6.689824656553867044e+01 6.539429877019698267e+01 6.570774684062682525e+01 6.661333082279951157e+01 6.625324962029942810e+01 6.608562686113697282e+01 6.378045491532073896e+01 6.505253160731191997e+01 6.526953756512301652e+01 6.752718650909820042e+01 6.579212527648219577e+01 6.687054562489177556e+01 6.500302496348062675e+01 6.822725901520287550e+01 7.033216861720129032e+01 6.661350322091405474e+01 6.797529335994072142e+01 6.381565289452787937e+01 6.698545436359404448e+01 6.803872563419400876e+01 6.533162183638312115e+01 6.850058922786961091e+01 6.618221075757188032e+01 6.773753231989167034e+01 6.482725021016740641e+01 6.583047430125122901e+01 6.613416262094682452e+01 6.801602251935186416e+01 6.618994620882094182e+01 6.668436993408485591e+01 6.586281717325495322e+01 6.585173574128825180e+01 6.830224514720703155e+01 6.539111602462735107e+01 6.519888997425427135e+01 6.764757330984815553e+01 6.398536119878230011e+01 6.656830904376951707e+01 6.659428949704478384e+01 6.778743591453954309e+01 6.580152425161043084e+01 6.426909707786950321e+01 6.597882728111919448e+01 6.618099263196414483e+01 6.725194455374158053e+01 6.773700222554695927e+01 6.779121502107724950e+01 6.581479646277033169e+01 6.745290606411214185e+01 6.778149736008688819e+01 6.761035683025393439e+01 6.630584652947567292e+01 6.584170694015018910e+01 6.590987279711480085e+01 6.679847985319420900e+01 6.623651033724814852e+01 6.784883058643150378e+01 6.701906005260852339e+01 6.602182693702249594e+01 6.617180381203768036e+01 6.679252553389424918e+01 6.608407176027746743e+01 6.750992403215082049e+01 6.325656803033858466e+01 6.653483848884599183e+01 6.739557890218496539e+01 6.800883993519548198e+01 6.629115202657004602e+01 6.713456133276106641e+01 6.636034500529501656e+01 6.526910942751341338e+01 6.776745526072591019e+01 6.779833563070695845e+01 6.811531183759579733e+01 6.891516599779812680e+01 6.477911393447513433e+01 6.755605034595271263e+01 6.922871780010406439e+01 6.681801490877232652e+01 6.881347115774826761e+01 6.590769015303906997e+01 6.499625644263610980e+01 6.880907367224622817e+01 6.790368568287622963e+01 6.978568876568819235e+01 6.953088529405381735e+01 6.979116665389601337e+01 6.958862137380947388e+01 7.142642819157225631e+01 6.753187809422999521e+01 7.159837186654198149e+01 7.052874516488274992e+01 6.902035223247976603e+01 6.871777790395134389e+01 6.837610133711980609e+01 6.846042213730153492e+01 6.945138557936355994e+01 6.689965701065487735e+01 7.091198223657785604e+01 7.091042851629498500e+01 7.138728907517931077e+01 6.832228893316479912e+01 7.103260382413402851e+01 6.969786207910951248e+01 6.697813159820147177e+01 7.037639438445212647e+01 7.130205457379143752e+01 7.129019356052036471e+01 6.851543664682633050e+01 7.028657070184719657e+01 7.302185447911946881e+01 6.925146011219263187e+01 7.160166495742485893e+01 7.277423705795690978e+01 7.161873143953299348e+01 7.062306717394254463e+01 6.911208413863505484e+01 7.002328573304174597e+01 6.905444168502610580e+01 7.026142198216223278e+01 7.016828840796777911e+01 7.343989986819161686e+01 7.215338732722482007e+01 7.308791567012048063e+01 7.045400746692189387e+01 6.993108682255514452e+01 7.152093276399298816e+01 6.915866758509810097e+01 7.180216766116915039e+01 7.314979903930075977e+01 7.472506492522623489e+01 7.091806852452533860e+01 7.233973362995254774e+01 7.108058537944503996e+01 7.073200241523080933e+01 7.357534830155888983e+01 6.961916245946019899e+01 7.094536792586926310e+01 7.046274942949069953e+01 7.202710262657639362e+01 7.033826189181806399e+01 6.876127213255855963e+01 7.046210055065579070e+01 6.955929728209324026e+01 6.852852083880689804e+01 7.175055809668718609e+01 7.050757122818846767e+01 7.046542673456481509e+01 6.958148046233927175e+01 6.896522490198728406e+01 7.102988957582344653e+01 6.932473015716391274e+01 7.033239548518677964e+01 7.074991573308940929e+01 7.292548413353962644e+01 7.325677266104810315e+01 6.995082761696468765e+01 7.228448885659420853e+01 6.803857645289542688e+01 6.904242576513568963e+01 6.990576895459538775e+01 7.012870268104136073e+01 6.785772694678318828e+01 7.161030901510960689e+01 7.214426365558719567e+01 6.980190568405392071e+01 7.074284457865995535e+01 7.118129077211779077e+01 7.071894596944432010e+01 6.927345586362177698e+01 6.875493546894924179e+01 6.977531892916681500e+01 7.225840498569446879e+01 6.944302689679437890e+01 6.996362875892231159e+01 7.014691415879767078e+01 7.058399809795304236e+01 6.755074664985825450e+01 6.706929674655491169e+01 7.058950974898817776e+01 6.813272949082775654e+01 6.723819136716268474e+01 6.972951224275807647e+01 6.611057658049446673e+01 6.826942339245060509e+01 6.658202138618153754e+01 6.652723153540426893e+01 6.544219022961459586e+01 6.479699754827281311e+01 6.757864708678938825e+01 6.217180422100340564e+01 6.424862912451948205e+01 6.753306310188837358e+01 6.670529784460570966e+01 6.631670945052852062e+01 6.533295366976106777e+01 6.705794319177122986e+01 6.611321369648644009e+01 6.784016824683463653e+01 6.758224578356073664e+01 6.747780982145263806e+01 6.809166159211218883e+01 6.819495765219254224e+01 6.728187359215675656e+01 7.047575251222707493e+01 6.900206194014124605e+01 6.699555027941157448e+01 6.707123749801090185e+01 6.848056642004468131e+01 6.720248193786225954e+01 6.799331593838677179e+01 6.706901283500906175e+01 6.673729252889454244e+01 6.879301692223695852e+01 6.626215055693033662e+01 6.741783731672474289e+01 6.721655442604664188e+01 6.577660501985614872e+01 7.057154005096687399e+01 7.002922627131297872e+01 7.011406561361607714e+01 6.877759684715088895e+01 6.655643303886550655e+01 6.649792874886874472e+01 6.477461413241186960e+01 6.509106622616302218e+01 6.723954467319548201e+01 6.617577650882022056e+01 6.718095069734651759e+01 6.503839769723373365e+01 7.062132481195014577e+01 6.768040089165120321e+01 6.791686492099697148e+01 6.709256903297595898e+01 6.742636658931780858e+01 6.596985141976121270e+01 6.667951873449592881e+01 6.739916049528410724e+01 6.558377736299982530e+01 6.824697985944740708e+01 6.711584145775060506e+01 6.473450256477565290e+01 6.602669785959899684e+01 6.644218088589573767e+01 6.341877031520959918e+01 6.656562783739700251e+01 6.412457252948240694e+01 6.429033441678348026e+01 6.283659947781843158e+01 6.385262227482602526e+01 6.401211046837411800e+01 6.438002111903547586e+01 6.566757774351191301e+01 6.426451631455431368e+01 6.498399679340067792e+01 6.618303934087812479e+01 6.292068823831495905e+01 6.432215668286842458e+01 6.458185735700247676e+01 6.589242374316701500e+01 6.292917416658342944e+01 6.545078456539262390e+01 6.624744596345418302e+01 6.482949028604086550e+01 6.489569135044695258e+01 6.702883423993782230e+01 6.347405429467589499e+01 6.654218174139100483e+01 6.693180393269166473e+01 6.708659961017143303e+01 6.679896713920257412e+01 6.505501840851979978e+01 6.620781502614674707e+01 6.540553686077369377e+01 6.741084521943056984e+01 6.410751620085373759e+01 6.541359714642122469e+01 6.762640520179940040e+01 6.517520264506229921e+01 6.433400866881005697e+01 6.842824506340944879e+01 6.704903663069390518e+01 6.768757670011825667e+01 6.618252669006129452e+01 6.675422707319931703e+01 6.502534387142421224e+01 6.634750884661023917e+01 6.521772895056817276e+01 6.510394931932684415e+01 6.580543704037604869e+01 6.898061111911303556e+01 6.615083044038672710e+01 6.569627110050012675e+01 6.777668730251022566e+01 6.862253220742488224e+01 6.878724129439602564e+01 6.676779477241078098e+01 6.562679217641485252e+01 6.647456212548598842e+01 6.624696056745771955e+01 6.808873204175641547e+01 6.518291314198602038e+01 6.820276294909115222e+01 6.744093505798539923e+01 6.826137084928853938e+01 7.054633729414037191e+01 6.684423145302977787e+01 6.745980212954805211e+01 6.768496806858433956e+01 6.767363981773438297e+01 6.801207252094243927e+01 6.790442490520980812e+01 6.858040274438450012e+01 7.037061683013980939e+01 6.886726892513453890e+01 6.933989007513919489e+01 6.951014197202253797e+01 6.773435361857701764e+01 6.708154800689753472e+01 6.875172385509306139e+01 6.887486267251691174e+01 6.832359805411172715e+01 6.654082813185999612e+01 6.770413027310648602e+01 6.946702365650330080e+01 6.864969589059165855e+01 6.895991246289774779e+01 6.720903732319737856e+01 6.886499358873381027e+01 6.670687008258219919e+01 6.805063137074508006e+01 6.779797350935766076e+01 6.668809067809706903e+01 6.924054441019190165e+01 6.746604880214749755e+01 6.927314242392039034e+01 6.942576119087600262e+01 6.989312700003966938e+01 6.807592418702171244e+01 7.139698668841784013e+01 6.835913020895722525e+01 6.768027753617118947e+01 6.849698059699079522e+01 6.936241045365751745e+01 6.762303093248931418e+01 6.974290998766366556e+01 6.839052610097458285e+01 6.875226748708932689e+01 6.908439084977298705e+01 6.950395886051931882e+01 6.898597195052464315e+01 6.894746120245606846e+01 7.060378838290081660e+01 6.768900059020138826e+01 6.638310189724589350e+01 7.014996257517252332e+01 7.157700372699390812e+01 6.973089129459691549e+01 6.980395299814628629e+01 6.753267095902580763e+01 7.056326528301319456e+01 6.881716234644279950e+01 6.913027470327709523e+01 6.876880611753205130e+01 6.833408745038730103e+01 6.980087756035834445e+01 6.932381861794489453e+01 6.848730727648270999e+01 6.880982584873714814e+01 6.699263807806609350e+01 6.897970080711405672e+01 6.872258038058988916e+01 7.083490910665035756e+01 6.958064182549038890e+01 7.053258500966447286e+01 7.051024134947937227e+01 6.903620422322158845e+01 7.104764579285216541e+01 6.918682316928780551e+01 6.750046750226425729e+01 6.583189057168566194e+01 6.991329469678936448e+01 7.109315576094707012e+01 7.000115757682527828e+01 6.900031750912165762e+01 7.158047169538893684e+01 7.098457881218558896e+01 6.776592930191431208e+01 6.873522605977025535e+01 6.999622003685530558e+01 7.028360510075407319e+01 7.093933679703663131e+01 7.038555997099865635e+01 7.184128679127076111e+01 7.106692904947031764e+01 6.912661954737433234e+01 6.774012791789532173e+01 6.971193335543631520e+01 6.768305809415997487e+01 7.049107188131569046e+01 6.972432726185003560e+01 6.721882043701658915e+01 6.899513519180560195e+01 7.175519977575210362e+01 6.936538576832451497e+01 7.092755451569703951e+01 7.000699614499197310e+01 6.910548120412261142e+01 7.060520256243178494e+01 6.838019111515116322e+01 6.913920269301850396e+01 6.894415629095828990e+01 6.951403071664135780e+01 7.086876580237748158e+01 7.319774752359177228e+01 7.132236619951693513e+01 7.157252768943361332e+01 7.364157549813927517e+01 7.282537888151632899e+01 7.074661940446186748e+01 6.925539800199355511e+01 7.161597639638677038e+01 7.145750571788582306e+01 7.359362542455065181e+01 7.371127784830780172e+01 7.122201504095833968e+01 7.342602367878626524e+01 7.287858788526524734e+01 7.414011201255291894e+01 7.229247330827809037e+01 7.384294610345729382e+01 7.268167842722424155e+01 7.288611866828803443e+01 7.201143578760169817e+01 7.381237040043909303e+01 7.463161979792910472e+01 7.388202786806583333e+01 6.982666861802850633e+01 6.989398727964908176e+01 7.278114701225899807e+01 7.741824680213369447e+01 7.540852241746206630e+01 7.167706649424806642e+01 7.240182507779476850e+01 7.463230964851172189e+01 7.322631019490992799e+01 7.418172699397611325e+01 7.414037921673866549e+01 7.501474908057873847e+01 7.396266223261888229e+01 7.286782571598860159e+01 7.510078331730501588e+01 7.353044457250976507e+01 7.583428736945879223e+01 7.516822731243786393e+01 7.509844406827397734e+01 7.360674184454346403e+01 7.607367711180538095e+01 7.405079798665410351e+01 7.560679613361260465e+01 7.269820162707272004e+01 7.442674285172525117e+01 7.529396469430911054e+01 7.366611917077584337e+01 7.520494724634629335e+01 7.700788088912531748e+01 7.787023313932799340e+01 7.621413077646012368e+01 7.501154034373517732e+01 7.485709691386828979e+01 7.684594420086214939e+01 7.578010570117557165e+01 7.571127151284341039e+01 7.715808265256127640e+01 7.657092998096656800e+01 7.774398453590745817e+01 7.720046896536960901e+01 7.392988327498900958e+01 7.712043935370064673e+01 7.752377933999446213e+01 7.658750694220724142e+01 7.410919579821164405e+01 7.647608651232371813e+01 7.345322984280075218e+01 7.496651747940867949e+01 7.446361107245834887e+01 7.675113662107064272e+01 7.330972071467429885e+01 7.496408255972585266e+01 7.564543947526169632e+01 7.562360587131523459e+01 7.711195276699488943e+01 7.553459152378322017e+01 7.494130979763369282e+01 7.439407964117624772e+01 7.493720644192669056e+01 7.563254440492205788e+01 7.687889635904673469e+01 7.306647987667767552e+01 7.697235104018172080e+01 7.284675011130100586e+01 7.270797846071607751e+01 7.673385652379805322e+01 7.464853789189380961e+01 7.794435682836498813e+01 7.555320953215222346e+01 7.587781415757400794e+01 7.369604488245701646e+01 7.610740421250625332e+01 7.693663441015472415e+01 7.617432790380333074e+01 7.807260886731791061e+01 7.632444502043425416e+01 7.747532212867342594e+01 7.364221825881438122e+01 7.307226472045056198e+01 7.503634425047422951e+01 7.431680198078741739e+01 7.330827772983202806e+01 7.400301719991269067e+01 7.483851948145738220e+01 7.511254371766007409e+01 7.648753055477317275e+01 7.525359430789961834e+01 7.314714081988411465e+01 7.420066005394998854e+01 7.423609500029539277e+01 7.629493179585091411e+01 7.415460255831696657e+01 7.772870316252182477e+01 7.345608206326420486e+01 7.409705439248463676e+01 7.602909220496412956e+01 7.371006324474019777e+01 7.430657676800944955e+01 7.536232832932390124e+01 7.487351306763284242e+01 7.252136728581086800e+01 7.664782484655577832e+01 7.453008805761658095e+01 7.371362101285944846e+01 7.547900567632632374e+01 7.571567326064425174e+01 7.353667902657363697e+01 7.452676497241972697e+01 7.635525794762875762e+01 7.751712742482168039e+01 7.799337977226645080e+01 7.429211905785837189e+01 7.673778450481390223e+01 7.643998355807644884e+01 7.506600830707608907e+01 7.588626651048035399e+01 7.553246277711549794e+01 7.422600144130070987e+01 7.329800982960941269e+01 7.289592243582346498e+01 7.560005137007968301e+01 7.502245276947869002e+01 7.406799052029975883e+01 7.602911897026767463e+01 7.383646314415209133e+01 7.379601341144129378e+01 7.497906347597222521e+01 7.259747744816358761e+01 7.408186092153574975e+01 7.443528238267246877e+01 7.176370515095888436e+01 7.602620161704290069e+01 7.628008141471990200e+01 7.816284591314600050e+01 7.553298933136827031e+01 7.560771145108500946e+01 7.572850911146404940e+01 7.616652750163191854e+01 7.574823474389147293e+01 7.470887686923751403e+01 7.772264618569252548e+01 7.660526436987125010e+01 7.385658706897802972e+01 7.782879794375185156e+01 7.405511522931942636e+01 7.885561207310007603e+01 7.749741466756358932e+01 7.695480127536460202e+01 7.322957631466677242e+01 7.531436942172692284e+01 7.649501800944091201e+01 7.749030609857025809e+01 7.614006025054574422e+01 7.464163479737138118e+01 7.476037552110342688e+01 7.594073668114282327e+01 7.603299091248919694e+01 7.339570877531863857e+01 7.338575373079306985e+01 7.687669740249140204e+01 7.651680320116989265e+01 7.394963335343842914e+01 7.699237766800075633e+01 7.760302640837434751e+01 7.743641844995555346e+01 7.547871124211413019e+01 7.420405035021097717e+01 7.810701898665517717e+01 7.436502002019842905e+01 7.688219738127382641e+01 7.767849549854355473e+01 7.759857262591066274e+01 7.747628382393503443e+01 7.755109763851800153e+01 7.756861926261579754e+01 7.721847225394796510e+01 7.523259259775429086e+01 7.413816804957906470e+01 7.525695612102441601e+01 7.564228582528519951e+01 7.679484576680117414e+01 7.326483603519001520e+01 7.356385598308806095e+01 7.458514008584171506e+01 7.724883120865985120e+01 7.518223713846091982e+01 7.693838376389820155e+01 7.693934043767099240e+01 7.498472136622380901e+01 7.681536091847817715e+01 7.557621909282813988e+01 7.802794152896976243e+01 7.471876289252473669e+01 7.919365460784085542e+01 7.573909666106447958e+01 7.582441512689834440e+01 7.439302805675976060e+01 7.750331910794938040e+01 7.669455592814911427e+01 7.651251325245867463e+01 7.478397337825599323e+01 7.522335539100694746e+01 7.470673056082962660e+01 7.664723035588424693e+01 7.656569929401769059e+01 7.866085388289171476e+01 8.019066008294288395e+01 7.989500802995840445e+01 7.678567389869384385e+01 7.837955721980053170e+01 7.790977580531466629e+01 8.009352306551457445e+01 7.885667871251911265e+01 7.735161456678422098e+01 7.802755612124266804e+01 7.730155138736925835e+01 7.645483789340038072e+01 7.963184845853254501e+01 7.885131812930370643e+01 7.763116302713403627e+01 7.778530598591827072e+01 7.745804659710691453e+01 7.612152061461975450e+01 7.922728554693206604e+01 7.554785682340813935e+01 7.612451232897399223e+01 7.546196467259605356e+01 7.449321734570914089e+01 7.532671766174765082e+01 7.796332075969930031e+01 7.468735394087346435e+01 7.462406290978266554e+01 7.472729266699047912e+01 7.653887688121074007e+01 7.517106225683397724e+01 7.520106172038551051e+01 7.466536109786667907e+01 7.391295003653954154e+01 7.480351970179562215e+01 7.551305713472396519e+01 7.442343111622842855e+01 7.559905600502594325e+01 7.905977934923524231e+01 7.809929842976120540e+01 7.645369994722250340e+01 7.854621571427165350e+01 7.769202483001159010e+01 7.597924370295216079e+01 7.527211421144498615e+01 7.489019645681887027e+01 7.400844676931018284e+01 7.293201077658369513e+01 7.421995600989990294e+01 7.293334712054809188e+01 7.346205908484638769e+01 7.363650109834499347e+01 7.470623874332817138e+01 7.119674106955913828e+01 7.465429376091272218e+01 7.343218135383395406e+01 7.426244576419588839e+01 7.361467283983108700e+01 7.434922642955288552e+01 7.772017417136177642e+01 7.350322596166898848e+01 7.651599691891087218e+01 7.668693392581191404e+01 7.603273362411205483e+01 7.730719527973671745e+01 7.458662485547364440e+01 7.582294261865591523e+01 7.579787487137193125e+01 7.497853571295095776e+01 7.594246609394524228e+01 7.351356692675825855e+01 7.112918465810331270e+01 7.406248422733514758e+01 7.301484969558266869e+01 7.357139218637111355e+01 7.221822391370820071e+01 7.288274284506198342e+01 7.425148443820181399e+01 7.368107196050227969e+01 7.414706265677844499e+01 7.646990799508368752e+01 7.698801208347146030e+01 7.539998894332293844e+01 7.608020640329378637e+01 7.445652339689861776e+01 7.459561391609065595e+01 7.437813998093916723e+01 7.877762987403175998e+01 7.401425765219440223e+01 7.516246234074876043e+01 7.564500037880060290e+01 7.332514074153858985e+01 7.193860190003901778e+01 7.098650148123833503e+01 7.067196323785660184e+01 7.101476275501961766e+01 7.369081921616252373e+01 7.143090255031205515e+01 7.073971692793939781e+01 7.149065222425828381e+01 7.140720699034785923e+01 7.161956603447210057e+01 7.546988133543523247e+01 7.216310445680841212e+01 7.530158059025187356e+01 7.481888095737713229e+01 7.110023710351971715e+01 6.991981619449565244e+01 6.966811566058409255e+01 7.060573855919547270e+01 7.155452698948664647e+01 7.145129121339638800e+01 6.838908718904947648e+01 6.981520099628387754e+01 6.987114875574985717e+01 7.165379646803225455e+01 7.085367442359907386e+01 6.939613705633098562e+01 7.094372524339688368e+01 6.903907235587811897e+01 7.435390117708882940e+01 6.971026108863914317e+01 7.340957322451554035e+01 7.188975097885575849e+01 7.072274188626451519e+01 7.240561871791530280e+01 7.217076504776717627e+01 6.934457329445662310e+01 7.134503015669170622e+01 7.113939339119843908e+01 7.117244272403540606e+01 7.036892903369472663e+01 7.042931081439103025e+01 7.107615225157069005e+01 7.227064861479357205e+01 7.078374978142568352e+01 6.966960504309273006e+01 6.922238355177607616e+01 6.868020006143852640e+01 7.167481721185518495e+01 7.113193546330312245e+01 6.814297727458406939e+01 6.876655147740157759e+01 7.056757750523662764e+01 6.984820488881571521e+01 6.914933700094925939e+01 7.221944008912835500e+01 6.894592774188464546e+01 6.970313030669645116e+01 6.924900629940631802e+01 7.103233859494174851e+01 7.219487762388378371e+01 6.911284367437697540e+01 7.061494164645768024e+01 6.817806523709634803e+01 7.002128658511182380e+01 6.998465201276580672e+01 7.063161696623423325e+01 6.792452899824066037e+01 7.035689251001538480e+01 6.949556581377541420e+01 6.883591823292398715e+01 6.685660381152347043e+01 7.087448365373734305e+01 6.826441481243654152e+01 6.825748524446029819e+01 6.790726331624229317e+01 6.882233805286729478e+01 6.787124449815866001e+01 6.782097987573501996e+01 6.810625739854039296e+01 6.736780940679818741e+01 6.963154124079626683e+01 7.151238955551066567e+01 6.818288547026985214e+01 7.102660981028007825e+01 7.028724112043244077e+01 6.974698148503605921e+01 6.973891678093247037e+01 6.766613691928631624e+01 6.796794315633131589e+01 6.963592740529061587e+01 6.721422394633368924e+01 7.069595409977216605e+01 6.773776324331460330e+01 7.113196751890517078e+01 6.614415770653178583e+01 7.068242972153630888e+01 6.857189873009022563e+01 6.912562528047381250e+01 6.861803150526033335e+01 6.805472549574564312e+01 7.318078221912841741e+01 7.049164182583646721e+01 7.146520993393949084e+01 7.034302584733632102e+01 6.835074094436757264e+01 6.833722447659761201e+01 6.791076310583306963e+01 6.987301973853679726e+01 6.934802660808762198e+01 6.724702162962113050e+01 6.603448167362387267e+01 6.753346328149545741e+01 6.906898375318034766e+01 6.795268428149803697e+01 6.617759380935167712e+01 6.811870450017566725e+01 6.699759476187981022e+01 6.769745915481267673e+01 7.049194493215877344e+01 6.691882405573930725e+01 6.541072584625138120e+01 6.641092323397056418e+01 6.680624376835392297e+01 6.513798703847686511e+01 6.923130620093500909e+01 6.609780513618434838e+01 6.657513056015018549e+01 6.676575790173784242e+01 6.779880960244705079e+01 6.434036416303578676e+01 6.609326787502348566e+01 6.677710178310661604e+01 6.684845878271934794e+01 6.533353387238507537e+01 6.590335069370919996e+01 6.484213771019823014e+01 6.617653168159812083e+01 6.573361174028016762e+01 6.647178337862206376e+01 6.669029117344196322e+01 6.583528141591492044e+01 6.879556225912126877e+01 6.458156815149011720e+01 6.705345437275175868e+01 6.596033439300256873e+01 6.777664724544943908e+01 6.529199508555156228e+01 6.708121304710269328e+01 6.403793937315536766e+01 6.682266621046474597e+01 6.729437875568113725e+01 6.561295942700101591e+01 6.753858798508755967e+01 6.708876076081521944e+01 6.668818174057568626e+01 6.373416395471692653e+01 6.648173362928746144e+01 6.555255793920650831e+01 6.668094213034510176e+01 6.465784023602562058e+01 6.881592615804048307e+01 6.505465371253937690e+01 6.465154052760620118e+01 6.491000940730960167e+01 6.641455280935670658e+01 6.299688670904559018e+01 6.771757224522312413e+01 6.370714680382308615e+01 6.525268718197165185e+01 6.647911981366898715e+01 6.583102692168964154e+01 6.569177432872091060e+01 6.526433535011823039e+01 6.585251318634558970e+01 6.607436576730860622e+01 6.653792503206348385e+01 6.611051898129137783e+01 6.360212553541440883e+01 6.411559635990023764e+01 6.549455129221293248e+01 6.467320312627418843e+01 6.551665860267219443e+01 6.389839417835152346e+01 6.437310108482924420e+01 6.495086351259556068e+01 6.612333354664221474e+01 6.624413911041911263e+01 6.576049504803559387e+01 6.695862054860930357e+01 6.638948268933458507e+01 6.366170288460710935e+01 6.614000164053366859e+01 6.511313900752719519e+01 6.740082034587010185e+01 6.356676512179980421e+01 6.684177055859126426e+01 6.566339892009648338e+01 6.349766212735850957e+01 6.494131886666349374e+01 6.640164005190753471e+01 6.351998509931514292e+01 6.606241810513782298e+01 6.370668982129699742e+01 6.506634546880003711e+01 6.230748500794388178e+01 6.463651231725447133e+01 6.097331901204132976e+01 6.506422773514306357e+01 6.451173495572356842e+01 6.209260648130298677e+01 6.233625644630112816e+01 6.233123458897919988e+01 6.120739627248476467e+01 6.425565986604829050e+01 6.173483993065514852e+01 6.346014382374317364e+01 6.256688066471556198e+01 6.209925778693788345e+01 5.847644030469900400e+01 6.079975517870994395e+01 6.092393499730098227e+01 6.206194903593121381e+01 5.990830221845048698e+01 6.024380139906519815e+01 6.174880179576908290e+01 6.044675569228046186e+01 6.122780100781157842e+01 6.050442311589237221e+01 6.292130189968633402e+01 6.167389694479684437e+01 6.017517802127655813e+01 6.243796618762860362e+01 6.132289586686480476e+01 6.221280229066962164e+01 6.148336395414159483e+01 6.119235427624990820e+01 6.090194286407809443e+01 6.091451870196306828e+01 6.001756852981731782e+01 6.249862117570030762e+01 5.931616622186660948e+01 6.060251426393353569e+01 6.045242724640061027e+01 5.830214427731264237e+01 6.285392992917434185e+01 6.043381454031096212e+01 5.914738711316820741e+01 5.838777480149806109e+01 6.087904422093100720e+01 5.913116618310689887e+01 6.177442664398311933e+01 5.990828282623593282e+01 5.835707189931378025e+01 5.947382189394372176e+01 6.037373813297485725e+01 5.962381326685446226e+01 5.944947851823462770e+01 5.933387380893077534e+01 5.868615544425344410e+01 5.859923594923772328e+01 5.783186375382420863e+01 6.002217948071451303e+01 5.814722091595771047e+01 5.714570238251721435e+01 5.724304323577404574e+01 5.859851961518462105e+01 5.944451651457491437e+01 5.852293268350000233e+01 5.820233975949216898e+01 5.965463745899001680e+01 5.790247712869969376e+01 5.957781425201598324e+01 6.023456887674984017e+01 5.525873610366367217e+01 5.809615724084304844e+01 6.020010717230023545e+01 6.048368177381937727e+01 5.880968008322054175e+01 5.650125152753172131e+01 5.779623672263083023e+01 5.780516364934637608e+01 5.838822778570327898e+01 5.874138500622440517e+01 5.860917220117573123e+01 5.804212822015045248e+01 5.746927785395706678e+01 6.083401154707160430e+01 5.950233505743745610e+01 5.850686762370274607e+01 5.713513363332376116e+01 5.722486542869330606e+01 5.965137035590686310e+01 5.905936330436475856e+01 5.651794532604332488e+01 5.698364625900737934e+01 5.903171261171833351e+01 5.826751693928224540e+01 5.871200350163419301e+01 5.656737389269642335e+01 5.714921075619195534e+01 5.802358871704249310e+01 5.644093015676590142e+01 5.816909071338906045e+01 5.774670348643493156e+01 5.706409172017490761e+01 5.759861251986919228e+01 5.605100404471937736e+01 5.629254296740645458e+01 5.546793564455310843e+01 5.618692118765579835e+01 5.801379072649801572e+01 5.962630894180162500e+01 5.966021683758754790e+01 5.846274962734256775e+01 5.709170908845565151e+01 5.666713869896129552e+01 5.779772375132327511e+01 5.879696003343887867e+01 5.733353968394251154e+01 5.745739277596038619e+01 5.782942838537795893e+01 5.945594053305680404e+01 5.676551724767261220e+01 5.642659864284367188e+01 5.605119715362813082e+01 5.685288751331229662e+01 5.754864088381525278e+01 5.794674512674000511e+01 5.907179513138299143e+01 5.626360223412005723e+01 5.551587454364992880e+01 5.776445637408544798e+01 5.786208591406371937e+01 5.603144281244462377e+01 5.554857846480931727e+01 5.366018425201509956e+01 5.398614519938561074e+01 5.338661110363002393e+01 5.497718865331339799e+01 5.530709590995916614e+01 5.514460044244293613e+01 5.498970007643588787e+01 5.372735112695864501e+01 5.558133001889079594e+01 5.509054203590469712e+01 5.485813473162126286e+01 5.460874526735811685e+01 5.549069734828309919e+01 5.331890645531741058e+01 5.407423737420121057e+01 5.425103594740356527e+01 5.456862285029600912e+01 5.461188090913417170e+01 5.538090348167193611e+01 5.450920491725977257e+01 5.459107071599577665e+01 5.386421213064581792e+01 5.473464508003861084e+01 5.316511012350794374e+01 5.527381725036453730e+01 5.362148630575862995e+01 5.527992316380859705e+01 5.505385587041698159e+01 5.539025039179085041e+01 5.545806377571595647e+01 5.217900512210893993e+01 5.303321015407507133e+01 5.437880541370509491e+01 5.340913608519593225e+01 5.190889628988961135e+01 5.267105232367266154e+01 5.186338631028166191e+01 5.179230315612387869e+01 5.175820153264066192e+01 5.048083808864590338e+01 5.129512478899305705e+01 5.252067413773480808e+01 5.123482375612637441e+01 5.143724956440322416e+01 5.344717917080650693e+01 5.216259255115653559e+01 5.039618819640421066e+01 5.304182487514001565e+01 5.355602078654749221e+01 5.114728607760631007e+01 5.276615979087377895e+01 5.238722329664223309e+01 5.250692205239362664e+01 5.284832884996131241e+01 4.962867207767546063e+01 5.196715584284840617e+01 4.970566905391559231e+01 4.986627965992968825e+01 5.244282396298860505e+01 5.267011452947365058e+01 5.089660689245293668e+01 5.167039521382746159e+01 5.176581471945041812e+01 5.319789747286831982e+01 5.044809128560960687e+01 5.195679379039870582e+01 5.090603879658961262e+01 5.389089864365141125e+01 5.069003190211586229e+01 5.254509710206808393e+01 5.094674117357374143e+01 5.019880693719726139e+01 5.186457384646713820e+01 5.178037210672949442e+01 5.016083955949282114e+01 5.049662015588042863e+01 4.989483207793909969e+01 5.139743687789937354e+01 5.012959064200067161e+01 5.152318454903760170e+01 5.088168170422562753e+01 5.163750250347170834e+01 5.166845452581242881e+01 5.276108085060392483e+01 5.051351278490071195e+01 5.067571000447783547e+01 5.053570770220137831e+01 4.946084264750184190e+01 5.097789994837067695e+01 5.121830302427992621e+01 5.135170550980054571e+01 4.913650068120142578e+01 5.090436055889804123e+01 5.039431748198926186e+01 5.068011330441587603e+01 5.001739959962598903e+01 5.215960617107531050e+01 5.125391905906860046e+01 5.083367715430128442e+01 5.075407148083407094e+01 5.241168833887589784e+01 4.944302616157271757e+01 4.921470088462447734e+01 4.909064486438129649e+01 4.997589374101875137e+01 5.127183373122532117e+01 4.891407656552297567e+01 5.116336143636743827e+01 5.146551526623090211e+01 5.193652562458216693e+01 5.183751362885356428e+01 5.067746481505869838e+01 5.292160925936608606e+01 4.968154727703014117e+01 5.055576908422582250e+01 5.201937276125069332e+01 4.985026058100342539e+01 5.097772237061317924e+01 5.104651010706371039e+01 5.123743281117069159e+01 5.290184773889126291e+01 5.122978988139417567e+01 4.899059669662130290e+01 5.147946449137486979e+01 5.214222415110813813e+01 5.368037383948198027e+01 5.082607041755689181e+01 5.207480081531254967e+01 5.103423773397653207e+01 5.019215263828110807e+01 5.112234320478901850e+01 5.099999108639173073e+01 5.288949937666777146e+01 4.890473039966614976e+01 4.746145749097183142e+01 4.819911356868712460e+01 4.753581417217733218e+01 5.010311028780036935e+01 4.814860737950957059e+01 4.871161085989143658e+01 4.876257541716871202e+01 5.098199355952370126e+01 4.865506136094275291e+01 4.915557219291248714e+01 4.877029037177378967e+01 4.771148301945195414e+01 5.064762208099010365e+01 4.665751791620287037e+01 4.755577843316147124e+01 4.723357473508266224e+01 4.863224476685934405e+01 4.795222580793083722e+01 4.833015970956883223e+01 5.027576340857496007e+01 4.756872064551844659e+01 4.797981101789340386e+01 4.909392595852705199e+01 4.886572181726072728e+01 4.655855923205945857e+01 4.685211450443372883e+01 4.873659492950623218e+01 5.015992074724420036e+01 5.113202954389110033e+01 4.807310408726621631e+01 4.853942343205803667e+01 4.820330542335138801e+01 4.934316018198208553e+01 4.725785588682009575e+01 4.881355951956200556e+01 4.945014022749858640e+01 5.030740009116281186e+01 5.019021557913605847e+01 5.077407654760313704e+01 4.969526575899814702e+01 4.972680778287377734e+01 4.934717664558425554e+01 4.886008604079771800e+01 4.897807063660935256e+01 5.120547566771296744e+01 5.129394075832325939e+01 5.052462746839584895e+01 4.863205518884159773e+01 4.884534061442742825e+01 5.012538850740053675e+01 5.059686936084627007e+01 5.067327497465386443e+01 4.986769574565298058e+01 4.977371220505597904e+01 4.791835058734109509e+01 5.001876753938014275e+01 4.972470277439544617e+01 4.749369196569264773e+01 4.898458496426498243e+01 4.617911354183836892e+01 4.952127914686325028e+01 5.061698212796230933e+01 4.884806637884928193e+01 4.678979364299586052e+01 4.876391701237250942e+01 4.702864225983320523e+01 4.875292744952037083e+01 4.591381649978549717e+01 4.513841148112200585e+01 4.699957548323678225e+01 4.702022828024730927e+01 4.850465737795808252e+01 4.804015703553643846e+01 4.907759948091997870e+01 4.709143870315696034e+01 4.717659467085168501e+01 4.814322894294692645e+01 4.604431396310846480e+01 4.793460108414009824e+01 4.662912191923880556e+01 4.649323586687037846e+01 4.748546393268891563e+01 4.829424407103053341e+01 4.903787019179608109e+01 5.069970913491533082e+01 4.674920879613204505e+01 4.702966103716510560e+01 4.692630607108900875e+01 5.057585574439910658e+01 4.923817015719757251e+01 4.794383163558879346e+01 4.578557582515401236e+01 4.598882373698130976e+01 4.901109080986755373e+01 4.531000910797455816e+01 4.777445185080180323e+01 4.739610306290532549e+01 4.654559043237549076e+01 4.678358436599165771e+01 4.676896004112215621e+01 4.771486382391955061e+01 4.887613726467011332e+01 4.443586408515870545e+01 4.663473658696894120e+01 4.483805569402908020e+01 4.757521940010206407e+01 4.771854912454779907e+01 4.600211978203682861e+01 4.821878291858290311e+01 4.887235907175996630e+01 4.832266411423739072e+01 4.758319811895485429e+01 4.711946995036436192e+01 4.663536756910255576e+01 4.939044027590540509e+01 4.684233218580317981e+01 4.838093339140583282e+01 4.953472991473077514e+01 4.750539531605706856e+01 4.651604959325495514e+01 4.879327415642487153e+01 4.731874736439419848e+01 4.938665431596594146e+01 4.960324702950622822e+01 4.645734602974381744e+01 4.745896700286446901e+01 4.848950634231150758e+01 5.075367180414764334e+01 4.815734520888856451e+01 4.708854190203504686e+01 4.553659173429754503e+01 4.822242879619384581e+01 4.653018889872230801e+01 4.878269614819875954e+01 4.757728204390296867e+01 4.599168317295607977e+01 4.865439176040784730e+01 4.640196195647573774e+01 5.021687466778460873e+01 4.668759927513796981e+01 4.960779547463505423e+01 4.755942403147379594e+01 4.753872641336044325e+01 4.682715737805502698e+01 4.907588956994930385e+01 4.682695253399766244e+01 4.715277891337046867e+01 4.920857261781240055e+01 4.827842659388136326e+01 4.883472372699701225e+01 4.618879523179989377e+01 4.938176139013124555e+01 4.547955979012242977e+01 4.617380194228249479e+01 4.700351322207999516e+01 4.697092920732562504e+01 4.678102385098797100e+01 4.769084445992397292e+01 4.758921420949472747e+01 4.754361540523949969e+01 4.743475828989481613e+01 4.485703693246912138e+01 4.383390403498114551e+01 4.747362161122600099e+01 4.349113468477448663e+01 4.636588391354610650e+01 4.588921065814693634e+01 4.676700133841211482e+01 4.577446137335134324e+01 4.464909022198316535e+01 4.608864073523863425e+01 4.643368200853245042e+01 4.553458177681881125e+01 4.533437226258936903e+01 4.472083690238036979e+01 4.655880825072603102e+01 4.590063158198194060e+01 4.549577875147984685e+01 4.697909763763064461e+01 4.425510657704127482e+01 4.626925747578896164e+01 4.806994950452053672e+01 4.497638076021314646e+01 4.676673321420621221e+01 4.600318851281546273e+01 4.555008282303507627e+01 4.596667682715719394e+01 4.549897678461484674e+01 4.762796170985071598e+01 4.601193381565973084e+01 4.690432209956002652e+01 4.528308604961828365e+01 4.610216738446186469e+01 4.417360208246877562e+01 4.515574756555751179e+01 4.689697332284314513e+01 4.854808209436871635e+01 4.782931010309621200e+01 4.466664935086977550e+01 4.624122811429908353e+01 4.677746299644815053e+01 4.519055511715810525e+01 4.894069130142040791e+01 4.529529880276798082e+01 4.693570650323101034e+01 4.413324045051002287e+01 4.615419502547459984e+01 4.514285889616257919e+01 4.315302950762873735e+01 4.413192147086324013e+01 4.359935700171308071e+01 4.520409566380237010e+01 4.435833800729515985e+01 4.336327480884943242e+01 4.417767433137973399e+01 4.667524941747081613e+01 4.448064718336936352e+01 4.320874023612173431e+01 4.476039701509587587e+01 4.578089688582862493e+01 4.564394004679341776e+01 4.386537754575576287e+01 4.701320308707168749e+01 4.642740879771364604e+01 4.479443220623178235e+01 4.545862703850620790e+01 4.500545272040302791e+01 4.731816434610975364e+01 4.650305318976716507e+01 4.514435371515479289e+01 4.540465409450403911e+01 4.647386665233134551e+01 4.564867700468479939e+01 4.470584180670785912e+01 4.654388177680166194e+01 4.573845126708528852e+01 4.332636744268846485e+01 4.658454424868221366e+01 4.425169251948971549e+01 4.191514276323207611e+01 4.209869736654627559e+01 4.428094354753347517e+01 4.221037209667689893e+01 4.425471037570831356e+01 4.438137557522729537e+01 4.369966411551227026e+01 4.221023917832571470e+01 4.319294514236603533e+01 4.522153526787268873e+01 4.346481724538804059e+01 4.369329366884185362e+01 4.208371963878525435e+01 4.278197217353240944e+01 4.222367996080687647e+01 4.182622429031350464e+01 4.240529419272285594e+01 4.328853450898971289e+01 4.170615837742073495e+01 4.469639776444461177e+01 4.313851465877856128e+01 4.393343379348500832e+01 4.560054941530869854e+01 4.223084867041345092e+01 4.335901346807141721e+01 4.354797867937633526e+01 4.230028198891597668e+01 4.399445323116381701e+01 4.201880073334746868e+01 4.248865109241285865e+01 4.426242705342200878e+01 4.187916382875218346e+01 4.488740000083202375e+01 4.428951616691271909e+01 4.382303848787695699e+01 4.414248551839136070e+01 4.312852980098842437e+01 4.418981904177165632e+01 4.152519356649266768e+01 4.114156731133873990e+01 4.281491149915645877e+01 4.145134726277583326e+01 4.116928875473856664e+01 4.426786480256831169e+01 4.543571487406789089e+01 4.556531179360711548e+01 4.113182943196335373e+01 4.363220265687862565e+01 4.227109425998239089e+01 4.470917616402820016e+01 4.081535661897070355e+01 4.431980409741466786e+01 4.339635602324333519e+01 4.356379791993247608e+01 4.176118579545375553e+01 4.181804791427965995e+01 4.370757211587919500e+01 4.340704499374174929e+01 4.199026612684670567e+01 4.273807391429924962e+01 4.446664705677135743e+01 4.296744598846258612e+01 4.124929946215686272e+01 4.226822662164752131e+01 4.360259963118441817e+01 4.318462385355611133e+01 4.386876612554009824e+01 4.370700531046808379e+01 4.461784779195157569e+01 4.218850380522498256e+01 4.498792625712830784e+01 4.316492329032579534e+01 4.274934295916292371e+01 4.419020924218139612e+01 4.313559600854392784e+01 4.081568054856577277e+01 4.272415393770704384e+01 4.306916495819810820e+01 4.074151038781995737e+01 4.242660774097482346e+01 4.304116364129599503e+01 4.170148257374345491e+01 4.076981429641207200e+01 4.136974538960432568e+01 4.221043363501168244e+01 4.255160140501478594e+01 4.107999937175885208e+01 4.183259460640898197e+01 4.366091807285505411e+01 4.096983008246358793e+01 4.210881166402402442e+01 4.271398215460860825e+01 4.131394272269424306e+01 4.452550017988382081e+01 4.415401881974241149e+01 4.062408379140145342e+01 4.239839977780759739e+01 4.316220029541215553e+01 4.058043541037589819e+01 4.188070613900550399e+01 4.113144463732039924e+01 4.115181406407288733e+01 4.149443697352056404e+01 4.293189743991676721e+01 4.274844873791965938e+01 4.117462317329842847e+01 4.226932477391525111e+01 4.178531806768858559e+01 4.151898944532262448e+01 4.028915451988441987e+01 4.121862342892229236e+01 3.997731568467263941e+01 4.023814560043311417e+01 4.143012238815815351e+01 3.791172769124720787e+01 3.945525060691026908e+01 4.182235942027168107e+01 4.137304130976293948e+01 4.037449604152338622e+01 3.658498597029983301e+01 3.792438464067498671e+01 3.895893833086066849e+01 3.934949376737930038e+01 3.760510938977221684e+01 3.763126327593194986e+01 3.955953480728480542e+01 4.044758530945889419e+01 4.057993435692178963e+01 3.873048341436368958e+01 3.968119096652069544e+01 4.134792350208208944e+01 3.944178418342710302e+01 3.801781722279476128e+01 3.835701650756774939e+01 3.956625964408922158e+01 3.906344292394978623e+01 3.877379284437486007e+01 3.882826209277672547e+01 3.939953579987333399e+01 4.022560175803329940e+01 3.782911472198087921e+01 3.893142170473149832e+01 4.079477677446836026e+01 3.928521357720654095e+01 3.858565234398707844e+01 4.026227894272015817e+01 3.888361029072724051e+01 3.884940045319949320e+01 3.748360917541471338e+01 3.939154371874082727e+01 3.695028524352417065e+01 3.575992587179275262e+01 3.765171744898854200e+01 3.683068220954807970e+01 3.813849229912814565e+01 3.902311073800591146e+01 3.734845605685459446e+01 3.812750902858155655e+01 3.667816149844830420e+01 3.866184877636636941e+01 3.685515921556450536e+01 3.830868378160521104e+01 3.876902748750840288e+01 3.792573345287986797e+01 3.764611907681334912e+01 3.826591350721634655e+01 3.792868788528870994e+01 3.944833883368776384e+01 3.695728324054567082e+01 3.663067753138346205e+01 3.756685382077506574e+01 3.981410756413481522e+01 3.767450048356300130e+01 3.676692788551849134e+01 3.961660828408443535e+01 3.855715003288968745e+01 3.785502534171645550e+01 3.822296888333497833e+01 3.937782131196770052e+01 3.686809060985043374e+01 3.811631184234786929e+01 3.820013329305805172e+01 3.666279029624461572e+01 3.732456364176101715e+01 3.709617081128715910e+01 3.769192669795761219e+01 3.749484533978510825e+01 3.614643755348160425e+01 3.734237296311638943e+01 3.564835449217584795e+01 3.593369913545571137e+01 3.807997124041418857e+01 3.739438025093919293e+01 3.807231529769574507e+01 3.771421270880401266e+01 3.727835101431215037e+01 3.772906643418372141e+01 3.635508782218207102e+01 3.676381966734447815e+01 3.541724610776427085e+01 3.584174393046943408e+01 3.678899422650832918e+01 3.616429888620251631e+01 3.741939849007493990e+01 3.562529029187700758e+01 3.698191243260677652e+01 3.701595561445694216e+01 3.494998574967875271e+01 3.732251118899602460e+01 3.349798759472586340e+01 3.446684111353651758e+01 3.626049622306369002e+01 3.616955283866239768e+01 3.470406948533544522e+01 3.569191680143944012e+01 3.357304589815971951e+01 3.859484148021268624e+01 3.755177871631986619e+01 3.504747735955520227e+01 3.564580480787584804e+01 3.470709124001557910e+01 3.663657310065752881e+01 3.565536540493271644e+01 3.547416238293318713e+01 3.400919148627300359e+01 3.384007349022581224e+01 3.536929862899627608e+01 3.515253971949062617e+01 3.576554743045716833e+01 3.395195944577397995e+01 3.449509685015544846e+01 3.540191063331809573e+01 3.690000000804268154e+01 3.726163609346417616e+01 3.511571907662693093e+01 3.456987731331128089e+01 3.629148471150004696e+01 3.422842056644389430e+01 3.653680686949736156e+01 3.580421054674978620e+01 3.530393711114682276e+01 3.596881743588415503e+01 3.722762645692713335e+01 3.667896677248239712e+01 3.570684284156823196e+01 3.633859834308987047e+01 3.614512727076702703e+01 3.717491377946051756e+01 3.623147315395178936e+01 3.569781957161217179e+01 3.516289227322292277e+01 3.588279700132709849e+01 3.675401226723720072e+01 3.613230080180573367e+01 3.758259106613864731e+01 3.395942313815056224e+01 3.638908834153280480e+01 3.601796072844185659e+01 3.493822227651757117e+01 3.484916379980425916e+01 3.588352844345161685e+01 3.667905325149784090e+01 3.700452951368686172e+01 3.504409601727699197e+01 3.760313986659749474e+01 3.447673639535693724e+01 3.489857815149565567e+01 3.498366334935493427e+01 3.524174562163468494e+01 3.806776602413461319e+01 3.549816289819779058e+01 3.303298114504623584e+01 3.281415780201810151e+01 3.469548665438563972e+01 3.131736807439249048e+01 3.520052480574778997e+01 3.485323225256365731e+01 3.464942231947284768e+01 3.374013028684031923e+01 3.125780878113116401e+01 3.479490047860120683e+01 3.428119617587015000e+01 3.261694304324532823e+01 3.287336110632750064e+01 3.400355321423970167e+01 3.260311174073036966e+01 3.192633596390262696e+01 3.150042567593471432e+01 3.392311493622607799e+01 3.473411344270505197e+01 3.215854182578196685e+01 3.298797072969959743e+01 3.148794138319114566e+01 3.059720036678942989e+01 3.264611416371788977e+01 3.167667319889986643e+01 2.997386593419116352e+01 2.987035239117986762e+01 3.098212015040548195e+01 3.241780049323082835e+01 3.089409847048171542e+01 3.291037092550128307e+01 2.925121768805560052e+01 3.174148662992584491e+01 3.289548592185715847e+01 3.209674630873614376e+01 2.986480920124016336e+01 3.025223117021536723e+01 2.961917350686192307e+01 2.994832697948217159e+01 3.149589950459408172e+01 2.992994830152832364e+01 3.111883898221509170e+01 3.053809400980511057e+01 3.092400169714974822e+01 2.950591947463393794e+01 2.872618869530384700e+01 3.144372050990530099e+01 3.111566406443295563e+01 3.055654540216380965e+01 3.049061352031596783e+01 3.170185090846250020e+01 3.046441332201280261e+01 3.082392212038190138e+01 3.127452661993155658e+01 3.002822794190182165e+01 3.127927947777492435e+01 2.878346920085486360e+01 3.058646818515765275e+01 2.900825516229778955e+01 2.883521721217479694e+01 3.052778569266199682e+01 2.996987151016350026e+01 2.904353459141460547e+01 2.914496889901965915e+01 3.089428078885578444e+01 2.995105424952431861e+01 3.173211981446961971e+01 3.087362803149249757e+01 3.032666554312657325e+01 2.968906722337260007e+01 2.791171936140091603e+01 3.063894032380896348e+01 2.889875704881172069e+01 3.108123369880168596e+01 2.982887971253904880e+01 3.009996826386053570e+01 3.234966768612629551e+01 3.180427466837283745e+01 3.009223105685335753e+01 2.965654340123797184e+01 3.116155434228733867e+01 3.037719817675887768e+01 3.035421338487815035e+01 3.025993405985763474e+01 3.129976562996936806e+01 2.777470064393228455e+01 2.894892472172576348e+01 2.963427893005329139e+01 2.988202783867719958e+01 2.948302877652097820e+01 3.089145484139137210e+01 3.003279620025005769e+01 2.855394011512085939e+01 2.763893426593285696e+01 2.898653640003505316e+01 2.898880802532125145e+01 2.817592936995614394e+01 2.780186555731691200e+01 2.880728153601260999e+01 3.113378945422934052e+01 2.830451221238097048e+01 3.013396582607694540e+01 3.192573264692480706e+01 3.070498077791516423e+01 2.922321035706557169e+01 2.955799478157317139e+01 3.109514391603988415e+01 2.882295003961314706e+01 2.984375836149825290e+01 3.076339641872758790e+01 2.931519486051860568e+01 2.763298696899042639e+01 2.891128622172917417e+01 2.948978534065015467e+01 2.801472754182560010e+01 3.017676774981414667e+01 2.857768169803991398e+01 2.965755181346889202e+01 3.106323634695064229e+01 2.778904343579395686e+01 2.749670707406562897e+01 2.917262251576446275e+01 2.796738007192699271e+01 2.694364972664804725e+01 2.966038369941071551e+01 2.905847412525110229e+01 2.765378693860323978e+01 2.775401375776709756e+01 2.781717010132421919e+01 2.530833153038686589e+01 2.867048249890673972e+01 2.789780437466376739e+01 2.784924541218379090e+01 2.691106197075806961e+01 2.842239335746886297e+01 2.714754809732391294e+01 2.632873456710275661e+01 2.851188015669287878e+01 2.825602265344385700e+01 2.761666601813600863e+01 2.648964294243650386e+01 2.900547565714308362e+01 2.843744310094751171e+01 2.778540338057273473e+01 2.691002439666661772e+01 2.635867613735484838e+01 2.818761627807337433e+01 2.602302286388932018e+01 2.754083492960341673e+01 2.614134364903859620e+01 2.602103341491440247e+01 2.564692729617921430e+01 2.601851282610956773e+01 2.736547743711105696e+01 2.658306784453945681e+01 2.650535028036815177e+01 2.579362229037493037e+01 2.515286883082128000e+01 2.526412613909733551e+01 2.745267453871791474e+01 2.598166477476839731e+01 2.665977973241347598e+01 2.589877037241172530e+01 2.521630932757047105e+01 2.636469462278223830e+01 2.634089353832595393e+01 2.549382378283732464e+01 2.482041318793849882e+01 2.795625959183172782e+01 2.644232103480862506e+01 2.718149803301695400e+01 2.780279875203428830e+01 2.574374977210480964e+01 2.504461888046279583e+01 2.409221301319235309e+01 2.490918729959994593e+01 2.581271001315868219e+01 2.448979122164585220e+01 2.517257668785226343e+01 2.568116543619454717e+01 2.509485228133666368e+01 2.502544114181375434e+01 2.446791985621645082e+01 2.517606053390502296e+01 2.414139691254577968e+01 2.468836154565153862e+01 2.441985729030909624e+01 2.575290316176701566e+01 2.382988754243204355e+01 2.651774052008324034e+01 2.372374489394161756e+01 2.658967976971694824e+01 2.386622959048440507e+01 2.541590414000123133e+01 2.567771633390202624e+01 2.500835638430511310e+01 2.301951142543615347e+01 2.474622605101396289e+01 2.422058389894145947e+01 2.495040273267235520e+01 2.647782187021443789e+01 2.506389328363301061e+01 2.270431466180973956e+01 2.644369448774815723e+01 2.505443116436830309e+01 2.517004834135246938e+01 2.600077515949038798e+01 2.621998764243764768e+01 2.715906171359947407e+01 2.260101466099069256e+01 2.546841706566521424e+01 2.479102605287281236e+01 2.569985868958066533e+01 2.343235307580854965e+01 2.525462380544161434e+01 2.518546877717333743e+01 2.309100306367955824e+01 2.326196019256874692e+01 2.480833667822159327e+01 2.563387970742047628e+01 2.428218114929694949e+01 2.450712894772236439e+01 2.375660835083544953e+01 2.442418801252561522e+01 2.423740037422034987e+01 2.466878145822520096e+01 2.574799161612418530e+01 2.048944679195253826e+01 2.510503632638739901e+01 2.603296407577590443e+01 2.520350280008453936e+01 2.343768054894353625e+01 2.511014600203858649e+01 2.306041359244599320e+01 2.476349152461253311e+01 2.217557484910692267e+01 2.319352852313240732e+01 2.343080089206992156e+01 2.448703812891695364e+01 2.289597867647584195e+01 2.447895793762343786e+01 2.241790872429687553e+01 2.402659531912024704e+01 2.178055885340889830e+01 2.344658082938828159e+01 2.249248553562160780e+01 2.243416318489352790e+01 2.402365463381074662e+01 2.242354514558605771e+01 2.323725978451070517e+01 2.369055211302937280e+01 2.424122721106981615e+01 2.322425335546339298e+01 2.309336323798819635e+01 2.367696111121248137e+01 2.461420890218926871e+01 2.171137945876824205e+01 2.173126432979432465e+01 2.287511582468313520e+01 2.349403411251642382e+01 2.058291579989759157e+01 2.145417191315102556e+01 2.111283263554547673e+01 2.225443688339484183e+01 2.396701285954432237e+01 2.286481555926962272e+01 2.303151753237169785e+01 2.310603662877219122e+01 2.230443593458673845e+01 2.152413580854203801e+01 2.194195846520837279e+01 2.044096906535058267e+01 2.301717329520098332e+01 2.139536963820873439e+01 2.158161040159566113e+01 2.248482463304751633e+01 1.982286724217622265e+01 2.258986813772998659e+01 2.039433511232488527e+01 2.370721016565276429e+01 2.047392661635737809e+01 2.156508287701691273e+01 2.141259934660385866e+01 1.950425910445296651e+01 2.089042699369210609e+01 2.304127788641795149e+01 2.137255613155380729e+01 2.286254828712888099e+01 2.434029564460495720e+01 2.256007117839758180e+01 2.347202465857720810e+01 2.169021545228667236e+01 2.149961775797939723e+01 2.343362979297301507e+01 2.127787612309071008e+01 2.270535408711673853e+01 2.191485573876338577e+01 2.304560419180446829e+01 2.221748014971010221e+01 2.095451824752242587e+01 1.992887014158325343e+01 2.206732806891232102e+01 2.241121876296853088e+01 2.217178529266486109e+01 2.343955001541296923e+01 2.166883737262584120e+01 2.242474021368706971e+01 2.247294667221423836e+01 2.036650917034547348e+01 2.078993142566492480e+01 2.122441590717981441e+01 2.147436233726338273e+01 2.124931091957644469e+01 2.217630306366619308e+01 2.194709381728867115e+01 2.280988992918605618e+01 2.043322205818862614e+01 2.302881109111525504e+01 2.130761703597600132e+01 2.028977275991790208e+01 2.301629604727274980e+01 2.083079732983059174e+01 2.104788503517422527e+01 2.092249433089266475e+01 2.009598060875222458e+01 2.080533284135676553e+01 2.173950585114765488e+01 2.124339050180984856e+01 2.197067602277805065e+01 1.997976780390562368e+01 2.192792277326553929e+01 1.970885534084910873e+01 2.182752769871961007e+01 2.111821398570367236e+01 1.704503717307354194e+01 2.113201606772101115e+01 2.107055998008567244e+01 2.115843460320927605e+01 2.146621107959024144e+01 2.074150733364200860e+01 2.271604536079701830e+01 2.097729523221808989e+01 1.880835709319492466e+01 1.958159130108046853e+01 2.152759977844988271e+01 2.071192473463060324e+01 1.959597877625084550e+01 1.812964154012287565e+01 1.869194163896473171e+01 2.274907065591291655e+01 1.996544149063549156e+01 1.983631962119804726e+01 2.206047274658806145e+01 2.061647150961209718e+01 2.088840632963324140e+01 2.092516059981030097e+01 2.115007235045724698e+01 2.141598899989247684e+01 2.141854981594631369e+01 2.252934628797080308e+01 2.039962871204159711e+01 1.990080129614071680e+01 1.952751840694815755e+01 2.195966304707167538e+01 1.765412312960982177e+01 2.088379452439637163e+01 2.156631431447505776e+01 1.968024314634597971e+01 2.104083282446898906e+01 1.859478024540233321e+01 1.989128969762518295e+01 2.121211530290451819e+01 1.914397273028435364e+01 1.999623970248041260e+01 1.893883096969842939e+01 1.982217499323493115e+01 2.426359155576362525e+01 1.885347840742512204e+01 2.157078943877239396e+01 1.997243893057593667e+01 1.970376330747959770e+01 2.176633910891370860e+01 2.005961831862592959e+01 1.936100793347782911e+01 2.209876799527913960e+01 2.054149003701962428e+01 1.996696606636126603e+01 2.016511294276525490e+01 1.995937727451865484e+01 2.087357532269432880e+01 1.978534131051134537e+01 2.140542207306997113e+01 1.892457007410461500e+01 1.957800151664904575e+01 1.847030188110113613e+01 1.985136152565581469e+01 1.795370656467810733e+01 1.953586950293770030e+01 1.816305513676367056e+01 1.977615079291763323e+01 1.980096148964358704e+01 1.940057241686472977e+01 1.965463890397962388e+01 1.791079697231254642e+01 1.952136521731111785e+01 1.970033232803379164e+01 1.786712687589613324e+01 1.857226294502303787e+01 1.922564339516901555e+01 1.807750058851445374e+01 1.773566767470176586e+01 1.877648149824713641e+01 1.821053935533759827e+01 2.175207863940883257e+01 1.902116700433113294e+01 1.921226276356638607e+01 1.724468529062280453e+01 1.815501854920307778e+01 1.945643682511425610e+01 1.831063526776951633e+01 1.849059849499517583e+01 1.728476561640283649e+01 1.908121166476780317e+01 1.950959406164099619e+01 1.672977844823547144e+01 1.953960276021997799e+01 1.868831619309179715e+01 1.691161509119705642e+01 1.940464890871127679e+01 1.910740841141918978e+01 1.671213114831469682e+01 1.835925148979013599e+01 1.967818403105050606e+01 1.745577224627158230e+01 1.908965743069796517e+01 1.748415571762130227e+01 1.898952272255576545e+01 1.664186161686811261e+01 2.100696893576210300e+01 1.826609982804385623e+01 1.875709130729046947e+01 1.841362944391631018e+01 1.901219547938304899e+01 1.768430699283350904e+01 1.708721380647190813e+01 1.789665841239523658e+01 1.815606640756590195e+01 1.877210990132816804e+01 2.016850863393025506e+01 1.922788299328443884e+01 1.970613974118031209e+01 1.952558778127764327e+01 1.838673534164621870e+01 1.729844193459460655e+01 1.856882411417223366e+01 1.956524265757978043e+01 1.872380281599271612e+01 1.862147327242820083e+01 1.904918692417883719e+01 1.729156003797240615e+01 1.992793426877968699e+01 1.914885678536179014e+01 2.140075966876802482e+01 1.838028186147248277e+01 1.846039810765615741e+01 1.891209165075692411e+01 1.871178617403230149e+01 1.909822553116359956e+01 1.902145944765438301e+01 1.905208717429703569e+01 1.920939293576811124e+01 2.027389461316301222e+01 1.823782106931218649e+01 1.933509802385964349e+01 1.876284368157484650e+01 1.759136804029224166e+01 1.866718394738322928e+01 1.912330952655137395e+01 1.763808836676048486e+01 1.860459638570188545e+01 1.855536684081870646e+01 2.001422941021951019e+01 2.123933429016803132e+01 2.088969641695308255e+01 1.944542507519101449e+01 1.795095770831811066e+01 1.926113960848164552e+01 2.078732904322360042e+01 1.699293942991391049e+01 1.862660730303625556e+01 1.775841292329632992e+01 1.873712162524494929e+01 1.842352580661152572e+01 1.963855046690579442e+01 1.841331174587689645e+01 2.060382527200441061e+01 1.900071539517623620e+01 1.899222688726620589e+01 1.794131036124721845e+01 1.881311134757850922e+01 1.900021481676359159e+01 1.770176096344560079e+01 1.858248461086741443e+01 1.744179251090155702e+01 1.717643370089884769e+01 1.852651014746388114e+01 1.915105031412217329e+01 1.664036692104967585e+01 1.971014610701827507e+01 1.955168164378569173e+01 2.065913603933501363e+01 2.085719935790825730e+01 1.848360250073034905e+01 1.913992521225300081e+01 1.763938010738103657e+01 1.850254268450525075e+01 1.903783150681234559e+01 2.060805933419559111e+01 1.767304348376671541e+01 1.869008521650457766e+01 1.969017503608877462e+01 1.885287102430909911e+01 1.887209658867535467e+01 1.596044625600167244e+01 1.853831012503270159e+01 1.928632965400151278e+01 1.929277355678175354e+01 2.054394473599228732e+01 2.009036090640199035e+01 1.929963066604700828e+01 1.916444479548913193e+01 1.768685299876925754e+01 1.778756537047823372e+01 1.893698700253500533e+01 1.905693057197646922e+01 1.829626576048111986e+01 1.703855223302850419e+01 1.784797465825866780e+01 1.938442411701025492e+01 1.914515972087672679e+01 1.882707256194939660e+01 1.965726422374715554e+01 1.976849188872949981e+01 1.887744132206494996e+01 2.005421400556406653e+01 1.839655646274679768e+01 1.830396225307871561e+01 1.930199501727654265e+01 1.744436409734975513e+01 1.820068557074885618e+01 1.871092699430365158e+01 1.878750985046007926e+01 1.630365340312849298e+01 1.846833252767608613e+01 1.718027900285246901e+01 1.612450453112392879e+01 1.855198113627976753e+01 1.882871291715729001e+01 1.532315883136595147e+01 1.754078108319948015e+01 1.665160736583706225e+01 1.806763734546155575e+01 1.937877155532784101e+01 1.899583187423259290e+01 1.821035477439865602e+01 1.824200055858573677e+01 1.833012867771155285e+01 1.896241832924105353e+01 1.750833671887844289e+01 1.783849997922422759e+01 1.968965822393207077e+01 1.644444583298398754e+01 2.004826540250575206e+01 1.875963565164022739e+01 1.782613162188044953e+01 1.826939326551426745e+01 1.759217549397038738e+01 1.799404158268053067e+01 1.829421602504995903e+01 1.860394996370190768e+01 1.592478264440307534e+01 1.895784690338942369e+01 1.724536192077441044e+01 1.677130926038960368e+01 1.599063193957588425e+01 1.774030036285579470e+01 1.758540432610837456e+01 1.656924157203526704e+01 1.763962730101334131e+01 1.867848570661965368e+01 1.775416037675010017e+01 1.627124709483810960e+01 1.453698415773006225e+01 1.867471804470764596e+01 1.622653950064063011e+01 1.701418087475374108e+01 1.878017746968042800e+01 1.572160997402951033e+01 1.667290602876001060e+01 1.711979690812906441e+01 1.899579934571051254e+01 1.641815589070890269e+01 1.895005959378812932e+01 1.726089362264045235e+01 1.829793863274614196e+01 1.631156263300095333e+01 1.550003321173185533e+01 1.607593365008372999e+01 1.895568379391133007e+01 1.451505559292215253e+01 1.563493527070856537e+01 1.633387634376243724e+01 1.776373806784118159e+01 1.630012511298821565e+01 1.614089521231507618e+01 1.550759917124681664e+01 1.430277774659720436e+01 1.619223697728562428e+01 1.531630015352659413e+01 1.667306336660938015e+01 1.607625009095296775e+01 1.766156214522236922e+01 1.537367831763579140e+01 1.690973515799824867e+01 1.704263524128804264e+01 1.768446142874553217e+01 1.704106504225406127e+01 1.575786106739851711e+01 1.773335492525544765e+01 1.625574462719378843e+01 1.784151874841369434e+01 1.643811734647329104e+01 1.619942945759698816e+01 1.489733403565013781e+01 1.750735004563928143e+01 1.565258455582421604e+01 1.586205639339384810e+01 1.811592580089754989e+01 1.652805423673690299e+01 1.585339339047720486e+01 1.926556346367345540e+01 1.848856542134947745e+01 1.514843926292732945e+01 1.842513855093472230e+01 1.760256665355861827e+01 1.617038703799912724e+01 1.632719461585713105e+01 1.608720030185487815e+01 1.812533701910177442e+01 1.588392484457949294e+01 1.788496559357794524e+01 1.660433264636493789e+01 1.607733761255671467e+01 1.849590741420275464e+01 1.617952093784752776e+01 1.776808397848432719e+01 1.859820771897608083e+01 1.600617316660806821e+01 1.734704918629545034e+01 1.592701410982551558e+01 1.787964027751325702e+01 1.639908698207674931e+01 1.682734603319877209e+01 1.612218976023973838e+01 1.679008670069035958e+01 1.840239807953698303e+01 1.858733339987560029e+01 1.769560275943376126e+01 1.694866651407869540e+01 1.748214427305064689e+01 1.728654726714481527e+01 1.703963331578630402e+01 1.509730410753997987e+01 1.626167507552380798e+01 1.469835180897276672e+01 1.680069045169177144e+01 1.775397998031180791e+01 1.668792380435408162e+01 1.766206497018486488e+01 1.804524714789604545e+01 1.815882920056459326e+01 1.743839372017011868e+01 1.653489261590530646e+01 1.707542279609174329e+01 1.698008464026784026e+01 1.660413099510641999e+01 1.669325308328489399e+01 1.924700713561517773e+01 1.744710068087917776e+01 1.822259400905555538e+01 1.526271586209840869e+01 1.682993853833905362e+01 1.627203534824316833e+01 1.658444616601501664e+01 1.710825727684859388e+01 1.760620262263698166e+01 1.866327295451843682e+01 1.807249004075766763e+01 1.691678867108852202e+01 1.579173515580513509e+01 1.819149073173729647e+01 1.591387521733238763e+01 1.729153440861809088e+01 1.910635486211362633e+01 1.824322145930949546e+01 1.718430803321907518e+01 1.622662241827165985e+01 1.936612544824765081e+01 1.867207323299019350e+01 1.792751714302217181e+01 1.674997201259315105e+01 1.538995963573406200e+01 1.706164524385051351e+01 1.748515659437203951e+01 1.720309118109598856e+01 1.378471291634171614e+01 1.657933907027085496e+01 1.623565571574537358e+01 1.674395539662522836e+01 1.726000522529578873e+01 1.605872896119349846e+01 1.697530276947761863e+01 1.803513542568412831e+01 1.809498422589641464e+01 1.647745629041221704e+01 1.751779251108721169e+01 1.664100785372285785e+01 1.621632774079343520e+01 1.601973931817092023e+01 1.737750239454211254e+01 1.709123437879991769e+01 1.740698846966481028e+01 1.765785500234033378e+01 1.746158913717062333e+01 1.897750970536725035e+01 1.750330571820612491e+01 1.404954637599116118e+01 1.499157675171331938e+01 1.483367222677868824e+01 1.536807296290303881e+01 1.400156193341746658e+01 1.423658893900778999e+01 1.488509510687724458e+01 1.408146763891646991e+01 1.686697126251915080e+01 1.473096061687701841e+01 1.612223903156287719e+01 1.358882564020611383e+01 1.706662751579757398e+01 1.341924082747796554e+01 1.664551178736329007e+01 1.210488207653476778e+01 1.549317594131629505e+01 1.465264783005042482e+01 1.420491870877356000e+01 1.474748790110246333e+01 1.653298336811254643e+01 1.592077109996231776e+01 1.671859302656810797e+01 1.573528979511936932e+01 1.692045631757433100e+01 1.374508240488103006e+01 1.685834745935432721e+01 1.329278338477676336e+01 1.705813733134454324e+01 1.568110282714172854e+01 1.745360355823782683e+01 1.477521272155085263e+01 1.507936239964795533e+01 1.534126294243659316e+01 1.487707205875102190e+01 1.597642722893104761e+01 1.635018395358705590e+01 1.530470789502380846e+01 1.533437031623415336e+01 1.323903893570857626e+01 1.534682531292216190e+01 1.527621609142914849e+01 1.408178413975723942e+01 1.424866157860350846e+01 1.420516407886060861e+01 1.403558346387630174e+01 1.526325618084795188e+01 1.381914154981444476e+01 1.619863268888930108e+01 1.532322775598811404e+01 1.585848062769385258e+01 1.376663924981865605e+01 1.565794354052231974e+01 1.561726851039333397e+01 1.445865846899239671e+01 1.417680658628949431e+01 1.508482930458296067e+01 1.516183891593422572e+01 1.620524940837617933e+01 1.406528379219338376e+01 1.444947266658504503e+01 1.379807973044091618e+01 1.438840010610522491e+01 1.249509583756037578e+01 1.280704967093754831e+01 1.467364510258157573e+01 1.331189623458657678e+01 1.540201828313117716e+01 1.188324027964986840e+01 1.532307718600986490e+01 1.290732261712781082e+01 1.489222224243761161e+01 1.317949072649258113e+01 1.250135076418563429e+01 1.351428526630414595e+01 1.409680803002388494e+01 1.369949053502067748e+01 1.396296232931364223e+01 1.541130319683099081e+01 1.319066378595819700e+01 1.381812241113856565e+01 1.383658667556404254e+01 1.303191898683701666e+01 1.433893298679196882e+01 1.409336228476633934e+01 1.411600398293713710e+01 1.224006749101003599e+01 1.644066333504816768e+01 1.459783519312641076e+01 1.302202114349197615e+01 1.291214597176944956e+01 1.243312218187901408e+01 1.280889755674407837e+01 1.211001787035299948e+01 1.343014527944625591e+01 1.481581590644431223e+01 1.525643523336604446e+01 1.474573376531851565e+01 1.314199080902784011e+01 1.257568808407340377e+01 1.192785364153790262e+01 1.445212909112516542e+01 1.188526043282369571e+01 1.302055730656751287e+01 1.131043501547614305e+01 1.454930093914891920e+01 1.459973184795259726e+01 1.331381251669860255e+01 1.270112475744242886e+01 1.131896169553075637e+01 1.555201855068887795e+01 1.147895835055126668e+01 1.424838030569854119e+01 1.226191059781633363e+01 1.302179574805907691e+01 1.237678034690548934e+01 1.167027711670381329e+01 1.274532211183272068e+01 1.249034416205724085e+01 1.191004815321003640e+01 1.157229870581285702e+01 1.322265206696755691e+01 1.112085006896091599e+01 1.269343845443915875e+01 1.334969249994844454e+01 1.221776324131341518e+01 1.299544146114025622e+01 1.326070556710616444e+01 1.243598941490807519e+01 1.387548106733852471e+01 1.259843005840050267e+01 1.220386244997104264e+01 1.426929555749142686e+01 1.290739543458664684e+01 1.269569356684796979e+01 1.343298837876172058e+01 1.291039818608360612e+01 1.338931324391859867e+01 1.351254876276943051e+01 1.228836021035517412e+01 1.216748797940318916e+01 1.386593246158431292e+01 1.271705809706700308e+01 1.238672582003841072e+01 1.421461817188213139e+01 1.250266248170349570e+01 1.338760878659674702e+01 1.292659124671908799e+01 1.326741073742646115e+01 1.308558676983716218e+01 1.338789302114996893e+01 1.261327588404360078e+01 1.428809735713946338e+01 1.308007296531068953e+01 1.326914266945644272e+01 1.278154894926951890e+01 1.427618111467708140e+01 1.210984996563267835e+01 1.223959443549970949e+01 1.202931174144644544e+01 1.298524321267230874e+01 1.213144189483482016e+01 1.293146695963706883e+01 1.204266484039393426e+01 1.220227925647764167e+01 1.235410743234365505e+01 1.341396271937908580e+01 1.317098860993666953e+01 1.319653722459908352e+01 1.191782363918542131e+01 1.376607717924697383e+01 1.259233405539607276e+01 1.398289821325442617e+01 1.449920426355490655e+01 1.309406147480284410e+01 1.331753662717561149e+01 1.430987069981273230e+01 1.337992516954121669e+01 1.247816336148270722e+01 1.342646827630845152e+01 1.423502438323790464e+01 1.373805244737275899e+01 1.229916973777891265e+01 1.261406780364749203e+01 1.184059736803071061e+01 1.472608208254620621e+01 1.157252520709374366e+01 1.329977436779119770e+01 1.259083751143152341e+01 1.331304798372570630e+01 1.337214196035973046e+01 1.343110318005052584e+01 1.305146454687491264e+01 1.260907585981063406e+01 1.213328647697804286e+01 1.441019349437297947e+01 1.263795794746454249e+01 1.438817190001739554e+01 1.152988439297699763e+01 1.432322614931855398e+01 1.420508981304762131e+01 1.345409823211189426e+01 1.213223517841957211e+01 1.290276212957181556e+01 1.240919479355289567e+01 1.478513499354914629e+01 1.204544627227298292e+01 1.326171225770548467e+01 1.352621418037172418e+01 1.338006992718962174e+01 1.346236095924934872e+01 1.390946734021374631e+01 1.106372019954430996e+01 1.206662802172049531e+01 1.478352744109014516e+01 1.242314554687881945e+01 1.138780951134702768e+01 1.377681962366954416e+01 1.192671425921868433e+01 1.301240825819610869e+01 1.072058745847740902e+01 1.427769727640361452e+01 1.109989009870457366e+01 1.279404152935144445e+01 1.305809817948400564e+01 1.321099482384421542e+01 1.238284301099206530e+01 1.228303408730774571e+01 1.402935196775945315e+01 1.334851793390890151e+01 1.260962596746158226e+01 1.108067871369326340e+01 1.103879117336969706e+01 1.223719024399569300e+01 1.311266652939162292e+01 1.259853075072030393e+01 1.262152497681621277e+01 1.475118565282706307e+01 1.276736255492868821e+01 1.306121382751145532e+01 1.254503094328095436e+01 1.389926360313550013e+01 1.372393856534606371e+01 1.341047694718331407e+01 1.209121160156040631e+01 1.217577680783468352e+01 1.269715316527676485e+01 1.433220602010340095e+01 1.313555291518794021e+01 1.301922746103927864e+01 1.230210358154001327e+01 1.152430836787486790e+01 1.230121092990352238e+01 1.481255176755512437e+01 1.197664371684088813e+01 1.201893418321578366e+01 1.357090253829193216e+01 1.395517259801633969e+01 1.297476859441431607e+01 1.298295771900628104e+01 1.436224322837755274e+01 1.288971075727825877e+01 1.071077409212347042e+01 1.312074003215737328e+01 1.276009622943487365e+01 1.009252981361229473e+01 1.148396122418861331e+01 1.256121070637049364e+01 1.263881611194301868e+01 1.311627924375270204e+01 1.454144374343350243e+01 1.391634760492133260e+01 1.272487249946647658e+01 1.171918415709522598e+01 1.260729347104186182e+01 1.345350579007863523e+01 1.225131504409033845e+01 1.565742373208813909e+01 1.320949871864496394e+01 1.518477196314929145e+01 1.429148552988031362e+01 1.412226271624659546e+01 1.395795258438060671e+01 1.164451721897998482e+01 1.223798664831694083e+01 1.120860117547348267e+01 1.117481657595923394e+01 1.432916524553036908e+01 1.223795710996792963e+01 1.362780808828338408e+01 1.224686588971861845e+01 1.211530750629612641e+01 1.342541918954420943e+01 1.395310371371183145e+01 1.341159131357275491e+01 1.193842737062659332e+01 1.279541732336187465e+01 1.216764113523809065e+01 1.338083202139332784e+01 1.422526894621604399e+01 1.264467031159817623e+01 1.261868901771708273e+01 1.345074063935789610e+01 1.306063733482544897e+01 1.285112136552965190e+01 1.348716985907342014e+01 1.546539728009607551e+01 1.532815424358371459e+01 1.324208882172738200e+01 1.327399817251223091e+01 1.280938595421323178e+01 1.252781567550835007e+01 1.437312757652108886e+01 1.272221093709604212e+01 1.260047403372614383e+01 1.181353569452780761e+01 1.301833626264908084e+01 1.310202242515611815e+01 1.261843610816521633e+01 1.384117357597017772e+01 1.373655509617879922e+01 1.277310657606964206e+01 1.294918888847006855e+01 1.279411004992527268e+01 1.226471018098419563e+01 1.278397021435497649e+01 1.209905619304432989e+01 1.362374282083355936e+01 1.297947807133640552e+01 9.952404669562120887e+00 1.192293125508098939e+01 1.126764493419837976e+01 1.007440538308188849e+01 1.054040689351352178e+01 1.121081937474287749e+01 1.049903278033882437e+01 8.957692882689856972e+00 1.001712251293490930e+01 8.462699285691739348e+00 1.039764243411467426e+01 8.446929184591059681e+00 7.994999109294824713e+00 6.032719525119746962e+00 9.862060765040471466e+00 8.562758513594491916e+00 9.153488045788188643e+00 9.025028371938583760e+00 1.034384770501269379e+01 1.003335728961145534e+01 8.870209924455156880e+00 1.043546094464033480e+01 8.819353954318287947e+00 9.091516753456787114e+00 9.952708729623497064e+00 8.987907798739001919e+00 1.079115326482648207e+01 8.297876203985680377e+00 7.680118107004326511e+00 9.146850215654410476e+00 9.418679839327255721e+00 8.721430113510313831e+00 9.403071855003862112e+00 8.198910466949415721e+00 1.122614532188362801e+01 9.837226033449720575e+00 1.020537141269250903e+01 8.660172473467772747e+00 8.630321661297546854e+00 8.073097995800994298e+00 9.177759461563917753e+00 8.593323441337046731e+00 9.710546204839534568e+00 8.706050854878554901e+00 9.283685262959512130e+00 8.788873589684234489e+00 8.936783833541216637e+00 8.620354842052977418e+00 9.133765355735798508e+00 7.954867517911020869e+00 9.797438196253933640e+00 8.317775614014115249e+00 8.566050680830374020e+00 8.460742640711886864e+00 1.023305258324550948e+01 7.975923158627062470e+00 7.356281657939944374e+00 7.394876281267511509e+00 9.475839333710357693e+00 8.948602822961428060e+00 8.416703616935508947e+00 8.448606752569318701e+00 8.194785045378038646e+00 9.112195560134468408e+00 9.159420587521381663e+00 8.724297828359489415e+00 9.918314315364899159e+00 7.728529553998984447e+00 9.297194378972072570e+00 9.737878512183675284e+00 1.129856478276773224e+01 8.379070017400358950e+00 1.021263959363658991e+01 9.789614659609920722e+00 9.421347018647681537e+00 8.936804558221334460e+00 9.154292424261573302e+00 9.815944940849337996e+00 8.418889203921089859e+00 9.136905904061588757e+00 9.870307500098938647e+00 8.394944782180298049e+00 8.083766903888689015e+00 7.738246572648988852e+00 9.610122785481779673e+00 8.752123684811353499e+00 9.570622403309272386e+00 9.063278416759413147e+00 8.829113892139970332e+00 9.124202655851277655e+00 1.072574302775529631e+01 9.024032159317568969e+00 8.226835770225530808e+00 1.001791518854919794e+01 8.382154638461551954e+00 7.991403210718623917e+00 7.995923464742996423e+00 7.742311601241322450e+00 6.589895745227576818e+00 1.128888008996643855e+01 9.115736262141874491e+00 1.027070393759220224e+01 1.095106879223410168e+01 8.510218666206069926e+00 9.477807458938364960e+00 8.740750524717412873e+00 8.429833828594388123e+00 1.003175678134486049e+01 9.106228116441148046e+00 8.808589716075221787e+00 1.077992931404838117e+01 9.083310190078311308e+00 7.631232203959674720e+00 6.985252482148815112e+00 8.440481322212168180e+00 1.046113111889333425e+01 9.313217798736772579e+00 8.313297152908821985e+00 8.341731796158299517e+00 9.949990083740431146e+00 8.613342817494952897e+00 8.095547171159033439e+00 8.700186052182449004e+00 8.493571680161284831e+00 7.971491213875097515e+00 8.788984368771407318e+00 9.991614296737765244e+00 9.451901562203429918e+00 9.616537568190056007e+00 1.056777411536903166e+01 1.026532804367104035e+01 1.000163168018404924e+01 8.956947854488669591e+00 9.204484454541956850e+00 1.046597785272061287e+01 9.320382759939981554e+00 9.895302666169177641e+00 9.312757683459103930e+00 8.013958747545018468e+00 7.734891091039019173e+00 7.331506504127372814e+00 1.007479222044305445e+01 8.431422756225360970e+00 9.342315167383457464e+00 8.980423461544509323e+00 8.892914381217721598e+00 9.165906591312712237e+00 9.281538275387342551e+00 9.476973435416930158e+00 9.114063142443990628e+00 9.193116343881186481e+00 7.499314334493261569e+00 8.467373259621362891e+00 9.527007119456756712e+00 8.245239324067222597e+00 8.186409429148024941e+00 8.364744567791980501e+00 7.784294816539297557e+00 9.106596068980710612e+00 8.797697112044405188e+00 8.306925118657629170e+00 8.432240425885103363e+00 9.909998995725981530e+00 9.644028991922432681e+00 8.209058669063548308e+00 1.093917091019190480e+01 1.005665191091319777e+01 9.780712926581180966e+00 8.146567721106730886e+00 9.827685537723590770e+00 9.547812801362685065e+00 8.863846509461479783e+00 8.781790552795147420e+00 8.383602355515657578e+00 8.463981170593148917e+00 7.651666840534580238e+00 8.437042379188200769e+00 7.366401410785287318e+00 9.000701520031981318e+00 9.553508751039995417e+00 1.013120081841425169e+01 8.851709206945278297e+00 9.067789616044469980e+00 1.012697222980090039e+01 7.852758114270660172e+00 7.997882888775617261e+00 1.106718395375725628e+01 9.875223057009733907e+00 9.136970706581319490e+00 9.551366948897118903e+00 8.581577170593956083e+00 8.205998465620696791e+00 8.832653218712055221e+00 8.942042188195976848e+00 9.875438633869446647e+00 9.150298242488357658e+00 9.777455089236351427e+00 1.120130768436855639e+01 9.159613771154811346e+00 1.036116632907274493e+01 9.292009524732948833e+00 7.185952063951987157e+00 8.529784994430441358e+00 8.659377219166881190e+00 9.775821326058498073e+00 9.102490157937548787e+00 8.976832568849772542e+00 9.093592419753083078e+00 7.885861969901445612e+00 8.013059706008348826e+00 7.754205652567027762e+00 7.257458119440000743e+00 6.030698225084601738e+00 9.244058161311686561e+00 9.449743143097823150e+00 6.226008189286742045e+00 9.564041501411203683e+00 8.288358776473241818e+00 9.435111607760948260e+00 7.877784459539268980e+00 7.989540862663657705e+00 7.967658216799553550e+00 7.623575608955400540e+00 9.035958324529243413e+00 9.065900530065258422e+00 8.120813668109221339e+00 8.061585102446708007e+00 8.307256747372397498e+00 6.819933683040753536e+00 8.949470988515141556e+00 7.643319544615069461e+00 7.939262000454735180e+00 7.095736890231807870e+00 9.155115353001610501e+00 6.622354177130731046e+00 9.226466633516242410e+00 8.449947392383306166e+00 5.893848407343860174e+00 1.006060686808985594e+01 8.234964759963339986e+00 7.861799856348421933e+00 7.097228005265101558e+00 7.038396320456008937e+00 7.784682838180033926e+00 7.601117680304165347e+00 7.948537028364028423e+00 6.725725231094134671e+00 8.713507424267072921e+00 8.158659115754572255e+00 7.285643820936254400e+00 7.932656432869512386e+00 8.463035890482638379e+00 8.812443141490437171e+00 7.527163112959401658e+00 7.801175604660656404e+00 9.007565550073204363e+00 7.712767680312425433e+00 9.091683789742790012e+00 1.025788968134529178e+01 9.158097536622991086e+00 6.299346859573833335e+00 8.708367305548167181e+00 8.210974369653301963e+00 6.844698706780910413e+00 6.999475134550570132e+00 8.436867276379107494e+00 8.637939214678004518e+00 7.354632028863647086e+00 9.231348885203439991e+00 9.913217308199286038e+00 7.747884413548337790e+00 6.724628983316376818e+00 6.455290574629746203e+00 1.085573123797545847e+01 7.895861295048593576e+00 8.330673617472507786e+00 6.720745171261961914e+00 7.848001208916292271e+00 8.128607965356330567e+00 9.119537934258378442e+00 8.764351489709335752e+00 8.466953465302072601e+00 7.948175112177908730e+00 7.511628723328901636e+00 8.313713906232585771e+00 7.530260262374024016e+00 6.765605109483521673e+00 6.339704132499325517e+00 7.328616762734756485e+00 7.535860229680174882e+00 9.627260351247430847e+00 6.814678167461032388e+00 1.010216721715173094e+01 9.019102937562715638e+00 9.042200512255284650e+00 8.304895876892306461e+00 9.591329161499869471e+00 7.592709797530966753e+00 1.013359853175229475e+01 8.702117860566076502e+00 6.470748963123265085e+00 8.291274703244168265e+00 8.098190785153020599e+00 7.022012691752591351e+00 8.795477374643843049e+00 8.383888714031730416e+00 6.971182812837652953e+00 7.818748438083365393e+00 7.708770372531382975e+00 9.335721920231732085e+00 9.301009534217817176e+00 7.715427367153385951e+00 6.937567642156414749e+00 9.762998613499430434e+00 9.090740260558375141e+00 7.196274202464619130e+00 5.909217085624820065e+00 1.012472342845087070e+01 8.317258038844324020e+00 7.408037910803078496e+00 7.060553055312424497e+00 8.506657517389328405e+00 7.507603763789633788e+00 7.193490339922612442e+00 8.489244394934216231e+00 7.019559183167525696e+00 8.719299572156618439e+00 9.108932842270510477e+00 7.020979928507197876e+00 7.684522251389681813e+00 7.277176029432819604e+00 9.048337361303046222e+00 7.162484148254876004e+00 8.997423242089753970e+00 7.973950957197659228e+00 8.561828339521383668e+00 8.468959712782924143e+00 8.197806300026357462e+00 7.128525020187763239e+00 8.637161257511309032e+00 7.995394497952901247e+00 6.874015252472607251e+00 6.037847546331222226e+00 7.176340183993169752e+00 9.128953493117268891e+00 7.155812461292136106e+00 8.752928206865844274e+00 8.606490914633067035e+00 1.058632560331764516e+01 7.361598440488971384e+00 8.382381581087631872e+00 7.732961105745199681e+00 8.753204296427020026e+00 7.695874731196529872e+00 6.730995246165822010e+00 7.695873918686480408e+00 6.899520749825367005e+00 6.636662044571941976e+00 7.712585437789636345e+00 7.621525418525900264e+00 7.160956840876674612e+00 5.405547174442806302e+00 5.463013482178942226e+00 5.458665784709168634e+00 7.387799169639088781e+00 5.954166819410899869e+00 6.057380566320938797e+00 6.135636696381707722e+00 8.644738950493902507e+00 7.858859320656357283e+00 5.191850549986053664e+00 8.627221357045643302e+00 7.242171964774865245e+00 8.535265812433607380e+00 7.919770566724250394e+00 9.456490837221421586e+00 7.732191697260019758e+00 7.203977852004810778e+00 7.753980168293736597e+00 6.911404384799768152e+00 7.036822751974706414e+00 7.545686343782792349e+00 7.091052318219271733e+00 7.825420990686521527e+00 9.473115073507953454e+00 7.559569842397554140e+00 6.710158740775494124e+00 7.023918484037714904e+00 6.785144032766705635e+00 8.023900390705623664e+00 6.790437765898836631e+00 6.947374388058129568e+00 7.113888548375937759e+00 6.079894995922442646e+00 7.129039580149164834e+00 6.740317290712638965e+00 7.921786379259779132e+00 5.140327066348238105e+00 5.755378207391273371e+00 6.019884166178798957e+00 7.312625761467527852e+00 6.788650486625938285e+00 6.053788422552088377e+00 6.355070050242458635e+00 8.435344442868247583e+00 6.696725553216074545e+00 6.772884972609511500e+00 7.450553887157586708e+00 6.476750640703951234e+00 7.531428991977678677e+00 6.933934380710042866e+00 7.112361978096326531e+00 5.699311968964607900e+00 8.118697178083561283e+00 7.405589247569173139e+00 5.025904576477904229e+00 5.919835723208585421e+00 5.923136447125682658e+00 4.777047714466197803e+00 8.140178517526384994e+00 6.989286509272375270e+00 6.247940205102086253e+00 3.407770773798719954e+00 7.820749281153148047e+00 6.046429632078447192e+00 7.071272509768572689e+00 7.660132562511982712e+00 8.042822547245439324e+00 7.700153765853864130e+00 8.198511181870404840e+00 9.321742760433329167e+00 7.584729619329778849e+00 6.679475402773231707e+00 6.352024297334676106e+00 7.311475736537341952e+00 6.931945401704971310e+00 7.042819283054119417e+00 6.659588534784721681e+00 4.188994279494133721e+00 7.378863216629018673e+00 6.929016839525109717e+00 7.836369491792201103e+00 6.260703420184778878e+00 4.993507208272533582e+00 7.005118669140371068e+00 6.348728077988800678e+00 7.365847083841746468e+00 7.620123330752761603e+00 4.702387588346216063e+00 6.923837558282984084e+00 7.006337741866619062e+00 5.564660918941895851e+00 6.880820145047871428e+00 7.583372847928759874e+00 6.889089037967753626e+00 8.227940051044868142e+00 8.091132819384551311e+00 9.183103244531148235e+00 7.245601047139760276e+00 7.051310069554484805e+00 5.875745089444246894e+00 6.550073790239371974e+00 7.453225303527908352e+00 7.122632861952599370e+00 6.701560316817108287e+00 5.466131123956708748e+00 6.409258832167571640e+00 5.898553323151586980e+00 5.070063982291384441e+00 5.263260981212412482e+00 6.483110352478210103e+00 5.920673916428020434e+00 6.804503243193024353e+00 5.234612427825971359e+00 5.913647962907552014e+00 6.344211526988660310e+00 7.340923789036013503e+00 5.427285062484863865e+00 4.403703141662529852e+00 5.804402695657872258e+00 6.266355845586192075e+00 7.446747739921217857e+00 3.806926932813312181e+00 5.696618337863763593e+00 5.887513592781711047e+00 5.909043555307606610e+00 6.986297913791514880e+00 5.693980953022202307e+00 5.400863997154532470e+00 5.982879132360046093e+00 4.666489137278849064e+00 5.401953054269191590e+00 3.657279275807170826e+00 6.733107194046096033e+00 6.735694280388889510e+00 6.682183471533654995e+00 7.109570553376263646e+00 5.142318816371754586e+00 6.253334708495416727e+00 5.345944017503089007e+00 4.772117766772494107e+00 6.124809049985996623e+00 8.067789865329300980e+00 6.090733148074181535e+00 5.225800492705530154e+00 4.215318534699511233e+00 6.565780471355580517e+00 3.858252626728455592e+00 5.613046749738763275e+00 5.986274239130677799e+00 6.781898778001099970e+00 6.166141429014497355e+00 4.534163684096566449e+00 5.509683258162189290e+00 5.523781029942856691e+00 6.559681198878208441e+00 5.273205855630639149e+00 6.198439883979877330e+00 5.545774315340659122e+00 6.939477363252549047e+00 6.345874409830776663e+00 5.159687307297364356e+00 5.170958705110161091e+00 5.179772132220842984e+00 5.394769733215587060e+00 7.347794801786787566e+00 7.765476026520880204e+00 4.820755181461560568e+00 3.676094123743319564e+00 5.728717133926100935e+00 3.400235729972091558e+00 5.203419186463296597e+00 4.797244004052254596e+00 3.920798820418538000e+00 5.382265956534884488e+00 3.366952281488182042e+00 4.076058659976710352e+00 2.359854870232402035e+00 5.679175314147106413e+00 5.366465001754646913e+00 6.582605589089093101e+00 6.533565563702624424e+00 5.353690650513762250e+00 3.971582457897863350e+00 3.507788829900592820e+00 4.629025111786755353e+00 4.627246404741385710e+00 6.127555415943382044e+00 4.699142752403423273e+00 5.227868748493323281e+00 4.225458782493779708e+00 7.254163209807943602e+00 4.232075080790730581e+00 5.213998254566813095e+00 5.381586935713454700e+00 4.134283580522182255e+00 6.296607949348576483e+00 5.009539332859429983e+00 5.615848420246524419e+00 4.288721101381436362e+00 5.202046659131539741e+00 3.867286802406417312e+00 5.226865082357141645e+00 4.803750385819296476e+00 3.076109285922394854e+00 4.900010467265477843e+00 5.756304057354568293e+00 5.908206427715004594e+00 4.758083729171085352e+00 4.423206424645609758e+00 5.068123148322868587e+00 5.565087963484530498e+00 4.300955852708064242e+00 5.508969088960568250e+00 4.589874401757201738e+00 4.087937068030849552e+00 5.143153692341117633e+00 5.206127553844048350e+00 4.350705197408952785e+00 5.750120544149080359e+00 5.312230626836071501e+00 6.808633627812323397e+00 5.864584260618517675e+00 3.701186454531733450e+00 4.082608316149489269e+00 4.952457909096244393e+00 4.871350549930107299e+00 4.907062646971287911e+00 3.032237364583204364e+00 5.794159539177680784e+00 4.633505088008575079e+00 5.148820381675397684e+00 6.019879982600027546e+00 5.657430560774661998e+00 3.008978369215209447e+00 2.510698720347811275e+00 4.373402228777670153e+00 5.574877431842687692e+00 3.031330086852506600e+00 5.836682429569947317e+00 4.929439743471924373e+00 4.783771967084168963e+00 5.755180181788791316e+00 5.571167948597854469e+00 6.297207504196820516e+00 5.724357523465268827e+00 5.592051084960000473e+00 7.437473821046991063e+00 2.422407962706425000e+00 5.747662386231605858e+00 3.967116558642667101e+00 3.666993016880315093e+00 4.335203707141793927e+00 6.569650265491190133e+00 4.796700755997178156e+00 4.458850397230793128e+00 4.196289420888697386e+00 5.563441111800798033e+00 4.148600859687635811e+00 5.137235214778204551e+00 3.100739211789246053e+00 7.300820391189643210e+00 4.711807551240629444e+00 4.091959026470883387e+00 5.188312742182570325e+00 6.474839974537818676e+00 3.786735914047206109e+00 4.651295759274192143e+00 4.244336014083523345e+00 4.775222600328119071e+00 3.674769036534052180e+00 4.870401438385610682e+00 6.861321268374467763e+00 5.164078325589347429e+00 4.790015967233551386e+00 5.293650973190372255e+00 4.630122394142142994e+00 4.308112176741738963e+00 5.360008781192528104e+00 4.419728596785901686e+00 4.674865893624644109e+00 6.130488069777477733e+00 5.347535767326271561e+00 4.043515305543503580e+00 4.428603590345015384e+00 6.462119130485368679e+00 5.642464385768671598e+00 4.531959785001565599e+00 5.132333395343410487e+00 5.863052477745204882e+00 3.473465287735887141e+00 5.833897066291241273e+00 4.903509419957175375e+00 3.401157083322235763e+00 4.310948621536597081e+00 4.289066521609484539e+00 6.231762589035718669e+00 6.468189999156445325e+00 5.118868623212230240e+00 6.034060990559770410e+00 4.497330114030956061e+00 6.472297267568697166e+00 3.793785462282018628e+00 4.945083713593905195e+00 3.181561949085264907e+00 5.666023146601613547e+00 4.149967173021365419e+00 4.679269479217765593e+00 5.178122475720274842e+00 3.726507584667889894e+00 6.284631770385440852e+00 5.500199788927589317e+00 5.642028610431378155e+00 3.118028320841531809e+00 5.413478501862076797e+00 5.244883351968786300e+00 3.402645613956442272e+00 4.895431973220621735e+00 7.221960007911749635e+00 4.236460129242579420e+00 5.268686209761279216e+00 4.816551935085372271e+00 5.011919801620840609e+00 5.175733780884812063e+00 6.215380214676308412e+00 4.675869194522602079e+00 4.570736150582169088e+00 4.951171169269477090e+00 4.066958920404179167e+00 3.961217325268724387e+00 5.897067943811785007e+00 4.792224271361680721e+00 4.994748396965082549e+00 2.509299190786522527e+00 5.317392652030989986e+00 5.299199101874810580e+00 5.728123772221545451e+00 5.805343012489506016e+00 4.940013890898197424e+00 6.467569496924231665e+00 4.695985591753854216e+00 5.159890472056352984e+00 4.628769298202818128e+00 5.449661863210852886e+00 3.902243292351943893e+00 5.468791016092882096e+00 4.029895855559284534e+00 5.670704911147186777e+00 4.726986594308263179e+00 5.298734000482512307e+00 2.539085944777071724e+00 4.294248520110490297e+00 5.168609919840692513e+00 3.874714207011475509e+00 5.676079166907389784e+00 4.145060641045443361e+00 3.355765756173686221e+00 2.649214180712161859e+00 4.334353669654722907e+00 4.912515925540390072e+00 4.629811193719743478e+00 2.879143035528571204e+00 5.372695733718794386e+00 5.042416682436086539e+00 4.603634974842677252e+00 5.542251996285218141e+00 3.140634895880961786e+00 3.287602420419640570e+00 2.094175327418157817e+00 3.565062754909203768e+00 2.515539450441215408e+00 3.176199788442516603e+00 3.325033814204959803e+00 5.185723582685414002e+00 4.845132025025784550e+00 5.425054994077187054e+00 4.882441252883501726e+00 3.429758229828375971e+00 3.269198620660315413e+00 3.720307769310720492e+00 6.475637241929701027e+00 6.673406427785827155e+00 4.012183657754955668e+00 6.779050851928991150e+00 1.702571782508236264e+00 3.642941004570791730e+00 3.450896171806561608e+00 3.089849260061511949e+00 2.167612799645668442e+00 3.436031035753656759e+00 3.666566305972824402e+00 4.091906796509555910e+00 3.597673732433176674e+00 3.408863420606735417e+00 2.724043760408854542e+00 2.724217283846696258e+00 3.271253681241431011e+00 2.528583214986571459e+00 3.649638575552143660e+00 6.799363249697307765e-01 2.537285342502619390e+00 2.258129050960944628e+00 3.683964240721224748e+00 1.370268901310375709e+00 4.391981643865810803e+00 4.062263260843653079e+00 2.316428867205081232e+00 3.560435866822015516e+00 3.421809363305289509e+00 1.991192691757596611e+00 2.523953858243134452e+00 3.452471070517058038e+00 3.774682491183750432e+00 3.621707888861729785e+00 3.779399559081314752e+00 3.155427755706284199e+00 3.853579245586172597e+00 4.242932170695668859e+00 2.591193575507865443e+00 2.883566930326187272e+00 3.273408668640998886e+00 3.995551685794530350e+00 3.114030909543416215e+00 2.957418887408209685e+00 2.150081416729934691e+00 4.268390699058759452e+00 3.681269017188536274e+00 1.654930503430230182e+00 2.182288601443164833e+00 3.168822809379908456e+00 4.753507198034619741e+00 6.482501010333699965e-01 2.284783843991323504e+00 2.092598344712564895e+00 3.696631219396846024e+00 2.030353742754240187e+00 4.258522395355107903e+00 2.342540832318181554e+00 2.976947164568346071e+00 2.674158765996372811e+00 3.434206213947763597e+00 3.149811374212630355e+00 3.696923022273884474e+00 3.288170451892793000e+00 3.524610497317691493e+00 2.013412363178506137e+00 2.696274447980843370e+00 2.782974003496604620e+00 2.445689599511927437e+00 3.586157785548130583e+00 4.420100466884064438e+00 3.151868366072593464e+00 2.628638513677588495e+00 2.892695194508552614e+00 3.739309702121655477e+00 3.267350419015531138e+00 2.718609421291579675e+00 4.145614102047785465e+00 4.041632449646705538e+00 2.089194113718054524e+00 2.360543546988075558e+00 3.370961812980591610e+00 4.306832415903763867e+00 2.904827101081674634e+00 2.574621527629297191e+00 1.676567943712555131e+00 1.781246042429477150e+00 2.910831583685098423e+00 3.540025850691318698e+00 4.225098932290248577e+00 3.404103959944315250e+00 3.401945334754336692e+00 2.188079606423956491e+00 2.918796694917524803e+00 2.210569928628969727e+00 3.665470094800560297e+00 3.636209544665184978e+00 4.218184728443053366e+00 2.299734159507183850e+00 2.334737047204497262e+00 4.025360809122834560e+00 1.975533726080686669e+00 2.882518942481914426e+00 1.347098282466682617e+00 3.143832636043047302e+00 2.127154613631591307e+00 4.804329478130496156e+00 3.136329420517306676e+00 3.421382125778422711e+00 3.811849694292924973e+00 3.729148127092209997e+00 2.312106734962651622e+00 2.025857968368026896e+00 3.677600733598873628e+00 1.464370496362772833e+00 2.942022497441347806e+00 2.650312727290342618e+00 1.093261732657138552e+00 2.929790971149140777e+00 3.010459906416314890e+00 4.208796003372165195e+00 2.294585458152523127e+00 3.972489933033407361e-01 2.882201373829471169e+00 2.975212047190515463e+00 1.338987530868991360e+00 2.806301141921696107e+00 2.017658139809745510e+00 2.326552584382809208e+00 1.133943916674224228e+00 1.346573295915777457e+00 1.897800507861252539e+00 1.731661472687629599e+00 1.499268293724137502e+00 1.211985162261451032e+00 1.226384845548843305e+00 1.301908330532900004e+00 2.418286730039917121e+00 3.582233381456532140e+00 2.202789083509760104e+00 9.922939573614294462e-01 2.413887507198381410e+00 5.770535403705758792e-01 2.840176782579964865e+00 1.054600235177745260e+00 1.269983672828125076e+00 8.120474813619638077e-01 -6.569100702668262404e-01 4.127238215014608080e-01 2.308136169433973872e-01 4.281627413033507468e-01 3.147068500904351307e+00 1.682970832514871506e-01 4.352369783468194031e-01 1.991319907037489623e+00 -1.130998694132660187e+00 7.374210146212286654e-01 2.377876842697940196e-01 2.058019806767706239e+00 1.068554529920154650e+00 7.801603769087717133e-01 1.123729996144798182e+00 1.237899816126236008e+00 2.088043845656521125e+00 2.639209427316826950e+00 1.278777844084751480e+00 1.624178063182418974e+00 2.285150042092387590e-01 2.255493834058132752e+00 1.138087207754133079e+00 -2.945353186395630041e-01 1.046332843829647086e+00 1.293915339905493234e+00 -1.546697703700277593e+00 8.637792271847699599e-01 2.137188068584452427e+00 7.341671881447443537e-01 9.403829541228738709e-01 -6.814525516181204612e-01 -2.727645052534304893e-01 1.703667783596664265e+00 9.923569981880111524e-01 3.359979982435279955e-01 2.999619469451615839e+00 1.544019501677504236e+00 1.169111108388702469e+00 -5.356171917586799447e-01 1.382995464021996579e+00 9.027120587377803762e-01 1.369315814007864285e+00 9.573728940356536210e-01 5.626170051007073347e-01 1.908313000217125799e+00 1.928417430832218837e-01 1.778351160223260008e+00 -2.014288991433766385e-01 9.490024551883031734e-01 1.858566762020266383e+00 -1.005090069835061994e+00 1.781710964580333512e+00 1.428612509375847273e-01 1.220018531605546075e+00 1.703740489202474562e+00 9.729002127292956104e-01 2.162012806608596405e-01 1.894850613598062949e+00 4.381102306322838258e-01 2.132634559619495995e+00 1.779078874102120622e+00 2.790211877255070583e+00 -4.336297365778932766e-01 3.293943703591207584e+00 1.813272815009546068e+00 1.002694563765390789e+00 -4.709079317801632691e-01 7.711286833315366129e-01 6.524876644137033166e-01 5.205389117967702539e-01 -4.614426393528605619e-01 8.606368950659680772e-01 1.136509476856463863e+00 2.464063144672512085e+00 1.917400473285212570e+00 -1.145579107039630395e-01 9.121812188769308216e-01 1.214964494165551745e+00 1.531254096385360253e+00 3.203301141713792877e+00 -2.878474759029522323e-01 6.711523684032723036e-01 6.296088419026493743e-02 2.664499529825914870e+00 1.338915128656123832e+00 3.328206620675634997e-01 2.497590452064573086e+00 3.347575903098966688e+00 1.591847476387662441e+00 3.674412369995770367e-01 1.723916435938044112e+00 -5.794481499196040275e-01 2.376229041033410816e+00 2.230999022276674904e+00 -2.367090968240065152e+00 1.655679186506586298e+00 1.199206501409020853e-01 4.772301417637280219e-01 1.274050316651206938e+00 4.856391884946618109e-01 2.340398185848611146e+00 1.408021593238425018e+00 1.515938393292609820e+00 2.720436231373673852e+00 2.067891888260782185e+00 -1.352557339368160694e+00 2.945997798919274269e-01 -4.761534911726454933e-01 1.044269212016178505e+00 1.600649190834142477e+00 2.695770645341799998e+00 2.364795135509163426e+00 -9.525044260568771293e-02 1.270353474271896932e+00 8.913443144992050371e-01 1.781848350006125292e+00 -6.192690158542124568e-01 -1.810796820208556146e-01 4.407076959217745560e-02 3.796316680757266804e-01 1.421419202239573298e+00 6.266886059419499722e-01 2.271379021388809427e+00 1.161010746566901730e+00 1.472360677716064270e+00 7.899989642878622043e-01 1.161017747169543313e+00 1.242560416153392522e+00 6.074609036280312901e-01 -1.406076966531133454e-02 3.586697978374051132e+00 8.893811631772485793e-01 8.701392184541414387e-01 2.688256075592665439e-01 1.112049618425435371e+00 1.880615076808813457e+00 1.261556198147753438e+00 2.249837674562551459e+00 2.323122337599748288e+00 7.385440811569903286e-01 6.503631913078846694e-01 -8.488814286139861887e-02 1.775031202824820298e+00 1.375890276310803628e+00 9.052057917374176643e-01 1.291068468805852909e+00 2.605362264368640268e+00 2.395267096331969547e+00 -9.485348301876878052e-02 -1.175093879304863087e+00 6.084354933865426807e-01 5.521407177835562230e-01 -4.358237314967891018e-01 5.181945600959773079e-01 2.431476189044473601e-01 1.529649928570515405e+00 1.499887380036974527e+00 2.280882505368118540e+00 2.147379638780869016e+00 1.089648384527888592e+00 2.164830312191846851e+00 1.065340204018135228e+00 2.082553907073421584e+00 1.359913000007139550e+00 1.491594487997280893e+00 2.753889580812628246e+00 1.924740744976236817e+00 2.485884164957001818e+00 1.845902025089235288e+00 8.950722808821759413e-01 2.079707904582424938e+00 1.361547570924260819e+00 2.146481485068817197e+00 1.439449658604552429e-01 9.752962759319800945e-01 3.649346019594769674e-01 2.537424092608137283e+00 6.365716374120866661e-01 1.525894193679072197e+00 1.305880131641137809e-01 6.223242101880582799e-01 3.327327269655841468e-01 7.716649402878337227e-01 4.250589332518056596e-01 1.052359631514867555e+00 -5.981754242569401470e-01 1.258543100978754214e+00 2.141526421352090814e+00 2.234606096415036269e+00 2.059984172864500529e+00 4.741577069180443194e-01 6.295546497992990931e-01 2.824021001379585005e+00 -2.785267407172969945e-01 -3.127247380117359477e-01 -6.035616292642024400e-02 -5.080150604651267887e-01 6.775721008282551416e-01 1.969813470518746890e+00 2.189148313844408167e-01 8.928491207653762585e-01 1.351499238646171275e+00 1.815628507262537550e+00 2.219521532462219726e-01 2.063933112676367809e+00 -8.484152497496335599e-01 -1.449865172912235822e-01 7.982013029852723651e-01 8.814711470441393137e-01 6.207050318994616900e-01 1.913166366075274016e+00 5.017417797358149079e-01 8.971100234359095094e-01 1.212682480673791030e+00 9.749402183953242984e-01 6.244029413133045381e-01 2.770985679068805663e+00 1.487379822793978956e+00 -1.040309751459752574e+00 9.870817037516543824e-01 1.629609611499195809e+00 6.885189447694706200e-02 1.107850342691971912e+00 1.488701640691912909e+00 8.204371595695130193e-01 1.337408445996302264e+00 1.524314473627297994e+00 3.244201398593859142e+00 7.790414814028051582e-02 3.114033149981388249e+00 1.104301180809920790e+00 4.661482235256112494e-01 1.012498582666786495e+00 2.400828635526818466e+00 5.973857475922081939e-01 -8.079070762320751387e-01 5.969006541777811814e-02 1.513085210050959528e+00 -4.076204740218164480e-03 1.743315089077330349e+00 1.117480081978176054e+00 4.724234322720001211e-01 1.274841108816473279e+00 1.508900470260998716e-02 7.433604829071935871e-01 2.210756095902073337e+00 1.026641629390654842e+00 -1.512835665823922537e-01 1.047516618230823093e+00 3.820560558300658549e-01 2.599789601326103039e+00 -1.349882446634214084e+00 -4.039524542762777948e-01 1.392353545277382310e+00 -1.824243093451245468e-01 1.469734210420847731e-01 8.326938373999167586e-01 1.677567470089603940e+00 -7.137659790996322418e-01 -1.028312625808020658e-01 6.536726614602910157e-01 -6.262022843606164235e-01 -2.303036636436689433e-02 1.429189989470636579e+00 2.899951119269005506e+00 1.080441259030634038e+00 5.467652321191570630e-01 -1.378847062957109237e-01 -4.715400748080404436e-01 1.875919529807453134e+00 -2.258122104081771997e-01 9.398556231513703896e-01 1.332228781432189813e+00 1.769871484709340637e+00 7.554970978007735649e-01 1.680923831485801934e+00 6.150638693579485450e-01 1.884753452089638071e+00 1.013415749267075228e+00 1.319618991563356047e+00 -1.313071702962482767e-01 3.979497634235794390e+00 -3.212812898764573211e-01 1.816218429041323024e+00 2.901052119076965585e+00 2.268147326395339558e+00 3.270263184946031743e-01 1.258164029686403840e+00 -5.418001389364531795e-01 2.360541105931339256e+00 3.010384711096166788e-01 1.275492871396829653e+00 7.857204246778244361e-01 2.496244516782137435e+00 3.138448616923459777e+00 1.828855016896131724e+00 5.617717240433438564e-01 7.544522983575702169e-01 5.353667557187243853e-01 -2.872215428477384869e-01 1.525647674110903740e+00 3.201607223976986605e-01 3.652996570854219471e-02 1.128066524768078116e+00 1.537809508503496181e+00 -1.804908973418455354e-01 -1.930629237643599061e-01 1.059347440078505231e+00 2.709612924823054936e-01 5.265163862580136689e-01 7.590076353457180236e-01 1.449954195760061237e+00 1.926925469134228797e+00 4.026684980004544556e-01 1.897961751738104663e+00 1.086823235380691699e+00 1.103965367200109016e-03 8.521170251858319888e-01 2.147073795668137830e+00 1.931219956077882660e+00 1.740885549992092773e+00 4.537276941765959193e-01 1.304550575269716850e+00 1.364950790453857588e+00 -6.442621136227033585e-01 8.230524498240714415e-01 7.887600573503426027e-01 -7.948605368658645531e-01 -1.239598144807428026e+00 2.027935658227259186e+00 2.059240245160180560e+00 1.218690858617831552e+00 1.711332567051265796e+00 2.087310456267958969e+00 1.456683443452492455e+00 1.157063626930218803e+00 1.776556679742942402e+00 9.379471614456176276e-01 1.502579031708371815e+00 1.361424608224970578e+00 1.758415260765499588e-01 1.181715847026685751e+00 1.496605163978405484e+00 4.467500445937278714e-02 1.393563268385622056e+00 5.758773553312244164e-01 3.507966813155755093e-01 1.686015057449136711e-01 1.833298800698569986e+00 3.058755251537813580e-01 7.482790177286663402e-01 1.168953978175543584e+00 4.339888653390931994e-01 -4.943075695667935587e-01 -8.901665804308157570e-01 -1.542965964337185136e-01 4.552670475525411042e-02 4.864509552189924535e-01 1.399850049453400525e+00 1.869855889714626240e+00 5.724626561524406299e-01 -1.098503582269755308e-01 2.914672095626361648e-01 1.378165454861958406e+00 1.859808521303175199e+00 2.167304034948017488e+00 3.857078578254395929e+00 -6.601619003798339103e-01 9.394500916951480374e-01 2.379235654230670516e+00 1.454142889695579699e+00 -1.363452155520591180e+00 4.175095051087334141e-01 2.206995591924632016e+00 2.161452141235706836e+00 -3.244625078769530768e-01 2.484194163868880700e+00 1.514528969352331389e+00 1.987376891338096474e+00 2.358966978541101156e+00 7.462062106207810741e-01 3.051836191536636544e+00 1.636635110884743005e+00 1.338383492071537395e+00 1.180170520725694283e+00 1.023000981432962808e+00 1.443362843758014602e+00 1.439780681286749964e+00 2.363030916071286458e-01 -5.318262926996085715e-01 2.197648662621018101e+00 1.567312668297583533e+00 -6.857037084363588608e-01 1.571341675592230036e+00 1.101476579746818452e+00 4.179081416760533907e-01 1.416073539441823792e+00 2.892188518486381310e-02 4.992398042907200684e-01 3.124779950954507113e-01 -1.139973444549958748e+00 1.261366835893260596e+00 1.457005602471688199e-01 -1.258698577522369355e+00 2.853112673871935900e-01 1.629397223111087589e+00 1.265105579988187401e+00 8.111887454784497686e-01 2.079530892052917412e+00 6.508757446275765801e-01 2.124738745769633841e+00 5.859433993878304658e-02 2.540675862041509081e+00 2.245724343197721851e+00 1.112756077947243627e+00 2.786480713176727519e+00 2.242198280347045714e+00 -1.862360703799012251e-01 2.469699084758620433e+00 8.668540689854841164e-01 8.570816237699513396e-01 5.175767010732252871e-01 1.863467422991975209e+00 1.228221083041111772e+00 -3.558887192591383974e-01 -5.431948631618417622e-02 2.076163745163837060e+00 2.003216304361330469e-01 -1.900062191975191994e-01 1.104367923932781936e+00 6.593585261521210938e-01 2.248416929883758630e+00 1.306178393366491886e+00 2.604189449279991742e+00 -4.943471212734956710e-02 1.236481539045217071e+00 1.144794389935644308e+00 1.287328745856529011e+00 1.504984699910440815e+00 2.629801409824880309e+00 2.325883884580848271e-02 2.035745509810217957e+00 1.371169510844093109e+00 1.244431614669438080e+00 1.405463942441939063e+00 1.922650719093055294e-02 9.017116832114024927e-01 2.394256838437049506e+00 1.255255653026349894e+00 1.355413420226011745e+00 -4.250446811893426879e-01 1.646321704777318873e+00 8.859195413774039185e-01 9.734038903450200619e-01 1.408059196480164754e+00 -3.044792026547454844e-01 2.973053483215575277e-01 9.724603384261117922e-01 1.409918517588580222e+00 1.303386560117079096e+00 1.168552218757213268e+00 1.175908424317876566e+00 8.219343212645747743e-01 2.872642737337756658e-01 7.959651656066667191e-02 7.919626867291993388e-01 1.340651932994672446e+00 1.259642329160248098e+00 4.363002044610738706e-01 1.228840634258047348e+00 1.703500331444299576e+00 9.514358049157145558e-01 5.519362987789199204e-01 3.226493206729536212e+00 3.763838111566955025e-01 6.625262777333407183e-01 1.412834357175074551e+00 8.989649797145546906e-01 2.011519132726351966e+00 1.050961310706082452e+00 1.155632088123426104e+00 2.533062085716208389e-01 9.081722112153093329e-01 2.939288229474374403e-01 9.394531338838474355e-01 1.501595772078101021e+00 1.692893154434759406e+00 1.440275214507150681e+00 4.938297026723927896e-01 1.281444462635668025e+00 1.245641487838692552e+00 2.301848941880828558e+00 2.100716339319342651e+00 8.438760437930398206e-02 9.608538206763258538e-01 1.798970034817641173e+00 5.951173743387671022e-01 1.478195265696692129e+00 1.628100991842532430e+00 -1.860176509605153405e-01 1.457128609143906850e+00 2.161485314013979475e-01 4.337791548187276414e-01 2.346014489321629704e+00 9.097663007398656965e-03 1.583738339777218895e+00 1.808984587688590828e+00 1.921639132346474543e+00 1.769687595931680679e+00 -3.735584091151802344e-01 9.012331929825804222e-01 1.933181116161372781e+00 -4.802548563775825285e-01 5.613664544663732325e-01 1.230128883809671114e+00 2.069953941658334795e+00 1.281337242019979339e+00 1.634383988053863090e+00 4.087299144848163812e-01 1.072699459338208650e+00 1.204817935419230768e+00 -1.559009130401456389e+00 1.123727573117181411e+00 1.004891151950077388e+00 1.606287840841366554e+00 -3.286567274140075323e-01 1.510571075849808931e-01 2.045247556646967002e+00 1.331392951278938419e+00 1.246624955272935820e+00 -8.362321555777457727e-01 6.179375779123238988e-02 2.947902939603762373e+00 1.562387845356026650e-01 -1.790744079756194096e-01 9.814325090804265628e-01 4.569449014437756418e-01 1.616475355938672198e+00 1.077413347672971922e+00 1.036119932073801708e+00 1.575872574442347629e+00 4.672895237101689081e-01 2.129507938340764461e+00 7.276952264389857650e-02 6.812391699608899565e-01 3.614668320003058266e-01 4.156906129707034214e-01 -1.587341465206065783e+00 -5.071273354217122886e-01 1.998172977119667904e+00 1.064181134856703626e+00 9.695918219319906717e-01 -3.027565438740222881e-01 1.170297587193128042e+00 2.008720457633116130e+00 1.919205803178081648e+00 2.724990914963675959e+00 2.124626012201173531e+00 1.265727758628957256e-01 8.163136522402725248e-02 7.102357484502230811e-01 1.219380080653245324e+00 9.550614271206949724e-01 2.442344269961982839e+00 2.304742106554550585e+00 5.816145549680443727e-01 2.513177781089658058e+00 3.236982481333344763e-01 1.892911988256646527e+00 1.240311195229301111e+00 -5.255703561494635967e-02 1.554577883253349890e+00 1.583797799078050073e+00 2.603806559309792767e+00 9.412479879971084873e-02 7.932421085237975067e-01 2.599761169556204177e+00 -1.920690920017561198e-01 1.718347399020083044e+00 5.947323496859688863e-01 1.958521772387226800e+00 5.539852295831019235e-01 2.509242140409609245e+00 7.632854351393290049e-01 -1.691414199455518075e+00 2.157037930825715488e+00 1.694074780939866187e+00 3.044919678548684838e-01 2.008475383791793689e+00 -9.593265832365026335e-02 -1.756483505443910409e-01 5.366527830047673753e-01 1.793288634314933905e+00 2.264907891196805245e+00 1.717333281422971092e-01 -2.087468835037689652e-02 2.461447990496206106e+00 9.460781964142738198e-01 8.642059033817840741e-02 9.888685584061612799e-01 1.977885781473373017e-01 -4.449960872238231668e-02 2.318404676292294742e+00 8.280850210311351267e-01 9.948981371876205460e-01 1.701484499443889575e+00 3.672434649106879778e+00 2.423942618933406234e-01 1.919289229427062038e+00 1.730502988361374062e+00 1.325171493134574829e+00 1.581664562305972410e+00 2.252859345209473396e+00 1.710818151793153552e+00 2.352469454377284830e+00 7.794935232337892872e-01 1.824582950490369226e+00 2.341070706048500760e+00 2.925952255703697436e+00 1.702012997481153977e+00 -4.116710064625946908e-01 -1.360371889711808890e-01 1.034288200459386076e+00 -8.662242649238843795e-02 1.030064175877249744e+00 1.970134294680959131e-01 1.540792855644739889e+00 -9.196042045811224364e-03 1.813729193806752127e+00 9.931195546095146209e-01 9.187496012875935314e-01 -6.958694364173634295e-02 -1.911277391111857016e+00 3.662281086292306309e+00 -7.411356843073186873e-01 2.164543230556901232e+00 1.108633181828082792e+00 -1.438477791298026665e+00 1.016382920018159997e+00 1.167765412250025836e+00 -8.817380885547281277e-01 1.382385126512062579e+00 7.082761765722671576e-01 2.037226606185765565e+00 2.563242463951874051e+00 -7.994472536783783223e-01 1.038101255743470563e+00 1.619232781761344331e+00 1.133768994576753952e+00 2.287102344065786941e+00 2.794498791745481103e-01 -3.338982736384975558e-01 1.020090842146252480e-01 -5.450031632128670145e-01 4.468029988852633139e-01 2.123636783626769553e+00 2.799979953542818034e+00 8.815525903378096384e-01 9.593906899373227937e-01 1.538468236766513009e+00 1.587944266820885408e+00 1.625948113843549869e+00 1.970699564236020329e+00 1.963682833942773875e+00 1.356744345014888831e+00 1.201787724626934617e+00 1.014694365004026766e+00 3.496873921779082295e-01 -9.047041390986413356e-01 -3.509284435390209733e-01 2.394828939428158776e+00 2.438458534913674924e+00 6.100424853174454820e-03 1.846251356788684239e+00 8.954108171478053491e-01 -1.408276823992445914e+00 1.033213820192693477e+00 -1.578334404276763525e+00 6.400468124779877810e-01 -2.584356847348839858e-01 2.453549229291264844e+00 1.318841755615892675e+00 1.811186637186326776e+00 9.180114613407952540e-01 -5.429102089070363402e-01 2.015512201257867009e+00 2.049796813447958943e+00 2.272309157537351076e-01 9.354570614403336926e-01 -8.806505584290575950e-01 -6.294591628254271320e-01 2.019061575840765954e-01 8.169504579166781966e-01 1.642949805528090224e+00 1.963144677050729925e+00 1.120125627611287644e+00 1.089910546463251029e+00 1.888821619121449968e+00 9.823836675033298382e-01 2.243716694587567062e+00 4.425897662497945140e-01 1.236949228593680727e+00 1.701902810799041044e+00 -1.439715141672057719e-01 2.287399191122086783e+00 7.545027973066240623e-01 1.142359262867177927e+00 1.548651870166536604e+00 1.111621862250851134e+00 -3.890073050770579549e-03 1.698458530954530810e+00 7.630098181475264418e-01 1.025127578241508353e+00 2.463013285076958603e+00 1.461154606689972324e+00 1.744469732633131265e-01 1.080596326135540020e+00 6.542894045714936491e-01 2.554007874259468736e+00 1.756946461394045089e+00 1.910060927130278863e+00 1.166895710427354738e+00 3.045351815056954181e-01 1.830472862108083243e+00 -2.335397932749597449e-01 8.079741380897657033e-01 -9.282324049617296513e-01 3.988270265029865702e-01 1.337536413163424864e+00 6.028401974610311798e-02 2.193969727300509209e+00 2.633434287190156375e+00 2.120036296230737971e+00 3.129867864444936476e+00 1.550408513603273253e+00 1.918042674774514733e+00 -4.947657186193133438e-01 8.832297496329287456e-02 1.758519096707622964e+00 4.778174692974178628e-01 -1.446229517002334042e+00 1.358700205177795217e+00 1.205293998644905606e+00 1.366698440069400000e+00 7.800813338290311094e-01 -4.529228527414039251e-02 -1.301495719590794353e+00 1.412659094645686952e+00 -2.688842604816388260e-01 1.789214845486376770e+00 2.668707658396965332e+00 4.741498963081479112e-01 4.725478365155634797e-01 2.037980282336836257e+00 1.630765478799319546e+00 -6.933510658705858143e-01 6.231901210930115287e-01 1.004679679984838092e+00 7.576406896040727146e-01 -1.508221781082435209e+00 -1.903874920988826436e-01 1.318974559266850477e+00 1.193108166430171480e+00 4.291670681829271583e-01 1.391231395319156405e+00 1.747624281777559796e+00 1.072982212640249511e+00 5.221638345891240762e-01 2.026077025515278240e+00 1.426310381477449152e+00 -3.792823285732116467e-01 -1.838350790747492081e+00 1.066381835753983598e+00 7.782138547931043426e-01 6.643140487213058942e-02 -2.829080257950782884e-01 6.553953753787389314e-01 -1.173568971910983638e+00 -6.166064246867231091e-01 1.606424709632886083e+00 9.924651559257501310e-01 7.572045824302641170e-01 1.120739735147040728e+00 2.034157784518348944e+00 2.056381162364800730e+00 1.564806451803893106e+00 1.178519837492700173e+00 1.314055866511442572e+00 1.094082241438472103e+00 1.101177064853482879e+00 -1.320882675558308961e+00 3.062493795314114919e+00 1.186794112814480995e+00 1.765831387695491195e-01 1.324680156067541636e+00 2.614835679435253413e-01 -2.476727884298876303e-01 -2.621503854196438610e-02 8.232181400435417684e-01 -7.489342267340641512e-02 2.163384389772592176e+00 1.394478558165237470e+00 3.131617730108415820e-01 9.549202934319949154e-01 -9.731378253755802454e-01 1.804333718454464552e+00 -1.451819395154508585e-01 2.199951934658169073e+00 1.614656585614296036e+00 1.559911426776286802e+00 1.071551001897579791e+00 2.418661620726557437e+00 1.234128141315171900e+00 -2.081120631717003899e-01 3.656457720000929057e-01 2.763896190831848454e+00 7.030719905064628517e-01 2.322323445297212796e+00 7.854392857315076193e-02 3.894084237551853622e-01 1.191588520915002558e+00 -8.361535084639747373e-01 2.641645052215891187e+00 2.085142415062750221e+00 1.832740295118143514e+00 -4.702758323763067683e-02 1.464077266392449950e+00 5.774663187732167469e-01 1.386452559449339761e+00 -1.895726038554665649e-01 6.749033130565799121e-01 1.859618826439247696e+00 2.588394914063832708e+00 8.642205613807659725e-01 2.587517140360470425e+00 8.066846631073979479e-01 1.382184555483949584e-01 1.229243642892740684e+00 5.816674245553504763e-01 1.895557664737105519e+00 9.018840141784496556e-01 1.576500828527212406e+00 1.843879821831359012e+00 7.917712608988084488e-01 6.584002617536982571e-01 2.522229783742156339e+00 3.631937356425617436e-01 1.455969719805478846e-01 9.541729226664105168e-01 -6.916336996236752688e-01 2.014991969855520981e+00 -1.583092963893775740e-01 5.581055069368511257e-01 1.437738462526412464e+00 3.838396675394920021e-01 2.850664646009343883e+00 5.435745531664801788e-01 1.082928144286551042e+00 2.884655241971952222e+00 -1.637968804237785736e-01 7.787187496839012013e-01 4.345291693935232624e-01 5.839753937157691199e-01 1.552420196659036966e+00 -1.882184198988225698e-01 -5.909130919496886625e-01 2.741623437447959333e+00 1.187044580546959605e+00 -6.708940624740247216e-01 2.025842979380970910e+00 1.513569077924730388e+00 1.421069625006106119e+00 -6.797035263190134846e-02 8.900332968730049199e-01 1.927000336385111146e+00 1.160576740556662712e+00 -2.513323221052932155e-01 7.996375823413899575e-02 2.601169190575649548e-01 7.829469810766025439e-01 1.918958893646532271e+00 1.602716700605606170e-01 6.412645021987948279e-01 2.330997775813590689e+00 2.499891708006944935e+00 3.934322075861739765e-01 2.079142030445236600e+00 1.427216987704610140e+00 1.338025271753263246e+00 -5.082156788274035941e-01 9.532928263766162758e-01 1.288946954403788814e+00 6.242466060253247795e-01 1.949843048721279226e-01 7.524634034809012384e-01 2.022473630758587326e+00 1.946363548522338949e+00 -7.137066256931698938e-01 1.142371376912702852e+00 3.015971984921163584e-01 5.846573201643050499e-01 1.284613202492883577e+00 1.897363664529131189e+00 1.360756732698838123e+00 8.760071596543855810e-01 1.618927911987682489e+00 2.140739947465643667e+00 1.196123861384783549e+00 2.623461656295779321e+00 2.075031896570185719e+00 4.517400593005728160e-01 2.069367378495890364e+00 1.548198018305803725e+00 2.420850515447725115e+00 1.394754229578360594e+00 3.336191762178731257e-01 3.116046932159204363e-01 7.175155654802843896e-01 2.191207966182329159e-01 1.726204498927450981e+00 1.386210750374591516e+00 9.400254543219563885e-01 2.170660135624175702e+00 3.907709938123278270e-01 1.294626573776706646e+00 1.728560012149873426e+00 3.406925654759546673e-01 1.931197868019965735e+00 1.547663009126451383e+00 1.077760065744701068e+00 -2.956565722586739220e-01 -2.149930580985635609e-01 2.475263512829627199e+00 4.590886722283272214e-01 1.638314168586021413e+00 2.607008235660125628e+00 1.343131013579774713e+00 5.808152072062572335e-01 3.345102796594143779e+00 9.969243375224187131e-01 2.873963811532944668e+00 1.068602318740481838e+00 2.363829866168064564e-01 -5.145271877395954929e-01 1.243940700089245510e+00 4.758154491729674196e-01 2.064226211654066390e+00 -3.856651552596861987e-01 2.018185204112565856e+00 1.199610119587927404e+00 2.177530559698115098e-01 2.671061011082184411e+00 -6.688378826310523717e-01 2.373409815179175819e+00 5.128655920594049622e-01 2.316285259439068600e+00 1.639083461412808695e+00 2.661520618670442651e-01 -9.040974498923926017e-01 2.290701172670298602e-01 2.791560543413748707e+00 -4.397301556050367544e-02 7.934485279836739346e-01 1.269125992893471944e+00 1.215272930564209819e+00 -3.616980977079098936e-01 6.943120287392978707e-02 2.056227944464198654e+00 1.313845926067642944e+00 1.583025211193545445e+00 1.548776130155242070e+00 6.851786416429781479e-01 -1.324163000584319405e-01 1.202676779989140465e+00 1.688675195229735637e+00 4.239650590500330107e-01 2.400496803933860057e-01 3.814682969593158335e-02 3.521839899387771422e-03 1.991999608686819467e+00 -3.407393347766073943e-01 3.122065227011617150e+00 1.435335343335109037e+00 3.294511012674354866e-01 3.426028041523374146e+00 1.743820777539609290e+00 8.317353631685734383e-01 1.499121054042774071e-01 2.386252944406921928e-02 9.670320003742094439e-01 1.768455183890200733e-01 -8.331386300585083005e-01 1.639543898480524176e+00 8.783463576799350747e-01 2.327028026601367205e+00 1.742585615889147732e+00 1.657101010457048496e+00 1.001951797950999534e+00 1.564136214538862424e+00 1.502824361381754903e+00 1.127486433529176102e+00 1.185005378753340111e+00 1.219877801408465690e+00 1.735603084078279901e+00 1.606636603900288618e+00 5.133149217655177399e-01 1.426974244910485634e+00 -2.058464259438642224e-02 1.214188749168570114e+00 6.857018181907820198e-01 -1.063044352325133168e+00 -9.301344559072237672e-01 3.720899058283798411e+00 1.652393750022201901e+00 1.838754531223047106e+00 1.278147635226730416e-01 -4.019266580195949290e-01 1.812664535207779259e+00 1.780402395436321283e+00 2.524682862476137490e+00 -1.186946199081670983e+00 -2.646429992440084145e-01 1.320274205743275642e-01 1.540809554686127125e+00 9.688144730733482257e-01 1.948423714951524888e+00 5.516737096173236488e-01 6.108213033844507311e-01 1.960168437049797596e+00 1.634728186738538369e+00 1.943484958802799367e+00 -2.079304535483004757e-01 2.124980809284031213e+00 2.410167623195287323e+00 1.250569164452510762e+00 1.939763817325761641e+00 -3.462649914700028364e-01 1.209277348210459069e+00 2.877191307731070680e+00 -7.031398264252178842e-01 7.817593721639944926e-01 1.428567685494400497e+00 4.032217478029361812e-01 3.029214753953815009e-01 2.887224896113738115e+00 1.640012850375846876e+00 3.383035073892655120e+00 6.342269107383011750e-01 4.001506545341802501e-01 1.135076881753160016e+00 -2.058236551385459467e-01 1.707011736438043048e+00 6.109022706267975833e-01 2.559255742156421487e+00 8.829134520087051907e-01 2.467724263183951106e+00 2.276745258962278307e+00 -1.501736159660118919e-01 1.489918986939429146e+00 9.275355400137280659e-01 1.133254711252458247e+00 2.625878872077645476e-01 1.049539105499781577e+00 8.803141865558286039e-01 2.668233125827073060e+00 2.705122350998204528e+00 1.737080340213561724e+00 3.104606730980813634e+00 2.196982636943590084e+00 2.815327485439946820e-01 -8.369484781278744290e-01 5.020510737553812719e-01 -1.743937151212319459e-01 4.080931451908087482e-01 4.138006335006219061e-01 1.638125738557590694e+00 1.116939129178317336e-01 2.539475438110272432e-01 9.960437338665730778e-01 1.834440286617038840e+00 1.197721876653569550e+00 1.424489439474615038e+00 2.790159325382932654e+00 4.598384129266734899e-01 1.299002752807982164e+00 5.567857906985000938e-01 2.873893899657963935e+00 1.537498093484828132e+00 -3.864701311865329503e-01 1.745747476876055915e+00 1.366442958430672094e+00 1.161812517167881253e+00 -1.836946420480624342e-01 1.077543180258088817e+00 1.325986452217486899e-01 -1.924735706523950096e-02 2.502631824659132143e+00 1.615017644148568854e+00 1.244865889525611946e+00 2.205253312839419166e+00 1.611626443170010026e+00 9.037009138406479902e-01 1.519349921464860698e+00 -1.608605779682751091e+00 1.963955751701406793e+00 -5.161293246226995590e-01 1.618935946416541150e+00 1.000843913381671113e+00 1.098902331743501160e+00 1.453165280651605107e+00 1.130009174381980230e+00 9.032246470483127343e-01 1.829247829791797453e-01 2.376974379629203327e+00 1.397435442369385550e+00 1.265543277710514447e+00 1.548382330496695936e-01 2.982885831428352397e+00 1.886087109977950149e+00 5.944079030981036516e-01 2.178246613620099303e+00 1.431966201387563364e+00 9.932436689170692778e-01 3.367667828587954659e+00 2.313394356351577752e+00 4.571685654854931169e-01 1.541506224880074827e+00 1.963735561635590932e+00 6.283108339981259283e-01 2.340815126561215376e+00 1.291970457283702300e+00 6.120678041238146738e-01 1.072523707836642526e+00 2.305975495403874975e-01 2.084040337746376981e+00 1.418610720411073167e+00 -2.439395340349093666e-01 1.226732099161258027e+00 2.246527639408690824e+00 2.340868128183372754e+00 8.420502947704417984e-01 -5.249826673519730758e-01 2.471353366598674661e+00 2.023318920106105256e+00 1.200623916076521969e+00 1.315753669717503183e+00 1.021773713349888535e+00 6.361648602166497524e-01 1.568958726753656885e+00 1.151464653048882791e+00 2.190395178564677803e+00 3.281501648127967741e+00 3.780827174813170544e+00 -5.421431366639408722e-01 1.480900979774230741e+00 1.296926824954778290e+00 1.001760430432118598e+00 2.598607143349072945e+00 2.891576986581847475e-01 5.801522485772839799e-01 5.923361174098233928e-01 -8.530071633624795036e-01 -7.445604072402378648e-01 2.162435077958051899e+00 1.901523075991575773e+00 -3.855054944399664563e-01 -5.933946366575690856e-01 1.418428282788950945e+00 -2.726909959614367551e-01 2.894195797306010842e+00 8.184720381719891025e-01 -6.949364722942998063e-02 -5.571820849916822027e-01 1.114560965735919673e+00 1.129554684492883876e-02 1.632852827411120700e+00 -6.117295462467178258e-01 1.894689593062900856e+00 -9.471822907081129950e-01 3.228805906427064110e-01 2.129144313391214682e-01 1.857175030409731864e+00 2.314664974785971996e+00 -4.417338433129086583e-01 -1.114575292578492416e-01 -1.257757203035581917e+00 3.677574900731191754e+00 1.972970027802417370e+00 1.042860939087121963e+00 5.274146676405058187e-01 5.121693011357770775e-01 -7.776329977676105232e-01 1.753990831957095597e+00 4.084553218516250306e-01 1.444417068549321170e+00 -6.845389373426313817e-01 6.711403224016988522e-01 1.012645388300070559e+00 3.120133342712232971e-01 -3.214467192794430161e-01 1.942935886502478393e+00 1.682361584885551986e+00 -1.094516463259581629e+00 4.739786036389033175e-01 -1.826736544457614464e-01 1.317183771460579689e-01 3.345482851180329176e-01 1.172870933996592591e+00 -4.370843104699658199e-01 -2.221902419386606597e-01 -5.288576394250024681e-02 5.905712275624617202e-01 -1.903364279685824945e-01 6.386733092862062477e-01 2.442073433876524646e+00 1.761478167944809659e-01 9.576662612361840077e-02 6.974776813684120391e-01 1.930515018819269069e-02 4.756253243856284896e-01 2.464445917802014829e+00 2.459465461014705701e-01 -7.044830645437724082e-01 -2.417376723092949098e-01 8.676995285191453355e-01 8.701235375881263279e-01 2.340133519647904059e+00 1.913579293703802087e+00 7.548720938726829477e-01 1.236698291183248477e+00 -1.545382800573814053e-01 1.290782480995951387e+00 2.521247598792641931e-01 5.317960499691504195e-01 2.637410505463347876e-01 1.725610199525471344e-01 8.922472465533750619e-01 2.408642770338353500e+00 1.008722611606824415e+00 7.716640876895400902e-01 1.307781145974005632e+00 3.765925636393111287e+00 1.865086379180932896e+00 1.847036380538175315e+00 -1.809204529797737049e+00 1.737121061728079230e+00 -1.460988483553548711e+00 1.136367362006734272e+00 1.220233070601451253e+00 1.404390640956282077e+00 1.132550006163741463e+00 1.627932041024867882e+00 1.067477012964903604e+00 2.081118453415068181e+00 -6.874587249217113671e-02 1.191843470375219649e+00 1.844189790452037903e+00 6.833646065732180697e-01 1.299444993618741773e+00 2.567063126354796498e+00 -1.531436006027433461e-01 -2.970759343032962629e-01 2.525666062943856982e+00 -3.437914734901235114e-01 2.457728639158927475e+00 -1.501400323375969292e-01 6.618764629700307767e-01 3.824828761499399765e-01 1.671288793925278515e-01 8.133648066264058396e-02 1.701396801949468740e+00 1.683115036263860054e+00 7.149380666528759587e-01 1.430850273881238754e+00 2.830657261384512680e-01 8.830887906603154813e-02 2.375224351398002920e+00 1.618529306366405018e+00 1.318741712692885315e+00 1.598693237450841131e+00 2.813548655028014212e-01 6.034196554168100857e-01 -1.921749475298953680e+00 -1.829992868579281007e-01 -2.211941708125362560e-01 6.765918505248371684e-01 2.905787241270324728e+00 -1.334040342806334101e-01 2.641967003447074913e-01 1.165472930893345360e+00 1.109765787574512164e+00 4.077824240464804628e-01 1.071045084019316140e-01 6.872534031520136644e-01 1.082798573861943892e+00 7.523722461391277871e-01 1.096167033802528806e-01 1.405636939242545624e+00 1.866212999306390286e+00 1.850600809238371891e+00 1.818651873772174188e+00 -5.348162301603427426e-01 1.343265943112746719e+00 5.651442465171896412e-01 1.080188250993661114e+00 5.775687223730774367e-01 3.408821323662546421e-01 2.020280134974134223e-01 1.266010697859712320e+00 3.722698347393879725e+00 1.468899618479714064e+00 7.086481489283047441e-01 1.760828372404266151e-01 5.419400972374933678e-01 1.110990844463190186e+00 2.358586376055488709e-01 2.194295590542137298e+00 6.602219133401905360e-01 2.236552132046321528e+00 9.542306593995003583e-01 1.622792993164334563e+00 1.045602899636635774e+00 7.908678883722364272e-01 -5.182275227817854102e-01 1.025737561229290051e+00 -3.974257728239424248e-01 -2.899615067502104848e-01 5.428544259164685970e-01 3.481154184318385747e-01 7.753812289838469818e-01 1.909807604952026505e+00 1.264746886604465104e+00 2.396348350826099427e+00 1.076335393707186450e+00 1.637506198035683092e+00 2.008536438638409916e+00 2.034318615781493200e+00 1.131534909612405215e+00 1.295204369088334140e+00 2.525699129837335910e+00 8.701402979911122548e-01 1.732116619075418473e+00 2.711097023037420950e+00 1.281293522339942426e+00 -1.582563557686665900e-01 1.366307638755862308e-01 2.443635969867209656e+00 1.490029068824610059e+00 9.405984151814360539e-01 1.988139029713886341e+00 8.274908064236602412e-01 -6.344745539902210130e-01 1.787867580151296432e+00 4.886914318246843858e-01 -2.123239815039728473e+00 1.774212949986220256e+00 1.865548135120290496e+00 3.418793506186446507e+00 1.883201467135557916e-01 -8.495718843111635388e-02 1.001840289113285154e+00 1.271096396322273003e+00 1.150634381540955209e+00 1.353129584579534583e+00 1.355295115409420381e+00 6.549482982412104803e-01 8.378853855638987991e-01 -1.162016253308928881e+00 6.323942815000850315e-01 2.689592598566839854e+00 -1.160859787140042787e+00 1.277239133984180208e+00 2.595413279866963574e+00 2.698500475057436621e+00 1.664136670535365070e+00 1.566845671311446475e+00 1.071660682271518006e-01 1.468775095483433601e-01 1.590049339823414343e+00 7.920282243141575362e-01 2.230075890078186518e+00 1.912124762398853761e+00 -5.237182904128119265e-01 1.609182178833354016e+00 6.899242166347110405e-01 -2.348309006984040104e-01 1.640031954144560489e+00 3.040943673772069644e-01 3.305740665414729773e-01 1.996948071234809774e+00 9.695609590006417644e-01 1.989657440816609446e+00 1.833032884977613408e+00 1.353557734957279157e+00 1.715204637369256435e+00 6.249421852511620745e-01 -1.047381801985427241e-01 -4.221180657870625685e-01 5.617497275259019096e-01 1.810924026018028821e+00 -2.994081527344740201e-01 1.701742816314505413e+00 5.380319257240449016e-01 1.292778772756705719e+00 3.095155230560123094e+00 3.054536908279672502e+00 2.166270708622839436e+00 2.637615391984923896e+00 8.722826597077805166e-01 -1.255748910824468489e-01 3.807326239334831719e-01 3.538918745779927044e-01 7.280250099708508449e-01 5.337158539154961412e-01 4.430369771861151218e-01 7.398010583010529162e-01 1.311075472182981150e+00 1.048268043785184789e+00 1.525274290704161095e-01 1.692017241409498718e+00 1.245423191703902033e+00 1.004088909424688536e+00 2.924523371345829403e+00 2.191103234845201975e-01 1.576185469067518941e-01 3.235089824841734796e+00 -7.541811549862875719e-02 -1.350474045942473333e+00 2.395440663075113275e+00 1.865496070953321261e+00 1.887511352073725002e+00 5.405310288898298454e-01 2.030413219904591227e+00 9.594665996775654238e-01 1.147347602755933504e+00 2.756655895595954142e+00 1.497599261082499966e+00 2.686078110725164336e+00 1.708825808245065803e+00 4.577384543585891197e-02 -9.647083929845288175e-01 2.210012642999558352e+00 1.480186764278177192e+00 3.349079769127194961e+00 3.655021893788644505e+00 1.400636256140517011e+00 6.216233633209802267e-01 -2.722075045702318508e-01 -6.692454790689951472e-02 -3.520556498183534111e-01 1.722873896240985081e+00 1.670041626789390721e+00 1.256904503994354050e+00 6.089556519310250771e-01 1.555316509650039869e+00 1.741296928675105438e+00 2.991752729490433915e-01 1.568908155877136945e+00 2.599282873160199792e+00 1.236434707610564843e+00 8.193019735152450300e-01 2.163592014045736533e+00 8.302567948272733256e-01 2.578172138424522419e+00 -2.616274158829314800e-01 -2.055816552743496561e-01 5.114589202526178546e-01 2.464653973543520782e-01 -3.511526810769246554e-01 5.585957035154729411e-01 -5.418930628089970725e-01 1.679498399866554692e+00 6.289855497528968886e-01 -5.855776969242789676e-01 2.117376571777402461e+00 -4.325326045157181776e-01 8.554628094950285089e-01 -2.044834475428746745e-01 1.169471115665523753e+00 -1.533852226526946638e-02 7.691497257074113580e-01 -3.785794368627309892e-02 2.723691826848241071e+00 9.404101972444749435e-01 9.002611389907196893e-01 1.284630651023879189e+00 1.166411594077158220e+00 2.722037356575604528e-02 2.092154462427340711e+00 9.656234902774428752e-01 3.546451754373195264e+00 -4.091456815214568610e-01 1.900128176932297963e+00 -1.103310466306556048e+00 1.282711792971515052e+00 1.429649687170708283e+00 1.948804060813710048e+00 6.753493502413852045e-01 -1.908103637571526123e+00 7.649889438051453716e-01 1.712069531819784496e+00 6.073565971007304221e-01 2.208301600013645061e+00 -6.727514474969065184e-02 1.136789776375868311e+00 1.410068159162924273e+00 4.557925691741158691e-01 1.318244748736576488e+00 -9.791849031332225950e-01 2.273553594798052746e+00 1.820308427322353095e+00 1.183973388663599691e+00 1.533036868307176670e+00 1.160784458064084146e-01 1.765899276303339649e+00 1.715936568722363109e+00 -3.022525695328137640e-02 -1.061881494597092246e-01 2.003001203718123069e+00 1.663993134388721984e+00 9.809441386449847533e-01 6.276301957719141456e-01 2.053022287857361405e+00 1.416890076044581281e+00 7.697606626906310368e-01 1.622279680251213163e+00 6.182498346681496448e-01 1.397516233632650207e-01 1.360144038121479326e+00 2.467793869402830631e-01 -5.097470902022218642e-01 -1.332721944122138014e-01 2.473945517716719333e+00 1.981107319787386523e+00 -4.620383252303314481e-01 6.399953342292775682e-01 -3.213847887698217248e-02 2.022109790626279047e+00 2.459029112394712335e+00 2.406362377695685506e+00 3.452871894525364471e-01 2.224738101262817125e+00 8.493559635905154614e-01 2.046651521529931461e+00 1.775371422212155492e+00 8.154605030011943256e-01 -4.050185545911398621e-02 1.241610206221178903e+00 1.663902172000448321e+00 5.668850097009013878e-01 1.985253031721036177e+00 4.926925773079746662e-01 2.759576559479694602e+00 3.613818268566357794e-01 -4.610586518957679458e-02 1.600149036834284666e-01 1.181029684229752519e+00 2.365910662113251295e+00 2.272658498315907494e+00 2.024837382352352222e+00 1.410840595812868248e+00 -1.912331501224804997e+00 3.646925384177031049e+00 6.550549224486872379e-01 2.788309620269717737e-01 1.327105883992997892e+00 2.785907690355038824e+00 -1.132681186850888616e-01 1.848383862199778904e-01 -1.071090653994956732e+00 2.271490941285093434e+00 1.171514986553667370e+00 1.890937817960447465e-01 2.145571886932538863e+00 2.372450418902943170e+00 -9.839043915936908080e-01 1.087089315607120854e+00 1.306950208982012196e+00 2.276274552202882440e+00 2.329284289343919845e+00 6.611935432952346092e-01 2.791594487001333391e+00 1.315196158585660857e+00 1.176344832787249883e+00 -2.548290532385841245e-02 1.287178261541609636e+00 -1.234811535428304241e+00 1.293284857391686415e+00 1.861915512946937579e+00 -8.391340444118618180e-02 -6.426000413614867124e-02 1.446018029694790652e+00 1.396003654916143422e+00 2.185273872548438856e+00 -8.034165232307437510e-01 -2.456127627503278676e-01 -2.443689132688015575e-01 3.048482158039956258e-01 1.182248143041411792e+00 1.034236355193348000e+00 1.526957180115346535e+00 -2.663512803764663817e-01 1.419582714458848427e+00 2.691998453683777104e+00 -2.330100425633041539e-01 -3.877797335960909697e-01 2.015195977898184054e+00 9.450247611537754278e-01 1.568299220212506118e+00 -5.813517856308949572e-01 1.428151434583084356e+00 2.061553276226886666e+00 8.865458490049514806e-01 5.644660827931089475e-01 3.063241010417039778e+00 1.828121605563837404e+00 7.595327438484662796e-02 1.439971853861695683e+00 -2.258333240296500399e+00 1.436906418953804998e+00 9.823853648950153783e-01 5.928127987429270274e-01 5.146153087724011366e-01 8.864180260033710512e-01 1.232363501461071431e+00 2.912477645946233817e+00 2.625192316283585292e+00 1.179759400851602802e+00 1.216512216347069991e-01 1.692329829014112663e+00 9.479868301172702516e-01 7.217567368644459691e-01 7.421809640464602786e-01 1.734922281767971475e+00 9.584459558492555153e-01 4.027406329831820231e-01 1.357264794638578076e+00 2.508904425846259834e+00 3.513471949466486222e-01 2.101365571740112070e+00 1.206434604930864296e+00 5.059905716203777493e-01 1.744438632874268480e+00 -1.647741378534114398e-01 -5.922110773752478075e-01 1.298645849220190440e+00 2.124297661806842985e+00 6.469049621325749788e-01 3.002228329502083959e+00 2.865554309790184995e+00 2.573067850000792856e+00 1.407485658587054989e+00 1.557814363243210654e-01 2.474440737563475268e-01 -4.731960265704060475e-01 7.862766108083597549e-01 2.443355785355307286e-01 7.204522136351091399e-01 2.025452284625312682e+00 1.363769789724862624e+00 7.450615149765525969e-01 1.869693111129905772e+00 -4.083990547967301099e-01 4.284510465877654495e-01 1.479933842428830637e+00 1.568851270011301757e+00 1.141607083600504779e+00 1.316573564839661259e+00 -4.940671312751145905e-01 6.161431166627679978e-01 2.592897997570300817e+00 1.800370545338754180e+00 1.093657135437098443e-01 3.453026211942590296e-01 -1.196015931169810420e+00 -1.150697555341398504e+00 -3.265063018603505673e-01 2.325446500720373955e+00 2.271513880993612511e-01 2.194047868996983564e+00 6.597954889329917805e-01 -9.253555649104115988e-01 9.862175031254141189e-01 2.334689093093337497e+00 2.518806202398612193e+00 1.427505761816570962e+00 -1.714924173184803891e-01 1.028231639028122313e+00 1.920211076081473456e+00 1.731195525973907801e+00 1.014886502677008195e+00 2.464804984557587009e+00 7.924345593609637417e-01 6.762971089901067545e-01 2.074448827543333707e+00 7.313167858600295723e-01 3.494127787860080714e-01 1.324359320422132447e+00 -1.166512924025909337e+00 8.052931312488379456e-01 5.358429423536838210e-02 6.350201868028533259e-01 -3.189715609470543112e-01 3.613492843641563645e-02 2.308130351206377551e+00 -1.286539285287924717e+00 1.568020892072072847e+00 1.115885262197809480e+00 2.423957435885674139e-01 1.738594053695996067e+00 5.337830523607861588e-02 1.686570093376031254e+00 1.816730085814752593e+00 -7.877555506270386143e-01 3.149304041126847586e+00 2.411931357878302484e-02 1.346040647636737475e+00 1.839862183991610944e+00 2.989291998879847756e-02 9.336308912640078894e-01 1.456932898371913865e+00 2.599256284233299130e+00 1.634442894860678619e+00 -1.228089163232602282e-01 2.417029224619290151e+00 3.334251497371042650e+00 1.190910529132622298e+00 2.853053208585758505e-01 7.840335739781933988e-01 9.994539574938015036e-01 7.332795246306859083e-01 3.017987900503734000e+00 1.442747659184887343e+00 4.880414395403223637e-01 3.178618087104166712e+00 1.946827848842753950e+00 3.193656553227246508e-01 5.470002059735716848e-01 2.047068854408676530e-01 1.670255523369986062e+00 -4.771767953883326863e-01 1.570976315260350198e+00 2.194249013600510501e-02 -6.461133896105659691e-01 1.610046465285265516e+00 1.447326829438866369e+00 4.336278365766850496e-02 8.672996788950508851e-01 3.242052116859658994e+00 1.762435772281340185e+00 8.891267944334905193e-01 3.623636541591568894e-01 8.082042864413014893e-01 2.395057261989281372e+00 1.569249090161894511e+00 3.517300406658560030e-01 2.246006040011625515e+00 1.309231003650810132e+00 5.133718683225314550e-01 5.032364098875220515e-01 1.308602811894919782e+00 2.035201301659009587e+00 9.066072756674395383e-02 1.381308769815508875e+00 1.759562813659784508e+00 1.710060520199384815e+00 8.049966791908114150e-01 -1.079844596294868397e+00 2.285481884058625790e-01 1.078174896192193977e+00 -7.436884851700257260e-01 6.696888736534284403e-01 -1.452592394622621158e-02 -1.151814319909668649e+00 9.613756466800355005e-01 1.066174078906151790e+00 -1.118425570919761025e+00 -6.832905758112584049e-01 -1.004579191530677179e-01 1.315343785648899866e+00 2.302686870920682138e-01 -3.760697111481104415e-01 -3.926834508740910668e-01 3.504506499783230367e-01 2.807664173605887159e-01 1.813895249016870756e-02 -1.709129029525045862e+00 1.626217717257323114e+00 -7.691929520278286692e-01 2.424151746216199665e+00 2.347894634366349376e+00 2.719121883343688095e-01 -6.733063127708414086e-01 1.654080569152224234e+00 2.276299179747575785e+00 -5.975249637294945959e-01 1.088420378378313513e+00 1.068812455003059547e+00 -5.363963625088026266e-01 1.691393051280694060e-01 9.183253872345920055e-03 1.368673704990117646e-01 1.481993381809788124e+00 4.620695296256824847e-01 2.651989673140416226e+00 1.630204850606167488e+00 1.439184717788260182e+00 2.907881669758355159e+00 2.074176060434486768e+00 1.471991146236163228e+00 4.333356119571163956e-01 1.643580138380277500e+00 5.860329982502534563e-01 8.996478362368239834e-01 -6.120853324177648602e-01 1.746452566963771824e+00 -8.099103635053724048e-02 1.625173157902818133e+00 -4.661969313074032506e-02 -3.296690708346220466e-01 1.501784440238284501e+00 1.986044147954730832e+00 1.196264685007468298e+00 2.046777175676135485e+00 7.540134570903508360e-01 2.196388978810751791e+00 5.391573294367801861e-01 2.109786602641046560e+00 8.419533197035999894e-01 1.318009974496757719e-01 -7.194702395720662391e-01 1.323004799967011147e+00 1.549704536753084838e+00 1.404779675401331314e-03 1.342121233160372906e+00 -4.457203448441572347e-01 8.555945311451558233e-01 7.019150291090201499e-01 1.059360477508235476e+00 1.611265490042656179e+00 1.483837702986695373e+00 4.214489971663707202e+00 -2.210851238761380455e-01 9.365287442747670665e-01 1.632725299112470996e+00 1.943681827630669323e+00 -5.901426422663513804e-01 1.631606515586612183e+00 7.718437424964292859e-01 1.609618593402525333e+00 -1.246132750408297962e+00 3.700684138604728002e+00 1.712649138768884027e+00 2.069162827655076864e+00 1.055151751549484374e+00 -1.693042715456573033e+00 1.947382737395350949e+00 2.527381395194718827e-01 1.087158158536205566e+00 3.540588926416767257e-01 2.556803765582905896e+00 6.294088608733544588e-01 -8.623636986674400318e-02 -3.116194974857577904e-01 1.527681910316497582e+00 -1.196176510159749629e-01 1.155610725536146077e+00 2.573375393824936186e+00 1.719071594279651727e+00 2.111979264228696085e+00 1.722466378128021836e+00 1.870790159644963868e+00 3.740999357543621784e-01 -6.867173918946620770e-01 3.160441281124074298e+00 2.050711421768777742e-01 4.506826569107464375e-01 1.831166613029775236e+00 3.726177642360843922e-01 1.371103549165921809e+00 1.154728814044706953e+00 1.109633160771952953e+00 7.888523872302162232e-01 1.434069057165739070e+00 1.423520693078086929e-01 2.350318288987643112e-01 1.680824864400136454e+00 9.633864646981854518e-01 2.006702360935409768e+00 1.686394667392167257e+00 4.850380913405824557e-01 7.164149822751542107e-01 1.488773268431125230e+00 2.316755683432452528e+00 1.292726980029315964e+00 2.119814419767146685e+00 1.903297328433290359e+00 1.189932724994365310e-01 3.602731693322131612e+00 1.738432712120075330e+00 3.352583801800081420e-01 1.210738218562202206e+00 -1.295512162600826467e-01 1.484226372220515566e+00 -2.149955482869562728e-01 1.122917104608022631e+00 8.999768883910418404e-01 2.374532429426269964e+00 8.557126700892834226e-01 -9.371553171867186283e-01 9.489895403726021916e-01 1.216202041902550324e+00 2.339315959732609418e+00 2.769059981610881405e+00 8.373501323328065293e-01 2.162050410263282707e+00 2.192914072830336902e+00 6.795407077489429293e-01 6.870499454179853638e-01 3.099364683720091662e+00 1.820933403783876248e+00 5.974075940009651031e-01 2.257127290755868820e+00 1.914396896614874444e-01 1.050597676587397000e+00 -2.073695780579282999e-01 4.931108978271338539e-01 9.600201862988936297e-01 6.809283907696679350e-01 2.803585489977333811e+00 2.014421931297637247e+00 1.507053138576564866e+00 2.809134950822204657e-01 5.053684028960840902e-01 8.464201107959054005e-01 3.066194598500397439e-01 1.977298443377112802e+00 1.290712479636553445e+00 2.350679932754316415e+00 -7.754191964562764938e-02 2.102743118013849166e+00 -2.767220373785491017e+00 4.668942843614526383e-01 1.228170045846211922e+00 -8.047491791315790621e-01 1.872569212183675447e+00 -8.832912478448828875e-01 1.622430810285907521e+00 2.404916949080752264e+00 7.419602325053379355e-01 9.979644730614032344e-01 1.391931073416385001e+00 -2.998209133752237632e-01 -3.632306229082128968e-01 1.062828154359480165e-01 1.263223747282457898e+00 -5.648205616022116127e-01 1.387089308080557748e+00 1.958147389035809205e+00 1.373814851439942197e+00 4.496187583476441429e-01 1.678014691811328604e-02 1.604237812567020915e+00 9.114548144470995261e-01 2.359712515221962903e+00 6.904278437536941482e-01 -4.593012508639621183e-01 1.363192038681702245e+00 1.855272502613626973e+00 1.031816114967046616e+00 2.122187099024082091e+00 1.401678966405130566e+00 -7.558767271007396649e-02 1.152557212923989605e+00 1.897665878212523971e+00 5.105485751477170098e-01 2.197576319448512727e+00 -1.447367614645906020e+00 1.529694833526464626e+00 9.741059899808063305e-01 1.905990344027602701e+00 7.284185672089225072e-01 2.231816025283583471e+00 2.512848401300455059e+00 7.611990641356201071e-01 1.962068050734094626e+00 1.076009634328780162e+00 6.919496120912868031e-01 1.359871060938473430e-01 -1.062353302861517079e+00 -7.561593018033369029e-01 -3.557834503636398416e-01 6.417810500093614756e-01 1.050674114569272177e+00 1.999075862589674291e-01 -4.329566941987534889e-01 1.736589280531913859e+00 1.229629940472417582e+00 2.491974323538869385e+00 1.569438151174273210e+00 2.989025424551011167e-01 2.400282525451112203e+00 -6.015532581178860694e-01 1.660000152026647857e+00 1.340228537817129029e+00 2.398306382858090835e+00 3.130690061518177636e-01 6.669142162520208528e-01 1.379941510344363798e-02 6.226574072423312067e-01 -3.274392202614581082e-01 3.087622617276686299e-01 2.470655273083143255e-01 1.587155288565659905e+00 1.902850163640690040e+00 -9.972027600399062386e-02 4.751688141156367728e-01 1.225267039749415199e+00 2.490653406191581709e+00 2.185139231486343814e+00 7.279819814847208193e-01 1.383072024690132240e+00 1.799691792754898989e+00 2.670288216259896430e+00 4.101830139885109805e-01 2.249106058394066743e+00 1.618664747171375762e+00 1.863888012111678538e-01 1.334622186252526266e+00 1.854227249673643607e+00 -4.216076914118398467e-01 6.443515923600499073e-01 8.339914366336016460e-01 1.018254105400593135e+00 6.922229932299643895e-01 1.672913849995483204e+00 1.087324473740997943e+00 1.622524442167567749e+00 4.832868526049883817e-01 1.199320790095286471e+00 -1.261861327015397216e-01 2.751278801556360509e+00 8.702624582238099871e-01 2.201941397414469703e-01 1.716775271697595029e+00 6.320729883842295393e-01 -1.419012642678694480e-01 2.015601688285125537e+00 1.147253769079033203e+00 1.020342292238293647e+00 3.857935075059938379e-01 1.267728873874972795e+00 6.895766110124046389e-01 2.176171023650702363e+00 1.579060219138227694e+00 2.249029406047033663e-01 2.241446933390985663e+00 -1.756977176668606533e-01 -9.305339639356806358e-02 1.847161995526629630e+00 3.005991026452572989e-02 1.387924312535905091e+00 2.351825531777944622e+00 1.416494767686924172e+00 1.101572100014676980e+00 1.080955447032947880e+00 2.731529787039430168e+00 1.507098322171146698e+00 1.838490087798474670e+00 1.032948522252457701e+00 8.629273447868887059e-01 1.693210648447547984e+00 1.696595714556720758e+00 2.308082563255422937e+00 1.481050710506512269e+00 2.306095054086430007e+00 1.897448120555734308e+00 8.526111491275799592e-01 1.621482073317686901e+00 1.695386288652762197e+00 1.702865847448971959e+00 1.950810766740504132e+00 5.234563817505289984e-01 -6.072782712079447531e-01 7.422247976586230367e-01 2.215858600632939712e+00 1.250370934600090855e+00 3.556429989140407200e-01 1.642622653093425367e+00 1.287140357162808613e+00 2.517824611199111384e+00 8.016076986614941724e-01 8.746260200448114919e-01 4.315484221271497223e-01 1.296488351442435460e+00 1.663530947845601959e+00 9.134608195885840498e-02 -8.271718500198869117e-01 1.085364144148638799e+00 1.171744419151176331e+00 1.803617754848999555e+00 6.444976167328732020e-01 1.605217539015144412e+00 2.450754565192493128e+00 2.216903098313092180e+00 1.061819535807915660e+00 1.624593285802274079e-01 2.464840561380996053e+00 2.229262405895167998e+00 1.437084270013378351e+00 1.328577746130678916e+00 7.394376605142350956e-01 1.185749314363844453e+00 1.619707699292191050e+00 1.403121332154867229e+00 5.793547554787268350e-01 1.683446535558943857e+00 7.669759146711755404e-01 3.784254900652148090e-01 -2.903174102616380425e-01 1.387650096699325486e+00 -8.959066919648653871e-01 1.816968130645183699e+00 1.698185292630657095e+00 1.401226368597155991e+00 9.659529256368799555e-01 1.251685350938138486e+00 3.428342683577725869e-01 2.319090650073274418e+00 9.715914791399528072e-01 -1.657839546772434058e+00 1.345323660930438869e+00 5.728157614587388036e-01 -4.061579392704168234e-01 1.877138223648598725e+00 2.141167561956235588e+00 1.174670495143023796e+00 1.875114116100007777e+00 7.758041503021907426e-01 -1.260296461049434269e+00 2.878517439486725782e-01 1.670812634575955080e+00 2.605408291330345572e-01 -4.200603662173683084e-01 1.960946614519594400e+00 3.076395466107492149e-01 1.375749738995622584e+00 1.796310496457926842e+00 6.760590199554662449e-01 -2.144583944696481392e+00 1.279245487285062488e+00 8.962547567374075375e-02 9.114843830622063048e-02 1.693656136510840016e+00 6.643672604284267535e-01 7.929984208227316422e-01 3.836277290139339380e-01 1.241468414239943696e+00 9.017694117914243357e-01 -1.319091161327288875e+00 2.366474587075920510e+00 9.568794958168647113e-01 1.367354703841603847e+00 1.957182779533694350e-01 1.718220851047860709e+00 7.825186849290221014e-01 -3.899554743711478588e-01 9.916605113921049819e-01 5.568188014715131917e-01 1.852015804607600513e+00 -1.930370666688359382e-01 2.537753482464131238e-01 2.956736727933330755e+00 7.185775441476816017e-01 4.793164548474277420e-01 1.170924187443613151e+00 2.059195348439860851e+00 7.197852109951444755e-01 1.412020870944447060e+00 5.852280188215672752e-01 9.390541037872943697e-01 1.862777503725373540e+00 8.681614782196698243e-01 5.625030441228080491e-01 2.376802199207021626e+00 -1.428641497295783658e-01 -2.003089554121784965e-01 8.950108454948283443e-01 8.891034176552717883e-01 -1.599629256540942679e+00 1.374270161057093986e+00 2.387100748333966571e+00 9.066083869928934780e-01 2.009827639754428130e+00 7.114919480878609814e-01 1.186113118697499358e+00 1.089383868986741000e+00 4.124079497454413157e-01 1.319766375100969613e+00 5.706783295330524197e-01 6.936592732016808038e-02 7.467852189730098678e-01 1.462188024508047413e+00 2.396409238547752896e+00 -9.439753103198168793e-02 1.610151030938369754e+00 1.978823404097585170e+00 1.471312116672830017e+00 1.775410420701332148e+00 2.137714777643450859e+00 7.773131155498441691e-02 1.764669691403789598e-01 1.601027393379557795e+00 1.448750871839739940e+00 1.295905157692478715e+00 5.894497573614770891e-01 -1.474760710083834470e+00 8.590423726414517791e-01 1.546483008843661244e-01 1.078002283016479268e+00 1.275286460211933592e+00 3.725494034902582241e-02 1.575491355864905296e-03 7.565170449228599825e-01 1.903780531529694731e+00 1.244214505591385578e+00 1.391535435929585951e+00 -1.146432455319860294e-02 6.712580613894801873e-01 1.685204876645930216e+00 4.216776360963233605e-01 1.363668185350254580e+00 -1.153862743883551367e-01 1.645086350572788181e+00 -1.296327050379174839e+00 -1.535554628432466595e+00 9.867735785639311086e-01 1.882408660365277653e+00 1.195786547055147864e+00 2.713790552221670982e+00 1.442583163720846606e+00 1.434804812619572267e-01 -3.397039031412005805e-01 -2.536967646630789996e-01 2.943362364191905556e+00 1.074427682428118258e+00 1.222417037808263274e+00 2.037658069705412966e+00 1.739786659289651372e+00 7.944992880505692412e-01 -4.865877276645891314e-01 1.633001812816553322e+00 2.356195067345232541e-01 1.677429887053292212e+00 1.448818554862109309e+00 9.687893142918262424e-01 8.042142420805011849e-01 1.672574709263635384e+00 1.840963234089176614e+00 9.162543858428817689e-01 4.975556215251719649e-01 1.272604976896740681e+00 2.246865575256115632e-02 1.912159730620264231e+00 1.535196667012349803e+00 4.191666859225183228e-01 2.378671072999966274e+00 4.897035017630462783e-01 8.919814385586606331e-01 -4.321262695152262578e-01 7.433748153251101831e-01 1.548329425474667564e+00 4.344131385731224704e-01 1.500208538386190060e+00 9.919839827281506928e-01 1.870905049130302755e+00 1.478274259541924263e+00 -7.925767818373715690e-01 1.165187123194908914e+00 -3.783941277776654843e-03 -1.173930466488184221e+00 2.220580533253826427e-01 2.771685402678943699e+00 2.865247330682779703e-01 1.223702726785698358e+00 6.821373370668258884e-01 3.237190014200715726e+00 2.524962731992629994e+00 2.019991123251293264e+00 1.726606292865807024e+00 5.538453416594089074e-01 1.424296553567205192e+00 1.155051196551373893e+00 1.989132243918683818e+00 1.890439214843532945e+00 4.537132243303746426e-01 -4.208244204661932830e-01 4.131104657924454249e-01 1.537963330141785656e+00 2.072149434140050150e+00 -1.045671740239472847e+00 1.035584628922786438e-01 1.539883452710540945e+00 6.416174644448555675e-01 2.708246935458619831e+00 5.810545137711820018e-01 1.604040560922424863e+00 2.418414678435683030e+00 4.445384826770976128e-01 9.075009457482484387e-02 6.149094804928021407e-01 9.860131950178839810e-01 1.730861596017068571e+00 1.050844555117044887e+00 -8.060540000322653498e-01 1.328601406985230882e-01 1.737609633895146333e+00 7.539428039125620762e-01 -9.083482767162985860e-01 2.003349022107808075e+00 7.796154631286932035e-02 1.495296065131536789e+00 1.758089582218300695e+00 3.063918654162865796e+00 1.908190815788798567e+00 1.417668010244998333e+00 -1.104584356616543361e-02 1.332431199171595804e+00 1.132415776577275324e+00 6.920761379124207302e-01 4.864181478578498696e-01 6.031667390615196300e-01 1.526821503212257181e+00 9.967255218076048751e-01 8.983848192954364542e-01 2.344048858615561670e+00 -1.415169022478745542e-01 6.661025228976065193e-01 1.157672661413532866e+00 -1.006618981641166144e+00 1.528918044451910596e+00 1.341013882340451824e+00 -5.014320456309019347e-01 5.728039341304048682e-01 5.014131568645937564e-01 1.654807970337016432e+00 1.028376605786216480e+00 7.899994866675774663e-01 2.237102145375682305e+00 1.373788217659019262e+00 2.650035602524284162e+00 1.565972658696024089e+00 1.538135911678918166e+00 2.093218017807744857e+00 1.435970969597598623e+00 -8.687459244422043314e-01 1.721435531629185167e+00 1.075085906017064108e+00 -6.062235332029743962e-01 1.132100882303852751e+00 2.117115688856122890e+00 7.622674308473301186e-02 1.627438776776555518e-01 2.901555150147717699e-01 1.438568349385110690e+00 1.191459514373158224e-01 1.756532979342205758e+00 1.730173137790128157e+00 1.225107762836721986e-01 2.963119867019416986e+00 1.694154194687168768e+00 1.774331785347785129e+00 -8.320314091017817493e-01 1.523871738636393802e+00 9.207532231654249610e-01 8.681176556712211223e-01 1.758371421784022059e+00 -4.405152503287442789e-01 3.144329260029041784e-01 9.690069666819270955e-01 -6.259950811195502673e-01 2.061553001223914272e+00 7.286081159895689829e-01 1.245638449703622808e+00 6.342431654894018500e-01 1.985568296640876529e+00 2.745573685334285585e+00 -4.003473338370839851e-01 -7.383856302871663058e-01 2.355103038034479734e+00 8.777573643720064656e-01 3.073964904244760099e+00 7.270097111867337980e-02 -3.558518814857213886e-01 1.894152210331416564e+00 8.935665805893439062e-01 1.594029470023888839e+00 1.635598462949755971e+00 1.320814440017437530e+00 1.327237003297847773e+00 2.019587458236894673e+00 1.125835453803136765e+00 1.213693020235533937e-01 -5.684505663664751740e-01 4.185910306869293218e-01 7.496174829319425248e-01 1.095858728887021183e+00 1.493692057097451453e+00 -8.542321025435133108e-02 6.891083187662035980e-01 -8.808506439338084637e-02 1.263064832131045367e+00 1.830060856671477332e+00 1.531302105793312496e+00 1.451777408495482202e+00 1.228315907537917751e+00 5.945667027994757659e-01 3.893436217450174652e-02 4.895596959058707842e-01 3.990183273890693938e-01 7.395646301271112666e-01 2.073393146365649198e+00 2.775752322672657257e+00 1.662282255469206937e+00 1.215267423131526359e+00 1.704520974901937436e+00 4.682448052125091076e-01 9.125080701032924901e-01 1.195082615501815715e+00 2.190518883335683675e+00 2.235173732220388398e+00 9.704659779669492226e-01 1.507501138680392705e+00 2.137147417978365382e+00 -5.714618732787202227e-01 4.597957305418458596e-01 1.815816208561361611e+00 9.261039722305923760e-01 2.152491135312435411e+00 4.021562180707889955e-01 1.155718690517690606e+00 8.994426390472204380e-01 -3.913037919950193011e-01 2.511440723617028858e+00 1.096423716280710003e+00 -1.785399415046875493e-01 1.744142189298709233e+00 1.785888768298655283e+00 2.556567206133167236e+00 -7.336868727796141965e-02 9.351334458660907900e-02 5.169316090051408186e-02 1.586266478822501602e+00 2.404427718102688516e+00 2.094077147469139977e+00 1.148941579392594781e+00 1.901130949034015583e+00 9.451113706993529151e-01 -2.176948427224145721e-02 1.497312841874691713e+00 -2.090369687829313206e-01 7.611003036921083487e-01 2.245504235998849296e+00 1.135252141533963588e+00 2.248244836260317125e+00 3.823604395620676666e+00 1.648808954121458115e+00 4.240491035091114025e-01 1.666108770962352104e+00 8.575564897347344173e-01 -3.937600769749627361e-01 1.582087374543141634e+00 1.027278980755374382e+00 1.676544208240010825e+00 5.428202194757922872e-01 2.081932071520283145e+00 5.990026028204721298e-01 1.526167297084405794e+00 8.645248318847318370e-01 2.437011048870082686e+00 1.881624838231198416e+00 1.066247123584888490e+00 -5.734404252011409131e-01 1.003010821137691355e+00 2.367008247305438129e+00 1.862285609591145752e+00 2.161938110525969847e+00 9.091160231378569989e-01 8.361543248906635473e-01 4.397929978479517277e-01 3.359014447894426159e+00 7.112070741347618075e-01 1.068360897955679567e+00 1.415913098498661871e+00 9.888539843083363756e-01 2.049830129255823863e+00 1.338888526484042663e+00 3.128809160456647920e+00 2.536686274912607342e-01 1.998490462951216795e-01 -7.713481536316740828e-02 1.173264592259058325e+00 -5.735804012650774775e-01 -8.078378528967797845e-01 -4.576554630259679207e-02 1.339215515123756806e+00 8.709274658870745922e-01 1.371313477138882631e+00 5.495909530456917214e-01 2.102591255020892280e+00 3.310920791995420331e-01 2.445671995544668742e-01 1.168767775840638734e+00 2.361159038395177490e+00 1.871278734453415193e+00 1.521652735509666066e+00 6.654897501608388888e-01 1.258534509932039525e+00 1.269901176530240816e+00 1.971505577259329289e+00 2.618408141667135425e+00 5.643966387147940633e-01 7.314929786719304161e-02 -2.553088358742081621e-01 1.724237867263300972e+00 1.652099273934109380e+00 -2.688905898264963568e-02 1.624182967452350246e+00 6.517272746925512061e-01 1.032015887696053014e+00 -1.135680333405685305e-01 8.109165626980976427e-01 -5.340954982337573487e-01 1.209324641026966463e+00 1.836462402920096215e+00 1.900704956583026295e+00 1.025705475061022609e+00 7.509352192236771195e-01 2.575502495901828226e+00 1.932847804801379299e+00 9.920061237072242966e-01 8.352669616089708482e-02 1.101901455528916829e+00 1.139221493186696410e+00 3.677491968141215484e-01 1.331544851311000643e-01 2.623713620306217797e-01 8.387032577417121715e-01 7.356873016185794256e-01 1.159109029875267316e+00 1.994533171032752072e+00 3.316683983566922844e+00 1.847974754287519561e+00 1.959987920008790407e+00 1.927859820579286954e+00 2.202329925640898800e+00 1.724612634307757242e+00 3.045628597507942903e+00 2.734119045915010537e-01 -3.201486692245795740e-01 -8.199600225947912824e-01 1.209991773245696178e+00 2.651728546779036577e+00 3.058283557379755546e+00 9.213701781639416222e-01 2.671657934309405125e+00 2.864403339289766315e+00 -3.789934940181073353e-01 9.183738981514331101e-01 3.131601759721681644e-01 1.474398294921196007e+00 2.063252423149021464e+00 3.092264386581534019e+00 5.674520617933755950e-01 2.975179722075978361e+00 2.228815247923061627e+00 2.109280674952461965e+00 2.174051121613364279e-02 1.510436848417983979e+00 -6.693501223954572144e-01 2.749615008348586520e-01 1.472043928512521305e+00 8.378327191223916559e-01 4.181071358247603342e-01 -7.144894458786149594e-01 8.397695599694572355e-01 8.794757890382995935e-01 1.802674522636560139e+00 1.705405837130606228e+00 1.032766586804119147e+00 1.265501924424482727e+00 7.952768156943659239e-01 1.325720636406762187e+00 1.899035437656638070e+00 1.707655734325272068e+00 1.630570958702421969e+00 1.365254918110533566e+00 2.676393227706048705e+00 1.233425459188747464e+00 2.107826402436066004e+00 1.680979485013681218e+00 2.512634672210226627e-01 1.897114486785646204e+00 6.133686913253969530e-01 1.060304686472705260e+00 1.828714383406797150e+00 5.133678956559892814e-01 -1.422464674255988548e+00 1.935382724357681106e+00 8.882024509509436339e-01 1.311444485505252944e+00 1.847167410283487410e+00 8.460207856687524952e-01 1.290798151085603029e+00 1.877825768453088795e+00 1.747756798993871152e+00 -2.138229046571263336e-02 1.427466203141184886e+00 1.399169951380827337e+00 2.239064624715117802e+00 1.292987086886926651e+00 2.137648455017270521e+00 -4.743202309834571584e-01 -3.445792902131939450e-01 8.521560164470812770e-01 9.997958208742876440e-01 1.883034933756498663e+00 1.443560445855159857e-01 2.356035172659088683e+00 1.418439707921524962e+00 1.305071821481359251e+00 1.772136638773289530e-01 1.883652774874998714e+00 1.109915202540008972e+00 8.551991642353757861e-01 1.286585047332514109e-01 2.350401016942120336e+00 2.715742209076185798e+00 1.085258522734364739e+00 2.063229132934857546e+00 9.823845580958633361e-01 1.715599900446159065e+00 9.848324009060592799e-01 1.684712427139981816e+00 1.085635823703750003e+00 4.382920065257789877e-01 8.968425417852380344e-01 -2.273562299612228721e-01 1.101014591519837715e+00 1.292715850297963820e-02 1.081042907221049454e+00 3.838888322317667301e-01 9.550747230767778206e-03 1.077515827170754559e+00 3.577089768915650003e-01 -3.438394051617240099e-01 2.354331393804590444e+00 1.399175714502609136e+00 8.542280010694403014e-01 1.318891063271937503e-01 1.138009274811312199e+00 2.798011260456659266e-01 -1.654555904910098296e-01 2.002768938285012512e-01 1.328684601672486032e+00 1.214092826257820334e+00 1.800581210779936381e+00 1.853025383767164858e+00 -4.750406809207264880e-01 -2.321980076423358352e-01 3.871454527372433674e+00 -9.517415099309198823e-01 1.366952776555772076e+00 4.651712545216912797e-01 1.577576966109432322e+00 1.025618784768460134e+00 7.261835495247221939e-01 1.645861705370736061e+00 1.382244882175277745e+00 7.249745770092450581e-01 1.454342777728462099e+00 -5.434030881198399776e-02 -5.683130560734814818e-01 2.305107350790780885e+00 1.435170210658884837e+00 7.905139196742473340e-01 1.261343245310102112e+00 1.375234096902179015e+00 1.935038371065953777e+00 -7.841220302584825941e-01 -1.621488352637647234e-01 1.529091463002111739e+00 1.849666582197311726e+00 1.691033970078839044e+00 1.464117883295843470e+00 6.582955836899599955e-01 8.759324577593892436e-02 2.544260896813910766e-01 1.441923607680960062e+00 -9.035560114344165505e-01 4.959737628755603867e-01 7.671798759246883925e-01 1.948944549975583529e+00 4.213690177815795357e-01 2.072270099593349624e+00 1.317935196727181957e+00 8.102268974103998822e-01 1.274214790323533020e+00 -5.909277797495658957e-01 -2.127627498165126085e-01 2.158338002999239613e+00 -1.046083724700171302e+00 1.212064292364701590e+00 1.652085281982239362e+00 -6.525060395700157945e-02 -5.269337229308947990e-01 1.654331996095312673e+00 4.372207783792146918e-01 4.704185910445095598e-01 1.060983162709566496e+00 1.541898434895807801e+00 2.815987549464139317e+00 2.422615546930945718e-01 1.568908397342902994e+00 1.026046558785133067e+00 2.115231719958707846e+00 -1.829257535220127906e-01 -4.840117015206329421e-01 7.614471103018544129e-02 1.536099096489602855e+00 1.176902538041218360e+00 -8.442024258384734914e-01 -3.897906896292387402e-01 8.975507330199153921e-01 5.122313815187979902e-01 -1.095130885407555182e-01 2.203092279638981132e+00 7.452274294239453756e-01 2.076836958439077119e+00 -1.942677606910823696e-01 -4.195931492465868051e-02 -1.752465413854610576e-01 -4.320193054953964662e-01 1.758855329772531118e+00 9.087481956821896745e-01 8.542180831558761067e-01 1.855650124043258242e-01 2.564743725666184027e+00 1.543297602535158575e+00 -1.145364600073786043e-01 1.408825002750402899e-01 1.077900226796413952e+00 1.268308089187728971e+00 1.333516679024226104e+00 1.473914887689442343e+00 1.077221571747879247e+00 1.110954072465738518e+00 1.301631871586302003e+00 5.890902688091405048e-01 1.207705964803901244e-02 9.498594276743335119e-01 6.569228492594567648e-01 8.461716146327127874e-02 9.361652647109890146e-02 9.503425284413983265e-01 2.660746355840809763e+00 2.078045073421765032e+00 4.916319562564993584e-01 7.463579831701057099e-01 -2.754540426678910858e-01 6.928722739157169297e-01 8.529456695819729317e-01 -1.078127397166648571e-01 1.802708584891619115e+00 1.396133466274895651e+00 3.253556393725598461e-01 2.259836057315367519e+00 9.005298239290136786e-02 -1.159739549095125444e+00 -4.456455256401122278e-01 5.227055733883292366e-01 1.355405858324018498e+00 1.021291714491482816e+00 -2.006043048286878516e-01 5.888694051558807097e-01 1.202374892493609515e-01 3.784158486615872563e-02 5.811266895729680915e-01 7.551887872605402841e-01 2.920233867802886074e+00 3.749578771184290282e+00 2.816825117462090411e+00 8.182953101385750383e-01 2.333552458638917582e+00 4.759229043150181582e-01 2.168734603076667877e+00 7.602128563072230172e-01 1.389225345571051040e+00 1.923180769765710396e+00 7.117377339860934127e-01 3.237264662356559852e-01 1.165826555196558756e+00 3.779661009861570720e-01 -4.602756665244274459e-02 -5.712785280060713941e-03 2.024980487721546041e+00 -1.527432304174389799e-01 -5.940462727635906770e-01 2.420585850735518463e+00 7.730726370608704823e-01 1.504080820764517323e+00 2.737815853014596623e+00 3.234641700554666821e-01 9.359225302753857445e-01 2.623458494540039876e+00 3.287289948077195323e+00 -1.989669538934054183e+00 -1.741273397449918825e+00 1.400110981019243805e+00 5.633805317749011055e-01 4.148839117906721885e-01 1.223724847894461565e+00 8.009043217876239407e-01 -1.370938205327375758e+00 1.040424706942072230e+00 1.166634258989646344e+00 1.162945909398093391e+00 5.724395208616672726e-03 7.102536319842394086e-01 1.264816221637106608e+00 9.786441763650934877e-01 -2.442345361143928861e-01 -1.089373972962424386e-01 -4.647286305053952571e-01 -7.739570869639126327e-01 5.199958598759213402e-01 2.300577916733985262e+00 1.624968682926917429e+00 2.638065784614999743e+00 2.814555541426785323e-01 3.495313599474994870e+00 2.469958428654177141e+00 2.158661783399926648e+00 2.431786597426820740e-01 1.105283342546751646e+00 1.302486432233689984e+00 3.551431052873841310e-01 5.298955774605457192e-01 -4.252933491038053404e-01 1.801394453176230481e+00 1.968757045839359954e+00 -2.244510419489677833e-01 -2.101088314264460133e-01 2.928858904130070773e+00 -1.767166027762434588e-01 2.185896395733145869e+00 1.754841984723336246e-02 9.533314708684375027e-01 2.840953781865507732e+00 -7.948706670808032282e-01 1.533949922531916199e+00 2.342596727393059020e+00 7.073226568512288592e-01 2.248524471691082383e+00 -2.166467448526819550e-02 2.209982664454600565e-01 -1.282776224237625606e-01 1.469155271759091885e+00 2.159320015754440547e+00 1.412630627932158545e+00 -1.898638034803677987e-01 4.368417127765331087e-02 2.137761875876260653e+00 8.603384883134495009e-01 -4.545778113069229298e-01 2.370413624483549864e+00 1.092230933712432295e+00 9.775370142650902094e-01 1.466846163474047615e-04 3.626531067543791398e+00 1.473175077907411534e+00 1.809349376293351463e+00 8.688120870353934766e-01 1.481427849765435401e+00 3.828077362610869949e-01 1.008377551393425220e+00 1.810354636449603039e+00 -9.211270491369301094e-01 2.236465412759817362e+00 5.450897805128246398e-01 -2.983382644000848183e-01 7.882521080451736495e-01 9.739619487501064432e-01 3.660585509388160297e+00 5.227688632601330543e-01 2.058857831761147228e+00 -3.938917604592955257e-01 2.061175112650270036e-01 -4.426885855890573263e-01 2.740642350245401815e+00 7.358041826529218010e-01 2.059819184681248139e+00 5.355561747535279027e-01 2.554472365101698728e+00 1.387306447667816522e+00 1.790378080865173693e+00 5.264003367136440570e-01 1.479116109156430436e+00 1.154455289146995467e+00 1.913879334153862022e+00 2.398415547524511027e+00 2.954701285160948876e-01 -1.224252225472922673e-01 -1.649622217455538609e-01 1.974898367912198527e+00 4.844872558766895043e-01 2.305128340805764342e+00 -1.808825379764157359e-01 1.551779731463808876e+00 8.849760004327411611e-01 9.901353908439763929e-01 1.051579715001014215e-01 3.797134284862147546e-01 1.653313619298194537e+00 9.126881699263159620e-01 1.347985288274679005e-01 1.044324731467704659e+00 2.549662243101181947e+00 -1.574620867301317617e-01 -2.408707193517470868e-01 5.828490222224217421e-01 -4.542017188358278834e-01 9.678439161056151541e-01 -4.144918285727716145e-01 -8.048489540194004865e-01 -5.249864778941449872e-01 1.171952716039700748e+00 -3.491725128411632961e-01 -1.773003449577986057e+00 -6.924871259695905001e-01 9.195049371678055694e-01 2.957166049866550850e-01 8.131041067202400274e-01 4.164779596673374162e-01 1.760237668545836742e+00 7.907820515168343389e-01 1.662462363769802387e+00 1.319609797497665715e+00 8.434081624972329383e-01 8.552207970492100575e-01 1.743858029416603506e+00 -1.089210711576793056e+00 1.151878767942611237e+00 4.949622647575293577e-01 -5.516920804658641542e-01 7.653290779256470833e-01 2.745486544954018893e+00 2.641681776482735611e+00 -5.193070785695666491e-02 -3.184070018413376335e-01 2.412408484440238254e+00 9.192668148048923626e-01 5.430410725842067521e-01 -2.723583145365896518e-01 1.854567390150750672e+00 -8.483014099635476091e-02 1.738974511810198242e+00 1.528022460314869324e+00 1.368639294062588219e+00 1.085806759852300685e+00 2.384921123939681475e+00 4.522611814131060060e-01 -3.311204175825325224e-01 1.288166127583540099e+00 -1.079211125827551909e-02 1.708758391813394617e+00 -1.188529307191117157e+00 1.800517201921798760e+00 3.871665634629539277e+00 1.772485156835699627e+00 1.450437680327734347e+00 5.302423456121336809e-01 2.918541437365546720e+00 -1.261725581345469971e+00 6.691405601779528700e-01 6.342560450224212776e-01 3.236973563855046976e+00 1.803272580023428828e+00 5.818481613848486278e-01 -8.084410952454571531e-01 -2.891910772461795953e-01 -6.865866253944589159e-01 7.993642210129502379e-01 1.499777807190450618e+00 1.534146765855871175e+00 2.895117831101043926e+00 8.406407617502318352e-01 -1.667287127800752000e-01 1.433265498476279820e+00 4.955484585648425866e-01 2.740421376742419035e-01 -2.374742844870051175e-02 1.653457860873486895e+00 6.962416791596117704e-01 2.784691775957398363e+00 -1.592467401806165750e+00 1.412539220295265796e+00 3.694090453287504072e-01 3.729300614547891302e-01 4.659897043302905772e-01 1.797604306805841823e+00 8.878845060343860673e-01 1.767737954058495653e+00 2.864328633255011081e+00 2.348947670649237374e+00 1.151114251915838826e+00 1.295390095939032093e+00 -8.419642850732241834e-01 5.259427563975492825e-01 1.559828800428457063e+00 1.805833200961012852e-01 8.342266928485297939e-01 -2.814563471027727859e-01 1.435927352472018192e+00 7.869390438583503400e-01 2.002770646181164071e+00 2.903523404774494221e+00 2.222304094680888742e+00 1.765330559010384048e+00 1.946717029065178073e+00 1.265088968640825984e+00 9.949320911918503318e-01 4.672921807552705142e-01 1.523164836814638212e+00 1.312650688647920783e+00 1.795922156692329352e+00 1.925959178441183139e+00 1.958841257311426887e+00 1.896175189921674997e-01 3.578277787782517816e+00 9.479318620049432820e-01 8.270830170098957268e-01 -7.314250877689274510e-01 2.222683312318308069e+00 1.839170792363877593e+00 1.140594968261695374e+00 -2.992216356628492613e-01 6.045933671046477276e-01 3.558497469419352188e-01 1.907034562222198915e+00 3.307766547121948619e-01 7.548278653611290023e-01 -5.674858217444647135e-01 3.150188182259532343e+00 1.619874913498501545e+00 5.575767174873571541e-01 -4.918816251650520027e-02 -1.833503590150307616e+00 -6.329622987556751124e-01 6.588137122990037620e-01 1.422940592826172912e+00 1.527043163813988080e+00 1.159597785059169217e+00 -5.749179367913451744e-01 2.442757612459901750e+00 1.129551552835176054e+00 2.159206423062352276e-01 1.716382334369768170e+00 -5.495028486522191002e-01 2.642016366217071699e+00 7.644245180376233462e-01 8.762904853401726202e-03 2.218521304426297025e+00 1.144515016952320607e+00 4.280136971374235433e-01 1.624116159771340939e+00 -1.099884444817500473e-02 -9.491275077649543590e-01 2.499088186297737657e+00 2.943321434059563924e+00 1.997711022497445477e+00 -7.616128494778986457e-01 1.963002687043681471e-01 1.433870234917479669e+00 2.163102064436614125e+00 1.143458946866905857e+00 6.648802319645212844e-01 1.487119826219013730e+00 3.326964501051036249e-01 -1.300117444603953398e+00 1.322392894291416932e+00 3.204842062203953290e+00 1.787072455610746902e+00 1.865077513761903782e+00 8.521292042121948462e-01 1.644078670920374519e+00 6.486598931565904502e-01 6.834317232898237116e-01 9.234441984988832619e-01 -1.986268869026724948e-03 8.501184608900543838e-01 1.796663859535980734e+00 1.488076236465602165e+00 1.025980061702977675e-01 -7.065300972770737209e-01 1.236073832953400897e+00 8.209555588866688236e-01 1.645304177545473534e+00 1.443845370561217756e+00 2.393815317220127081e+00 6.785364499175191577e-01 1.459394822327785834e-01 1.133835501089345499e+00 1.270298826347618704e+00 3.042817519187058783e-01 -7.097853188227543075e-02 1.096063072040326603e+00 2.286184629953223357e+00 1.046229156819603823e+00 2.178260165779911883e+00 1.686116055303693129e+00 1.749083363616608766e+00 2.568421886068724125e-01 2.145911784398521149e+00 3.009884214201250519e-01 7.895245474591177093e-01 1.741626992566869481e+00 1.737222920525279379e+00 9.758754935706492883e-01 2.525362113439552636e-02 1.733363414709053529e+00 2.582756563563597396e+00 1.888446240996181302e+00 5.974819334422004635e-01 1.863957377968629703e-01 -1.189974024813432174e-01 -2.093557770040816446e-01 1.240178917926991309e+00 5.292305759615976157e-01 2.567697175223559558e+00 -3.856708880716170906e-01 1.107092540879910825e+00 8.194582248927660961e-01 2.054837234146149161e+00 1.412143786113247756e+00 1.840744957910490864e+00 1.085794356481264433e+00 6.486426914986019865e-01 1.505156617548003339e+00 -1.540062324873480604e+00 2.446703447003108600e+00 3.577527113662088420e-01 -8.670034950684633035e-01 3.227953223055379794e-01 2.113092524601302813e+00 1.224410795115334238e+00 1.911170023629388703e+00 -1.308082324291068854e-01 2.884784571750211857e-01 -7.187598046675827135e-01 7.925574111039084269e-01 3.182101092154757893e+00 2.611389440906233705e+00 1.626487862434453424e+00 2.412254918652449454e-01 1.324772670385552686e+00 6.872153120476420796e-01 2.054755095882996763e+00 2.511805379323661658e+00 1.853461554928003352e+00 1.497716772448415057e+00 4.226361955251707325e-01 1.800773815203088324e-02 2.297579892926956191e+00 1.263641066591041362e+00 1.565743779679245273e+00 1.035178544120647803e+00 4.534953893974317252e-01 2.207013396935360583e-01 1.516002201732713273e+00 1.037817332114933766e+00 1.648056164014992886e+00 3.102197829110877603e-01 9.099961390599109468e-01 -9.221405006971281626e-01 9.987814203895969412e-01 -2.280560599099978325e-01 1.477328106288332332e+00 1.532182009839813341e+00 -1.366570513659519648e-01 1.236077562966584775e+00 1.497952396195402658e+00 -1.568621229319471899e+00 -4.194791950853945517e-01 -1.401222736405194125e+00 1.080695696871489808e+00 9.627401250135280142e-01 2.485645859184480777e+00 1.945824303588669757e+00 1.505034355596909235e+00 2.274945407294146626e-01 4.836298831498013762e-01 2.463312645649087251e-01 1.582264120005310915e+00 -2.222217250195550053e-01 1.818396623213200280e+00 3.806699379872820477e-01 1.322515064056443812e+00 2.381553914886227474e+00 1.609794550973120186e+00 2.775032505981972264e+00 7.532180494909354040e-01 2.315102372963994348e+00 -1.024297620305216094e+00 7.203217873618363853e-01 1.557172892861664382e+00 1.450661327351347563e+00 9.826328405901925134e-01 1.149209946174910846e-01 2.186975237104599845e+00 8.315330938975986630e-01 1.955359255807249008e+00 2.095721226454371422e+00 5.427312064135015879e-01 9.575191580702764327e-01 -6.144178895198632029e-01 1.452961408145861943e-01 2.090316843208664288e+00 1.580637294352555511e+00 2.298196612041536913e+00 1.518394901090817761e+00 1.261307561837487157e+00 4.086825872074764554e+00 9.688111239418115694e-01 5.898921248118282890e-01 3.354862524537746693e-01 8.060256719215602716e-02 6.529368887597978288e-01 1.102299948111607808e+00 1.504202656226185209e+00 9.465454495813545588e-01 -9.631781917030653173e-02 7.570762638363428554e-01 1.437881501040835897e+00 3.707335128064566665e-01 1.445309490505183758e+00 4.817481920900167358e-01 1.989294882423882305e+00 2.847941458559374084e+00 6.069382276437141899e-01 2.091959745919039992e+00 -6.447757488812122517e-01 2.346567842107524227e-01 1.108139251876859854e-01 2.270387054962461626e+00 -2.935949943276963681e-01 -1.194573891321818460e-01 1.592047234497910635e+00 1.817180879134636218e+00 3.084411757317460090e+00 1.545814652699114555e+00 1.075791751005223951e+00 1.077650295502662781e+00 7.282281187603549810e-01 8.413133305039561805e-01 7.207075527625389499e-01 8.128075761301334357e-01 1.018675990782675456e+00 1.339015987134674290e+00 1.844330024208249430e+00 -2.464164299195430008e+00 2.238773060789679414e-01 5.828294357633354572e-01 4.323064957410074904e-01 1.708347011265772541e-01 -6.881749606693980947e-01 6.357861505784822009e-01 -3.606583233516423570e-02 7.041747110773984852e-01 -5.801754074387576177e-01 2.661772399492701613e+00 6.222711208590980814e-01 -1.285670825745563128e+00 1.865848762135291716e+00 2.581490964211979877e-01 -1.320784296409469594e-01 3.442792166255087327e+00 1.198803477556600550e+00 -5.043041292750527482e-01 2.934041952798159270e-01 1.509283615462587935e+00 2.729279107546215943e+00 -5.418945841911276817e-01 -5.250568794269813155e-01 4.780249835610651810e-02 -7.498734191585929576e-01 7.826257181809604946e-01 1.297132062980260292e+00 1.022476495655982864e+00 3.758822673427264505e-02 -5.794519517662568564e-01 5.339317037394115673e-01 7.945684417652462139e-01 3.211586597121360409e+00 7.358015357447250659e-01 2.926331094699473612e-01 1.720666202556058400e+00 -5.097927363767281728e-01 1.630309955031613356e+00 2.414063472918722031e+00 1.929370407563649081e+00 1.454657957106480826e+00 3.785340743383807549e+00 1.090841613234474344e-01 2.153735883142966046e+00 -1.923970332237343039e-01 2.126308116783405477e+00 -4.302288295167060461e-01 8.850835196004568362e-01 2.182305533880251502e+00 2.520572001237298965e-01 1.036724561874469985e-01 1.234130308524744812e+00 9.975811030837617999e-01 1.624551787496386179e+00 4.769211010661315586e-01 6.838032860175264904e-01 -1.521842403591911475e-01 1.933274538756058369e+00 1.461646641538343561e+00 9.232393812745709472e-01 7.063332027697241111e-01 3.022720948066834890e-01 2.192112162194721048e+00 1.093832324599115724e+00 2.242282723741524375e+00 9.936039332103924204e-01 1.977142355872359980e+00 1.768565096051168517e+00 1.592334492030762716e+00 3.014214650284450792e-01 8.315434518033861799e-01 1.673042893629174577e+00 1.884862644130120835e+00 -2.020603615731539016e+00 -5.748551505216658031e-01 2.499717161117983810e+00 2.526588972570711356e+00 2.134045572753824338e+00 7.714105910430444357e-01 1.594412328009333413e+00 1.138021679930833141e+00 9.843801760032512282e-01 1.104071057042436799e+00 7.496272741877958445e-01 7.094826783427682360e-03 1.154445788736849332e+00 -3.935330398342185565e-01 9.480932658112591893e-01 6.449771946293556546e-01 2.580081486827295656e+00 1.422821590988929241e+00 1.616643353482215328e+00 2.338411589299767890e+00 1.800181742393402562e+00 2.643703548384899182e-01 -7.302663553323801571e-01 7.224963159184570605e-02 1.162105092271328299e+00 -4.173718394416153221e-01 1.087383224061424736e+00 1.482513955117783278e+00 9.202603375206996894e-01 1.210419501015175259e+00 -5.442346045095394214e-01 3.450798172988496226e+00 1.831981035008007019e+00 -9.624083754466632445e-01 1.087685783291845842e+00 -7.020128346786991269e-01 1.418278401404509337e+00 1.413589737239285410e-02 2.432590682387838044e+00 1.084982195937838068e+00 7.770578486025740972e-01 3.512590711509221419e-01 -5.023905177215056694e-01 1.424357979763240412e+00 -2.953827953026741393e-01 1.903684924530486322e+00 -1.738269412926335966e-01 1.538020742376672523e+00 5.832905727315368383e-01 1.897146703037544624e+00 1.361056482649517729e+00 7.017262823743792843e-01 2.090008156825524210e+00 1.001114274795543935e+00 -3.954295664508726826e-01 1.388448796881604608e+00 4.811396445486037510e-01 3.239466795563711088e+00 2.840255741253411292e-01 8.856328724908066885e-01 1.347052488861069541e+00 1.701763874815352295e+00 2.891361692832414287e-01 7.794799300272939879e-01 1.119513607075054207e+00 -6.358722815496249403e-01 2.730449667170112615e+00 2.494247527258492692e-01 5.246571135732693847e-01 1.761656116302090291e+00 8.214203649980843513e-01 1.230354434653754714e+00 1.980005951126592834e+00 1.005287521723659427e+00 1.839037189846514542e+00 7.417800704749113461e-01 1.343514372546757318e+00 2.171419278645309259e+00 6.858318242721350710e-01 2.537403129349604658e-01 -5.090034526756159750e-01 1.501433444027160613e+00 9.654455952431145738e-01 2.477618329554319931e+00 3.003003076959016582e+00 -6.034856010498465539e-02 1.119361332452181168e+00 1.378341710904791961e+00 2.325767049165034628e+00 -1.852218364631171843e+00 -2.709974447212091242e-01 -1.160558980517689021e+00 1.325063641798396308e+00 3.241046060927554429e+00 -3.997782983395018475e-01 5.047994044803540969e-01 1.156100587992107132e+00 -4.056957957892205480e-01 2.557095817625719469e+00 7.389668666911530792e-01 6.277913912186753320e-01 2.009792410275720087e+00 1.607958014719451101e-01 1.525546659823768803e+00 1.220717470511373248e+00 1.302181957384513089e-01 1.011992831468147891e+00 1.624081923681059747e+00 1.631091249300146595e+00 1.907931627612145853e+00 1.447092904402186075e+00 2.386963741956262375e+00 2.146980153386545798e+00 2.408633034629244385e+00 -4.405525025068997569e-01 -6.385793422435940281e-01 2.269501424814011070e+00 2.852217213917471184e-01 1.066384405109823241e+00 1.267891007551793292e+00 1.789164374921181633e+00 9.495318904855747366e-01 -1.433652007555613617e-01 7.829280178631271570e-01 1.567209013299725173e+00 1.348591170739315226e+00 6.026509809857524130e-02 1.559341830439697207e-01 3.253719493354538361e+00 1.122133270608297040e-01 1.541912760019695572e+00 1.574462554058551289e+00 2.676789128356751313e+00 4.430131903394148862e-01 9.873497277146841000e-01 -1.355795754408152254e+00 1.474876328376134582e+00 5.531203565190505600e-01 -2.342282908304870598e-02 3.313022759748203150e-01 7.600197778448288810e-01 -1.370160260389469808e+00 6.956697216704971209e-01 -2.865949439206017524e-01 4.448372575195378570e-02 -9.598451718133299559e-01 -1.327584999590717407e-01 -1.522675107429357855e+00 4.051842112203460911e-01 4.968246856513389709e-01 -1.011159757450878605e+00 8.837356517705453607e-01 -1.818488735254824906e+00 4.278884163156805864e-01 -2.889080026302618398e-01 6.700074526612869175e-01 1.396486140157791711e+00 -4.772555020773143197e-01 7.454319191382743348e-01 2.464570351348087385e-02 -1.804577642885292765e-01 1.166876403849995913e+00 1.130159481242160258e+00 -1.896726984597944810e-01 1.708931706034898079e+00 -9.067540403596811016e-01 -1.044696270425392148e+00 6.871159834928420862e-01 1.982146228340625482e-02 -1.426738026270634840e+00 8.491709915430124822e-02 -5.740066873211366882e-01 9.954813108577844627e-01 4.078387289054046794e-01 -1.081521883504753312e+00 1.582560228342762221e+00 -9.032548945554327302e-01 4.761756667528708742e-01 -1.790647487148004702e+00 -9.505725673312870327e-01 -3.952116200020722725e-01 -9.360803535461149627e-01 7.371464844679626038e-02 -1.880095914473350893e-01 -7.940751503090102137e-01 -8.500950373702915730e-01 -5.004122567314345238e-01 6.852090358389595348e-01 -5.541873088647243373e-01 1.314477737257556456e+00 8.383937684002615853e-01 -1.141320553664390003e+00 1.139826002682868378e+00 -2.853746880102024930e-01 1.217939464245281878e+00 -1.860689095615522648e+00 -7.497303122529835884e-01 1.289483184290737272e+00 -1.355856107351350426e+00 -3.820417600995159590e-01 6.563132170488148454e-01 1.833805342131942684e+00 -2.672764985163827642e-02 -9.079318302102743488e-01 1.003204420670545695e-02 8.171714572171898672e-01 -2.254678490973990590e-01 -1.206303828400228373e-01 -1.133002281645313358e+00 1.361864977776281238e+00 -4.463076269029805365e-01 8.893698842961882400e-01 -5.393043787340086048e-01 1.654657435180270530e+00 -1.266937193429825914e+00 -2.213530589039765850e+00 -4.800855122315318413e-01 1.446382790706087107e+00 -3.361287790716187274e-02 2.083257945761987084e+00 1.930195646981233693e-02 -5.445217766732330933e-01 8.995594458500738577e-01 4.224625670337263661e-01 -4.412707613708449217e-01 6.146718947358190688e-01 -9.893263894119462831e-01 -2.211159379381107473e-02 1.747093877197598843e-01 1.421229713593910593e-01 1.533612098516863975e+00 1.342843494433619167e+00 7.956625600985782754e-01 1.650123698904823577e+00 2.123956590081851115e+00 3.112213130240479297e-01 -1.278814721119431841e+00 -2.730475594768816405e-01 -3.295347420502535707e-01 -4.798111932357932985e-01 -5.551671238759928739e-01 -1.340035726744392086e+00 1.417137823389572615e+00 1.131658068866727485e+00 1.236955299306513822e+00 -5.631127443340002703e-01 2.636803178769743794e-01 8.916493778378388191e-01 2.806794972241707375e-01 1.465183237846614528e+00 8.468384287967741786e-01 3.725117917136579471e-01 3.629623689308049683e-01 -7.998073127288795048e-01 1.531385519470842838e-01 1.228865487656935596e+00 -1.597676079394391602e+00 1.394348921435877964e+00 -9.341797009402879048e-01 3.523240317313797165e-01 9.324986621814802534e-01 -1.117712849296064626e+00 -5.607473477775247739e-01 4.268683738894630264e-01 8.684860547843654688e-01 5.872247988622963932e-01 -2.039808623150908273e-01 3.639794279162694157e-01 6.248568522866232433e-01 -1.526051745408325999e+00 -1.444486429711548281e+00 9.542123718866161175e-01 -3.452135811109099173e+00 -1.182563264074198095e+00 -7.144992064496745732e-01 7.453512130283568293e-01 1.458684703572559638e+00 -9.446684315788150821e-02 -3.543025659185649601e-01 6.337536176178980574e-01 -4.704925071261004815e-02 -4.459987805242568437e-01 4.015592373796927905e-01 1.930864317485886827e+00 4.399191050317376450e-01 1.011582003500446220e-01 1.014723226309849791e+00 1.312781524518852994e+00 1.537154787747861295e+00 7.501671735050636780e-01 8.355207639135697750e-01 -2.466232038574813490e-01 5.593005118625803407e-01 9.145433251429713195e-01 -9.548044441471592592e-01 -1.780980864470943725e+00 -1.091620562018273954e+00 -4.156141149061040041e-01 1.391054280154166767e+00 1.149632348187231735e-02 3.664324274777904566e+00 -3.572497684374467131e-01 9.922252723122032547e-01 -2.082798732116399321e-01 -8.654985362448458508e-01 -6.952288934911129425e-01 -3.513282907342790140e-01 9.526822159325840089e-02 1.392944266561335853e+00 7.501794000013407571e-01 6.224136416928574000e-01 2.556787693224629732e-01 1.479474005651714164e+00 -1.089708882370234333e+00 1.115247284127699468e-01 5.885365511700959562e-01 1.958536027170985627e-01 -2.373215322708062403e-02 1.012249422393378673e+00 8.346868553907262900e-01 6.687584839123219549e-01 8.239215903874216318e-01 1.198403487268799417e+00 7.224798992596145331e-01 -1.193014411919120610e+00 -1.489294738596925072e+00 -6.055897623285833725e-03 1.194290095431261411e+00 1.458570325752165164e+00 -6.944922563147194750e-02 5.995219313945560069e-01 -6.968087607026840491e-02 9.165255988821982003e-01 -7.228782216184803655e-01 -7.337375895233178014e-02 -1.915711802955142595e-01 -3.090443217063507109e-01 1.266179119113203244e+00 -1.452272893811079379e+00 -4.166564859172211532e-01 -5.129173893758761649e-01 -8.806212533894339778e-01 3.034099370252495986e-01 4.116101608688246816e-01 1.201479398699784040e+00 -1.453398437878176797e+00 8.465708660004680475e-01 -1.158991380663601661e-01 -8.442259833598105834e-01 1.820819709952002929e+00 -5.454411928917652919e-01 8.192537245432096604e-01 -1.586999148426268880e+00 -8.695288349630260205e-01 2.066840925147269026e+00 1.767864662735268100e+00 -5.574766064122846920e-01 6.103592249120028956e-01 -1.961652476748702023e-01 3.742484419925795613e-01 -2.923936924415922456e-01 1.194348154958560615e+00 -1.021536456599792642e+00 2.128936264939613743e+00 -1.404938334010232381e+00 -3.473395305687246304e-01 -7.771182657008168793e-01 4.391757944233160571e-01 -8.391808775367911588e-01 7.021716173386569615e-01 -8.179053770552060509e-01 7.070079636497568210e-01 -9.003985026103973333e-01 -3.623959594889749058e-01 1.752210049963231597e+00 1.984761559011541387e-01 -1.114757422542581811e+00 -1.210920563053647259e+00 1.267512184538434283e+00 4.173989958412129830e-01 9.860175851685025125e-03 -3.645177245038563330e-01 3.360551831183765104e-01 5.252976862410012604e-01 -1.288778740528335520e+00 -1.253312696978285734e+00 -2.753097653447649784e-01 3.631136649751257051e-01 5.654356820131499761e-01 -8.673122551039132155e-02 8.935679338378987868e-01 -1.209596882706131860e+00 6.354470803407534785e-01 1.269113506833204452e+00 -5.374514476270901842e-01 -5.230377942779491640e-01 6.344309720562908428e-01 3.225023953160411350e-01 1.223458534986880730e+00 1.143872269457287399e-01 3.946275327035378422e-02 8.962556921473697757e-01 -5.991658130911176744e-02 5.338649749354122953e-01 -2.878606790328513410e-01 -4.327567135512998542e-01 2.310064301439800072e-01 4.861357641433388665e-01 -5.552732577622579990e-01 -1.777689108836231213e+00 -1.055346937617591463e+00 1.398834435319906873e-02 2.379331558768313093e-01 -1.101086695656460224e+00 6.226869887093724465e-01 1.218346919053836963e+00 4.980421088509486838e-01 -5.257666668079274963e-01 -5.866061529570323341e-01 -2.851945120775348230e-01 6.543593617538365770e-01 5.387099454778543350e-01 1.000331415028686388e+00 -3.456803477746679953e-01 -2.168876020749777922e+00 2.496069659439924759e+00 -1.286605698018639110e+00 1.361383103605323663e-01 -1.297417761698598015e+00 5.943613597729087150e-01 -1.286555713453008565e+00 -8.432311637086921108e-01 3.986617202675429295e-01 -7.284937140592826488e-01 7.637576919923150243e-02 2.000492758777036251e+00 -4.962435361704295445e-01 -6.168331293488057421e-01 8.617544055894992283e-01 -3.654084805004448877e-01 -2.614266618205347004e-01 -1.124650868097331946e+00 -9.822571562479434082e-01 -1.622670268349906797e+00 -1.156942464163517537e+00 -5.562297390762448446e-01 5.111630996596134846e-01 -1.545862971083258985e+00 -2.650039829233334032e+00 2.798697213720436339e-01 -6.685073498797357017e-01 4.433953907661982718e-01 -2.105134198357385134e-01 -1.087607636097393415e+00 1.078089064198534563e+00 -5.843365499490461579e-01 3.342202723009980447e-01 -2.343214132288192530e+00 -7.484601531606407399e-01 3.923999720924801760e-01 4.552890663115685688e-01 1.366987852496683642e+00 1.159559130666818622e-01 1.222021772731570088e+00 -7.507947071157304864e-01 -1.220639974846155607e+00 -7.494850677572182374e-01 -3.300745969422866355e-01 -4.269392859251968653e-01 -3.340855809892195327e-01 -5.130134564598529678e-01 -4.318971039110812149e-01 -1.348504740228191057e-01 -2.041250661539899813e-01 1.420211009387928991e+00 1.238262547303763839e+00 6.900250564936053488e-01 -5.853325743723440944e-01 8.302686050686453045e-01 -8.743018654528832423e-01 2.250582977425815479e+00 -6.122083829791926668e-01 2.368242812735958658e-01 1.420236002116158414e+00 1.084142270219228821e-01 -5.848645846923379299e-01 -2.232958445855123930e+00 3.312503391115310669e-01 -1.457492090667082407e-01 -4.478776246173623576e-01 -2.039348129271294940e+00 -1.029002886843196185e+00 -7.642293310742646062e-01 1.715927498785931871e+00 5.812402343106725100e-01 -1.109595378564969703e+00 -6.390835067488107590e-01 -7.899236202011689079e-01 1.614078327610932950e+00 -1.886987109022575382e+00 -3.370199093326303186e-01 -1.189590360439850558e+00 7.874885671431491874e-01 -1.665972605003364526e+00 9.094460880103821809e-01 -5.886155066034995942e-01 5.070235913306163633e-01 -5.056714156745047983e-01 8.930156542890198557e-01 7.250069497061636947e-02 -1.134384467504384042e-01 -7.218730122011775274e-02 -2.568388051324239640e-01 -2.271812952833790700e+00 1.315792924481476112e+00 9.190886512475026082e-01 7.648662907270938893e-01 -9.340166235462298294e-01 6.638074149529478163e-01 -1.327517388988005864e+00 -9.454599538888212029e-01 1.213185316032607264e-01 1.915274469378245303e+00 -1.575200139904426644e+00 1.090395165416828460e+00 1.446296864999719878e+00 -1.075023987501245948e+00 6.072950766180887916e-01 -1.452922874149825461e+00 1.359752059075592934e+00 2.903840526522129609e-02 -1.346053374032138983e+00 -1.144782178727998145e+00 -2.209346045245494661e-01 5.282182188766498809e-01 1.378892240533366120e+00 5.376692657617362370e-01 -4.167231793906029935e-01 5.115105946821605354e-01 9.475172147049665261e-01 1.876191675535310965e+00 2.379045025558551352e+00 2.163640631116784174e+00 1.259452016453766143e+00 -6.768768382407173156e-01 1.279410631726147329e+00 -6.061826146224562617e-01 -6.807843227263965513e-01 9.390156812087969707e-01 1.822270395254987907e-01 5.599451165062749869e-01 -7.164129096089206783e-01 -1.066184243186666825e+00 -1.483036467634486766e-02 7.802438145209590337e-01 -1.036321781630746564e-01 1.331851384407747863e-01 -2.812252756706111745e-01 -1.159891060475336078e+00 -5.405145567775654358e-01 1.325608782008487418e+00 -1.261518390930917333e+00 1.097803442032883714e+00 -3.789209955178028388e-01 -1.444482744219347248e-01 -1.109297753673614828e+00 5.315750152254504479e-02 -2.502998384073344407e-01 -1.106221307047588143e+00 -7.768160385575209048e-01 -4.573575798627421141e-01 -6.585713758173613597e-01 1.506859494063664151e+00 -5.418497609220370714e-01 -2.161074064382869420e+00 6.560273805663605629e-01 3.746250478506056303e-01 -6.101148419168409553e-01 4.076776878108158697e-01 -1.179239353769330423e+00 -2.076583695486540204e-01 8.246330005875858182e-01 -1.968187161653665029e+00 -6.023334945421978670e-01 3.620772980292573384e-02 5.385721990212836152e-01 5.668638308166537021e-01 1.176754858928068082e+00 -9.909089133125931204e-02 3.501231914450809168e-01 -4.972106343100760051e-01 -3.516727100746545598e-01 7.958604515049431116e-01 8.590527752142119722e-01 8.544963068701095787e-01 8.001496970492996130e-01 8.448341681238241696e-02 -1.150351085515401550e+00 1.247679726252016286e+00 6.025154479954936138e-01 1.790349155675415194e+00 -5.844077855586128356e-01 1.645209786990838197e+00 1.004519224618272560e-01 -2.897569058705749545e-01 -1.693198117856236973e+00 8.096299043256781625e-01 9.536463280762244588e-02 -2.184421573227637858e-01 4.722723797418938996e-01 1.537520139637692518e+00 -1.943319699384600252e-01 7.059445585771012555e-01 7.900273301044136165e-01 9.619630767637327162e-01 7.927557044070879799e-01 -6.377001441283733918e-01 -4.828487614587184118e-01 1.136546252108970201e+00 -2.057510433871308386e+00 -1.037269215044701459e-01 -7.612237498820711989e-02 1.549543935290518537e-01 1.830882114854912146e+00 -1.854324999089960846e+00 -2.311425286778358845e-01 -1.341082507403742019e+00 8.486034742575296885e-01 1.000150610596713729e+00 1.148965595513605997e+00 -5.883362957006843530e-01 6.408360612763117636e-01 4.759279892735766015e-01 -1.331362992498273279e+00 -1.618072722367989713e-01 -2.376579074310741779e-01 -1.126165485586354320e+00 1.239492269838133737e-01 2.134098866185158150e-01 3.639174089237858234e-01 4.331453842846274549e-01 3.224195381214388090e-01 2.108497554691666498e-01 -3.164311636848644027e-01 -1.082328021725968092e+00 -1.937801376704562983e+00 -4.204462685625655061e-01 3.405201503543537345e-01 8.485764761768002651e-02 3.570969643717972902e-02 -5.048800865702857132e-01 8.499146277248075254e-01 -3.963733641537576236e-01 -4.572149280836619867e-01 9.208255867293670960e-01 2.735882096249219256e-02 -2.073476154715842013e-01 -8.705621935679435097e-01 -3.205682868375264727e-01 -4.654402375215499488e-01 1.330793953420787101e+00 1.140040323575136211e-01 -1.442499030331872545e+00 -3.510776441966795280e-01 8.070552517003539705e-01 -1.334026437733045301e+00 -7.742095820033279008e-01 6.036743192966456117e-01 4.817664025091679125e-01 -1.350747240491785961e+00 1.353368446557748017e+00 4.133889560968477817e-01 -1.980100674760127966e+00 -2.969654905793318173e-02 -1.712589355553487014e+00 -1.218096504048014284e+00 4.795175365863753592e-01 1.098043017213790495e+00 -6.602629034231277672e-02 -1.832291151493738335e+00 5.743478306175041626e-01 9.810715129583110761e-01 -9.266185363159882282e-01 1.941349084376583212e-01 1.502427902667113069e-01 2.828850659508497234e-01 1.072607826811841747e+00 -5.082984889156714203e-01 -1.264796268903434218e+00 -9.657666752089618667e-01 -2.021702077610910975e-01 -9.276646331070557139e-01 -5.745943177719502470e-01 8.327826962886206719e-01 -2.483057891850845245e+00 -5.409380478210858989e-01 2.754979800952820496e-02 -2.879030099070790105e-01 -1.310771452552867977e+00 8.027857454312915531e-01 -2.228125528435623615e+00 -1.817534505069591466e+00 6.056722508604119870e-01 1.323483294691720491e-01 -5.072096868412298010e-01 -1.845079097255429623e+00 -1.639315674572823900e+00 7.675369209355898947e-01 1.095084858017534718e-01 6.070348039855240074e-01 -2.441146743988153456e-01 2.130142882729153253e-01 9.546789702906519626e-01 -1.553762987934545203e-01 1.129454773634380294e+00 -2.829035444733250526e-01 -3.971143739773331238e-01 -7.881969066399534540e-01 5.117046865758378971e-01 2.992555988486634289e-01 -1.816992411824459142e+00 -8.951310850574717426e-02 -4.318188531264656183e-01 -1.605606531534597425e-01 2.318922594412737848e-01 8.979724059441537287e-01 1.295050093753702836e+00 9.792004653281468629e-01 2.098852595140110466e+00 8.372833011123475000e-01 -1.526894440683645326e+00 5.089435724126697980e-02 -1.139029122392642090e+00 1.403452807757942511e-01 -5.094221784580541534e-01 3.455916287089377814e-01 1.926199756624442427e+00 1.465401643482662442e+00 -2.086469700831164342e+00 1.120036338605895798e+00 -6.113557957387548702e-01 1.045558074064388832e+00 -1.225283158593504007e+00 1.145263037073084522e+00 -3.423234477850936597e-01 1.918190292118082452e+00 -5.770489583848753545e-01 9.181294111234530875e-02 -4.103537162971390706e-01 -8.440746626113292406e-01 -1.079669659322080033e+00 2.977946551954117616e-01 -2.740524752135972131e-01 -2.547042464153091434e-01 8.711969014801040911e-01 -1.338247065675490122e+00 -8.341701094236023684e-01 3.754044714613337663e-01 9.718075613971062232e-01 2.783169105413586530e-01 -1.212929411579900807e-01 9.770345489677977335e-01 -3.168271535648482518e-01 2.860200733757350400e-01 3.388553659247366956e-01 6.783878509995151518e-01 6.758623970909849454e-01 -9.015891155816030400e-01 -3.984044916167054917e-01 1.253234731624384146e+00 -1.535556723606624097e+00 2.109561508421172071e+00 -9.941088613738447988e-01 1.181906824631651309e+00 6.415961261813434291e-01 -8.526765798225510729e-01 -6.842496509229476498e-01 -1.561538367411535289e+00 -1.875400188635004406e-01 4.179353085067351037e-01 -1.200467666084729657e-01 -6.932055299835869766e-01 1.626719940711011558e+00 -8.417244560171729395e-01 -1.134612456894574239e-01 1.529097683300070787e-01 -2.813618793505540339e+00 -1.341091026449143575e+00 4.430553857693493303e-01 6.302014033770657608e-01 -5.995788534587741525e-01 -1.599326019489741013e-01 -1.075524901071726047e-01 -6.009413882680501029e-01 -9.776395279577113628e-01 9.308761821850328189e-02 -2.161812729311037573e-01 2.309686436160806711e+00 -3.699701535795643648e-01 1.062784238214154131e+00 -2.016801421692081819e-01 3.462729038552536664e-01 7.559429701457687223e-01 6.928790130947312109e-01 -5.968124304312584227e-01 1.457800115710065958e+00 1.524771302218898006e-01 -5.294674329378717959e-01 1.479296857571510859e+00 -3.080649732295333010e-01 1.490805444791486689e+00 6.774362437629665168e-01 -2.096136874011660101e-01 -1.181692121190617062e+00 -4.956865136222432522e-01 -8.284618328393659192e-01 5.481338224757884570e-01 3.082301881674624489e-01 -8.203546299676299780e-01 3.428135260848395038e-01 -1.238313166080426519e+00 -1.422728987245940102e+00 -4.697761366465801752e-02 -2.639911933189296178e+00 6.032419586627276731e-01 5.324026302602520300e-01 9.962428517311905374e-01 7.540845063269940862e-01 -2.398954464373361795e+00 -7.170693300249350033e-01 1.018192995363118136e+00 -1.194751192101538573e+00 -1.988250971591203120e+00 1.196211322930010867e+00 1.491591210236683285e+00 1.707775970703602209e+00 -9.672396449762847848e-01 3.555802566185914393e-01 -8.074149266024536198e-01 -1.152295939033599614e+00 1.197511632318495334e+00 -2.108815635304840674e-01 1.818566581356444445e+00 -4.301204961526746695e-01 4.020192147222561847e-04 9.499718549201509321e-02 -6.693716905465242339e-01 -2.616041004151512084e+00 1.361061486707631163e+00 1.027702539220057609e+00 -6.068513231132460599e-03 -3.019620380198045559e-02 -6.358617784049335198e-01 3.426587858828728655e-02 -1.500368968891500288e+00 1.517879253078423529e+00 -4.869032991121765019e-01 7.041440748851219844e-01 1.678471854889837855e+00 4.862610619830926018e-01 3.258260705293957171e-01 3.235557467752883110e-01 -2.064252621597655046e-01 -2.566413929056356458e-01 7.525840023414812618e-01 9.585467296184824182e-01 8.512310306116672720e-01 1.070999404904092511e+00 1.283086547924151555e+00 -1.334827979199620263e+00 -1.204658121559256667e+00 -4.503257403441524032e-01 -4.474040897996268140e-01 3.962424354789418901e-01 1.984576844755160163e+00 5.904475381421360192e-01 2.007454185792439116e-01 -2.403934015637973209e-01 1.484371294510201889e+00 1.175550877191254173e+00 -6.840694958784828694e-01 -4.243270619908048186e-02 1.535389522062793333e-01 9.099003492438535456e-01 4.183032262851649752e-01 -1.158767187800824994e+00 1.212182116310919877e+00 -7.355467392141172844e-01 -9.729450096160687789e-01 -1.382492746127597538e+00 1.675090545364078531e-01 -5.911996623139231799e-01 2.734787098320092258e-01 7.781769017029352975e-01 -1.668072953710316580e-02 -7.337597288783290761e-01 1.082484911216378132e+00 -2.455785498510101861e-02 6.493972357152307806e-01 4.214623758767529482e-01 -4.160141896729057653e-01 -1.155533070585275324e+00 9.906236674816797372e-01 -2.003830610198731765e+00 -2.982300946676159636e-01 4.242948556331135324e-01 -7.582575900942400970e-01 -7.100351240249873630e-01 4.984355435120989553e-01 -1.849058676997930029e+00 -1.336780164928152437e-01 4.250216714949399122e-01 -5.500120081720853982e-01 -3.204545294697478397e-01 4.387050627484415100e-01 -5.930893911266760243e-01 -8.056845134744740067e-01 -6.835363411674997280e-01 -1.198735546092338344e+00 1.820849210966887233e-01 1.363950088327882559e+00 2.423783875536590637e-02 6.165557895271581851e-02 1.179704421379974333e+00 2.013272809901645921e+00 -3.890727204728658961e-01 2.968124156299585814e-01 1.543709038614430595e-01 9.774359817082088897e-01 8.743576047893270031e-01 1.768448070073473488e+00 -1.682733339153708929e+00 9.153925088649886854e-01 2.295354245534210857e+00 -2.256938805575224638e+00 -1.519511869068824073e+00 -1.600053244580907696e+00 -1.834464400112705285e-01 1.395753944714497541e+00 1.365463721167561095e+00 2.197992519801211797e-02 -7.983889044874774576e-01 2.192256505105136602e-02 -2.577643548537223772e+00 -1.003992622642781718e-01 1.390107179657373404e+00 -1.287885452557257226e-01 2.707904757569543630e-01 -4.767683706778221842e-01 1.106066330159473976e+00 -1.274448996991622396e+00 -1.546261865228214238e-01 -5.430731931282208880e-01 -5.826034384625647933e-01 -8.200039661313168748e-01 1.407701593509189886e+00 -1.401901617378499498e+00 -2.876125478211153386e-01 4.308373943144226947e-01 -3.017654069469462574e-01 -1.916438360933558238e+00 5.000656995014400863e-01 -6.897677421581436263e-01 -3.512940392568363879e-01 1.263540660175008767e+00 -9.548322337616214073e-01 8.842220195047341136e-01 5.248824181751925444e-01 -1.746133005910577074e+00 -4.391327955693943852e-02 4.713073391138044577e-01 2.999703809133939525e-01 2.213497299802298646e-01 4.793186470346336714e-01 2.323471661875766703e-01 -2.472956210712802805e-01 -1.535517471221441888e+00 -1.738593991252872950e+00 2.589702863193155125e+00 -1.863118098838060677e+00 -4.326107564814620221e-01 -1.421944087387819300e+00 -1.410632085577664951e-01 -1.528678324232187080e+00 7.384174363160687093e-01 -9.608491169363390094e-01 -7.772578289200889889e-01 -5.872550361204597474e-02 -1.326423807788948972e+00 -1.466126516285906289e+00 -1.284327183314408538e+00 -3.247070890812792099e-01 -9.671758487924554393e-01 6.198165097890058206e-01 -1.069695013479893930e+00 2.575272431877647650e-01 -1.737314915677821425e-01 -1.755566323106279650e-02 1.281340508191256333e+00 1.994411245218551620e+00 -7.946531388332817025e-02 -7.324922533312433481e-01 -1.210436062405322755e+00 5.122885818028585225e-01 1.725704421959645130e+00 1.362806337441442750e+00 -1.020592746514775273e+00 1.150850604770712771e+00 5.178119117576530650e-01 -9.270629713237977798e-01 4.969295627286661188e-01 1.018821896232114277e+00 -1.758081751334804377e+00 -3.035261465784167695e-02 -4.249944644712936315e-01 -1.995564882496132508e-01 9.542047368176777011e-01 -1.515717339518204143e-01 -4.848900569932838855e-02 3.953313087283582550e-01 -1.180512912914078338e+00 3.902914351048742403e-01 2.537500171220454237e-01 -5.425567767245582651e-01 9.365784510434143062e-01 6.905507249334372766e-01 4.567023343010788092e-03 1.938282120401600139e-01 2.795667317325525314e-01 -7.887081873025251211e-01 -1.000843525046635207e+00 2.724000953714016959e-01 6.169554706126079147e-01 1.004479371649596109e+00 1.243081799870402682e+00 -9.178164420587295869e-01 -6.161045827630384775e-01 -9.620636283634130814e-01 5.281977075625438056e-01 -3.139267302336793963e-01 8.645274045242415384e-02 -6.164689984442465187e-01 -2.530360365214331386e-01 -1.182415128305764895e+00 7.832278931050437043e-01 -2.523861218881134905e-02 -1.839613240383959347e-01 -1.083754812491690034e+00 1.191679574865817770e+00 -1.390191042580493530e+00 4.312414121492127994e-01 4.769600425644685560e-01 9.794952488159511805e-01 -8.347670892385086194e-01 -2.887464752240357369e-01 -1.635226311973617452e+00 2.887642836197723550e-01 -1.011430202514274956e+00 8.120937046135999759e-01 1.055651780692180353e+00 -1.985369697901226083e+00 1.461839853702419756e+00 -5.474230200082844666e-01 1.914765685629068737e-01 1.246823514339258669e-03 -2.081626533396638834e+00 -1.251966842776291777e+00 7.985679260844478211e-01 -7.565619322997668705e-01 1.623837874131804027e+00 -4.068578597024798960e-01 -1.800948101801267187e+00 -5.225001399840052407e-01 8.365332488200428740e-01 -2.601001264578194916e-01 6.233310934190173791e-01 1.155885257329342330e+00 -1.099034345265586854e+00 2.324744289872386904e-01 -1.120535615447563416e+00 -1.886801389373754245e-01 -1.387075308799385676e+00 -1.230407401483223806e+00 -1.665293723462999698e-01 1.782280681835557157e-01 -1.435893062257909691e-01 4.856711695434469678e-01 -1.500656621785431355e+00 9.169374495351431120e-01 -9.221493779255222067e-01 6.249121676306417239e-01 -4.920977503989000801e-01 -1.613178265515471166e+00 -7.480470592579906153e-02 -1.007622214960129048e+00 1.507840087282633634e-01 -9.071104457036528457e-01 4.429643295891581151e-02 3.738623852682350646e-01 2.981630013582991512e-01 -1.740932779170080158e+00 -1.958735675529279963e+00 -8.563382724388034217e-02 1.336268093432362969e+00 1.320984370855641465e+00 6.099063042630590292e-01 4.213598874915998049e-01 -1.589482894600438234e+00 -1.010630830474844810e+00 2.151587499552006122e+00 7.873043416726853705e-01 2.015331379875031637e+00 1.276383636626243323e+00 4.342741270823265998e-01 -3.705210167279628375e-01 2.999506974557299088e+00 -7.187698169867481335e-01 1.129350304627821044e+00 -8.231926972673743181e-01 1.520479056709172383e+00 7.754743249068797584e-02 1.444954196380599243e-01 1.232143521773722439e+00 5.163198874361102364e-01 2.508185789995671933e-02 2.134208664770461672e-01 -2.199163135786628143e+00 1.103432777597981529e+00 1.593956055771713398e+00 -1.412300688574734675e+00 2.034172843261001784e-01 9.699587051528011858e-03 -4.817338166995500104e-01 -1.666648696183025802e+00 -1.367263951153194546e+00 -2.008553371686321309e+00 1.638802920805296326e+00 9.774988194855825929e-01 -1.228030557688747137e+00 -1.406782922635916533e+00 6.463117653644206984e-01 -2.059555859437338654e+00 1.600064378134095633e-01 -4.926416845771051933e-02 2.614523186830704921e-02 3.732617896291434145e-01 1.840399138637151655e+00 -1.775283931795565096e+00 8.476366783973008356e-01 4.203912759159918466e-01 -2.206481042438324380e-01 4.946551801334206355e-01 4.635222055240068723e-02 2.046852544625683279e-01 7.411678921157840438e-01 -2.783861274056351753e-01 7.579679574165652800e-02 -8.778543597668110321e-01 5.431871010384297094e-01 -2.316854968035910289e+00 7.722887487255442052e-01 -6.884068924824950919e-01 -7.037138804908803502e-01 -9.074153382457067485e-01 -8.132121710318110930e-01 -1.934705358129571895e+00 1.407933792752000084e-02 9.366981219334127862e-02 3.713318119308851584e-01 7.914051495166167793e-01 -1.728307091585963073e+00 6.537839986796736835e-02 3.258628669635015851e-01 5.535234430223625601e-01 -7.485000459917640070e-01 -4.676164224746813536e-02 -2.325111340124989823e-02 -2.566953555973228607e+00 -2.569341929915964773e-01 -1.355197938005439973e+00 5.846735467126227270e-01 -2.617001158703319286e-02 1.763788636889327410e-01 -1.424730794955825219e+00 1.103941841991056411e-01 1.748005851713512859e+00 -1.775370139210965093e+00 1.262900961779390707e+00 7.414204099599327469e-01 4.321788562437688386e-01 -4.937681625976902966e-01 1.292461376593644573e+00 1.900771172936505105e-02 -7.274269855074033675e-01 1.790861596066007477e+00 4.107481026587121997e-01 -1.998089878012384579e+00 -5.965535235597514419e-01 1.477862262655619228e-02 5.437070582171908972e-01 4.336434829345625075e-01 4.313232478263840930e-01 -8.196903683715789368e-01 1.784433691954127044e+00 -7.376059741651186386e-01 1.228365835127264605e+00 -2.226870817272743608e+00 -2.404918991342833490e+00 -2.088923276032054410e+00 1.460745943515171952e+00 -1.452627671320598335e+00 3.206648072827570500e-02 -2.336890371725335036e-01 -4.820954616688145622e-01 -2.757950735252426622e+00 4.071682842121288615e-01 2.210332745304436630e-01 -1.635210494153140681e+00 1.238376709271200582e+00 -8.704244070354199003e-01 1.574375693336062865e+00 8.367048215147231127e-02 1.103227600596531632e-01 -3.854487278640470471e-01 9.948622190675561194e-01 4.153226223548353024e-01 -1.328163197895406489e+00 1.677111145808244830e+00 9.106640010574070798e-01 1.983422793323726674e-01 1.404712090316550567e-02 6.236297012322776778e-01 -2.604563128921284498e-01 -8.659837365236195961e-01 1.828930223051993043e+00 5.332113899333932316e-01 7.012309137723050645e-01 1.921809768560327258e+00 -5.335558740386925347e-02 -6.717452028860269042e-01 -7.440430083488905888e-01 8.201614781915321506e-02 -1.361935461550492166e+00 -3.056997713298110764e-01 -2.752175271476650989e-02 1.506660965654327944e+00 -3.014073400291973903e-01 3.039614092123593680e-01 -1.283316634603342221e+00 1.032280451129843790e+00 -1.272166168634008276e-01 2.669016159812088174e-01 -1.568370258516109741e-02 -1.353652508540144073e+00 -3.867946192842581787e-01 -7.436965182506594108e-01 -9.214237017422584053e-01 1.018688928850195019e+00 -2.642549707023416516e+00 -6.798455166993475074e-02 -1.057972721548814610e+00 7.519306487851687981e-01 2.116746037086082166e-01 -1.036611884339506684e+00 4.861903735333346632e-01 -1.260735729025058482e+00 8.879913475341835172e-01 5.802974716924353960e-01 -1.528754900890492152e+00 2.520348277568210449e+00 1.634374074354548512e+00 -9.620601289137726830e-01 -1.120985747968069157e+00 9.753866424731910678e-01 -1.741598324107881263e-02 5.838206628882459670e-01 6.165492477657829040e-01 -9.981822587743506558e-02 1.023678077606550385e+00 2.870580635674466197e-01 -4.028761608247130033e-01 1.327621110056756981e+00 9.851093975092896082e-01 7.885018234051380803e-01 1.240579531404786939e+00 -9.116698995645767800e-01 -1.304527378454886755e+00 -3.547171427447127212e-01 5.310271299147222290e-01 6.495548478059031128e-01 -8.983154469372217621e-02 -5.932150258466891701e-01 -1.356752645825204606e+00 3.817321315366105083e-01 -1.259368747593653526e-01 4.958081447365678129e-01 1.315054921862538695e+00 3.270756704245018076e-01 -2.524636133251131898e-01 -1.368040775550654953e+00 1.342790721163312329e+00 -4.847915848197028033e-01 3.273108820745793124e-01 -1.070097353850622213e+00 6.714417885524501806e-01 1.297707289882690906e+00 8.190282176855152585e-01 2.910710955855102533e-01 2.013516986497385641e+00 2.176885708890715365e-01 -1.156859644661290432e+00 7.713587895822471285e-01 1.825224233296529885e-01 1.277618451933396182e+00 -1.938812287341044535e-02 -6.837459565873277301e-02 -9.106507646724896210e-01 -1.292804627305222942e-01 5.888546762520990852e-01 5.271322295831838423e-01 -9.373552323196711056e-01 8.795930199244855752e-01 -1.033378391892510739e-01 3.649745754433423306e-01 -1.319954141550786497e+00 -1.668971011386165326e+00 1.317423100651209378e+00 2.450000822637933284e-01 -3.085747784594260468e-01 1.326277460666976271e+00 -2.654492244899541234e-02 -4.552899226547398315e-01 4.520328528088631281e-01 -7.169529584697220681e-01 3.660448464859429873e-01 -5.317080914118686996e-01 1.264944055732224681e+00 1.365343646967879909e+00 -7.686022532460230483e-01 -6.659467490632952069e-01 -1.247572027153976082e+00 1.876700656740990958e+00 1.051541602237896056e+00 -1.250327930338494542e-01 -5.246804255762134162e-01 -3.378367721522454459e-01 -4.396916670025923235e-01 1.060346319734887688e+00 -9.681169157988078755e-01 1.032688314895017889e+00 -1.770563118311338779e-01 -4.727109516186679405e-01 -6.525158465222219428e-02 -3.178725432420950736e-02 -4.710895489494610344e-01 6.282384532644214037e-02 -1.776586180864435371e-01 1.349259306736062092e+00 -5.317681977518421421e-01 1.710358329130977351e-01 6.622190854143797933e-01 1.649247885987537021e+00 8.788157727453359547e-01 -6.923046259468662589e-01 -8.812339387507870381e-01 -1.692887343889299290e+00 1.319184013388438936e+00 2.870330680478397900e-01 -6.288113185531082339e-01 1.273936924058514109e-01 1.849977853079541879e-01 1.031850044987973947e+00 -5.674592440267476473e-02 -1.396588383377517895e+00 -9.095194622595792477e-01 -4.906587517766120565e-01 8.180151777634577792e-01 -4.509036687262468757e-01 1.722749552868545753e-01 1.643090630536647279e+00 2.145430896986108282e-01 2.261015505172809525e-01 3.015972346802644477e-01 7.965382338011519625e-01 1.487517132064152703e+00 -1.476921337750359553e-01 1.185361128848992029e+00 -7.334323441999356097e-02 5.907827930302906871e-01 1.136451746913293148e-01 -8.324398148309091194e-01 -1.055989644661279758e+00 2.851715209664778539e-01 -4.842904366498441693e-01 3.179030450936274482e-02 -1.311714086316106309e+00 3.828283771100131627e-01 5.145430479446197469e-02 5.373066062203784021e-01 6.816905329944800140e-01 -4.919042571699752120e-01 1.716266553338852807e+00 -6.975160392309694979e-01 7.884650929495606864e-01 7.934221037456293812e-01 -1.049175166453014230e+00 4.720608738264879811e-01 -1.153847301798657021e+00 -5.630351192964035967e-01 -2.069344321319944502e+00 -4.223174503118897194e-01 -2.080625525922463193e-01 -1.067615995911973314e+00 -5.225230437325468769e-01 8.954696973344280497e-01 3.454666781248637575e-01 9.844175512639821157e-01 -4.624433371971886086e-01 2.760018409041533616e-01 -1.138030242356498356e-01 -6.555209549263673052e-01 -9.902600496975809685e-01 2.125389004163744211e+00 -1.813227482302311566e+00 1.005704745395697014e-01 -1.926946698917788803e+00 -9.676032561232954521e-01 2.030761450338325780e+00 1.122296025129277952e+00 9.279057543030824196e-01 1.042377573507077937e+00 1.405795217588996726e+00 1.813079746660347658e-01 -9.549927218944879170e-01 -3.360735161387126801e+00 -7.598245333749624741e-01 1.384003980960647695e+00 1.293100400662989813e+00 9.231089763176340002e-01 -8.267158551155048829e-02 -7.776658716500932655e-01 1.749022741714576945e+00 1.618377493097111985e+00 4.713658486133824876e-01 -2.128950371841969780e+00 1.318352381511554761e+00 1.807254078844362732e+00 1.267397273745079822e+00 -1.756915976523854450e+00 6.384029405979835259e-01 -6.984237629050361607e-01 5.103500481836701352e-01 -3.390097500794233554e-01 8.603930955223885180e-01 1.458339947757127664e-01 -2.980233111904603133e-02 5.996116574228356200e-01 -6.179938030162361873e-01 2.083390729042456091e-01 4.068735500113387360e-01 -1.447509359140886742e+00 2.799581439642247482e-01 -4.251971482085736276e-01 -2.037218601591446632e+00 1.288613978802611443e-02 3.145135586757671908e-01 9.629885621714839861e-01 4.559514340212627026e-01 2.425948748710685665e-01 2.368109988138715316e+00 7.579583407604281176e-01 1.352586505211167411e+00 -2.545212694994926306e+00 -5.415448460785776685e-01 -1.962296711045961484e+00 5.719635090073359462e-01 1.230553431487262817e+00 1.001550233565046827e-02 -1.275972966051153845e+00 9.412697327144599058e-01 -1.997186602586442428e+00 3.183438544609031307e-01 -9.452856014719075439e-01 1.260090714186114624e+00 5.556180566682208388e-01 -6.471898470064493814e-02 -1.088584582612258655e+00 2.829983824914618085e-01 -8.511678322420800358e-01 8.189411240614525855e-01 1.730940120285230088e-01 1.481416144631212628e+00 2.086461270919233613e+00 -3.359744436900564679e-01 7.067548289467283640e-01 1.883019284354715828e-01 -9.762908493274363719e-02 -1.398473332347256237e+00 3.579822512916112087e-01 1.588549302998859825e-01 -1.086631379313936385e+00 1.278603298611201922e+00 -1.431198664598324566e+00 -1.195081052487111661e-01 2.902788267321519330e-02 1.294703955990632371e+00 -7.372931683405230530e-01 9.558331329252057751e-01 -5.578394196548057682e-01 4.428830533190611929e-01 1.411905022848336522e+00 -9.152823969286812966e-01 1.762282276201415643e-01 -8.449499091118037666e-03 8.504373231232958963e-01 7.147187873672868896e-01 5.103175282996548212e-01 6.439317926939454040e-01 -3.343794858429027794e-01 6.528506461352654444e-01 4.899594734157218245e-01 -1.483820326382754962e+00 1.705852936609318027e+00 8.077238723902928630e-01 -1.995720587700238857e+00 1.682216261508758581e+00 -1.026755550130937500e-01 1.381446261746340332e+00 -6.758204860358062449e-01 -8.828701067089392840e-01 1.065075147086602003e+00 -9.525870710789358098e-01 1.326294406416438143e+00 -1.232882988108094047e+00 -7.158130335119923526e-02 -1.782346912642644776e+00 9.104033700206989321e-01 2.060335724460426121e+00 9.228705713161867719e-01 -1.212450517541476813e+00 1.054314422667468110e+00 -5.789322680136882449e-01 -8.342461153588097700e-01 4.288534917703832328e-01 -2.963123628645309982e-01 1.077183710122326943e+00 -8.248579671189404383e-01 8.649389327521694870e-01 3.944303752616205583e-01 2.858568846548864784e+00 -2.108982046642174646e-01 -1.035350246286133480e+00 -2.002511405115688259e+00 6.220386727207236621e-01 6.659316744321581993e-02 -1.001006412966109815e+00 -1.492124788561451920e+00 1.551020304813292228e+00 8.302948265589181476e-02 1.095183513937442177e+00 4.485897940232539960e-01 -2.397261593173979577e+00 -1.087562233025607616e+00 1.412393475494261752e+00 -1.073207453003096168e+00 1.032869202361157701e-01 -6.946273521966910280e-01 4.133311251788738261e-01 3.173862906854318489e+00 4.364195514888775662e-01 1.966937325326255870e+00 2.495130310448224753e-01 -5.422682065408143126e-01 1.946051488117504780e-01 7.250667534734902553e-01 7.541206428729275713e-01 1.999196679142384026e-01 1.279369915977387473e+00 -4.462699563254472063e-02 -1.176669479821753850e+00 -1.597191001074676819e+00 -4.442134068983704109e-01 -1.690625089266811765e+00 -5.549673118078536360e-01 -8.605876157347464028e-02 6.255217955389689166e-01 -1.363965805861483416e+00 1.561870574471783679e-01 3.944878774375826236e-01 9.845297720097818672e-01 1.935099358369406497e-01 -4.660201309972879513e-01 -1.055003984246193349e+00 -6.712229536537049901e-01 4.604483451195759414e-02 -8.904865076964872950e-01 3.091500852295495094e-01 4.423349925331327426e-01 -7.450896083602495112e-01 8.170218951634905524e-01 3.649667958517360256e-01 1.599640565271469805e+00 -2.265501682429792218e+00 -2.499311707991165865e-01 -4.624424684193038648e-01 2.098251756789108191e-01 -1.392016413356305327e+00 1.669506806975617375e+00 -4.706075244642794475e-01 -9.545420369933088622e-01 4.677330734504642762e-01 -1.000369972895075898e+00 -2.796697635202677890e-01 5.862380168440670669e-01 -8.493252414313721965e-02 1.489977631123881263e+00 -1.389669739901536527e+00 4.704674454203304212e-01 1.031712405408577449e-01 6.620310707895740165e-01 7.964694806999744747e-01 -6.351079758944958575e-01 1.140616614232007331e+00 -2.397242648661562503e-01 -1.138454651050605282e+00 1.113185282001286858e+00 1.369700864457000566e+00 -6.477998739218452373e-01 5.706289243431185154e-01 -1.620193558363685282e+00 -5.923572206524753136e-01 7.240108234007457400e-01 9.118643984954563075e-01 -2.678739109027462817e+00 -8.660696834344312478e-01 1.256282242399469284e+00 -2.019729039924940753e-02 -2.350541835415445036e+00 -2.551118842274866655e-02 1.209005359921297096e+00 -2.549168148881147955e-01 -9.117684455135077748e-02 -1.192981938815260295e-01 -4.510440408742252133e-02 7.800951558287780863e-01 7.038216024770856116e-02 -6.257934719405411350e-02 2.066671931491143255e+00 1.122356697843246653e+00 -9.307337452023833890e-01 4.857166799847548178e-01 1.999632503022994445e-01 4.861799397203800943e-01 -8.813990704638798857e-01 7.179741324236764699e-01 -7.249655014656355423e-01 1.067978069853017020e+00 -1.322873078801757751e+00 -2.336413744626478772e-01 8.464477891810430199e-01 9.950507775804741106e-01 1.011846980490663128e+00 4.450219270992001874e-01 -1.095648263953379331e+00 -1.474473857875013394e+00 -1.332286814785075268e+00 1.815214342429300132e+00 1.038519620215087036e+00 1.143839574638717133e-01 3.555949245077437149e-01 1.339263142900458892e+00 1.581298511908390658e+00 -8.755589593836516915e-01 -4.568278602157129116e-03 1.406802886948256559e-01 -1.935941657319653064e-01 -9.245865955637707634e-01 2.563152746399184265e-02 8.136733882169173981e-02 -1.089177156215053177e+00 7.146303992081071144e-01 -2.163240836363055308e+00 5.739360392074805972e-01 2.915810903623490269e-01 4.222748738237266375e-01 -2.727306762934021966e-01 -2.412154801627368061e-01 -6.132803963345399012e-01 -6.443664564394805394e-01 1.813886797643333049e+00 -1.042324952469704691e+00 8.871064591006349032e-01 -9.511824858848055841e-01 3.312490823800553486e-01 7.804018829136469826e-01 1.300246202175663779e+00 -1.194822373036800611e+00 -8.444453767481938655e-01 6.947119863542845497e-01 -9.595190830733453247e-01 1.309284828241663368e+00 -2.276190619528364323e-01 -8.310696243558827190e-01 7.841717621093740043e-01 -2.850442146324177806e+00 1.493735438756755851e-01 -6.641522252401556026e-01 1.937270909621063408e+00 -2.147166496914614808e-01 2.037284481742518416e+00 -2.202184217794348475e-01 -1.193116803299064888e+00 -7.430889046963343736e-01 -5.406678135522565570e-02 -2.320793172446539820e+00 -4.270457776318615783e-01 4.071259135129463025e-01 -6.337456258125812036e-01 1.360148761854402255e-01 1.088339493701670380e+00 -7.013295458638401092e-01 1.016197197677964459e+00 5.225311524589169032e-01 5.259409670611195908e-01 -6.956291164653501113e-02 4.345700469508410047e-01 -8.528802982505592212e-01 -9.263721033635118340e-01 -1.325014584493443281e-01 1.208493026212370758e+00 -4.303719193856323511e-01 1.563170293332220684e+00 3.611291939730578715e-01 1.276476561968508783e+00 1.591976229020647171e+00 -3.869594523992567203e-01 -8.352490300626376207e-01 3.375000956940467645e-01 -1.031069549132605845e+00 -1.694042820308580888e+00 3.749460440749901452e-03 1.356798420002602423e+00 -2.120962973389871387e+00 7.223218095646931625e-01 -9.769777163806994125e-01 -2.391900966435564158e+00 -4.459095396251213650e-01 5.130967384370022089e-01 1.014609477883475330e+00 2.891298097497367880e-01 -9.302043391259317007e-01 -4.065711474402300407e-01 -6.155152333582863955e-01 4.528572922269528955e-02 2.418753074525470947e-01 7.231520881468950224e-01 9.310012754594519935e-01 -1.544188318746969157e+00 6.763915731134889642e-01 3.270246346216689193e-01 1.916274884892908315e+00 -1.909632671606667775e-01 6.955280740920007088e-02 7.153368607835454140e-01 2.965858862563502729e+00 -4.181137900658633000e-01 -1.211460188358182560e-01 4.543333122134297630e-01 1.573112408266764128e-01 -2.853650073292291270e-02 -5.633942362363664191e-01 -9.757580326734232035e-01 1.821559388323618633e-01 1.621565816566086671e+00 6.230407165602390718e-01 2.024804710228884086e-01 9.123083270440716097e-01 1.381392334486611251e+00 6.880116520448538164e-01 -5.965477201299654864e-01 -1.327713988773113973e+00 1.272706510734417318e+00 1.517732477988312345e+00 4.618388655439293333e-01 5.501271723003581249e-02 -2.287652484695516797e-01 1.009770714510519057e-01 -7.708196385918539284e-02 2.082849277013383738e+00 -3.489016380851672761e-01 5.906486631607964499e-01 -3.069661923251874036e-01 1.203071795061707722e-01 6.434804913834047957e-01 5.699354776031245740e-01 -2.113660239612923375e-01 2.291851759552970547e-01 -1.351509391053580700e+00 8.332767572154775593e-01 1.162917606656083569e+00 4.815928781353802646e-01 -4.081446450417822169e-01 1.022231433420819346e-01 1.280958733174504260e+00 3.191437785289569784e-01 7.875473548859047712e-01 5.885246078474801745e-01 -1.117276350271618091e+00 2.301155195167444933e+00 1.098458699723912524e+00 4.945321728219403967e-01 -2.662548780228420897e-01 1.405884490607806958e+00 5.283198413803109617e-01 -6.733821923634261131e-01 -5.290719012411577715e-01 1.485286020169704013e+00 -1.119576854231558727e+00 7.459426511924820424e-01 -9.872051889138061531e-02 -1.262204396451273025e+00 -1.510354994094221803e-01 -1.394102561005740482e+00 -1.194064003342235614e+00 -2.579021902901362795e-01 6.559420231059265305e-01 -3.614193837813411414e-01 -1.605938708235189749e-01 6.751176542096114508e-01 -7.500372182805598031e-02 -6.833744445912000032e-01 -9.615434528946653625e-01 3.246565155546855541e-01 2.101333377617898179e+00 -2.917905376839525777e-01 1.650333867182283809e+00 6.214132374128717995e-01 -1.627856548478762433e-01 1.342603564456908150e-01 1.301749362265394838e+00 -5.487871562725202823e-01 -1.398431475928703760e+00 -4.257155854294332742e-01 -9.910889148011217120e-01 7.675157760728102962e-01 -4.763263711691776564e-02 -1.448247061666607882e+00 3.686156809674979717e-01 1.617408870277448410e-02 1.123850282556875468e+00 -2.233288812700725323e+00 1.086928677974528190e+00 9.385011404350032116e-01 -5.790194969158218852e-01 1.131305011227543122e+00 3.446015589892836850e-01 -6.485474755390635559e-01 2.115481564441318962e+00 1.201716706356382947e+00 -2.778848986250753939e+00 -7.132229229761555267e-01 4.361564858371019815e-01 9.666122977461544252e-01 -2.122321143361401707e-01 7.681088374333226720e-02 1.195353998396410933e-01 2.917450339534057302e-01 1.470796561045516704e+00 9.702922564997616961e-01 -1.370440122825002105e-01 1.240709022631441893e+00 4.401009509570289469e-01 1.514704034158347035e-01 1.232840528187364670e+00 6.945275437753648104e-04 -1.659894802870008235e+00 4.739509035454176900e-01 1.704598453520011492e-01 1.272665202660229866e+00 4.208942107135931442e-03 -1.119450081624916021e-01 -1.232869608124872896e+00 1.511148774317681021e+00 -4.452547314616018270e-01 -5.395509637452586826e-01 8.043685788383382329e-01 5.438970409857197819e-01 -1.946265543545918630e-01 1.745342916194375649e-02 -1.757052493907853841e-01 2.248522235435847172e+00 1.265273493066974009e+00 2.431509510165847932e-01 3.841315193068938622e-02 -6.489325889958079685e-01 9.246954237023289336e-01 -1.695616358984934235e+00 4.969449784737359210e-01 -7.191413940785849057e-01 8.712486566670840649e-01 4.479997573687737877e-01 -1.110197783031411589e+00 2.647672490166064554e-02 9.766812717652063602e-01 1.511042166238761641e+00 2.003075980928888666e-01 2.081728441819573061e-01 -2.153814870360517553e+00 9.404392642466469221e-02 -8.380527740994204722e-01 5.523191207856796847e-01 -4.627502804073790194e-02 3.121513615936689634e-01 8.519073588225311022e-01 -4.874453481588104098e-01 7.905645807156554961e-01 -1.820844219724430391e-01 -2.003247485537035022e+00 -2.056633956741066582e-01 1.050037922746033664e-01 7.348030748464750017e-01 -1.455495234725482090e-01 3.380783658439401873e-01 -5.501979888775877098e-02 3.471369100381424544e-01 -1.064354077934188458e+00 -2.062718555897529171e-01 3.651650932975344377e-01 -3.595277549124039074e-01 1.504983066710546824e+00 4.098821962164763133e-01 -1.168277142651352740e+00 2.054884776415328296e-01 5.125755775141890291e-01 1.404003026091396711e+00 4.239398452910291687e-02 -6.351311694384225159e-01 -1.423669763595204474e-01 -6.510647772518698417e-01 1.270505789079654280e+00 -1.594626980969858776e+00 4.520485098812841440e-01 -3.241927442202989784e-01 -1.027418785892432185e+00 -1.234844512264426236e-02 -3.637922588963059534e-01 -1.409032917371152660e+00 6.282233613628821489e-01 -1.390329398433478358e+00 -2.267543500791117661e-01 -3.533345148368357558e-01 3.693284317605806111e-01 -5.492255798129168642e-01 1.202676648667452719e+00 -2.523509368417566345e-01 5.473320420828577948e-01 -3.521168098197434704e-01 -1.039602714067573652e+00 -3.421856703370607100e-01 1.246103810053357464e+00 1.909451844130965359e+00 -2.364641851122019911e-01 1.066673862283142427e+00 2.500615507422761508e-01 1.969678693744606690e+00 8.473488145168799335e-01 -1.103844941946060754e+00 -1.474608249076860611e+00 8.505345139478246441e-01 9.261073581461667370e-01 -2.293664340599346207e+00 1.115435675879158817e+00 -6.514179630346651484e-01 1.178794154550542317e-01 -7.478985629566486937e-01 -3.136174550108303261e-01 2.352165425832929702e-01 6.150783867036683228e-01 8.087752077812510043e-01 -2.845998392871181282e-01 -8.413082163283076564e-01 1.637791672093943607e+00 -9.072344435719331690e-01 1.724603087628425735e-01 4.617984323538005254e-01 -1.503191639189475293e+00 -4.225074035091020974e-01 2.513309812765840978e-01 1.021595366682530814e+00 4.918849014093233385e-01 4.242069117304371750e-01 4.947575855368080422e-01 -3.165143642787274780e-01 -2.151120806344154202e-01 -8.723536761700807496e-01 5.500950611202882756e-01 3.531649245533486359e-01 -9.585903638646274816e-01 9.524652610702991073e-02 -1.000758148164601513e+00 -7.546058666239685575e-01 -9.307391500344907032e-01 9.382505212996929134e-02 -1.336957898723992955e+00 7.779711235145517767e-01 -1.016788468579789217e+00 5.381342611550602451e-01 -5.430699003702961214e-01 2.120946206731795514e-01 9.306650124951481029e-01 1.060405201649146090e+00 1.851048331033247618e-02 -8.993531911830633663e-02 3.130745215907945744e-01 9.892528401418735351e-01 -1.213927826977590385e+00 -1.817440020435042436e-01 1.187154975566146575e+00 -4.227165209320218331e-01 2.034021146223182974e+00 -4.803702179375489156e-01 -5.888264271242783510e-01 3.900052724976258989e-01 4.381806668886283340e-01 -8.011297745938328330e-02 -1.660005633397211855e-01 1.147264727229329928e+00 -9.492440881313713996e-01 4.392900809986637900e-01 -2.392110044559603299e-01 -2.958432217661213781e-01 2.740680991176724368e-01 -1.023171899982783906e+00 -4.429862321662680347e-01 8.479591192991818849e-01 1.250862201255087180e+00 -5.211158413211233187e-01 1.048624823044089105e+00 -1.628029453458307296e-01 -1.622615258917722958e+00 -1.954359689483868401e+00 -5.511952083348734543e-01 -1.782653375519307026e+00 5.685821538462517699e-01 7.052058775646351529e-01 1.723141805104912327e+00 2.848650828445365435e-01 -1.148176915305449963e+00 -4.068678674456065181e-02 -3.698750932088529786e-01 8.453616545106426017e-01 -9.690841311996584162e-01 1.604799380250079496e-02 -3.927790520687767239e-01 -6.490767645520214568e-01 -4.786107185521146223e-01 -6.298237471235640372e-01 -9.004000074762789074e-01 -6.702174003370333505e-03 -1.167713700117576081e-01 -8.368487649811459095e-01 -7.683588609469822472e-01 -9.760778303493415908e-01 5.370242165433285197e-02 2.866311501090865535e-02 2.777640224480996123e-01 1.884468254953252653e-01 2.145141460510843756e-01 2.366048977972554646e+00 1.636064216495201618e-01 1.635801554442236350e-01 2.069070691439487852e+00 7.792895470119831636e-01 -2.658109561574698576e-01 -5.461470946477593458e-01 -1.256058562340993001e+00 3.644878948811891006e-01 -5.869858364080730029e-01 -7.467976089916144034e-01 -5.033918194977444333e-02 1.398344591712693985e+00 1.790154037549448240e+00 -1.877055030679954051e+00 -7.594366395261172853e-01 1.165669385767936328e+00 1.651849950017606927e+00 -2.962232111550606173e-01 -1.681891772893078299e-02 9.740824177151407026e-01 -8.571044207765381451e-01 -1.544363715537397375e-01 1.457592269958007281e+00 9.145874127894025873e-01 9.044026064589625324e-01 -5.644132382421958027e-01 2.692766664079776495e-01 2.455909994711158451e+00 -3.967027160552222265e-01 1.030470310499326525e-01 1.382531883545887075e+00 -1.061554245459670476e+00 -6.644330730604554036e-01 1.602459104233320553e-01 8.725190876244722782e-01 1.308812741115120248e+00 1.108346583292685761e+00 -4.318900267496395551e-01 2.698564733664707838e+00 2.312519137926139834e+00 4.543891974351499385e-01 -1.307668562080927632e+00 -1.501231573212396864e+00 -5.482284577948598470e-01 7.309168076863485908e-01 -3.144425930717230089e-01 1.324073192669650734e+00 3.015848338770504289e-01 5.718106481784615003e-01 -2.112882164552015052e+00 5.059735387874111368e-01 1.744243738248551834e+00 -5.172819477214346540e-01 -3.812950322702626238e-01 -1.227577907233535104e+00 1.127385828499549020e-01 3.810786519495745206e-01 2.268950170722507487e+00 -1.243917501367684642e+00 1.299710162972101513e+00 5.770479878115498673e-01 5.707602258481317414e-02 5.207724283765324813e-01 -9.579212175854409095e-01 -6.444128183281024880e-01 2.453987296587961442e+00 1.065795407690500324e-01 -6.945067187190071545e-01 1.135527560236165717e-01 1.464853749780861358e+00 -3.712481405331961026e-01 -1.021367052654876817e+00 -1.286465459524867905e+00 1.713968256501032794e+00 -1.582181991172857405e+00 -5.637218828545486060e-01 -1.015834116173982560e+00 -4.019663957702895307e-01 6.327393656375466247e-01 1.028310488920056054e+00 1.418711939940976219e+00 5.117312474742280459e-01 8.079718879184143443e-01 -1.306503700216085972e+00 1.023870437923171534e-01 1.088596141391742905e-01 1.418046944667139542e+00 1.293508836644164273e+00 -9.099416051293586216e-01 8.645746489137449142e-01 -1.529374636400796295e+00 8.757982998075923842e-01 -3.616217406405680124e-01 5.494291901796531929e-01 -1.432210652547436236e-01 -2.516727523368564867e-01 -6.723022522948821633e-01 -1.029996936445118250e+00 -1.133290189295664607e+00 -1.281068948023565301e+00 -7.602410629523000951e-01 2.740823247455960732e-01 1.567789464618178030e+00 4.453510929389040141e-01 -1.173058839628992267e+00 -1.388184429301871470e+00 -3.653482500953006418e-01 -3.154860162603320695e-01 2.201019419233983143e+00 6.998830394195032500e-01 1.373731443435494359e+00 -1.067914673511274781e+00 2.384787783741759259e+00 -1.582300148903168724e+00 -1.838937906328841632e-01 1.836810047339784424e-01 -6.212877851766489268e-02 -9.592518423944943473e-01 9.884021772115419990e-01 1.546406501062620897e+00 7.850234826711923741e-01 -4.180943875285819122e-01 -1.388363245104373700e-01 -1.529133540483356146e-01 8.931647504136415172e-01 -4.298882108936025737e-01 -1.991710976956562185e-01 -9.560330121245811386e-01 1.048251193386842001e-01 9.001245978528790159e-01 2.229706610613619022e-01 -1.048946314996598739e+00 -4.136733115055183929e-01 2.011443823362062400e+00 -3.958306173752715873e-01 -1.994934061528994107e+00 1.009086236267351389e+00 -8.433023304138398402e-01 -7.095677182814128514e-01 -1.094587272854397275e+00 -1.222207589929770188e+00 2.166522643344717114e+00 -1.214363924947765294e-01 -1.028379819513526749e+00 3.756443167832503316e-01 3.272487221834653043e-02 7.887058516212861470e-01 -6.261973670877460929e-01 -3.718098434833607691e-01 -2.368368109648079367e-01 -7.160757316262998939e-01 -4.587259759706661111e-01 6.249057629651109114e-01 -1.256004758584229553e+00 1.487503129939711510e-01 1.183521002820089540e+00 -8.963615940659029613e-02 -2.490930244537739480e+00 1.538727752080498279e+00 -6.307250084089467412e-01 2.662881094825849115e-01 -6.706602075155606579e-01 -1.462074835022862507e+00 -2.876029790881330594e+00 4.874836893962926632e-01 -6.173933598339533813e-01 -3.617768205878055809e-01 -6.928388188952863125e-01 -9.762644308086534384e-01 3.534703566155850130e-01 -4.865401075430906275e-01 -6.562946302760170880e-01 5.275822085753359980e-01 -2.909904267316330007e-01 1.164962287587820722e+00 1.373292283323699126e+00 4.156165366644434811e-01 -2.532828813973493909e-01 -3.973774779429282700e-01 -6.001055802417771812e-01 -6.862427369171514302e-01 6.040325807596558239e-01 1.696373088561302644e+00 1.493538544105981469e-01 8.058322550220016200e-01 3.305503134989490888e-01 1.891474315460835859e-02 -8.822319414164375706e-01 6.532581259940657414e-01 1.089093492795066398e+00 -8.881026068655839545e-01 1.163568258595487848e+00 1.009071534932749703e+00 -2.440537224396661098e-01 9.381719209316210506e-01 -1.446787070563769095e+00 1.034785052466146604e+00 -5.865117858073101154e-01 1.267383392010680287e-01 -5.099157855598104305e-01 4.768517534126442969e-02 1.977160704775845351e-02 -4.589947505687324569e-01 -7.749164899997958988e-01 -4.653639424794808188e-01 8.219817445262182776e-02 -8.962439311440156819e-01 1.128463964092497829e+00 -1.275437831764804519e+00 7.718503652667131343e-01 1.773850364583515304e+00 2.162624881556391543e+00 5.275197534799236365e-01 -1.871203272432262255e+00 -2.576281706848740694e+00 4.510012763440796046e-01 -2.417102042982074428e-01 -1.424536733708144043e+00 -4.442668388465186545e-03 1.214349518246784498e-01 -2.943785769796607443e+00 -3.415693240503617223e-01 1.074989468289625938e+00 -1.261517448720702372e+00 1.047071110291416751e+00 -8.068943099129621821e-01 3.916190329902076162e-01 1.454260869381530430e+00 7.742117863238937581e-01 7.777287880520487029e-01 -5.455027459746769614e-01 8.176108541005406849e-01 1.451554355548197117e+00 2.930334332411320131e-01 -2.195916632893680998e+00 -6.625831993713648949e-01 8.247608174398320946e-01 2.293096216948292909e+00 -5.069513197111683023e-02 -8.574083674864722004e-01 2.199331643902788347e+00 -4.370819378391017640e-01 -1.296493944478168681e+00 5.943636306484281762e-02 2.464508635262425695e-01 1.436397660907866136e+00 -7.228535030765808056e-01 1.464681978799049045e+00 -1.802944277773202708e-01 -1.141738053826822474e+00 5.227245282125340120e-01 1.625805531507464430e+00 2.230570166081563277e-01 -2.204504645035743060e-01 -4.756793829925980988e-01 1.130196027662083047e+00 1.093438339358545175e+00 1.260563653799021244e+00 1.813885532425910885e+00 8.608065261120538825e-01 2.320155351790477383e+00 -2.259360634807568324e+00 -3.853321743185186832e-01 1.303025033866026972e+00 -3.949012318374174879e-01 -5.531398383875019142e-01 4.742240225217784211e-01 2.078213917764584195e+00 -8.983902215632453281e-01 -1.681169711629499020e+00 1.811659952914080662e+00 -1.069658357620361766e+00 -1.211215971355890764e+00 1.249003304660664559e+00 1.922730962937887922e+00 3.118685920881129059e-01 8.757074352074988299e-01 -1.452544301920457581e+00 2.633969408740680640e-01 1.117496877241106912e+00 -1.557873855018343301e+00 -1.737057218177862739e+00 8.355762595860986020e-01 -5.140965699344109963e-01 3.923720333955120487e-02 -8.003802031400227834e-01 -1.896278197438044100e-01 -1.884927305346290716e+00 1.860724191875056333e+00 -6.469322779843391658e-01 5.534857145054540295e-01 -3.958420706744846806e-01 1.046139563068718692e+00 2.795840113163900464e-01 -2.428381506834802195e-01 7.923865342780750387e-01 -8.015903617436340167e-02 -9.035790516462655075e-01 1.418573584543290300e+00 -8.123850146990053700e-01 3.283272870197400661e-01 -6.739664088246712925e-01 3.843616600893902113e-01 1.434255395694409962e+00 -2.021992433048315441e+00 -8.153931899396926752e-02 6.090571280629678702e-02 2.192255500233538865e-02 9.107035192448228456e-01 3.327661578762296291e+00 -4.626731528426393236e-01 -8.260652972900768276e-01 6.092142303373152684e-02 3.751100149541300444e-01 -1.455654036661254702e+00 1.362123954018936156e-01 5.337204662972066388e-02 2.089739127387710393e+00 -1.651470768163454617e+00 -1.140293229172375078e+00 6.825046586721481567e-01 1.347880694892044540e+00 5.749906766839781858e-01 1.160135766993438899e+00 -1.698734727780163212e+00 -1.866314764448847585e+00 -7.619857937597851461e-01 6.946372481723722681e-01 -5.531639342388424696e-01 -9.690950467378891542e-01 3.606210497180786234e-01 -1.317148277054893013e+00 9.890974021403294847e-01 -7.144357218077508620e-02 -9.677896714097882214e-01 -3.373158012758592506e-01 9.754295581294060158e-01 -6.643265398825825008e-01 1.100532853853203319e+00 1.948587523082637857e-02 -5.628849046569983638e-01 -1.968938926654408006e-02 6.625535877386222738e-01 2.185172644581145462e+00 -1.619115213280050369e+00 1.535243956697526446e+00 5.334945707517294577e-01 3.347671531977017279e-01 8.167062893411359825e-01 -5.779554645458204742e-01 -1.409770147709678845e-01 1.560393341677012990e-01 1.097272464461584995e+00 -1.801959099391304830e+00 -1.063460766065078555e+00 6.544973288869131156e-02 -1.589465821568340598e+00 -3.648928258375646050e-01 -1.282895731317578836e+00 -1.285454590083613846e+00 1.696390532716933075e+00 -1.377699770009243263e+00 1.255162498055555353e+00 -4.767307733078305909e-01 1.881830468643074517e-01 -7.734310429805639764e-01 -1.013811796335293725e+00 -1.219434942506081310e-01 7.271258296119912368e-01 5.837241879659398336e-01 -3.778384753197530088e-01 1.038384395814172967e+00 1.127312755236052677e+00 1.496449015507554936e+00 4.253253803453959092e-01 -4.926523711196141297e-01 5.834333402546675318e-01 2.995560103343384850e-01 2.512183257198651098e+00 -4.514188160777563574e-01 -5.963082403443863422e-01 1.606621011963103252e+00 -2.078654186947611893e-01 -2.514141656027768068e+00 7.556331169988740326e-01 9.236984206309086787e-01 1.915399017579102026e+00 8.248434734932741375e-01 1.963328359609169960e-01 -7.402097454436037394e-01 -1.162920514904314695e+00 -2.167275841286227411e+00 1.833982231861105705e-01 1.895749865543078450e+00 -2.489601760189454338e-01 -7.952389051294475042e-01 7.988830699458603357e-01 1.247833106915584800e+00 1.197486160681623613e+00 1.538452161277160446e+00 -5.498039535966903202e-01 1.287051429775136202e-01 -3.710557433699947505e-01 -6.415992731269787308e-02 -3.394546792576039196e-01 -4.106496503501172457e-01 -7.006017963482071842e-01 -5.708776017026125915e-01 -1.662539965540104081e-01 -1.067930348422193032e-01 6.562652449830676249e-02 -1.063987496560727219e+00 4.185793698885346137e-01 -8.960527438936504163e-01 -8.435382068277603729e-01 -9.500109102324785781e-02 2.658005533736344517e-01 -8.396365989739683344e-02 -2.020813138193069680e-01 4.675396919434055554e-01 1.413781987674495921e+00 5.572121928930948709e-01 -1.753730746632155224e+00 2.680942007896818247e-01 9.224813221176046962e-01 -9.459911922056446487e-01 -3.914219846196235197e-01 1.195753719093219702e+00 2.787909338348329435e-01 -2.621661237897505159e-01 -1.412054683085319562e+00 1.467711740317092950e+00 8.616685796031730779e-03 -1.637787473835227159e+00 -1.589080675133457132e-02 1.286538803220678706e-01 9.162862349934389750e-01 -1.592968772158835089e-01 2.837092710937166862e-01 8.305940834047809140e-01 3.777602822784054126e-01 6.745549795851825126e-01 -6.129619168184958777e-01 6.827827807186522824e-01 -4.519667363868090648e-01 -6.059954663239157657e-01 -4.054308629246552997e-01 6.858957398808869232e-01 -6.826399209187982153e-01 1.185074280203215480e+00 6.200701508795094519e-01 1.124381331250067451e+00 6.345541294672465971e-02 5.288576204134885078e-02 8.292188134652711540e-01 -6.686591314314052625e-02 -8.194024352212640749e-02 6.701097866766423383e-01 8.081150492262629825e-01 6.106487426008406771e-01 -9.149450213601297843e-01 7.106716401567193531e-01 -6.168117608121403972e-02 1.129752845240918457e+00 1.082006795457282067e-01 1.019652371072542918e+00 5.674676366762303470e-01 -1.053169563283144150e+00 7.522762881555593584e-01 8.138290462564077288e-01 -8.414525046855283463e-01 -7.295619685412964017e-01 -9.190612937481376088e-01 2.891751740345724353e-01 9.329189804493113192e-01 -1.712581170254063867e-01 7.647280272547067603e-02 5.531503087833875565e-01 3.678109072801357127e-01 -6.422660481741792049e-01 6.465174562087785404e-01 1.587214699478959767e+00 8.180773062918474947e-01 1.267266734267180617e+00 9.363669871205870798e-01 9.090806556439078312e-01 -1.302967402479992876e+00 1.058858818378138000e+00 1.944956469254894404e+00 -1.393269904462256958e+00 -4.970792282453544986e-01 -1.250747161291102083e+00 1.147309250557103644e+00 1.276800860188085501e-03 -3.470428639741194865e-01 3.695843184192265651e-01 -2.180529466776898462e-01 -2.361613945196953113e-01 6.626524625555211268e-01 -1.320896049730082344e+00 -8.739698783725095010e-01 4.169151053157211795e-01 1.675827287874295912e+00 -2.162015230332331672e+00 1.582431837382967332e+00 -5.795830064641113166e-01 1.143395776586734192e-01 4.304926208251186881e-01 -1.056970043429581452e+00 1.011623021614280193e-01 -1.449971335628197355e+00 4.073580313226097815e-01 3.803583642827546019e-01 7.243124233406391665e-01 -9.200608506989228497e-01 -1.935083816122657785e+00 -5.368905722634879085e-01 -8.036865974953986136e-01 1.327509425292145925e-02 -1.192911562603729214e+00 -2.032111402082409590e+00 -2.064659736473022367e+00 -3.530661879026222305e-01 8.387195859743183934e-01 -1.935092908511892307e-01 -7.917074057843439538e-01 6.002284469766013819e-01 1.786599641041194397e+00 -2.431428242225370240e-01 1.131577368213277035e+00 -2.021337016547533949e+00 7.832295981842645194e-01 -1.035743274904033395e+00 -1.734701016990727096e+00 -1.369140174781918518e+00 -1.038099620290375169e+00 -2.859878443904606549e-01 4.039706207328262466e-01 3.883477747921946222e-01 -6.292801568165388160e-01 -6.348252242549984325e-01 -1.153182197249292273e-01 -1.205820862539895844e+00 -1.320261812934684809e+00 1.722427137067272240e-01 1.885859687277023689e+00 -3.627625323632613918e-01 7.070355755888320382e-02 8.460309759469135660e-01 5.089531978735443163e-01 8.455131904163133427e-01 -1.391629097398564274e-01 -1.573088188888535979e-02 4.695241190936524922e-01 1.261640992150190876e-01 -8.585036434635351377e-01 -8.302671287956532309e-01 -4.124910416782459621e-01 1.904391564618948818e-01 -1.066872734697514175e-01 1.684435810514922638e+00 6.171220882039695210e-01 -3.574820635326748097e-01 -1.760346896153030527e-01 -1.611955293942805234e+00 1.061132840634621655e+00 -1.611934919256515997e+00 3.795960962452245013e-01 1.662934836003321148e+00 1.237645353599442055e+00 -1.256823377896516991e+00 -5.420809184395650737e-01 -3.077533575784494602e-01 1.510511165603018180e-01 -8.678426729062685419e-02 5.333674392950712440e-01 1.352241833442679342e+00 2.892878558515736276e-01 -5.443864574829437170e-02 -1.007092663462693660e-01 -2.623000907411891514e-01 3.340684072662186699e-01 -1.100856730866719202e+00 7.468728543129636854e-01 1.037369314038638857e+00 1.694794552876507376e+00 4.958343208167441118e-01 5.013718951563725934e-01 -1.683024976972876230e+00 -1.498948539455005280e+00 2.445235049767104374e-01 -6.508434329166565835e-01 9.098719898340797141e-02 1.712105322377572181e+00 -7.274281925565969642e-01 -3.390759843237591831e-01 9.246557737923107867e-01 9.826295545975064494e-01 -4.596648053989151883e-01 5.894795101894416689e-01 2.855264517269878732e-01 2.211862865752059371e+00 2.319953799216411650e+00 -1.111175845503860504e+00 -3.910456140906112266e-01 -1.667404556833182339e+00 -1.496673127276308524e+00 8.719837245665406078e-01 1.874366131695801796e+00 9.795059217660782025e-01 -4.997690704744531809e-01 1.207345795747949202e+00 2.143145174320503887e+00 1.182304802069738647e+00 4.731581690077712454e-01 -2.056318855117672761e+00 -1.310556768848773146e+00 1.037013854075771402e+00 -1.385813569631493714e+00 1.474625970620819897e-02 -3.491092843551674846e-02 -3.027231319282377431e-01 1.352234261861545717e+00 -1.247798935313391810e+00 -2.790051223796956581e+00 -3.660171779714594398e-01 9.942105849960172215e-01 -1.098164465232284032e-01 -5.378784275964779704e-01 -6.551291931124760826e-01 1.469439468462609089e+00 1.338044364383678686e-01 3.859924131695930405e-01 -1.160493699983703664e+00 4.087207923930228914e-01 -1.688629117784582023e+00 -2.416859071309225560e-01 3.183170317370016100e+00 6.687971364223593840e-01 1.362158792327034185e+00 -2.823987444772483868e-01 -4.577059782408408189e-02 1.209273960856007468e+00 6.854209609058821151e-01 1.276878702908116114e+00 -1.577576862735369789e-01 -6.531288212006060301e-02 -4.786832873187009119e-01 2.522389570780412260e-01 1.208235052318924030e+00 -2.115788905620851867e+00 -3.818440593284940232e-01 2.249996111383243402e+00 3.851600780487710041e-01 -8.675740923828938467e-01 4.143048765204204176e-01 5.267986614418317393e-01 7.510558058523080227e-01 -1.698091306856783334e+00 -7.516942507262445172e-01 -6.073009021802889817e-01 -1.528347689972623380e+00 1.254132810775762941e-01 -5.779047720551668682e-02 1.662768715448397772e-01 -2.447877281115161396e-01 -4.095628618100893292e-01 4.408104590885082441e-01 -6.248782592106325584e-01 -1.362235829157458777e+00 -1.235238968333131737e+00 1.148281608029591228e+00 -4.091772728740437071e-01 -5.055891003971653141e-01 -1.768267016404615477e+00 2.623104206492448132e-01 -4.115276827562568407e-01 2.770397930220853122e-01 -1.384644991488497290e-01 -5.460533679586711958e-02 1.685793348363732402e+00 -2.802846934726528905e-01 -1.328915973662049721e+00 -8.055743566327069338e-01 1.546095214200860601e+00 -1.501639003462885702e+00 -3.042715619834075014e+00 1.608841630286614865e-01 -2.299234291990856160e+00 -4.907668712520532606e-01 9.304989407646280242e-01 2.025301441489875565e+00 -1.422333946657706738e+00 8.357639902648592578e-01 7.009907490179726475e-01 1.128441803342786098e+00 -6.145287263125848859e-02 -1.613737220016619345e+00 1.708613885301374591e+00 6.369002843125644298e-02 3.890068925480467121e-01 2.261282810507027063e-01 2.281583983276410932e-01 1.674375122312085296e+00 1.495206284298623567e+00 2.220331031140334588e-01 8.769934331417923445e-01 -1.119426377561636432e-01 -3.547702567505536808e-01 -6.567693062371714185e-02 2.846255585194084059e-01 -2.083697024812405096e-01 -3.505550401451775211e-01 -8.051572908342463641e-01 -2.404172285315460567e+00 2.792070050194508241e-02 4.087368114659823970e-01 -4.971693574871248189e-01 1.881955723662082525e+00 7.964115289521648267e-01 5.887054457946135078e-03 -8.352253196754029219e-01 8.316592537502236482e-01 1.629515558756819305e+00 -6.891226860679378063e-01 -1.693053736156380495e-01 1.488556847538827332e+00 -9.393577466269596998e-01 1.272955495179653784e+00 1.876396897943735098e+00 -2.547802460328556506e-01 6.411510978728162113e-01 1.292248576179366504e+00 1.321605440491715244e+00 -5.055686939953063508e-01 2.981438300276753606e-01 -5.577721543476970023e-01 1.838763505554155131e+00 1.494573418102866369e-01 -1.007205840346363929e-01 -1.793699156069967104e+00 -7.967977265542135479e-01 1.232514485911460955e+00 -2.548008434563427405e-01 -2.020585583049082645e-01 1.341009674908056004e+00 -1.640760311732109455e+00 7.220076631890470775e-01 4.924934323176488604e-01 -5.264667661269069043e-01 -1.315699308290279923e+00 1.106031160228602372e+00 -1.739957148616110061e+00 -6.538421886389672588e-01 -5.752483651677512411e-01 2.381749176495433939e+00 1.168437616494142572e+00 1.104140433632825324e-01 -6.395366958455367401e-02 2.413231794052194346e+00 3.928306933940367562e-01 -6.133206705023098726e-01 -5.926320400993959764e-02 -5.659246213148987348e-01 9.243252460063260401e-01 -1.124247345807006526e-01 -7.571787034913296521e-01 1.018815874637843732e+00 7.499450436794137254e-01 1.340230063723032661e+00 -1.893098933913036630e-01 9.198599363999614420e-01 -1.283059891739981584e+00 8.869853633542015281e-01 9.524871044142138032e-01 -9.245523027403920180e-01 1.640652056641381362e+00 5.442689785647654432e-02 1.008676077810485155e-01 -1.680257758493022502e+00 -3.638114598966120661e-01 2.729931241245515672e-01 -4.274815339164595995e-01 -2.850623007541415108e-02 -3.469840438967933954e-02 7.538321776166003740e-01 -1.257061856102029695e+00 -1.067231033760151160e+00 1.400676299016699211e+00 -1.266935575172214445e+00 -9.242601673081763947e-01 -6.270686185922441647e-01 9.860099567920431810e-03 -8.323312594431394595e-01 1.273043720450696137e+00 -4.878157620253956717e-01 -7.569156649334397857e-02 1.431920863706176217e+00 1.965821480020135403e-01 2.605480073267158470e-01 7.818087273959667405e-02 8.277115745539712632e-01 -4.750463918459829626e-01 -3.810172711066472928e-01 -1.307249971306462477e+00 6.542882553288712488e-01 8.956060274038176727e-01 -3.995389271772962769e-01 4.345379746977005020e-01 -7.728946623074191002e-01 -5.782123831803485103e-01 8.009465824409928159e-02 1.366809472720161622e+00 8.401186115382647257e-01 -1.426676692492069021e-01 -1.951851430772925333e+00 -3.372231184688095212e-02 6.805347328433071219e-01 -1.582873146286454924e+00 7.597808854605538897e-01 9.502504510548616390e-02 -3.170731272861487260e-01 6.521056985555078178e-01 5.058605740616478608e-01 -1.193126440489191697e+00 -4.998692490924377951e-01 1.955993621191789211e+00 -1.893956968421521558e-01 1.245726694039856808e+00 5.171020107626216333e-01 6.668576631291570633e-01 1.177267648285441171e+00 2.677589947937088599e+00 2.860409835770916231e-01 -2.003774360325303761e+00 -4.097824999024243242e-01 4.324573029152399273e-01 -2.363345577077182458e-01 2.295345285486348474e-01 -7.004828015237370975e-01 -1.256859635720098733e+00 -1.810234610408607336e+00 -7.216034797738275497e-01 -1.147354199204940084e+00 6.237259846623087745e-01 1.127981553221312438e+00 2.415382227844129759e-01 -1.539958251729478089e+00 -8.190488070132364573e-01 1.371606168327583086e+00 -6.909280588584276739e-01 -3.545589541441568349e-01 2.689938615240811681e-01 -1.342276941004229229e+00 -1.528173284775667273e+00 7.310703352688896484e-01 -4.395490423032474281e-01 9.055567517878717609e-01 -1.836806749496399382e-01 1.011027887088300936e+00 -8.782753671089672531e-01 -2.046893184398799748e-01 3.870860915711295536e-01 -1.350534260803444742e+00 1.427772742069091383e-01 -8.514658184388673723e-01 -1.663749849837245609e+00 1.842739948434283237e+00 4.358094721209500588e-01 1.233698613798549060e+00 1.962304731115793510e+00 -4.771708742429757732e-01 -4.097378383474193919e-01 -2.189350731614017886e-01 -1.320027185108248347e+00 -6.434125661204421753e-01 1.894981885712077596e-01 1.051305053734809425e+00 -5.091435717121924887e-01 -5.808807941928875174e-01 8.449242668829964886e-01 -2.557561261531530183e-01 1.164977786167599838e+00 5.552408269220811265e-02 1.442470603463491763e+00 1.358200217681875932e+00 3.262682813462237097e-01 3.231904924168172988e-01 -6.278681309539102529e-01 -6.012549466074652571e-01 1.141908533103330514e+00 -1.619643654568624136e+00 -7.394790814936151868e-01 1.923418000989513682e-03 -3.879323417550636921e-02 -2.494606935640615752e+00 9.164075906058455345e-01 1.404288585626281893e+00 -1.618886712265439343e-01 5.613166402741088801e-01 -5.059730341384826025e-01 -1.305018253965718689e+00 -7.336068662871965129e-01 -1.486517765585567419e-01 -2.096350780801038149e-01 2.366665597068309812e-01 1.610752714895528959e+00 -1.890134233312442125e-01 8.789189131404109290e-01 -1.281623076338696432e+00 7.475806096357544561e-01 3.673859719065884488e-01 -1.832463306335196385e-01 -4.410687146196378694e-01 6.674843557353526968e-01 1.020558346059155852e+00 1.371058788975247023e+00 1.335882158022314359e+00 3.385617710792289126e-01 -8.698758791662523915e-02 7.457325474010491062e-01 -7.508591782685438698e-01 -5.972020319946346190e-01 1.740337131071413745e+00 -1.177891037912242589e-01 -4.474210643578554469e-01 -1.014031460864891043e+00 9.493579861344554095e-04 7.396979282944146084e-01 -1.028107042449623032e+00 -3.209290190497722794e-01 -6.086771212596264746e-01 -1.006559259777214249e-01 -6.611202376285837401e-01 -2.757569638495059317e-01 1.349395538935692196e+00 -2.546315737121822576e-01 1.148286313741354148e+00 2.535626310337431577e-01 3.679649248996562094e-01 -1.899617782120947451e+00 1.511008654468763757e+00 1.615379085441640994e+00 6.620887131572651407e-01 -1.155043820283950140e+00 -4.826041041819121857e-01 -2.228605759617655058e-01 -9.359788174001966166e-01 1.626387241750284485e-01 -9.720489936266347719e-01 -1.544362265489102881e-01 -3.321959084227355419e+00 -1.203014230719675393e+00 -2.244172131697283579e+00 -2.121406025745287138e+00 -2.301174740179783740e+00 -3.888798705833666491e-01 -4.022596827573955425e-01 -1.831542020629154388e+00 -7.269232055306571461e-01 -2.394556475877399837e+00 -8.274972050913359523e-01 1.856266158657829290e+00 -1.115943077779119330e-01 -1.437093438323878980e-01 5.126037506532020727e-01 -2.221954780677535268e+00 1.385228095616232169e+00 -6.392911270580179384e-01 -9.089898837142855806e-03 5.921660702918788433e-01 -1.825378100982283369e-01 -2.583562408574232583e-01 -5.476205826466522542e-01 -2.183233513902360201e+00 -6.093969261869541798e-01 1.090968114948652534e+00 1.150352945125153292e+00 -1.777884200550673199e+00 -8.226923933648516707e-01 3.053486421604054146e-01 4.576320920442535356e-01 7.482611297397774308e-01 -1.338444367541180791e+00 -5.098505298482840509e-01 3.331100004393831582e-01 2.408092121925716478e-01 -7.856828305793973621e-01 3.960173996020528442e-01 -1.111031930147399649e+00 -1.723713632780130012e-01 -6.903716087864607553e-01 5.991944178425877565e-01 -1.035572349960724781e+00 -1.081494107657291703e+00 2.019436683858208958e+00 6.330721334035924741e-01 -7.620471530804973082e-02 2.779895094120786170e-01 -2.708055298168996927e+00 1.434961987053024579e+00 1.093950101222906701e+00 -3.745951068367069925e-01 9.878711828779077608e-01 -6.037802274020089843e-01 3.117721504393313192e-01 8.648106410690555856e-01 -8.791310781217688275e-01 -5.084827693674017768e-01 9.028563477332622877e-01 1.835974268440150992e+00 -2.544252957203733678e-01 -1.793787614871949765e-01 -8.827010166027807747e-01 -1.178201847126223223e+00 -1.227450629734212928e+00 3.041419738856071531e-01 -1.910925024869383870e+00 -2.062175463160466293e+00 1.064254082106011801e+00 -1.245929734682828194e+00 2.141355125072281762e-01 -1.615219010482655593e+00 6.658806440122740922e-01 2.335568721740986842e+00 5.789268438690201579e-01 -1.534134405188362082e+00 1.427857283849214140e-03 1.291119175582098544e+00 -1.626231738668555415e-01 -1.280055343913446331e+00 -2.675545912360143275e-01 7.923243601624295751e-01 -2.524793345266636013e-01 4.653078879770979892e-01 -7.466711847244424938e-01 3.053945766793543237e-01 1.513983036871514809e+00 1.003552327468806515e+00 9.534621420308837525e-01 1.283244744196770037e+00 1.631232582656617858e+00 9.939780708963936728e-01 3.365663249756498804e-02 7.474117770425517948e-01 -1.870049482754122527e+00 -3.157318078597006750e-01 -7.637683199141824808e-01 3.173120991887007358e-01 1.185455775725776872e+00 1.835580732160999817e+00 1.061785990983149075e+00 3.242895731717750363e-01 -6.302899351597280875e-01 -3.867973670245268836e-01 -5.057386863106918540e-01 -1.560106910937850977e-01 5.923901465485325035e-01 -7.814603235040381568e-01 6.689999111085450645e-01 1.087601794533410299e-01 8.895346870060873989e-01 -5.790424630575213838e-01 6.927373521794103484e-01 1.273852151470797334e-01 -7.550069542013119195e-01 4.938550490117412095e-01 -3.841992735144916238e-01 1.134941707353658069e+00 2.249704213885672377e-01 1.209756309453415002e-02 8.062407239354654198e-01 1.008457478014238351e+00 7.248028947525766430e-01 6.344035785451376253e-01 -5.118568317395376654e-01 3.014938048114430558e-01 1.038146704595086067e+00 -1.404250579124140419e+00 -1.192723185156614685e+00 -1.014444673482476578e+00 5.738259815781484585e-01 -7.844617849879459426e-02 -5.982668678566316345e-01 -1.547208226003165432e+00 1.063909815918564927e+00 -1.184865757694600452e+00 -2.969316511914649181e-01 1.583069762867241881e+00 8.539222156472645597e-01 -6.166030938672992789e-01 3.019628804375943942e-01 1.055079467120219938e+00 -8.137472853238568726e-01 -7.631149111803131602e-02 -1.156790252923220796e+00 1.287843080911176719e+00 4.411567752956713218e-01 8.321327358062770019e-01 1.342393087940357832e+00 -1.392194170518296303e+00 2.216970061615929133e+00 1.012908869685277269e-01 1.061445934215843545e+00 -1.560035428376696398e+00 -7.026070644377564456e-01 2.703786309122918619e-01 1.992274948541182145e+00 -1.734777562655262839e+00 2.169231413295129585e-01 -1.384242899843664221e+00 1.478524605347979470e+00 -2.376198051161944602e-01 3.519657598244998464e-01 -8.208704743335302201e-01 -2.550714285577257989e+00 1.285370310751041911e+00 5.640920402725351224e-01 -5.018732998411924440e-01 -6.640749539123512735e-01 3.660400341980672434e-01 2.821550317894579944e-03 2.479826395727145361e+00 4.560521740842171101e-01 1.545410205792978386e+00 4.527436592614353383e-01 -1.135153758585557837e-01 -6.959235287592834274e-01 -2.470886739461884418e-01 2.304823504823829694e-01 -7.185565655618744163e-01 5.839183599747554965e-01 -5.200996772359932629e-01 -6.278907680340687358e-01 -1.472075728794342009e+00 7.662921698400486648e-01 -1.377513650578961746e-01 -4.529587924291852974e-01 4.010660881809000600e-01 -1.728696952683099308e+00 -7.388664222921232927e-01 -2.210949641785072417e-01 -2.684532973950197188e-01 1.267779637205142640e+00 -1.621114413869279014e+00 -8.473256449795039114e-01 1.143239945484373798e+00 1.009919288685386718e+00 -1.236363250182568763e+00 1.837462667781202486e+00 -1.691021147633429422e-01 -4.888392668672802421e-01 -2.164555654764091841e+00 1.513253631962752088e+00 -5.656961381854191950e-01 3.119021106789573450e-01 -1.705513409508065736e+00 -6.573277391666160208e-01 -7.708282873056109263e-01 -7.493868420459888213e-01 3.015281284412500429e-01 -3.718884480306014484e-01 2.546011207482237193e-01 2.017885565418372718e+00 1.165020242702670822e-01 1.673997620068035985e+00 -4.358228774333325894e-01 5.513708450385164384e-02 -1.531175949178680273e+00 9.651160563684933746e-02 1.523253935142192539e-01 1.039993688416272627e-01 8.976251505011985099e-01 4.128456777368915698e-01 -7.587522724103830107e-01 2.194257758562186134e-01 -8.837693027533366497e-01 -5.376552055528152074e-01 -1.380938689942107667e+00 -5.033061678667516414e-01 1.628785383831399924e+00 -5.303140581738201575e-01 2.501413017538969719e+00 -5.160181526788334416e-01 -2.291490600548620193e+00 -4.257870421493231694e-01 6.691384518495397948e-01 -7.973011147768211959e-01 -1.176300007048949992e+00 8.790702403358302552e-01 3.890853126244589455e-01 1.271524573832876426e+00 -1.122031888397654331e+00 2.796107964588053774e-01 1.876751340587007322e-01 5.662597732445525667e-01 2.311029100148143389e-01 -1.821951032102050672e+00 -1.222391906551269614e+00 6.658910164859124237e-01 9.633791463565186119e-02 -1.199458380689733872e+00 5.037857160720656813e-01 1.423604018950184180e-01 4.328584566754516416e-01 -1.417345290854622020e+00 -1.282950495324249651e+00 4.445300591727290029e-02 -2.991406135861447990e-01 2.912223180709641590e-01 1.593179847749431333e-01 -9.098253884759848198e-01 1.283400843865484531e-01 -1.229220915320500263e+00 3.521365397198931158e-01 1.737892335499772178e-01 -1.400675817493368669e+00 5.243078569172552328e-01 -1.626495179266376656e+00 1.169485368016892846e+00 -1.165988415164847636e+00 -1.732434338849093036e+00 6.048773701220795662e-02 -1.304470463447652051e+00 1.415016825935754008e-01 -1.180590876067353134e+00 1.003327359923848139e+00 3.896105567233075773e-01 -1.576884568263415609e+00 -2.162456680953104560e-01 -1.178837612634082432e-01 -1.323091017328198893e+00 3.959059347953421959e-01 7.863886501570939158e-01 -6.525527708471290378e-01 -1.272528280066059336e+00 5.126481514518954619e-01 -3.697534925249700288e-01 5.039800880967155727e-01 -1.697524016348531228e+00 9.889860784537675142e-01 -7.976923840104489516e-01 -4.644669071057635490e-01 3.797522133545059853e-01 6.227452532956983394e-02 -1.218612843434809356e+00 2.583397925188426481e-01 5.999254454768474520e-01 1.002291845216905841e+00 -6.346212031954173716e-01 -1.590823394361364551e+00 7.430147185407094401e-01 1.180223346342167634e+00 -1.931867101141608867e-01 -1.276713210616956307e+00 -1.100843903804671120e+00 -9.299631576444489234e-01 1.370954886705311182e+00 3.825915673413073925e-01 -1.705442242820719434e+00 2.730868991084989816e-01 -6.670862298306051708e-01 2.232648045567600659e-01 1.537847987618075729e+00 3.178797288106776087e-01 -4.008294476919377902e-01 -2.801561576259788744e+00 4.940756422249713564e-01 2.121411910074304519e+00 -6.384077102917560254e-01 6.506282737331156585e-02 7.831054188218583567e-01 1.242758341143665124e+00 1.328287262974009675e+00 -1.360912243448538339e+00 -3.640839533358327523e-02 1.748094249996532124e-01 -5.899128073908280756e-01 -8.628050806305818110e-01 3.754082008331075526e-01 -1.160886427823072109e-01 2.075800594065576321e-01 6.721764273383754595e-01 -2.245552190407757109e+00 1.099060886072550022e-02 -1.062218963101698277e+00 -9.954744706714196978e-01 -8.855499292545052636e-01 4.121700376167754531e-01 1.029939592526029735e+00 3.127348760976217390e-01 1.017771554543276169e+00 4.076335734263608623e-02 -1.694126893892999863e+00 5.200370394004523167e-01 3.298837632529588171e-01 1.491356816846484357e+00 9.146642714431281185e-01 -4.131482429415322954e-01 2.924209508730131815e-02 -7.163420768359122226e-01 -9.609840192287226746e-01 -1.101784556350472677e+00 -1.595317242297149773e+00 3.048995110200984904e-01 -2.387237002354810844e+00 -1.615755337328104391e+00 6.715251440022796947e-01 1.039212633525835594e+00 1.124713626443442749e+00 -1.490334558529179398e-01 8.024093182031009075e-01 -7.189304654176610632e-02 5.410703217763390693e-01 6.971766437843774922e-01 6.465707332494335935e-01 -2.997894122986730636e-01 -3.285151161330716607e-01 1.054220872248763818e+00 -1.003779282828923369e+00 -5.099401293553546682e-02 -7.936599107845270229e-01 -1.745246715983822750e+00 1.013029630985898155e+00 5.389430227069383905e-01 1.266046544622278835e+00 8.345317736330151170e-01 -1.089767419638127954e+00 3.017899620622149781e-01 -6.336217571275831739e-01 1.520573792979987626e+00 -1.335111099105285026e-01 2.027112947233044249e+00 6.328028347027676581e-01 7.862972188348174019e-01 -3.205881626202382595e-01 1.590706150312349854e-01 -6.728148201058452571e-01 -3.291315427333551535e-01 -3.643968764579885028e-02 9.599466513742203888e-02 7.970444080126122890e-03 -2.840447236654288776e-01 -8.469503087817370490e-02 -7.149076101917528625e-02 -4.351458572563866589e-01 -8.085763264699813435e-01 8.071963301948164027e-01 -1.794038689031356659e+00 -1.158599624921283100e+00 -1.525662871084869365e-01 -7.264371600233678894e-01 2.264266371178208725e+00 -1.200959824066046705e-01 4.421805546447260538e-01 1.377791733927025808e+00 -5.683000518781196331e-02 -4.684460680544965117e-01 1.514545862202227422e+00 2.008018631423825529e+00 -1.703120542314062069e+00 1.671632107266091571e+00 -7.613437885114288095e-01 1.387105304548641005e+00 1.495855049547687221e+00 1.869347685056474695e-01 2.225966660555570353e+00 1.027477888528091299e+00 2.548955073655889247e+00 -8.026744416156342266e-02 -3.605012485758288809e-01 -1.790230242978938069e+00 -1.737108939038942479e+00 -5.326441688550375142e-01 -1.537515291087951486e+00 3.162220747969672341e-01 -8.928275034873431881e-01 -2.634101964917954231e+00 -3.376265926269884921e-02 3.583679952090250698e-01 6.781871255620607331e-01 2.017570131571030156e+00 -4.377131213766308898e-02 -2.773752188144967823e-01 -1.501805236284938561e+00 1.392552864538720181e+00 -3.924153797146461842e-01 9.010721337339236969e-01 3.390420619456416262e-02 8.655510782712806384e-01 -3.494971052972163372e-01 -7.420446161465139578e-01 -4.872101661575826137e-01 1.343473643448963362e+00 1.099881272743601146e+00 -3.702854783888496204e-01 9.461468706371702897e-01 -1.019290621325251056e+00 3.625769383818711611e-01 -2.012614270360292834e-01 1.156930520513794192e-01 1.000680577289901674e+00 -8.172445131545471586e-01 2.014097239742823842e+00 -6.248905378741766992e-01 1.138298252408958655e+00 -1.978236256718125530e+00 6.456885681523881759e-01 -9.305709627373083270e-01 3.730639568834119846e-01 1.405580080286638056e+00 -1.278779191605557974e+00 -6.867530432536077256e-02 1.131527805649930052e+00 -6.651578739903443171e-01 7.500123921081691680e-01 8.649138637688693620e-01 -1.551634068045402604e+00 5.994863634846151618e-02 3.059238727279515846e+00 -1.498101663602547928e+00 -1.128870381043908466e+00 -1.891854084369001265e+00 -3.270785463834836038e-01 6.061876906845440338e-01 5.490464974277514676e-01 1.296559769777640092e+00 1.793796697855142064e+00 2.216521124219803518e+00 1.130664901740898509e+00 -9.330851667006066080e-03 2.107124538706174111e+00 -1.467443145181022812e+00 -6.177232837547442373e-02 -1.606512399937312985e+00 -2.173493783954113301e+00 1.993002224725936466e+00 -9.587350967991856709e-01 1.658005871555426614e-01 2.123584967432038617e+00 5.843199688116952339e-01 1.099638253688020706e+00 -1.331718519243327625e+00 -3.747293309996913013e-02 -8.145274859948377078e-01 -3.781034626780129804e-01 1.691104612836002996e-01 8.646961999405314847e-01 1.555583820009307949e+00 -6.634735894981979021e-01 1.565221805787666121e+00 3.732593201827034135e-01 6.519852290040631937e-01 6.444938302300036170e-01 -1.514470345725156264e+00 7.489559148117140852e-01 -5.551960879302978435e-01 1.436583698622709571e-01 -7.052535449769400944e-02 -7.031027700289764759e-01 3.136030196136226356e-01 4.391256463743060112e-01 -1.947301658238523858e+00 1.681690262021391935e-01 1.459150331879685902e+00 -7.733485714120010845e-01 -2.005171951506124817e+00 1.361972956573998417e+00 3.281914847456430806e-01 -3.604873916294888847e+00 -2.438579753757231239e-01 -5.073375276931730848e-01 1.922049990175744849e-01 2.028016588593080649e-01 1.915654185733879356e+00 -1.100877427442263246e+00 -9.148197369673959356e-01 1.558576759120265720e+00 -1.769767287597369121e-01 -3.017768280061166597e-01 -1.263479244526698686e+00 -4.752057574037578669e-01 -1.641533785032363302e-01 1.807319414959462356e-01 -1.001250666193064465e+00 5.733652100448385358e-01 1.104764817416977074e+00 -1.500522738501532949e-01 -1.372255899246203725e+00 -7.225483284976547127e-01 -4.410722551678407100e-01 -1.428157171528522951e-01 -6.943373437062166920e-01 -1.811443326339706061e+00 -8.485112124183389337e-01 -9.272707817955647691e-01 -1.081190920556665824e-01 5.673287082401383685e-01 -2.674864492364779078e-01 9.852065282837302318e-01 -1.127232455003697620e+00 -1.519411001029831620e+00 2.806152595644678449e+00 -8.354586324923073404e-01 -1.065118608674821221e+00 7.197181160963498359e-01 -1.878474528445323921e+00 1.326613661371367936e+00 -8.137777755202737495e-01 1.541084409312330150e+00 4.986498174778352110e-01 1.426233288322007464e+00 3.360893144862168724e-01 -3.058596496956809130e-01 -2.019970607869581603e+00 3.930094131184411199e-01 7.767616606976539551e-01 1.577575503811722069e+00 4.858118074161313360e-01 -1.754078619879411383e+00 1.189715598682199005e+00 1.103210787628094103e+00 1.805010309535370450e+00 2.360686830032722727e-01 -1.044987986028079741e+00 7.185319848592893743e-01 -1.892081549312695232e+00 3.110559319910403686e-01 7.453202000093144264e-01 -1.348335610603461632e-01 1.711045627662802215e-01 2.789941246190771329e-01 1.833090061405377724e-01 -7.030930532424075619e-01 2.511101986293320931e-01 1.750371058545858505e+00 -1.736338046728826301e+00 2.428330160567466312e+00 9.995875390675588168e-01 4.452223741987185734e-01 5.366052231697773234e-01 1.447838391426402582e+00 6.659401603837350470e-01 -3.843413437239799335e-01 -1.397537765062980775e+00 1.650019582703735055e-01 5.073317603420133270e-01 3.708646205845341215e-01 -1.021295691599586108e+00 -2.143905925461615514e+00 -1.444852549794569396e-01 -5.449136086541650492e-02 2.358948955959662808e+00 -4.652863089515766881e-01 1.244135840483768032e-02 1.145850016189094100e+00 -1.180432120874810586e-01 1.307637721557419308e+00 -1.508304823953424689e+00 -1.272863044448509395e+00 6.271547796329572932e-01 -6.858768312814623735e-01 -8.251933538143589875e-01 -9.777654717982482424e-01 -1.016261788890298057e+00 7.595621561121274068e-02 -1.597090452341410893e-01 4.134352853467356814e-01 2.197904513325196429e+00 1.184074574940683577e+00 -3.132598300390823098e-01 -7.696592418708264605e-02 6.641963973321330927e-01 5.823213467644724473e-01 -1.489493463696811293e-01 -1.187018312240392781e+00 -6.249383870309185296e-01 -4.057924905039004826e-01 7.468579022320462890e-01 8.784292054732235622e-01 1.765177538972848015e-01 -1.285645758697076257e-01
[truncated: 3,621,063 more chars]
