# Supplementary material for: Bayesian inference of kinetic schemes for ion channels by Kalman filtering
Source: eLife. 2022 May 4;11:e62714. doi: 10.7554/eLife.62714 (PMC9342998; doi:10.7554/eLife.62714)
Supplement: Figure 10—source data 1. — All instrumental noise is already added. [file elife-62714-fig10-data1.zip › 3current.txt]

-9.060076723563917911e-01 1.007383249785788637e+00 -7.041578896627183060e-01 -4.703814087614238137e-01 -1.170588041729837103e+00 -6.375220671358351465e-01 1.508720189889517949e+00 -8.282524346563094886e-01 9.389261862760973631e-01 -1.936335924004085884e-02 7.288627990953383540e-01 1.272290537513169228e+00 4.190021822745322311e-01 -7.575413982892287290e-02 1.235821546499298318e-01 -2.853706454761179012e-01 3.363544833914747789e-01 2.000907682918426356e-01 -2.133192870812293251e-01 -1.201938850738776682e-01 -1.218517037658493951e+00 -8.951108789868480464e-01 -2.434231621346194974e+00 5.773183101776728776e-01 1.318105289967770988e+00 1.809444897628571969e+00 5.725869558794521863e-01 -1.480644776563742049e+00 1.702343424489321189e+00 -7.338606661522935337e-02 2.607092864989042358e-01 -1.798616059014057078e-01 1.459832922631142393e+00 -8.991899978732863508e-01 -1.286954609529280980e+00 1.063090673517692153e+00 9.265854266693199781e-01 8.610117876446138352e-01 1.714225620165780395e+00 5.563842011946595889e-01 -1.189638476251843713e+00 -1.330575784816250051e+00 -1.501906424534743267e-01 -4.254411882892527030e-01 1.054868984366697182e+00 -1.317006410329132904e-01 6.861388720156570420e-01 3.081480592204757785e-01 -1.194129378362650123e-01 1.020377532359916017e+00 -1.023764672112019269e+00 7.007429558314166584e-01 -1.599584466904585778e+00 -1.101509998538499291e+00 -1.063528594188329679e+00 1.289418951960533244e+00 -3.169188646596443615e-02 1.166594737582070801e-01 8.890427315675997200e-01 -7.093398264320248670e-01 -1.656366597018630871e-01 1.537495755193654945e-01 1.051659246514341728e+00 8.772954245697226483e-01 2.686213548798205841e-01 4.983445493511168833e-01 -1.488137862354500518e+00 -1.018511279844649842e+00 2.999244341667560154e-01 1.016922623583270902e+00 -3.244058898645153510e-01 2.544914755827186181e-01 -1.845995647589897259e-01 1.797491213191672932e+00 -9.878779818454407058e-02 1.298784114080631547e+00 1.088701902683213429e+00 7.366123483529393723e-02 -1.342669542580452680e+00 1.515609982427480462e-01 -2.653455608905072260e+00 -4.194894890431423717e-01 -2.129400443870647308e+00 6.737817592054518023e-01 5.693124862553915477e-01 -2.079909024119814265e-01 -4.078427446312298810e-01 -7.586148955775967595e-01 -4.276706549806698066e-01 -8.016103922375894530e-01 9.287936114954721545e-02 2.025375146272098803e+00 -7.608168667971414445e-01 -1.489882982900142316e+00 8.984642583199240473e-01 -1.163860191287721557e+00 3.808028998889406019e-02 -1.466215411263490420e+00 -7.609687040369470523e-01 8.557586738314100216e-01 -1.758280677944127901e-01 -8.591861931463591617e-02 -4.945633121029781587e-01 1.957459401537862687e-01 1.475459566834013581e+00 9.557390518251116518e-01 2.229640960983797271e+00 -2.635983755631233216e-01 6.193153316507498118e-01 1.379024020217125557e+00 -4.120959055422640516e-02 -5.653467988743752226e-01 -5.131227537412434980e-01 -3.002320611876131695e-02 -6.011053382799829148e-01 1.029574043976997144e+00 1.073591856569945602e+00 1.249136824772073412e-01 1.155106977372774679e+00 -4.160360942923682637e-01 -4.959368969666477223e-01 4.882590469296393954e-02 -2.864608798466390938e-01 -1.138897091745189938e+00 1.386401073384147420e+00 -3.079413347633567014e-02 -5.933729594492462844e-01 -1.331646564576292713e+00 1.640826231131414237e-01 4.779071342170297387e-01 7.898842111179156245e-01 -1.028026632977503407e+00 8.713607879441864768e-01 -6.745977423475816304e-01 -6.803119359882624506e-01 -3.621759341532379550e-01 8.359265493936800517e-01 -1.543667160741351574e-01 -1.955667685691962809e+00 1.267990042976511189e+00 2.209795529259475089e-01 7.531884871715343044e-01 5.246831854575008114e-01 -1.027940790426559586e-01 -8.604422889578225986e-01 8.511212477705300261e-02 5.037766440133649715e-01 1.990830287404559418e-01 -2.625116975619286586e-01 2.200613082311911661e+00 1.643614293061521625e+00 -8.002629721988716027e-02 5.526990662655870690e-01 -3.004241370043037596e-01 1.720843722330102965e+00 -1.032716391860707961e-01 -4.039515389714391502e-01 -3.287919546123752035e-01 1.356172381424107343e+00 -5.085486167139698782e-02 6.078653024653846507e-03 4.339446620957278233e-02 7.439461853659888879e-01 3.052355411230307514e-01 -2.493228610147676105e-01 -3.573390826819051180e-01 1.727983607037561820e+00 2.151772119178676501e-01 2.731354894055792321e-02 -5.864135134350023648e-01 3.959129861515133242e-01 3.046022066058302058e-01 8.746392632051059879e-01 -1.396208705931527128e+00 -2.253685714495524961e-01 3.750465705844148734e-01 -2.750681895356901080e-02 -3.155499193246309453e-01 6.500150571980494174e-01 -8.019951956163029472e-02 -1.350719569433103395e-01 9.965104475954025265e-01 3.511919817686109946e-01 9.001536352718828571e-01 1.730496761077267687e+00 1.639859004462063119e+00 1.164179813074860848e+00 5.338217901683062205e-01 -3.502203067243420676e-01 -7.525054489011500092e-01 2.171951633669371606e+00 5.592325463364501426e-01 -1.175359268336572338e+00 -1.268009491583153570e-01 3.674237378073133553e-01 -5.941787332466894611e-01 -8.569992733098864557e-01 -2.736573025841155249e-01 -8.027591064432249013e-01 -9.921940372235528438e-02 1.491863142140189002e-01 -1.322793050411959381e+00 -1.176877496177730853e+00 4.872305760667624552e-01 5.210206051930681426e-01 2.007714018488023999e+00 -1.685723356351555291e-01 1.016780548594864442e+00 -1.091111330613073971e+00 -2.834084029710902009e+00 1.400792801302048085e+00 1.284279267226986487e+00 1.519386415276359203e+00 -1.197912880371048594e+00 -1.527911537350808757e+00 4.309237956693781624e-01 -4.962909921004443059e-01 -6.280889330839500850e-02 -8.083601998225783403e-01 -8.325802971011512232e-01 7.728244811786885160e-01 4.293258802188485435e-01 7.689842357643336679e-02 -1.130296690544387167e-01 1.452232308804034089e+00 -1.814251771879027419e+00 -4.258281267961228078e-01 -9.847284366811257517e-01 -1.358345734520278070e+00 -1.974628660380413070e-01 2.651412005037883102e-01 8.799550569387857291e-01 -5.445214597817742419e-01 1.135756129113939666e-01 -5.496164632956949125e-01 1.129029301724943979e+00 -1.351177681838827693e+00 -1.207831959864513971e+00 -3.531394419284822339e-01 1.222803343848144486e+00 2.318029229378553158e+00 1.294051167346157438e+00 -5.931610028233702536e-01 -1.173109378681756465e-01 8.736956297280725758e-01 -6.003764844937207190e-01 4.845398115102828585e-01 1.424759491513043708e+00 5.396844814972308058e-01 1.490452531723450491e+00 7.188889676277967489e-01 8.650722782655269061e-01 2.103128832631612488e-01 -1.490215970647782884e+00 -6.051860380604642264e-01 3.805590966429230892e-01 -6.443856420789828565e-01 1.253188094610979020e+00 -2.367323923827637788e-01 -3.933475334804292095e-02 -2.044495932360073542e+00 5.736498289302065512e-01 1.075220863469328769e+00 8.182163221912257256e-02 6.462319286430385709e-03 1.263906939376089333e+00 9.851854371161835600e-01 -2.416896986002575742e-01 -6.066537148446674577e-01 4.328070395970018969e-01 2.906079589498298255e-01 -1.321671924160320089e+00 -6.402502555150255681e-01 6.684131172171845492e-01 6.437190191551770413e-01 -1.672435250310877031e+00 8.914798347225247888e-01 -7.149300844775088315e-01 -1.305287111171643533e+00 1.035122342137982043e+00 -7.822931380829208081e-02 -2.683770206516830625e-01 -1.053123259378570875e+00 7.157255158046116339e-01 -5.154834912591507168e-01 6.030149579716971298e-01 7.010887479030029068e-01 3.810191739653164267e-01 -1.383872775170749803e+00 6.720532413334223687e-02 -1.408200349946192413e-02 -5.879364316590244277e-01 3.778209146312072608e-01 -6.063115502187776951e-01 1.178890725263006672e-01 -2.304761999508374348e+00 -2.925521218743133423e-01 5.119818023801021578e-01 6.833875413933910847e-01 1.273434760413964195e+00 -3.481796877367676069e-01 1.270319138213965304e-01 1.864944850026218459e+00 -1.074588438194607809e+00 9.182527973585004055e-01 5.341944579629915868e-01 5.757559760025895423e-01 -1.421823254855466789e+00 1.989843302084809140e-01 -6.296437312671202546e-01 -1.016463343766120797e+00 -6.228480755197332575e-02 -1.276914825330314418e+00 1.829712812080279694e-01 -1.743306696664122413e+00 -1.138080466473879282e+00 1.427214111810056751e-01 1.057413430533647447e-01 8.209002804325989944e-01 -2.703488329868311557e-01 -1.509786969936268264e+00 -6.965785040990345456e-01 -4.589946810741232230e-01 4.610079088106531220e-01 -4.940319779096215558e-01 -1.577356585048770965e+00 -6.448351436986736462e-02 -1.215436478903759943e+00 4.068477833889027062e-01 -2.880886223980809180e-01 9.222550092358620111e-01 8.497892994590240390e-01 -1.338035779033668105e+00 2.956490675948134639e-01 -5.002813634886518201e-01 1.437201809159583288e+00 -4.222391515234097392e-01 7.852912721929660167e-01 -2.901667102137396315e-01 1.103851958508649256e+00 -2.549631605746383034e-01 5.065635010176707809e-01 1.873505968449238335e-01 -5.208283780818414588e-01 7.375378076650572767e-01 4.385699850155787005e-01 1.687930212854276968e-01 -1.069284864535326562e+00 2.085438115444621099e-01 5.662331785427539010e-01 6.942538246911197364e-01 -7.235059355497117650e-01 -9.689125884276830192e-01 -1.166882340693542908e+00 -2.514653817489204482e-02 -1.108834746279994343e+00 -2.211570259289523110e-01 -1.324976259854189764e-01 8.448167225976537242e-01 2.409510260967089756e+00 -2.880625334302626128e-01 2.115980076633433349e+00 -7.615949388121860952e-01 -1.173883367136661304e+00 -8.968029684069228624e-01 -8.192436870029504714e-01 -4.521223239783072612e-01 4.661919526867849828e-01 -6.063220345140534207e-01 -5.542726994249007610e-01 -6.201835390305379114e-01 3.132159435005181791e-01 2.513670579849663245e+00 1.311026243289296067e-01 -3.668321348974836194e-01 7.675358830172382407e-02 -1.450894055683243034e+00 1.132631004843245082e+00 -4.491230173647134949e-01 -1.248197881198163106e+00 4.212702739249451489e-01 5.470708949968244861e-01 3.577711163788822174e-02 4.455610368429208656e-01 -5.499693615326720630e-01 1.979088686596965241e+00 1.362488631954396068e+00 2.539966786806058807e-01 8.051818519198636337e-02 -1.337358003186017719e+00 6.374429319444634423e-01 1.916243196954972250e+00 -1.957770196043192301e-01 9.722369776945483100e-01 -1.247581152427255535e+00 -6.713509004061529728e-01 -2.581506084796105216e-01 -2.484057156123713028e+00 5.728386211048497323e-01 4.526345115607909864e-01 7.616581597155844818e-01 -1.288784481153972816e-01 2.149670593836054411e-01 5.899121824395558988e-02 3.769555706236537573e-01 -6.550837793651566043e-01 7.160829134368664750e-01 -2.961551781094458491e+00 -4.408110004444191210e-01 1.669878794776711528e+00 1.728978163020273781e-02 7.474011661147941799e-02 1.575454919484712279e+00 -1.450711598463087781e-01 -4.118267214246141283e-01 -1.156230863781336993e+00 -3.791774582137368288e-01 -2.382065573242401202e-01 1.442582821650258140e-01 -1.951988062033417071e-01 -2.836538765047066590e+00 3.890045528336588676e-01 8.552388655445405941e-02 7.072873450334727918e-01 3.894032041425668500e-01 -5.930905864621797141e-01 1.166011780652822738e+00 4.902928391205984004e-01 -5.860084447097263505e-01 -1.474479698132632188e-01 -1.088486939831874167e-01 6.963910898017616757e-01 1.034693027444127944e+00 -7.668842450108815934e-01 1.381632914388216005e+00 1.711877251331231475e+00 3.004380529872592298e-01 4.097161378494482836e-02 -6.369058879483367741e-02 2.479008039188466683e-01 1.850267492531099123e+00 -8.747546954564550115e-01 2.242556308638759877e+00 -3.665696430644271309e-01 -1.101457846310538446e+00 -6.710725233048311367e-01 -3.544030099327991068e-01 -9.784401145669313626e-01 1.100692281183235227e-01 6.395607957924613896e-01 -4.106682756748817331e-01 -1.363567593416150192e+00 6.300684879649826042e-01 -5.253921670604858596e-01 -2.819141081168076712e-01 1.087350771598669663e+00 8.898483457326861190e-02 1.358691338283058159e-01 1.252333376301228540e+00 1.294773429392023001e+00 6.789913785655607992e-01 -1.186887228731691613e+00 -2.703109815781509773e-01 -5.511831535191595854e-01 -1.609938262129680497e+00 -3.714029692025862528e-01 -2.661856229912195060e-01 -2.055381265059328388e-01 1.870494525900414429e+00 9.823324886308829607e-01 -8.146804312326744180e-01 1.745346396072625206e+00 1.099026998310737246e+00 -5.798143843662760810e-01 -9.148124434846180431e-02 1.849807235508424297e+00 -8.694801096019655340e-01 -1.000776882189054806e+00 4.437555835716344710e-02 -4.749934824713545334e-01 -6.277936293085539798e-01 6.363405283153535930e-01 6.502829999441657460e-02 -8.067008316195491135e-02 3.853259076714662390e-01 8.937006317293792745e-02 2.213021296923917414e-01 -2.450248361548884590e-02 -3.094786823153457544e-01 7.542455789440535296e-01 1.463048115886482203e-01 -5.195611746303998441e-02 1.090719572499445400e+00 -8.940268241596750487e-01 1.468206486939291899e-01 -4.469319411311775680e-01 -1.288718030510998425e+00 -3.169310079994293039e-01 -6.004889696063642202e-01 -1.335215999720913427e-01 1.544238551759439693e+00 -7.691554759646135331e-01 8.700576967202758860e-01 -4.552827137610062080e-01 -1.414924647650717349e+00 1.118139665014734607e+00 -2.713840427097536367e-01 8.938362862499511785e-02 -1.651141135084110090e+00 -1.793498933874881018e+00 -9.534773851232682951e-01 -7.673130496236983678e-02 9.421656150947217423e-01 6.408818914491423158e-01 -3.072042288457331183e-01 2.838515964791573087e-01 -1.576928494854094032e+00 -1.943462211288315089e+00 6.569867657045523890e-01 1.257584011367544718e+00 -3.145601247248070442e-01 -8.905858252944617304e-01 -2.068221970090171613e+00 3.739031609170606618e-01 -3.661050172353619292e-01 1.415081220883195989e+00 -9.611009277320989863e-01 5.895153775687012043e-01 -2.028937441902624872e-01 -1.292691621189630435e+00 -5.935346500787046509e-01 -2.405006319489902122e-01 1.175608696713786872e-01 1.785386905077434250e+00 -3.913126055907209522e-01 -4.326293889117989733e-01 -9.913162402354814828e-01 -1.062503463075829435e+00 1.009340396939336221e-01 -3.107129774236790931e-01 -1.745751431303471213e+00 -6.682005452981082394e-01 1.376583518745919887e+00 -4.434087894354789006e-01 -1.112813713308582919e+00 -9.041839289564408411e-01 -1.232743886887501250e-01 -1.018986732756404612e+00 5.996464364370056588e-01 -2.325240764453637143e-01 2.257456120999389582e-01 2.198694833952218097e+00 -1.195943582106837599e-01 6.397568995646936152e-01 -5.180934670504001582e-01 -8.971990495899039297e-01 7.577249054537712469e-01 -5.204469417377106666e-01 -1.768333198838590858e+00 1.077183464744172703e+00 2.870818276676904701e-01 -5.234090073717715397e-01 -1.249031128123430534e+00 -4.058483009397066965e-01 -2.647186760183635190e-01 -9.793506836444195729e-01 -5.065649178466679059e-01 -3.415930251891160507e-01 -9.835364222853509863e-02 -5.499390147558138285e-03 3.452155124363254779e-01 1.118566545013505303e-01 4.405811090407469321e-01 1.249649741689743632e+00 -1.041148048919829039e+00 8.376311669786781211e-01 -1.132492113442348014e+00 -2.329971973203151858e+00 1.109992560284254859e+00 9.672744301186451121e-01 -1.235958335351262427e+00 -1.336046197005753333e+00 8.531714656248472473e-01 -6.222355575655531545e-01 -6.469025442194240583e-01 -7.521923448915066590e-01 -2.684723789545906958e-01 -1.560338039839068713e-01 5.643745992593198757e-01 4.922034794622126563e-01 -6.377610059991868363e-01 8.273421591191065794e-01 -1.074611884839006715e+00 -2.882094145108680117e-01 -2.432700447512593234e-01 1.346088306538569535e-01 9.437613382112615135e-01 -1.321157988168127018e+00 8.773160882702106811e-01 -9.632844215541067623e-01 1.627898463610129465e+00 1.132635328954797016e+00 -9.388544915802472801e-02 1.249847825587607486e-01 5.192489973484083754e-02 1.269545209266567942e-01 9.934666345523894826e-01 -6.389630799628476243e-01 9.612082969221042994e-01 -1.825952799234260349e+00 1.967303194427565734e-03 -2.912510689907560346e-01 6.656037419655653764e-01 5.624303510493625646e-01 6.807471508110074510e-01 6.804221263744385517e-01 -9.400219173377376558e-01 -1.070350974050717330e+00 -3.003880555274858644e+00 -1.180545473540573626e-01 9.841294312352226736e-01 -4.788514153427667758e-02 5.463040246178766379e-01 -2.172949506399045383e+00 3.984231176020200382e-01 1.474961300850038626e+00 -7.495623442283429194e-02 -6.937365567384281562e-01 5.802052157190010773e-01 -3.330617850879493691e-01 -3.988477251926733635e-01 1.098529429631997179e+00 -6.084142847986198088e-01 7.293987964470691754e-01 -8.578147284783220472e-02 1.429413743284879690e-01 -1.023515884640269880e+00 1.027044905177568190e-02 2.558790982455019236e-01 -1.515275383390002339e+00 -6.607842051088538282e-01 -7.842655208472479877e-01 7.035006625573496652e-01 1.054359187497136530e+00 -2.384069539271447546e-01 -1.018133764104187211e+00 8.825057152763018387e-01 1.130307009111084504e+00 1.671696455823097560e+00 -1.385808886436115939e-01 8.930067985514055229e-01 6.022854282643860246e-01 4.688263522416283857e-01 -9.055803477062596141e-01 6.378206305882987426e-01 -1.757240782723474767e-02 4.684542152878298227e-01 -5.093842017305162673e-02 2.019228606839425399e+00 -1.423042727757321657e+00 -9.359257660771798104e-01 -6.645346446460509426e-01 -1.074010230587339326e-01 2.348501807443293288e+00 1.789874329617293924e-01 -1.646550801626531557e+00 1.914523867135754065e+00 1.159027965276761662e+00 -6.278104280669593029e-01 -3.028535948689179413e-01 -7.008278265925291795e-01 -5.979713466847070835e-01 -1.710717192993634228e+00 6.988254556339732471e-01 6.734405210158859179e-01 4.195616136661108886e-01 4.109619865356111124e-01 4.074964278628409597e-01 5.970187044129946496e-01 -8.061463397862981273e-01 -1.849397775447959802e+00 4.535546473181855665e-01 5.550636849109348292e-01 3.963452073099605899e-01 -1.203780857435213410e-02 -8.454917782073598786e-01 1.724565181171707762e-01 -3.590878201424089200e-01 -1.799632953492896759e-01 1.008103949145269018e+00 -9.904483068518420419e-01 -1.174754521223839054e+00 1.061610856355099886e+00 3.833366118248465737e-01 -1.498488267052373590e-01 4.710772887687974531e-01 -4.585665824348899577e-01 -2.723587624580663391e-01 4.871480334303068122e-02 -9.403429853994062226e-02 -1.898008871509848650e+00 6.163838583434454454e-01 6.848778214777534457e-01 -2.904016620222872325e-01 -7.865458664020564747e-03 -6.563517644266261275e-01 -2.280726382726474988e+00 -1.549057292255801688e+00 -1.026549404096265272e+00 -1.740729730935951958e+00 -9.167156849644358951e-01 -2.115112624838508260e-01 1.301532631410277308e+00 -4.392960650496973152e-01 9.791463186846026678e-01 -7.474974248596212290e-01 -1.121790631342046263e+00 -5.279663572512253156e-01 1.629633026352309555e+00 -6.108532508661638216e-01 -2.800541061098426598e-01 -1.698652686302340786e+00 -2.455211201356550799e-01 7.914338434342544915e-01 -1.581619989760359113e+00 -2.363399132644532497e+00 -1.362643790612241501e+00 1.075983927177786681e+00 1.417311651056142763e+00 -6.127165566389159990e-01 8.602691440154766056e-01 1.655222655682256461e+00 -2.362490519212407103e-01 -9.635909921551043533e-01 -1.196167489027010422e+00 -8.718882554986562283e-01 -1.215337221953037394e+00 -1.208595408682139993e+00 1.889458989768108277e-01 3.528927889687008546e-02 9.818906055612319772e-01 7.573846487114590520e-01 8.106252035721274452e-02 5.224287968133943805e-01 -6.143826495310612534e-01 -1.026691476243159373e+00 5.157032619160032416e-01 -3.734176084627236492e-01 -1.445404843792433169e+00 -4.145678585196724275e-01 6.111949380780475893e-01 -1.471553755379589434e+00 -9.774048138891426873e-01 -5.431874643055201179e-01 9.741015140495764557e-01 -4.964322661531219150e-01 -1.406817335170079675e+00 4.654512247958111359e-01 -2.143750785350403143e-01 1.742367591730389131e+00 -1.386112026027478183e+00 4.568195677978565961e-01 -7.633415014844383562e-01 -3.243688546487841218e-01 -2.168947350808877683e+00 8.708994823574569555e-01 -1.625421441596629935e+00 -1.256937632138373395e+00 -4.524898414058480811e-01 2.532815144580425337e-01 9.643347383072073953e-01 1.130774602469946544e+00 -2.740030412276226457e+00 9.280300436832596978e-01 -1.068175085859750517e+00 1.607661507270848000e+00 -4.411617651989621636e-01 -5.973010994087816217e-01 4.134646821878013578e-01 2.326367312186420344e-01 -9.639273620063300019e-01 3.668274596913120300e-01 -1.032774923937852529e+00 8.397372993268090724e-01 -2.691447203788865372e-01 1.374777726461377858e+00 -1.146383573768646746e+00 4.977950842015377853e-01 1.754139490749087704e+00 2.179328565283366603e-01 -1.354105232461567110e-01 1.653128738578872881e+00 6.414579749296351885e-01 1.044101177483597986e+00 1.746278106085867865e+00 -1.200935921697994013e+00 -1.588159527551220029e-01 7.586849200198533261e-01 8.552205908280812174e-01 8.118120583086420039e-01 2.974438630816263474e-01 6.789719492658107258e-01 -4.916112059361985032e-01 -3.792748633814422426e-02 7.230888023594340686e-01 5.401656792416018593e-01 7.203783135704907581e-01 5.023452331145260574e-01 -1.265193022206442697e+00 -2.656199914223956071e+00 -1.151109538479550221e+00 1.145432994162831619e+00 -1.684023903551865819e+00 7.196864973941816679e-01 -1.108363503291183383e+00 -1.034432870787177272e+00 -4.893936253109125722e-01 -1.314883229865158043e+00 3.949582115018289152e-01 -4.906424104719778190e-01 8.284347321763250172e-01 5.345878007272325538e-01 2.411391011041842392e-01 1.561042873864390668e+00 2.270254842939579909e+00 -9.713565046205792086e-01 -3.185777225610245122e-02 1.512752356019482214e-01 -1.121200554414274242e+00 1.051338537470521750e+00 1.391832394587425803e+00 8.825249013254705677e-01 1.468155348358672896e-01 -1.496477017934451537e+00 -2.769102794435152615e-01 -4.102745276475828345e-02 1.724963393986757687e+00 1.504402667430403184e+00 2.215609230442846744e+00 -7.057504896143567130e-01 -7.637954513134995738e-01 1.248195886299119817e+00 6.631163270624829131e-02 -8.966899192046636768e-01 4.726946466457309093e-01 -3.368321528152074529e-01 8.440683113940545823e-01 -2.323301410580815851e-01 -1.253464875181828697e+00 -1.810474347791218408e+00 -2.806166973208035764e-01 -1.870121531149614880e+00 -6.170770504561854386e-01 5.818616870348560788e-01 9.985169632394197414e-01 4.331719840755842710e-01 -2.283619855017683109e-01 -5.600769743587985516e-01 5.370004293672864248e-01 -6.992638247009727026e-01 -6.831151385083085170e-01 -2.517136346966627691e+00 -2.166574331680153342e+00 1.449432364949904350e+00 -2.849909490836455284e-01 -4.172659461542510551e-01 1.758902424830793843e+00 -1.538749014841225504e+00 -1.382804874882656909e+00 -3.950167994991483633e-01 8.036160575808004580e-01 -2.992722902425506426e-01 -2.132425021179604196e-01 -1.161044299892288606e-01 -3.269481003327301405e-03 1.617049908805925584e+00 -1.639143848508720192e+00 1.156605451197676854e-01 -1.060866192139934938e+00 2.502924841113668419e-01 1.114528206057011195e+00 -1.371737000144195973e+00 8.789156777198832149e-01 1.185874771457198440e+00 6.539343148923837390e-01 5.018667250761356113e-01 -6.810798751050234356e-01 -1.626393938322389099e-01 -1.141569718749716023e+00 1.062950681932094410e+00 -9.152425757868544176e-01 4.555954837623767406e-01 -1.079137661007728344e+00 -8.810658601923225808e-01 -4.399332703291551905e-01 -5.564042119945489251e-01 7.510170858873131960e-01 -1.606264523755123408e+00 8.051668646774080562e-01 8.535545968875769551e-01 4.762166537194738036e-01 -1.229424283217174230e+00 -1.000682727567487329e-01 1.879946360341392397e+00 -1.135208750425243274e+00 1.612122695413482631e+00 -1.573425560525758993e+00 -6.667493882587945953e-01 4.183049616440901453e-01 1.495836227541453844e+00 1.035372522826405461e+00 6.495792060791020020e-03 4.940408199184768145e-01 1.220842404015725219e-01 -1.708086705944491801e-01 2.583137304810051438e-01 1.101047702041118015e+00 1.032168944465296390e+00 -6.301572647701191299e-01 5.408410919935675576e-01 -2.316625461862773960e+00 -6.561203287494010716e-01 -8.817657260917305395e-01 5.669515109448099999e-01 -9.420258112217531066e-01 4.811199401934668912e-02 -3.133451662968282037e+00 3.639180212147201110e-01 -1.717752924887117283e+00 -2.926041487158988486e-01 -1.318125464707294858e+00 1.718078471983694344e+00 -4.553698568302727567e-01 -1.243194686799829141e+00 -6.097462131199916646e-01 8.880154036712700760e-01 1.127952738044922576e+00 -1.944434157135905006e-01 -2.471351243801352959e-01 1.045416825516955805e+00 -7.787951878834619146e-01 -3.628317653915730800e-01 -8.861913336926969739e-03 -4.023679140435301727e-01 -9.858565501462657199e-01 -2.292714948873552649e-01 3.450821693621907160e-01 -1.574200696271266464e+00 -7.260414381773344639e-01 1.539244237399571613e+00 6.148270556947406096e-01 1.786620347823687283e+00 -2.897905482947136790e-01 1.142254667544970959e+00 2.269620471279782670e-01 -1.722904009661876179e+00 2.626899895036154842e+00 6.895251496263339330e-01 5.935254319823041885e-02 5.772929213815769511e-01 2.814671050347520853e-01 -1.683830843682907252e+00 1.450691630216032202e-01 7.122370802893094321e-01 -8.623593794084619679e-01 7.641086977240864053e-01 7.923582211577023804e-01 -1.249942925197578880e+00 1.508534761680219383e+00 -1.587296076164566028e+00 3.025177313879134355e-01 -2.288363503567748758e+00 -2.372888294216736749e-01 -1.050773787294772221e+00 9.862851357162613075e-01 2.975368106224426934e-01 -2.491795073681034312e-02 -5.660531760436010584e-01 3.520653280473348135e-01 3.305081987643011532e-01 1.418844055248632996e+00 9.019236291973652397e-01 -3.502206077690327990e-01 -5.750707219949554583e-01 -1.044685927911362056e+00 1.312626982087136129e+00 1.194641970179637219e-01 5.344907988457142656e-01 -3.275837087733857178e-01 -3.089768107607878539e-02 1.529914242458445317e+00 2.450473855035592563e-01 1.235912746614262619e-01 7.683740569186257030e-01 1.116122639204239153e+00 -1.018060038836580139e+00 1.486237837060137235e+00 -3.335231633843726562e-01 -5.907428455904681353e-02 3.904452620655645689e-01 -7.361153697645613780e-01 1.524318202759958440e+00 -7.761132710150078218e-01 3.501478032915251171e-01 2.070094942815713157e+00 1.146282093665548452e+00 1.860350114816790024e-01 6.958952458796141549e-01 -1.186263984778790803e+00 3.664199521176585983e-01 -3.804994622310706731e-01 -8.119234410470639318e-01 -1.532310588626830006e+00 -7.954312770513082276e-01 6.995020128046718355e-01 -5.460839996476756220e-01 -9.797914781184462463e-01 -3.236085664107037248e-03 4.753161794181276489e-02 4.586708910007887725e-03 3.071196213208673975e-01 1.168560906032709346e+00 1.019730847725968115e+00 -6.776913647697493936e-02 -4.236745720502324564e-02 1.020808793622911548e+00 -1.761393120980365934e+00 4.947387392444818621e-01 1.042348084708326628e+00 2.184087200621508129e-01 -7.534658549861960042e-01 -1.177055063597592710e+00 5.974556516996916145e-01 1.518369414872458245e+00 6.325218952314647369e-01 1.305959873895400358e+00 6.401177937197470857e-01 -2.616692708681458979e-01 7.433565349340762185e-02 1.211053160941398810e+00 1.902477375165456897e+00 -6.886443110371006648e-01 -6.275887470658140233e-01 9.128521474618845888e-01 1.116375621220418113e+00 2.008414222970927199e+00 -6.428267292339588934e-01 4.985568574885680948e-01 8.776170050359269892e-01 5.147210297542416102e-01 1.691065984617369011e+00 -1.134793145318752083e+00 1.970674290584913058e+00 2.867415679601097889e+00 1.445846439275743744e+00 2.095280981462625647e+00 1.005834643922323801e+00 6.388310718591392323e-01 4.700645738759959835e-01 8.973557547201445050e-01 2.534183237329925120e+00 3.329267099330567081e+00 2.829435184413120030e+00 2.403029077911872591e+00 1.482745271132102305e+00 7.165782678801588812e-01 2.266698549222182280e+00 3.847793601921416506e-01 -1.923322917125006026e-01 7.770176032423852241e-01 1.651324502437783170e+00 1.656712134720430329e+00 3.195654551703259738e+00 2.031688996348000487e+00 8.331580404279373964e-01 7.661432207621009516e-01 7.321823471817419104e-01 1.683035963967791870e+00 2.308019595379438460e+00 2.525126418463523148e+00 3.056671925796465406e+00 1.970299433469400174e+00 1.649580430820841492e+00 1.585219115870758921e+00 3.002456362373833620e+00 4.100879925141473592e+00 3.474614661133954119e+00 3.194907277278765445e+00 2.862068262554376297e+00 2.489939622946226727e+00 2.057116501667833219e+00 4.133823932498676967e+00 3.200575967773088948e+00 2.015329449479174695e+00 3.710677367871043408e+00 4.300922833932417255e+00 4.180430325147081128e+00 3.340985795479068710e+00 1.868923962655290705e+00 2.921895381943922398e+00 2.021566906588243118e+00 3.627927190920623879e+00 2.461453759411837527e+00 2.961380649964667988e+00 4.470618693886261319e+00 4.007541855230365435e+00 3.224260568397654847e+00 4.336402919959343905e+00 3.687806391308078524e+00 2.701510561971081525e+00 3.736519344777291085e+00 1.580816237159671900e+00 3.102019780050732756e+00 2.254363217227549399e+00 3.090589191540707326e+00 4.065655546841822066e+00 2.526561714012938609e+00 5.104526406953195483e+00 3.660109626285672491e+00 3.101372835364426983e+00 2.471073298713386102e+00 2.525054120469159891e+00 3.816993065079286929e+00 2.165426418084557714e+00 1.348429743126063229e+00 6.260941403505707825e+00 5.737168415022932955e+00 6.564876742980030322e+00 6.760583101545614149e+00 4.240451595394679529e+00 6.308787885611490509e+00 5.335049982488720310e+00 3.214694067772241315e+00 5.791036739820391688e+00 5.869100455021809104e+00 5.085776435308983601e+00 6.374056737251747151e+00 5.173949103608626032e+00 5.467175590724797196e+00 4.744570902904021281e+00 4.821264520110661422e+00 5.300412749209981733e+00 3.394339595946928689e+00 4.607570309104573880e+00 5.076727200024849118e+00 5.773673452347693136e+00 5.062892790487020456e+00 4.678005147256661722e+00 7.422742907953818303e+00 4.327484033843269629e+00 4.958736211878571609e+00 6.577733883356913225e+00 4.404000197332329947e+00 5.068160918194185349e+00 6.022151995618431286e+00 3.927707318300721617e+00 4.618567707576359815e+00 6.948386137159181075e+00 7.581731309626389859e+00 5.143794319837954987e+00 6.491414057112658398e+00 6.552363289004553337e+00 7.937562923236892942e+00 7.974152474352399267e+00 7.695331747669786004e+00 7.992377536466689136e+00 7.609498077778706460e+00 6.807000684467523044e+00 6.020397466489687766e+00 6.529302635196854609e+00 8.827739485887656556e+00 8.011305177001514011e+00 9.520232735116335832e+00 9.167352892033560963e+00 1.106051303397373253e+01 9.065822455173154992e+00 6.084706509161670773e+00 7.666794670389955435e+00 6.175678536948963071e+00 8.254228955176939664e+00 6.830164314455222652e+00 6.908355441056148294e+00 7.445485888540680719e+00 8.553370215689023226e+00 8.132823198675422915e+00 8.410638111722191113e+00 9.666314332556487088e+00 9.345074096594453650e+00 8.203424996009564651e+00 1.074944061622556823e+01 9.307924361335674135e+00 8.123076752344902118e+00 1.060250433104577894e+01 1.061351912680671639e+01 1.092498602261804486e+01 1.172643317460060075e+01 1.074035984647969855e+01 1.166742394990643561e+01 1.097905975615786112e+01 9.178326529939626610e+00 1.138789521805448501e+01 1.006944419509008704e+01 9.901116778722325762e+00 1.250647471101398267e+01 1.045745567181727509e+01 9.313135470616124678e+00 8.389717524048435848e+00 8.311927501164394272e+00 8.677302301386013994e+00 7.782939737631021870e+00 9.985375722070338966e+00 8.522664294888182113e+00 9.513097492513804099e+00 9.303328269464772760e+00 9.634685962442127050e+00 1.023902115712196448e+01 8.795260504149808867e+00 8.993265123761993607e+00 1.237277548469243449e+01 9.671015583627012191e+00 1.036641785765620938e+01 1.003800973832218268e+01 1.135442006309487262e+01 9.248803383709070403e+00 9.155281202584216516e+00 1.076794337181337724e+01 9.784327596314893682e+00 1.022237384802362392e+01 1.025101003369628572e+01 7.329240818027851212e+00 1.189309231655703769e+01 9.545230496950775745e+00 9.290719652807442941e+00 1.033315865194206751e+01 7.648448278649238929e+00 9.104470006915168057e+00 1.045821043592209065e+01 9.531690439485997146e+00 9.793286113207688715e+00 1.047005648835265923e+01 9.754068487002124144e+00 1.126807952543020441e+01 1.017068846789232062e+01 1.027910823009493235e+01 1.085265265973954030e+01 1.134395313683280193e+01 1.237426391022979466e+01 1.000761981202975015e+01 1.155288859341416874e+01 1.070040668518264049e+01 1.102404950910193726e+01 1.096248095655967347e+01 1.064275206831144693e+01 1.157776318996401699e+01 1.192382328654700174e+01 1.010450537783987279e+01 1.027995971006736831e+01 1.211833079141924152e+01 1.170591120291715193e+01 1.128218539640982065e+01 1.156163268060121574e+01 9.447967266558057631e+00 9.617081157213743126e+00 9.349204058938212825e+00 1.090396513554683366e+01 9.432254824861397324e+00 1.050391913302004632e+01 7.931789387514117884e+00 9.960017771319604307e+00 1.008046808182641740e+01 1.070090344073349442e+01 1.169107387169954215e+01 1.045254645773498758e+01 1.115438780424807597e+01 9.499273227737765168e+00 1.143452758049882334e+01 1.047014615385060843e+01 9.077801830659216975e+00 1.148034877995406333e+01 8.691906906939594890e+00 9.675320897506297868e+00 1.051466671228263472e+01 9.754267076487980859e+00 1.130127341909890504e+01 1.096535904152523422e+01 9.568614848788614680e+00 1.081510083989112125e+01 9.268720358374148205e+00 1.072058392449601882e+01 1.155024572249834769e+01 1.023873419400861273e+01 1.084167168629634403e+01 1.118324690811445699e+01 1.127011942579630954e+01 1.207753105609960720e+01 1.184707621805886291e+01 1.103843641623780059e+01 1.301377214170371310e+01 1.152319657555412746e+01 1.338920005108558442e+01 1.079521181352676429e+01 1.118394931852904151e+01 1.284285712029891080e+01 1.280544550014450955e+01 1.299264368270960546e+01 1.347553312926918778e+01 1.173531544922584757e+01 1.388537687100720674e+01 1.439569953436866356e+01 1.363497249000274181e+01 1.337904356666764016e+01 1.434166933383693276e+01 1.446378176422996198e+01 1.361628216963496385e+01 1.371622596501808644e+01 1.466765031977594447e+01 1.254677666272324288e+01 1.441240808786381855e+01 1.641092828329459508e+01 1.597955366603631866e+01 1.377983533525354964e+01 1.508148657596106368e+01 1.647671679837477043e+01 1.627130293754856183e+01 1.597287327823882919e+01 1.389098662812949847e+01 1.632009447530668922e+01 1.360444500228013176e+01 1.594121291321531864e+01 1.494660403469192822e+01 1.563588316022985936e+01 1.698165903580145297e+01 1.501436467558133181e+01 1.640651762909772060e+01 1.569035725959806093e+01 1.678380754784881645e+01 1.784207919103525342e+01 1.603934761117808350e+01 1.635120249690437788e+01 1.746969884537472595e+01 1.612905571730372500e+01 1.545663760544893428e+01 1.556396802379632405e+01 1.438244749812213286e+01 1.501232337712632869e+01 1.876927596616674521e+01 1.462214182120084871e+01 1.596276484371526827e+01 1.520536578358450264e+01 1.516665203030926889e+01 1.754320837122413934e+01 1.496766966091528950e+01 1.683750948477446485e+01 1.803096686284876071e+01 1.897867668203227254e+01 1.728961221808268789e+01 1.742426693098661517e+01 1.856872287828646506e+01 1.702074997552855962e+01 1.416032679600567512e+01 1.746551012082652576e+01 1.486009804780994159e+01 1.839516465321036875e+01 1.729660475482121740e+01 1.872498034401935030e+01 1.829166314663920190e+01 1.698479133185359657e+01 1.782385088771555459e+01 1.690200605929998545e+01 1.768713037734013227e+01 1.575467038574808853e+01 2.093120219847182639e+01 1.979650996409252528e+01 1.990782753733068589e+01 1.794869206882997403e+01 1.733820209828634518e+01 1.855740160368621972e+01 1.926106347668786256e+01 2.011669582264363143e+01 1.721064124876287593e+01 2.129567236348921000e+01 1.905196121141361942e+01 2.107867781606442392e+01 1.964442378012270041e+01 1.811213157754295722e+01 1.910200092373113989e+01 1.983821756032101646e+01 1.989869257890566701e+01 2.044835569546938814e+01 1.995415585455608820e+01 1.993935214013624702e+01 2.142703981965267346e+01 2.163410991466310307e+01 2.091878750398621634e+01 1.994170445207062770e+01 1.863754377460265488e+01 2.008666413005041562e+01 2.033549181866450084e+01 1.936794842621404911e+01 2.085206586605916712e+01 2.051301772315268224e+01 2.014420223565287671e+01 2.124811131026591582e+01 1.891675587684947502e+01 1.947623127486014027e+01 2.153596131305114980e+01 2.219702864737082848e+01 2.150099813690369643e+01 2.289875503245076871e+01 2.033470210966259728e+01 2.312785383930791738e+01 2.181511070106591177e+01 2.223936261525243552e+01 2.395527467487509909e+01 2.272714923305617063e+01 2.264701574053599487e+01 2.272576933351495754e+01 2.317886290091204415e+01 2.284589827950555829e+01 2.294667875110022948e+01 2.162546469991172060e+01 2.209631048200087022e+01 2.092617622320550552e+01 2.097695413726168212e+01 2.333191902346464985e+01 2.287990275878088298e+01 2.281503605492734366e+01 2.404695236310520912e+01 2.253214636546499960e+01 2.183480913275372259e+01 2.383068615417261071e+01 2.324211971990226644e+01 2.280634286048788084e+01 2.335569722494919986e+01 2.188606408481201981e+01 2.115288081634975725e+01 2.220559358360680235e+01 2.151921901807408233e+01 2.233710320654487091e+01 2.333932566544093845e+01 2.368461469777204798e+01 2.134207761827219940e+01 2.087129788639589734e+01 2.192082123583428199e+01 2.076261168847219807e+01 2.272833355123457366e+01 2.096020001856553350e+01 2.365667438086745378e+01 2.182099538782448178e+01 2.374171717481437227e+01 2.185492186649116064e+01 2.111660610752381473e+01 2.153940690424153459e+01 2.325266541315219726e+01 2.299970022485167576e+01 2.206186429908056112e+01 2.265429742314747230e+01 2.454252325573362370e+01 2.191632635914609750e+01 2.209205646886789864e+01 2.183391467051721690e+01 2.253491551360172096e+01 1.955107077548536054e+01 2.260938089684656305e+01 2.377973057751508534e+01 2.216847760645435983e+01 2.327643613217122009e+01 2.057047342482445629e+01 2.131680092279400185e+01 2.248724063650777794e+01 2.099347315926192437e+01 2.147230355407779001e+01 2.221261298204515811e+01 2.185228228987478616e+01 2.074797621815841708e+01 2.038971320228449002e+01 2.306719344561989971e+01 2.148199151394394235e+01 2.121040722544463364e+01 2.066910916185004865e+01 2.237091969732762209e+01 2.169106301084083199e+01 2.381488320230975120e+01 2.311682576694293800e+01 2.452732631278856701e+01 2.225439452247809413e+01 2.370999545644831130e+01 2.299845227850784468e+01 2.317793761865884505e+01 2.538944483104089400e+01 2.377142434852140696e+01 2.465230109327019647e+01 2.502657218615861723e+01 2.287723149338907547e+01 2.531463813543602726e+01 2.365701564596138695e+01 2.280450575717131301e+01 2.506356111058257596e+01 2.507618849798587135e+01 2.451559826999976366e+01 2.652429743834056097e+01 2.585101387488251845e+01 2.461115802675669073e+01 2.534337623585738086e+01 2.593115904582413478e+01 2.372051868682815723e+01 2.459510861830905171e+01 2.638352131105891019e+01 2.564433799161952976e+01 2.590797205604033238e+01 2.620104947148766072e+01 2.905784975524685620e+01 2.820726858707637064e+01 2.702974501885054437e+01 2.445982757528146578e+01 2.726169574843385135e+01 2.786027523167308217e+01 2.823451419004091889e+01 2.760292069422044037e+01 2.590499759623933329e+01 2.794937599700444153e+01 2.873073952657618690e+01 2.718895494917714473e+01 2.864065175585144019e+01 2.796783095070734149e+01 2.755420488687155256e+01 2.597945155987709498e+01 2.706795249439835516e+01 2.525132001532196213e+01 2.750557446410065054e+01 2.741338969252212365e+01 2.653316533915749886e+01 2.832103549109687890e+01 2.905126376256812648e+01 3.033547040332615197e+01 2.810674840070391767e+01 2.753464477856498505e+01 2.774988455466831994e+01 2.861595959318097115e+01 2.932007494970762451e+01 2.782968389177694490e+01 2.681991027235474334e+01 2.655121745394606592e+01 2.767362571545957195e+01 2.826882050181520611e+01 2.929267710595073382e+01 2.696832844365972193e+01 2.714652346113354753e+01 2.936978402008260147e+01 2.609176198106636591e+01 2.799034708920105530e+01 2.604721662372044122e+01 2.549219217070736221e+01 2.597323783004793540e+01 2.818969044907721866e+01 2.646960932264260435e+01 2.680170878256797806e+01 2.553261785059629574e+01 2.471316424447333304e+01 2.727789102943306432e+01 2.642390885802827682e+01 2.690093925685586740e+01 2.761687890363344877e+01 2.508698359231177122e+01 2.646294884246342960e+01 2.710642694570596944e+01 2.687307172579662407e+01 2.619011600377598015e+01 2.734731900695612339e+01 2.699670357738215287e+01 2.678938330097498977e+01 2.715927157529279512e+01 2.683891173906512151e+01 2.774812563107502328e+01 2.834339279637445941e+01 2.805687338896185423e+01 2.538141631823740596e+01 2.725439571749356915e+01 2.663182385128143537e+01 2.866772614621049797e+01 2.873501113154425468e+01 3.010418966728236256e+01 2.761974296550046049e+01 2.762426917537611359e+01 2.762765116731658921e+01 2.889412605058850758e+01 2.860077553775179737e+01 2.642306669799387109e+01 2.814387304953604740e+01 2.822855253769563433e+01 2.800391536202863207e+01 2.851217649899062678e+01 2.876953616520336610e+01 2.916318586802189472e+01 2.992868427568680190e+01 2.929149493708262497e+01 3.028811921183790190e+01 3.145064594972274463e+01 2.971027854184795558e+01 3.041143380724619405e+01 2.917432988252825865e+01 3.096824590626674123e+01 2.932328472020948595e+01 2.953676676785757849e+01 2.925916372499535711e+01 2.887733501847532125e+01 2.998992676799100821e+01 3.034500315579028040e+01 3.006522225879333732e+01 3.146530502612840863e+01 3.216251392492725358e+01 3.040034513793474957e+01 3.143579942849768116e+01 3.068656740348853873e+01 3.246696651651311782e+01 3.052288008439991529e+01 3.212238642652946652e+01 2.981121753069486857e+01 3.251214458118175088e+01 3.315518537617341366e+01 3.023899371685612181e+01 3.072985530770162299e+01 3.236570906266587855e+01 3.256618806228645013e+01 3.073330550932845284e+01 3.019417512094376477e+01 3.093576223745760245e+01 3.198773112097199345e+01 3.059672967608819505e+01 3.170721740796768628e+01 3.066615541617393248e+01 2.898184588498839531e+01 3.270042033443573359e+01 2.987018689433237029e+01 3.078767308780946266e+01 3.225978343549387972e+01 3.107753794146719883e+01 3.239283956181096613e+01 3.146379161932747337e+01 3.279369811219687136e+01 3.124164834513519651e+01 3.166025767791626322e+01 3.198727573319053974e+01 3.025127515805960243e+01 3.082007148719966949e+01 3.348564863643934331e+01 3.483522722343918332e+01 3.139002232354883404e+01 3.225253607490439833e+01 3.287969773525682626e+01 2.963596831218223926e+01 3.306930439290222523e+01 3.257376775065583274e+01 3.240572018115856423e+01 3.190165601893591685e+01 3.213947311661155481e+01 3.545620100280297038e+01 3.402860626499690966e+01 3.169505666706619706e+01 3.396951851921338061e+01 3.168835530476486895e+01 2.986860791796145875e+01 3.188776590692011226e+01 3.126985297677146036e+01 3.354547645536518985e+01 3.313677431417627162e+01 3.400364001357645805e+01 3.091651792657074438e+01 3.181071826713149164e+01 3.197260857755616925e+01 3.549667003490577599e+01 3.214666651549489984e+01 3.436247969694132820e+01 3.250036412668592334e+01 3.253348844980810384e+01 3.361586498780555843e+01 3.204207176323550499e+01 3.397217878700980975e+01 3.272463966739969266e+01 3.479769227155823330e+01 3.362610626399571601e+01 3.315010385522700886e+01 3.307623454672363295e+01 3.156829619374152074e+01 3.388680640208173145e+01 3.250477535407848251e+01 3.184613379857434978e+01 3.341012322580556315e+01 3.266185813702590934e+01 3.324908510130050843e+01 3.271216122297084183e+01 3.207883518710178805e+01 3.256285046773709979e+01 3.226492819090512398e+01 3.263610430854035371e+01 3.122105174314325993e+01 3.293221660312234889e+01 3.448482503916482500e+01 3.291329719912921803e+01 3.214978671890061435e+01 3.418822969329843176e+01 3.329261185878823426e+01 3.599484072112559119e+01 3.558090197514032127e+01 3.349712926213492636e+01 3.129743359044606521e+01 3.182571947199329543e+01 3.450956764986931802e+01 3.376275541831292060e+01 3.334093697501774045e+01 3.192470929330437812e+01 3.273502218675452013e+01 3.565480646115602070e+01 3.456744876821185386e+01 3.504272016185522176e+01 3.283447022078394895e+01 3.217315683688435968e+01 3.151682190938514339e+01 3.453094413783803418e+01 3.483308408080782215e+01 3.332574165022975166e+01 3.445929982835389893e+01 3.179018317604770161e+01 3.146355759603973468e+01 3.404668924330546531e+01 3.407677646893069578e+01 3.503666919397377200e+01 3.409635174090738019e+01 3.561321182709298938e+01 3.374378792080958789e+01 3.579991706968105092e+01 3.467530892336849746e+01 3.582566308744377181e+01 3.531868302297079509e+01 3.666970227879651389e+01 3.679359116458446977e+01 3.670585767180040193e+01 3.489395884151507943e+01 3.645389004847427117e+01 3.651273085060070400e+01 3.684240822451930342e+01 3.774713841399670855e+01 3.832575329056706437e+01 3.878924988589758982e+01 3.731923630995818542e+01 3.852524712463574019e+01 3.783512134989567244e+01 3.794018699580916376e+01 3.768887633732978770e+01 3.781800515732546586e+01 3.756297229509175395e+01 3.814615243360041319e+01 3.865947850060543800e+01 3.738437058419807357e+01 3.613854639134773095e+01 3.757243642662843541e+01 4.032471503177418271e+01 4.059316828449990311e+01 3.582723495039280692e+01 3.843796819897291783e+01 3.888485967780563612e+01 3.853031562741362137e+01 3.558328313814806876e+01 3.667189236340922065e+01 3.719834961784304284e+01 3.427993864413628700e+01 3.970104839007713338e+01 3.595031363240565270e+01 3.856923640753896620e+01 3.705085938546547908e+01 3.454573029833581188e+01 3.658014243927757292e+01 3.770612425008698665e+01 3.817429566693402165e+01 3.619170521589899892e+01 3.738281520672381220e+01 3.586669778239414086e+01 3.830291094401851382e+01 3.706306116349851010e+01 3.654066624518823403e+01 3.716766696256120639e+01 3.920914278296712752e+01 3.454024193672499621e+01 3.598732392805172253e+01 3.563424452142024990e+01 3.608781835104301905e+01 3.378833258329406419e+01 3.605358124638065931e+01 3.848590485446367637e+01 3.699256975917334245e+01 3.422516212696883287e+01 3.615222635693259434e+01 3.613819076951818232e+01 3.561140616942673631e+01 3.536802982312318022e+01 3.765511721014464541e+01 3.657805719920123977e+01 3.556772576640204164e+01 3.718625755682027290e+01 3.520409762216113592e+01 3.813796929734826335e+01 3.506147014717588917e+01 3.686197195647284985e+01 3.668983974551132121e+01 3.727632053111621957e+01 3.900745045592809390e+01 3.573360412775017636e+01 3.680008901529276244e+01 3.609928660116138133e+01 3.775515757776316406e+01 3.646281383352879857e+01 3.781685462059353853e+01 3.486778390378433556e+01 3.648654465892614240e+01 3.576137560309553010e+01 3.839607483610745220e+01 3.718320084450033391e+01 3.606971115903515823e+01 3.720596206480436052e+01 3.697149124023729172e+01 3.398081045597768934e+01 3.254411088601477076e+01 3.457454919539897986e+01 3.594658653888194522e+01 3.463522052416141150e+01 3.380155694007144263e+01 3.335492035388124776e+01 3.106609963964417176e+01 3.417441288110031650e+01 3.524852837784046500e+01 3.494571476608378902e+01 3.459034403949415548e+01 3.457234270114995667e+01 3.594622497145746109e+01 3.425893011022135681e+01 3.566137022141463575e+01 3.430764483062513648e+01 3.277688534607993631e+01 3.460616575388041838e+01 3.325162205603796650e+01 3.454010337432141142e+01 3.559091882588971600e+01 3.710826094947737630e+01 3.392084894191199851e+01 3.371801001635793682e+01 3.581362644175975163e+01 3.501261841593741764e+01 3.490345097929314733e+01 3.571390362400848062e+01 3.538411576430153360e+01 3.658563169174285434e+01 3.595195853867734570e+01 3.681601905403809383e+01 3.446022133255829800e+01 3.684842682329097840e+01 3.626759934287476028e+01 3.684671847492161589e+01 3.678958243511859649e+01 3.443498120032000998e+01 3.656362313889398052e+01 3.580740242736358425e+01 3.596259467758184059e+01 3.539488669166712498e+01 3.616213190644020159e+01 3.695133815166968816e+01 3.638161931652826553e+01 3.505198482549316452e+01 3.644760827894153721e+01 3.722856674505410268e+01 3.572497647678486743e+01 3.540757589262928917e+01 3.623806060282210950e+01 3.428518459423461451e+01 3.614912926308397090e+01 3.624189213209245253e+01 3.422979380358402324e+01 3.762185360850959626e+01 3.467012269341435626e+01 3.570306352608255196e+01 3.548323106919380621e+01 3.683041048300177067e+01 3.583301229140436561e+01 3.692445600313746468e+01 3.687050553804186848e+01 3.759594180169766986e+01 3.711043686326590318e+01 3.427815439490875349e+01 3.582079096498728887e+01 3.579746801191292604e+01 3.591204109588817062e+01 3.723943561982697048e+01 3.408657621570756646e+01 3.456150874748473711e+01 3.705162179077780138e+01 3.722985314098984588e+01 3.513170167681932554e+01 3.552432037792365804e+01 3.388306818887413385e+01 3.468870026961143083e+01 3.590970106651488436e+01 3.698395132542491837e+01 3.529589500564341620e+01 3.645246221247108309e+01 3.697836411763692865e+01 3.614922294572791373e+01 3.760882716448409013e+01 3.583064003382583707e+01 3.919067142025446771e+01 3.747272311998923300e+01 4.031489769531385292e+01 3.819539718395202499e+01 3.772827281047904080e+01 4.034304936080125970e+01 4.137333033021551643e+01 3.887664711312825006e+01 3.953315365163823003e+01 4.110663935132487268e+01 4.072755499444156158e+01 4.142214465933071210e+01 4.202786988318450057e+01 4.057327632060162159e+01 4.123336740578422166e+01 3.998926339122039764e+01 4.144846613328960672e+01 3.961383158799183235e+01 4.328101410697531293e+01 4.175973537518600409e+01 4.336629031933090062e+01 4.008670943444806767e+01 4.499172256013526550e+01 4.337203744827208851e+01 4.286371439654256221e+01 4.551086232688881950e+01 4.505729566437864264e+01 4.405273459414500081e+01 4.593904651258849725e+01 4.617383036499114013e+01 4.645780698377541285e+01 4.496774020754134682e+01 4.283395160101397892e+01 4.357010865992241122e+01 4.530501761479398937e+01 4.691124029509722959e+01 4.288029354428369544e+01 4.569671061434122095e+01 4.521189675228192328e+01 4.536695563780936169e+01 4.378911827900277842e+01 4.601828066150475394e+01 4.594678039254930013e+01 4.752780805037311040e+01 4.558576083604275908e+01 4.537024735605378112e+01 4.413125945096034286e+01 4.421878640199170718e+01 4.692616403290879390e+01 4.601128226344479799e+01 4.429565252368359296e+01 4.478383440115969449e+01 4.958305086190367916e+01 4.594748509098022993e+01 4.763995905563832167e+01 4.754364853697346405e+01 4.766356477616879772e+01 4.817400713310593829e+01 4.738512644663340723e+01 4.665637624611979817e+01 4.775872111073893933e+01 4.733351514700665774e+01 4.809931365671544512e+01 4.800373744329930759e+01 4.826357153967882851e+01 4.661953295689350796e+01 4.906563549223176324e+01 4.446985617586405226e+01 4.784702691264563867e+01 4.976724326049131975e+01 4.941287289586055209e+01 4.649533720856947383e+01 5.136805622845987784e+01 4.715193672966421445e+01 4.868899125395563487e+01 4.967885407195141312e+01 4.757258985773426474e+01 5.104891249648102303e+01 4.681220992784533053e+01 4.733129368106774137e+01 4.840349715560893884e+01 4.710349484537539411e+01 4.873530000847119226e+01 4.685442970439682853e+01 4.780578877099308244e+01 4.638530874549380911e+01 4.708801830159924151e+01 4.914346755610124262e+01 4.692645999886370589e+01 4.937142144167317781e+01 4.945897995386061297e+01 4.949844441977998599e+01 5.129489626440403072e+01 4.802103948011861689e+01 4.839480277512188167e+01 5.159931790464462864e+01 4.918293978672211608e+01 4.853649817103485731e+01 4.911679255418601286e+01 4.800555899012770311e+01 4.929432005177159937e+01 4.991013580017678919e+01 4.488807146763585365e+01 4.510590206373578326e+01 4.850288469756431198e+01 4.606667653443048494e+01 4.938945508005826923e+01 4.982519985901780046e+01 4.641977622848031615e+01 4.913386808013238749e+01 4.782794702587754188e+01 4.917638561697881272e+01 4.940535402501146223e+01 4.772325221015606900e+01 4.945604908907703390e+01 4.636012035733375569e+01 4.803257833253616127e+01 4.659517419102262892e+01 4.801908834555720773e+01 4.769448325004436384e+01 4.829584656355005734e+01 4.603318707684675815e+01 4.602222202556451691e+01 4.773043178464696012e+01 4.560429356816376156e+01 4.500904000696206708e+01 4.687391364000136207e+01 4.660829793010097433e+01 4.699056841500812709e+01 4.954509388840386208e+01 4.796364820134480311e+01 4.808747578517817800e+01 4.839537480886245646e+01 4.673740091436905431e+01 4.598965404483187314e+01 4.836361506509197739e+01 4.738186597841818326e+01 4.888413406317484800e+01 4.759663651729403711e+01 4.778696848270649866e+01 4.883636392411862914e+01 4.842392274651431450e+01 4.945472264362409476e+01 5.012162533399273201e+01 4.817248381347916819e+01 4.856752837312070170e+01 4.719135245200979512e+01 4.843477392396606263e+01 5.014712440721371678e+01 5.058123013849895244e+01 4.888975910171937755e+01 4.848160562698605247e+01 4.808801435719501427e+01 4.966135148968839985e+01 4.868502334790958486e+01 4.896873940865766173e+01 5.244759593849425272e+01 4.867942436786324834e+01 4.855436151542871670e+01 5.077361854045334866e+01 4.745020936537823530e+01 5.053827642171239631e+01 5.037842990741764027e+01 5.000405187851981026e+01 5.043703839456426863e+01 5.204799810888759737e+01 5.406659698266815184e+01 5.303347601143669721e+01 5.161912948827718850e+01 5.019668026465213018e+01 5.109573281910530085e+01 5.224695677143579786e+01 5.367873349919342729e+01 4.984689793723704554e+01 5.202925814957996664e+01 4.978716458351101437e+01 5.016538432454270691e+01 5.328496401930097193e+01 5.132586305486040601e+01 5.354424312111975581e+01 4.941347917339003715e+01 4.837176054395445135e+01 5.130733857591358316e+01 4.955168070901166999e+01 4.931279274530375289e+01 5.186074046422766770e+01 5.315010636086092433e+01 5.057839887013497560e+01 5.166477722007742557e+01 5.093570079376804927e+01 5.241286268490619449e+01 4.860666699519235578e+01 5.018313301719111053e+01 5.398247957592204216e+01 5.111528650184323652e+01 5.081276868551810111e+01 4.998093497103625538e+01 5.016856857835622208e+01 5.061164891149201850e+01 5.124574316182143718e+01 4.992725082821483085e+01 4.956234318719028664e+01 5.296330934707808069e+01 4.989348663004246731e+01 5.155466263739936039e+01 5.284307209445566400e+01 5.037690758234685973e+01 5.030996344367303408e+01 5.445583336011402054e+01 5.104668161452794806e+01 5.542375030260197377e+01 5.205568136301732807e+01 5.323933838168125021e+01 5.336861005740659181e+01 5.488519614293619497e+01 5.208818412499235251e+01 5.248236250614077392e+01 5.353723610765872820e+01 5.278989277630679311e+01 5.181505343823393162e+01 5.212221652152960161e+01 5.297942822096286619e+01 5.095281495192367771e+01 5.193353199791076236e+01 5.217033049781485943e+01 5.218533045549688154e+01 5.471849512045369579e+01 4.905641994696649277e+01 5.312767812095310660e+01 5.225906069969040146e+01 5.425477497908129720e+01 5.306498649559001279e+01 5.216013868675811693e+01 4.965714663084695246e+01 5.420857011948363180e+01 5.470243049680042446e+01 5.398380946571723626e+01 5.212803004937424589e+01 5.441656194740771468e+01 5.389294932040694874e+01 5.256826101154397435e+01 5.292221870419446361e+01 5.207507710216465568e+01 5.421157277936038810e+01 5.278216085420732639e+01 5.296975295681101414e+01 5.536310810293042550e+01 5.330014613231360698e+01 5.553499666246801070e+01 5.072050384883723950e+01 5.187875005161604491e+01 5.443473810462938900e+01 5.227977678733027744e+01 5.335407884264473211e+01 5.429803229303633572e+01 5.419999760063128491e+01 5.274688030060116972e+01 5.377890369925479774e+01 5.590128606083349894e+01 5.311637064410340514e+01 5.577222478020339480e+01 5.452512512066600436e+01 5.349607634184486216e+01 5.600606839465788767e+01 5.336697542908633096e+01 5.091159002642014286e+01 5.340171555958968952e+01 5.259629446153769550e+01 5.425391770586577422e+01 5.448672049248985871e+01 5.383594970980639971e+01 5.412268115167734095e+01 5.237999955146931086e+01 5.386450456876721660e+01 5.452372355044872165e+01 5.125743410497015162e+01 5.048479095318110410e+01 5.301661071044686224e+01 5.320295175271138532e+01 5.156102819191418973e+01 5.262821100640835681e+01 5.205547981102986199e+01 4.976930369514011687e+01 5.326834251464612180e+01 5.172346290327309504e+01 5.162435017859426978e+01 5.186094329397151625e+01 5.422461314551205902e+01 5.582675216130900964e+01 5.388847968809608346e+01 5.336880136085628834e+01 5.562120830210414368e+01 5.557986513134370199e+01 5.158746421767736479e+01 5.396292435004170329e+01 5.620439492813012805e+01 5.583667974123490296e+01 5.342942720240470322e+01 5.498189964869212076e+01 5.535850519395421543e+01 5.634578179837544809e+01 5.319722374772711504e+01 5.363626007025343512e+01 5.471308535708857335e+01 5.104527669145000601e+01 5.370976996700207451e+01 5.488963051136092730e+01 5.329414873164486721e+01 5.399687951017655507e+01 5.413424392727509371e+01 5.392398305355499843e+01 5.389591594193294100e+01 5.334829941706348677e+01 5.503313158169356711e+01 5.358259093814070440e+01 5.541287297644315402e+01 5.184065411037138915e+01 5.073339882672962631e+01 5.199147871222898942e+01 5.461374807628266126e+01 5.251587690535605191e+01 5.034282035015562684e+01 5.181716178698158615e+01 5.231959063335188631e+01 5.160839736895104579e+01 5.298228004683647185e+01 5.136944238533232010e+01 5.536004523571496350e+01 5.587412802317388838e+01 5.531951708490410624e+01 5.422037794808074551e+01 5.256750196920594220e+01 5.271106503496111628e+01 5.461388168975148005e+01 5.325495328586781341e+01 5.332695536659339552e+01 5.467114549374943522e+01 5.311927489469741914e+01 5.282365925833072140e+01 5.147042476611925110e+01 5.195878521691754770e+01 5.528968582566712797e+01 5.363929812831060673e+01 5.503597607313164275e+01 5.631624560902820775e+01 5.514383288720657816e+01 5.540959378988983275e+01 5.613193395718683121e+01 5.421263351034991018e+01 5.511969968068369496e+01 5.600019852755211502e+01 5.468775845803502733e+01 5.391257340379170415e+01 5.386485917112602806e+01 5.439881821384516059e+01 5.468147578557481125e+01 5.490095926665884463e+01 5.595902174434125698e+01 5.388726228525317197e+01 5.429446725534775453e+01 5.708323656276873947e+01 5.603947642746265956e+01 5.332068452962687388e+01 5.622192692650307322e+01 5.413697475147250060e+01 5.143648653919044023e+01 5.544145752607362709e+01 5.569731238023608455e+01 5.407107913664001586e+01 5.251930838944107904e+01 5.436932737590012010e+01 5.474825609426688544e+01 5.758170645204516802e+01 5.512543813557417138e+01 5.539447235943710268e+01 5.477577154377836877e+01 5.387510470405426588e+01 5.405757219492929977e+01 5.859128767332294530e+01 5.536688008841601061e+01 5.691772505686120809e+01 5.373831307711352423e+01 5.519494061898645043e+01 5.538790407590765597e+01 5.645838279266495618e+01 5.754462310948412096e+01 5.522409543773676432e+01 5.576513107469445174e+01 5.654308175763572564e+01 5.595161523542038395e+01 5.703610223482989738e+01 5.777634505865450620e+01 5.572661978877908950e+01 5.381553382008888775e+01 5.578449540164670850e+01 5.596878531269778279e+01 5.483055604367549307e+01 5.655434520675666477e+01 5.514955701930659870e+01 5.582895311809974004e+01 5.464046078726671851e+01 5.564118453465126635e+01 5.833771920336082673e+01 5.568616175702366888e+01 5.553356440056339949e+01 5.775865937853946974e+01 5.643615807007236640e+01 5.488546741810849738e+01 5.622539450610280909e+01 5.299887793521498480e+01 5.701695120537056738e+01 5.623854693218559220e+01 5.386270278189619631e+01 5.537221106628347655e+01 5.652285025282146336e+01 5.773703810259291203e+01 5.700558350269537300e+01 5.701190849276299133e+01 5.861835529380358878e+01 5.494468450639754309e+01 5.396521616228933738e+01 5.508372771303157833e+01 5.692707797306047723e+01 5.749257638541303095e+01 5.764349268600094689e+01 5.247169174571272521e+01 5.631686498409978014e+01 5.413799603026075147e+01 5.313779249253671111e+01 5.536645034744922356e+01 5.508735825541857878e+01 5.498737754261279775e+01 5.607950546315587559e+01 5.625716101495131483e+01 5.555366312516388660e+01 5.634149993324474792e+01 5.534921166424555850e+01 5.436231721160517338e+01 5.355005472788036514e+01 5.527283676278995728e+01 5.704185895423393760e+01 5.515954921105736730e+01 5.806223236605683979e+01 5.728691753060304848e+01 5.428416424679251406e+01 5.586821423636558137e+01 5.411998334592480830e+01 5.577298916434706655e+01 5.490660944483659023e+01 5.338222350836946362e+01 5.550299212450789810e+01 5.459134490870709300e+01 5.484060612315148120e+01 5.608248734168335403e+01 5.417875928426821730e+01 5.453357382361993899e+01 5.322250409868813392e+01 5.234888330315116889e+01 5.424803508350123593e+01 5.118301114140618324e+01 5.571985040116616261e+01 5.311469672033032197e+01 5.555650770709721087e+01 5.683816973597441091e+01 5.612350876439671055e+01 5.446342631345991947e+01 5.482802886012515131e+01 5.547545047849013145e+01 5.489685619698927610e+01 5.773476031078255488e+01 5.400555738716299459e+01 5.431929474766712218e+01 5.463506918438923066e+01 5.445133879560057721e+01 5.442008363669596349e+01 5.520925828189817963e+01 5.394058395846767695e+01 5.445501381919406469e+01 5.262790885805704733e+01 5.192574696148794544e+01 5.069926705043106807e+01 5.270690366180710384e+01 5.470430238593151273e+01 5.452133814762256492e+01 5.389164262697504881e+01 5.368769268620736312e+01 5.464492877280907379e+01 5.510616930131196511e+01 5.303196131148796866e+01 5.450029141828731838e+01 5.125868768875329096e+01 5.383793688516352205e+01 5.660264608661661612e+01 5.344056786555685790e+01 5.451865179326915722e+01 5.597575111612545129e+01 5.444157013021673208e+01 5.738532052559300212e+01 5.596454338911102866e+01 5.394765092006217344e+01 5.374623158352228103e+01 5.235347579489969405e+01 5.505627650514428950e+01 5.474626966065331146e+01 5.312630722499353908e+01 5.488242883927934912e+01 5.451292804012647508e+01 5.603614087925378584e+01 5.719530283864234121e+01 5.616410808216129880e+01 5.552368119352940568e+01 5.554516210149297706e+01 5.451755330765912078e+01 5.718712895398248719e+01 5.388673276717003091e+01 5.498145570225908330e+01 5.543305249192850681e+01 5.334409993232880964e+01 5.420013977880065426e+01 5.483190703492347495e+01 5.607640812502166483e+01 5.724341301537113225e+01 5.546304540532483429e+01 5.475919197078017930e+01 5.372198208051022306e+01 5.446485098637673161e+01 5.670821462685010772e+01 5.423403200060008800e+01 5.288084669833227025e+01 5.406574099178594395e+01 5.492793968204453137e+01 5.668253687081050884e+01 5.826779711322204491e+01 5.539401063907806844e+01 5.509879346037340042e+01 5.487649899197680980e+01 5.358285634546075471e+01 5.645461836844769010e+01 5.445844646989025506e+01 5.575368514402621400e+01 5.378640935662055256e+01 5.578317805481533753e+01 5.440619061441910276e+01 5.850371535877553697e+01 5.764900375842303504e+01 5.709382770849855149e+01 5.560378353102858995e+01 5.858719920144019966e+01 5.614977397017568705e+01 5.700570059519864685e+01 5.589889931301887316e+01 5.642089321744300179e+01 5.655345217787202472e+01 5.864954815589832293e+01 5.688429658007930101e+01 5.402713915809805201e+01 5.580857886291484959e+01 5.667757364528398512e+01 5.713253257766876914e+01 5.423711581787904379e+01 5.396320815747513677e+01 5.340477726510862766e+01 5.432599532671105891e+01 5.443865812627619505e+01 5.534149216513182523e+01 5.503858637467132553e+01 5.512771223064814308e+01 5.659974669783854040e+01 5.459735346428948333e+01 5.403903246558832052e+01 5.327129716113565649e+01 5.332725143448787719e+01 5.464436208998142774e+01 5.511257197697497645e+01 5.638178136015054065e+01 5.529767659017720405e+01 5.282860526955703051e+01 5.360910923178990828e+01 5.471609335151401154e+01 5.549061065534124282e+01 5.674867738598457123e+01 5.570629172229934056e+01 5.351651799639321183e+01 5.370280067739813035e+01 5.394810573041212365e+01 5.433865828860313485e+01 5.714904358749256374e+01 5.595632379350978169e+01 5.660638462053893250e+01 5.739839887443356758e+01 5.604327598837938496e+01 5.541680099501677859e+01 5.488170816804773011e+01 5.681410320723292529e+01 5.701417677450776011e+01 5.616376165921428054e+01 5.741941763897936823e+01 5.665847245391780973e+01 5.402319919019539896e+01 5.556826841374778070e+01 5.598795865000964511e+01 5.582736224045292062e+01 5.477346910066369645e+01 5.511841993423647068e+01 5.442144478872754831e+01 5.687778398440025285e+01 5.594058257656182320e+01 5.708754390496520870e+01 5.700032054043307994e+01 5.753172888544374075e+01 5.689772007834673673e+01 5.785053466843677938e+01 5.675542405727291850e+01 5.763445890760630164e+01 5.986999097907849432e+01 5.873371027241917375e+01 6.034024576602203638e+01 5.668933243440220338e+01 5.830104781305660566e+01 5.935747175124176778e+01 5.844409857087324411e+01 6.008382438457108776e+01 5.792493606212236301e+01 5.857486521802267987e+01 5.797967741188998048e+01 6.046092731958687239e+01 5.916955726616099298e+01 6.125078521026413370e+01 5.926152762715512523e+01 5.861412565357357352e+01 5.867959468221059183e+01 5.912642042516213792e+01 5.875436738376218671e+01 6.147824783049908604e+01 5.789617260746589267e+01 5.932299176759858028e+01 5.914710632215700059e+01 5.831139813373528114e+01 5.767528208045331439e+01 5.810912470747746283e+01 5.840436377005505619e+01 5.793505201539790050e+01 5.972101672401772277e+01 6.240381380034612135e+01 6.146896880964024490e+01 6.042016051134201149e+01 5.906684266141537165e+01 5.866507364360899857e+01 6.121345565993033944e+01 6.024551527328968348e+01 5.899255418774541226e+01 5.974171315032781848e+01 6.082695294123774943e+01 6.029515492807573906e+01 6.289372074906243881e+01 6.220020681036200472e+01 5.914435748889651734e+01 6.177660700092810231e+01 5.950610047487162291e+01 5.789113108482234793e+01 5.916770423078401819e+01 6.073763785340725718e+01 6.126398791336684724e+01 6.090417456977806410e+01 5.901726372684130695e+01 5.996215400547830399e+01 5.901283799272435004e+01 5.865547964480604293e+01 5.981345984357827916e+01 5.834861485257616920e+01 5.948684934294301740e+01 6.100641743528787231e+01 6.180578194358223243e+01 6.091720226463786503e+01 5.907370499205897119e+01 6.012213665840395294e+01 5.930347869554842077e+01 5.830414616442603659e+01 6.025600384076098948e+01 5.848297298082425755e+01 6.244751613894648301e+01 5.801796992284722876e+01 5.755823719807359140e+01 6.172304264629494952e+01 5.837540433981070720e+01 5.947978918349721766e+01 5.729604657117392463e+01 5.724664538227020216e+01 5.959142498666456333e+01 6.094129875218839487e+01 5.757579692804387150e+01 5.802055595015950473e+01 5.887181118824970838e+01 5.815127533104707425e+01 5.768336987183809583e+01 5.996930316497828528e+01 6.032115049610803226e+01 5.878724852356928210e+01 5.618011648590903206e+01 5.972638188837955653e+01 5.809718022344580390e+01 5.953364798555886495e+01 5.591264539168800951e+01 5.831402127768184585e+01 5.829849963835599169e+01 5.902458572000954007e+01 6.119639415110346903e+01 5.415203464538961953e+01 5.764883970852056194e+01 5.782138109460558439e+01 5.659824754752834508e+01 5.783021401102661230e+01 5.746540069539424422e+01 6.038919231739908611e+01 5.704432075345663122e+01 6.017065278096994518e+01 5.927654921942356481e+01 5.833985978980845033e+01 5.978439269126359790e+01 6.053995292233795311e+01 5.856166950223764189e+01 5.935421765450811904e+01 6.023053576945669363e+01 5.976873717290104793e+01 6.108453875610040740e+01 5.963121604788750574e+01 6.001370551092713157e+01 6.131311768721720767e+01 6.058287300735226921e+01 6.074606195783856322e+01 5.925499631645469378e+01 6.072385539810564836e+01 6.140077751743331191e+01 5.981129025161713031e+01 6.138265231741316086e+01 5.683233779977747702e+01 6.208193656614546541e+01 5.807806924488657785e+01 5.938362381374474808e+01 6.153387099258585380e+01 6.161035341012789246e+01 5.965976220681977793e+01 6.121779747202553779e+01 6.086496766415862680e+01 6.205354562913321814e+01 5.860387528602424112e+01 6.050961868480231232e+01 6.005972649892299842e+01 6.003541643538644479e+01 6.110233206251754723e+01 5.844912937066469283e+01 5.989969233466360521e+01 5.982842741784649121e+01 5.715917224890699799e+01 6.007842753455487639e+01 6.238669832274435834e+01 6.024180047131400073e+01 6.060661243761077088e+01 6.057669202014497500e+01 5.921978467870781060e+01 5.823814430914060125e+01 5.912886569341851839e+01 5.968223729967420610e+01 6.005636204064835226e+01 6.014098852655728678e+01 6.149737206861755112e+01 6.029576484614303666e+01 5.937241312659595138e+01 6.163888958537107499e+01 6.136235641498160476e+01 6.315212898139748177e+01 6.171907629161144371e+01 6.106385572187914335e+01 6.065042146637638609e+01 6.196870034303518082e+01 6.166143387764038408e+01 6.093529418510608764e+01 6.134928498213398740e+01 6.252895399177944569e+01 5.811509807048324205e+01 6.324604512253245758e+01 6.154058466844807640e+01 6.025975860211595148e+01 5.978188476709221533e+01 6.202284852142017257e+01 6.179854849567369968e+01 5.878083723965993102e+01 6.156870930321090185e+01 6.357337927482591766e+01 5.975012593995401033e+01 6.101235571787822209e+01 6.069861730447639303e+01 6.242829683984625433e+01 6.009700057461952838e+01 6.066064107143356665e+01 6.142385572798323778e+01 6.188002390978898148e+01 6.282148922265859881e+01 6.393055435374213147e+01 6.246468726331436727e+01 6.246218985312204808e+01 6.029526207497234225e+01 6.257676487283172406e+01 6.095059273170314640e+01 6.318186055263181800e+01 6.120852949134743426e+01 6.248937910594579392e+01 6.351038298201964238e+01 6.311971748686045203e+01 6.220525141893954668e+01 5.978226057214736500e+01 6.057607606934674749e+01 5.972338945499288343e+01 6.341713427964310057e+01 5.982394314621947018e+01 6.029692157673226660e+01 6.023132046592689903e+01 6.252210198629011018e+01 6.061334542046285634e+01 6.272016766207551086e+01 6.102121808937582870e+01 5.905603586903401236e+01 5.996988896683500059e+01 6.365072562491042163e+01 6.301770359843413161e+01 6.234159380748764079e+01 5.997442201049987887e+01 6.009842005867262316e+01 6.255979129511091941e+01 6.059995702618827096e+01 6.131483406223926380e+01 5.979522010191536907e+01 6.159538408174446289e+01 6.351426743606743486e+01 6.028083885751473048e+01 6.022709501418685818e+01 6.068080595999068549e+01 6.251107213615217262e+01 5.995330393576934114e+01 6.160296274021892771e+01 6.389972278965550601e+01 6.268596304050140589e+01 6.293993296995029851e+01 6.256773495329326096e+01 6.104177309753887215e+01 5.960050918184374069e+01 5.880389426618081927e+01 6.160854069342986605e+01 5.933609228859006635e+01 6.167157204468637843e+01 6.059477996389554022e+01 6.076952729810185616e+01 6.294490331601942046e+01 5.982550634976909976e+01 6.152490662671893062e+01 6.226031650844093690e+01 6.135658991311172628e+01 6.187841354019448659e+01 6.486425333178166852e+01 6.173460642216985406e+01 6.075989951506322484e+01 6.247485754006150671e+01 6.278412697563747003e+01 6.279507431145026430e+01 6.258070342954435006e+01 6.345105398014768383e+01 6.289398443920227066e+01 6.146591224518425634e+01 5.969035382136598855e+01 6.150061398950288805e+01 6.212262439647540901e+01 6.229155597844294334e+01 6.609408676070911781e+01 6.275534367130007496e+01 6.326699832152178971e+01 6.165390464283836991e+01 6.223316676425162797e+01 6.326210984018367611e+01 6.198836472493609051e+01 6.236690541035417823e+01 6.451290348830778498e+01 5.987354651225734870e+01 6.475157027474826066e+01 6.400739833327240547e+01 6.321614837428966638e+01 6.376150797637765066e+01 6.254508895869970075e+01 6.452265496396856292e+01 6.661170593351356217e+01 6.601647613467889641e+01 6.695870079685158771e+01 6.589251075650213352e+01 6.500592912031285664e+01 6.307800568045769296e+01 6.659319919199455740e+01 6.454999967554222451e+01 6.567780086144419727e+01 6.473479247841075335e+01 6.414768638854317828e+01 6.427499549940381485e+01 6.568614636318822875e+01 6.624352590560557985e+01 6.406858040993959946e+01 6.432477304967125065e+01 6.508906210668051529e+01 6.459226765420316951e+01 6.511104330609428814e+01 6.324736097858979633e+01 6.609594447065897782e+01 6.346750676765926613e+01 6.708056600494900579e+01 6.606395410409780311e+01 6.567443857010859176e+01 6.341026085805974333e+01 6.292737629964138080e+01 6.270761177172776968e+01 6.243139012444952129e+01 6.624327622559265194e+01 6.409825705599587309e+01 6.343863459199564403e+01 6.427706813910687345e+01 6.426241767037436148e+01 6.201643594863339359e+01 6.391627716661270142e+01 6.510403940335974937e+01 6.236253974674457368e+01 6.580022471242227766e+01 6.421702966329759477e+01 6.410067198200407290e+01 6.479539200687182188e+01 6.602735743359652076e+01 6.278817950328281938e+01 6.227315766284987575e+01 6.676217886844970906e+01 6.321597950632494189e+01 6.558737642290245162e+01 6.137024675687388964e+01 6.259691064081750511e+01 6.241820755212526706e+01 6.316453561325474908e+01 6.284164240564776094e+01 6.537992878687732912e+01 6.559041517845342639e+01 6.244909681468698892e+01 6.398975818757412526e+01 6.636635444181401056e+01 6.445355539267357869e+01 6.559449935535847942e+01 6.678644803610136194e+01 6.445803196695176496e+01 6.650478125770634108e+01 6.577278116222728954e+01 6.666954287575437377e+01 6.645249952605153965e+01 6.576368770002224551e+01 6.477321502293803235e+01 6.640805666850309308e+01 6.539116559298521736e+01 6.716274601065872218e+01 6.651264340934235975e+01 6.501216540451723347e+01 6.751499594627330225e+01 6.549113557914132855e+01 6.706178124789583705e+01 6.862543767921343374e+01 6.681918171858433197e+01 6.507331479461949186e+01 6.440323974090672721e+01 6.666178413078753806e+01 6.423708027675269250e+01 6.673512582432378792e+01 6.861895978572923127e+01 6.573032064471884439e+01 6.694233492977683397e+01 6.672233865116479024e+01 6.636602267989236736e+01 6.815174470429978726e+01 6.545617235426134073e+01 6.507625348875575355e+01 6.407932010705484061e+01 6.617340960300991526e+01 6.520712237353663454e+01 6.353461362209134222e+01 6.379649083160263956e+01 6.564578508126282941e+01 6.326569909723486518e+01 6.634752446092596756e+01 6.455649698001643344e+01 6.377753680814434034e+01 6.287725899525715789e+01 6.445724289761328407e+01 6.188832660725443446e+01 6.499591996951984640e+01 6.687186012641653576e+01 6.603833165944237749e+01 6.532221872265388640e+01 6.303900343999659839e+01 6.510286606718409530e+01 6.629728122840134574e+01 6.701028712038966262e+01 6.487699154246993771e+01 6.422412784787242401e+01 6.539127908603715866e+01 6.321873912655659922e+01 6.544961505970751148e+01 6.479867561354305394e+01 6.384547592034333974e+01 6.284974210294674890e+01 6.504723675375298342e+01 6.559387891970889939e+01 6.518616114066372802e+01 6.408670050310415434e+01 6.613835206782462706e+01 6.590292454417804890e+01 6.415767829379845466e+01 6.440252998128933370e+01 6.453449078906682246e+01 6.364201073262459118e+01 6.522751072894588731e+01 6.368051185869860120e+01 6.325407217166551277e+01 6.345192483559730334e+01 6.466195304331215254e+01 6.353059071315917095e+01 6.525893860132121915e+01 6.403661765032560993e+01 6.443794419729385936e+01 6.431181728923222352e+01 6.387854931116116575e+01 6.855717431754827373e+01 6.538881916424779206e+01 6.591485445377540486e+01 6.392163945863575236e+01 6.814252556731746324e+01 6.559971631169889861e+01 6.479706588041028681e+01 6.754028748049699971e+01 6.460171430130124293e+01 6.453239594081634323e+01 6.737757427973251367e+01 6.446889711842536030e+01 6.465724266001856790e+01 6.448164760590515243e+01 6.610864388254795188e+01 6.664503539740786664e+01 6.607162160605493284e+01 6.581204528033964607e+01 6.811729220285396025e+01 6.824245706159339875e+01 6.734412583367348759e+01 6.714377316890241332e+01 6.442281333990986525e+01 6.671130488034809503e+01 6.542478601289023743e+01 6.653080693254891287e+01 6.478535479874629743e+01 6.974036370935385776e+01 6.829179139297762902e+01 6.626072554397285330e+01 6.805299789280870471e+01 6.611283972704734424e+01 6.676458964023534293e+01 6.655800252244114290e+01 6.752933940935425028e+01 6.674804666670041797e+01 6.627052698600759584e+01 6.729839355474716456e+01 6.834020356700915499e+01 6.897120503966718275e+01 6.745016803775571645e+01 6.979827194662458112e+01 6.419709639695133774e+01 6.548424838416360672e+01 6.748826767627420509e+01 6.767552844490825237e+01 6.640033988949500099e+01 6.558604946333140617e+01 6.721397168476501349e+01 6.806640505734397095e+01 7.041662226431945726e+01 6.728175271034974969e+01 6.904262095795385790e+01 6.735544955119053157e+01 6.829379302886022174e+01 6.931908811040932505e+01 6.771550442551539106e+01 6.753575781754722129e+01 6.679948373817150298e+01 6.667831199509289775e+01 6.431834505517264233e+01 6.735358835368133157e+01 6.815399908024112108e+01 6.580614176615809185e+01 6.591110619691926331e+01 6.865080539059093212e+01 6.809331244593163035e+01 6.725748102145347218e+01 6.790813872462672407e+01 6.845195807566071267e+01 6.393540065860000254e+01 6.770150714262793201e+01 6.744728728343220325e+01 6.823327933219800912e+01 6.700711024035619801e+01 6.622010226122773702e+01 6.826711335057048302e+01 6.763208229811903038e+01 6.615394809927853714e+01 6.480901182664155158e+01 6.623720332818493262e+01 6.491166214724366057e+01 6.695948788436531629e+01 6.619999584785662705e+01 6.869660845227812729e+01 6.905586052061447333e+01 6.578602397221867193e+01 6.953751172394471780e+01 6.827819516756548524e+01 6.971147888807941229e+01 6.926034213363094239e+01 6.551283967576837597e+01 6.563064531317115780e+01 6.449497182959891006e+01 6.543458293478970234e+01 6.536761630661989386e+01 6.634284345758138102e+01 7.019807114612268606e+01 7.112121275873636250e+01 6.761527826768219995e+01 7.043172853307795833e+01 6.812923968860825141e+01 6.971484955223655788e+01 6.926926622656425536e+01 6.912799743750476011e+01 6.806902138171093952e+01 6.715462696235211126e+01 6.850634987746589388e+01 6.859348751865965710e+01 6.887003147992015784e+01 6.711864136387136170e+01 6.808232033705164099e+01 6.912319415767372277e+01 7.191445742969435173e+01 6.800178068452139257e+01 6.914753380381135628e+01 7.031743280141110120e+01 6.911370681207634448e+01 6.752828391812514042e+01 6.986182086606616792e+01 6.969533016653726065e+01 6.919499865375830439e+01 6.967421687267811592e+01 6.964135758558123257e+01 6.884114135533592105e+01 7.047640839677620761e+01 6.944086965381980292e+01 6.743400662204760465e+01 6.909521971009894514e+01 6.814638903662996938e+01 6.779822720626786747e+01 6.754945409260234612e+01 6.876110449597183560e+01 6.744103126960888517e+01 6.617422176463274752e+01 6.628870852468737951e+01 6.702120216596037494e+01 6.618503975387363880e+01 6.561466319644726752e+01 6.652245560872485441e+01 6.761149562311014449e+01 6.814974388350113088e+01 6.638528287543616102e+01 6.755922055838168205e+01 6.792289331456220225e+01 6.759740426523667622e+01 6.724586429103034391e+01 6.733628733788241050e+01 6.918003771899472554e+01 7.095659197745757751e+01 6.751137742124471686e+01 6.674326265880655740e+01 6.395355254345953711e+01 6.842898112815076672e+01 6.745532409815506014e+01 6.806365093926652321e+01 6.808867909484813197e+01 6.838195417341439963e+01 7.052883576181305614e+01 6.949105579753364736e+01 6.837990494384862927e+01 6.936884646747871841e+01 6.637307805981897957e+01 6.957073331560347640e+01 6.821125043264616750e+01 7.008428888431870973e+01 7.113857583822590414e+01 7.199228150510880653e+01 7.158540360778732747e+01 7.149775902778969794e+01 7.141514838629184680e+01 7.204587741828910907e+01 6.856253306630547684e+01 7.056096583440971415e+01 7.166375093627843285e+01 7.052194902944452792e+01 7.258977358324197837e+01 6.873989413855612440e+01 6.919563195411504353e+01 6.722724375673374198e+01 7.007061708518018861e+01 6.766770433167582155e+01 6.691055244888634945e+01 6.706811077065567872e+01 6.489163580546183141e+01 6.776631585085843312e+01 6.755091512022144684e+01 6.811843880289740127e+01 6.650504044792913305e+01 6.746748538925317007e+01 6.790011452722180252e+01 6.780895468213904564e+01 6.713713121467958445e+01 6.682927798705557620e+01 6.833981475839888731e+01 6.430061305622852785e+01 6.793875089534471101e+01 6.652869861639592841e+01 6.917057509345850974e+01 6.750106518056763605e+01 6.532212475208315539e+01 6.501483433051858185e+01 6.660595250332991668e+01 6.542050131325278528e+01 6.301218251999885211e+01 6.481197618005737127e+01 6.735637364772662750e+01 6.726862062108097007e+01 6.869778047690606115e+01 6.385891493246732864e+01 6.660546553358170740e+01 6.571093495319635736e+01 6.524490205291644429e+01 6.488739087947645601e+01 6.590532832611120284e+01 6.564861230754030430e+01 6.744606800734284491e+01 6.745164201516882940e+01 6.611959727478706839e+01 6.883500928198540691e+01 6.865035094076773703e+01 6.791523861069526902e+01 6.756724209707755335e+01 6.802253184934009766e+01 6.705632025871919666e+01 6.745714814141985016e+01 6.813879133510339159e+01 6.513684160705929571e+01 6.729324450854039696e+01 6.685513548774667925e+01 6.926103269891412140e+01 6.541355951277617464e+01 6.702434072108059127e+01 6.912174339385595090e+01 6.522663591258832128e+01 6.713190752562121588e+01 6.622721975270638950e+01 6.858250259234556268e+01 6.374511386459911222e+01 6.818251708261402655e+01 6.364042107046276442e+01 6.377029252617751354e+01 6.507514632511153252e+01 6.738304269900623922e+01 6.525783924362235666e+01 6.516564735009581000e+01 6.800015702194269807e+01 6.821223520829356346e+01 6.803436823299816183e+01 6.591736679716332503e+01 6.584292065787226989e+01 6.572017556914482839e+01 6.767863161365103508e+01 6.921203258705580197e+01 6.717969741106851700e+01 6.729123686977430907e+01 6.730809661053500292e+01 6.767275893511138918e+01 6.848107501625582927e+01 7.014834460651577785e+01 6.740866008425275879e+01 6.855723670739256193e+01 6.760362200170015967e+01 6.700966045085820610e+01 6.760032718366980475e+01 6.780145147629771429e+01 6.640255051108422890e+01 7.119780097005659059e+01 6.743747138292800969e+01 6.862855034508503138e+01 6.767050904919005916e+01 6.692814477523026540e+01 6.753165344034731277e+01 6.605567284546894768e+01 6.685402572296612789e+01 6.529881198926977959e+01 6.921402421219040946e+01 6.764954240718034839e+01 6.550620049070150230e+01 6.761991522578638580e+01 6.730724598746992626e+01 6.599889123328225082e+01 6.484765860270013604e+01 6.420782112003732323e+01 6.693887249691299246e+01 6.809719059465032842e+01 6.691958000358927450e+01 6.636032500000810330e+01 6.586376390136173598e+01 6.584075244706531294e+01 6.776139025581527164e+01 6.782660107329630250e+01 7.013604044219574973e+01 6.853471164072415434e+01 7.069232645086277955e+01 6.849428531932532849e+01 6.702230317893115341e+01 6.983641738974468183e+01 6.638295705410352809e+01 6.656895179526514994e+01 6.698125624357273011e+01 6.751236303727723964e+01 6.839662340828293452e+01 6.638073999361510857e+01 6.917170189538283864e+01 6.504733867740029041e+01 6.626858418483813296e+01 6.637940033118181304e+01 6.752676058227602596e+01 6.481247866758420173e+01 6.316880071761492843e+01 6.747564997721158875e+01 6.576195029939121639e+01 6.438469112218798784e+01 6.450869405195143713e+01 6.374373065248888537e+01 6.376651274747780462e+01 6.438247561656524454e+01 6.329099555160627943e+01 6.583442376605907498e+01 6.266681420592897922e+01 6.526432498316248143e+01 6.331021597501562326e+01 6.567103024986475646e+01 6.499075366255148367e+01 6.488532078365291511e+01 6.549964789520655017e+01 6.468689074818932738e+01 6.276435456815112701e+01 6.333943117373723197e+01 6.562454088259258356e+01 6.474107132609449877e+01 6.437356903263984975e+01 6.542708913535861370e+01 6.409513915402530415e+01 6.551338577935359808e+01 6.404496571413992001e+01 6.599527876175987728e+01 6.468916590066723415e+01 6.684356177163776636e+01 6.439665357386712685e+01 6.447519952996947268e+01 6.672035257012495890e+01 6.127109355247338129e+01 6.315745268870188056e+01 6.137799240397641398e+01 6.465840149835615591e+01 6.443492726654510250e+01 6.363736605346942810e+01 6.340089540316564864e+01 6.298736478494605961e+01 6.396202529371876011e+01 6.440249977734373488e+01 6.279059920417197560e+01 6.496142038563311871e+01 6.226419035149961445e+01 6.311297620390261187e+01 6.442153870446470876e+01 6.378834730718483570e+01 6.220364635291213773e+01 6.568503506472472964e+01 6.514760258674225213e+01 6.355904316239299590e+01 6.423021309565193349e+01 6.464602729701366002e+01 6.405241553262294474e+01 6.453651112161007575e+01 6.221921873789101909e+01 6.417371135134564497e+01 6.443410442947873662e+01 6.290353310016473642e+01 6.446536778916291155e+01 6.787236246972726406e+01 6.597893879947007179e+01 6.492094872783276571e+01 6.435133317757900784e+01 6.187915793260400221e+01 6.657216417774074557e+01 6.277546595514316863e+01 6.276939771587164074e+01 6.406689123560811083e+01 6.436762561957874595e+01 6.301856681284559158e+01 6.676291306836856165e+01 6.467259686562702825e+01 6.295919383598988617e+01 6.221099742469599647e+01 6.513751445375163485e+01 6.323178298015066190e+01 6.157055844122319854e+01 6.271448736389533707e+01 6.490469055785722219e+01 6.465158315172175207e+01 6.383199435264288013e+01 6.376745229237919688e+01 6.398539407920089417e+01 6.274602790134268560e+01 6.830327169204416293e+01 6.555777001376758051e+01 6.371558350821265293e+01 6.466878515120635029e+01 6.370945359053331458e+01 6.459194644322921874e+01 6.387864450721880871e+01 6.538882529273118394e+01 6.471113035696119198e+01 6.460268509428273376e+01 6.553545601295374468e+01 6.744378122981922274e+01 6.528875578139336255e+01 5.871826384924478504e+01 6.609256623770987460e+01 6.513074180218767140e+01 6.533593143031605166e+01 6.210090903657023631e+01 6.650649866145694489e+01 6.483286566073154233e+01 6.619594940194910748e+01 6.566216774771589826e+01 6.646090864870900816e+01 6.730190722041490403e+01 6.535930775360270673e+01 6.413298623366020479e+01 6.423765017280943823e+01 6.552322285248266098e+01 6.357595176671254933e+01 6.613896591357952559e+01 6.531356406371121182e+01 6.691299961490011583e+01 6.425832492606608071e+01 6.480931984875215335e+01 6.694096730418704055e+01 6.640188036824655171e+01 6.475472089585953483e+01 6.743936919418575826e+01 6.378661307264849967e+01 6.589411425416257373e+01 6.573701860345629200e+01 6.361180730158872620e+01 6.491235434748924149e+01 6.375847888281278841e+01 6.591239002975524386e+01 6.900033678203746490e+01 6.586930488343104173e+01 6.574094118324399005e+01 6.541137559529136070e+01 6.659688832915524870e+01 6.654901929797067339e+01 6.804288891326775968e+01 6.739680768337569816e+01 6.483015731218478095e+01 6.746076449709481437e+01 6.733473970433603029e+01 6.570367267772849118e+01 6.774438825165661626e+01 6.475763176721488890e+01 6.700299257460832791e+01 6.486980127282903652e+01 6.494856255838662662e+01 6.593424550327181066e+01 6.813363754596255717e+01 6.762855863457811267e+01 6.678943144967789181e+01 6.701987041846943782e+01 6.552105286728263422e+01 6.520861841351940313e+01 6.481273428963713457e+01 6.346718393279284953e+01 6.289330133803360212e+01 6.450634909130316430e+01 6.414757295999028486e+01 6.382625230932631410e+01 6.334056776443367198e+01 6.202147071078841378e+01 6.420514782814191790e+01 6.503692626802614996e+01 6.707178286301741821e+01 6.565480601363057644e+01 6.278917023980153544e+01 6.482181148731463338e+01 7.004687716567616462e+01 6.688151721965958529e+01 6.636719416186979004e+01 6.758900542805417899e+01 6.625026182332769054e+01 6.606286073361663114e+01 6.343728639980165696e+01 6.530672774679136694e+01 6.563715913028023863e+01 6.530310410208959127e+01 6.464622015304763636e+01 6.626531786566414439e+01 6.585440814638161555e+01 6.606678780773120252e+01 6.410430403893325035e+01 6.615374267090099636e+01 6.682226371074982296e+01 6.490364874495088543e+01 6.512869834873258412e+01 6.599415274445114221e+01 6.645897123671399243e+01 6.619874331713697302e+01 6.505109441896830447e+01 6.788872848482782274e+01 6.546176785825427658e+01 6.709018006987244576e+01 6.724653851016573469e+01 6.682835439399654831e+01 6.582533874777615779e+01 6.553003419950312036e+01 6.613050089529089348e+01 6.917476287995077655e+01 6.520553452169643549e+01 6.705596705968197568e+01 6.687353139682257108e+01 6.817108675973217657e+01 6.583270864474657458e+01 7.002750513229018736e+01 6.530311988285262714e+01 6.605883637387599094e+01 6.609301526543495697e+01 6.541140482354951757e+01 6.492097743629814488e+01 6.628421332944544986e+01 6.640836682701858251e+01 6.529087652673379694e+01 6.560468441624972513e+01 6.419295710211376615e+01 6.351312722695124791e+01 6.210423025669480523e+01 6.333609444972707792e+01 6.579795166924355954e+01 6.626595256913161336e+01 6.521710308768291497e+01 6.390802354598730517e+01 6.471191480912074212e+01 6.379188569041807710e+01 6.006199196903560988e+01 6.335496304647769961e+01 6.187785855173036964e+01 5.940135085723224506e+01 6.495508850929542177e+01 6.284583021889644527e+01 6.130165830968984153e+01 6.077918660030576348e+01 6.081051628650472907e+01 6.003161633677163422e+01 6.412628727602235301e+01 6.243537958737927340e+01 6.269576971467298421e+01 6.084224624133597814e+01 5.857357060085205092e+01 5.898798522692227664e+01 6.186856424861010595e+01 5.898550562289852905e+01 6.108344889393622879e+01 6.088536742163122284e+01 5.978245040376175723e+01 6.124296315807215052e+01 6.191717990923328330e+01 6.242685517182736987e+01 6.302194457703502195e+01 6.237259885166036355e+01 5.926655120468322480e+01 6.170018371089239650e+01 6.326642521257453211e+01 6.123573759282133011e+01 6.090140201604700820e+01 6.198711872711382398e+01 6.431410585820272274e+01 6.242575446913150472e+01 6.387242009784169738e+01 6.340333857735661383e+01 6.324154950142111886e+01 6.004977220459540632e+01 6.277317549251052498e+01 6.237418882557541622e+01 6.207880123551635165e+01 6.251499805889957884e+01 6.195962266824152209e+01 6.139756991990361001e+01 6.273268417817631359e+01 6.395452031359074851e+01 6.169064955417174900e+01 6.031660682897856418e+01 6.211766591150370687e+01 6.219917021466034868e+01 6.513383332114237589e+01 6.385625418120667263e+01 6.534820509058368998e+01 6.690296754993703132e+01 6.227919899886619248e+01 6.274953206918669935e+01 6.312120249819910356e+01 6.463908404499434823e+01 6.504628148330060355e+01 6.309281248072110060e+01 6.396258049555541447e+01 6.302032282634780813e+01 6.612437094791678760e+01 6.447204060076806797e+01 6.279681334122000891e+01 6.554294715313118047e+01 6.379047167435421528e+01 6.543213002450626448e+01 6.476784390574054839e+01 6.686422294160668400e+01 6.569833711111085961e+01 6.412928479979385088e+01 6.534407857306544543e+01 6.316134245201182296e+01 6.477034125405234022e+01 6.458651007052300486e+01 6.549010708774905254e+01 6.589630836151096105e+01 6.458568730343201025e+01 6.466415682255822617e+01 6.433028546286004712e+01 6.257841849926997213e+01 6.564420914552590602e+01 6.535097587588435886e+01 6.371958196846378542e+01 6.208680399653042059e+01 6.452402195114032679e+01 6.512736746833716950e+01 6.528674615524712976e+01 6.501697548362724888e+01 6.251400858244520009e+01 6.478984694033357528e+01 6.303419343578357115e+01 6.404340016974546757e+01 6.041564695423032560e+01 6.336779534403596159e+01 6.302456598962514533e+01 6.508737945623430221e+01 6.585194924974842934e+01 6.321167482429171258e+01 6.404084166611923479e+01 6.379561535711010833e+01 6.459539226297697212e+01 6.606164480871021283e+01 6.364284087081561836e+01 6.432927160991542337e+01 6.635531312332943799e+01 6.460396338196657950e+01 6.151829960008713982e+01 6.118273224015157297e+01 6.374290222852219046e+01 6.351403573029107008e+01 6.244806568071557962e+01 6.505917171865071680e+01 6.310437077340714040e+01 6.245844442397974206e+01 6.285345962392975139e+01 6.361084662951868296e+01 6.546886666244293451e+01 6.372758404192907733e+01 6.400369833489891391e+01 6.334529158068262689e+01 6.140207073451897912e+01 6.202343555364453920e+01 6.273963667520061449e+01 6.100932409754322094e+01 6.185494945256169785e+01 6.132276132273409530e+01 6.082912141120843330e+01 6.091546492206563812e+01 6.200595830985406565e+01 6.460940633977460834e+01 6.513154559334886073e+01 6.338850222013441282e+01 6.501801976782415693e+01 6.232607052979385287e+01 6.282362321515116577e+01 6.366886099770264451e+01 6.107435333938776267e+01 6.423320365459198911e+01 6.438217846964232649e+01 6.408848983089417573e+01 6.540914376176471023e+01 6.145498744620538645e+01 6.322064465455387960e+01 6.501925321553954973e+01 6.395322444468677503e+01 6.376033368299718518e+01 6.169225201073940923e+01 6.252128219240647411e+01 6.150904983588777952e+01 6.066329662154534930e+01 6.341404712519152298e+01 6.551756080207753996e+01 6.304168419113123178e+01 6.261064159344805802e+01 6.522913122379567596e+01 6.392091363927055170e+01 6.299430278437447583e+01 6.341333130262808737e+01 6.499451476855772114e+01 6.328184777900974467e+01 6.284165599790556911e+01 6.308454116074246087e+01 6.156274182728766675e+01 6.520174338324797247e+01 6.433793644926558386e+01 6.397508638261486169e+01 6.290994566369662522e+01 6.490826692708982648e+01 6.478306680316180177e+01 6.442943526778292096e+01 6.350960993120910558e+01 6.303865946684695842e+01 6.130775598092662193e+01 6.265034767213700206e+01 6.315022826671848577e+01 6.322818609115174127e+01 6.402090464151869753e+01 6.304354706919640705e+01 6.079705305658958991e+01 6.216957751044458291e+01 6.259311384055310157e+01 5.867846488641065861e+01 6.181295952857863796e+01 6.390163433061876930e+01 6.178557007051244199e+01 6.433224901728490863e+01 6.270457091184110254e+01 6.283872070314098579e+01 6.101865220453874628e+01 6.282813575152754737e+01 6.336902505792835427e+01 6.256795076522134735e+01 6.316111188930555187e+01 6.283248917987197757e+01 6.378827750973692190e+01 6.602561863927010677e+01 6.297785705567011405e+01 6.327957893864462591e+01 6.277410548518699329e+01 6.060649764286080909e+01 6.360052539440733455e+01 6.110665752705912013e+01 6.119590409484621318e+01 6.297667914628562613e+01 6.119125372485258652e+01 6.175026335126870691e+01 6.082882355837914901e+01 6.086165588992646036e+01 6.247326764275797473e+01 6.169077495806020295e+01 6.225781651423840657e+01 6.346479175817087537e+01 6.214488999064646180e+01 6.266639588318815157e+01 6.126492909816244037e+01 6.435868023910400382e+01 6.066087304160568294e+01 5.934288613541080082e+01 6.372890647979666312e+01 6.139496836661728452e+01 6.020134336520439433e+01 5.970895757251735603e+01 5.824336708662981721e+01 6.226373388196952163e+01 6.068337957990171816e+01 6.295232606740093928e+01 6.172215250138154374e+01 6.176237430096753656e+01 6.435492478110528225e+01 6.058105895775504024e+01 6.152134492969235424e+01 6.231159847250116002e+01 6.214378479123748633e+01 6.158510814137582656e+01 6.094399111033094130e+01 6.154289726880857359e+01 6.367185137737875777e+01 6.308702774148133585e+01 6.359676330513895692e+01 6.333201130426718350e+01 6.077130710537388580e+01 6.270951136789228286e+01 6.429821374928043554e+01 6.292586099366938868e+01 6.454590131802898156e+01 6.489595458919629323e+01 6.402233094144605730e+01 6.398630924867477177e+01 6.107836101120194883e+01 6.538785984746201052e+01 6.330335541731989935e+01 6.399530784168118203e+01 6.403081354586443297e+01 6.586164780924848117e+01 6.646054574746096932e+01 6.361954471301145020e+01 6.547320208288603283e+01 6.331782002550083632e+01 6.817960001573908357e+01 6.517504114448826158e+01 6.628571127234324933e+01 6.772849119860089218e+01 6.663487421896472540e+01 6.453868575842217581e+01 6.428390530445840056e+01 6.514132501768236239e+01 6.501482527080932527e+01 6.426278290127598325e+01 6.696117555178281577e+01 6.600636350206059433e+01 6.713571054834727647e+01 6.632610162879304028e+01 6.504601265206564165e+01 6.519052988802786786e+01 6.563466285748741313e+01 6.791179178300245667e+01 6.663878592542648960e+01 6.845839178979736062e+01 6.819283709583000075e+01 6.574008846127124173e+01 6.946879729367127254e+01 6.713216178774140985e+01 6.554840896286729901e+01 6.773263304510510352e+01 6.806263153873962324e+01 6.717886605083715779e+01 6.564497197421682984e+01 6.811246450077932479e+01 6.978106894551217465e+01 6.579698164156420148e+01 6.539435519499053839e+01 6.804960331773735049e+01 6.586376473669177756e+01 6.597626675289137665e+01 6.675068164013778471e+01 6.495697997602326268e+01 7.063072450377865152e+01 6.785924443504354997e+01 6.665756394597728729e+01 6.773802246292930818e+01 6.789319727784342717e+01 6.857494749934724609e+01 6.742558459396603610e+01 6.714617343831623941e+01 6.519042402017228710e+01 6.683395223091608273e+01 6.608204395444333556e+01 6.918940668779139003e+01 6.990815227279303201e+01 6.827207447926197403e+01 6.663173446249530230e+01 6.592956781174322600e+01 6.820616414343476208e+01 6.983717267131964945e+01 7.049995157327582262e+01 6.857801523391803755e+01 6.713193995031865313e+01 6.879801839175198097e+01 6.967619433283735475e+01 6.798416478406534225e+01 6.699044507724585173e+01 6.889860395427692197e+01 6.679468034228773377e+01 6.626618125542171356e+01 6.614716744524569947e+01 6.930512333560329807e+01 6.653899816447960802e+01 6.643315979924310000e+01 6.795142721411333753e+01 6.811856395861488522e+01 6.930387857892819170e+01 6.823625531741119232e+01 6.832411721677060257e+01 6.967040724814566488e+01 6.889217548683753023e+01 6.987753582573209599e+01 7.175106880497087047e+01 6.823570465372218052e+01 7.035672409791537518e+01 6.865716619459034575e+01 6.809351662699195629e+01 7.064177738327471445e+01 7.041772484949170519e+01 6.798542720778240778e+01 7.238574784615822466e+01 6.959747595164634504e+01 6.845917162977811188e+01 7.044615352064700176e+01 7.007457657332888346e+01 6.971850408296214141e+01 6.930437943548899682e+01 7.058634978319301467e+01 7.087384616906624046e+01 7.040612703106096149e+01 6.975048179480280908e+01 7.126412710743917955e+01 6.986563654081369634e+01 7.166023361883500797e+01 7.132570209882312895e+01 6.894071388341863837e+01 6.952473895039970841e+01 6.985223476416352639e+01 7.026174521019973440e+01 6.946047974386809187e+01 7.226411326713586902e+01 6.920166152800923953e+01 7.060494506916130319e+01 7.079350909852202278e+01 7.017647626957526086e+01 7.084007411477551841e+01 7.080803525387383957e+01 7.078942716692007764e+01 7.028555350299039617e+01 7.280304195160076119e+01 6.830521035571680954e+01 7.194934687661196904e+01 7.180267100199876040e+01 6.909360334371501722e+01 7.016597396739807380e+01 7.079361857203114994e+01 7.246551551243281608e+01 7.105977030893298263e+01 7.202850044204443236e+01 7.158167561964843628e+01 7.164308286664470415e+01 7.146215329865231070e+01 7.084330942737067005e+01 7.218629114798666535e+01 7.243296463860401957e+01 7.416093933907048097e+01 7.217198277241790549e+01 7.332466457173214280e+01 7.185304679681006235e+01 7.280480446651068860e+01 7.560181189771833488e+01 7.318046998248539126e+01 7.125565270810035656e+01 7.510844468040356503e+01 7.179250671167422126e+01 7.342164767759548738e+01 7.247173489813211233e+01 7.190473154671212797e+01 7.325845335097228883e+01 7.397273578878142075e+01 7.376948517206854206e+01 7.634869318185641873e+01 7.292366133625129976e+01 7.512806406374318158e+01 7.596123672953190464e+01 7.514732849682546600e+01 7.047630141489500488e+01 7.420584240982961433e+01 7.544967669921891229e+01 7.325255628797346219e+01 7.409692507254426630e+01 7.579300372797845853e+01 7.717193198124968490e+01 7.375557607889696499e+01 7.524161803273148053e+01 7.311269772736483219e+01 7.486710983590963053e+01 7.512125842388391561e+01 7.558923094783541785e+01 7.362113332165533564e+01 7.709175114305770649e+01 7.497448663840671657e+01 7.686135860785847740e+01 7.405217628550222742e+01 7.594557199274390769e+01 7.153811227654479410e+01 7.652852044862528658e+01 7.458504469641154344e+01 7.384320416769564588e+01 7.673625035725183352e+01 7.698692859260630428e+01 7.670293739933578081e+01 7.530806148432074565e+01 7.798573190516823672e+01 7.726002515871095966e+01 7.588928729953904906e+01 8.012597145758866191e+01 7.793128303557521974e+01 7.832050771880480511e+01 7.889334044456978745e+01 7.765027622069985114e+01 7.846581623280373208e+01 7.799967121292780803e+01 7.887637984793246915e+01 8.063675001638424078e+01 7.845347222459953684e+01 7.861578112968349785e+01 7.924251460397697144e+01 7.967151763605993153e+01 7.765354661982219397e+01 7.731136735903378110e+01 8.004944592311186113e+01 7.931409598573397091e+01 7.856590910549500961e+01 7.915889770652222523e+01 7.913709904023036756e+01 8.144851479638857938e+01 7.883236922480168118e+01 8.180953065877049823e+01 7.790081730763684220e+01 8.100953804247598100e+01 7.917157461594150902e+01 7.749537513447877757e+01 7.788124031536639791e+01 8.081693219633997671e+01 7.646671830079800714e+01 8.007861578599332120e+01 8.033435594309776207e+01 8.001918438656707622e+01 7.867873409269894580e+01 8.105564206159397145e+01 7.935002136151437924e+01 8.113257182313454052e+01 7.683253543483886006e+01 8.033623041269416376e+01 8.160163982780137815e+01 7.815298800279133218e+01 8.246126417386312824e+01 7.970325433439610663e+01 7.883640759317759716e+01 7.946475474016402529e+01 8.046926018739311814e+01 8.117042245464831751e+01 8.388981108262322550e+01 7.981294825441639773e+01 7.813360578307498372e+01 7.862775465383457174e+01 8.002928833046274804e+01 8.106321231408961125e+01 8.130197588301409439e+01 8.013827573275634109e+01 8.150702088348529628e+01 8.119987560306627472e+01 8.127577003176472203e+01 8.295033375059891512e+01 8.120298150900795520e+01 8.052095440498473522e+01 8.013273264970268883e+01 8.205587980656854086e+01 8.301824062003416316e+01 8.275651774500461499e+01 8.248669068625716250e+01 8.340446731529321767e+01 8.131083527800940658e+01 8.362816422556625184e+01 8.010295285263784137e+01 8.161707121659755160e+01 8.273463699305379748e+01 8.069265453210510941e+01 8.094391543507893516e+01 8.256266226339425884e+01 8.202512403262274177e+01 7.998317670662578394e+01 8.280438706753324141e+01 8.128298198121139251e+01 8.298580653512279071e+01 8.025809326344048600e+01 8.025697699241213456e+01 8.212725016445125448e+01 8.176712931169775800e+01 8.089825460966152093e+01 8.188922121268984711e+01 8.075426954516302658e+01 8.184536854333606470e+01 8.139646941903728816e+01 8.055271015742422946e+01 7.856441906747551229e+01 7.870552915731889243e+01 7.666502338438476727e+01 7.955655964660013524e+01 7.968539488101232848e+01 7.949082872908708453e+01 7.931995161716982068e+01 8.006008010672965725e+01 8.150833047081961524e+01 7.774086144052672864e+01 7.942984950980635972e+01 8.047335993807183741e+01 8.139602728277051824e+01 8.069510897269491068e+01 7.893171903444344650e+01 7.818152036538043603e+01 7.867224536124673762e+01 7.995595048148076955e+01 7.844330410099189521e+01 7.651743077572642449e+01 7.786099041577479341e+01 7.770992279884201537e+01 7.708239097401531126e+01 7.620395030052820573e+01 7.857730695354214845e+01 7.984148554563597600e+01 7.812794376465127755e+01 7.817106602229533507e+01 7.915551639063365030e+01 7.916559224633228098e+01 7.649666661249003141e+01 7.780669517460800932e+01 7.956473699421555068e+01 7.764691632841022795e+01 7.442497707657825856e+01 7.456836385473725670e+01 7.822607357927682870e+01 7.812754897039675939e+01 7.549370774105979365e+01 7.558532020577962385e+01 7.598722778352058072e+01 7.275238515991679833e+01 7.485213435449351493e+01 7.669028082136293278e+01 7.557635866279174763e+01 7.670412382336813550e+01 7.737289748637458331e+01 7.622542551268504951e+01 7.512520400942891285e+01 7.619204216835913712e+01 7.472348125308093358e+01 7.742656808631896581e+01 7.698425197138354292e+01 7.820223901394626864e+01 7.650762690549434808e+01 7.864700434571419407e+01 7.940754754771408841e+01 7.758355168778450661e+01 7.947971933722602955e+01 7.875758370168637157e+01 7.813238032841037750e+01 7.664546760162762951e+01 7.731307834723992300e+01 7.941230850922903528e+01 7.980900174817483617e+01 7.515798546816455428e+01 7.756740222999223988e+01 7.833708920914929763e+01 7.777696899332116232e+01 7.672463629176515099e+01 8.032657265472066399e+01 8.018863261908636275e+01 8.108645102258405757e+01 7.720713618280019830e+01 8.041693392631758286e+01 8.286107345549069692e+01 8.229792556211420163e+01 8.435297829133138237e+01 8.097327182367523335e+01 8.169162958733230084e+01 8.389392821011217904e+01 8.148032556888024658e+01 8.336950994385107094e+01 8.111986405119776578e+01 8.165703227348062399e+01 8.230869718386014711e+01 8.160139860863239392e+01 8.386076877203781521e+01 8.221282697592600641e+01 8.127409521185825270e+01 8.126204596492087262e+01 8.023972095146666561e+01 8.301202558130214015e+01 8.423802128035160308e+01 8.134117101265717054e+01 8.016558416635362505e+01 8.270948005658920010e+01 8.265393857672962952e+01 8.223897606053338905e+01 8.069090282520757285e+01 7.884319882226587595e+01 8.027675512895255849e+01 8.016410919984815564e+01 7.883878447898840136e+01 7.964729052329843739e+01 7.946415970952729424e+01 8.029366966794900407e+01 7.940100529853091871e+01 7.823298625631900904e+01 8.092662205051423996e+01 8.146132258100954004e+01 7.771527417923233827e+01 7.841310933219693879e+01 8.163269861081380441e+01 7.822988053947412368e+01 8.026812442245783075e+01 7.747718333354148967e+01 7.691854636430490189e+01 8.039549225479973416e+01 8.040147028792516437e+01 8.146855341809546758e+01 8.107140527126516361e+01 8.313553741905724337e+01 8.189588147148811004e+01 8.121697894218158353e+01 8.130471750316068835e+01 8.166856763246509843e+01 8.003882314977164469e+01 8.389692143551981474e+01 8.451735538286047245e+01 8.486274053959789399e+01 8.296414230521364175e+01 8.427619060049585187e+01 8.117557289876829429e+01 8.050124979794304636e+01 8.155913678195963712e+01 8.195943893200072239e+01 7.936663400170780847e+01 8.231509980612716504e+01 8.216973879046855700e+01 8.326795261487855271e+01 8.154871846819173697e+01 8.305008421871271196e+01 8.125356278581432434e+01 8.232579244664270846e+01 8.318194136232951053e+01 8.060448728535683927e+01 8.200065870626750097e+01 8.309095677865882124e+01 8.036333795532947022e+01 8.101485631394774600e+01 7.842304007904245111e+01 7.988031437352782405e+01 8.038568577017449002e+01 8.014621702423491456e+01 7.867412175125794249e+01 7.735215124288653499e+01 7.840677180080255937e+01 7.865445122633632025e+01 7.552214543366604005e+01 7.792663593271205968e+01 7.501867818812675637e+01 7.930398743522405880e+01 7.982509990359432095e+01 7.611371351343645131e+01 7.641183222573354783e+01 7.774523391098176717e+01 7.334059777454092455e+01 7.957042296674097770e+01 7.619606283544638359e+01 7.537795908263127842e+01 7.524666026724950996e+01 7.771620113607683322e+01 7.728166983895822284e+01 7.838241359669427766e+01 7.630829917993369804e+01 7.630505405849875444e+01 7.616916442618753535e+01 7.868441132858728793e+01 7.791565921585929289e+01 7.876397876834073486e+01 8.033604055321704607e+01 7.779340671680915875e+01 7.903409970676537455e+01 7.600377480876802849e+01 7.933815422156985164e+01 8.022467351306116257e+01 7.525507612165957028e+01 7.684783117195971158e+01 7.548493590776455164e+01 7.865285763355389292e+01 7.697060421959159271e+01 7.591078007566444796e+01 7.644518392976183918e+01 7.752096758520015385e+01 7.854622163148121672e+01 7.796410805456513060e+01 7.905942578926439523e+01 7.946723062233279222e+01 7.948958782057584926e+01 7.888848779966707525e+01 7.623899243582940244e+01 7.963427898002059635e+01 8.198913237244948959e+01 7.842993002937724611e+01 7.902508167498201885e+01 8.199051873899310294e+01 7.781734007233143302e+01 7.887740998102259482e+01 8.044953947417580764e+01 8.029829809357262604e+01 8.158941125993997900e+01 7.794848210223854323e+01 7.952291530028158206e+01 8.088886436851515782e+01 7.737817519866632665e+01 7.962870006408087420e+01 7.975031417695829816e+01 8.017106218336336099e+01 8.161436276794924538e+01 8.242370551410309076e+01 8.063948257281984411e+01 8.391806759913772851e+01 8.523938388406557465e+01 7.834055601012849479e+01 8.289382138929158828e+01 8.123395309585981749e+01 8.313899212117669890e+01 8.397516251813090093e+01 8.348623641052654420e+01 8.407919256000757002e+01 8.537660726271151646e+01 8.154738965873247025e+01 8.206275439350145007e+01 8.287740593958957902e+01 8.253995579715416397e+01 8.082127153415733289e+01 8.162799842527049066e+01 8.718809783535208169e+01 8.383244738748194891e+01 8.236556720136293563e+01 8.174228836530964770e+01 8.360476964479600781e+01 7.941659807347045330e+01 8.086698548883640569e+01 7.729077522460453054e+01 7.743275332252572696e+01 7.929709182477122908e+01 7.903488057935214783e+01 7.593875819427910301e+01 7.489491744439003185e+01 7.921109078455123154e+01 7.654590464660219595e+01 7.928915219686608395e+01 7.782844130233175406e+01 7.581188180659091813e+01 7.660948543336397165e+01 7.729072260490923441e+01 7.729850436712584383e+01 7.377435266297085548e+01 7.647316453343763953e+01 7.709506296993127705e+01 7.452965121124492498e+01 7.653888575041919751e+01 7.897427249267559546e+01 7.462976962756867749e+01 7.595614737357058743e+01 7.743026782313911838e+01 7.678661873455034481e+01 7.355137546433812190e+01 7.435662886810808914e+01 7.682972388474644276e+01 7.462499767997397271e+01 7.661060856805113417e+01 7.701880058134813112e+01 7.885467339476123527e+01 7.704026355392726089e+01 7.566334640150628843e+01 7.760877937537392768e+01 7.590340781584120577e+01 7.588292718832175865e+01 7.580026175163312985e+01 7.544507277487456065e+01 7.725528192581721498e+01 7.773676417881804923e+01 7.467043309564742515e+01 7.421313448320479722e+01 7.459854403269217471e+01 7.359551428742091161e+01 7.648189049073558010e+01 7.640428678762964410e+01 7.741557194443879553e+01 7.603490763957495346e+01 7.465892626803547216e+01 7.445176397455570338e+01 7.550066600059015798e+01 7.533586023284696864e+01 7.602851674376572078e+01 7.670784524930508042e+01 7.552700583173924542e+01 7.692351163383230528e+01 7.470440406378638443e+01 7.369466468890868782e+01 7.550347369186386004e+01 7.502037011208045669e+01 7.677208106700555845e+01 7.556529336343952252e+01 7.544135351229806474e+01 7.319136831299617540e+01 7.601174664939655656e+01 7.373651466724676595e+01 7.447283669087775593e+01 7.584803964466722448e+01 7.537025339842071503e+01 7.212136491050728182e+01 7.931338415696475863e+01 7.714317355871889959e+01 7.522227475316955747e+01 7.340542932732367376e+01 7.708101559444546069e+01 7.394268741913117537e+01 7.727151169117416885e+01 7.776013951253936796e+01 7.619499503802772722e+01 7.718871921670459813e+01 7.563853277600435376e+01 7.456472657402427728e+01 7.630919334948650601e+01 7.491187857326090693e+01 7.526203039016893115e+01 7.594210936670370415e+01 7.625049725246262255e+01 7.695703110518746826e+01 7.666985700001693260e+01 7.665098435745542815e+01 7.587051927994303924e+01 7.784943608665393810e+01 7.695112474078248965e+01 7.482139235131228361e+01 7.646855963918302734e+01 7.394246036211035289e+01 7.561591044030039654e+01 7.888108090730479205e+01 7.552479147090883771e+01 7.649909910129227342e+01 7.548143142117218929e+01 7.953330301281897619e+01 7.843762228036091244e+01 7.908003928725582909e+01 7.516537952863635041e+01 7.541426428681951677e+01 7.739043223879738775e+01 7.532513128146105430e+01 7.856563803059287920e+01 7.770061914893025801e+01 7.410493417820879358e+01 7.449970807753746271e+01 7.615241256716437590e+01 7.311930736246327456e+01 7.679590139346463218e+01 7.669642310571606458e+01 7.609173890458640699e+01 7.497571588549772059e+01 7.573913096441219750e+01 7.633714674369535658e+01 7.378669166720493422e+01 7.478349549935354901e+01 7.512691069368665353e+01 7.553186757076601054e+01 7.316169819504307270e+01 7.411568549296994490e+01 7.455115567359109718e+01 7.446330783629120731e+01 7.415463676342281474e+01 7.687463179729466844e+01 7.815825235479675825e+01 7.459107488571235933e+01 7.471641755599929979e+01 7.226564444791191022e+01 7.276195866199057605e+01 7.240036434582231095e+01 7.063460554168166539e+01 7.084935150883514154e+01 7.324356765965617910e+01 7.146023620673773280e+01 7.192785684869002694e+01 6.940301684974180318e+01 7.149104381958268561e+01 7.168115831311664010e+01 7.100286842864086623e+01 7.167411350844042772e+01 7.246484601551624394e+01 7.079096023154122008e+01 7.071255795078914730e+01 7.274694418454295430e+01 7.030648152023752573e+01 7.051855722963875905e+01 7.403106921114932959e+01 7.118735069973446628e+01 7.314853673264916267e+01 7.120356104271505160e+01 7.153276857198891037e+01 7.021646098141623327e+01 6.984107775209099600e+01 7.123934996324241808e+01 7.160322854585670882e+01 7.061734801793198812e+01 7.170891755772004217e+01 7.149010817376948523e+01 7.174701538288769598e+01 6.982661284832531123e+01 6.713598320924604934e+01 7.136144821932002458e+01 6.841775614997051491e+01 6.893282757878431255e+01 6.850098076876382436e+01 7.270525948435401631e+01 6.926072576045515916e+01 7.267324500560934553e+01 7.038116194051043806e+01 7.032447501823952507e+01 7.062347545505703295e+01 7.063476988308946147e+01 6.912172142724665491e+01 6.871109506709137804e+01 7.072686446694433471e+01 7.253361758145103977e+01 7.232743882105505406e+01 6.935743854209663084e+01 7.155042811803562586e+01 6.986596328680256818e+01 7.102514222973981362e+01 6.988349433813073119e+01 6.934437461714719575e+01 7.042757660187956503e+01 6.748683462658408416e+01 7.053376710325694887e+01 6.976452419535587524e+01 7.030368246940304289e+01 7.032035120039672904e+01 7.073645789477069457e+01 7.066837460229271528e+01 6.752233716553601539e+01 6.696358593814483129e+01 7.114919135560086261e+01 6.857302224331300522e+01 6.939969077664004260e+01 7.172572709105187982e+01 6.976520860377092959e+01 6.990334115446943031e+01 6.938175086761313537e+01 7.154311132630164138e+01 6.943450230008600954e+01 6.996333043099767224e+01 6.963190859935563992e+01 7.180702049721452340e+01 7.024255523973535276e+01 7.149100724956514341e+01 7.145380635069427910e+01 7.148148634178271266e+01 7.238847112547998108e+01 7.292219332768243589e+01 7.183401292398376370e+01 6.959608117598452282e+01 7.049246266828552621e+01 7.314292639587657163e+01 7.195265413890466277e+01 7.319379360746864904e+01 7.012036094908539496e+01 7.298340376755699310e+01 7.182223886196580054e+01 7.178109669902578105e+01 7.225822681101328726e+01 7.236119666113503968e+01 7.337325255521800216e+01 7.574158669214412498e+01 7.140082638498387269e+01 7.369457350491002501e+01 7.509314870431529698e+01 7.205483342263134716e+01 7.165178601454812224e+01 7.253343628788310582e+01 7.165931139607481271e+01 7.265210989039857736e+01 7.209610214537795514e+01 7.580048037148017670e+01 7.226787033738494870e+01 7.197637197656484886e+01 7.285179582164951739e+01 7.315626784023183404e+01 7.430760345481198215e+01 7.294300798096368510e+01 7.132588796897084649e+01 7.142540031971131498e+01 7.293258014155267688e+01 7.463447952574003352e+01 7.231166115789783078e+01 7.334291466393770520e+01 7.225288901171978750e+01 7.418289546964737724e+01 7.239213965983805110e+01 7.085231913834486761e+01 7.162017308050756981e+01 7.171960477950177903e+01 7.117130392323451815e+01 7.323776640824146966e+01 6.991750690954901870e+01 7.265765373848140030e+01 6.633980430899130454e+01 6.897972062155355388e+01 7.040833684733880204e+01 7.074865007727215982e+01 7.026827805816979833e+01 7.177383900350250201e+01 7.057319926394649201e+01 6.913715939856710690e+01 7.250593341355695998e+01 7.227303097941079102e+01 7.186946402964329650e+01 7.272164624481732176e+01 7.178961547494675699e+01 7.068215259827036334e+01 7.160863587830644406e+01 7.096585571757198352e+01 7.154061539516949608e+01 6.991133294460094305e+01 7.118244962200496673e+01 7.143880533502695585e+01 7.165579557423775725e+01 7.146284885278552679e+01 7.172466408844985608e+01 7.175412143943005105e+01 7.439712943003449652e+01 7.466273797788377919e+01 7.246095662758297351e+01 7.379911345012095580e+01 7.279411644550822302e+01 7.467497547798150492e+01 7.437612499951697487e+01 7.182900271372838574e+01 7.204005108890700626e+01 7.053097131612781823e+01 7.417127658626937148e+01 7.253675216768709788e+01 7.209260800605217412e+01 7.355802695153165871e+01 7.164262884210630489e+01 7.291320520055749910e+01 7.215591025946392278e+01 7.321496522405510632e+01 7.004593636919490507e+01 7.268074391559341052e+01 6.949092342451203308e+01 6.963547870593986033e+01 6.944899574251013519e+01 7.314697808227957410e+01 7.153468787982133392e+01 7.114789841965075823e+01 7.107199971772399749e+01 7.047293140938093359e+01 7.053092033601595290e+01 7.115671217121334280e+01 7.213080117106522948e+01 7.124598849201062478e+01 6.919693048929150336e+01 7.279028536882914580e+01 6.921061481416563765e+01 7.084084446673628577e+01 7.431048265804018627e+01 6.874262016057876679e+01 7.093229008811877634e+01 6.994519181277749453e+01 6.858328801353110293e+01 7.041937688739760404e+01 6.928090655918204277e+01 7.021975716039419524e+01 7.127613661816216961e+01 6.995156068614767264e+01 7.066058089138729770e+01 6.815955725502786322e+01 7.189000291714563673e+01 7.330894135855484706e+01 7.254810912499215192e+01 7.355464710413720297e+01 7.071115972888065926e+01 7.186284063875962147e+01 7.131168295278135361e+01 7.109501635543662701e+01 7.122997099299443846e+01 7.289267712788452513e+01 7.070211234861808691e+01 7.312191444351132930e+01 7.093442213121868178e+01 7.229391746180033351e+01 7.175033718410283257e+01 7.247751385889948494e+01 7.402678669036873771e+01 7.155802391025510190e+01 7.036403910787771565e+01 7.270116873884423114e+01 7.019326320339179404e+01 7.194520790633056606e+01 7.485442396664942066e+01 7.239640956573738606e+01 7.231942329695341698e+01 7.355806033892459084e+01 7.044352816930219774e+01 7.208509640855322687e+01 7.282932970420759489e+01 7.360231658351887063e+01 7.379495649230024412e+01 7.486890028918884354e+01 7.371660596477293836e+01 7.220559400161263852e+01 7.132698348150375978e+01 7.250945123417874072e+01 7.424691214714628984e+01 7.119728402119807242e+01 7.339646685966120288e+01 7.156434105756839870e+01 7.213422365551269877e+01 7.221504988060026164e+01 7.315742046892300721e+01 7.175912222938485741e+01 7.312646275762620007e+01 7.072811107812638909e+01 7.291148264534844259e+01 7.573280009596399509e+01 7.097914944337399845e+01 7.508125900691113941e+01 7.324749783550181803e+01 7.562266800104907816e+01 7.327350768809229464e+01 7.348358874142039099e+01 7.589079316969494471e+01 7.620007531392644751e+01 7.406474697990906009e+01 7.355044387058424604e+01 7.277865486637864478e+01 7.575105764573665112e+01 7.198023713458330519e+01 7.366136072723628558e+01 7.607495584354754214e+01 7.269532504877192025e+01 7.247942023417958524e+01 7.459797126820204483e+01 7.539490251640742713e+01 7.345550808197904757e+01 7.351270875360020796e+01 7.392837664059992164e+01 7.451613012315429785e+01 7.519554795780869938e+01 7.506920060767090774e+01 7.287225628763376051e+01 7.408618859845492466e+01 7.553747036095552403e+01 7.573086904201252878e+01 7.673047813419955787e+01 7.044004832040059227e+01 7.622023083676425870e+01 7.463526716265489824e+01 7.546476108018524087e+01 7.285911927430306889e+01 7.529253454623273001e+01 7.610019746772371718e+01 7.295334729107013061e+01 7.349622713918707007e+01 7.427417223925500878e+01 7.179716131694605963e+01 7.303313539086757089e+01 7.618763524490576344e+01 7.458456977272689414e+01 7.373692794055865818e+01 7.734613733671359626e+01 7.331269841163624790e+01 7.048949642504517499e+01 7.495619996921789152e+01 7.449469996097211322e+01 7.389386220858138188e+01 7.346105897333261225e+01 7.358062924399544613e+01 7.459915606233013818e+01 7.518596853875681063e+01 7.303223192875688596e+01 7.250680501029920322e+01 7.198986362724544108e+01 7.427010754319582020e+01 7.310180276148307144e+01 7.319476400147918582e+01 7.240430721931437574e+01 7.513799308309691583e+01 7.306815987825245884e+01 7.256967113599115748e+01 7.185160770124501539e+01 7.120952134464405958e+01 7.225119699312747912e+01 7.076559336953418722e+01 7.010605732118835931e+01 7.419333299089605305e+01 7.283745994977265070e+01 7.357949398556263532e+01 7.361531982997134094e+01 7.052598567882101577e+01 7.002161493440273432e+01 7.101542639247010413e+01 7.192920233052601020e+01 7.234985154539634777e+01 7.549545959560951758e+01 7.520205512254354119e+01 7.102773567709671454e+01 7.218872434158996043e+01 7.288803660108621330e+01 7.102904777176117079e+01 7.615106506822534982e+01 7.536428720364439471e+01 7.466711916890494649e+01 7.320662312717838915e+01 7.587434634680820977e+01 7.401650082385762630e+01 7.482235880152602192e+01 7.341165193431484681e+01 7.160701500382896256e+01 7.682967391773159704e+01 7.498248442734769981e+01 7.256270596901612180e+01 7.453972087831660076e+01 7.519877568047380123e+01 7.424183581494732209e+01 7.421511111620175427e+01 7.357765865970073094e+01 7.625257796198185645e+01 7.544765004992379431e+01 7.320123610404236558e+01 7.437644174519685691e+01 7.843836550030061971e+01 7.502557509645016864e+01 7.552442358499367003e+01 7.344716653568430331e+01 7.281510099359981325e+01 7.433887951432986085e+01 7.185655893829834895e+01 7.252023954174309495e+01 7.242374710830539186e+01 7.218942328712006429e+01 7.168027961940246939e+01 7.475371010040636577e+01 7.062642686856639784e+01 7.508435169167572099e+01 7.334003320101557222e+01 7.100572153392285202e+01 7.375808848876577883e+01 7.412213066250686211e+01 7.324757870517304070e+01 7.240808364292774968e+01 7.155686919783686051e+01 7.198774136451663708e+01 7.260401058637583560e+01 7.166840284633691738e+01 7.356949264664717703e+01 7.216939973386951124e+01 7.144621355422405884e+01 7.428846297764326323e+01 7.099384975459017255e+01 7.331233112944063635e+01 7.208289304844338119e+01 7.298619356153911042e+01 7.468571999008885598e+01 7.248237258490323143e+01 7.029319033711857401e+01 7.102426588938985219e+01 7.184459971842278492e+01 7.016802117243236125e+01 6.993205724342300300e+01 6.802712615509524596e+01 7.147804083938338238e+01 7.005889875237421904e+01 7.196310747208178782e+01 7.203955706283292670e+01 7.054080584844597013e+01 6.857511914451762891e+01 6.888306651322548646e+01 6.787637792471838338e+01 6.916552774496298639e+01 7.005358931076717965e+01 7.062120660358867497e+01 7.093366499911041956e+01 7.111189523727855999e+01 7.196444752157944436e+01 7.235462552870333752e+01 7.087519878065705825e+01 7.204455031799369635e+01 6.995756812895298538e+01 7.013057661147303179e+01 7.119947088275621638e+01 7.222619672960468051e+01 6.915021606165764467e+01 7.038886558591701714e+01 7.012104525031600133e+01 7.033932573890515982e+01 7.224790988986947582e+01 7.219670809517758414e+01 6.802771366408127562e+01 7.176245132596591247e+01 6.968177444378176233e+01 7.121157299472459101e+01 7.132231156573708120e+01 7.023922684631506286e+01 7.088862412594851037e+01 6.805458794637139874e+01 7.043882114009211648e+01 7.080135355979915346e+01 7.091765593640252519e+01 7.048750252030976071e+01 7.175433929093540542e+01 7.340345768434758611e+01 7.095641789950899181e+01 7.286330081909018475e+01 7.203961090892468633e+01 7.149792521486736518e+01 7.068259187836740409e+01 7.000141170079626818e+01 7.127798966877823261e+01 6.964038054932676403e+01 7.207888299018668476e+01 7.226911527701493299e+01 7.226670021323731419e+01 7.299271590037768931e+01 7.173667609540919443e+01 7.070906687373468458e+01 7.079602223219949053e+01 7.018842573536468876e+01 7.159815244270033929e+01 6.977261180009028863e+01 7.232563322085886170e+01 7.128896273186532540e+01 7.161489251077777851e+01 6.930405875945977812e+01 6.915955869672846745e+01 6.916853348028125481e+01 6.924859933301060266e+01 7.184977998362785456e+01 7.066507259542024144e+01 6.938734625038152615e+01 6.908169567341640516e+01 6.992907405824334433e+01 6.770310016659773567e+01 6.802233506495277027e+01 6.734816157446608997e+01 6.506193336649090497e+01 6.828578358599186515e+01 6.800464957856166848e+01 6.837617070987545276e+01 6.821467764658746091e+01 6.829787037077390721e+01 7.048645604113399088e+01 6.660888119165309718e+01 6.750728425748889094e+01 6.736725197580726388e+01 6.705888760467863108e+01 6.687911398549626085e+01 6.628300652502551316e+01 6.863804529007872191e+01 6.829552251069092961e+01 6.907815761357814210e+01 6.688300480075562859e+01 7.005057179355188168e+01 6.705681272534084769e+01 6.844820492031333004e+01 6.725281630163264879e+01 6.865167558377430623e+01 6.763708953178779382e+01 6.848007799919822958e+01 6.705355131384864364e+01 6.654563251575308414e+01 6.756706646440446207e+01 6.675831517481016419e+01 6.770346364824317220e+01 6.764199903676093584e+01 6.951823453886690629e+01 6.828936527099406817e+01 6.845162832896674843e+01 6.775700025756489708e+01 6.962974604058992156e+01 6.900053472942445865e+01 6.725334391064954787e+01 6.845175152839433963e+01 6.772632712939181943e+01 6.561208105355227360e+01 6.846046223762461125e+01 6.883039702396338555e+01 6.684251423224473854e+01 6.836049575646048027e+01 6.931361506756418578e+01 7.048161338669959264e+01 6.982867695659965079e+01 7.147836071643327216e+01 7.230120242341595826e+01 7.028478348123444164e+01 6.968651186585269386e+01 7.063760202900510876e+01 7.052099126445180843e+01 7.162779122383220454e+01 6.897403842779669958e+01 7.333230387101046688e+01 6.958825484383513071e+01 7.085784120691259602e+01 6.998092189369481275e+01 7.195948721922670188e+01 7.354075574297425533e+01 7.046215785217893313e+01 7.340000103114432761e+01 7.192200569171662039e+01 7.151103900232418198e+01 7.154368770316710879e+01 7.206237364188200445e+01 7.230123567886577973e+01 7.231387027178115545e+01 7.089908672251948474e+01 7.451374131445521698e+01 7.349908307219712356e+01 7.278963751855351916e+01 7.582626059647203931e+01 7.509191578307546422e+01 7.501692625754552068e+01 7.386102892346501392e+01 7.389613913120032862e+01 7.466099242549600490e+01 7.474588106347421501e+01 7.309352807939058039e+01 7.252799906530964336e+01 7.263557859260704674e+01 6.961565251317981051e+01 7.518896028664570963e+01 7.327664159890228746e+01 7.318875056404614554e+01 7.345636378140889633e+01 7.090865707640094229e+01 7.175262790795159162e+01 7.189578381899625015e+01 7.179060942117475008e+01 7.071340344661939525e+01 7.118987274015270827e+01 7.344292368863791864e+01 6.976937839824277887e+01 7.230820126773664924e+01 7.219228355179279788e+01 6.984556637459178319e+01 7.118613816330609723e+01 7.359853430473734193e+01 7.227029817983164151e+01 7.568692665891548188e+01 7.334558212739976568e+01 7.227190721828421260e+01 7.441005537088652488e+01 7.233033659843263763e+01 6.948414791327395790e+01 6.966722851149511087e+01 7.276760321747519811e+01 7.367009300038161257e+01 7.365584145134171479e+01 7.147570459994733483e+01 7.029471063558759170e+01 7.199622406174700018e+01 7.161660804133072133e+01 7.115535872626973912e+01 7.098612877766124996e+01 7.126968414258989526e+01 6.964455332099934992e+01 7.253663031483715429e+01 7.263371211200245625e+01 7.094163673110963941e+01 7.257866359563408309e+01 6.917471897791264723e+01 6.870290981134888852e+01 7.053856441303307179e+01 7.028287053778082338e+01 6.990008280816736885e+01 7.252485672559576813e+01 6.981662752189483001e+01 7.019139729980616949e+01 7.000173268118059866e+01 7.154891481251610230e+01 6.825661561835188706e+01 7.142729772326200077e+01 7.104886900747189316e+01 7.008083651552023241e+01 7.244881401954692990e+01 7.055869950585811523e+01 7.217386247774192043e+01 7.279122960643522333e+01 7.373181931979858916e+01 7.169665788895534320e+01 7.094714583044020628e+01 7.196001777049961845e+01 7.214779567595778076e+01 7.045522211682144587e+01 7.001768801149874832e+01 7.135887795219764485e+01 6.934068071373035025e+01 7.052043101151380711e+01 6.801741024205412600e+01 7.229165728209474651e+01 7.243642315707487001e+01 7.224172241091471847e+01 7.367147880284740324e+01 7.165311714718890812e+01 7.239499714478172621e+01 7.027629639594751154e+01 6.967614578422998761e+01 7.233777658458241433e+01 6.850473628845260521e+01 7.100247096612613973e+01 7.109863692134146618e+01 7.169263815831568820e+01 7.083574902710593335e+01 6.859895495903674600e+01 6.995386630672507522e+01 6.940248454505609743e+01 7.002870721046802771e+01 6.902106208090339123e+01 6.963122390490741509e+01 6.819352947029750567e+01 6.986217064921643782e+01 6.670012782314181266e+01 6.960179370880481997e+01 6.826166105913982562e+01 6.848887345845400887e+01 6.837832565251892447e+01 6.809943303370899059e+01 6.744758408623390267e+01 6.808554447885337879e+01 6.809590884778091890e+01 6.760903455827531161e+01 6.620880752748897180e+01 6.798545133765490789e+01 6.793215390012758803e+01 7.012192993150405584e+01 7.043761437016733851e+01 6.897698390135263935e+01 6.917920508192878515e+01 6.833809789804791990e+01 6.982556010559599713e+01 6.829222707173899209e+01 6.721933530104816157e+01 6.725354594135910702e+01 6.898794862959745444e+01 6.812801275893416175e+01 6.668185982486066621e+01 6.816135909734552456e+01 6.873228203563488137e+01 6.706785552004049578e+01 6.760283720093219983e+01 6.611780653496280991e+01 6.889791494754203427e+01 6.563151418113250202e+01 6.915581731829657031e+01 6.546419724870646917e+01 6.880407468972128981e+01 6.738606922522357934e+01 6.966526136434737282e+01 6.700177952011908644e+01 6.679430902502875256e+01 6.674881334571151115e+01 6.786319071685493043e+01 6.719225024232153487e+01 6.848254034979791527e+01 6.931874921759796848e+01 6.524937744538455320e+01 6.927583851365001522e+01 6.789414876104022767e+01 6.715868444869090581e+01 6.773041573149822625e+01 7.092011982826589644e+01 6.915410428540930354e+01 6.611602808692840938e+01 6.577288671569425560e+01 6.987869246710847904e+01 6.708938717799821916e+01 6.624492852899462036e+01 6.673462214891262079e+01 6.700600250280423609e+01 6.781842552844328509e+01 6.964223548114300399e+01 7.006880794865588769e+01 7.196796697954241040e+01 6.980617120176640356e+01 6.882123034360459712e+01 6.919200094837751180e+01 6.739570147696754532e+01 7.062690680648911723e+01 6.832746451107385610e+01 6.778412035483870568e+01 6.720141009126588472e+01 6.891420122520062819e+01 6.621200164704066538e+01 6.651727043307585063e+01 6.793112086660357818e+01 6.785932777329379917e+01 6.646381861327053286e+01 6.791430888477161432e+01 6.615999193856275440e+01 6.711488314016973789e+01 6.855340814128771854e+01 6.934607199120971188e+01 6.889575468826214433e+01 7.119447121211247520e+01 6.883486745341301116e+01 6.983940575683014629e+01 6.944115046851663919e+01 6.930212706588540073e+01 6.900510600792469518e+01 6.927958753930703040e+01 6.620733108269539002e+01 6.639782268575483215e+01 6.814403928793878151e+01 6.859616446705970816e+01 6.829680692726789459e+01 6.602017380616207731e+01 6.880820997615369095e+01 6.750080062035239337e+01 6.871533715823620980e+01 6.622591202975064562e+01 6.755439217081935510e+01 6.729099948502883421e+01 6.651044835053389193e+01 6.680830307386662525e+01 6.432739445697754377e+01 6.828723668866010144e+01 6.601029334864873022e+01 6.660463786661944141e+01 6.909549216351771861e+01 6.931661135654100292e+01 6.846563678408422504e+01 7.073368923871760217e+01 6.954990995177986690e+01 7.023830461423996496e+01 6.846141438475952157e+01 6.968086941280284918e+01 7.226253823195121129e+01 6.893927551372527773e+01 7.011651458189646746e+01 7.147487008448646861e+01 7.114818189699774109e+01 7.071339309032941856e+01 7.234047547197624795e+01 7.333568994527871610e+01 7.276627606270592707e+01 7.322823557014444873e+01 7.294444663673637308e+01 7.217400143747181573e+01 7.607944725578964551e+01 7.167634794067402026e+01 7.069397523564880714e+01 7.289271043436261266e+01 7.119670590906940788e+01 7.250277125719070170e+01 7.200235379621557286e+01 7.141564761187039778e+01 7.358110720039064745e+01 7.481918418927413938e+01 7.305844864730367760e+01 7.162634422471387552e+01 7.569306325608525299e+01 7.285203305457710599e+01 7.337788465731584608e+01 7.398173682493933256e+01 7.539869107584526375e+01 7.172159666902345521e+01 7.250021806506322264e+01 7.139154759319299615e+01 7.462940798970710432e+01 7.192030906710223803e+01 7.212551624485686830e+01 7.206346908491543957e+01 7.372673185531589013e+01 7.197286835301771646e+01 7.490101362774909433e+01 7.218509752433601534e+01 7.145425093546973017e+01 7.417108843158597153e+01 7.439644745472406839e+01 7.357548570939347599e+01 7.524920679699235393e+01 7.365817697492629179e+01 7.379479226578632733e+01 7.517888820226899327e+01 7.374608163854783527e+01 7.320393404284864403e+01 7.355880354731849025e+01 7.380008342909799524e+01 7.406766385334294966e+01 7.462897386182906700e+01 7.273753333885383654e+01 7.481078008988181693e+01 7.648923887291165613e+01 7.386137015509939374e+01 7.588810159219399054e+01 7.441383091168090402e+01 7.253653777906249900e+01 7.406015435835561789e+01 7.331715191524533282e+01 7.548332763458461159e+01 7.291181334976762685e+01 7.420106386574759938e+01 7.360563760464569327e+01 7.667297347503314597e+01 7.545542149559665290e+01 7.088988536514837335e+01 7.373669729067961498e+01 7.233174883117361276e+01 7.413995954698120272e+01 7.242255379750582733e+01 7.197043025296107999e+01 7.173114135832396698e+01 7.205833363372587996e+01 7.491164453573961168e+01 7.266164212772045516e+01 7.069598620030890856e+01 7.670797403586888663e+01 7.248006474334397353e+01 7.530143209248939229e+01 7.139704024194459464e+01 7.372290200037784302e+01 7.455908445423628450e+01 7.407626903074475422e+01 7.270813622146114596e+01 7.449626017493841346e+01 7.387581592609343772e+01 7.453963007751549696e+01 7.288650266282400025e+01 7.481016645927299180e+01 7.118273408690924953e+01 7.466145674578206126e+01 7.326109592745012833e+01 7.158400025781573106e+01 7.378004207177892226e+01 7.277569143453364120e+01 7.210598693033088580e+01 7.379070646936851574e+01 7.440267136747382892e+01 7.538581353156074272e+01 6.964349281917134249e+01 7.147253143887920146e+01 7.021661882026084811e+01 7.163296908880751346e+01 7.110445479102888555e+01 7.095960938442711097e+01 7.203594935328125359e+01 7.212907721972241859e+01 7.076119485173774137e+01 7.089047390909490787e+01 7.336445354713681866e+01 7.059157027166072851e+01 7.511720900963464942e+01 7.222919798330191554e+01 7.319284610808212221e+01 7.207620860399748608e+01 7.344487815299123668e+01 7.109943044069922280e+01 7.424149744042050258e+01 7.155793476123372443e+01 7.233179647291024139e+01 7.378730387099436427e+01 7.252331307516442394e+01 7.221871878071571871e+01 7.137031841086616168e+01 7.092631287559204623e+01 7.128230910618380278e+01 7.179952962643191938e+01 7.150694015647135870e+01 6.902837564902307577e+01 7.105851766219072374e+01 6.938576541989458235e+01 7.136805968450272530e+01 7.056125403751393321e+01 7.273074243607366896e+01 7.089684642039462403e+01 7.401443281691544485e+01 7.333617568389034602e+01 7.239326069923936302e+01 7.235638855906329070e+01 7.339464440349186702e+01 7.527205162591084786e+01 7.192905798333340783e+01 7.189568976715779058e+01 7.455400613100860596e+01 7.509361054998872476e+01 7.490385946980012477e+01 7.382087131669835856e+01 7.502997340172325380e+01 7.649015106363215466e+01 7.515537786400720677e+01 7.422170136946908769e+01 7.572480628709645600e+01 7.696985977351690167e+01 7.723301199063327260e+01 7.163686074991895225e+01 7.284307482583210458e+01 7.248018197137733409e+01 7.587866728937017058e+01 7.300367640358403776e+01 7.367610943672636381e+01 7.462249842660794741e+01 7.292934203817554817e+01 7.478917999776336956e+01 7.373378333808750540e+01 7.384244566076615968e+01 7.771670383528292803e+01 7.337693312744100638e+01 7.403122512360734220e+01 7.580765340315475953e+01 7.464714110298952221e+01 7.399884180665461031e+01 7.389967290685160606e+01 7.259665418755631094e+01 7.241133244030909566e+01 7.174705874764777036e+01 7.240648696030901021e+01 7.127469558985357878e+01 7.308348406117956131e+01 7.444292715388222348e+01 7.185840441302698878e+01 7.167261241707500119e+01 7.326220792153949901e+01 7.467333854542246740e+01 7.532832059757984666e+01 7.030354317823179144e+01 7.391825877419312008e+01 7.328385916179639992e+01 7.211389979447147880e+01 7.241752184484921884e+01 7.234504937432727445e+01 7.301984595070594253e+01 7.680755357755572277e+01 7.367812468570477336e+01 7.398308400141596053e+01 7.351065726419685120e+01 7.338871109593397080e+01 7.422954337161014848e+01 7.416958292149084286e+01 7.215530344554593967e+01 7.591819078785707120e+01 7.548174030023753289e+01 7.598833357468186023e+01 7.543215549138052722e+01 7.460559682522884373e+01 7.409398366834037120e+01 7.423394950805516146e+01 7.256595106974474163e+01 7.395135683402806137e+01 7.425549936369166915e+01 7.719267638733929005e+01 7.351595440059159614e+01 7.342498114738398840e+01 7.417780620693899607e+01 7.552579695197938747e+01 7.408585905650396342e+01 7.405428369453731818e+01 7.324956321748335597e+01 7.145364740785764468e+01 7.348280062945416091e+01 7.565247031115541176e+01 7.467476296911428335e+01 7.477521510261146886e+01 7.296665255397286387e+01 7.288734134364032968e+01 7.397434277705232830e+01 7.213158242987374535e+01 7.327284558013138849e+01 7.386136372924893578e+01 7.139912301701076558e+01 7.190360363169804714e+01 7.435795516457673671e+01 7.225199797446256866e+01 7.063252874684580718e+01 7.223384197103314364e+01 7.356858241249554453e+01 7.077505263603684682e+01 7.323604254465257668e+01 7.442584416510625545e+01 7.437994488795287396e+01 7.533785965113457905e+01 7.222523692177522037e+01 7.258072041248981066e+01 6.841735162439830731e+01 7.109380336710988502e+01 6.861047502479391369e+01 7.106797390106436296e+01 7.119892607859868860e+01 6.952790869637085791e+01 7.192602408543156400e+01 7.121297088463533953e+01 7.279682766315319498e+01 7.147737611301543836e+01 7.192701869387525448e+01 7.017376910380684762e+01 7.482770505735531685e+01 7.186348629894325768e+01 7.382897818238996024e+01 7.045643747010035440e+01 7.398370929081201552e+01 7.413629639550555339e+01 7.515529313625597752e+01 7.442722052112715403e+01 7.519645304124222207e+01 7.430170249133641391e+01 7.567279076289909767e+01 7.404935441380713712e+01 7.646316688533939043e+01 7.368055580423751394e+01 7.399774484704784072e+01 7.678108066973234713e+01 7.322573999378920462e+01 7.930735834702998943e+01 7.578674010817557871e+01 7.734646854178778597e+01 7.670531934375395622e+01 7.621408368715020742e+01 7.746388659358520101e+01 7.649447696708486433e+01 7.764335675757794775e+01 7.760987318998810736e+01 7.600699598780838073e+01 7.752774000765829499e+01 7.464584732743713857e+01 7.684193701889164174e+01 7.799686416062360195e+01 7.538239426023727674e+01 7.743437898586512347e+01 7.737698443175931118e+01 7.701359071433491010e+01 7.493855050507825410e+01 7.703619160307971470e+01 7.684134333554280261e+01 7.726991677858151775e+01 7.632999786342638515e+01 7.566030743122057345e+01 7.717622954046294126e+01 7.684911598969024737e+01 7.814704139303101726e+01 7.827025738656470821e+01 7.315884443079126243e+01 7.444085601994362378e+01 7.544577784147809041e+01 7.633384191753630432e+01 7.485139232075147220e+01 7.303940970045120196e+01 7.496268790333103027e+01 7.370878742586108956e+01 7.263758100419394736e+01 7.934710528595465462e+01 7.662492315080018557e+01 7.460763911979084639e+01 7.800739580394316874e+01 7.292209318612276547e+01 7.623446748416648688e+01 7.328298702038433987e+01 7.269422761731459559e+01 7.530752930503045661e+01 7.208465681238527623e+01 7.459258075564920887e+01 7.567518580118981220e+01 7.349781282484900657e+01 7.402207029390960713e+01 7.260989967680200152e+01 7.375041594284977009e+01 7.486895393620456218e+01 7.538896516272913573e+01 7.473019346746687575e+01 7.079113945460690616e+01 7.305571306033337464e+01 7.455166191332105541e+01 7.476369638870568224e+01 7.382263503930842319e+01 7.563932514202851110e+01 7.234819145700654985e+01 7.248745894701592363e+01 7.294171169110134656e+01 7.449309789482745714e+01 7.542745636042224078e+01 7.354606166189071814e+01 7.457101546909306933e+01 7.360064692666414032e+01 7.300953114195783655e+01 7.417270145927629699e+01 7.497223372657336427e+01 7.346539031742013037e+01 7.389945094336079023e+01 7.093136950688142406e+01 7.313171449159409576e+01 7.429622610404697980e+01 7.596266082379381146e+01 7.277648669930070469e+01 7.288105728645042802e+01 7.488029615126490057e+01 7.311190794701859375e+01 7.357754053807956041e+01 7.273132368081466836e+01 7.221058188913895037e+01 7.230222917075747091e+01 7.420803096229326457e+01 7.244813521560172376e+01 7.452402810282042367e+01 7.213557987524070825e+01 7.132669600174811819e+01 7.483894836476977730e+01 7.301611558861021933e+01 7.015224508814027615e+01 7.434305480017572165e+01 7.171896898042875534e+01 7.046455002689603475e+01 7.189540699710502736e+01 7.163199973754814209e+01 7.284650542444650512e+01 7.222396386674245150e+01 7.170703721330522740e+01 7.276378141306612690e+01 7.265925034703430185e+01 7.232400357764792886e+01 7.236437769129055653e+01 7.224812592302714620e+01 7.041384081711923670e+01 6.974657542923839060e+01 6.928194046059122968e+01 6.927115462790483491e+01 6.982707760936023078e+01 6.989593498048492393e+01 7.119901880065114597e+01 7.133044200326803264e+01 7.089209149510861607e+01 7.021635327369550339e+01 7.013785439471961070e+01 6.956607848354012447e+01 7.031548130840420185e+01 7.126108250905355135e+01 6.867040160814813987e+01 6.978481329962539803e+01 6.919140098179245513e+01 6.915163320544138514e+01 6.874056697644009262e+01 6.815797849207085335e+01 6.914536228589464883e+01 6.952801704902697111e+01 6.890842196951031440e+01 6.942795339951133826e+01 6.744703482605122247e+01 7.122543988377353230e+01 6.797648349498437881e+01 7.046328430462642700e+01 6.867475212790711225e+01 7.002094370256784828e+01 6.742320829572243213e+01 6.741975143393760561e+01 6.896720014243473429e+01 6.777466717134105068e+01 6.837926115703177743e+01 6.881501463827032694e+01 7.051757492499883995e+01 6.722080142777967637e+01 6.623088863611613419e+01 6.465779198082142898e+01 6.986747775030107732e+01 6.772052189871817518e+01 6.733384301985863374e+01 6.982082898574630292e+01 6.886789978090745024e+01 6.818181630028800555e+01 7.047899666139562669e+01 6.832846362304155718e+01 7.049798754314220162e+01 6.799508642944715575e+01 6.878463295976050063e+01 6.434265274014741465e+01 6.989632774043118957e+01 6.913010286656555081e+01 6.845722328158619518e+01 6.895251693013963745e+01 6.897758539760216934e+01 6.532462608327210773e+01 6.603494934077234291e+01 6.565441176524478806e+01 6.662844717046222343e+01 6.697581372646460807e+01 6.609056013176652300e+01 6.663531876107157359e+01 6.721597192356907158e+01 6.815204162676175770e+01 6.789509854190229987e+01 6.854123052141865458e+01 6.651837288575579521e+01 6.800489394053595049e+01 6.918855630070291340e+01 6.786504793978474481e+01 6.749589218611123442e+01 6.430403469043567100e+01 6.597885219029750203e+01 6.695334606345676320e+01 6.686710952133944375e+01 6.893218222528112449e+01 6.543291602428197962e+01 6.783367227885139528e+01 6.425641864018449212e+01 6.749739031812831058e+01 6.484308326294951996e+01 6.518075565349070644e+01 6.911886256656178773e+01 6.462000033796641674e+01 6.588047944345601081e+01 6.649019600880306768e+01 6.719800926080199588e+01 6.503758858146693456e+01 6.899427628347913810e+01 6.424240397910098466e+01 6.579673078254364782e+01 6.698597889683897222e+01 6.578082461144506965e+01 6.302821432368607191e+01 6.418707353302072249e+01 6.728477498714117644e+01 6.503411747794737607e+01 6.472829190598312721e+01 6.502117859768102903e+01 6.623867181111930336e+01 6.567684084160185876e+01 6.684113981101852175e+01 6.624903588783807606e+01 6.464616105677886537e+01 6.418370513613793094e+01 6.344403184336987067e+01 6.710423715552116164e+01 6.673380107681552431e+01 6.634182072704999200e+01 6.683095580527080415e+01 6.561190402454261061e+01 6.550351286548698226e+01 6.553243316192506995e+01 6.856563562719325944e+01 7.016110834746451985e+01 6.678510283106906797e+01 6.646271421089097942e+01 6.941603462618101616e+01 6.667334647096099332e+01 6.609011750662709517e+01 6.656617436503191243e+01 6.703990354415273600e+01 6.705580922166123514e+01 6.886519928367333421e+01 6.541661421257121845e+01 6.589161778897594957e+01 6.801951318065880514e+01 6.754788491717202703e+01 6.583166657201708460e+01 6.912330616224045343e+01 6.835940770064217986e+01 6.739237421802219785e+01 6.321905299546957480e+01 6.783411999736519249e+01 7.004359418246446012e+01 6.832573452609523201e+01 6.763530911382490274e+01 7.060393758577930612e+01 7.194306938942060015e+01 6.898336718473932194e+01 6.773905913541211987e+01 7.057589427307264884e+01 6.745401833732617547e+01 6.754076403387880134e+01 6.927705623277481095e+01 6.893695432459881545e+01 7.058001645942073310e+01 7.079773231784372456e+01 6.839321069759783711e+01 7.196341640951854401e+01 7.198442137676968855e+01 7.266883036943923457e+01 7.367541856710970194e+01 7.272639737604092147e+01 7.134311100719062892e+01 7.090871772498132941e+01 6.967546212274690731e+01 7.297086319955528211e+01 7.269136685490646244e+01 7.299288080338055806e+01 7.110176300809223449e+01 7.227005232217256037e+01 6.921765863219053472e+01 6.928268564046858558e+01 7.066371125674035625e+01 7.000483166796605872e+01 7.119936678438604361e+01 7.139350244762803754e+01 7.077087748733120520e+01 7.015559661389731616e+01 7.026326722839932870e+01 7.240654052282344821e+01 7.133669129864183844e+01 6.927231208459392064e+01 7.095669878391250052e+01 7.206432130661127644e+01 6.806808153854528598e+01 6.814715612379917786e+01 7.088679854049679818e+01 7.260672761396996577e+01 7.106012422402595519e+01 6.900424102423231432e+01 6.923927155919868426e+01 7.129934602938506316e+01 6.945030813211553777e+01 7.022954422256049156e+01 7.165881729851030002e+01 6.927013563563497200e+01 6.797521946149673511e+01 6.951711232560349174e+01 6.958304661544786995e+01 6.912004554455020866e+01 6.689266403014177342e+01 6.861636906555727933e+01 6.909765130208116091e+01 6.523879636215227151e+01 6.730886684511291662e+01 6.870866226680152522e+01 6.743794933270989134e+01 6.643582198586223342e+01 6.853126601939707996e+01 6.783915165724351937e+01 6.806008319289267661e+01 6.627789116346643539e+01 6.593069070651864649e+01 6.696218962714077350e+01 6.725415157957094436e+01 6.528852495713834969e+01 7.012198916605574084e+01 6.658899959071150931e+01 7.004359708026446185e+01 6.574812611383912042e+01 6.771244975778586195e+01 6.590607760108284197e+01 6.847908097480926415e+01 7.030723859064508474e+01 6.840450691602457312e+01 6.961840127330579264e+01 6.915405782509861865e+01 6.681489816184357267e+01 6.918693128255267766e+01 6.675373845549002283e+01 6.951205535985937445e+01 6.678994277910560129e+01 6.770610059462889296e+01 6.907739820721393187e+01 6.864597262566506686e+01 6.881374669491701468e+01 6.914680398052129817e+01 7.080242865779537453e+01 6.929860258390961292e+01 6.922393346421075933e+01 6.801757176590017195e+01 6.995496339095066674e+01 7.020878113378005025e+01 6.980969844436687310e+01 7.068394461043601495e+01 6.768906591584236310e+01 7.041399756954997713e+01 7.029304266842525806e+01 6.835017329377990336e+01 6.974072240428333203e+01 6.756620396219896918e+01 6.779398708592975709e+01 6.536067564931836671e+01 6.959617097804418506e+01 6.755828766239285699e+01 6.831682732925182222e+01 6.799569172658351590e+01 6.571188563858922294e+01 6.647239326853163277e+01 6.699731300859717464e+01 6.860131435572786529e+01 6.800545404576982378e+01 6.562828432918146859e+01 6.766322782560735050e+01 6.670000857026343510e+01 6.920398937932455397e+01 6.847100799614972289e+01 6.861039662506765069e+01 6.824604378536139393e+01 6.641769029928482837e+01 6.948598826255036442e+01 6.810004965937950772e+01 6.920170069068706198e+01 6.725815921016433663e+01 6.674112386077291603e+01 6.633259297294506496e+01 6.864660550597825761e+01 6.917963070123690272e+01 6.826976945868590008e+01 6.744902741284815306e+01 6.674861695579235743e+01 6.504020624269217876e+01 6.691713772005806504e+01 6.602830606250451240e+01 6.994026914920708293e+01 6.723365021215441573e+01 6.692722854692112833e+01 6.550614731470923857e+01 6.671808291259523571e+01 6.428712455940542725e+01 6.608296279815532159e+01 6.446532549068315632e+01 6.665166711918431020e+01 6.697595839084951308e+01 6.510115674891552828e+01 6.703961574529596135e+01 6.846699798152828009e+01 6.784800989340324406e+01 6.791769616399437837e+01 6.573855966162369668e+01 6.621332921465520371e+01 6.688093275870990340e+01 6.694249782036679619e+01 6.655174948165000615e+01 6.701879213846356720e+01 6.639490151297111709e+01 6.572811701262112649e+01 6.817857624775359682e+01 6.570883955925827991e+01 6.783498450404695745e+01 6.373122930320687374e+01 6.548054795544554452e+01 6.621491582081100091e+01 6.431108423819618736e+01 6.705660521240007199e+01 6.750393392766683576e+01 6.565461735349187222e+01 6.578234898895917127e+01 6.609181688365789853e+01 6.588136543775102894e+01 6.560433605814283453e+01 6.637210558022944440e+01 6.516405594113066968e+01 6.591139932488495390e+01 6.844176469186763256e+01 6.558321236940868459e+01 6.431194583318728064e+01 6.794523098668922501e+01 6.741034566349807733e+01 6.715881915247987877e+01 6.665274646424329319e+01 6.500700875811040191e+01 6.527692709805613447e+01 6.480973215195936632e+01 6.546682487938467432e+01 6.440700741479587066e+01 6.722395465071264198e+01 6.803177560089709175e+01 6.620258886666482567e+01 6.879443532173839060e+01 6.769305150089211054e+01 6.953008874906988979e+01 6.974515308167752892e+01 6.834675448851336910e+01 6.751025913378855137e+01 6.848046958176671239e+01 6.524395577212276010e+01 6.597872083470643645e+01 6.658728217491274393e+01 6.774389879217979171e+01 6.966056070409632639e+01 6.744606457929381804e+01 6.960084519087305921e+01 7.128043729503563952e+01 6.908441314915108933e+01 7.102308958252798732e+01 6.897881675951732916e+01 7.085869104978864641e+01 6.909687527703640342e+01 7.012855340805296578e+01 6.621859358966509035e+01 6.950375823426024624e+01 6.878388316181700191e+01 6.819412738033025789e+01 6.780200162487524551e+01 6.763128130849364084e+01 7.023162041325862504e+01 6.848404503153659562e+01 7.145899656140285572e+01 7.007699125894932024e+01 7.015797173489980310e+01 6.726377368817431091e+01 6.830362809990668893e+01 6.860524079607215242e+01 6.778442656902353747e+01 6.990620071071265329e+01 6.928187258208701849e+01 7.041671834529866203e+01 6.860320988893704452e+01 6.913286113726776705e+01 7.144737145141391466e+01 6.947023059345639240e+01 7.035077316376053602e+01 6.759086905251638200e+01 6.757493275391132670e+01 6.867772473422139967e+01 6.975451820685547943e+01 6.953108248484373632e+01 6.693325319793781603e+01 6.871753656720819947e+01 6.952143694900763649e+01 7.102863245254314961e+01 7.184434813162195610e+01 6.917982301190168926e+01 6.987452587924288139e+01 6.729384557752943863e+01 6.788284443663586387e+01 6.769373953159703206e+01 6.833026281325658147e+01 6.845002598596690291e+01 6.849738543772188848e+01 6.811156152947400244e+01 7.072022734351632778e+01 6.958141719650970458e+01 7.125119791614064013e+01 6.831572888637016661e+01 6.979355897476111181e+01 6.781067815533603493e+01 6.870325609476539341e+01 6.833540354184867738e+01 6.714982987963844607e+01 6.738952202362803234e+01 6.744742239900305947e+01 6.755355357056575372e+01 6.851293923721209467e+01 6.814678862834529127e+01 7.032152097804748792e+01 6.921432023847077630e+01 6.996794423128018536e+01 7.200626155902429559e+01 6.981360004383108731e+01 6.936923377858207118e+01 6.859437768728710694e+01 6.973923912444689677e+01 6.981930662767805984e+01 6.980532684731157644e+01 6.849932989563173180e+01 6.815057662372748837e+01 6.470602500021031744e+01 7.043714727059690972e+01 6.824485338897024178e+01 6.936483074544072736e+01 6.871230111140789631e+01 6.954714305018860898e+01 6.934634985722102840e+01 6.907752760576839535e+01 6.713435665783082129e+01 6.991263432061568039e+01 6.751679241871023862e+01 6.771846622196621013e+01 6.974199530819521442e+01 7.099091072282902815e+01 6.931792507453633334e+01 6.769904377960725128e+01 7.131764598877046524e+01 6.964437915989677208e+01 6.973351040499365183e+01 6.893741258765101065e+01 6.986602902564746387e+01 6.891085841172187543e+01 6.975081089211762730e+01 7.068190640892085241e+01 7.241962949459671961e+01 7.006615827074314495e+01 7.263076194031053490e+01 7.134306491352795376e+01 7.099917720763984619e+01 7.365599317693346393e+01 7.082816287654186738e+01 7.011432536350253031e+01 7.127677402319564237e+01 6.977947091378622702e+01 6.955353390145161541e+01 7.099991647973077136e+01 7.006192404220205106e+01 7.129565072741453946e+01 7.166175032413545409e+01 7.002010330601444821e+01 7.043375440068172111e+01 7.162834328836245845e+01 7.377677477824933305e+01 7.236954153129151734e+01 7.146949969253715551e+01 7.106683760510462378e+01 7.062668233115969940e+01 6.913396961062983337e+01 7.108949798160568889e+01 7.018841619943721355e+01 7.245716565118539165e+01 7.308330421047146785e+01 7.016607685540449779e+01 7.133455168263111545e+01 7.223576347980831258e+01 6.977851023623051674e+01 7.018071647176147110e+01 6.853850756193281768e+01 7.059506681144694085e+01 7.148456956710941768e+01 7.162302813149268843e+01 6.975361269444445611e+01 6.965786024132638943e+01 6.950764648705393256e+01 6.804571392341209446e+01 6.749980942495133718e+01 6.669033193053840591e+01 7.080035932361695927e+01 6.975650651182398576e+01 6.658782254510265375e+01 7.077579931067896268e+01 6.653876426272242384e+01 6.751515690314349172e+01 6.709523232780053092e+01 7.043618165345469606e+01 6.870615448425176908e+01 6.800763064591534146e+01 6.805975840503558061e+01 6.931901140590277066e+01 6.791584820810209067e+01 6.580130620910254891e+01 6.883229401252911828e+01 6.856936945761148650e+01 6.878150434857481343e+01 6.734569122152481668e+01 6.697299095196333951e+01 6.730598669450041882e+01 6.676994754339688143e+01 6.785777520574501409e+01 6.821341766399429218e+01 6.907084076089351754e+01 6.710087297534636264e+01 6.662760242383457410e+01 6.889199113153316034e+01 6.806795740930525085e+01 6.825927133604217545e+01 6.852676014133056981e+01 6.927645959859617619e+01 6.572901409415450757e+01 6.910543500309469778e+01 6.671066120761676643e+01 6.655834436481745797e+01 6.511832747007390765e+01 6.648994462086355384e+01 6.742335032201134482e+01 6.714457614453395706e+01 6.176785492208844630e+01 6.503179724899221981e+01 6.425622349239704079e+01 6.688601522074255001e+01 6.435519698868166927e+01 6.504151372835809752e+01 6.467506127154523199e+01 6.545240040103234946e+01 6.339903710624110289e+01 6.508351868387454431e+01 6.397849697096548027e+01 6.515873107513876050e+01 6.436200848796823948e+01 6.397161945513318670e+01 6.235756447742264186e+01 6.424892670659372129e+01 6.428439587772277264e+01 6.442460897414535737e+01 6.397936680577770829e+01 6.113505192204772243e+01 6.189513794846352113e+01 6.355894951185486264e+01 6.451002135193286335e+01 6.348718597617138215e+01 6.342846352648425068e+01 6.300899818404108288e+01 6.200182238180013172e+01 6.384080378754882901e+01 6.276213685451936186e+01 6.180202897554632813e+01 6.244873064713645761e+01 6.256760210719480142e+01 6.340780606541374453e+01 6.386970367975903429e+01 6.208446318346101833e+01 6.219964750608598081e+01 6.106585747941799980e+01 6.197307028909948912e+01 6.143427635010839793e+01 6.319228946294749250e+01 6.075971354243575462e+01 6.382862976513707309e+01 6.064627181820493718e+01 6.036552260670192993e+01 6.090697903383857437e+01 6.143403707594933394e+01 6.088374649522899063e+01 6.035137758692745535e+01 6.323544073945608801e+01 5.991482959015842624e+01 6.062107765834179673e+01 6.119529301326785742e+01 5.927953023172164393e+01 6.182602297136440939e+01 5.952761213767943360e+01 6.249457311417717875e+01 6.365748120341650917e+01 5.996364232852542386e+01 6.084082628000837900e+01 6.076587122656219719e+01 6.354256534238449916e+01 5.895397892394471029e+01 5.916571667911743759e+01 6.093676099275714364e+01 5.884649651359351452e+01 6.095460405485163591e+01 6.246219234396858866e+01 6.111007393541992627e+01 6.092596076941063643e+01 6.181930132559229918e+01 6.121742777600049834e+01 6.141146581188499454e+01 6.183848973281658346e+01 5.943786975574330711e+01 6.291866986270414230e+01 5.751158315079695171e+01 6.114088490149899968e+01 6.056554817585897155e+01 6.059297697581502717e+01 6.010511066487269005e+01 5.844800391244761073e+01 5.843376161396800939e+01 5.911008291162417549e+01 5.874520185910918002e+01 5.712227231094322377e+01 5.736207858130364912e+01 5.872054324802398639e+01 5.819241201680373621e+01 5.896732847549856871e+01 5.954316116443470008e+01 6.029797463711620509e+01 5.860964191434236881e+01 5.848377389101427326e+01 5.836787798982856401e+01 5.615423776623651975e+01 5.813877142283064359e+01 5.851788786859317781e+01 5.785185523817834508e+01 5.852580050494180597e+01 5.865997394260597986e+01 5.887084873084237557e+01 5.766453603208213252e+01 5.659344248281377077e+01 5.731408231257495345e+01 5.642031422672804553e+01 5.675309105768396023e+01 5.857604330613273191e+01 5.584492048785931217e+01 5.612281366633411039e+01 5.382139102073487180e+01 5.593959060920070669e+01 5.777018514753537914e+01 5.747329129472714015e+01 5.623994523590291550e+01 5.659360839510813435e+01 5.836951305682421776e+01 5.797445971186660074e+01 5.919240151323592158e+01 5.780017446858425956e+01 5.700571227577595579e+01 5.702451200880061322e+01 5.743005811823189788e+01 5.666048088866987342e+01 5.361162526351424873e+01 5.532353644655243130e+01 5.559642527615867635e+01 5.513948359217644679e+01 5.602511603081829605e+01 5.832956223993111422e+01 5.676617252174028749e+01 5.640705462628589828e+01 5.612142374644802345e+01 5.565703156076791203e+01 5.858062076688874953e+01 5.523673871356228915e+01 5.679910472862356130e+01 5.757226585218623427e+01 5.290960315709188677e+01 5.331199631823720608e+01 5.504147604542552585e+01 5.628126833307275945e+01 5.505707902656656216e+01 5.652066389560594928e+01 5.664736354178531030e+01 5.458886620801472134e+01 5.374106897165088270e+01 5.394721168112783971e+01 5.419828488642635023e+01 5.365079308712916628e+01 5.411686848156357854e+01 5.346112361302979821e+01 5.531547815431919446e+01 5.300487994050785545e+01 5.265007989814832001e+01 5.380735998545414844e+01 5.160404183370263098e+01 5.542374457692034184e+01 5.407832525698689352e+01 5.314667965505903169e+01 5.504644763145962116e+01 5.393613968221750099e+01 5.449961972832175405e+01 5.224795377640128180e+01 5.135544563964261044e+01 5.277507773235243604e+01 5.138382354720574341e+01 5.414254496179155041e+01 5.449740311587271435e+01 5.440130532924469975e+01 5.076196392443328875e+01 5.026608024292872301e+01 5.341258707097684777e+01 5.371780435382906660e+01 5.089309464761579704e+01 5.327993655805617834e+01 5.218730116864531254e+01 5.018999026658568852e+01 5.295636787021275893e+01 5.005060159214389870e+01 5.335270711833428692e+01 5.232069413530275170e+01 5.090639097806882774e+01 5.170896490759808728e+01 5.023903827183413995e+01 5.192883175091461823e+01 5.221146774641770349e+01 5.174000892426900577e+01 5.099603233204909714e+01 5.153450773853817424e+01 5.141181849678226001e+01 5.116116232310380241e+01 4.790344697012153574e+01 5.116878565280578783e+01 5.041463248777125727e+01 5.048461276269317466e+01 5.263726424978055007e+01 5.157772933174022967e+01 5.119929314693946765e+01 4.950654711191006641e+01 4.982962946730729925e+01 5.075346131210832112e+01 5.314248131462848335e+01 5.315701862948828449e+01 5.223484386189507234e+01 5.218365463290457029e+01 5.144989690362111645e+01 5.356223476180887388e+01 5.132784248853355535e+01 5.050330629752417622e+01 5.257209959754883499e+01 5.248032955699071067e+01 5.104901552133431153e+01 5.349719674768522992e+01 5.282125130753546927e+01 5.028265426400589888e+01 5.107366357849925720e+01 5.275460281249383598e+01 5.125529598291095823e+01 5.067695741075797145e+01 5.069901055010189594e+01 5.220126239338836172e+01 5.359933178981507496e+01 5.228456512905714959e+01 5.218490974744057098e+01 5.200523334630553762e+01 5.190430719916363955e+01 5.029425241507640010e+01 4.887532579862673288e+01 5.043315466123592472e+01 5.115571942154833351e+01 4.834202300599028490e+01 4.943492428784667680e+01 4.876998413326143123e+01 4.854957753741837223e+01 4.823687519987562666e+01 5.005861080261636431e+01 4.955347162699876407e+01 4.888903470635249704e+01 4.693730617715257836e+01 4.917950022012787770e+01 4.879721076998541207e+01 5.021060708809298490e+01 4.761924621624399379e+01 5.105602095492117343e+01 4.959745735268565170e+01 5.056239524471381230e+01 5.019032950446816699e+01 4.687753897591213814e+01 4.741590973588044022e+01 4.943001909777547809e+01 5.000954456948193894e+01 5.051428807992760994e+01 4.781226085502611767e+01 5.045037771993667519e+01 4.686855271970405568e+01 4.858816813384325428e+01 4.750859744404495899e+01 4.919473973598327632e+01 4.705806907541467154e+01 4.859717199787974096e+01 4.690782681829236367e+01 4.740376757658290785e+01 5.029517041469121352e+01 4.813803618079973745e+01 4.719546993678684288e+01 4.689450547709524386e+01 4.599411108749830390e+01 4.700988741657044301e+01 4.754417791369229462e+01 4.669839551024932689e+01 4.730397733388733883e+01 4.617494151212085285e+01 4.795273557930710240e+01 4.623777467212028114e+01 4.722751997799952051e+01 4.752979313330715172e+01 4.888979520757687425e+01 4.531951708911083898e+01 4.634917310804960522e+01 4.682621825212623889e+01 4.768392676521271056e+01 4.580373978315519423e+01 4.675666893340473251e+01 4.553926009368348105e+01 4.480668487270923350e+01 4.586277355636207886e+01 4.577606272050098823e+01 4.664430173557329340e+01 4.452561333779560471e+01 4.783391298800177793e+01 4.713786099752816483e+01 4.775405787251716561e+01 4.534329212735234904e+01 4.794352848410473200e+01 4.705086012382471949e+01 4.817057420999760353e+01 4.383608057051841200e+01 4.516602160897598139e+01 4.457495426369104052e+01 4.711454761117280299e+01 4.506408726020146105e+01 4.706847335075782013e+01 4.590181035698179812e+01 4.600330988395656107e+01 4.610876484710541945e+01 4.483390124990899750e+01 4.724791116177916450e+01 4.567451540815376632e+01 4.371874660043841487e+01 4.568106037488572468e+01 4.437896738566547583e+01 4.507702563168800225e+01 4.493226565761256097e+01 4.427436590349674361e+01 4.704715381595396906e+01 4.423440609720050531e+01 4.380029933633704786e+01 4.429293955478117795e+01 4.295614963689524046e+01 4.427050428773416257e+01 4.510218363141806464e+01 4.330111859285779730e+01 4.332803368903110908e+01 4.236317154246388839e+01 4.330766261193438282e+01 4.317980578905967803e+01 4.378528529472677633e+01 4.278196651887167690e+01 4.173966747224344687e+01 4.392245578582014787e+01 4.254855208753742346e+01 4.420788452890717224e+01 4.362226711096011655e+01 4.450011106040945208e+01 4.254630110238911556e+01 4.466741291453703866e+01 4.387099630639956871e+01 4.229173045434669831e+01 4.411932381378355927e+01 4.379357023094178913e+01 4.321217859945195272e+01 4.308339532794562388e+01 4.348160454477724102e+01 4.041576759590866175e+01 4.046733132003129185e+01 4.196587395475489757e+01 4.166555805557111825e+01 4.172060975340799160e+01 4.106332249828919601e+01 4.261430105883214026e+01 4.212192580030642830e+01 4.214463999470973476e+01 4.263538219375308103e+01 4.095894075394583922e+01 4.288997627425374048e+01 4.287256596803283770e+01 3.942619640149429472e+01 4.372627152454627009e+01 4.073714530371247378e+01 4.156443075540233423e+01 4.222292904357390597e+01 3.945347116851596070e+01 4.172901245566750106e+01 4.032287583420254151e+01 3.962762058003953314e+01 4.259790857557332799e+01 3.964705818491430733e+01 4.155438535009721335e+01 4.033145739521390283e+01 3.939324167449871084e+01 4.086238680499295839e+01 4.150678548216073693e+01 3.949410858988132134e+01 3.881925556312945247e+01 3.949220739620729148e+01 4.063466535214129038e+01 4.062833983896462797e+01 4.028762130177269540e+01 3.791636713181723195e+01 4.096737976355488797e+01 4.136761916674046802e+01 4.148654711577933796e+01 3.876348588682407126e+01 3.843513754362343349e+01 3.935771126674605824e+01 3.978298989427426591e+01 4.045758689408957309e+01 4.003831855149191910e+01 3.951524901532393841e+01 3.961168566534917090e+01 4.056905920306919455e+01 4.088152758393283648e+01 4.131395381308043113e+01 4.034846145508645066e+01 3.908271259336019909e+01 3.888457434315431271e+01 4.025381304346728939e+01 4.058834014464866158e+01 4.008549925408861014e+01 4.031892212639415618e+01 3.800335093880735116e+01 3.950401920305091608e+01 3.752202325006812345e+01 3.734685684211593326e+01 3.992678209380405008e+01 4.078946849275895659e+01 4.046004354099238043e+01 3.912887515103211911e+01 4.050653920555112109e+01 3.936205863472869737e+01 3.844725633585142077e+01 3.898965816707199394e+01 3.950644315797481454e+01 4.061193129699413618e+01 3.938707888627900644e+01 3.933830174153358428e+01 3.854879129675450145e+01 3.798311151383810369e+01 3.764302904993418508e+01 4.115560439446905860e+01 3.764084333179619790e+01 3.905844441965199110e+01 3.899821605607262143e+01 3.932536339395444713e+01 3.993824247971303976e+01 3.885857943712107954e+01 3.793807194345577471e+01 3.900770826569061711e+01 4.050022105884777091e+01 3.847406595799625961e+01 3.675731478854308421e+01 3.522447945813696180e+01 3.568786760410038994e+01 3.602988375572797253e+01 3.760286230570583399e+01 3.775325773053741329e+01 3.650653237188372202e+01 3.516362414212378695e+01 3.780329284131444467e+01 3.658281082101802184e+01 3.767945132653504459e+01 3.671452830168389880e+01 3.457172282799538721e+01 3.770661226307512948e+01 3.929520313977985779e+01 3.719252876160567922e+01 3.516581147559839593e+01 3.783110051171935595e+01 3.833819685966445689e+01 3.837091473143161124e+01 3.879075500200346482e+01 3.635785300218402938e+01 3.604600130607580155e+01 3.795761907025807602e+01 3.538567727752563030e+01 3.770035402087773946e+01 3.794835827588442356e+01 3.759923174745024710e+01 3.632359362549579629e+01 3.639869979258229193e+01 3.652590766253612742e+01 3.587484168284682795e+01 3.819258400456569547e+01 3.781275211733371577e+01 3.684210348015518832e+01 3.666530990436299930e+01 3.722479547021141855e+01 3.897455355107392450e+01 3.855460262426709050e+01 3.755678804604185927e+01 3.674580436871165290e+01 3.726193925217084058e+01 3.507007518494841491e+01 3.442832101558040847e+01 3.561317915413523139e+01 3.820839254783476946e+01 3.616334489454463608e+01 3.726703884051373450e+01 3.314878777970694301e+01 3.323826154940498867e+01 3.447569924619831738e+01 3.374762158703995851e+01 3.448202684207664248e+01 3.545980681958657499e+01 3.488292925015999657e+01 3.510078498180850204e+01 3.516075867377357156e+01 3.685453831723101104e+01 3.490166196392097220e+01 3.343715053426958406e+01 3.599253333895867968e+01 3.605260438696957692e+01 3.418158223536040197e+01 3.372909359974473631e+01 3.351047112987833998e+01 3.205358703339697968e+01 3.177073831610847066e+01 3.390431065474638928e+01 3.299144887391980063e+01 3.292512819127406942e+01 3.389982230936122676e+01 3.207796889350426284e+01 3.488609927504680996e+01 3.198116796185354005e+01 3.408813465744028548e+01 3.415689154900888980e+01 3.418945006150960353e+01 3.476308906318727310e+01 3.349966629031965937e+01 3.376302504266489279e+01 3.392446908218499857e+01 3.441092955014057253e+01 3.315781948112526578e+01 3.455564381662057372e+01 3.226487236980594986e+01 3.375904431126871685e+01 3.289023846477452651e+01 3.417814030857068985e+01 3.208073316983057310e+01 3.308704200940805151e+01 2.985126536949331566e+01 3.270648914458504208e+01 3.501517901755864415e+01 3.326757963418086206e+01 3.590502501684100167e+01 3.259809682941491360e+01 3.335310566666678511e+01 3.398977296964120853e+01 3.283164977930549355e+01 3.382941277744235009e+01 3.340674521538074515e+01 3.313199852798224754e+01 3.535124079952564813e+01 3.319749312904547622e+01 3.576786166648473397e+01 3.307245936039300460e+01 3.368424634503263349e+01 3.442996079302854184e+01 3.312777919295793083e+01 3.558342492034819315e+01 3.487176689842543453e+01 3.463333953638382923e+01 3.233632774568131651e+01 3.555215185069143757e+01 3.568823268340543819e+01 3.355888553991862722e+01 3.300872296186754795e+01 3.408576393833344298e+01 3.254973557501075021e+01 3.371473415207575641e+01 3.291601256699739508e+01 3.294687988194002770e+01 3.311671582413189441e+01 3.140160146387446005e+01 3.463675597176181498e+01 3.294401131735612154e+01 3.275898561300603973e+01 3.417756390945824307e+01 3.576456373404953837e+01 3.488664543697296239e+01 3.299323575087787930e+01 3.415263516176415237e+01 3.406147466820228686e+01 3.365471092169543965e+01 3.463047142868310146e+01 3.393535974556662893e+01 3.749606901414682625e+01 3.263556882238928836e+01 3.443444623206509192e+01 3.426929517846242135e+01 3.281954577392761507e+01 3.272246244540206561e+01 3.427845005701487224e+01 3.429296065404127347e+01 3.293650945151475895e+01 3.549614588993347297e+01 3.303185359693168266e+01 3.424935979626986438e+01 3.205808815723009531e+01 3.363159450881841650e+01 3.266857800266515710e+01 3.363022074475362189e+01 3.366583507270203768e+01 3.184442154691658544e+01 3.200884576067252851e+01 3.153130888433526380e+01 3.124985486832728654e+01 3.194697969542848881e+01 3.262463782650321775e+01 3.049050666765972650e+01 3.283513290938571316e+01 3.134324933037991912e+01 3.101813870086920488e+01 3.290500797090790286e+01 3.213637566834871961e+01 3.263631387830577069e+01 3.197511832506311080e+01 3.128811737362094192e+01 3.031665675401756133e+01 3.170230567798429178e+01 2.977195100994793719e+01 3.243164538844681033e+01 3.024761343407528358e+01 3.093140265928705546e+01 3.166827376341833400e+01 3.254441181324762766e+01 3.187607988529703462e+01 3.068381606729756683e+01 2.987157674715384559e+01 3.180624491235208495e+01 3.162837917527953735e+01 3.142263256909984648e+01 3.085867246287946841e+01 2.991993877203984553e+01 3.157644687733536060e+01 3.147800827041122318e+01 3.108936617349319675e+01 3.070738781888444890e+01 3.203508412945722483e+01 3.236051047662660807e+01 3.150322166888001973e+01 3.277578053840607453e+01 2.984071735982984919e+01 3.054837365146013184e+01 3.220190548998746038e+01 3.179332703060162757e+01 2.998367587771065956e+01 2.953655441869640086e+01 3.016983758015831540e+01 3.225501497583417176e+01 2.949712092634964478e+01 3.292085202413348100e+01 3.144081753703639137e+01 3.204780576830484051e+01 3.178636032838491587e+01 3.020224670856062588e+01 2.934979611982674896e+01 3.021080424457026226e+01 2.941727851575084784e+01 2.981072671114372952e+01 3.103202400279091933e+01 3.239941351271751557e+01 2.935831781212442948e+01 2.871513280495009113e+01 2.936261481045877275e+01 3.006160909991465502e+01 2.901799706847589277e+01 2.968996975514963310e+01 3.203604534839232088e+01 3.015033994170248022e+01 3.090777943075577028e+01 2.871586572309258045e+01 3.108250451627836952e+01 2.944223313220174987e+01 3.098930421402091540e+01 3.041682216046767806e+01 3.115684786068062095e+01 2.870277419399889496e+01 2.997532855256503836e+01 3.075361234647672148e+01 3.136735263648724015e+01 3.101185399589775926e+01 3.085196989066515627e+01 3.004762373398634168e+01 2.963419153329808964e+01 3.032006886050185557e+01 2.830304405020816461e+01 3.041436238306607365e+01 2.762295302151730425e+01 3.200124800388976354e+01 2.922702443708720210e+01 2.952619972912366464e+01 2.975572109172205515e+01 3.133350974904627506e+01 3.083950534183074410e+01 2.971542923044273010e+01 3.103751228343410773e+01 3.184751958815823158e+01 2.854727242815033605e+01 2.962153963864686901e+01 3.128358608058726276e+01 3.006896151521994298e+01 3.129566099956876002e+01 2.904020245143994927e+01 2.975721458372466444e+01 3.051305179812389667e+01 2.921417016550834589e+01 3.131502576356164269e+01 2.994159500479248948e+01 2.822111990128509618e+01 3.095276620762837538e+01 3.155344137313717212e+01 2.984181040933244233e+01 2.989495835542642155e+01 3.000524856652687333e+01 3.084909997152733396e+01 2.864036018938405448e+01 3.240568197260002137e+01 2.964663320871871477e+01 2.903142397104620187e+01 3.051187604673068066e+01 2.923037697994495687e+01 3.123639354948500468e+01 3.139067533921766184e+01 3.211287476569911803e+01 2.969265080426518821e+01 3.174557250546942910e+01 3.203132262600700386e+01 2.953876638084840422e+01 2.941956597634175097e+01 3.048023501351629960e+01 3.223576566890469763e+01 3.105807201239715098e+01 2.948387141677556400e+01 3.111838997058266543e+01 3.021215056366416007e+01 2.977661529119899697e+01 3.026282567785004218e+01 3.001889065495629438e+01 2.940817977402755901e+01 2.923827240173583064e+01 2.771409534925471974e+01 2.943997274875559356e+01 2.992655808507251791e+01 2.753922796984940291e+01 3.003797360458852594e+01 2.871990058540822943e+01 2.828474485722367859e+01 2.932928238140312516e+01 2.883589090935667443e+01 2.861599929472521353e+01 3.073110900475066387e+01 2.925969205162060760e+01 2.872141362341815451e+01 2.735897624342037915e+01 2.680807990791166162e+01 2.813563012346027747e+01 2.800997403091802340e+01 2.806349779194379224e+01 2.801311880714017377e+01 2.793536819375892222e+01 2.673568769457408933e+01 2.770522122945612864e+01 2.840044523116546316e+01 2.767754346515286556e+01 2.996861492842573327e+01 2.957840750765088345e+01 2.668510121059169293e+01 2.808066942392957444e+01 3.115110724030570211e+01 2.980218546039086291e+01 2.892607322667951664e+01 2.861976195831061887e+01 2.930343351921914774e+01 2.872821812768867034e+01 2.885447203832080376e+01 3.157192991562317985e+01 2.954577723041492376e+01 2.754478456556120847e+01 2.990625826490773775e+01 2.847961295075096899e+01 3.046657372179641499e+01 2.796124171361187649e+01 2.919099919772409635e+01 2.708580297453920949e+01 2.996927839545101335e+01 2.937194822205831812e+01 2.988272227369794365e+01 3.010554259552677081e+01 3.027746191337280735e+01 3.046361593308084537e+01 3.052582772469398975e+01 2.834671955760612860e+01 2.742295265697210738e+01 2.828195337432528689e+01 2.971911496721869739e+01 2.924973014465275156e+01 2.948281146932152197e+01 2.708204215938743786e+01 2.703383132103392583e+01 2.875242323355752561e+01 2.749578139959958278e+01 2.889728114665428294e+01 2.591504906124894347e+01 2.799383979899832298e+01 2.861835836226821783e+01 2.790261197564229079e+01 2.913476407923849365e+01 2.913380860799458105e+01 2.971423007366585267e+01 2.901242380847240199e+01 2.836980684943838327e+01 2.643048257753391539e+01 2.829650856928785529e+01 2.928490977480430502e+01 2.794926648301352401e+01 2.861337834883348563e+01 2.894452311024245006e+01 2.704145076279155901e+01 2.759998799705185846e+01 2.840448785398374199e+01 2.936760456866480595e+01 2.846482127241294791e+01 2.695957578672640409e+01 2.956190137912295768e+01 2.866941170217931756e+01 2.801241010516943319e+01 2.871496940329134517e+01 2.949575324494391282e+01 2.660645153436520616e+01 2.776071813684448841e+01 2.873498242069632624e+01 2.932724357870834453e+01 2.940550201871640112e+01 2.708726307615262385e+01 2.905933072298696374e+01 2.614442043796097437e+01 2.720816950264516620e+01 2.654924775112205637e+01 2.728215813410341539e+01 2.809423794521296713e+01 2.681284351011212408e+01 2.819510154880752140e+01 2.898119996320710712e+01 2.690082183629451862e+01 2.833672844125246826e+01 2.706331685005959642e+01 2.814203162226083776e+01 2.606814014434380411e+01 2.522262195140152485e+01 2.906298194770460341e+01 2.698677883258031684e+01 2.987770257823433440e+01 2.725160557913105563e+01 2.876549564450897378e+01 2.933653904094961007e+01 2.788495804584175985e+01 2.740210570642690868e+01 2.843053800481998650e+01 2.859361594172681009e+01 2.619616526504210796e+01 2.970427445055194937e+01 2.860288766454759468e+01 2.816391954316286217e+01 2.696614049662276003e+01 2.891260933198538652e+01 2.767140473607560835e+01 2.906535852632055850e+01 2.687246285622142850e+01 2.525131546240772451e+01 2.594634069852556735e+01 2.758742252604573508e+01 2.676629710535089757e+01 2.818359294307191476e+01 2.688509107417561950e+01 2.586258186425087047e+01 2.783528749410680092e+01 2.724066380317765379e+01 2.437646403648647464e+01 2.693474183133114863e+01 2.665919160353129769e+01 2.697874084841985720e+01 2.672586970350617008e+01 2.890088973085472190e+01 2.629439812974669977e+01 2.661148695839701261e+01 2.829261693366089858e+01 2.725995260464365444e+01 2.670197081304699083e+01 2.852889011874941261e+01 2.521353769689436319e+01 2.877177654816634700e+01 2.727608895059681871e+01 2.800448110783436562e+01 2.553953686231631792e+01 2.648896705918624050e+01 2.731542977368349057e+01 2.798734685062211369e+01 2.851592944952644260e+01 2.628276279497069368e+01 2.626191017582891263e+01 2.622190628452051797e+01 2.647149750949479952e+01 2.671692928805577338e+01 2.648205135266312382e+01 2.604803667937466116e+01 2.904628844865228743e+01 2.746796004409383229e+01 2.596044978923145408e+01 2.662509602506827022e+01 2.662531274071830723e+01 2.825516317662478727e+01 2.618106677670152393e+01 2.663923996834101970e+01 2.657657610466821652e+01 2.649112238499711580e+01 2.753169054445391950e+01 2.749575159787541168e+01 2.732952162749132796e+01 2.715227421954580578e+01 2.550270332124128103e+01 2.765785667742892784e+01 2.791732469594493438e+01 2.667825060734529785e+01 2.577580314650677451e+01 2.563547018502178432e+01 2.642016340346256342e+01 2.661850673439025172e+01 2.839171411665521205e+01 2.766809022200990853e+01 2.548364470673557491e+01 2.853596354431538629e+01 2.700104289124859847e+01 2.655074709608243566e+01 2.640651016138730967e+01 2.432526463887446511e+01 2.778348261520521234e+01 2.753296608132128043e+01 2.721651013560700250e+01 2.854713307628373542e+01 2.599425823781106715e+01 2.508915027887029936e+01 2.649907014037279396e+01 2.744212682775554768e+01 2.818199582967096006e+01 2.822790643150861456e+01 2.798173848625385673e+01 2.589267074604713414e+01 2.686454816616158681e+01 2.831318626581787257e+01 2.805547997258963733e+01 2.591717890688184767e+01 2.716674681421776683e+01 2.747739064327645409e+01 2.607013427232676861e+01 2.756433628506738742e+01 2.622256806074199531e+01 2.799337646816229608e+01 2.943458133803302701e+01 2.774450055172327723e+01 2.670891482563499508e+01 2.924205068976140609e+01 2.509739751792923812e+01 2.806708195905977732e+01 2.644321403703847295e+01 2.652428828124451243e+01 2.565886018774723709e+01 2.681277621412764134e+01 2.813685314264487758e+01 2.663178374923645109e+01 2.668408437006866407e+01 2.873301647824131066e+01 2.674818188351483883e+01 2.640564961020327317e+01 2.568196771000176426e+01 2.482212098138185041e+01 2.526916673064517482e+01 2.794055943950137078e+01 2.605387350275215397e+01 2.555605306477825422e+01 2.492549824684388682e+01 2.800103644434668837e+01 2.426505941841555369e+01 2.451913615466955676e+01 2.765811564610114814e+01 2.604221295716897444e+01 2.590156702449073478e+01 2.323771017370702907e+01 2.690158011381679515e+01 2.370777532463070969e+01 2.517271872100960906e+01 2.575349339347763689e+01 2.522715703399834553e+01 2.412740785222937134e+01 2.623029976660094320e+01 2.356389541713001989e+01 2.695466236637476953e+01 2.676118789679888366e+01 2.807495252470933522e+01 2.595024894504511437e+01 2.686253377072785398e+01 2.653214395281661098e+01 2.563427814523512183e+01 2.527339721133860095e+01 2.704967094650538684e+01 2.569000723753890369e+01 2.511854146924945752e+01 2.286829514887950054e+01 2.575777585026964189e+01 2.403932331101680475e+01 2.555022715330413163e+01 2.469034246423562351e+01 2.376033523511023304e+01 2.488036175533012795e+01 2.165278234208679109e+01 2.500062744425436634e+01 2.373062517557454143e+01 2.458342026134630487e+01 2.412992372181628653e+01 2.685354132670980221e+01 2.451647961478358795e+01 2.452886363977118478e+01 2.815571307279854807e+01 2.472293734948305399e+01 2.507574512300239888e+01 2.688312222686360187e+01 2.458709015789670005e+01 2.489033420820284448e+01 2.523594636550055625e+01 2.587892654704084094e+01 2.672257282203101525e+01 2.437384292473040048e+01 2.486497745475583088e+01 2.662580854218575865e+01 2.459031149971998076e+01 2.598803113438312096e+01 2.340718152802081065e+01 2.544895027019189371e+01 2.484003171090144946e+01 2.520078058070394178e+01 2.579746585871346554e+01 2.498793029463742954e+01 2.504535890441745849e+01 2.615100005060827115e+01 2.403250393200348967e+01 2.455554488406028923e+01 2.299349497603535397e+01 2.517654686034149947e+01 2.599555648583548617e+01 2.419257148095107013e+01 2.462007158829024078e+01 2.451917543852860604e+01 2.444587736430048608e+01 2.474485407324993247e+01 2.530199473483329697e+01 2.362212594250582143e+01 2.723876110313813825e+01 2.350443073504024838e+01 2.432912393683889363e+01 2.538367072529327828e+01 2.407768084397489972e+01 2.580696154439218404e+01 2.523749608678749112e+01 2.479886602811641438e+01 2.339955811777904415e+01 2.437930946075902128e+01 2.441568237548903397e+01 2.556968022784918659e+01 2.332731555273210589e+01 2.493355066383757901e+01 2.469952703437972374e+01 2.339141624083964643e+01 2.366425622605088108e+01 2.428080563888653387e+01 2.415944707630761812e+01 2.456529516380488687e+01 2.480873780609809387e+01 2.296019002483011562e+01 2.640825232477623885e+01 2.483713054214587501e+01 2.601518098392517686e+01 2.441387163024703710e+01 2.373563896503063120e+01 2.464235820729549431e+01 2.570033832315161604e+01 2.350879744091091084e+01 2.270510866363200364e+01 2.227399848813959693e+01 2.355631308685171277e+01 2.366068527035022839e+01 2.346965581326227834e+01 2.404005956727714377e+01 2.050951039987766578e+01 2.254370580800875601e+01 2.312889124508189198e+01 2.377591236050192336e+01 2.501082056697584122e+01 2.169669388849592551e+01 2.274124032925090333e+01 2.226433288641047881e+01 2.307891209964560630e+01 2.231273190841026377e+01 2.182431143347814739e+01 2.302778712101530090e+01 2.402831822898651737e+01 2.130966460833222342e+01 2.439812815271757884e+01 2.271231505794092698e+01 2.126564554252158601e+01 2.188163505915944640e+01 2.297894271212510020e+01 2.170252168375633062e+01 2.257183777660663893e+01 2.149645757544200464e+01 2.290398138819607254e+01 2.285954413620180148e+01 2.369956004685993634e+01 2.226397818325325062e+01 2.273011163399247181e+01 2.235588099525920569e+01 2.288377473610611901e+01 2.257367636939635958e+01 2.449987237245227334e+01 2.264412741790955508e+01 2.342857001830165586e+01 2.538800968772718392e+01 2.440152601827092838e+01 2.340858112883432796e+01 2.212015239509620557e+01 2.447710281253132791e+01 2.208681395688410021e+01 2.417993818000633155e+01 2.362384305273124241e+01 2.092514540996371863e+01 2.429235108142468746e+01 2.529592003623637098e+01 2.002082642624242581e+01 2.441590217885808656e+01 2.224186506160096855e+01 2.348985935631555932e+01 2.058947290076160286e+01 2.161714908379506639e+01 2.237242216426837871e+01 2.287753940069255165e+01 2.421073093404488574e+01 2.235065744996349579e+01 2.378980274242648107e+01 2.206027318669190507e+01 2.268624521160171525e+01 2.256569985412895463e+01 2.207387645697733092e+01 2.021041607886285263e+01 2.082429235191936456e+01 2.092238486421370425e+01 2.240218373126636564e+01 2.055784866111802600e+01 2.191885193580851876e+01 2.037085107275405704e+01 2.195911868511055332e+01 2.111559102591894188e+01 1.945573930438873944e+01 2.070680545463222444e+01 1.979901356753123665e+01 2.160959188797946595e+01 2.063554977531293133e+01 2.059751132501671833e+01 2.047220966768133010e+01 1.875139927581295751e+01 2.296742574548285987e+01 1.991665953853193116e+01 2.097547234766233260e+01 2.241020867067676647e+01 2.074796203163183606e+01 2.141143303553826982e+01 1.995187400073933404e+01 2.355665404901846927e+01 2.233000901095952528e+01 2.192812450352626641e+01 2.380965840190966887e+01 2.375831903055157568e+01 2.346067727750481069e+01 2.156929806918292769e+01 2.265382826127546068e+01 2.282851666531731638e+01 2.259096102843571430e+01 2.195098291474863572e+01 2.100913059066338917e+01 2.375449393117917651e+01 2.036784558246405297e+01 2.185260907316115464e+01 2.175792556356248042e+01 2.138094921767703838e+01 2.043932385949130293e+01 2.402577401341114438e+01 2.137298507803361858e+01 2.205030712116214531e+01 1.871420445721096115e+01 2.160265986495790713e+01 2.103051215045592670e+01 1.951253590485415046e+01 1.905423892032234434e+01 2.022091554051302609e+01 2.160176672778608165e+01 1.944367249148305632e+01 1.843122358869037214e+01 2.117590869360177663e+01 2.081066387229803993e+01 2.190940054565982464e+01 2.070608394368399630e+01 2.124359530709719124e+01 1.994932099803324022e+01 2.071569965379858402e+01 1.951964803836411377e+01 2.173077916007257215e+01 1.882731669129691454e+01 1.964162878222681385e+01 1.883838945159900291e+01 2.089458731396265279e+01 2.152945186539306732e+01 1.798299855069053166e+01 2.121929964955796777e+01 1.922017932420073549e+01 1.903799581221406001e+01 1.959143850265878939e+01 2.048574579441667964e+01 2.066127066578756200e+01 2.106710726469799511e+01 2.118055704739853340e+01 2.012371581943218146e+01 2.080083198696761926e+01 1.929736213089785224e+01 2.009810378884698778e+01 2.055242178692909860e+01 1.932369284939686338e+01 1.917914680688332041e+01 2.004535168895393937e+01 1.968200996614571707e+01 1.985255271777163699e+01 1.806716624909403990e+01 1.922146977837169501e+01 2.065657870110299754e+01 1.841218767622385499e+01 2.120808560295007439e+01 2.078548327454585021e+01 1.965808396477163456e+01 2.172396203569759621e+01 1.925018529720084004e+01 2.060903880053762904e+01 1.753910692920738512e+01 1.908445607593477078e+01 2.038608986857594019e+01 1.863884986280820755e+01 1.859419010168654296e+01 1.992124921602083987e+01 2.223261321626059583e+01 1.871292637386648394e+01 2.069823100450288322e+01 1.956621443715460984e+01 2.079016843328208353e+01 1.820661222537688673e+01 2.143628724489656179e+01 2.190997904239081961e+01 1.992082009872655490e+01 1.833090449654383391e+01 2.287488268905888233e+01 2.111803961958552023e+01 2.018854417879876806e+01 1.851056262313653988e+01 1.786577227810509427e+01 1.993368852520018564e+01 2.246298980511316756e+01 1.979814884710334866e+01 2.158395267888433366e+01 1.908656157823261879e+01 1.909028569692909372e+01 1.867656640743296848e+01 1.903619619877430225e+01 2.113554631242015347e+01 1.884498597858401325e+01 1.914044137081643626e+01 2.021773766537830141e+01 2.080872248751981601e+01 1.926208786492933100e+01 2.094963733224157210e+01 2.132503706017412171e+01 2.097705302062951205e+01 2.303635195170480188e+01 1.869022895075935153e+01 1.863660426258052993e+01 1.998650078712731926e+01 2.037152379716264861e+01 2.097719422840275882e+01 2.099148013288175108e+01 2.006769999501153379e+01 2.061708408930253711e+01 1.871333343753181211e+01 2.061015558980502860e+01 1.939202792265813713e+01 2.028115927653857398e+01 2.051186390299512396e+01 1.934618922538032848e+01 2.106547010845877566e+01 2.064889978207428101e+01 2.001080850062798078e+01 1.930034831475325774e+01 2.123601963817005611e+01 1.958294653150016629e+01 1.953260320603043709e+01 1.947404600250703055e+01 2.027283503286529864e+01 1.911106247034302186e+01 1.975339900801334281e+01 2.126714094560137625e+01 2.052320191286336382e+01 2.169782845474020050e+01 1.937094640173514293e+01 2.107122221670053364e+01 2.124446690544239402e+01 2.229473259587951972e+01 1.945832680761811773e+01 2.011026630448376906e+01 1.979880370409663470e+01 1.847132032485155051e+01 1.915691719991815845e+01 1.885932359517894952e+01 2.152105617918579483e+01 1.978209089345368099e+01 1.879816022322182434e+01 2.101960614115287740e+01 2.005468670550049382e+01 2.017649579295139262e+01 2.114191529411355219e+01 1.867308293635676719e+01 2.009459880430005541e+01 1.872861199251375552e+01 1.945534991329444807e+01 1.975554190210101169e+01 1.825744126119052169e+01 1.770068584355134433e+01 1.974528004659215341e+01 2.010737152162904096e+01 1.904053396159179457e+01 1.983658777437992526e+01 1.935604837701182390e+01 1.951591841559013929e+01 2.122245552961287984e+01 1.975403194094771919e+01 1.879831177219432803e+01 2.219118311382972308e+01 2.126668205554283375e+01 1.861765682004362077e+01 2.040750549592985408e+01 1.905017701584364787e+01 1.926584933738871896e+01 1.958731600616484059e+01 1.914841947525844645e+01 1.881448257275021518e+01 1.917512544826831444e+01 2.112765368098175145e+01 2.064669330279554771e+01 1.944039729108760284e+01 1.995958416932818125e+01 2.198714460292061901e+01 2.087697342768203868e+01 2.074247046708257969e+01 1.835895590700429381e+01 1.961925160236818755e+01 2.083097513929674349e+01 2.086596171156926971e+01 1.869114331160438525e+01 2.204109362848200249e+01 1.999663450223340178e+01 2.062076303595926419e+01 2.021694971682491371e+01 1.670778339018268355e+01 2.023507455960191237e+01 2.047768891909958100e+01 1.915718338555863909e+01 2.108070626596257924e+01 2.221139682941231897e+01 1.964454664812616613e+01 2.043036447958106194e+01 1.969050185262473818e+01 1.950051832001209817e+01 2.151398056485709276e+01 1.952852681884159125e+01 1.972507441139035222e+01 2.099864036223440067e+01 2.025847303016085021e+01 1.815723229708525821e+01 1.864064827624671139e+01 1.724311689423465310e+01 2.005331838514107190e+01 2.118041723407576882e+01 1.966458185391849511e+01 2.116998492181717495e+01 2.082795761240827659e+01 1.930073448477222087e+01 1.946409319038933106e+01 1.757296361433444432e+01 2.037068183522594822e+01 1.890620568554798808e+01 1.972505968204820448e+01 1.887809303871513578e+01 2.085543741299669307e+01 2.210280670685849813e+01 2.068603465867994728e+01 2.069496568509887879e+01 1.777121464214936353e+01 2.163198575620316788e+01 1.776514188797947824e+01 2.102097167742144990e+01 1.868657910531998212e+01 1.991723892985014999e+01 1.893065195854295268e+01 1.897426624843592791e+01 2.052653237343965387e+01 1.981618931873519429e+01 2.138353333403536283e+01 1.801815381693457851e+01 1.925784894021572313e+01 2.242851316753844415e+01 1.986071458056830608e+01 2.178669315199968537e+01 2.247133396250191950e+01 1.959503463976290760e+01 2.019376574153617554e+01 1.981165823588821340e+01 2.042495948490919133e+01 1.895129392264457735e+01 2.091044997965239460e+01 1.779144937973208229e+01 1.828106714075261507e+01 1.998148887464294177e+01 1.862738865497941632e+01 2.016749514122484399e+01 2.267290274320152221e+01 2.125847305939255705e+01 1.979170455244203097e+01 1.939636856227114237e+01 1.813479330888510788e+01 1.958965145307166011e+01 2.038510031438379499e+01 2.177972746895754597e+01 1.905020016033939356e+01 2.097478661325513727e+01 1.975415301620873620e+01 1.994393206236777161e+01 1.873429168918244159e+01 1.916226541204616751e+01 2.138945684866063601e+01 1.944930896075122462e+01 2.036241880600279330e+01 1.872413893881042668e+01 1.967016407049534266e+01 1.908785975200048668e+01 2.025940045494704123e+01 1.918233072713414700e+01 2.017961210210693679e+01 2.144260821927898419e+01 1.937349950656638953e+01 1.927892866380319603e+01 2.105113017331179392e+01 1.846651531873484586e+01 2.052107511667177064e+01 2.116895540178059676e+01 1.910005370410234349e+01 2.123715240357240219e+01 1.969845335983176327e+01 1.972971644779907407e+01 2.322935334318792755e+01 2.094287622011120220e+01 1.905139618782446931e+01 1.951462510497983160e+01 2.087005235487518462e+01 1.973594671951493495e+01 2.035200155310494097e+01 2.031674443095558047e+01 2.068231148656427365e+01 1.906959148305693930e+01 1.954583122892879032e+01 1.947608040121865258e+01 2.071577903904961815e+01 2.265970483987224426e+01 1.824235864588613154e+01 1.920508639619283642e+01 2.068706683622232845e+01 2.171739559926259844e+01 2.060458237466595932e+01 2.049208715107079115e+01 1.890503679507434853e+01 1.859574813708030305e+01 2.007257136229132399e+01 2.169462595192732834e+01 2.121378412692700621e+01 2.170577173798170634e+01 2.212644660182848355e+01 2.108152623679475468e+01 2.001939910879005069e+01 2.048291290733245518e+01 1.977349982056432154e+01 1.943705826503289202e+01 1.981228124135928681e+01 1.955018223423731882e+01 2.028467477832406018e+01 1.785490022511648789e+01 1.977809212076218159e+01 1.943854671455667216e+01 1.974921190881803312e+01 2.210470898228328096e+01 2.046705023023838521e+01 2.157958237493501485e+01 2.265944606105806258e+01 2.012096998642468293e+01 1.840504792791689681e+01 2.042797773494075031e+01 2.068765780194723547e+01 2.089357790645273738e+01 2.031553736371453667e+01 1.933057005407891538e+01 2.007158505994381770e+01 1.886999413041923646e+01 2.015267731981228039e+01 1.708909112320209545e+01 1.933305893153427490e+01 1.866516084963539868e+01 1.914780033061418507e+01 1.897931835843408521e+01 1.998298611600311503e+01 1.769516794902239099e+01 1.946369275788131858e+01 1.945366577210380044e+01 1.726669653084003997e+01 1.929622505483100525e+01 1.679749615528658069e+01 1.863104999633189962e+01 1.715794689988174682e+01 1.936786717598909036e+01 1.756691109413358376e+01 2.017326887115820355e+01 2.039556910110745491e+01 1.858817253057108942e+01 2.055241214013180695e+01 1.895816885244801853e+01 1.893664467079783620e+01 1.651535410658843617e+01 1.847120175301670386e+01 1.881801689031352254e+01 1.929821182464067775e+01 1.704049997432862540e+01 1.817747731155712643e+01 1.837082640340593898e+01 1.784084101125830912e+01 1.924146568402537127e+01 1.754006551213295850e+01 2.037912278915352005e+01 1.953015925814886344e+01 1.975004215758562509e+01 1.889398364425143839e+01 2.056036159272434816e+01 1.849811195066909519e+01 1.887589309475177402e+01 1.955073436103440088e+01 1.878916665391579954e+01 1.970572259379068569e+01 1.898574817628066214e+01 1.842757381370986280e+01 1.940614222781383802e+01 1.804251683011107943e+01 1.755226891419603064e+01 1.911165957609679467e+01 1.859329727676693267e+01 1.907343818131830915e+01 1.836459126293388522e+01 1.807358232185625724e+01 1.823050465617234650e+01 2.043193776089804814e+01 1.914112133537310712e+01 1.895914143749460479e+01 1.849268517118184008e+01 1.901806240892236488e+01 1.776817799889832727e+01 1.760473051991338167e+01 1.859645512912700127e+01 1.910218047375930439e+01 1.985987223431740745e+01 1.826152183433357123e+01 1.903932630022644545e+01 1.982829025486485364e+01 1.836860587144764523e+01 2.055949631469805183e+01 1.895894503424099398e+01 1.869592274274161170e+01 2.045809079688649490e+01 1.905332987096411657e+01 1.772260169256719564e+01 1.932789496499349724e+01 1.806827253524469867e+01 1.764955583964842134e+01 1.891342407323237040e+01 1.869805506041919330e+01 1.764449142803193737e+01 1.851276254074608474e+01 1.932946122466857730e+01 1.738585846072179208e+01 1.724835062895651205e+01 1.646580388784590099e+01 1.858786901834623961e+01 1.720033384213810024e+01 1.890679079091680492e+01 1.960553026272244992e+01 1.764127898853383059e+01 1.649874090546186522e+01 1.749667122750934922e+01 1.942979139420934587e+01 1.621986160942608279e+01 1.930773271668702051e+01 1.832444624176370596e+01 1.955185778929864782e+01 1.648229149083563883e+01 1.730965678003886765e+01 1.799694895662836913e+01 1.624072239128237172e+01 1.914044749598198436e+01 1.756892287942041975e+01 1.919454325946000495e+01 1.834271429901356498e+01 1.607122942161493029e+01 1.840566162985915000e+01 1.666923298342398141e+01 1.794279810830611055e+01 1.771793048808396520e+01 1.738096606532084110e+01 1.865087926035032240e+01 1.807898012536842813e+01 1.658039425106310460e+01 1.602452059208458479e+01 1.442687672726048476e+01 1.751754635955034090e+01 1.691786119765261631e+01 1.758807201709482015e+01 1.777896608238271980e+01 1.661215433275926401e+01 1.482501755542829613e+01 1.464730772850327511e+01 1.451899494006800140e+01 1.395022889617777473e+01 1.524523539330785660e+01 1.549044339949674765e+01 1.572528192137337655e+01 1.736031830254482600e+01 1.500101626852365477e+01 1.483525104050229615e+01 1.409814135826106352e+01 1.587409208976900921e+01 1.347919399605620505e+01 1.435857981183350418e+01 1.538439863970382859e+01 1.319274638662767174e+01 1.574639061800717421e+01 1.375726995598868285e+01 1.611471330151782766e+01 1.709907368648297421e+01 1.365311445040968330e+01 1.408665933467272247e+01 1.437945924241853568e+01 1.671955424230555565e+01 1.597051161595648949e+01 1.596226062417193781e+01 1.539766892818265553e+01 1.743499495801082944e+01 1.385295077611260695e+01 1.299514295198234137e+01 1.553171458084332812e+01 1.417445076939148230e+01 1.646412774650629274e+01 1.355488782980015827e+01 1.600762599410855813e+01 1.687935950828202536e+01 1.652160905865040519e+01 1.326398507570574381e+01 1.407949949585686511e+01 1.451448198226442088e+01 1.376233758134757323e+01 1.389429871009616768e+01 1.615464186261264601e+01 1.475768375778503128e+01 1.435039608751959506e+01 1.569940796988591991e+01 1.414301223305752586e+01 1.700007975641434399e+01 1.508441028528885930e+01 1.360965211084935156e+01 1.407358910113102191e+01 1.546374264614194161e+01 1.545368403492580001e+01 1.581867998043834866e+01 1.460345560201973214e+01 1.336667966942562025e+01 1.331502887244627331e+01 1.426806888950451402e+01 1.538565968624801172e+01 1.376441778085185064e+01 1.739634339761674298e+01 1.488124662695038936e+01 1.402170945125436674e+01 1.164031876663461595e+01 1.171117992809276309e+01 1.231521175254107447e+01 1.349354592014726428e+01 1.509490302021153951e+01 1.340352455642231178e+01 1.298400265355196126e+01 1.561116249916327092e+01 1.328065691833659123e+01 1.331354934582467209e+01 1.286936994964248271e+01 1.437184068486974731e+01 1.290338638491761891e+01 1.310775911187491083e+01 1.345942053866940213e+01 1.351499546387748119e+01 1.369415597866579404e+01 1.602219709241725809e+01 1.266668062441632614e+01 1.295976618116060841e+01 1.436842464671929420e+01 1.372225339378656628e+01 1.476272680314741415e+01 1.346843153623652789e+01 1.321861038768020435e+01 1.251063994274707625e+01 1.266970381913447241e+01 1.153352581358520723e+01 1.263784686840681815e+01 1.270475977366105802e+01 1.249741179599950236e+01 1.391023410222337020e+01 1.398984543177309270e+01 1.188520258015640785e+01 1.488472610199802837e+01 1.245864706345400208e+01 1.093537365544600881e+01 1.195755884929343082e+01 1.633750807324675236e+01 1.444919846984219092e+01 1.294635234719113370e+01 1.359675544602746555e+01 1.369737473580552312e+01 1.295658180327044562e+01 1.332429760917365869e+01 1.400459344480601231e+01 1.464601076287934767e+01 1.293486669443123205e+01 1.360528578118141318e+01 1.461513202393063260e+01 1.142744725847271070e+01 1.322678640301765363e+01 1.278353207438662587e+01 1.070793387362941118e+01 1.372696750708136193e+01 1.323130516857328054e+01 1.343949156366655551e+01 1.193886220598773207e+01 1.317590189790136712e+01 1.402051020387669489e+01 1.339868442443149554e+01 1.348080133981356177e+01 1.485534934681649943e+01 1.335368299384307100e+01 1.302367271737548826e+01 1.348444022588256175e+01 1.306250167064433931e+01 1.255393404628370391e+01 1.560693056217671959e+01 1.347945060208057555e+01 1.335022952687300979e+01 1.110796035691214101e+01 1.157540107990373990e+01 1.318816533222146425e+01 1.113057639091556439e+01 1.133100469852059611e+01 1.451328015489596446e+01 1.162689861456644458e+01 1.406348896328926479e+01 1.356093425896305149e+01 1.260154830819742067e+01 1.295767098999282751e+01 1.297018137850729680e+01 1.360500473291574508e+01 1.314042680007524844e+01 1.419552137495309907e+01 1.566499770657959090e+01 1.352491094836580920e+01 1.402862916172686347e+01 1.236450575285028819e+01 1.327478706065843816e+01 1.444282076302866713e+01 1.282804820964273951e+01 1.396921957713623463e+01 1.437107481950197929e+01 1.212756354194954866e+01 1.219170743680763991e+01 1.186348109305310672e+01 1.315720346653058037e+01 1.238278999441041250e+01 1.098978745686430258e+01 1.384320331751351141e+01 1.324975861635602925e+01 1.209472431011987226e+01 1.317153578985135454e+01 1.146050081915685226e+01 1.108696391079018539e+01 1.321202646959039662e+01 1.594397183774623095e+01 1.217509062283937382e+01 1.351025181404324371e+01 1.447435172861239572e+01 1.372488711629783786e+01 1.092807842385692751e+01 1.219928895491262644e+01 1.343660302372180126e+01 1.412070050282643052e+01 1.119010480868020174e+01 1.379168172667807468e+01 1.220059734923046335e+01 1.282975311612913139e+01 1.323754229722728226e+01 1.548630156938836144e+01 1.354343702464744048e+01 1.422195225562139242e+01 1.257197216030146691e+01 1.248728584758515225e+01 1.270238684288296938e+01 1.264396646099656429e+01 1.373092952091769980e+01 1.446315341521389186e+01 1.447818512649313760e+01 1.299931323958500151e+01 1.251864676904191143e+01 1.411265444255454149e+01 1.246114186614006769e+01 1.279017788566373426e+01 1.383149972613575152e+01 1.284292334916668032e+01 1.057871005240265383e+01 1.191539572571698713e+01 1.179044827553788188e+01 1.214127731519718445e+01 1.212054654907737294e+01 1.383867970536867631e+01 1.126274900150620617e+01 1.032551873464798575e+01 1.378312043209387561e+01 1.314069221601903337e+01 1.227544356278297677e+01 1.212985861501034179e+01 1.366985433922935300e+01 1.402981144292560423e+01 1.423118459516523693e+01 1.102612183100875853e+01 1.393986789748509914e+01 1.250706771415420704e+01 1.370592083426394225e+01 1.352790951017690446e+01 1.213902592563694682e+01 1.223655760744405363e+01 1.210510697647044509e+01 1.214540984850565231e+01 1.230485695520069100e+01 1.276269646385306444e+01 1.293679701441771357e+01 1.172105577510286523e+01 1.292025701054439146e+01 1.115556729511582290e+01 1.285783216596638923e+01 1.142270922090374441e+01 1.006071785182473022e+01 1.033004573607330023e+01 1.242614539275157171e+01 1.233379420545285399e+01 1.263093447469987041e+01 1.220536891470764118e+01 1.169674638267797384e+01 1.170626447863028829e+01 1.225221089661465257e+01 1.135746060501871568e+01 1.101512582726355483e+01 1.028009287522998605e+01 9.200047166595833659e+00 1.373903511591373316e+01 1.071677638613500783e+01 1.192239734245025495e+01 1.104750357154925311e+01 1.068137358663242864e+01 9.701753150720179519e+00 1.191199645762207382e+01 1.145618125234187445e+01 1.225447569422283323e+01 1.223333400874445331e+01 7.934797070949342945e+00 9.875307808300624046e+00 1.051285389996086650e+01 1.006111948047270133e+01 1.057954952995108400e+01 9.201521290962737964e+00 1.257208379724374225e+01 1.066375693377291967e+01 1.288332588381927657e+01 1.050792986466364631e+01 1.016498331231812635e+01 9.896999202292956710e+00 1.165752247184512846e+01 1.029517340001657111e+01 1.237694644095821062e+01 1.315891045223648170e+01 1.080495779895968056e+01 8.331740160967784803e+00 1.030865096055090646e+01 9.230486417210441275e+00 1.020915255147016332e+01 1.092462163997869418e+01 1.161761393292381683e+01 1.112416503860423944e+01 1.100556195295609108e+01 1.135006823793913533e+01 8.324574563226445179e+00 1.119901300105447461e+01 1.218871832295126545e+01 1.305748921405204399e+01 9.757763503547613126e+00 1.107738668754683253e+01 9.506988174347910103e+00 1.113399151533805309e+01 1.245248728790583037e+01 1.187063828084409067e+01 9.846827647844509812e+00 1.250987067411588427e+01 1.233909838207837595e+01 1.065578251724875436e+01 9.986040952733556963e+00 1.024629788796638685e+01 1.131124911595077087e+01 1.001434536422241273e+01 1.107529754267146060e+01 1.130611369136944333e+01 8.696788867136726608e+00 1.124022361750252408e+01 1.173091037774420897e+01 1.160292485981347177e+01 1.068836076105524846e+01 1.250346992313201611e+01 1.164055247437427276e+01 1.044251212446091159e+01 1.086861690101453704e+01 1.085396262588186822e+01 9.421140786040197668e+00 1.142489529385944280e+01 1.125685443235034278e+01 1.093846981527350692e+01 1.242826253036914252e+01 1.014189315355566912e+01 1.209424429469605045e+01 1.054330179214665719e+01 1.067531461912769153e+01 1.217711298983163815e+01 1.091075892948177639e+01 9.336564297238505006e+00 1.170338220266834917e+01 1.097339296742082659e+01 1.058102317108960300e+01 1.069396141448626381e+01 1.101227516055783084e+01 1.022372821627918071e+01 1.020863907062801346e+01 1.287857525844658113e+01 1.106253423571422978e+01 8.848061291803482220e+00 9.112190929010957063e+00 9.484498907930136724e+00 1.084084939866460395e+01 8.510450904113046278e+00 1.101332896390159810e+01 1.047621815829713832e+01 9.375583164025000471e+00 1.075268279607538169e+01 1.276836485387166498e+01 1.223000373776228855e+01 9.175879631247118695e+00 1.215007525869166471e+01 1.132756264519364464e+01 1.081008966871836741e+01 8.942459763878092716e+00 9.410415918232537535e+00 1.071850393476902674e+01 1.063527870993617519e+01 1.049947904934639809e+01 9.122076261826455479e+00 1.102319467814470677e+01 8.933378675222773069e+00 9.734536351542098842e+00 1.005753646004752788e+01 8.844870301395104661e+00 1.021885689041093670e+01 1.076145579057674340e+01 9.713220052210015609e+00 9.971850202078494263e+00 9.394480762952250430e+00 9.315700799366938512e+00 9.810367307309887153e+00 1.064416745421165267e+01 7.564214750724085334e+00 8.256415009659585635e+00 9.515362482424203350e+00 1.143047218490972305e+01 8.231113939593599937e+00 1.048878655226900669e+01 1.078021860530191667e+01 8.638702015133452150e+00 1.027435937817760170e+01 8.555797783858755778e+00 9.429869122354837430e+00 1.139727244748177881e+01 9.701088589536379203e+00 1.136347562794461652e+01 1.045666596382224967e+01 9.406208668806385731e+00 1.155578930434629292e+01 1.093017664978527392e+01 1.122881370262784451e+01 9.157600915492912108e+00 1.042234045371689710e+01 1.047857619056952672e+01 9.435018976069375896e+00 9.364498912879827941e+00 1.129634199836983299e+01 1.082530300836431181e+01 1.138136489604208990e+01 1.132801811567899009e+01 8.625521451314323684e+00 8.900057633927007217e+00 9.535928117858551545e+00 1.053039035004833224e+01 9.233433251191351943e+00 9.870663196428449027e+00 1.007490251180446883e+01 9.007144980831961689e+00 6.420150166077427833e+00 9.057427179941090145e+00 8.990117349638781619e+00 7.629056270040399212e+00 8.096875777466520319e+00 8.525099844229238499e+00 8.970284433854656569e+00 9.060984360135011073e+00 9.043482280745671176e+00 7.974455175865132972e+00 8.517321743113495103e+00 8.064856445162961407e+00 9.600607120739873324e+00 1.058495407386659970e+01 9.875323281798458197e+00 9.901581844203384719e+00 8.529365734079691563e+00 9.344324209373722212e+00 8.320953285192789650e+00 1.003895056597237812e+01 9.984814008458259948e+00 8.287793339163885165e+00 7.392615947963688150e+00 8.428703374964298334e+00 7.092756968014691132e+00 8.982046293520042468e+00 8.927921391431507203e+00 9.786277242616597150e+00 1.037942254259429298e+01 9.616363986480772397e+00 8.948474457295134243e+00 8.080188180431965961e+00 1.079620920682457630e+01 1.070756800740388570e+01 8.005133226532105795e+00 9.054520601808238922e+00 1.017203613831097186e+01 9.711654348457987140e+00 9.845060275368428648e+00 8.987324263309570682e+00 9.731991664642054118e+00 7.976295851115719593e+00 9.055735809565355510e+00 8.643551607757631317e+00 8.136446107928795968e+00 1.033778377547435845e+01 8.801941935744412859e+00 9.037736337254731467e+00 8.868474676605719864e+00 8.649744437210232562e+00 9.603468276973019968e+00 9.222155002867397755e+00 7.441674578469671175e+00 8.433522041797159474e+00 8.354123234091209937e+00 6.011119621724484219e+00 7.776142059210950030e+00 8.444208202127184038e+00 9.624957088126915750e+00 8.453533942555948144e+00 8.462885577907734103e+00 9.277502204463765167e+00 9.315420711555685074e+00 8.860305235417188285e+00 9.602342135555009150e+00 1.046768497148938515e+01 7.785501672675651186e+00 9.521184652420886962e+00 9.391564083316456646e+00 1.006175469351208918e+01 1.047318364702892524e+01 1.031558444021993992e+01 9.721778354846275505e+00 8.132159758434559294e+00 8.790316575833077906e+00 8.374310746275291706e+00 8.899511584949443943e+00 7.580934872236060329e+00 7.244093854793739240e+00 9.443757642052142742e+00 7.656652953635934011e+00 1.038677620403787394e+01 9.621513390879341543e+00 9.326173361614843671e+00 8.626506248033248170e+00 9.431138443184511999e+00 9.413315346601274669e+00 7.219013758274078540e+00 9.160728225174558759e+00 8.620509293047994959e+00 8.808248403409695726e+00 9.106574508351611641e+00 1.042544467747523207e+01 8.533310184237722140e+00 7.725093109843809813e+00 9.615307046165426641e+00 8.032801204477816981e+00 9.105192555218454942e+00 9.095925731613272447e+00 1.092599620741513000e+01 6.356006900570409179e+00 7.930259487276355657e+00 7.830311521059522661e+00 9.430858293193500330e+00 6.448356805717410545e+00 6.259723227096956499e+00 7.184280888526824782e+00 9.398971100517195865e+00 8.824392963328778094e+00 5.745490015527654037e+00 8.177884480890162067e+00 8.688966519343141570e+00 7.496827710437059977e+00 1.036676374991225558e+01 6.808728076303606436e+00 6.828416655275587388e+00 7.917545690579594009e+00 7.185992322912261976e+00 7.929507249749774722e+00 5.987070718047198703e+00 8.776731299768997019e+00 8.153131802067200340e+00 6.835246146054627658e+00 6.623316224577870948e+00 7.885591773636377866e+00 8.185828378618570156e+00 7.508257254698764704e+00 9.322028440837399899e+00 7.163568285985219219e+00 8.231002139076489144e+00 8.751733942684671419e+00 7.045730196572882242e+00 8.413599861358887821e+00 6.859600992686191390e+00 9.272913714150920583e+00 7.246796104315623488e+00 7.549399050618244011e+00 6.539365023369043683e+00 8.447771226064519468e+00 5.184843203918794607e+00 7.445199305464408113e+00 9.142891033535875067e+00 9.767124340363347201e+00 7.152646714627488578e+00 8.020601719503094529e+00 8.024170014355991754e+00 9.009786513289666843e+00 6.936636114016097032e+00 8.829772512844700216e+00 8.248592958108341477e+00 7.393425798640958391e+00 7.092400510339025743e+00 6.946861708152690440e+00 9.112627992817348144e+00 7.793904358880397787e+00 7.601208938125321168e+00 7.762507368326111212e+00 9.022154471262508579e+00 8.909079931087514836e+00 8.877302136344182415e+00 8.261781379476587972e+00 8.414829865282881016e+00 9.429315722592779281e+00 6.285536345005100500e+00 7.447444173847073579e+00 7.844833297292293395e+00 7.312983376878948505e+00 8.805668644037501380e+00 9.830102613560070424e+00 7.945617318270312701e+00 8.485021236218774021e+00 8.720443928617941154e+00 7.095739380616375769e+00 8.307997449065013029e+00 8.239995364467008088e+00 8.830635412991712840e+00 7.746999500149819973e+00 1.002735077340509839e+01 6.654063505199652617e+00 9.845216998745474513e+00 6.215107620322560145e+00 9.391238152278621243e+00 7.242476101357148366e+00 9.096565799951092046e+00 6.996164585659220947e+00 8.547411333729957761e+00 7.552457730447448725e+00 7.957065491956012870e+00 7.038152036056001037e+00 7.524982481525891664e+00 7.453316699213667462e+00 9.970408325106413727e+00 9.615303974158566191e+00 8.052201416285839741e+00 7.295189877388661870e+00 6.859019995613768295e+00 8.545782664520586991e+00 8.143128763088686384e+00 7.923130708082504192e+00 9.583631406812953557e+00 8.505565999330384486e+00 6.787399784101689981e+00 9.055761310689227628e+00 7.016569413630969976e+00 7.274853473444957253e+00 6.900699502029512544e+00 8.467272198290928031e+00 7.940386737423749786e+00 8.959506626974684806e+00 8.150534048219414629e+00 8.037818851246099072e+00 8.160651921740948112e+00 9.325249428953775066e+00 6.806628899584865167e+00 9.083277331664893595e+00 9.577125431691271729e+00 8.162976101966391340e+00 8.417963837585677567e+00 8.057587697397122994e+00 6.462762231137825886e+00 8.350909251538435996e+00 9.171313850671991119e+00 7.337840847292850910e+00 7.275763849967131769e+00 7.251900615721273091e+00 8.625550480113712837e+00 9.439546530956221204e+00 7.855034544681863018e+00 8.865354238891491434e+00 9.416083059383446141e+00 7.704879864457839567e+00 7.749460917350888600e+00 7.815061311886321249e+00 7.820724423513738088e+00 6.363654488567962453e+00 9.558932356754068493e+00 9.051127081442112754e+00 7.173727878976788652e+00 6.800268055994254546e+00 9.000075163726583227e+00 9.271423935782980408e+00 8.890075495643719350e+00 8.228756559639487378e+00 9.470699554122184338e+00 7.559403807051234381e+00 7.418741029474983151e+00 5.896242269762647759e+00 8.391904199178037871e+00 9.301968926006264127e+00 7.987374503590507047e+00 5.210075370872373490e+00 8.033063245492042981e+00 9.001981510131894737e+00 8.611514689794528721e+00 9.607235133015382900e+00 7.607995175387268993e+00 8.825780705324566711e+00 7.156697291419836127e+00 7.827790550742506959e+00 8.329050993410431758e+00 7.073940909614405470e+00 8.525742398841403613e+00 9.147945301497637516e+00 6.819243989975661613e+00 9.282337803093691164e+00 8.300335805734480488e+00 8.228988429625607282e+00 7.851706412852569095e+00 7.451562212930595841e+00 6.161777814809196840e+00 8.005205772135731479e+00 7.649295755043061362e+00 8.217068959091729852e+00 6.745937936939468749e+00 9.236672236190024421e+00 8.658217451882888938e+00 9.732164091673372042e+00 7.056560105564111396e+00 6.396472671634959362e+00 7.939520865531719984e+00 9.807597658570026411e+00 6.310316395234284670e+00 8.015131109785098573e+00 6.704514191234563825e+00 9.616429286409179156e+00 7.728873417684600788e+00 7.996487159496200370e+00 8.695535860110966908e+00 6.130116426826187848e+00 9.334261012267333513e+00 7.573131404405551770e+00 6.912388278256409002e+00 8.106567589368539828e+00 6.127808322000918295e+00 8.203077562034598813e+00 6.696419368370469805e+00 9.274702943635219299e+00 8.571347173038924794e+00 8.449024453254400768e+00 7.854233227719088717e+00 7.846094653409867448e+00 8.856444145961537728e+00 9.199985893748992893e+00 5.290475290814729448e+00 7.237070195951878837e+00 6.021790285184973612e+00 7.421886295536339162e+00 7.208299686710810228e+00 7.531452753045913440e+00 8.097642164212944138e+00 6.861201193985126956e+00 7.664064198939885664e+00 8.966954049695438300e+00 4.710493664822448245e+00 7.516260598796463910e+00 7.299320029329172677e+00 7.635964701036384028e+00 6.803822495504138423e+00 8.992117761702079548e+00 7.513191508041687783e+00 5.842112403221848105e+00 6.102839996378461862e+00 7.454227310198171530e+00 8.493801234818128876e+00 6.043493763719818723e+00 4.324584998765849342e+00 6.804433635301525563e+00 6.108757617434842579e+00 5.951047296298143330e+00 7.257636493452082505e+00 7.515257716942347344e+00 7.521817469801211686e+00 7.348349026240532211e+00 6.013870116715618330e+00 6.742803261771546097e+00 6.348338458434177767e+00 8.884608186218095227e+00 8.099575744331179550e+00 6.598621751029765115e+00 6.180322800408597494e+00 5.965717744166194159e+00 8.270553404631288075e+00 5.743102572926294336e+00 7.124080216464424353e+00 7.498366861539087935e+00 7.275120250207184114e+00 7.416566741780653338e+00 5.691128746685075512e+00 7.105234535632997783e+00 6.744499846063010118e+00 6.216890042707361452e+00 6.421548183746553562e+00 6.574341732499922486e+00 5.782291406666444367e+00 7.118304532095723225e+00 6.341757808611984792e+00 9.190102840621111824e+00 7.660918711091307287e+00 7.323683338598796055e+00 7.254071288297137876e+00 8.138743955295121069e+00 7.037863345816869121e+00 6.038808352141769475e+00 5.486410934757929958e+00 7.097916902420167595e+00 8.657205524326364809e+00 5.910440678365451284e+00 8.476778117022313097e+00 7.367790305718596500e+00 5.253009271116485301e+00 8.990947643145215551e+00 8.481199490575255240e+00 4.856310733281027581e+00 4.607036207051323551e+00 5.761500712441813832e+00 6.552006805135153655e+00 7.536196618300861516e+00 5.989452181012386411e+00 6.628133977074686101e+00 7.106707924747702521e+00 7.922831707172237614e+00 6.170217695526121204e+00 6.674420407087674256e+00 5.557280950795109753e+00 8.814648474715726323e+00 5.265632444016290492e+00 7.733029394298406523e+00 7.136554563886020830e+00 5.799153188016069826e+00 5.373449306867488673e+00 5.521389704846161983e+00 7.188083507219687363e+00 6.684905307252356543e+00 6.390329773621283849e+00 6.935809682672616105e+00 7.741979143308444833e+00 7.106049547859168314e+00 8.080923965857699898e+00 5.962537668700871762e+00 7.662339682573104049e+00 7.622389058272610818e+00 8.954351652058912592e+00 7.528373448603856488e+00 5.188189866755550383e+00 6.731913929420216824e+00 6.777473885567441236e+00 4.701883435039543535e+00 6.281717307882625612e+00 6.958979958307286218e+00 7.393554829837443165e+00 1.047794094373357687e+01 6.178686191361198787e+00 6.918212210665938500e+00 7.411376981320010771e+00 8.289480586878671176e+00 8.421301757744160454e+00 6.229432477961688974e+00 8.376888967191094437e+00 7.290703118558918838e+00 7.981543777899799963e+00 7.220517254639390536e+00 4.797215455495781988e+00 6.899849840758328412e+00 5.674983469675599856e+00 7.627124519168694050e+00 6.581405235789432595e+00 6.320550985680301714e+00 6.581228942373880564e+00 6.765103821966881092e+00 5.826070546183275134e+00 6.503087077044644282e+00 8.324850863364671838e+00 7.331685696918983197e+00 6.615270640196698970e+00 8.037670213989031254e+00 6.582964660188060257e+00 7.486986768496891820e+00 5.586992455845430250e+00 5.558929124457157478e+00 6.371328951024415765e+00 6.909475052439265852e+00 5.954240283711141224e+00 6.451765562814798294e+00 7.587764961751087611e+00 6.298993375603773259e+00 7.065388795044524883e+00 7.308676314003176522e+00 7.324010991654622771e+00 6.296014804082370908e+00 5.440724551980554935e+00 5.932196664687367615e+00 7.604161271719085846e+00 6.240493565263869336e+00 8.736601794150532285e+00 6.623336596770674767e+00 5.891786674069970253e+00 8.934584231811227184e+00 5.327550777675425842e+00 7.077853608176429390e+00 6.872871076448511474e+00 8.365302842843814091e+00 7.019028819470433334e+00 8.373768285069953521e+00 8.254742654708875804e+00 7.250868942704480347e+00 6.800526735467806283e+00 7.220094148148889168e+00 5.900847250846886993e+00 6.266524049101572125e+00 5.208547450536252121e+00 6.672912935064872819e+00 6.156406804935559585e+00 7.292080363063953463e+00 6.132671544128160512e+00 5.700444863818856511e+00 6.067579684562057096e+00 6.972901004901965294e+00 8.778919741527584364e+00 5.039727778794563129e+00 5.873797448048604153e+00 6.719194398335738505e+00 7.014454757276735286e+00 5.696935208778053372e+00 5.780182069261502242e+00 6.430563687616031920e+00 7.137948454518624253e+00 5.002427604821074070e+00 5.476500706756208814e+00 4.509494608435649532e+00 4.814390082318315223e+00 6.060891319375801167e+00 7.653509259725062464e+00 6.032463699310912197e+00 6.259074201174660068e+00 5.212295994879081462e+00 7.926423405655484977e+00 6.794810748313664384e+00 4.873501988699580068e+00 5.965415894064248548e+00 5.204509223975796850e+00 4.960175436921300474e+00 6.967481499844045523e+00 5.467742224246925353e+00 7.195832188621293923e+00 5.018225010058273483e+00 7.690681968913728461e+00 6.193214652731088066e+00 7.344193432076187023e+00 6.421131434163168450e+00 6.316128879041074562e+00 6.469558442115166841e+00 6.011372746611841400e+00 6.124875576138243183e+00 6.147439634432023681e+00 5.855076911417465446e+00 5.410307124503761500e+00 4.737487685524578218e+00 6.174248367812325000e+00 6.380325649147546407e+00 5.540777347957376975e+00 5.560530003958802148e+00 7.659261758537033060e+00 6.709943698820203473e+00 4.998732895918318597e+00 7.031712325707504263e+00 5.958746973414868364e+00 5.821524529110968516e+00 5.725382280518051203e+00 6.899580899083177954e+00 6.952038395512030178e+00 7.141617956530731171e+00 6.923423777926710265e+00 7.189894658040547171e+00 6.544313160939234209e+00 4.895459446055357766e+00 5.458800165804778004e+00 7.545462839164377655e+00 6.480767898883089018e+00 4.445185583163151044e+00 6.121318057744720598e+00 6.471938335179235224e+00 6.159297942878048104e+00 4.609373898579803175e+00 5.981223356655300805e+00 6.659221248486222322e+00 6.982304466813672228e+00 6.456320999819924467e+00 5.254804915781583929e+00 5.948440848321282282e+00 5.125167630296425081e+00 5.655691280068761984e+00 4.571917712411864620e+00 4.967761907379343533e+00 7.228988448959784208e+00 6.098746388105270810e+00 6.794902565296608188e+00 6.669452104858861752e+00 6.822252726893700547e+00 5.621614949868622979e+00 6.083578057266557870e+00 5.419994497855820548e+00 7.643939417880155851e+00 6.509088271696907846e+00 5.622828097877540010e+00 6.230375410619914511e+00 6.411272319874171011e+00 6.009988623363225813e+00 4.573874014707697278e+00 5.647435160762316997e+00 7.493332418516692073e+00 5.809176137573583532e+00 4.844387447668677460e+00 4.464665713325902452e+00 5.991354308290696373e+00 4.682514857204521874e+00 4.540804020687760456e+00 5.391674615469203680e+00 6.462222415323571667e+00 5.541336195113185425e+00 6.477508577642401733e+00 6.693160265812210241e+00 6.268690000469173462e+00 6.675914888655523960e+00 7.146410056309220771e+00 5.957236965017541408e+00 4.168537674192843490e+00 7.075412701018331418e+00 5.486764301423587398e+00 5.604644513311496823e+00 6.507692587572127429e+00 5.427139486893181264e+00 5.376216304389676459e+00 3.839811506019408682e+00 4.869929352258711930e+00 6.818397064390064877e+00 5.870124305368365825e+00 5.954038461241342617e+00 5.695948562907696022e+00 6.646419372741708465e+00 5.136050458094499227e+00 5.572325922657409336e+00 7.012593495265536880e+00 7.351678883191301139e+00 5.002605283417287829e+00 5.717265816577127069e+00 4.907085185115230175e+00 5.280649978701259961e+00 5.348601352570553580e+00 6.690229859822061087e+00 4.085292970922663081e+00 7.396310147604308938e+00 7.594459266519149487e+00 5.688036150701701210e+00 6.696586519861536857e+00 4.217727065929052443e+00 6.896128042712069472e+00 4.402793610816722492e+00 6.723980323360099653e+00 4.385966213685831505e+00 4.392192210866063817e+00 3.586090033509865105e+00 4.653202075689231165e+00 6.981173303786703421e+00 5.007770946342555263e+00 5.572334383237482314e+00 4.746499959491365495e+00 6.215819526456789923e+00 4.727821782503305315e+00 5.045102419216218159e+00 6.595159735788765687e+00 5.997913782366216751e+00 4.532198377657580046e+00 7.279398201499573062e+00 5.217202577611268488e+00 5.388599120599343095e+00 4.621615055067330502e+00 5.213622628428765005e+00 4.176491380077017368e+00 4.744369267604453988e+00 5.780395771176949360e+00 3.265281827659635816e+00 3.694730957982743202e+00 5.359665249322872249e+00 5.612259839723792609e+00 5.126834958403923892e+00 4.306319564148217260e+00 4.621959531301096824e+00 4.872014213883809397e+00 3.689162278522737370e+00 4.621712620415059369e+00 5.861596471187169755e+00 5.562823456293428670e+00 4.661760569478361482e+00 5.806180447089509755e+00 4.765747971593666144e+00 5.015470146322646094e+00 4.345613989871119465e+00 5.017432842614862665e+00 5.202387157489877900e+00 3.363326047861467938e+00 3.437812156866840496e+00 3.888212216998687687e+00 4.571214939380396913e+00 3.591647413215991680e+00 4.785808075608892764e+00 4.487325488751418234e+00 3.284891602211075234e+00 3.189212041713670676e+00 4.609460597268755677e+00 2.415287132020093708e+00 5.284774382658789627e+00 4.205227567238646103e+00 3.696485823132748649e+00 3.617112964200720260e+00 4.323796595294740364e+00 6.104856862652765948e+00 4.248957247744044707e+00 4.137475938896392869e+00 2.396824501943952246e+00 2.414613489933048029e+00 3.956071930967848260e+00 3.597503355790629520e+00 2.537647790530445757e+00 3.226365411498623104e+00 3.236742686618593989e+00 4.470967283954294658e+00 2.858899150269188727e+00 1.928205561700307547e+00 4.804570741550490354e+00 5.047648255054068223e+00 3.372331005760856648e+00 2.663355257136646337e+00 4.652768219734990218e+00 5.178276063492030623e+00 5.410524604990703423e+00 4.993471940370930007e+00 3.064991138243583713e+00 2.835483957953729650e+00 1.894626620701416186e+00 2.130830207215424377e+00 5.472438046672515988e+00 3.701392272019547569e+00 4.888656315274244157e+00 3.319894976819130150e+00 2.582821396833384409e+00 4.069102427006789036e+00 5.982114899333513591e+00 6.584597340779476227e+00 3.357910241233632576e+00 3.534834933565387249e+00 2.725558891150009266e+00 4.177283014096256686e+00 3.403521188087453631e+00 3.886822448463623569e+00 3.217478158794211396e+00 3.705020292088925693e+00 4.751584589604629372e+00 4.643421179503926410e+00 4.691879806515365736e+00 4.363414168896964540e+00 3.973160151616208502e+00 4.759616247430250802e+00 6.041027411613498543e+00 4.656439171964880330e+00 3.442546528877757250e+00 4.195976301994409852e+00 4.904834027245972727e+00 2.794180701033350811e+00 3.411348053636673150e+00 1.998618224324726578e+00 5.846909926360397414e+00 3.049711119545742921e+00 2.055008662911141037e+00 3.061326735562806878e+00 4.301217875910158028e+00 3.976605855659616662e+00 3.655043278567939424e+00 4.858839094213717402e+00 5.529100707726265718e+00 4.006910938981227410e+00 2.750802382778161803e+00 4.326769540288169402e+00 3.019217090289244787e+00 4.506552334042366326e+00 3.147859644987058836e+00 3.223195036859018092e+00 4.691690211832503010e+00 4.136698842897802209e+00 4.281085544861723768e+00 5.001151467892073654e+00 3.148116701474676482e+00 3.011384934969240756e+00 4.900573848602744143e+00 4.483058186504140785e+00 1.754991244386286064e+00 3.496211900692272057e+00 2.305829404677569805e+00 4.826579711397263495e+00 3.983209031044120163e+00 4.644379923523781706e+00 4.293781495813724369e+00 3.359479471093126168e+00 3.436427924183796279e+00 4.446611633758777771e+00 2.057391984082922232e+00 4.466145339117628232e+00 5.982515633276150879e+00 4.647445530774491296e+00 3.612624139171977333e+00 3.565493978358753147e+00 3.746621944866827647e+00 3.706341803140097646e+00 2.750999088622664512e+00 3.882602405842102922e+00 2.728953018946443709e+00 3.615473163618387442e+00 2.488109582041703405e+00 2.435811253120258257e+00 1.172093276660229888e+00 4.088940934515750136e+00 3.565099127436284210e+00 3.001713855381386242e+00 4.370961864206988068e+00 1.833874553823846565e+00 4.073540154244037481e+00 1.865192282573766791e+00 2.558689035754748708e+00 2.987696862204550552e+00 3.233683832124866431e+00 2.750106269279080529e+00 2.160726966185812170e+00 3.185086457525125425e+00 2.568576982105461592e+00 1.320294440931875091e+00 2.906336806503516001e+00 4.616213158815138051e+00 1.369883845015351209e+00 3.423582768252627417e+00 2.679582962803960466e+00 3.552673348929608732e+00 3.745510606946746535e+00 5.151852733989729316e+00 3.621455063895151927e+00 4.356444514953135894e+00 3.378956090622939001e+00 2.206162766294077038e+00 2.585279916932147870e+00 2.711054478324397721e+00 2.957774825364547500e+00 3.410967730319033553e+00 3.355892745232543106e+00 3.313843684483417928e-01 4.458740579563166051e+00 3.387380925579928981e+00 2.701294723119273211e+00 2.593150088169970058e+00 3.673422671843657117e+00 1.540651471675571260e+00 1.235923836531541031e+00 2.415562603353905935e+00 3.103471954578629788e+00 2.070648429084920306e+00 3.235725520294264079e+00 4.438364085027235895e+00 2.940036091493138493e+00 4.261685658626176654e+00 3.583905031328897373e+00 2.508019137957882894e+00 2.793231850175349695e+00 3.909920579482197400e+00 2.583611625512723720e+00 3.414759085803202421e+00 4.722352101567660831e+00 5.131771543122041201e+00 3.322702809006512936e+00 2.490388954280583711e+00 3.783559654522352211e+00 8.512875994811235358e-01 3.347010673108118617e+00 2.539552827559949932e+00 4.664290581352311449e+00 3.029364952808649480e+00 1.856711129919208503e+00 2.290931810229311250e+00 3.108977317435638543e+00 3.053479218448548416e+00 4.826926391759670310e+00 1.952125900907457412e+00 1.693517633772225750e+00 3.303129769508196922e+00 2.688365116110343234e+00 3.613560653891726204e+00 3.946478105711368034e+00 2.909548426756163320e+00 2.785825335448240292e+00 2.388678031561302983e+00 1.961019051304998762e+00 2.619771810032879067e+00 3.130964369461660013e+00 1.922223607625208386e+00 2.351316050562695104e+00 3.915332214994473592e+00 4.315966434349335579e+00 4.771505495592612611e+00 3.653544409567026197e+00 3.623865295283514421e+00 2.731185807125580123e+00 4.279822150108514300e+00 3.069216789131709699e+00 2.578856287432414796e+00 3.764487278977601825e+00 4.167990457377127811e+00 1.661641106965938031e+00 2.371486050255880773e+00 1.404244233307454293e+00 3.724447322495409551e+00 2.598060246799557937e+00 3.609505637287927726e+00 3.772448302311059543e+00 2.508812253859594055e+00 1.345436258773283322e+00 3.986145914166896453e+00 3.699171183802234086e+00 2.339679998725610943e+00 1.413386677662155977e+00 3.543878278269600557e+00 4.444481052915500996e+00 4.481603981470843046e+00 3.146949101592734443e+00 3.941022403911769612e+00 4.203911183142981400e+00 4.254594800713884517e+00 4.090628758012983646e+00 3.809643556161435907e+00 4.675627379553318086e+00 1.338544495795636280e+00 3.713544229789349949e+00 4.332689981450596584e+00 2.123008199819690134e+00 3.817069986254490566e+00 3.537519433729883644e+00 3.598449042158725852e+00 4.482226651789672722e+00 4.204834316431174557e+00 2.951892317435326429e+00 2.171731104484818875e+00 3.602764756613514585e+00 1.743112220313190353e+00 3.078496212841888013e+00 3.216388628417317985e+00 9.961675051242517842e-01 5.714033352371522767e+00 1.183574948087236400e+00 1.824757877204789658e+00 3.941829339091817097e+00 3.307369591423672706e+00 2.261768116205059798e+00 1.358794585407034461e+00 2.013535395084196988e+00 1.396573923769857117e+00 4.085833573777907013e+00 3.482685407508252950e+00 3.813359874591519816e+00 2.466368172118000857e+00 5.390071726719843248e+00 3.223671481950144191e+00 2.612671552499690630e+00 2.923981434171766924e+00 1.112388820371364995e+00 3.737644044061696924e+00 2.902033163283142869e+00 2.173694799966801483e+00 2.745619493715045323e+00 2.468908113860863729e+00 3.978037265532712308e+00 4.340495235902296578e+00 3.778375611279831681e+00 2.650605430883923752e+00 6.354410497522617884e-01 2.525173155991269791e+00 4.816664631931579343e+00 2.206932747085246671e+00 5.007905640737181585e+00 2.345456542733506566e+00 1.753496775066517799e+00 1.724715246574859639e+00 4.310144210656664754e+00 3.540249513879973886e+00 3.233298651944456203e+00 4.452497606665044572e+00 1.411159403355817021e+00 3.592377352466755713e+00 4.067942905516564345e+00 1.716507150669417392e+00 4.265790380886677724e+00 2.902163419457344240e+00 3.164205689212143291e+00 3.806469271968512924e+00 2.138499014176363566e+00 2.886501027457645918e+00 2.524824298820785184e+00 4.969380158079058418e+00 2.154136852804731550e+00 4.871516275625567438e+00 3.741033941587537992e+00 4.078552925305908516e+00 1.656268748254559942e+00 5.151972982950851154e+00 1.792778979658262273e+00 3.475707141264842370e+00 2.279269914253447826e+00 2.905318584505927060e+00 2.716082639375501984e+00 3.238858624765959870e+00 3.180756388245248090e+00 1.873041463750009461e+00 2.783422713881243737e+00 3.322506786093387454e+00 2.812364845884985254e+00 4.378984349626903416e+00 3.450972010886959485e+00 5.569122161282926697e+00 1.841967469713009731e+00 3.203411945610581846e+00 1.932429901776544945e+00 4.090022203525236932e+00 2.819844372701700852e+00 2.068351928672727880e+00 3.566801979759291363e+00 3.471494117903187071e+00 2.876900759484754655e+00 4.931521513564388393e+00 3.182084747147900128e+00 3.218917495933840467e+00 1.563689698610474021e+00 4.499935678252879434e+00 3.459704630895031219e+00 3.889172643589121403e+00 2.116624565293706350e+00 4.666472515493377826e-01 2.671559375550973225e+00 2.254059185647959040e+00 4.289487253075309425e+00 1.588853559620623468e+00 2.100779427188217863e+00 2.440192771796584115e+00 4.449057373526432713e+00 2.976337365851994043e+00 2.758109770817560591e+00 3.034220747151138653e+00 1.291342559881692775e+00 4.863787644785243280e+00 3.704143374344885054e+00 4.613336084093327294e+00 2.035435932676390447e+00 4.149063110818541844e+00 2.477777749978486543e+00 2.050932581884276296e+00 2.140251720684343884e+00 3.086461184714853978e+00 3.359959882636209372e+00 2.635960484576593377e+00 2.775885697799223450e+00 3.109024562459480556e+00 3.680146728310753623e+00 2.395267157769055189e+00 1.744308078660388395e+00 2.137991510453618460e+00 2.067879030945865004e+00 2.840013102072834972e+00 2.532518195708570286e+00 2.341395718178331808e+00 1.292026817408171047e+00 2.877029959889415789e+00 2.589608114343834089e+00 2.895478218807229442e+00 2.686389890203797037e+00 3.837748004686255765e+00 1.894634838657515585e+00 2.871757807219446512e+00 2.917729736306874155e+00 3.581871899616793087e+00 3.325378043254079596e+00 3.451889288113065835e+00 2.640094372773001741e+00 4.311824393296829427e+00 3.279215418149232786e+00 1.708482303929327539e+00 3.490877267061290645e+00 2.972957411770676295e+00 2.142665567537960669e+00 2.030442346138969345e+00 2.905215044207970720e+00 2.066947051671472302e+00 2.405679429043022566e+00 2.726322676021768920e+00 7.435127065101480026e-01 2.586634541024452894e+00 1.845105816025751411e+00 2.442356394324870283e+00 2.776779645697785348e+00 3.776621101830626603e+00 3.689346476889885373e+00 3.058529851463704041e+00 2.029135495782412590e+00 2.693721654038406133e+00 2.408001262163337763e+00 4.999096885849608540e+00 1.968251347071594104e+00 1.362785643642447253e+00 3.562816062561874553e+00 3.768071838013793418e+00 2.407198589322324889e+00 4.382791013051959617e+00 1.816587840094368689e+00 2.568065531161063841e+00 2.069866274585468791e+00 4.516420037380343366e+00 2.944601046490963991e+00 1.735696919721452458e+00 2.218852221211799591e+00 1.112611804269237226e+00 2.516978115796323578e+00 2.989808787269814250e+00 2.398550389354990653e+00 3.929752997685877158e+00 2.841843271817344529e+00 2.047873390872112509e+00 2.656107231104277488e+00 2.626289459977333873e+00 3.018603675894512062e+00 3.183852654636971646e+00 1.148789720208531540e+00 2.913104386992983130e+00 3.557989914085516236e+00 4.154406839575130128e+00 4.097498060483742321e+00 1.480407294615714076e+00 3.389746171678815756e+00 3.315017652805434700e+00 3.011384604150319166e+00 2.762978375270461751e+00 2.895081064499337664e+00 1.724305461398321970e+00 2.666147503836518773e+00 3.580033082855078153e+00 1.595501417383709875e+00 3.355382807374135190e+00 2.806038182588149965e+00 5.455486462444240736e+00 2.787936336049158470e+00 1.445214005551157088e+00 2.439668333476019857e+00 4.073256496175663877e+00 2.879096022805605948e+00 3.866248915425214427e+00 1.504033545498624447e+00 3.565572700021250263e+00 1.600211128370510050e+00 3.515945831608642713e+00 2.855349493036251296e+00 2.636660872564992264e+00 3.729566225916312039e+00 3.007235979906087042e+00 4.470273215667327271e+00 2.715905458723639310e+00 3.689115595612116660e+00 2.895764155818269181e+00 1.887165086531137348e+00 2.899901830726551832e+00 3.295168037614636170e+00 2.519736360416305665e+00 2.701284149458036854e+00 3.511702657582831844e+00 2.265423295211887122e+00 2.482239241059796431e+00 2.320626038795801538e+00 2.201449871585715812e+00 2.069763220395904657e+00 3.314369587451944543e+00 2.351475334645176218e+00 3.430103492686603861e+00 5.017312599941847751e+00 3.983430866722159625e+00 3.115280190261938476e+00 2.096742048174507378e+00 1.480712971561810587e+00 1.733737810908650756e+00 2.956293927038394109e+00 4.794304210427976720e+00 4.028974739543888184e+00 4.078691296796923993e+00 3.191267446738865310e+00 2.520226580765470903e+00 2.963790321821654583e+00 2.564470311123592250e+00 2.833878207241386615e+00 2.752176475401920897e+00 3.112154167001754956e+00 3.190118388793683479e+00 2.245300488131130923e+00 3.491700578902548369e+00 2.686810922162691906e+00 3.904576154319772563e+00 3.913369428720672616e+00 2.122421907304694155e+00 2.803539155633650637e+00 3.567441593180228132e+00 3.453752165664621732e+00 3.308296903813011891e+00 1.662307339456978283e+00 1.414576972298382529e+00 2.109104643711933846e+00 4.125731263160810514e+00 2.049444681970286730e+00 2.364190129338838986e+00 3.669893835300376050e+00 2.169567388088743165e+00 2.716563875320224142e+00 2.949776390473820342e+00 5.046913713579712635e+00 3.215170055862311749e+00 3.664750303704955137e+00 2.569033571099093027e+00 3.193606635094168311e+00 4.949632590872719895e+00 4.377831119595255949e+00 3.722575173717445285e+00 3.260496465440960279e+00 4.385574166667341345e+00 3.162016938126881893e+00 2.644713675444740897e+00 2.444082861305950427e+00 1.288724646457651835e+00 3.408913811033454255e+00 3.693865299668313451e+00 1.977055060845701373e+00 3.396975893007963432e+00 2.838813825352279441e+00 2.005110847732149981e+00 4.185775718383081490e+00 4.045407059138187655e+00 2.411278999873413209e+00 2.581739488924471360e+00 2.124861118642935587e+00 2.033419285662412257e+00 5.779911501105878813e+00 2.141375269055808772e+00 4.172481666027982428e+00 4.207421768903445880e+00 4.104620495151631410e+00 1.878296323615822327e+00 3.909306835778946887e+00 1.962807240536174724e+00 2.088470339075305215e+00 2.625448526813864980e+00 1.251945933306182868e+00 1.858827306476660501e+00 3.915199318252363891e+00 2.795001014830180264e+00 3.263852408797464744e+00 5.092787950285670995e+00 3.000678258479338556e+00 2.312392789130734094e+00 1.992428344333154300e+00 1.706870147083817235e+00 5.406164939778065337e-01 3.606805506811687323e+00 2.453587503270111547e-01 4.680514411591751300e-01 1.620727651413109038e+00 1.813882292099646021e+00 1.294494721399610970e+00 2.993916388838960607e+00 3.316153230233403360e+00 2.359301396462851752e+00 3.088717607354843686e+00 1.405455850017176767e+00 1.436754067822940462e+00 3.101077408570742211e+00 1.604384953517492329e+00 2.479813626683749384e+00 3.883092294380086962e+00 5.286254939046565182e-01 2.639016466004092010e+00 2.385639684330107091e+00 1.343899166890456520e+00 3.680969587736146575e+00 2.586067388061899841e+00 1.805695076994331405e+00 1.093279328817926110e+00 3.607562277662288430e+00 1.350572822779727344e+00 3.718023149022545715e-01 8.944245209999892587e-01 2.989937653412796159e+00 1.833052344988369553e+00 1.001894194254283388e+00 2.342778989880214713e+00 3.291159708986389099e+00 2.919935591884152526e+00 1.621881086405596362e+00 1.221407417909644799e+00 3.389217934228625495e+00 4.048782674202260345e+00 2.200971879552229282e+00 8.138227271030167298e-01 1.579929155478230429e+00 1.744481723346833713e+00 2.533468771054775193e+00 2.360971190420763310e+00 1.570470215237357747e+00 1.199828104854938626e+00 3.070637507068764371e+00 1.571696643490109846e+00 7.647575171202931621e-01 4.940621036401250388e-01 1.323515555325281756e+00 8.997708784959590478e-03 2.632548888488261962e+00 1.370512362386924421e+00 6.969014744507608938e-01 2.203368834125207787e+00 2.237164069128160460e+00 3.976409739890055528e-01 4.306973157029864718e-01 1.047678072529656612e+00 1.762750071547615649e+00 3.350690601708759875e+00 2.087288438374452770e+00 1.837683344690302256e+00 1.188692002877686837e+00 2.498295886078675476e+00 3.188525206992552929e-01 2.427447341120437141e+00 1.894190420297491295e+00 4.573178998509251358e-01 2.205001041923168259e+00 1.100846753141435208e+00 1.696996562198900937e+00 2.518526380374498164e+00 1.057683621240917304e+00 2.634933533879485257e+00 2.394517680451990316e+00 3.264817128907445021e+00 2.375595353616740457e+00 3.020532482260706697e+00 1.638165066965188377e+00 1.602769660234108606e+00 2.219694060783975686e+00 2.964411592441634991e+00 2.611611318564632800e+00 2.279820981702874505e+00 1.834921843984970602e+00 2.236883589647380433e+00 2.356106439963227661e+00 2.920443379400275319e+00 1.012084067469078308e+00 7.638122462732974682e-01 1.309352398133139861e+00 1.638854337475269762e+00 9.470554379124712652e-01 -1.883147947071447947e-02 1.938625698037775846e+00 1.620573394977732784e+00 2.053717272270366490e+00 1.635657507640978503e+00 1.412115873540314537e+00 2.086795244266400395e+00 9.848267470924352285e-01 -1.042694620564396102e-01 2.316114752813500210e+00 5.910504822849765860e-01 4.253781862654091306e+00 2.355916408388333494e+00 1.673558284614889535e+00 3.496805381947528435e+00 -2.533438116153056141e-01 2.600824590451581209e+00 4.699427783134657033e-01 1.504639756959965879e+00 3.049581521270736229e+00 2.355493360068846798e+00 1.526078090081833150e+00 1.619734960781547439e+00 3.149810711973980215e+00 3.847912314754116991e+00 1.659357333804974521e+00 2.228060448733425680e+00 2.747640463787892617e+00 1.418429561377213100e+00 3.141932940459674306e+00 4.830682465023948602e+00 2.066056968565223695e+00 4.497510835172735533e+00 1.803057513021927516e+00 2.188350483264643209e+00 2.448055629984891901e+00 2.158001111228388780e+00 8.825978162644407266e-02 4.379567624123423819e+00 2.013233408522356438e+00 2.051442663404597688e+00 3.061038360290420091e+00 2.212835319405541679e+00 2.288841750135789166e+00 2.119855343848191964e+00 8.758339159233943239e-01 4.052570436331398573e-02 6.771493715715651840e-01 1.672454213107061438e+00 2.386665908115068291e+00 -1.075036016332851785e-01 2.924885023079147217e+00 2.602050547718687490e+00 3.148188496772674316e+00 3.748763807623292532e+00 2.557527089847300594e+00 1.840134801089237326e+00 3.751218455746564651e+00 2.408316406865881554e+00 4.309100491129085775e+00 2.710761662899743296e+00 1.155816097987951041e+00 2.523957782302018060e+00 2.198628403735435999e+00 2.722924663635923004e+00 2.153390289533305690e+00 3.555179597996810603e+00 1.217315656295347326e+00 1.165579832132010996e+00 3.546509707622178542e-01 2.924239046865957370e+00 2.079619732071176230e+00 2.329080089800529052e+00 2.706761476039865943e+00 2.447898185039487196e+00 2.456377902264748059e+00 1.834308262521813004e+00 3.217779766375155059e+00 4.223347649337489074e+00 2.380170429527344478e+00 2.002356033058053431e+00 3.226596856808951141e+00 1.929163995311335533e+00 1.734156058303244263e+00 2.468206594738008075e+00 1.089055311789671743e+00 3.203533308800508905e+00 3.125103932379738936e+00 6.814644294972368455e-01 -3.421259975811959120e-02 1.962642991903747136e+00 1.559733966976380337e+00 2.020781636230764899e+00 9.615512724011025802e-02 9.270855752150289897e-01 2.365443324769748390e+00 3.438610801362791403e+00 1.845098008791379751e+00 1.673889788984686877e+00 2.833276613121462173e+00 7.494685117788819628e-01 2.507025381582691281e+00 2.331815991490492901e-01 1.591181652830017779e+00 1.377633302112974967e-01 8.965091440988973703e-01 1.848294619941226902e+00 2.039029595711438603e+00 1.910611771042576290e+00 1.546104378127608037e+00 2.269125514603250071e+00 2.932161070458000118e+00 1.429054546372716228e+00 8.299569768835624028e-01 2.556190751054154831e+00 1.933528163420717316e+00 3.293335491013686500e+00 9.735926328373430971e-01 1.976660515510907823e+00 2.351682093451870070e+00 -2.259292719445373243e-01 3.577287521892941857e+00 3.801883988659799929e+00 1.779419509613165751e+00 1.836464031244648298e+00 -1.806605726002725454e-01 1.457981260492056563e+00 2.071444911716189274e+00 2.377715463822335007e+00 1.307724287622785475e+00 2.069672988485863119e+00 3.043235324036211775e+00 1.030124470471127873e+00 3.274251789620428621e+00 1.790345025712561933e+00 1.695837909637275320e+00 3.587274741366311304e+00 5.406145888599250826e-01 1.898414940087515435e+00 3.402070482468155355e+00 3.955203183361758246e+00 2.754532044880735775e+00 1.976025299445063110e+00 3.872085151893966071e+00 1.729122740084940713e+00 2.509231069364799893e+00 2.794946569949817494e+00 2.930666479420040105e+00 1.413769855397428721e-01 7.385229646677253790e-01 1.580181364268576694e+00 3.096227092208934106e+00 1.698478053548353461e+00 4.170721323730582242e+00 2.229770847681882273e+00 9.578675431885064206e-01 3.756977497835466417e-01 -3.506803350191043389e-01 2.332680621591445735e+00 1.534490598417828311e+00 2.505415804517867162e+00 6.748956163533007535e-01 3.931213201287168335e+00 1.951553097779684665e+00 6.768534997356124849e-01 2.066998117292910386e+00 1.962955176670293067e+00 6.493108070193603920e-01 2.450903356937566002e+00 1.654830111830294825e+00 1.366541894345780772e+00 9.233514919543840405e-01 2.958444435214917068e+00 5.055406970904157138e-01 -1.150396251762355604e-01 2.360843077121020706e+00 3.032876023111954478e+00 5.885063692413886050e-02 3.715199562621599672e+00 7.499463835390050015e-01 8.361769800871037273e-01 2.177240769117069430e+00 8.649454918811050330e-01 5.062816368256253252e-01 2.934252492144552082e+00 2.886531641750021748e+00 6.943251361127692478e-01 7.161558381083272806e-01 2.090367876233901967e+00 2.955793290528506478e+00 1.159123029943072591e+00 2.215551793698939065e+00 1.956661525659146417e+00 2.302174249547260132e+00 1.425700011331194617e+00 4.852442829998420137e-01 2.234785039585924782e+00 -6.065138223284932684e-02 6.044010403522754871e-01 -2.065652766795633144e-01 1.984846641550504387e+00 5.551756416522825033e-01 6.276980172558376259e-01 2.385553215173934039e+00 2.007270413921183216e+00 2.601186589623177170e+00 2.516209451095574146e+00 2.369728499131938726e+00 2.511399155058672950e+00 2.209205094084811805e+00 3.323763291116857754e+00 -2.086615891454037530e-01 2.336436667376225795e+00 4.634929372451361274e-01 4.538076614318917734e+00 3.403819436069302373e+00 1.615743322739535026e+00 2.093769645842984417e+00 1.724508826184519394e+00 1.349312488331880111e+00 1.558809034373903835e+00 2.071431658808632115e+00 1.320693962579936320e+00 2.552855411983940392e+00 2.018274366155615507e+00 2.415160122532935105e+00 2.602450476943286795e+00 2.513892089891088144e+00 1.304761650024685471e+00 1.717791403508607706e+00 3.675071042857667614e+00 -3.389850742568226716e-01 2.831163433886138669e+00 1.503399498601518891e+00 3.347509609926405894e+00 2.478846415730033392e+00 3.610433044984892259e+00 1.064383927065732482e+00 1.907118568874983433e+00 2.884708688643175645e+00 3.983912450781084580e+00 7.896894434485587366e-01 2.926343085447189463e+00 1.408345984277857177e+00 2.484064025070895187e+00 2.567394908824451427e+00 1.875698991177291663e+00 3.108612652289741263e+00 1.502060343177145540e+00 1.729260407119924681e+00 1.985165739621233438e+00 2.795229606724997318e+00 2.155236127713791028e+00 3.922346668740325892e+00 1.187480911766700453e+00 1.415237533519584145e+00 1.960902628386259394e+00 2.249821603038467011e+00 2.055385254867053479e+00 -1.023038674828777639e+00 2.680925785938998551e+00 1.300200286437237729e+00 1.445079648537666017e+00 3.538399071011455010e+00 7.977403458395131430e-01 1.026610959478152729e+00 1.483144616353408163e-01 1.386986450309277252e+00 7.841759992899564047e-01 2.298867154337075114e+00 1.723486081591351748e+00 2.527328668108605569e+00 2.205626835360545268e+00 1.882322916057145301e+00 3.309134779218043665e+00 3.216540264723317222e+00 1.178939235717438416e+00 1.992934006841525996e+00 6.573545283190582733e-01 1.582892247274066078e+00 1.419474286289964526e+00 1.460292544159426553e+00 3.359325108352055889e+00 2.692581013575233051e+00 2.135455938440766754e+00 3.522246067118410817e+00 7.125382523603095430e-01 2.249479094569817317e+00 1.110565371768134968e+00 1.263919457406628366e+00 -1.156406950522216939e-02 4.527167308913475630e-01 2.030497062900745497e+00 2.217973433829217633e+00 -1.816554148371570254e-01 1.876876880214096932e+00 1.216214105561738812e+00 2.675961214304722446e+00 9.592333316617775996e-01 2.396391926597783328e+00 2.225321587370608256e+00 2.381110445868013237e+00 3.402577441820967330e+00 1.495680963605658498e+00 3.005108922951520434e+00 1.606701513467288622e+00 2.587618967431378536e+00 1.525759129559858929e+00 1.103300534736175287e+00 1.646477038971040141e+00 2.260696404456608022e+00 2.720668961198910107e+00 2.510509575414124672e+00 5.239814781628477469e+00 3.423356054142563831e+00 1.084356700477365987e+00 -8.548334842587345106e-01 7.159310825248229593e-01 2.741567673021027662e+00 1.433157115183425256e+00 4.172292883969527466e+00 1.593691707351156395e-01 1.949349813406229037e+00 3.350217947070012858e+00 3.010982551164794963e+00 2.071874273176090853e+00 3.282211770963320951e+00 1.275017270670014247e+00 1.344112671997526931e+00 7.076317660228702566e-01 2.965993097100563691e+00 3.657357653238758388e+00 1.420109282992664479e+00 2.005112574438137507e+00 1.166626114806315728e+00 2.098939490666019481e+00 2.771185337950138106e+00 2.370643113831508497e+00 1.997148689725278592e+00 1.915690916742936789e+00 3.188430009863905124e+00 1.564444396571970319e+00 1.631106202307740727e+00 1.041290800882796797e+00 2.214251495685260807e+00 1.812757090989298714e+00 3.287998753667742413e+00 1.362772696040017717e+00 2.381020532642880383e+00 1.028981774455870024e+00 2.476184232600715074e+00 1.477429646597850921e+00 2.075134815126355115e+00 1.998168969730384492e-01 1.718412803521381482e+00 1.781741353697455121e+00 2.178077894127114611e+00 4.499849695637102798e+00 1.924841832334169833e+00 3.347255979255751690e+00 2.900384770688434477e-01 1.038084921344496481e+00 2.491293829958181050e+00 1.334663718930749088e+00 1.830199838549071423e+00 1.006959644332002801e+00 1.828614845164085123e+00 2.922846107342163879e+00 2.270862142251810489e+00 2.314394278515292225e+00 2.380747013818176772e+00 1.844687816898236576e+00 1.045946748348104194e+00 5.705142945860852688e-01 1.725128331929828285e+00 1.577739865499976135e+00 6.965248249166077210e-01 2.305842615499804182e+00 6.793288345914101356e-01 9.800024997480731859e-01 1.207971126859401556e+00 2.112267425302994717e+00 1.275489725440724698e+00 -5.530203377577230794e-01 -7.059736169390273819e-01 2.475524926419518934e+00 1.015082238706975337e+00 1.217284259694911164e+00 -2.770724143866409167e-02 6.030693352651343986e-01 5.046238381955083785e-01 1.500602246639196835e+00 2.454590782697444240e+00 1.210620920040569093e+00 2.674670287610233288e+00 6.651817045549700547e-01 5.543021035378589700e-02 1.193891691066822913e+00 2.539165606481527337e+00 1.125389033009683015e-01 1.868032935769031067e+00 8.755740810543048980e-01 2.767661080086314840e+00 2.419469934777155995e+00 2.964609025027784561e-01 1.574479358710800248e-01 1.603883870124603206e+00 1.011101960400331068e+00 2.388269435049847456e+00 -1.856046990324409007e+00 8.755312336398951567e-02 7.285172710851969269e-01 2.250986538143982862e+00 -2.860619048376486506e-01 1.015123270014728796e+00 1.050732068302470790e+00 7.874092834811009523e-01 2.679954565085978402e+00 9.459066899276870055e-01 1.059034724437971420e+00 2.167954958816206812e+00 1.907857297433717791e+00 9.359948410154617093e-02 8.270180440912350273e-01 3.678822678223839793e-01 5.139589754115480025e-01 1.445631661961902070e+00 9.888647891110223798e-01 -7.544542893529909700e-02 3.837826593054999985e-03 -3.270174551177483686e-03 3.913321972155742179e-02 2.296661204518361643e+00 -1.373409217996074627e+00 1.081938685188558624e+00 2.267805370504027085e+00 2.008735493077682399e+00 1.694748697211005739e+00 1.836909823668700481e+00 2.804830662771996330e+00 -3.694056677393398602e-01 5.993889899811888355e-02 1.565655766798089932e+00 2.203164550501965080e-01 1.318912444698184583e+00 8.309322096810227709e-01 7.953776708970323739e-01 3.171347590881375300e+00 1.450742775956873842e+00 -1.459113152218835252e-01 1.479900037878999042e+00 1.280264717731576241e+00 -1.218711176178731703e-01 9.779119034539257571e-01 5.288282762692464445e-01 2.155363646348460893e+00 1.006315202635623463e+00 1.002314717146578049e+00 -5.102487600920351252e-01 3.794886406736852069e-01 2.843712724093648170e+00 1.161169174902949353e+00 1.189673560842610528e-01 6.497522601900852512e-01 1.872477796754858037e+00 1.893044124128725247e+00 1.561930245689536534e+00 -2.836947100686323386e-01 8.763263658717076465e-01 1.800562275424231640e+00 1.297376506855060452e+00 1.772294715320647196e+00 6.761304552961908687e-01 1.117864241347766019e-01 1.138651411705931649e+00 4.046260227682116351e-01 1.734113036772794381e+00 2.755619407900089524e+00 1.300288733563342181e+00 9.761981766925673654e-01 2.539647141006606379e+00 2.665001277999688778e+00 1.569279662815311172e+00 2.881783509302410451e+00 4.682975918219352274e-02 7.280808527766998717e-01 -3.044202111205208672e-01 1.612337149717480100e+00 1.332882890407686816e+00 -1.193067635439614804e+00 8.011094624418306775e-01 -7.465799521895791768e-01 3.847488004576387066e-01 -2.756661224004539057e-02 1.701650907386266232e+00 1.985379555403131935e+00 1.505671627154680170e+00 1.372785229871352763e-01 1.330834924232483729e+00 6.990998725847091810e-01 1.085086163135743798e+00 -7.760567341343308501e-01 8.195285037559502106e-01 2.459788271188863007e+00 1.697363882948349945e+00 -1.465046341145353481e-01 6.307462339881578783e-01 1.519657881770645869e+00 2.071660186743006005e+00 1.808342295542861411e+00 1.117249550433210503e+00 8.606924059579063035e-01 1.346439822278312493e-01 1.732194459662576680e+00 1.913816892878960729e+00 9.126962789359520656e-01 6.571643025100316615e-01 1.817648369245340234e+00 1.121882981661207479e+00 5.627042822322989579e-01 1.997294942366083237e-01 2.960122130339332136e-01 4.900063134078099791e-01 2.783158592246878227e-01 -1.148898935950049882e+00 -4.215293360353677965e-02 1.312263102117804614e+00 1.660756154838173515e+00 7.589081142516873602e-01 1.792749953198667479e+00 2.170868002743879366e+00 2.360029255451176144e+00 -1.107640416099032188e-01 3.420550608548577620e-01 3.464797132581056704e-01 2.137871453989320436e+00 1.409662779966013302e+00 1.596460465064752476e+00 1.782122841352247411e+00 6.562724185132374766e-01 2.198438141386694245e+00 1.014909419043768191e+00 2.079841131595606463e+00 1.714598230651373179e+00 2.433971585908771385e+00 3.465692982524079202e+00 6.296439696209483738e-01 1.459239709814473818e-01 1.963060216406903535e+00 1.263937925293357800e+00 1.306854594560187266e+00 -6.132932918440916481e-01 5.358703981492395352e-01 6.146701322848275861e-01 -9.601158485877983595e-02 1.320778524240269203e+00 2.332319032485005383e+00 1.625215960673796589e+00 1.571160808652739105e+00 4.856511909732526000e-01 -4.935214529464635458e-01 8.237268907513727312e-01 9.465481935466754093e-01 2.214601409054949510e+00 -1.146193635727435822e+00 -5.352883562843512300e-01 1.692648203096220882e+00 -6.913164720374955774e-01 -2.050745227527786541e-01 2.154470643902506755e+00 1.367829267055488129e+00 2.108336250907397069e+00 1.338933964670611543e+00 2.491584358485896100e+00 7.062857429630901018e-01 1.313971366152739018e+00 1.777376142411987381e+00 -9.485546770780417525e-01 2.007684204452392596e+00 3.651848075195418541e+00 8.100034722935231524e-02 1.742758560724721129e+00 6.688341121600646089e-01 1.793913783869288681e+00 -1.240981983039193493e+00 1.341332849682064898e+00 -5.867695613136613142e-01 6.269627455166649765e-01 -1.831564500621840064e-01 3.879521411566968503e-01 2.206065167433419738e+00 7.762356236274799981e-01 4.190684435266449626e-01 1.006797183789558403e+00 2.340470668699373036e+00 -3.574548504538478944e-01 3.395664030057227167e-01 1.417974411535516843e+00 2.936582615056659851e-01 1.691947707411547430e+00 2.542621688366230259e+00 1.748738128764148581e+00 -5.626459797304721455e-01 8.299305081296038944e-01 1.440497404452666164e+00 1.151285866494649479e+00 -8.184250328419702403e-02 1.417472673887806289e+00 1.138167041755031139e+00 1.511562440171710042e+00 8.417087091675550248e-01 6.462137252545507859e-01 4.916305506795759506e-01 5.394473554924589243e-01 1.351754585037039602e+00 8.170454654357611757e-01 3.781437351240292677e-01 1.551334638971554769e+00 2.251427424791977217e+00 -8.007661747162249100e-01 1.647345411147571381e+00 2.528821365094986895e+00 1.272824677554855510e+00 -3.793604317585736463e-01 7.326214540584224943e-01 3.125142417667779782e+00 1.274693790517715808e+00 2.049238457496789678e+00 1.829724120230602269e+00 1.734454659704382395e+00 1.008693495146956720e-01 1.865439851550580341e+00 1.723289523064170270e+00 1.256799035564557965e+00 9.381044529652935449e-01 1.252228863902890010e+00 2.979916791691490374e+00 2.333516819699473110e+00 1.874386894022807226e+00 2.506035876007403296e+00 3.316787668406371292e+00 -6.462940297392856248e-01 1.329077751974344856e+00 2.388137812547785899e+00 1.654008314476626440e+00 1.614446730043611833e+00 1.186073737133558348e+00 1.591079715328762134e+00 3.180162600762946656e+00 1.360076490138624195e-01 1.332338606181061369e+00 1.140506577322806248e+00 1.282526129952182847e+00 -2.309547451826815812e-01 -1.255431459288677720e+00 5.741681723569159734e-01 5.331737287999525066e-01 2.841214553168643353e-01 8.728359056573724573e-01 2.222424416071105968e-01 2.571422711358071767e-01 -8.540859958026451038e-01 2.118824690321198023e+00 1.002333115099955929e+00 3.295542508979504959e+00 -3.604433796612210861e-03 1.246685943185236400e+00 2.563167051850214762e+00 1.939650548646116857e+00 6.692108936591590895e-01 1.138661977536037817e+00 4.083420380431579400e-03 2.025578706103829063e+00 1.898659440607205484e-01 1.071384890768932729e+00 9.046500384512670134e-01 1.151007949782556938e+00 2.364328003425915981e+00 1.544131841750457257e+00 -2.424680564238160807e-01 8.533031333322698142e-01 2.399738738646744807e+00 8.335592288444636511e-01 1.501246692861676557e+00 2.568201901624165728e+00 1.092275917144715391e+00 1.001154413009955002e+00 8.387660952025723926e-01 -4.853341350761096740e-01 1.173269183568284468e+00 2.268475452102098611e-01 2.621518926302718322e-02 7.677916909409564505e-01 3.644606545491201999e+00 6.369770171648604373e-01 1.917149885093405004e+00 1.265182369620993175e+00 2.135734125132650263e+00 -2.153742101281511667e-01 2.559471020416232978e+00 1.529702273732285400e+00 8.440075373850753904e-01 1.471278885925385804e+00 2.218394879868889280e+00 1.814633953204151551e+00 -1.236084205910626954e-01 1.277786208719924099e+00 -5.391787465619138908e-01 7.571424728091653567e-01 3.918718760791474742e-01 -1.137235471719441060e+00 1.722964943457841569e+00 6.794924025030213421e-02 6.988501912173096242e-01 1.003676868124788957e+00 2.614118625941118879e+00 6.128366340040425353e-01 9.794907115115654150e-01 9.556976440386885652e-02 6.203181413521899890e-01 6.186956362011389876e-01 1.298515308914175437e+00 1.651533097452071219e+00 2.125406222525159095e+00 2.167672173659651313e-01 1.347298036718617809e+00 1.922370763533934879e+00 -6.812731846920470069e-01 -1.976339190584683436e+00 5.677627652486345600e-01 1.670143056611052224e+00 6.961471733160000674e-01 1.769811604711895026e-01 -8.848571042049837576e-01 -1.119492987320835908e-03 3.857289733118836605e-01 1.507107136505404954e+00 1.537424175753177913e+00 1.031554135886155077e+00 1.909829183246617212e+00 -5.288185891117811593e-02 -4.489862277897286869e-01 6.204078009861561105e-01 1.070531401188443921e+00 1.179687166115299002e+00 3.936178540932707692e-01 3.394137447181216904e-01 1.079937494947007082e+00 8.584267673880111582e-01 2.317938693242172832e+00 2.112327364170020760e-01 7.269118233201711243e-01 9.100156608041336526e-01 -3.297993493939394560e-01 2.099368000240435794e+00 7.162350570852856757e-01 1.792104797273350592e+00 1.776524712046365639e-01 3.672686145988376394e-01 -8.919115235342024439e-01 2.012179645058513433e+00 5.362534280595206981e-01 2.608841109053744667e+00 -6.527453803727929493e-01 7.312845991314231853e-01 1.447726941974970316e+00 3.758846687672061648e-01 1.292525354121523362e+00 2.223364311291599282e+00 1.235958095279106717e+00 2.336387701078624701e+00 2.314590547657566777e+00 1.528143444295476439e+00 8.503701894261224137e-01 1.418551763054812120e+00 1.744685530545084795e+00 9.484320203920999504e-01 2.786672719626889894e+00 1.406555913010059333e+00 9.404188150031438376e-01 1.083601955533942673e+00 1.979796180944858541e+00 -5.426406351933695804e-01 1.682111646445260789e+00 2.389398955220417009e-01 8.289078004416784440e-01 1.732891915030614571e+00 1.060846557019473169e+00 1.181042216532067979e+00 2.917778039196504025e+00 1.865340029641817665e+00 5.935442185476778876e-03 1.224877142941358743e+00 2.335678832338060840e+00 1.086959344246454462e+00 2.110199293789914443e-01 2.033594023307198295e+00 1.049750283071711365e+00 1.646583123054365938e+00 1.968820140063835211e+00 1.052438096274121992e+00 8.083306944944234074e-01 1.483587664209683687e+00 2.844108868221572606e-01 2.822340636402531189e+00 4.036052567647586131e-01 1.250107238589562186e+00 1.643204602458282260e+00 1.627409013569280916e+00 -3.314097482124341854e-01 3.770099670743363718e-01 6.589911752301232939e-01 1.885304297953222408e+00 -6.710410398915622743e-01 6.667857331008346655e-01 6.150624755112321651e-01 -1.033606175229266760e-01 1.424316353356633424e+00 -1.326599144807878439e+00 3.525384634983421694e-01 -7.007708099034878346e-01 1.255965241857984749e+00 2.156320879675631907e+00 3.661625517583020351e-01 1.861711655376037111e+00 9.699879793928669613e-01 1.777017543766334917e+00 1.590831360513859094e+00 -1.626057393893781677e-01 2.928497735399148150e-01 -8.150666284675421869e-01 1.790307279338350321e+00 1.240308491544070746e+00 1.041666874556805178e+00 5.422833467569283528e-01 1.400276075473217086e+00 1.138007024877860429e+00 2.537181459901109992e+00 5.502468715827804058e-01 2.289328111879034289e+00 5.116278816637942484e-01 8.042108401871871370e-01 9.687834241909318300e-03 -2.154897607914618429e-01 2.216463192506902047e+00 2.149141495630815690e+00 -1.321085811797405585e+00 1.883392681102126875e+00 2.269482671608590962e+00 1.279551068677460490e+00 2.490619527104342090e+00 2.564700372014628194e+00 -2.210446646944480009e-01 -2.788637752908758038e-01 2.095772376202557741e+00 2.443430292211115518e+00 1.819002703266190180e+00 -7.038002293501238738e-02 -7.565456860138430883e-02 2.366707997292919696e+00 5.838124752285503982e-01 5.456494529981826824e-01 8.172991255789666676e-01 2.491852608300014538e+00 8.703644598778574881e-01 2.355075752527883814e+00 7.717956946389751272e-01 1.427646914998102590e+00 1.210764734755366057e+00 2.494023717705231569e+00 1.398793673911087332e-01 -4.272546800395018440e-01 1.178782956443586993e+00 -2.885872812868245374e-01 7.231742487330476976e-01 2.664520815793446573e+00 7.421266369553797260e-01 9.713319167348857253e-01 1.941436123447050965e+00 4.435410526599145586e-01 9.578405809175674079e-01 1.053673306307773450e+00 1.380807733205267951e+00 3.732798424777334922e-01 3.426827026326738079e-01 1.436309331776248088e+00 1.038693082859416084e+00 4.211435290106829710e-02 -7.867665379757510236e-01 -1.927539631532874942e-02 -6.902348497819728035e-01 1.011677262809848710e+00 1.785314343420165484e+00 1.855417485340524308e+00 -1.091675359545836832e+00 -1.081773160624587504e+00 1.937401385101679141e+00 2.610034817571011412e-01 2.322521102799532500e+00 1.993625429960006246e+00 4.946436756721294681e-01 9.432925292491537439e-01 2.898776325820511812e-01 1.508989146598777698e+00 6.302509490565056938e-01 8.104027499482573393e-01 2.943925751147440373e-01 1.547601265222766420e+00 -6.690694180580725181e-02 1.465510590158971338e+00 2.866399195537136180e+00 9.393439552868555753e-02 -8.154962181403914157e-01 2.396716320760021723e+00 8.892306847006695714e-01 2.349398969483197597e+00 1.156350702416397702e+00 -8.538740662065843479e-01 1.641954118655227779e-01 1.621769766439659088e+00 1.917630297608356793e+00 1.319159159429282635e+00 -3.621534922825103142e-01 1.498681619922332731e+00 1.537009791881364773e+00 -3.893210839814588708e-01 1.965578603011485459e+00 1.441972056840508776e+00 9.346657049213199508e-01 3.019971570820788376e+00 8.979621474862220509e-01 2.315695815599635443e-01 5.134973265896768391e-01 -5.022528319055333812e-01 1.119992093216595652e+00 3.271598778731286128e-01 8.281130094222490801e-01 4.236393691293118269e-01 4.068056621340185308e-01 2.076417675530113804e+00 1.510057627665612134e+00 1.192691814595885580e+00 1.382943625725963743e+00 1.162122532203855085e+00 9.059729051681886247e-01 2.861891849912072683e-01 6.676089382935918026e-01 1.194776339259561837e+00 -1.745731654709862246e+00 -6.404472919587714808e-01 1.043655091832085491e+00 -4.065746103456652216e-01 -3.014889819043086172e-01 6.081519746105130686e-01 3.231974452985937329e-01 1.922571820940652376e+00 5.973249566257172738e-01 9.339913181414233323e-02 -1.497772626194954770e-01 3.350237869099906840e-01 9.308976639674402254e-01 5.068118708493902780e-01 6.672709031125602097e-01 1.189188068122212449e+00 6.410621713808176692e-01 6.117935659299196249e-01 4.477581015267597109e-01 1.779357016363535271e+00 1.757368582492723430e+00 1.575840219880433102e+00 -1.188734854180415468e-01 2.258580055006571996e+00 2.176244925025363042e+00 2.077119258124588530e+00 6.555225364272655453e-01 -1.464972668476539619e+00 1.334593839457711040e+00 2.601229482750551547e+00 1.464434147140311948e+00 4.544360613253499714e-01 1.638588837370936080e+00 2.370484447975821141e+00 -3.856894336193388284e-01 1.373864871598353687e+00 1.699808343250427622e+00 -2.974548901593453420e-01 4.045814166017725477e-01 2.088285428761642026e-01 -2.234541164159947746e-02 -4.791073087594584501e-01 1.471566373713435016e+00 -5.674355816901608396e-01 3.688424373846246329e-01 9.463332931811192505e-01 1.801113755533833682e+00 3.777340667014339459e-01 1.511185415445285729e+00 6.823531798048604324e-01 -4.322138265972823024e-01 1.862303848527085748e+00 -8.838573898554130670e-02 1.124025044831868270e+00 1.199744467242141788e+00 2.070610367429201126e+00 1.631555911447349683e+00 1.159204760168849546e+00 2.952766981773693455e+00 1.562819553126861605e+00 1.602273675052045654e+00 1.308931549866071409e+00 -9.027157895572512913e-02 5.702259408510357286e-01 8.884433178564914435e-01 1.727319321386846740e+00 1.035584338406490446e+00 1.076733350920225263e+00 9.440232094307980937e-01 2.290667600967014828e+00 2.099546387262266833e+00 1.857068056573250026e+00 1.806587524512044851e+00 9.935791020037100241e-01 1.733705022912415350e+00 -5.552979995835822802e-01 2.015233187316225028e+00 6.608215822702836473e-01 1.608070297592133213e-01 2.920021348181149001e+00 2.494592271597763755e+00 3.138061933711367990e-01 1.165511666416004122e+00 1.476418219017506250e-01 1.234839048744317935e+00 3.018344929120724718e+00 1.538710516701501385e+00 -1.521959834676488210e+00 -1.863945202679173074e-01 -9.495955068234763763e-01 1.523260848778667631e+00 2.099690793607746908e+00 2.907923072602754400e-01 1.336190995073244014e+00 5.918815776679238194e-01 2.200294339540143529e+00 1.682960296186071458e+00 1.707271426871942666e+00 1.224929359197624468e+00 -8.236003852753648324e-01 -1.412159324474102640e-01 1.237751021366952253e+00 2.469781206297045006e+00 6.771489077394517997e-01 2.999049833772713392e+00 1.942826969468221643e+00 3.154915127949581066e+00 1.014569995406002789e+00 8.630503617416429574e-02 1.624957193367134178e-01 1.704330423242836900e+00 6.365044309127808608e-01 4.777248908367570102e-01 1.698416200637677953e+00 2.015297952845973128e+00 -9.260447357219819819e-01 -1.190514518598170035e+00 1.354963537791715189e-01 -1.139850199057472535e+00 2.023577961324234398e+00 2.584229663650569719e+00 2.766848238029599116e+00 1.496194890482077877e+00 1.315634553906120274e+00 1.635988087965118520e+00 1.353014676323744503e+00 1.533578192737664381e+00 1.374974747955333365e+00 8.433331088896646177e-01 1.325213705170725342e+00 2.487662867099749708e-01 9.832389318047533022e-01 1.312173379279226060e+00 1.584480108326886239e+00 1.501592423676210819e+00 1.387214706611956450e+00 8.453276386761015004e-01 1.550629965601603377e+00 1.468972278018166655e+00 1.984702812383795756e+00 1.711105503153850460e+00 8.671142806524970714e-01 -9.929476289982823722e-01 -6.692515839580187587e-01 3.279212876988781833e-01 1.161601839713231277e+00 1.169041576804054738e+00 1.511912968115769473e+00 -4.722752552574477347e-01 4.969778484028275489e-01 2.134273181854018819e+00 4.942137992929578894e-01 1.575026183259909673e-01 1.191560267467280276e+00 3.451940664719374663e+00 -3.629683830586455384e-03 -7.171852369402053062e-01 -8.397279508710058238e-01 1.345649908521471483e+00 -8.144709663081503015e-01 1.593904120187655371e+00 -4.146729309025132260e-01 2.882878112926695824e+00 8.345770237452772022e-01 2.999908987565018670e+00 -1.384318309680898640e+00 2.763339844893010877e+00 5.800320103949783146e-01 9.004251585541456215e-01 2.169627030470283380e+00 -1.440008896185012433e-01 1.792021625423053655e+00 1.361372619831178410e+00 1.325812819582365076e+00 8.134806750557322941e-01 2.267717562462601588e+00 7.771652967450677352e-01 1.551980672392708982e+00 9.004183815790454126e-01 1.955730129105002213e+00 8.988638113070095415e-01 8.420622465864470163e-01 1.983966123929035819e+00 1.914262396807683952e+00 1.568780545868822193e-02 2.340922422150022997e-01 2.970116200165015541e-01 1.013650253417484270e+00 1.721405369485883519e+00 2.629000906652091629e+00 4.414984215605000095e-02 5.213712211702371535e-01 -1.044223706629183956e+00 7.680357352537975357e-01 7.016303729888131446e-01 8.729946082755835057e-01 3.417613866561286518e-01 9.049439485793858706e-01 1.655074257581747643e+00 1.677375603357111333e-01 -9.436255405304158628e-02 3.037383361069006416e+00 7.669122800717776967e-01 1.841963320244452307e+00 2.309126928729997030e-01 6.502423825857578388e-01 6.799341490043786518e-01 1.183771637911602559e+00 1.608882455483533702e+00 4.137922365991862916e-01 2.307371944590780988e+00 2.338971443753116830e+00 4.741620725936201985e-02 1.596095474247885226e+00 -1.572385518410341909e-01 6.021103081665983847e-01 9.876424522792759397e-02 1.173015130177096355e+00 2.385444813339411496e+00 2.352719877430002882e+00 3.489893875473489837e-01 1.571787332150953898e+00 8.994081960167904510e-01 2.273096308126036913e+00 2.981762108156819302e+00 7.791590074860040849e-01 2.893431620823973205e+00 3.437155679215694870e-01 9.963172321330345804e-01 2.393161192783678892e+00 3.405319668214953577e+00 3.468664742529202094e+00 1.387405558596615629e+00 1.772635681394984175e+00 9.290785491344482061e-01 1.515885149696866829e+00 1.083513616939872470e+00 3.197831376218453481e-01 5.308385945829821040e-01 -2.261663854453123956e-01 -8.320537504016352337e-02 -1.931206645588482429e-01 9.798015194544862361e-01 5.683829581350507976e-01 1.675376156283182150e+00 -8.583559928066102351e-01 -9.303656763151606501e-01 -8.189297240129841393e-01 -7.935159080318477942e-01 -4.079084977806609058e-01 -3.272379659353700787e-01 1.596283904475581383e-01 1.898728044574168772e+00 -2.553893596482577077e-01 2.300990192030301529e+00 3.336171481904219860e-01 -3.588882973621264072e-01 2.679885889356087070e+00 -1.231906864913697497e+00 1.191422281104298930e+00 3.104065905677549697e+00 2.161267602403361909e+00 7.447652732807710230e-01 1.275336683575093222e+00 1.135258603794845556e+00 1.714804388782379396e+00 3.054594127450315777e-01 1.481044664359641105e+00 2.089500489687795337e+00 3.597729438273086222e-01 4.398642851455418779e-01 7.059233796928733318e-01 1.259555809264971238e+00 1.704137225754938534e+00 2.348514312405135307e+00 -4.190293639905123130e-02 1.146376928936564399e+00 2.018592760216978976e-01 2.491693050423395395e+00 6.413483234743390105e-01 4.860058883966599241e-01 1.266808762324469484e+00 1.605114781373757848e+00 1.345146789992355041e+00 -5.287112475286745994e-01 2.531604430907127279e-01 2.185454690199769789e+00 5.068091069735423115e-01 5.207867880426453322e-01 1.378843485269857894e+00 8.952761194030883773e-02 1.265616758847378787e+00 1.529713496673748896e+00 4.691278137377038471e-01 1.304713998238935968e+00 8.215904161297931108e-01 9.068789508646356579e-01 7.103803795263755050e-02 8.104959058493577118e-01 1.949595543119605257e+00 9.430629463374842203e-01 1.197787254131168933e+00 1.911626304231883455e-01 2.632746064848080270e+00 -1.045903505442709491e+00 1.379045969159033103e+00 2.487023067828106004e+00 2.374824397017528010e+00 6.514086366608643486e-01 1.147983912669834128e+00 -1.048518919770335511e+00 -7.471261985132607863e-01 5.946709226372079993e-01 2.910962510384638158e-01 1.920862269974595304e-01 -2.662441511577717107e-02 2.138709454228870044e+00 1.239320669921085472e+00 3.467217009820031115e-01 1.484912033328903647e+00 1.852426985138506232e+00 1.681291262125476305e+00 2.897112305941570209e+00 1.664549250308138717e+00 9.440160187391100077e-01 8.966085655200854987e-01 -5.966108575069084541e-01 2.215605914808967292e+00 8.713883984898149748e-01 -2.178528957152248702e-01 5.629630598786150575e-01 6.834954767981580304e-01 2.284023075794578417e-01 1.042090564177553302e+00 2.292145830349822333e+00 1.044726657565498984e+00 2.624515195598827511e+00 2.658216758612847563e+00 2.618941211041945660e+00 5.406030108251924648e-01 1.284271777923818858e-01 6.514148210927261928e-02 3.522926908550473302e-01 1.179782031855977298e+00 1.380267851450673433e+00 1.114546123532621946e+00 5.251386799174133646e-01 1.814348124687694463e+00 1.349561046274603493e+00 1.013136412384047835e+00 5.589575316985844200e-01 2.475027519356872041e+00 9.648831388578371637e-01 9.418780946205388416e-01 2.117682559957634325e+00 9.832576699367093775e-01 1.385715547116538993e+00 1.276054028849037403e+00 3.875336489743539392e-01 6.546184382087690823e-01 1.550066195679100867e+00 1.086379678140775518e+00 2.456258544325501170e+00 2.511734239822851933e+00 1.409505320303925946e-01 2.057475006014999330e+00 1.781475724123187110e+00 3.161762330371309826e+00 -2.680740483887793513e-01 1.351068037506271413e-01 1.655984642840925281e+00 1.284134125101648927e+00 2.248952104742447222e+00 1.393136010879842068e+00 6.014106429335237536e-01 1.534816262892942262e+00 3.177049986445790175e+00 1.549590695380120842e-01 1.390616147504611710e+00 9.282468269598023181e-01 -1.372094908749819320e+00 8.881464121142130796e-01 6.916207862121571681e-01 -1.175968437095263663e+00 -2.660777126377762980e-01 4.636685101709174806e-01 1.837005452851349974e+00 8.881745382190415761e-01 2.023877946476063894e+00 -8.490779626673622404e-02 1.984733682047341796e+00 8.228012349606836917e-01 3.478016995054601601e+00 4.247376415152607776e-01 6.036140251820228952e-01 1.927774690035284122e+00 2.345084143811821065e+00 9.628022172400957368e-01 1.113699831767043236e+00 4.197561801131520776e-01 1.451509564878114888e+00 9.268978566456604895e-01 9.365664811030302017e-01 1.931084730987982168e+00 1.499012924307848715e-01 1.731817687924609717e-01 4.623004004480096851e-01 -2.328318532409903024e-02 2.318524875645706196e+00 -5.167439105621640660e-01 5.625270300349350938e-01 -1.108159910340743431e-01 -1.950606195320772618e-01 2.196295680357334135e+00 9.680622410617135687e-01 1.453282866039572463e+00 1.581123427482803656e+00 -6.402366499333957961e-01 9.153452241205519702e-01 1.548272446834906280e+00 2.210626068824306234e-02 7.143726099566714005e-01 8.545432928658942551e-01 1.436360995266393159e+00 1.454443672574238233e+00 1.756962606789986836e+00 1.048367049812018337e+00 8.730681642007440679e-01 4.951015626747173881e-01 1.014769189535882132e+00 1.705031610393751063e+00 3.872202648830569416e-01 -5.431327228766120729e-01 1.046244849380265407e+00 -1.147443342905563934e+00 8.981690331141077843e-01 9.540745648218558195e-01 1.651387629115898203e+00 -6.251238370447044224e-01 -1.164008152379996330e+00 -1.733941253875393440e-01 -1.277410801004130070e+00 -2.461186222187634054e-01 4.961197821379230710e-01 3.267308947579450340e-01 -7.105107870163703820e-01 1.084701628635463599e+00 -1.582842034177346591e+00 -6.955049490791177791e-02 -1.106262847910875369e+00 5.647081837540067761e-01 -9.404818259997686780e-02 -1.303986432691746078e+00 5.708072252348825870e-01 -4.543235574064917737e-01 5.216306746029282237e-01 1.519227347053485166e+00 -9.175053194236213461e-01 1.141784247174410627e+00 4.734146202918251833e-01 1.515403281530123492e+00 -2.230403326282591470e-01 -7.802099101382317103e-01 1.373349069579310244e+00 1.277108745147736146e-01 -8.057746766918701953e-01 4.581285240179522322e-01 1.625722350204587885e+00 3.658951606964445658e-01 6.193196564419797268e-01 1.132453902955106617e+00 1.223350457555461679e+00 2.248475200872863122e-01 -5.531498236048766337e-01 1.367824722885007394e-01 6.038159274692104228e-01 -1.319005229194840090e-01 3.409289554275650724e-01 -5.428176269760823791e-01 -1.586447731357601310e+00 5.429724744485742161e-01 -8.592538725836269542e-01 -6.301848075729744592e-01 -2.717829294228604198e+00 -6.001046172073244422e-01 2.523023620660787003e-01 5.206290789740134484e-01 -1.063537183666181551e+00 3.550288952614689131e-01 -4.530330613730904066e-01 -1.087310139942878173e+00 1.323149039842913988e+00 -1.588836932671433555e-01 -2.889640353072498447e-01 4.212902378398534764e-01 9.456329883497351929e-01 1.184592091996207186e+00 2.294968204948539536e-01 8.041667448208569269e-01 -4.774706698681917549e-01 -4.104937826658698885e-01 4.112392924926538407e-01 -1.125684290384203035e+00 -4.736498572736702606e-01 3.042435273707335686e-01 1.268616573690582561e+00 8.707919526969372381e-02 3.712140159326342004e-01 1.907664324057362526e+00 -1.835411018238455594e-01 9.025783315225509584e-01 1.002462641915478486e-01 -9.782124642088482203e-01 -4.884193793660795979e-01 2.557996992233312894e-01 -1.315531028055964557e-01 -1.482317682888675936e+00 -3.567086947006378739e-01 -8.213883376100067357e-01 -1.219999008927210138e+00 -3.100344169029918828e-01 -9.947252246918846241e-01 -7.622493597205229898e-01 -2.819174781622461601e-01 1.360073561932018636e-02 -9.973619919652367827e-01 -5.713760188500053294e-01 2.817463629961184934e-01 -2.123909107215865566e-01 2.606812063349097253e-03 -6.409591740449128716e-01 9.050319708862400447e-02 -9.231128977354846610e-01 5.269735405311616327e-01 2.039441685303394758e-01 -1.005846872631801503e+00 -3.426588290206206144e-01 6.686975725375153556e-02 -4.199304265512319306e-02 -8.265213074042914165e-01 4.421940619654148308e-01 5.311734682469175794e-01 -1.144532006957865056e+00 1.423124685670683398e+00 3.446980567945991392e-01 1.323621368445720536e+00 -5.436793978994429732e-01 2.191709810168452899e-01 -6.618452909783527627e-01 -6.879157889795347591e-01 1.311355645966856054e+00 2.405140865742730671e+00 1.766768616759610611e+00 5.968191563003125699e-01 4.256370274111749841e-01 -9.696399960164896886e-03 1.456936540796937019e+00 2.122599349510235350e-02 1.159790662516971826e+00 4.527112317898085436e-01 1.245240951437969423e+00 -4.525506828747681287e-01 1.173801887764485130e+00 -2.499445373816753690e+00 -1.831486507481957793e-01 1.224124106441446536e+00 1.501966698754503948e+00 9.264169416032441706e-01 -6.648285816078165489e-01 -7.105114862823402877e-02 7.932735600618970873e-01 -9.360410113985604408e-01 -1.327531500947152776e-01 7.416295338698237760e-01 -4.425872767660958274e-01 1.256516756270465995e+00 -1.255954757049145165e+00 2.904515046650423260e-01 1.688084894384348278e+00 -2.139324553607839352e+00 -6.724646758898394916e-01 2.278488211421553000e+00 1.494280546273734911e-01 1.375805669235240745e-02 -1.692503557912980572e+00 1.904681185686610823e+00 -1.124591541010458329e+00 -9.284128066606239793e-01 4.024329854903403447e-01 -5.279925310589561605e-01 7.512299496124505982e-01 6.483658436577550699e-01 -2.236050261345190027e+00 -7.823226482411897997e-01 1.171293848493595524e+00 -1.572911679916511485e+00 -3.401568705950006044e-01 1.300812190791953649e+00 -1.062025809395667764e-01 5.813051893291784067e-01 8.250160621685945772e-01 -2.126404789103278070e-01 -3.923061016089308128e-01 -8.794009862222903484e-01 -1.132352610521215830e+00 -7.722718215458914681e-01 5.787374158158185844e-02 -1.210978489071266262e+00 -1.047631602118402228e+00 -9.498227067719114958e-01 -5.884334190605378101e-01 1.984880371661942089e+00 -6.996105997205924742e-01 -9.776631653379399545e-01 7.770802741756889231e-01 7.677607464369845536e-01 -7.131329479693755413e-01 2.636035391427394847e-01 2.230166255582345380e-01 8.581577021840188779e-01 6.188452534364126123e-01 1.759703865187905780e+00 1.951211241525892870e+00 -3.190411486260087970e-01 9.561138841999951010e-01 -1.828841273345559182e-01 -2.432644594241355762e-01 -9.393666044955092387e-01 -3.471862311632527287e-02 2.281960906018637214e+00 3.607674890987982441e-01 -1.069250887205912992e+00 -3.903291221335629391e-02 1.651757273101223111e-01 -8.010165105994144774e-01 3.288426889808703235e-01 -6.645460266481790779e-01 6.972236830255923445e-01 8.338053019639773966e-02 -1.812016340670206338e+00 1.067039909905882045e+00 1.155947432072357062e+00 6.483456682326278475e-01 8.453556099515380229e-02 2.077356057014076107e+00 6.605424416220945227e-01 5.312139727817781765e-01 -1.222320454869751938e+00 -1.342787231141732152e+00 -4.673300362729108648e-01 1.789903101233849325e+00 1.179500784365894228e+00 3.193921912681664810e-01 -1.692564304258382890e+00 2.186377179965908468e-01 -9.427563698426025263e-02 -1.249123263975561615e+00 -1.354034146085667523e+00 7.546210082655735452e-01 -7.596113487488678206e-01 9.991868063883637685e-01 3.086247014959906942e-01 1.698256516932124816e-01 9.151550537772685789e-01 -2.326264614009333209e-01 3.883407266346088904e-01 -1.370282651942273666e-01 7.777018064594449775e-01 -1.967976152767809239e+00 -8.443934947884161879e-01 1.430698366711218084e+00 8.697480740001580779e-01 1.946880254800920085e+00 1.052080493472704603e+00 -1.098194822767072087e-01 -6.609159136918675292e-01 1.221529796456994887e+00 2.118881270650819493e-01 -5.314944056183841525e-02 1.216914019136519531e+00 1.545561585648395519e+00 1.626243796766454752e-01 -9.853584558644373770e-01 2.272373077570586819e+00 -1.151389598611086029e+00 6.164076400586074866e-01 9.647347142510804829e-01 -8.301750298235077707e-01 -1.393504622586897446e+00 3.960831258680234668e-01 1.023349267688437481e+00 -3.808396558772004781e-01 -7.038897222601397941e-01 7.112682452950016554e-01 -4.811292116461517165e-02 -1.566909672095077033e+00 1.506737096417726796e-01 1.329019666387993293e-01 -1.669277046678552923e+00 5.297278612594190639e-01 -3.398067881771588694e-01 -1.810580868978887148e+00 1.392165870853593557e+00 -7.335781007220615324e-01 -2.155622102268258677e-01 -2.820856522219155504e+00 -8.729139458297918708e-02 -1.354911662435771103e+00 1.481421542786525603e+00 -5.330959072199192850e-01 -1.304676502810443006e+00 1.512861820269834734e+00 -5.081724697182754547e-01 -5.030411881744253355e-01 -1.030821419018796536e+00 3.063737032600415966e-01 -2.886054209210652255e-01 -3.652120339052278841e-01 1.582310313137677282e-01 -1.005887849623986696e+00 -8.071745263250797997e-01 2.510700841060836686e-01 3.841304274988161654e-02 5.617463061289750675e-02 -6.938497593208222680e-01 -1.640849238651451047e+00 5.114166208018994242e-01 4.054050647414845360e-02 5.122051070693853236e-02 -9.483018777559866219e-01 -1.199379321882695804e+00 -1.469015055365806566e+00 1.452799624433517733e+00 -1.023209337755348836e+00 2.974727581250597996e-01 1.939664698850007696e+00 -6.381565676148570621e-01 6.329563832743688723e-01 -7.420691313143582546e-01 1.925154343704179594e-01 3.166153815484857859e-01 -9.497999162350018176e-01 -2.615916433714979838e-01 -5.354189132806437268e-01 8.277258108706919693e-02 -8.420029987472593680e-01 1.246513163064590438e-02 5.936558020285159776e-01 -2.015608559024018032e+00 8.875296197406448151e-01 -1.138279651892916355e+00 7.292517954287337512e-01 -1.229601056828791172e+00 4.740838874013322823e-02 1.248055492502893743e-01 2.157895122770586982e-01 5.498252837858585984e-01 3.659484898892547133e-01 -5.853240014769730548e-01 -1.375456421729107648e+00 1.571471348907756416e-01 2.396948435789248322e+00 1.146354878619492368e+00 -3.398916427134434093e-01 3.407168763863746008e-01 5.727976749884473584e-01 3.498651860097203303e-01 6.238700850115408425e-02 3.873501599897040126e-01 -4.228635208211053431e-01 3.458865583854957571e-01 -6.096649638111713010e-01 6.807846857895442083e-01 -1.158688360856042765e+00 5.317254814511338523e-01 -4.026659167207861656e-01 -2.965917445914217354e-01 -1.648856946273190793e+00 1.227963668376531592e+00 1.461384787655927719e-01 3.475848326690377244e-01 -8.009419560538398875e-01 2.043843594272914399e-01 -1.853312699759664728e+00 2.543817594579791397e-01 1.100213738334959723e+00 5.353067335817004446e-01 -5.233693277704006830e-01 -4.133981901666504699e-01 7.663344673557178632e-01 1.037327388817848917e+00 2.062756569556539521e+00 -1.758353425960672012e-01 -9.468949449431743326e-02 -5.089853874476049089e-01 -7.935357424104176882e-01 -3.102231812326856630e-01 2.254542619581116458e+00 9.874981448876068990e-02 4.097776120732308236e-01 -1.105886606149180003e-02 9.289452402565736566e-01 1.244130925732590542e+00 -1.171475085524383619e+00 1.009330284072939454e+00 1.681451928131896534e-01 -7.935464751608831691e-01 1.365461273045720236e-01 -5.815645747467063087e-01 -7.699029323778610046e-01 8.360124041881824564e-01 1.214992787507215288e+00 3.172709665385902711e-01 1.370742632704698982e+00 -2.367694300483735581e-01 -2.728664296448657378e-01 6.464410794631170187e-01 -4.945624060516341514e-01 -6.071644984833396430e-01 8.039860246536111310e-01 1.051491824866689795e+00 -6.258615000956889718e-01 2.040755689462106837e+00 1.161097271160669742e+00 -1.626726315694348723e-01 -3.045709112367392390e-01 2.811465999088359480e-01 1.735475266636298253e+00 -7.402841925119335587e-01 -1.235343243811880765e+00 1.931329579094017979e-01 -9.764136449210157886e-01 -1.411104346699232348e-01 5.160702343609678833e-01 -1.395333099155113832e+00 -4.750682850156815462e-01 -2.393245466554666745e+00 5.831063878026996328e-01 -6.974526945568745862e-02 2.714842224081616795e+00 -1.318636560211800646e+00 6.319964515866952626e-01 -9.649742867762417520e-01 1.622461689370393034e-01 8.329502920150346768e-01 -1.503670811705213051e-01 -1.357328725698455196e+00 2.149184113657405693e+00 2.376108157614114091e-01 -1.435290457476272374e+00 -8.590664706267426842e-01 4.180769532958710788e-01 -1.879256518379698537e+00 1.023628543095175036e+00 -1.240807134019060065e+00 -4.772235438889961268e-01 -1.255107789039628274e+00 5.250728723485644789e-01 9.505905040409783069e-02 -2.517640279645878554e+00 -1.193937690949931213e-01 -3.746896657071097092e-01 -7.459989951256671414e-01 2.221772579916571622e-01 -4.841809248473080696e-01 2.370390517335107250e-01 6.217665682137856198e-01 5.251739476645106430e-01 -3.976405798995058527e-01 2.811792904597181994e-02 2.711570830610362734e-02 -1.852174185968755271e+00 1.730507617678197274e+00 -2.986287210457487240e-01 1.040895368753984584e+00 3.438767321597819282e-01 3.356500879210415067e-01 -5.698115189019122007e-02 5.185061478050296824e-01 -7.665503401610260781e-01 1.811886467581679261e+00 7.644969268378880578e-01 -2.839581753267899633e-01 5.365857394186394069e-01 -1.814344116526267758e-01 -9.501869751065732395e-01 -7.299935313038595774e-01 -1.283541170416438448e-01 -4.067988512705716375e-01 9.692790319215679670e-03 -8.971869889929372510e-01 8.295410163551251159e-01 3.549341856083016999e-01 -1.044473281500479578e+00 -1.530414787080578709e-01 6.319469927073832760e-02 9.788489662585114770e-01 -5.469143571937244985e-01 -1.801607390206522163e+00 -2.196144952725917587e+00 -1.234099534376480456e+00 -3.168483089011147058e-01 -1.011003975651966647e+00 2.201079929170393357e-01 -1.023186814350879992e+00 -1.099690963697470686e-01 -1.472577276312601713e+00 -1.546620269747551957e+00 1.503319021582478987e+00 1.027090349691150317e+00 1.602277171038088421e-01 -4.804907118671292721e-01 1.791392046035052310e+00 1.201487586604652824e+00 -5.058879256095976107e-01 -4.964394627092033607e-01 -6.163790529594398437e-01 -6.182091249910366404e-01 -4.878374516512110765e-02 6.560189769495349266e-01 -6.759129320313822520e-01 -1.732130626258073347e+00 -1.361552209530432433e+00 -7.004479382663930664e-01 1.361565674618703037e+00 6.712363788494203343e-01 2.265104656028338770e+00 3.751112857501899822e-01 -1.295387002383156183e+00 1.947566171820054245e-02 8.516222008234135554e-01 -5.268216814074874188e-01 -1.362873793919827214e+00 -1.034108089458060320e+00 -1.795173504960262123e-01 -5.408315382603484656e-01 1.443446257622267082e+00 -9.069114483672731097e-01 2.763626008587093952e-01 -4.956184593137458183e-01 -6.235971746280202788e-02 2.509180254784132647e+00 5.691491818341828379e-01 2.203329605568087324e+00 -1.297149577150551181e-01 1.280349813916869417e+00 1.752344698782204446e+00 -1.225410977343883573e-01 -1.440361227150282475e-01 2.987360699892595561e-01 -5.785693816659251976e-01 -2.532733351349241713e-01 -1.242207821856213368e+00 -1.344357075058274065e+00 1.852758429024857212e-01 -8.900783995199397225e-01 1.092670889685277480e+00 1.660718161394673764e+00 6.005335125399300367e-01 4.414268826493323306e-01 -5.216424583019749761e-01 -1.878126881196770792e-01 2.683132296341367851e-01 -3.687378161042797475e-01 6.321356818990613302e-01 -6.269429560780233057e-01 -3.484823905829852186e-02 1.855423479675171627e+00 -5.235028418769187564e-01 -3.799207195442614315e-01 -1.793536004653702443e-01 9.986535086069038281e-01 1.126282891365343319e-01 4.370096321317704785e-02 -3.939918626574657190e-01 -2.700387616085861420e-01 -8.576430753794199724e-01 -1.259470399392218720e+00 -1.981690447076481509e-01 9.937246319762889080e-01 2.695895343506762742e+00 -6.779219836038403724e-01 -3.396644842906029194e-01 8.071332884037353272e-01 -2.342094271675316738e-02 6.300365113915467052e-01 1.755896229716551016e+00 5.712475420334288678e-01 1.369619553161372405e+00 -1.251284459473723576e+00 -7.264221578707461546e-01 -2.704357279972272821e+00 8.986560095432022388e-02 -9.427034580524835672e-01 -1.259829455385990560e+00 2.914069799081069889e-01 -1.004698506937573566e+00 7.819810764985846152e-01 -1.328710780973289651e+00 6.715716866537297935e-01 1.107870289557690430e-01 1.483312728458441587e-01 1.169254399524225052e+00 -8.026371742272978560e-01 -1.721787335492461490e-01 7.510305552821491260e-01 4.814546149041712408e-01 -6.832662893388787850e-01 -4.536356978559152320e-01 -1.837275787789313553e+00 7.302216038086224437e-01 2.937741906770530501e-02 2.645930668468380320e-01 -1.642883889324311952e-01 2.933924884685974455e+00 -1.347417760089495209e+00 1.361906328656891985e+00 -2.548484310488319249e-01 -9.560568236129017849e-01 8.898391373368822466e-01 1.471370915176679395e+00 7.306378809477419578e-01 4.080223470320626933e-01 5.905094014871304919e-01 -5.508552439692576685e-01 1.054413076811523853e+00 -2.278227392577183985e-01 -5.323879853137976070e-01 7.047926537361268173e-02 -1.964025388113035397e-01 -1.032556718535264206e+00 5.596019159976674956e-02 -7.706643660132693474e-02 -2.396591591074805017e+00 -9.059003686732685079e-01 -6.040874053999766291e-01 -1.627647839399454011e+00 5.361495599571445281e-01 -5.934503673582410821e-01 2.692778479933792823e-01 6.123626250158115125e-01 1.847177444921406897e+00 7.753414741722305381e-01 3.251778835057643202e-01 -1.115547823207531097e+00 -9.978502576837990079e-02 6.819733574023731926e-01 1.105645332613631293e+00 -1.927142110946487852e-02 -6.582032426463740871e-02 -7.645799291676106391e-01 -7.049360935305590825e-01 -7.792007346365498188e-01 -6.641971158401824837e-01 -1.001409362485651933e+00 7.058157201176933349e-01 4.885695160416351213e-01 2.631717016125461606e-01 -1.030213337333511614e+00 -1.076648470642263655e+00 -7.931725403136096197e-01 4.752035955806107048e-01 -8.891367837302390775e-01 -1.134559049359638250e+00 1.457435795250825006e+00 -1.526767910727571675e-01 -1.433926835745429118e+00 5.523384978055277950e-01 1.922102544572735328e+00 -1.494999419742032987e-01 -5.062954726365058722e-01 9.279105455121023915e-01 -9.727345471318555870e-01 -1.334841006193953739e+00 -2.270177954749793073e-02 9.850534639450699848e-01 1.658957756614251267e+00 6.033499935449477408e-02 5.572525643770511738e-01 -1.405946221569794874e+00 4.326548468748402931e-01 -2.047278309849605016e-01 3.487952166049367864e-01 1.045685513037146075e+00 1.282470364485355674e+00 -2.589156646682409524e-01 3.870237355157006842e-01 3.073127281702275670e+00 2.016567002404700062e-03 1.045547682665797645e-01 9.011578692992796569e-01 -4.063079128465952317e-01 -1.423071628999393878e+00 9.581376064788575952e-01 -8.862472017473614905e-01 -1.859463021005589134e+00 1.232218014601293710e-01 1.019701378618105975e-01 5.719774574977685155e-01 4.254042103856116586e-01 -7.951761449374436519e-02 -6.254150821024710705e-02 2.511258187449333379e-01 1.493947914778636754e+00 1.983550819554491973e+00 -3.055474826156899804e-01 -1.647241771068567839e+00 -6.575706803651066856e-01 7.640526714630473393e-01 6.751323052716597939e-01 -2.363087062960813334e-01 -5.806403107490449855e-01 -8.383354463295735748e-01 -2.248254782037762411e-01 -1.299176275638681988e+00 4.165953073101736348e-01 1.559234081689107321e-01 -8.919830180120269514e-01 6.659822241963084810e-01 1.532534216663088866e+00 1.603582519438512932e+00 -3.108649382172819498e-01 -2.262957719694148606e-01 -2.679222842672244753e-01 7.872927570802259467e-01 -7.790037674572116710e-01 -1.468431602909165967e+00 9.087482231077949058e-01 -2.139754694273985347e+00 1.070520840835029325e-01 1.850972837197633281e+00 8.971744406260393490e-01 5.286206989464797834e-01 -4.858590036688939517e-01 5.310343592905940602e-01 -4.388118441360397970e-01 5.898321404616454489e-01 6.763819807199475953e-01 1.736879839645731061e-01 -2.086035547214190711e+00 5.718175793896961290e-01 -1.026168075928031831e+00 1.287654784231682947e-01 -1.369087187547441520e+00 -9.928526623439157817e-01 1.340466157958776439e+00 4.103089704017813533e-02 -2.404059913042599361e-01 -2.512529311492534001e-01 5.351452143583428356e-01 -5.721702875053792381e-01 1.640457954151981701e+00 6.703099250966934042e-01 3.400589267746649824e-01 -4.831831623797598896e-01 2.762536516364901829e-01 1.718165453837998013e+00 -4.986324350938918237e-01 9.670359417242323508e-01 -5.740094707463619939e-01 -1.053174320478264869e+00 7.791859128740680207e-02 1.188039545959434173e+00 5.888995254258994061e-01 -2.125993197260679646e-02 -2.401660757442542274e-02 -1.098481821724118790e+00 7.309337107766481489e-01 7.960783605528187756e-01 3.870209838898001076e-01 -4.554363891601593273e-01 3.602976754329416109e-01 -1.798099974484883790e+00 1.181031719158568416e+00 1.954082310821867674e+00 9.195859819217663267e-01 -2.985575894043143164e-01 -2.788128137219835212e-01 1.382622616885157141e-01 -1.016319037891732169e+00 5.431265818542876378e-01 -7.465250824141427266e-01 7.904595235094794559e-01 2.019282895904207731e+00 6.661875765927514070e-01 5.390735013233619588e-01 -1.976785957402143745e-01 6.330035179805848511e-01 -2.583224523762256419e-01 -2.283875277834931161e+00 1.631070156621423184e+00 5.974931989916225650e-01 8.542585831696544174e-01 1.025836881845489712e+00 -1.420221860759767196e+00 1.208435310351971825e+00 1.922822308551615511e-01 -2.534189348795675145e-01 1.783653842298617009e+00 -1.509724807324302476e-01 6.984095946878976502e-01 8.487689872846410077e-01 -1.148874751030229291e+00 -6.158245215393395311e-01 2.305238408093931712e-01 1.829237777634106776e-01 -2.367388612477216547e+00 -1.725686914416101336e+00 -6.446068976209379242e-02 -1.424102197305731954e+00 -7.086640093716780608e-01 -2.770135407598197097e-01 2.312307004141256062e-01 2.347840856477810267e-01 1.142711302128690987e+00 -9.125411485994229521e-02 -9.157144277553644907e-01 -1.480918137231449272e+00 -1.078119029812658392e+00 -6.282801203089738440e-01 2.048299533848884496e-02 1.799234567885624747e+00 1.676145008146899373e+00 6.558396240211573636e-01 7.448456752105938605e-01 -1.062748992418565373e-02 1.320569970698009632e+00 3.428776011590793926e-01 3.946732676184623867e-01 1.143254695730203108e-01 -2.179124263019681429e+00 1.113126761524882324e+00 -2.622176494277189684e-01 5.554622513005692541e-01 1.024336378897420241e+00 -6.993560386793581385e-01 -3.456868701675460676e-01 -7.511381409245340146e-01 -1.074725426615529944e+00 1.251970506736245214e+00 -1.201554887874265676e+00 -6.739510539827744395e-01 2.027550028274325566e-01 -1.398929247308513535e+00 3.744893735210976793e-01 1.174385289689411138e+00 1.345720763505649231e-01 -6.267825444273377178e-01 -1.028291555762589571e+00 7.827850662977271778e-02 -3.945997466380323782e-01 7.858949629692816297e-01 1.378231039249492307e-01 -1.126444648596520715e+00 -3.599731004894987096e-01 -7.320021797678202269e-01 -9.566188629319218872e-01 -2.897222850684410753e-02 -1.160252852766543663e+00 -1.072186430611338226e+00 -3.256357689874971872e-01 8.753116806427683194e-01 7.329570379140014635e-01 5.860141046046493107e-01 1.116956168333336219e+00 -1.387789211601590189e+00 2.678288306705299271e-01 5.257079279844383349e-03 7.947672878504207228e-01 -1.032529857922558358e+00 1.106500089620076482e-01 7.388450660631900035e-01 -1.958376312597893687e+00 3.407158914115193671e-02 6.552428858098882092e-01 -1.083864020075411050e+00 1.496197398800169553e+00 9.722579591206115257e-02 7.134837583874673594e-01 9.044432138911440155e-01 1.966823403147588412e+00 1.287141350332462908e+00 4.340841586133201702e-01 2.751214182391515939e-01 -2.553119650188311138e-03 1.647126263401937629e-01 -1.477330345546408186e+00 -8.100632924730604145e-01 6.098660101561940161e-01 1.180859851268784455e+00 -1.259499298417719793e+00 -3.411117091092948361e-01 8.852991834995280751e-01 5.967802131641071206e-01 -3.870760917254761901e-01 1.398108126746902435e+00 3.727406935835761437e-01 -5.871067319061509249e-01 3.642368744980243322e-01 -4.819673383464475602e-01 9.936661709186983549e-01 1.404832841044651781e+00 6.345401142016283691e-01 -9.665044204631627611e-01 -1.770480245319424328e-01 6.191914197197364578e-01 8.687503395856530641e-01 -3.002228333512980130e-01 -1.910118037265406132e-01 1.113981456676145454e+00 -2.042693472385656239e+00 -4.846404030156639120e-01 -6.062737326701320706e-01 8.525460276698333395e-01 7.934497039826243769e-01 8.439388551149473727e-01 6.375487187135834288e-01 -8.744802572159574572e-01 -1.290288709191428129e+00 1.494975910910548045e+00 2.327478813642814559e-01 4.312653134419053846e-01 -1.102931355254409995e+00 -5.003722171064557411e-01 -4.184594976056006943e-01 4.936430645436977634e-03 -1.880721587197677902e-01 9.120170753846971179e-01 8.632445680621798900e-02 -5.616614287131430627e-01 -4.555013562387769110e-02 -1.009264833496372749e+00 -1.951278951587425814e+00 -8.075568183083026153e-01 -8.177466314786157042e-01 1.163027726012427099e+00 1.165419382264530457e+00 8.830562246617111866e-01 -5.635671776377084718e-01 -3.934980935897708365e-02 -1.354418280323585189e-01 -7.088438270875271341e-01 -9.363256195006757210e-01 2.224896909166862446e+00 -9.179245399394760918e-01 1.129338887298984018e+00 -1.248533855898799616e-01 -1.538495698583774718e-01 -5.140008337454018417e-01 -1.067206280157732445e+00 -7.120005370592956684e-01 1.302865705368945415e+00 -1.540068488108186084e+00 -3.762846957443292117e-01 -1.906620389196698406e+00 1.525379937722914692e+00 -1.813413334556643886e+00 5.451645975701676639e-01 -1.499118182751076889e+00 -1.101115399751592561e+00 -9.498907236585566460e-01 -5.677671766985634694e-01 1.419894767597573937e+00 -1.171629190464792192e+00 1.034119908022591794e+00 7.036369838399086918e-01 -1.632037827912758310e+00 -1.142478737996803329e+00 -9.238789334038135515e-01 -6.297388146794956620e-01 -1.087166519474294768e+00 8.829810156524012799e-01 4.244120948577055630e-02 5.092232541595685946e-01 -1.034608434455355885e+00 3.683236401581710395e-02 3.075872049720497839e-02 -2.373910373530280005e+00 5.999674488680931672e-01 -1.215231930797854992e-01 6.241787847541058198e-02 9.055873547822411718e-01 -1.164993626769339041e+00 -5.550860534829785697e-01 -1.057443564204878950e+00 -2.589793808864014890e-01 2.690649532991217008e+00 -9.352658598999219475e-01 -2.467632239858068566e-01 7.758207610918265162e-01 7.413441450789004517e-02 -2.318316178975591058e+00 1.703147314429539261e+00 -2.571643071997984920e-01 1.782537603251292513e+00 2.225052327724871493e+00 1.392561474620058304e+00 3.020597570445695546e-01 2.391480938003621437e-01 1.147377944439174957e+00 1.363407569972230560e+00 4.195742093325631195e-01 6.379975936076401899e-01 -1.554024506383547388e+00 3.659444143118857351e-01 4.221912444287247435e-01 7.640122064998119411e-01 1.329123755747886049e-01 -7.396504481663574992e-01 -1.146114905949629614e+00 1.894026094969365470e+00 -6.410544658040318033e-01 1.075882607383415179e-01 -2.369523251300184707e+00 -7.029122073783182767e-01 -9.409410614152504682e-01 -2.081410148759187173e+00 -1.064792046818282545e+00 -7.005823400032819281e-02 -1.036550768562688185e-01 -5.121790566020996138e-01 7.468258511672097866e-01 8.519318376591855646e-01 -1.184397491125637469e-01 7.000933261492985338e-01 -8.715188654103411814e-01 4.012897767035348839e-01 -8.111474271768041866e-02 -1.070128525802830355e+00 1.595679505716967317e-01 2.304953730608526319e-01 1.145440679370121728e+00 1.148642009219994486e+00 -1.327461586742346711e+00 -8.705295266837063950e-02 2.396570890728477288e+00 2.550262702172683693e-01 -3.512688918376240862e-03 5.643005554586382200e-01 -2.306766254987350495e-01 -3.492737642192697556e-01 7.956757178825665244e-01 6.445133624648449189e-01 -6.744053562532901225e-01 1.200932436682153881e+00 9.407044508331913191e-01 2.436629215224630052e+00 -4.922926746585796209e-01 -3.761343167339660787e-01 -1.462505751757414263e+00 2.452662448457873512e-01 8.577137873373992250e-01 -2.471950707157235527e-01 8.934819100438158301e-01 2.235343114841581436e+00 -7.401286833587245040e-01 -1.315227380167915294e+00 1.309025883293496006e+00 -2.845213769507135559e-01 -3.754639699525216812e-01 -1.980533782766494000e-01 5.196912714107746467e-01 -1.005041344428363903e+00 -2.321691688946052601e-01 -4.281013084635764132e-01 -7.158233092378902818e-01 -1.390125127038626784e+00 -1.328115989453364065e+00 -2.154821588523018333e-02 2.574782298089980381e-01 1.253447836139520932e+00 -2.560722196173745413e+00 -5.290879007914534027e-01 -7.489702864038153551e-01 4.215873373045987416e-01 3.443929875213098679e-01 7.183598176214535114e-01 -1.069337259578896138e+00 9.241821840693138501e-01 -3.989130685097936335e-01 9.240987866124852346e-01 -7.084508758375341886e-01 5.679057204667772307e-01 -1.794797911758249986e+00 6.120126884522297805e-01 -9.009979082021678520e-01 5.871341055196297454e-01 -1.988424158182902524e+00 5.809879232046427644e-01 -3.731962612903987342e-01 3.873633617352555403e-01 7.176220764571171751e-01 -5.950175946071689648e-01 -1.207078392872624084e+00 9.137092255983021438e-01 -8.583929271767949398e-01 2.259116572696651115e-02 -4.458103387263933487e-02 -1.209670193243415071e+00 -7.752365374180970603e-01 2.418022463281014056e-01 -8.263503593567995686e-01 -1.140728724583614517e-02 -1.610715468029707331e+00 -1.019848580507433100e+00 -1.140872231922205104e+00 7.660153923404503518e-01 1.573307115963251901e+00 -8.566489869846538596e-01 -4.533455227667378962e-01 -3.468016061272406053e-02 8.061393954802860418e-02 -4.595707180316442424e-03 -3.689839963842957427e-01 -9.081460622348060951e-01 9.101423130074981493e-01 3.604654857598574985e-02 -3.843696683480984366e-01 3.349782838599686396e-01 -3.915353009587425603e-01 -7.931934420387235507e-01 3.621656508347124714e-01 6.968390856070473260e-01 -1.269643550566043055e-01 -8.843406525311391375e-01 -1.520160307132749189e+00 -1.924562949967664194e-01 -1.089859810525212636e+00 8.860678810916858827e-01 -4.484808969063688866e-01 1.756695034034693848e+00 -6.004137614924835997e-01 4.157605396014722454e-01 -6.425941484495285572e-01 -8.965218120293233506e-01 4.893247187715807356e-01 2.494643314534484846e-01 -1.538384633120307932e+00 1.103904205940662298e+00 -5.614275913777502097e-02 4.796790683072961747e-01 1.002287014275381694e+00 -1.267049201561865290e+00 -7.398737367386862829e-01 -9.866140860693740910e-03 -2.547630725358986492e+00 -1.463672869372302010e+00 2.607754106697774965e+00 6.237059014320065486e-01 -1.184696586159559528e+00 -6.544237176415651502e-01 -1.737814910432115278e-01 -5.585052192842386853e-01 3.645751970512454976e-02 -4.222092677594659338e-01 -5.432878239339351545e-01 4.436516359645952257e-01 2.561686304427606697e-01 -1.280411993161405082e+00 -8.114516501394168912e-01 1.339454306547733342e+00 -5.563016955024931987e-01 3.714035082727889514e-01 1.697541473309911453e-01 -2.223923334563505938e-01 -1.482435019159334066e+00 3.731968246437883385e-01 1.856215056343057279e+00 -1.280541064908883087e+00 -2.457624919447829015e+00 1.926021695573353121e+00 -1.892303548161837490e-01 -1.043153185220903278e+00 9.482657035838394644e-02 -8.266321435496092329e-01 -4.818722106004835193e-01 -1.323674481611130327e+00 -9.894501312130885573e-01 -2.718648607094515390e-01 3.090575908977938324e-01 -1.037172518558439949e+00 -2.154253119694459429e+00 1.115287027657039937e-01 -1.169976701419918497e+00 3.533998473072624269e-01 6.311676992561064958e-01 9.649945375322378505e-01 8.726927220391459405e-01 1.121557107406392223e-01 -3.655163081775521516e-01 1.970909652173964632e+00 6.933615184737957904e-01 -3.091326699040400361e-02 6.286019296998766048e-01 -1.217314170651108141e+00 2.260464289795457160e-01 7.898458767705103245e-01 -1.174230903637776269e-01 -7.230805092076354468e-01 -1.344568647353794333e-01 9.732332102884558855e-01 -8.558485377278065576e-01 -8.573759429900201789e-01 9.599873129291133234e-01 3.055308343267446602e-01 9.072211039114262340e-03 9.777785247619252829e-01 -6.811160161403470026e-01 -6.577889056710410909e-01 2.163605692209765508e+00 -2.285677721619044700e+00 1.206491738370786937e+00 7.560883933965090176e-01 1.505154636716162508e-01 -1.114824331734847407e+00 -3.036133168266135218e-01 1.978331522869841264e+00 2.271723701828435527e+00 -2.396118633614427104e-02 4.994160035400821429e-01 7.190294649431130947e-02 5.917421096632505817e-01 -2.090052662532041472e-01 4.757455158678968732e-01 1.083020443100419561e+00 5.265710676084368880e-02 1.208651440356169671e+00 -1.381579553961554407e-01 -2.172428028672049316e-01 1.236713959021487064e+00 1.133837861747903908e+00 3.888815242726576665e-02 -4.356677726301660947e-01 4.634405205189544574e-01 7.424762073705913901e-01 -8.337929130399350797e-01 3.039286842588028170e-01 5.412080450857221781e-01 1.290707858089273685e+00 -4.079749020919846147e-01 -5.561215928384272145e-01 -2.678677123236505864e-02 3.866587839652426140e-01 1.380286990069786501e+00 -2.248376596673028249e+00 -7.499811456231925133e-01 1.447032368482980003e+00 2.019340385297542007e+00 4.421376884296980558e-02 1.584116260631020234e-01 9.670318023969305399e-01 -2.467961526564300900e+00 1.322762378078466083e+00 -7.766700209561897550e-01 2.805682775968853515e-01 -1.296902707471771388e+00 1.034993194661232740e+00 1.875084758568827503e+00 1.235701396614961256e+00 9.895955729944969637e-01 -9.268951287385834847e-01 6.933198160368819751e-01 -5.895070867551538418e-01 -1.494411536628820203e+00 1.393273129850047809e+00 7.341183885750046656e-01 5.092684938480189771e-01 2.251228512857346598e+00 -2.306575236460771006e+00 1.254269494048125821e+00 -2.730697650563311818e-01 -2.083965301085133781e+00 -7.259057131351376313e-01 2.822991411871127454e-01 1.310902011975259018e-01 1.818834742984548836e+00 1.131697414434827548e-01 3.833274321151163844e-01 -7.243948338508017226e-01 3.321543544045248431e-01 -2.525807311895397755e-02 1.708751009021959033e-01 3.269137665694598627e-01 -1.600843747520138027e+00 8.839253889499486261e-02 -1.681432818773505478e+00 -2.415571158996862033e-01 -7.841902218102052291e-02 1.234413778312666299e+00 1.619090656864113020e+00 -1.144360603761049866e+00 -6.745540658212416663e-01 5.118218034379795611e-01 7.720223335667703024e-01 -1.631978511851034819e+00 -1.274459405825626002e+00 -3.142724762335068478e-01 -5.294255252835813330e-01 3.779993673620428707e-01 2.307509784677121978e-01 -2.299366935846194338e-01 -1.141522581787782098e+00 7.839215462029004433e-01 -1.598406247684250436e+00 8.550456264981544097e-01 -8.239394113022201482e-01 -2.021675189328459687e+00 1.085256524512785425e+00 -4.342447199348872106e-02 4.705296508164191205e-01 -3.011031830975152146e-01 1.585970207680733324e-01 -8.577589939221639259e-01 -1.671487653870616652e-01 -7.084925896991879635e-02 -9.626751866175398131e-02 5.459221316369523569e-01 1.588508831350886608e+00 -6.856167400137819223e-01 9.872548912234923035e-01 -1.056241884847068491e+00 4.123326515065822706e-02 -7.001416867624384033e-02 -7.679874127354897606e-01 3.276683173581173003e-01 -1.461432931733543050e+00 -1.945582064567862035e-01 8.889247407327500738e-01 -3.976608496648090796e-01 1.211550514673556789e+00 7.674042438500192631e-01 -1.439352113320424564e+00 -5.368869354073471101e-01 -4.429119400638645843e-01 5.409818362405715009e-01 -3.467779626533381565e-01 1.195013624931744456e-01 -6.346991911768475880e-01 1.773834373783284901e+00 1.468580003215723906e+00 1.722926608206149401e+00 2.411418656970741647e+00 -3.874761317773241509e-01 7.931035066141634005e-01 -3.188201301156199929e-01 -8.694262572055724281e-01 -2.211824645641679021e-01 -1.330106624183127861e+00 -1.305509685514056883e+00 1.879374764316196655e+00 5.957967074674765939e-01 7.319991848831336467e-02 2.607585093191916448e-01 9.895747853214710288e-01 3.395440460454926535e-01 1.356066648709415956e+00 2.122469344203740393e-01 6.888528787937420184e-01 -2.443823017976979317e-01 -2.032571189531933165e-01 9.840370707814825035e-01 -2.711717094464851652e-01 1.590623520511651456e-01 -4.146744574993990740e-01 -1.354818983725837311e-01 -2.113347771617411830e+00 -9.840469572688057553e-01 1.632840638176052739e+00 -1.225292164222016700e+00 8.250405274632349739e-01 -1.628463030559149649e-01 -2.035378714314350079e-01 -4.292878219042058768e-02 2.698779872342154995e+00 9.885327306038064199e-01 -4.113677444828832130e-01 -6.808963351102976791e-01 2.452173750014814857e+00 -1.126872507962317416e+00 1.151618325571241330e+00 -7.820025549936464593e-01 5.882475802894825412e-01 1.188378732925048142e+00 -1.216064074770762948e+00 1.325806583128586347e+00 6.708159484639976133e-01 1.131930104277173665e+00 4.816842204710299336e-01 -1.338598473207465833e+00 -6.254694111934807621e-01 -1.829074213769180668e-01 -1.847871618419627993e+00 -5.796076479931320247e-01 7.532542620735490635e-01 4.337235701506182012e-02 -9.873455317769805895e-01 4.530096971133051320e-01 1.204325619079769982e+00 -7.562488160509449608e-01 -1.279761458462145507e+00 1.365207423363570927e+00 -8.146114259885735009e-01 -4.404991637778016833e-01 5.559863588197420103e-01 -8.578734188425120033e-01 -5.830027022299909545e-01 -6.713641317680349441e-02 1.799912460984931961e+00 3.855683242634599939e-01 -7.122681460950102128e-01 6.015014207782258815e-01 -5.789025710209304565e-01 1.862653913041991904e+00 7.864447609501489245e-01 1.611561530379287677e-01 -5.889293949007803342e-01 2.096312198647881098e-01 2.716373728087933426e+00 2.126566499462712478e+00 -1.294428952218248163e+00 1.404612713707505289e+00 -1.010988029334123794e+00 -1.415801879054263468e+00 -2.551456197861531883e-01 -1.175372770121025034e+00 -6.492311739841686302e-01 -6.498465955059770649e-02 2.141149837018216373e-01 -2.042032816953457619e+00 8.536666197163066405e-01 -1.659597507765790514e+00 -1.475982522832752108e+00 1.433273996886680057e-01 -8.141833365263773103e-01 -1.642576587619807960e+00 5.126813536450869346e-02 5.681816620172812637e-01 -1.655176526325237596e+00 -4.982268180827635340e-01 1.957316327118130417e-01 1.950732931618829602e-01 1.462433104439195830e+00 -4.611476301518028786e-01 5.785204493995155239e-01 3.009949695365133834e-02 -1.558397275435050355e+00 -4.651960583446251851e-01 9.481587270691144154e-01 -6.985931526465509744e-01 1.041695916752730877e+00 -7.676581317010107153e-01 -9.406387582307569328e-01 4.630639976933745294e-01 1.378030245419485100e-01 2.911473084347854581e-02 2.415668840024080555e-01 1.070774581510732126e+00 5.062735634694641718e-01 -9.372282426708228309e-01 -1.185001661595506545e-01 1.745706366710298163e-01 -3.204083994994766926e-01 -8.406986740891745358e-01 7.582358384187037892e-01 1.655014909944804602e+00 1.084963593798797143e+00 -1.220811872828525546e-01 -1.266045893620420193e+00 -7.996813312563844089e-01 4.030378117709663699e-01 -3.555901015597330295e-01 -5.546841432391703686e-01 7.931884574447105596e-01 -1.714432994317217629e+00 7.819546990701221612e-01 -6.498644931376447165e-01 -1.667062536245159654e-01 -7.703320579952884772e-01 8.714849539249411858e-01 -1.714020366074589408e+00 -1.358174462671886351e+00 1.020961050009239424e+00 1.025734200124035489e+00 6.123433940841598311e-01 -1.603600323735679734e+00 4.116263885955781521e-01 -7.719149485404420696e-01 -7.066209861741962195e-01 9.403358595875597192e-01 4.868161180138583233e-01 4.862503257847046179e-01 -6.629254993015891440e-02 9.660493219465459136e-01 9.908403311757877363e-01 -1.263084093272391462e+00 3.242154770341220682e-01 -3.307868506000390396e-01 -2.912992413928005009e-01 2.362231544278899364e-01 3.755421757506696157e-01 -1.038840490986670251e-01 -4.063444177021482279e-02 1.006841433290683652e+00 5.779175686013326985e-01 1.604914511319085246e+00 -8.483952650225074638e-03 3.742049323999411259e-01 4.489407256190778850e-01 -6.103510464493661775e-03 -2.544043381304819662e-01 4.898505444532727515e-01 -1.887911238432752992e+00 2.443093372310575495e-01 4.849769069179019620e-01 -7.805913711970917657e-01 -1.009869637231781248e+00 -3.539658868370338940e-01 -2.960881021259830770e-01 -5.177433894577243567e-01 3.926895461381247482e-02 -2.182208290520569527e+00 5.878258606203922154e-01 1.875505497578800806e+00 8.723850894491623764e-01 -7.703380119572456053e-01 4.828194853516131202e-01 -2.192300100869140622e-01 -1.238156994108279063e+00 -3.502972166057100600e-01 8.855491025244639491e-01 -5.258232569271980017e-01 -8.095878527581752415e-01 5.361297360240340204e-01 -7.669807673244181112e-01 6.465401250783257003e-01 -8.282077614290126455e-01 1.559623213917238793e+00 4.351897799064868844e-01 -2.589950601312666634e-01 5.411067101582904826e-01 1.210281955229314699e+00 -6.425681918825938421e-01 6.209291205953465509e-01 -1.642783895244467329e+00 -1.116428210704654811e+00 2.393273751138993155e-01 2.504171003637171711e-01 -8.575099845398501675e-01 6.287739124712703187e-02 6.529193324003038645e-01 -1.207244637166662082e+00 5.338939192465528283e-01 -1.796828378649381275e+00 4.287711227888373888e-01 -1.596182577467193831e+00 -3.130927463481097961e-01 2.506745819817815413e+00 4.565356655381710288e-02 -8.481505073793460525e-01 1.331970728506742141e+00 2.177963840134624629e+00 7.000429785120340087e-01 -2.164505694466084762e+00 -5.803531761720900350e-01 -1.416028787697709568e+00 -9.629283911772977822e-01 4.261081200602579444e-01 7.146450003955879815e-01 -7.099850391533816252e-01 -1.982503909559309163e-01 1.586073718629618767e+00 -2.078165337077286789e+00 9.941415140779816251e-02 -9.422453643639994159e-01 3.583618832531171999e-02 4.253848720952480567e-01 -1.386733729747140265e+00 -6.219268794850427717e-01 -1.108317887814765923e+00 1.868767993058755017e-01 1.571294414887411950e+00 1.597476077992081134e+00 1.314115701085206478e+00 1.228867566095878328e+00 1.242918806838158696e+00 -1.228104710393438603e+00 1.083172215129186933e+00 9.218213099580330194e-02 -4.947212296671676390e-01 -1.555765362629732529e+00 -7.476401354147500511e-01 -1.376871580284680041e+00 1.713460134793615364e+00 2.902856823465873592e-01 1.075762613537719181e+00 4.856703436328095869e-01 -2.225134765847771146e+00 1.974862684830379356e-01 -6.764675233868885362e-01 3.299890918007909457e-01 3.810105659715815052e-01 1.058663543203846036e+00 1.526037994814561094e-01 1.656425924328438715e+00 -1.936399654568963014e+00 1.190036113107592275e+00 -3.560782854270733155e-01 -1.530813162388254600e+00 -8.210268369839651692e-02 1.765174716563511492e-01 -1.781444000048584941e+00 2.906513519513417854e-01 1.142679615371191115e+00 -1.163997137810647509e+00 -8.297137655230126807e-01 6.729535477403069121e-01 -2.225567818963562150e+00 -1.344152526876369602e-01 1.086437849147515955e+00 -9.020320755057682494e-01 -1.059964085257171673e+00 1.381121133614872543e+00 -1.635810831221444772e+00 -1.147539390036858009e+00 8.379967839233447569e-01 -4.731860468645313622e-01 5.303378575018590224e-01 -1.643124809215314119e+00 -5.947339913379632304e-01 -1.608091486475398124e+00 2.329030740365513275e+00 -1.220273868620107560e+00 1.305430935853934660e+00 6.925110564768680033e-02 2.065649165029002088e+00 -1.323874390344018437e+00 -8.106475533198297390e-01 1.842024867337068716e+00 8.200856768651814122e-01 -6.855750154528243989e-01 1.884941097014481981e-01 9.247200806326332234e-01 -3.645145596490311224e-01 -4.127368454732222025e-01 5.101720500936177682e-01 5.831147706039742085e-01 9.673588855261806563e-01 1.396059170176576103e+00 -5.677902797618791242e-01 -1.025670092693020008e+00 -3.026620742157692945e-01 1.483921267019024104e-01 1.466478647635339305e+00 -1.369195047312683489e+00 1.123264126804827345e+00 1.434823868435739058e+00 9.669137635860036717e-02 1.606870910810649145e+00 -3.150945205746451538e-01 -2.732505395770159495e-01 1.671145153404640871e+00 -1.469214201291585198e+00 5.657528188621330223e-01 -2.166912348263411836e+00 -7.070124654127107888e-01 -3.279064710981607900e-02 -1.769392603381918727e+00 -7.318831741965713400e-01 3.734119227534121177e-01 3.141498858547440709e-01 4.185921609206731953e-01 1.068979382973529457e+00 -5.372212881083152647e-01 1.572783029173285385e+00 6.520728658442627168e-01 -5.911600830046368493e-01 -1.158403224653259622e+00 1.152835863815643735e+00 9.676806182157149383e-01 -3.496229306173059825e-01 -9.012363953796043159e-01 1.356169682738191495e+00 6.715579544743933704e-01 2.098124625288689593e+00 -5.925333806242659707e-01 -1.232075449086327046e+00 -6.551783389514184153e-01 -2.388903608740278184e+00 -7.088176337482311462e-01 -2.294446127868744745e-01 -6.638050178920708033e-01 1.175597371338249708e+00 2.630126179218060578e+00 -5.032649180424451085e-01 4.706575278099993376e-02 1.859817646208139774e-01 -2.042969426655941445e-01 -7.208502962268154013e-01 -6.222352121165328764e-01 6.074575944091327451e-02 8.778110834219018388e-01 -1.658087196019254250e+00 4.033445548969414873e-01 4.734702708382894643e-01 -4.901442913454893968e-02 -1.092620592831352377e+00 -1.471909421705862808e+00 -2.252409023239409169e+00 -1.593169926101824840e+00 1.395658865723572173e-01 6.296013763676654162e-02 1.539214020810314443e-01 -7.782511981304807147e-01 8.722392928285833680e-01 -9.324481494021321648e-01 6.714318424074132430e-02 8.063207099250174759e-01 1.196094393138603440e+00 -8.174677192857078278e-01 -1.254587596672021854e-01 2.437775528291577856e-02 -1.350140291825332017e+00 -1.200152295671903291e+00 1.333421824948645584e+00 -1.554175965581117813e+00 -1.516793536849515567e-01 1.430822248349735926e+00 1.669662578607780334e+00 1.309152015847740325e+00 -9.362454313701219499e-01 9.807180739139913506e-01 1.087478246716185204e+00 -1.123222067795567103e+00 -1.603991100121450408e+00 1.040648413985689524e+00 -6.251283685294647396e-01 -1.546842033833953023e+00 -2.383310408498350297e-01 8.685390094410666562e-01 -1.162863851751877453e+00 4.732372289735433113e-01 -1.270786080828938402e+00 9.651058767708480257e-01 1.432146100980057790e+00 -1.086302067612654021e+00 -1.417621214225711190e+00 9.780563288688958190e-01 7.150682346840427916e-01 2.698668398473682006e-01 6.416557769378969378e-02 -1.202977131206212746e+00 -6.186850323205338453e-01 -3.212077327441475449e-01 6.367578989517632682e-01 6.686880868383268672e-02 -1.272897071101770861e+00 -2.399092927188768709e-01 -3.974166500989866346e-01 -1.548967978413197111e+00 3.745596668275951169e-01 -8.071734769531263912e-03 -1.374236718735256435e+00 1.405905156761907193e+00 -7.375609197976304987e-01 1.623772598002955370e+00 1.593942833906274892e+00 4.248392143763236040e-01 1.912780310384667892e+00 8.878465909999153638e-01 2.285024722470308245e-01 1.864925932365307348e+00 1.047413091095797277e+00 -3.152290708719842072e-01 1.934107724976511955e+00 -7.415184416430689041e-01 -1.525136196151620993e+00 1.597916716793480907e+00 1.833096293719203684e+00 4.193431435133807561e-01 -2.799623539264507466e-01 -3.020883312197681914e-01 -1.606520062984679642e+00 -3.613521343639976569e-01 2.245934789335781168e-01 -4.450433303531731166e-01 5.032388345493111759e-01 -1.675807490510455411e+00 -2.003630779862327072e-01 -1.136558599406126691e+00 1.295711259573282037e+00 1.761901067203867743e+00 -8.924326911041112753e-01 -4.271968584827982029e-01 4.945374991867009656e-02 6.509566621781956997e-01 5.024304136243354924e-01 -1.753380417229804200e+00 -5.272161790124613168e-01 -5.295236039067597877e-01 1.800159086805830144e+00 -1.414143077432045148e-01 1.006964957636402369e+00 -5.812380797607825667e-01 3.297350385248446480e-01 3.212055161682415561e-01 -1.840238643968747034e+00 -8.517118114639453674e-01 1.433242977322288114e+00 -2.357927822083792369e-01 1.330779975044444619e-01 -4.434797364001284714e-02 -1.905914868101395987e+00 1.725443331899535471e+00 -1.483166429028787814e+00 2.964970267670373194e-01 -2.463680346595020776e+00 -5.425749292709826088e-01 8.330182867116859846e-01 -1.032973744378974601e+00 -1.659867815250253953e+00 -7.461877350069258119e-01 -1.462895408185242996e-01 1.025189321332552472e+00 2.484537260661191238e-01 -6.382276207063575235e-01 -2.189476839640023820e-01 -3.436378860272555902e-01 3.063709879844057071e-01 7.895340210378436197e-02 6.421871735368612777e-01 -2.219595733225145084e-01 5.524371695266604432e-01 -1.115130028347116609e+00 4.113383591166940301e-01 6.093533686457658360e-01 4.251064952021356147e-01 2.500984854488384812e+00 9.905112345633092508e-01 -8.155263374679165844e-01 4.249124550435382508e-01 1.037609153571582121e+00 -2.876610919253954068e-01 8.931681743783884686e-01 -1.445537080340395963e+00 -1.016063262297951658e-01 -4.041147814946279282e-01 -1.852152470751781688e-01 -2.262904214962846439e-01 3.997000016418048585e-01 7.415035325377449249e-01 -5.362378934898153204e-01 6.394373585108993341e-01 2.239707001478702109e-01 1.703224248298901289e-01 2.354886636924408805e+00 -4.492395875493925272e-01 -5.242939491907718796e-01 -1.434777700594255800e-01 -9.711986346501105816e-02 -8.244387259962401293e-01 -6.658838404712398573e-02 7.982412409307537704e-01 1.160807710699308881e+00 7.536761902250410650e-01 6.028093636943190892e-02 1.101608888502626060e+00 2.279996563191642345e+00 -7.925714539284164917e-02 -8.113713528530114294e-02 4.593269352405572881e-01 -8.144936290837417880e-01 -5.661609316019160509e-01 6.016669069658727720e-01 -6.970552361048772960e-01 -1.298430358561237119e+00 5.632322658591119025e-01 7.512214394573244469e-01 -2.943449781630417816e-01 -3.234843901261147958e-01 -8.165011506888444348e-01 -1.225940864773576777e+00 9.865228742295087949e-01 -1.373110578679156424e+00 6.933163053989829239e-01 -2.113327028686409759e-01 1.564240652771136331e+00 -1.706790800820972676e+00 5.561120748654828638e-01 -2.054498384680394363e+00 -6.075573991252711803e-01 -1.359270157654648870e+00 -5.983892766000969976e-01 1.707182072858793587e-01 1.217861508809367915e-01 4.103532801978982403e-01 4.225814464366175471e-01 -4.612503646241652988e-01 -8.030747983994109829e-01 -4.174709276878089681e-01 -3.476815459297197264e-01 -4.727505137655659828e-01 -4.308748193274057892e-01 5.475824071054775644e-01 -2.000586485747721799e+00 -9.291172442727010372e-01 1.039892454049580195e+00 6.563879469078092166e-01 5.317864822116108448e-01 -1.178115343403483006e+00 1.354723036869735497e-01 3.321740219067238487e-01 3.821162911929835149e-01 6.522065694767483768e-01 -3.960200354430064018e-01 9.458635836944583042e-02 -4.263083093595189110e-01 3.202511873289849431e-01 -9.590276595113765845e-01 -1.235143463513328266e+00 -1.756938744994791302e+00 -1.079874083609187185e-01 1.771018201255532221e+00 -2.275739898855689614e+00 -2.274621429094899894e-01 1.204563267610145427e+00 3.074752561467103407e-01 6.822051117897586225e-01 -6.469680097651135942e-01 1.985133424331206320e-01 -8.174217418613088926e-01 -2.066201055344920601e+00 -2.183850388629645423e+00 -1.291007422047267150e+00 5.490007021972945767e-01 -6.329258259379274554e-01 -1.445990822813566057e+00 1.434035641949945816e+00 -1.653205163141242551e+00 1.536923383975657142e-01 3.966259030026307864e-01 1.980376497789829271e+00 -3.861049032787826074e-01 1.238184866910387427e+00 9.205534727233440906e-01 1.794222555009342912e+00 5.653249917640401634e-01 9.941399476150857284e-01 2.109329148561522427e+00 1.460245623488396927e+00 -1.642116206071371431e+00 -3.238798856927607162e-01 -8.727229503071451955e-01 2.326234418301078438e-02 2.225280969414845877e+00 9.699941621312066498e-02 -3.667143071954647726e-01 -1.453856107567525813e+00 -1.858402333638081272e+00 1.273495489230444200e+00 -1.562931401701088241e+00 8.944065938021439344e-01 3.704266756273498773e-01 -3.379739358645776903e-01 -1.119682758869696482e+00 -1.549880878043642607e+00 -3.249061337650175352e-01 1.213265381297745416e+00 1.168637968440686903e+00 7.531272994352375960e-01 4.474910144815106849e-01 1.328264417843973977e+00 5.136655263176114206e-01 -6.405002116930291756e-01 3.853979088886715920e-01 -5.837092158354071358e-01 4.684122040234318662e-01 -8.914994713267585524e-01 5.613198739068578913e-01 4.863745412624052022e-01 -3.276690280692925450e-01 -1.372119911079418442e+00 -2.924638534410936686e+00 1.839317333391599529e+00 -1.969626613772227586e+00 -1.028434706092783868e+00 4.540986060475079578e-01 1.152296239019572066e-01 -9.828977872039621477e-01 -2.378273282130154709e-01 5.607351069970170077e-01 -1.273188414007342617e+00 1.138275000809892079e+00 2.508419866940591603e-01 -1.573973407789620138e+00 -4.629271205162350800e-01 -4.805556395183278873e-02 -2.226781143247049122e-01 -1.609217711241834048e-01 2.808887227244623030e-01 6.479453691513530067e-02 4.399216657588905233e-01 -2.535564360013242147e-01 -6.292391013594452742e-01 5.135349405664966227e-01 8.596418519544089809e-02 -2.562259289559311037e-01 -1.112635668603249917e+00 -1.771281947854323358e+00 6.958414374252511747e-01 -3.613600678902622487e+00 -1.012360988707877718e+00 -1.241966890612056923e-01 -1.376257427880101414e+00 -1.540218687580734880e+00 7.745893282486385756e-01 1.141955927435650997e+00 6.376640336022741939e-01 -1.497284206508215920e+00 -2.813147001121776292e-01 7.589980503377621313e-01 -1.266237771769189724e+00 -1.225098485198271137e+00 -1.628507885071830863e+00 -9.992675095030102428e-01 5.339804718877821932e-01 8.184981036766509899e-01 1.548293297074688990e+00 1.482145025945739825e+00 -2.498464337843074035e-01 7.561010142797813804e-01 -5.745795554036305930e-01 -1.371358679329894192e+00 -8.120933974898659757e-01 4.177644536955751886e-01 -2.660737250999556380e-01 -2.304136929640339393e-01 -1.720614503578425492e+00 -1.867549195046057098e-01 7.791912190794096915e-01 -9.558059984700927325e-01 -4.986497316494642451e-01 -1.001079565099265212e+00 -1.993760182099015565e-01 1.906889528898970121e-01 2.590214355173537930e-01 1.120602797458478017e+00 1.060964819091927192e+00 -3.297051449203790563e-01 -6.256646173757511864e-01 -1.415510644809290413e-03 2.001631724629974740e-01 1.698144610031472101e+00 9.680961218716639394e-01 -1.830293765696759500e+00 -1.420720708446089608e-01 3.824820233725068963e+00 5.711261017652616845e-01 2.705195888504769552e+00 3.535240224304254664e-01 -2.213460064669544369e+00 3.376509093286933494e-01 -1.171664555690964171e+00 5.520709332188963314e-01 6.350350180818425949e-01 -1.081980430707402352e+00 1.082867500984247888e+00 -9.746453912296890731e-01 2.642632660364780506e+00 -7.899777157764188429e-01 -1.775559259165740755e+00 1.060999251893520734e+00 1.040157932187589784e+00 -4.859797520067250104e-02 -5.995990771681548592e-01 -4.451482089070408765e-01 -2.832305131526587916e-01 -2.514253176150488267e-02 5.971002696742988558e-01 9.353179396922258748e-01 -4.498637039871902776e-01 -1.401821968607776525e-01 3.031405814988439307e-01 7.255627549304035639e-01 -2.094425855714715734e+00 -4.172635619633135312e-02 1.747741875840578496e+00 -2.315806517946624954e+00 -2.739821727476199342e-01 -4.086233018903116521e-01 2.915928166956938128e-01 1.993448945068785338e-01 -1.039823216782193249e+00 -4.446681263408994167e-02 -2.320535695768433104e-01 1.878503511817870564e+00 5.116391391676791134e-01 -1.400815512718629474e-01 -5.129316852639500546e-01 -2.183636320763313154e+00 -7.255759192712563088e-01 -7.734186739700878999e-01 5.489365986994624302e-01 -2.281695691744416443e+00 7.567194753596107049e-01 1.054700840877397683e+00 5.552092062684536034e-01 -2.377396301929102784e-01 3.729319341134658683e-01 7.340202606944579156e-01 7.829378422866686282e-01 1.764784233908794908e+00 1.971631944669936798e-01 7.103054841085334470e-01 2.450821743667803976e-01 -7.258793367485597559e-01 1.005985827297498192e+00 3.351005179849196602e-02 1.825695373755055195e+00 -8.521200054754829445e-01 -5.179606457877902748e-02 -2.815865192177768317e-01 -5.114875642058480665e-01 -1.301932813140642020e+00 -7.006179189884238767e-02 -6.615980384597830444e-01 -1.320811761745600832e-01 -1.085893788540757798e+00 -6.356708206508038250e-01 -4.143187919721917356e-01 -1.700718004827037388e+00 1.734088626946170553e-01 -1.060410460027411794e+00 5.942446472481666131e-01 -4.427325767019057445e-01 4.312414402326172347e-01 -4.531659102497840319e-01 1.098370958298322264e-01 7.063917658224908580e-01 -9.589160051787364303e-01 1.117445376307126148e+00 1.174183564382853096e+00 9.687238214618296706e-01 1.119545098134277827e+00 1.865951652281135908e+00 1.822330738127861283e+00 -1.759186571065401106e+00 1.094161243579210518e+00 1.131509750489278154e+00 -9.748779528731917887e-01 -2.043777885597860000e-01 -1.660389233774276496e+00 1.298677459657651134e-01 -1.600958978735791960e-01 -3.961539880280193771e-01 2.228935017572259536e+00 -1.612486792100836785e-01 -5.135456208247981547e-01 -2.669084213580737441e-01 -1.896777854037126620e-01 5.535803285031689475e-02 5.429083545596501414e-01 2.508564184201056424e-01 7.063294112513101020e-01 1.056967293330833696e-01 -1.494251587707405016e-01 5.045693608502254124e-01 8.289062310604958794e-01 7.442659155014610395e-01 -6.249659544639015740e-01 7.720720829641046778e-01 -1.062313320139336992e-01 3.732728449663232362e-01 6.973553508587138072e-01 -5.921940190945093052e-01 3.893375713459520382e-01 1.869398998215930474e+00 7.337892458938616302e-01 -3.178350607071607214e-01 2.995063292371571984e-02 2.059113863717315862e+00 -1.102410445051369647e+00 3.827172485957688886e-01 -3.632573629886027278e-01 -1.979345174468408075e+00 7.384741231869640377e-01 2.047254577665032216e-01 -7.356293278294174787e-01 4.753372217942033462e-01 1.841836360014488694e+00 1.536819571492435310e+00 -1.521405155901546680e+00 4.937744488214042549e-01 -5.510130009712289612e-01 1.431110436815997478e+00 8.475296335924542568e-01 1.308220076192777803e+00 -1.664598343387547308e+00 -1.093235775713808700e+00 -2.335612840798189982e+00 6.473642592437696408e-02 -3.199671668628797372e-01 -6.658576605411888893e-01 -3.989939503045623059e-01 -3.840776105159888210e-01 2.609937018770853712e-01 -3.440563677024379707e-01 -1.677035857991958201e+00 -8.863612787461764286e-01 -1.792068798343249836e-01 1.034332272862028973e-01 1.267430198031934019e+00 -1.514724774705274113e+00 -2.072852850305145211e-01 1.634998934359586542e+00 -2.372474915346845403e+00 -3.364059837436707001e-01 1.476160325130523310e-01 -8.085577741661503781e-01 5.671948899937186983e-01 -1.193564060170313024e+00 1.347552806875404574e+00 5.520146215816341684e-01 -1.634881122294457312e-01 9.360132064704825838e-01 1.133238332400828829e+00 4.923251519611566152e-01 -1.993075636654931815e-01 1.987632969153789508e+00 -1.259787858805648586e+00 -8.257560478752073996e-01 -1.442209881259021609e+00 -5.474519001985745925e-01 1.453419624813117483e+00 1.207768475656173734e+00 -1.260292580371748850e+00 -3.048540246118903174e-01 2.942392440355416361e-01 -1.090596362551326193e+00 1.112156033513678866e+00 -6.308578492232542745e-01 -2.427576416706048457e-01 -3.365543520617372275e-01 2.080853609007633498e+00 -1.020003792815541571e-01 -1.143994340521522213e-01 2.169168039603793119e+00 1.292306213328695996e+00 5.795412472940597581e-01 8.533449255136651423e-01 -4.277323235322549322e-01 4.553524109229449279e-01 1.102878735088541479e-01 -5.783199332561177464e-01 -2.448618480802173369e+00 -2.427994033084646397e-01 2.975340227718987207e-01 2.144188250817483966e-03 1.976360573136646259e+00 -6.888595937997148422e-01 3.651558336733328747e-01 6.504765831343324312e-01 1.161361811372536135e+00 3.979732443917785578e-01 1.262856115619994946e-01 -7.273267822859793563e-01 1.144045781390958361e+00 1.134872860339014355e+00 -5.667307279727734626e-01 -1.053584168565173451e+00 -6.930635075183521066e-01 -2.624621822777690183e-01 -5.679263632036669618e-01 -3.865869963156487454e-01 -8.746922086567258114e-01 -2.326736254498595058e-01 3.857347940664901387e-01 -9.267119091733631020e-01 5.952543221861368306e-01 -1.004702699581303399e-01 8.143082381146035109e-01 -1.879980862151859444e+00 -2.028748772531274280e+00 -2.454755127874004295e+00 6.243095856677405298e-01 -2.079073718061770215e+00 -2.703935593956677957e-02 -4.027092164388808015e-01 3.150417640766935423e-01 2.088527312381679657e+00 -1.232938195368522116e+00 1.402896302867853162e+00 -5.387422339595437058e-03 4.110424077420062744e-02 5.615309060040011291e-01 1.781594304978776799e+00 5.217042954178459369e-02 -4.023695230599350081e-01 1.963753959630179180e+00 1.905636974677818174e-01 1.339796147716124874e+00 7.381097123053195208e-01 1.485212025839613426e-01 4.817242930863716577e-01 -9.970307117489031201e-01 -3.387190284499626558e-01 -8.613695366556463062e-01 -5.737070574730578354e-01 8.218545272820028114e-01 6.103700272731368143e-02 1.911415042334278835e+00 -4.253105382589173616e-02 -1.561357205650643287e+00 1.291061845449848200e-01 9.506732222960526668e-01 -2.612542830497951440e-01 8.410993925292559181e-01 -1.038659105395809190e+00 6.589403419421363539e-01 1.132046604172187054e+00 6.547853564888073130e-01 -2.507051926400215569e-01 -1.105581795664271061e+00 8.009188031963139220e-01 -6.186936143741369465e-01 -9.715576774572431962e-01 -8.440729650136440387e-01 1.752676734031132222e-01 1.303926897871777069e+00 -7.982415171948992194e-01 2.813931710671518704e+00 -2.314082999134699781e-01 9.769498958377830222e-01 -6.872009003988455156e-01 4.203418050371508508e-01 7.576778645081469477e-02 2.546537593122494503e+00 1.280345125908865844e+00 2.019786284807656707e-01 1.643271159303249185e+00 7.927724773958395588e-01 6.743989035368854745e-01 1.449347804378716020e+00 -1.710626072563699029e-01 4.313349291190113899e-01 8.226154830931176054e-01 -3.832371425055233760e-01 7.980532224276380981e-01 8.545887674887168162e-01 -9.159091128896231782e-01 -2.943649380479635425e-01 -8.283489029211669186e-01 -7.831063335148573668e-01 1.320733349134536994e+00 -7.543748017638465253e-01 1.636718555963377453e+00 9.998702261090615107e-01 -1.435388717986595619e+00 -1.094419842908376378e-01 -1.290996767764861497e+00 -1.438020095477411386e+00 2.189598466332920434e+00 -2.421110073026074172e+00 2.490729647222374443e-01 -7.730226889812508162e-01 8.896112295142477588e-01 -7.746677946477966703e-01 -1.683387191436770625e+00 -6.515772611507006928e-01 3.553337139279515999e-01 -3.479067516868625254e-01 6.471165119993421699e-01 6.730692443700128091e-01 8.721502546531995081e-01 1.346849845685355485e+00 2.798585885895468056e-02 7.036909177365283652e-01 4.049052172755024381e-01 4.238684549253943223e-01 -1.386454978763383972e+00 -6.851121916701874426e-01 1.644137863444540049e+00 -7.252374646759485177e-02 -2.435998730615369090e-01 1.792400562351894377e+00 1.324247460495770357e+00 1.314291681127000233e+00 9.270318025713072396e-01 -4.753126700728045329e-01 -1.915966706279569887e-01 2.545172631658191853e-01 1.057031767101278996e+00 4.738130372852981664e-01 -1.345457198528714260e+00 -1.083473204407654045e+00 1.178920439176207591e+00 -2.321441408995304212e-01 1.453926194459983501e+00 -1.171359889933120346e+00 -1.797586809817030673e+00 -1.479986915140353854e-01 -2.575313792568225679e-01 -7.638429097706962434e-01 -6.219926290925457124e-01 4.844472571483348644e-01 -1.308995397167893593e+00 -1.702075222509911390e+00 -1.941127081819354006e+00 1.174859431372666130e+00 -6.381637460409662621e-01 -5.292768625178080333e-01 1.796171449478298210e-01 5.161308604612383499e-01 2.243966839608618091e+00 -8.947295313726155719e-01 1.457454748906172437e+00 -5.874816786108942868e-01 1.239410016787723334e+00 9.386043154711830594e-01 9.977249649071210369e-01 1.276268920241921734e+00 -1.265956816603209356e+00 2.578135463522484017e+00 -9.440697831004383200e-01 -7.506958171860680373e-01 3.494143515085416096e-01 -3.514637427263733183e-01 1.631866061210228036e+00 -5.837377468335128716e-01 -1.244777331150364263e+00 -4.789149439749986192e-01 -8.293097468672587791e-01 1.442543039383773262e+00 8.060172577555984041e-01 -3.400566848113704133e-01 -2.124844707805793931e+00 1.827989260483773526e+00 -1.021811511665762229e+00 -9.829084572434352296e-01 6.564556232665785807e-02 -1.250708305772827877e+00 -6.565077462633448491e-01 -1.414354945559622434e-01 -1.195582115133327905e+00 3.656399023050308644e-02 2.995485498713210126e-01 1.297465178009040432e-01 8.824484214460406317e-01 9.584139367374231444e-01 1.514751878718076039e+00 -1.361298338072255421e+00 -5.921819465525545167e-01 7.420681558574757641e-01 -4.629159717734030455e-01 1.582288729694783236e-01 -1.366431881520636216e+00 1.653361279913872162e+00 2.553287000805793405e-01 7.580809017843288811e-02 4.900762704696811078e-01 1.343731897660037089e-01 -1.070209488896783245e+00 -6.085401003794593811e-01 1.695066330560851542e-01 -9.996439376815309252e-01 1.197755850805658273e+00 1.514817760470747177e-01 -4.952316013567613640e-01 5.352086122904735621e-01 -5.704920921705909365e-01 -3.264309473878595491e-01 6.762319203347653962e-02 1.781710209084819807e+00 -1.536658881303312851e+00 2.830200643354909861e-05 3.655938243712986147e-01 7.304492209036944628e-01 9.506556983442399078e-02 -7.060687670281307060e-02 -1.550601543085670775e+00 2.304340624227927403e-01 -4.801413396154186053e-01 -3.329348059413085870e-01 1.224870052970296941e+00 -6.265343801327435402e-01 -7.653895660835239312e-01 9.670754866785608028e-01 1.509535631159883984e+00 -1.961337417805761651e+00 3.906269203348807229e-01 -1.880742188932300385e+00 -1.092280420850657158e-01 1.231162890287433420e+00 2.689270614245212743e-01 -9.714497087147089260e-01 3.529134579538104610e-01 -2.428248928702088708e-02 -5.702446924040163179e-01 -3.592291412321362842e-01 -1.761797712634196877e-01 2.556722577320604262e-01 3.259677813587686379e-01 4.114057530911581773e-01 1.440628256773538174e-01 -4.003784638195000412e-01 7.220097474640257973e-01 -2.057894273196461121e+00 2.772046442851633374e-01 -1.752616553466008087e+00 5.730172636154545057e-02 -1.381718528905109933e+00 -4.030261291537173829e-01 -1.425248621663582682e+00 -1.950533544948973574e-01 -5.464281227973571964e-02 2.644023328341068013e-01 -4.107184390497500281e-01 -1.128478151746246994e+00 -7.632951502520128606e-02 9.505159343419422591e-01 3.928190456739406589e-01 -4.007724486230308525e-01 -2.036469681681963628e+00 -5.185669525815044256e-01 8.203281305640361953e-01 7.636359778879800997e-01 -2.667426421177738316e+00 2.564642776672968694e+00 3.221670945611588288e-01 1.270628201200197371e-01 1.396030529941459930e+00 8.458346780966637113e-02 -1.580142045791424199e-01 7.786911577693250708e-01 -4.676128804215651802e-01 -1.869295970558855657e+00 -4.223451802055259163e-01 -1.277883498442608179e+00 -6.270669983246014434e-01 -1.830849340419966165e+00 9.026758422755274403e-01 -3.262999594479187859e-01 -3.787304851853712240e-01 -1.163030632914406198e-01 1.853501563995432644e+00 -2.294601019431099787e-01 1.723938897509125656e+00 1.243098540564556709e+00 6.987913762050601552e-01 -5.362453057774230203e-01 -3.452188063000540263e-01 -1.336267824761632639e+00 2.540231547541779711e-01 -1.551723115343132779e-02 -2.229614330855990978e-01 1.805685340927694726e+00 -1.040398146557315190e-01 -6.855009020838978007e-01 -5.860814666557063735e-01 -9.210682122877290878e-02 1.457540350052881628e+00 -1.193654911949586506e+00 1.351674217439397863e+00 2.131325266681115327e+00 1.412118388831013371e+00 4.522149228100609819e-01 -4.055741867946848767e-01 -2.453604106363035109e-01 3.829491300744861659e-01 6.052647109277170534e-01 8.444849516478586393e-01 1.048767638974270833e+00 5.310829291342685776e-01 -1.406148886865376646e+00 -7.040897880678459453e-01 7.090771301541044513e-01 -5.937827131482671383e-01 -9.269300362688410733e-01 -5.723342916993163360e-02 -4.462646370438990706e-01 1.516403174958783073e-01 -1.289923338564958000e+00 1.545881550257799164e+00 -2.265551666363981587e-01 -2.448173797746162617e+00 2.013686790393803550e-01 2.592630847663804694e+00 9.975811634965682240e-01 -5.473231815420042112e-01 -1.234923380915023072e+00 -1.104319193664750759e-01 8.231845998307915635e-02 -4.659594674218602295e-01 1.302739126578441597e+00 -6.222259145232071909e-01 4.723422761770243450e-01 -1.324021105905567763e+00 2.017102864124162398e+00 1.527251932158169845e-01 -2.157259167659972554e-01 5.080448476952038606e-01 -3.215397227209418340e-01 -1.183234852573868956e+00 -1.330008973070319511e+00 -1.663727812191986843e-01 1.513330834257956836e-01 -6.330734937825464037e-01 -5.277504539431639996e-01 9.208730371598401465e-01 -1.454590092754265429e+00 -6.887618570580636979e-01 8.818795599077792202e-01 -1.784373933589611383e+00 7.024500441673297013e-01 2.914985701915165706e+00 -1.603626139961386032e+00 4.268135989036349609e-01 6.965097864157933083e-01 -7.928809132807381754e-01 3.777935918968303719e-01 7.962141206311060260e-02 -7.654363741564955692e-01 -5.668558736419916366e-01 7.137934868992363846e-01 1.410522653520013714e+00 -6.833163610001304900e-01 -1.116193181592655570e+00 1.163493328779527269e+00 -2.082067900910454239e-01 -1.180147492204721704e+00 5.872711383093358328e-02 9.137796370079113994e-02 -1.156245924522766449e-01 3.554231923403972093e-01 -7.725736526004285398e-01 3.355196920257514370e-01 -7.148378865384735770e-01 -5.005457503517763973e-01 -3.327405617248349601e-01 -2.274662819963419735e-01 -2.649737953810666902e-01 1.891840553069359609e+00 6.794071835068928866e-01 6.262595563510313657e-01 5.584368894342858214e-01 7.405122658741075670e-01 1.737624080922498315e+00 -1.225924755357463924e+00 1.538908739559385452e+00 2.170418951516963069e-01 -2.032574565828026092e+00 -7.239283040896220441e-03 -4.131509489726007955e-01 -1.688633218226572419e+00 -8.167952938729263757e-01 -6.428540494808689942e-01 9.946144310030420321e-01 -5.409821405870102878e-02 -4.640049564329183918e-01 1.378895872426191493e+00 5.511323902529536856e-01 3.921236383103340883e-01 -1.451717366141558774e+00 8.905222614082285437e-01 1.224237661758879270e+00 -1.208027310662136422e+00 2.450879703389382769e+00 -7.762013820987787582e-01 -1.155341875499724447e+00 -1.702681696829111635e+00 -3.009307156115963444e+00 1.847584997751975169e-02 3.857418098577416465e-01 3.897492196101406958e-01 -6.117963229985271673e-02 -4.288582207006566005e-01 -8.778446339240296714e-01 2.378032849168537355e-01 -3.756737605227539970e-03 9.690657600034027208e-01 -5.210976264389950430e-01 1.207761461066022113e+00 -6.578244402541842950e-01 6.216031567860653695e-01 6.757403753490355269e-01 -8.270072557911141153e-01 8.521353960818485174e-01 1.501210374544578618e+00 4.134285464399063970e-01 -5.083244564062207038e-01 3.398789033854544561e-01 -1.401401416530612565e+00 -1.515547490494125737e+00 2.880645745631815746e-01 3.485877912100791010e-01 1.062813487550931413e+00 -2.393050735453388533e+00 1.875690450115591990e+00 -9.036519778720436546e-01 5.984585158382585979e-01 9.131510081167613091e-01 -9.455464437049714288e-01 4.558340389470135201e-01 1.576636723414924501e-01 6.365387652527982887e-01 -3.077156093238539447e-01 6.693681508952943338e-01 -1.078045510330771561e+00 1.681116615320664698e+00 4.073687197264487803e-01 3.539909956426838256e-01 -6.427992190971518749e-01 -1.354615896567730404e+00 3.876689668432202751e-01 6.393675357630107525e-01 -2.741478844541213600e-01 -5.413338276506224345e-01 -1.004248517909304139e+00 -5.146953341136718540e-01 -6.341533823510281387e-01 6.723423587836481197e-01 -2.060733491672225970e+00 1.904713110114071517e+00 9.466425010642187665e-02 -2.249897723345092970e+00 7.438180359573052236e-01 1.590729595054543699e+00 -6.662640918576807625e-01 -2.306507807416645406e+00 1.461100304935142535e+00 5.371026328974957131e-01 2.052511159713966471e+00 -3.430935032619412128e-01 7.882535647007645752e-01 3.608521205992996639e-01 -1.169402293189527153e+00 8.904118473522277810e-01 1.275285251596803282e-01 3.171572776660193660e-01 1.487257448076148569e-01 -1.136431942460825351e+00 -6.260776025783403309e-01 4.142265805126896794e-01 -4.734327510302887565e-01 6.587390027190136166e-02 -1.819779917031720817e-01 -5.947095768780430447e-01 -5.979909193228165609e-01 1.209274300139460356e+00 1.223502467515859893e+00 -1.073646057365936102e+00 1.124622358447311621e+00 -9.479423436272511605e-01 7.980397920005539991e-02 -1.675374673381979651e+00 -1.305800987825732395e+00 -1.473263741281587436e+00 9.493812231571036042e-01 1.381008727315031992e+00 -8.734166996680349238e-01 -3.657078538005542057e-01 1.762137214083245640e+00 -6.782687112148839681e-01 -6.276543643285092955e-01 6.292774970056234096e-01 7.541185445885592586e-02 -1.211997510085854657e+00 -3.862792739021138622e-01 -9.899231592263082469e-01 1.703779313475848767e+00 -8.329671575487572754e-01 7.530721801302944218e-01 1.053853471860117574e+00 -6.148141003765098533e-01 -5.151321933602303060e-01 1.362390298856612225e-01 4.624586084063345703e-01 2.086065553869702605e+00 1.276539129972261710e+00 5.107421265657549059e-01 4.032355617279836379e-01 1.606970795193322088e+00 9.074343771214428145e-01 -5.611548366839285151e-01 1.824219172763343610e-01 -6.994642819805594325e-01 -2.095639009714016510e-01 -1.711424692791339686e+00 -1.760277101327268334e-01 1.834801198918003529e-01 1.460381804241469128e+00 -2.380861772606670534e+00 -1.131490643645363336e+00 1.650419201195370278e-01 -2.063385530609220253e-01 9.528172194914219517e-01 -4.661838938848331670e-01 -1.040422293598530556e+00 -1.302577961054807387e+00 2.237231645151341874e-01 1.072657516747052453e+00 -1.808251647182422817e-01 -4.402985691690990966e-01 -4.037158656649545985e-01 -1.148172868441536876e+00 1.907580356173655733e+00 -1.531586581520015811e+00 1.237300812038472694e-03 1.398459729339123880e+00 1.866486873951901604e+00 -1.509519296184358150e-01 -2.669404116848166364e-01 1.037727390255511084e+00 -9.591598193512099746e-01 9.881123454744613621e-01 1.154936332734268545e+00 2.541371054008675912e-02 1.378304205645570546e+00 9.452637806273564980e-01 -7.743321151823081561e-01 1.542994239470939943e+00 -6.086970758534011594e-01 -3.108886201828514051e-01 4.410380706385234606e-01 1.755662930893128637e+00 -4.383047683300358432e-01 -1.091241204385541064e+00 -1.782071535122480288e-01 2.939744285255347367e-01 1.193269901314490955e+00 -1.292452641036708982e+00 -8.833007427577371784e-02 -4.168899574612958125e-01 -1.277280194308358707e+00 3.401905475955592228e-01 -1.196100553156824509e+00 1.075294457523115366e+00 3.397581203547166417e-01 -6.501410570492877072e-01 -1.088022289808776355e+00 -3.144329342480468581e-01 8.238845838170593128e-01 3.958618590263311976e-01 2.203711452774435919e+00 8.191660332709683745e-01 1.386966942057124008e+00 4.616021083123414415e-01 -1.793568424430550534e-01 -3.015978593648320494e-02 -2.758417754396316757e-01 1.521786647388161606e+00 -2.375926582689052324e+00 -3.145711441099248717e-01 8.920102145898350932e-01 6.791710721937732620e-01 -2.807988659099810991e-01 2.337603032353817945e+00 -1.700736941904007260e+00 1.415885442358805868e+00 8.891141738097910197e-02 3.913588220489077479e-02 2.254924574900191714e-01 1.005772883326681466e+00 3.963559667250859953e-01 -1.444153519512164419e+00 2.706920762070619824e-01 6.277795767859034592e-01 -8.514626343682252241e-02 -2.834856591204641396e-01 -1.864485599353008283e+00 5.063793783046353914e-02 -1.162235017435308881e+00 1.794865187179370603e+00 -2.190315724913165230e-02 4.069312395263638416e-01 9.815272813252788886e-01 5.210096744598579077e-01 2.819653084164317480e-01 -2.674431775557035706e-01 2.383440720131610457e-01 2.223695024257716646e-01 9.106657379208235037e-01 1.400780639583237841e-01 -8.789647333227633696e-01 1.840214834576783698e+00 1.153944501361541919e+00 2.213916497690531504e-01 -1.178180840648549027e-01 -5.782382010174941245e-02 -1.505897188553564581e+00 5.171184491474664080e-01 1.794127367155725628e+00 2.660358204680368654e-01 1.226710370102857439e+00 -1.617313206531962311e-01 -6.890394980854416263e-01 -3.895389354901674372e-01 5.305166610843133901e-01 -7.769818479269865463e-01 -8.102507074537054210e-01 -7.893016299680151449e-03 -1.523144251657352566e+00 1.039585247789978961e+00 -1.516271425588140431e+00 2.126136604831835086e+00 2.644334184319133030e+00 -6.701868506286957627e-01 -1.048100714993100091e+00 -2.611176445217128772e-01 -6.465749227846940839e-01 9.658994642099147931e-01 8.877946554264003198e-02 1.866913275798059546e+00 1.039267220139892034e+00 1.220478804011370988e+00 -6.083480053829910528e-01 2.121298579549405205e-01 -9.841611683016606715e-01 1.067003867847500453e+00 3.860844602970293082e-01 1.901902673245930986e-01 -2.219443560769658597e-01 3.463076722374585081e-01 5.801710929421514118e-01 1.120305532186689268e+00 2.336519316566192384e-01 -3.670268340462812251e-01 3.994167039652488094e-02 1.727789193444742688e+00 -6.983259459618197385e-01 1.177384362449624522e+00 -3.792024018005855091e-01 7.344690482749023364e-01 -1.705182451238015096e-01 1.591293208185524666e+00 9.589925653665370975e-02 -4.400080267827948255e-01 -1.938012123469135817e-01 6.332177711124702402e-01 1.567530815020323320e+00 -6.551337307617814965e-01 -6.041781765109260904e-01 2.475133007595831103e-01 -4.371666922462119076e-01 1.935668094141538842e-01 1.504992947619834709e+00 1.739030617161614112e+00 -6.036556604119787117e-01 -1.133252717087552819e-01 -8.989474147883104171e-01 8.164545514159311512e-01 2.477307673914934116e-01 3.231823964752202349e-01 3.639376550037427827e-02 8.510127835785608053e-01 8.562786253360336886e-02 -4.322658615129333914e-01 7.092038409030446688e-01 -6.708766774282504119e-01 3.204146621220326785e-01 3.714100319411535178e-01 2.366846367259835271e-01 6.688856157863251051e-01 6.461272936321636740e-02 -2.005130800556887305e+00 -1.421953876856915377e-01 -9.515540925948043904e-01 1.000979886432861621e+00 1.503500857761541458e-02 -1.659505445512099664e+00 -1.034376598979210582e-01 1.006102783800311151e+00 3.103910525478271731e-01 -1.864199393165979768e-01 2.968380355245183178e-01 6.810549838443257231e-01 9.255506585358950211e-01 -9.759182121062361936e-01 2.717475276496458259e-01 -1.305595790726262084e+00 -1.234069210634928249e+00 -2.642023991011349660e-01 -2.914347898180173480e-01 -4.210135592526720871e-01 3.079021727937375497e-01 1.361847945891439537e-01 1.441992499219705570e-01 1.139653413874584409e+00 7.218960285506764718e-01 -2.711870620849027524e+00 -1.224342067694512481e+00 -1.602853559087550783e+00 2.284917012696348684e-02 -9.326604394763013950e-01 1.211722968121110133e+00 -7.912912502040245211e-02 -3.778361343593291455e+00 2.375494668912526419e-01 -6.799449130040540190e-01 -4.757752471618161283e-01 -5.775048300685631242e-01 1.097401224682765131e+00 -3.396226361556515250e-01 -1.046758925230703297e-01 -2.496337955217622806e+00 8.652772309674575668e-01 5.734447974690032312e-01 6.167178727668379823e-01 -6.133193112388850565e-01 7.819971147212462226e-02 5.073896747288088038e-01 1.316671930202793162e+00 -7.725448785232386095e-01 5.297339090205066547e-01 -3.329647322634195494e-01 1.868538915194978500e+00 6.772941861434281785e-01 -1.170566128697173580e+00 -5.272370765674330717e-02 -7.916187591153124592e-02 2.130080682975013691e-03 -1.863788881383005913e+00 -7.701872989412595905e-01 -6.481715679444758349e-01 -7.351813324334782740e-01 -7.974454912043418275e-01 1.404425799670869335e+00 1.896244636902094383e-01 -1.823649555932411070e+00 7.320013572481636199e-01 1.726529796428194208e-01 3.333068035603702906e-01 9.378319367607612644e-01 -2.837987399902721086e-01 2.515219861461730488e-01 -4.351658121847087335e-01 1.784755015210379936e+00 -7.600078839632716798e-01 1.563162013726580035e+00 -1.166265338562036513e+00 -1.902917465989127477e+00 -9.817584891608650555e-01 -1.958404167079325520e+00 -2.171404349918180376e-01 -1.659760430804754661e+00 -1.116010479821529788e+00 4.497839593216029774e-01 -1.472512924831864245e+00 -1.484159546236091254e-01 -8.317462280100472727e-01 -8.604511387557125524e-01 1.513923746679226613e-02 1.564876099712470214e+00 3.872153077266748955e-01 1.730998100423618014e-01 3.378162519164093491e-01 8.108574829936320005e-02 -1.268786600347833859e+00 -3.703150662867763510e-01 1.298862777161768012e+00 -1.708843064211327534e-01 1.192478321705455757e+00 -5.032074956528100884e-01 7.483761305825527010e-01 1.158075769841508507e+00 6.300794305461970835e-01 1.355814683859031922e+00 1.658937730298847280e+00 1.329624792054092675e+00 6.124567186025007270e-01 -6.359918826408522685e-01 -3.307120125352388529e-01 2.218645700833648537e-01 1.012004569371959706e+00 4.722013992883126732e-01 -4.600452621467732706e-01 8.644566357620055985e-01 1.933853829007507796e+00 -1.280763238256214631e+00 -5.295866253390246053e-02 5.917144195912966698e-01 -6.329347534565773481e-01 -5.309410050047888019e-01 -1.359769035349706501e+00 -4.848791645213358370e-01 -2.045106437027925661e-01 8.663387988553079566e-01 1.665631360597362720e-01 8.662472535164893184e-02 -1.552316860453217817e+00 7.563351847761807800e-01 -1.688291686326168772e+00 -5.585862548177044085e-01 8.454136727001374529e-01 -1.572168686890761946e-01 -2.011108949113085687e-01 1.404279093426268332e-01 2.252032252147553593e-01 -3.274947964383469468e-01 -3.562774995458632965e-01 -1.944205271970954885e-01 9.726743180082162432e-01 6.599841414809970441e-02 -1.289627595619508682e+00 -5.619255960182024667e-01 2.880317591447469419e-02 4.337111772543589261e-01 -6.887791338613081793e-01 9.301967543921733084e-01 1.357007617459892623e+00 4.986915074876770437e-01 -8.850315076896722033e-01 3.712823512102983448e-01 1.080650241731466066e+00 -1.179245985840334354e+00 3.228719283410054208e-01 -1.672029806126089868e+00 -1.026611939156315545e+00 -7.259011882619530454e-01 1.583918193358729853e-01 -2.125133090018135884e-01 -1.286728804530044679e+00 1.263229322644879415e+00 1.016984136518027215e+00 -4.420479544070399780e-01 6.694083625115991865e-01 6.247088998099687568e-02 -9.779250752719487183e-03 -4.885473725005384273e-03 -3.715349462083002430e-01 -7.572863322047816981e-01 -8.663042104897333839e-01 -1.016122755303071390e+00 -1.076182525016313063e+00 8.196003441352466279e-01 -8.678682872089260678e-04 -1.465403966614939879e+00 -9.884796716469890221e-01 -4.995482653709226728e-01 -1.016345317861235609e+00 1.420399297544669703e-01 8.062455945771705712e-02 1.084097720015085448e-01 5.500938020283330232e-01 -1.365575869602301484e+00 8.139691183746500247e-01 1.282045835206984563e+00 -2.604071640855448733e-01 -3.401613965580209675e-01 8.683235036749332725e-01 -1.566173176913184362e+00 1.298560168661961126e-02 -1.115278334421901524e-01 1.581026708061578301e+00 -9.450462851506967743e-01 -1.392057216396192620e+00 -7.128780120994399061e-01 -1.361330913262402131e-01 -1.107992600447443410e+00 3.431460878213851012e-02 1.411111488955119508e+00 -7.939364599022594726e-01 -2.220020293394395217e-01 -1.064998361161761720e+00 1.773375156310029802e-02 1.043291352071002764e+00 1.411090190388291976e+00 1.326325849213951802e+00 -1.186675590111248235e+00 -1.576105508449819670e+00 3.351601896854323193e-01 1.928001369171561952e-01 -1.124092348520173035e+00 -5.603460398950287358e-01 7.059312708382151635e-01 2.721552051645863557e-01 1.457199099832508837e+00 -5.264526135592565437e-01 -4.857645160896348902e-01 -2.209377790150391929e-01 1.668274673919286188e+00 -8.840749480443270691e-01 2.020111445971600472e-01 -9.229840233020629725e-01 -3.763911913544292775e-01 7.677107832978020685e-01 -1.881813862309142937e-01 -7.530314520722415361e-01 -6.412412465194844424e-02 1.361258716564648807e+00 7.733570173704338302e-01 -1.806440793185409288e-01 1.024399166725496801e+00 -1.160752773986141184e+00 -1.751592719761672523e+00 2.539705506153473735e-02 -1.351558445777916839e+00 5.264437584372412271e-01 -8.152231965153398097e-01 -1.786500072812386708e-01 6.250917064556621439e-01 6.720498785435353728e-01 2.309884331029575133e+00 -1.359308421930268240e+00 6.357108693313008319e-01 1.877057185922587079e+00 -7.506588825951967525e-01 1.109584702276525059e+00 7.284380865208527067e-02 1.241963059616765008e+00 -1.698986552870522526e-01 3.279237286034056842e-01 5.164722505933428964e-01 -1.082200446583933218e+00 8.978100035068767859e-01 5.523654154134618466e-01 5.851357823308417361e-01 4.682247756386709869e-01 1.413516476368349206e+00 -2.150109159722616070e+00 -1.160848663689555194e+00 -2.087620897495922889e-01 -1.004807446087586653e+00 1.023705681028944214e+00 5.374949126079527906e-01 1.134458674389220878e+00 -9.304234337351530160e-01 9.381513813931917634e-01 1.200715863387918692e+00 3.982795670284022260e-01 5.097498401968409976e-01 4.252548177920499328e-01 -1.314374060609723394e+00 2.822397475065511196e-01 -7.025032762842811640e-02 8.852988421273574327e-01 2.240449659072753175e+00 2.601877489992391324e-01 -3.062602693457025516e-01 9.817831230351912186e-01 -1.240920475606695383e+00 -1.487515646588549512e+00 -2.489729385863788114e-01 1.520254565630280719e-01 -1.242167658697560073e+00 -1.287318615367740282e+00 2.966016909829492509e-01 -6.693956968656978868e-01 -2.177642946264987778e+00 -1.344360605958799249e-01 -9.015187403834954427e-01 -6.755895623421228624e-01 -2.496293181895905267e-01 4.430528782612402350e-01 -6.125348183816510250e-01 6.951866379967986953e-01 1.027476065828102220e-01 -7.383281294171388509e-02 2.049875427984778842e+00 2.950620625774899586e-01 -2.046841359886530931e-01 3.088470653706762992e-01 2.327279122800939709e-02 3.368521540159085115e-01 -2.876189509221632745e-02 -1.371070065235745927e+00 1.925348590747131494e+00 1.578158248995684021e+00 -2.755914900704165352e-02 -3.109090174458199463e-01 -5.496025721312143286e-01 2.967185119003377558e+00 6.757520486622217160e-01 -1.989839949253347784e-01 -3.620908454310950431e-01 1.381460431273963119e+00 -1.067113946701972876e-01 -4.049749073803117216e-01 -1.103703043447925136e+00 5.588553136199653215e-01 1.955767004630827977e+00 -1.301437580133767202e+00 7.629724827810241417e-02 -1.232658874005037930e+00 -5.702446058321586353e-01 2.167425744584989267e-01 1.382809340831911760e+00 -7.804887115416826726e-02 -2.075007096548932228e+00 -9.171958466771371610e-01 -6.718385233362162978e-01 1.018151937100361337e+00 8.609976997264928711e-01 8.965536047232293138e-01 -2.536145154321273409e+00 1.438938113998587953e+00 -2.359499928202521413e-01 -1.245349816502504536e+00 -2.471444237478770678e-01 -2.024077707629544864e+00 4.406515406567408366e-01 -1.763496134821010086e+00 -1.303772156852415522e-02 -1.889377743113088426e-01 -1.068077294064938121e+00 7.580637087407576802e-01 -1.345211706589463097e-01 -1.687788000985071868e+00 -1.326057598073009824e+00 -3.780544837589972645e-02 2.183984409628656476e-01 1.371578978099417201e+00 9.740856431565351192e-01 1.474006155905426052e+00 -6.985601080704366694e-01 -2.400211614855086162e-01 -1.479573133817590369e+00 8.309571963389910110e-01 7.436080696495128706e-01 -2.207423404675758205e-01 2.529933141473609814e-01 -7.277120408618350522e-01 -1.271867030247618935e+00 1.078320445748279566e+00 -4.072495078867828799e-01 -1.049814974156737524e+00 -1.979019605814632765e+00 -5.023431531791543447e-01 -2.186874221592313983e-01 -5.807341921802495338e-02 -5.101621691368309897e-01 -6.555993186712891219e-02 1.330412002055151532e+00 -4.245688030138781155e-01 4.259725488415218031e-01 -1.604044150695427273e+00 4.201150217722300351e-01 -2.835037371675962481e-01 7.066468830779731869e-01 -2.184162445305719569e-01 -2.312518181849058774e+00 -1.729771654083781973e+00 -1.419198138766388784e+00 1.152187527102521480e+00 1.006115870955792246e+00 -3.084568806450089795e-01 -5.042002948312732657e-01 -9.751605683673697511e-01 -5.330751808089152083e-02 -8.994529626394178745e-01 9.127198975156874949e-01 -6.352001470061429123e-01 9.429142715815872489e-01 -2.477315444389061871e-01 1.303154752531262561e+00 1.822790759285486673e-01 8.578782258513346914e-02 -1.510338929570340383e-01 -1.093414979017995226e+00 6.843812853547501796e-01 6.265677094774797506e-01 -7.638599950384714621e-01 1.220407269524710347e+00 -1.549224271509962891e+00 -2.075986938471409415e-01 -8.465540785945389890e-02 -1.309871064316438405e+00 9.689751424102334421e-02 -3.504500767198668321e-01 5.212427197619140529e-01 1.394984363413178219e+00 -1.215395391408377046e+00 7.113972921616883438e-01 1.515668528175357466e+00 -9.252535426158570164e-01 -2.408920791710255360e-01 9.812842958516600211e-02 -2.301698483706260401e-01 1.584618671574321014e-01 3.096700071275385741e-02 8.118514398858850400e-01 4.837352595798319888e-01 -4.378119197070325930e-01 4.160661984005183944e-01 -9.077991756822036962e-01 2.095854497070089639e+00 -6.222254450390805047e-01 6.777015845876376288e-01 -1.693357521957479683e+00 6.033720735115116751e-01 1.503968465458007941e-01 -1.303453849031731782e+00 1.384121436002600403e+00 -1.203153082830745318e-01 -1.021038681884646332e-01 1.073509150530531864e+00 -1.484097008841590126e+00 -7.318114845255434542e-01 5.050559279263961976e-01 5.125155935823989123e-02 1.246198889563163270e+00 1.619149278053304775e+00 -9.820862127836763600e-01 -1.027241054802066733e+00 7.129548276860646627e-01 1.284644998892540690e-01 -1.388969079623973091e+00 -7.521533129094409853e-01 -1.734775654215547025e+00 -4.735387960199744506e-01 -6.574756973864803733e-01 -8.575867793310484322e-01 1.437909119541896041e+00 -1.769972232843147086e+00 -1.615263424098240863e+00 5.916785262453758687e-01 -9.316220135388333379e-01 4.409872410467315373e-01 1.001093074946517225e+00 7.918254439445533699e-02 2.394290316016832953e+00 3.053160305316292011e-01 -1.352949114013916709e+00 4.544285552904237524e-01 -1.301125935423922186e+00 -1.409196694774625058e+00 -1.796893514853035445e-01 3.467970214473618529e-01 -7.193383232966907848e-01 -2.723469124453290480e-01 3.095065700696724709e-01 1.753833890206484947e+00 -1.344685485516936563e+00 -3.273451493694055081e+00 -6.655002908750823343e-01 -8.931286219404013238e-01 -9.978341173663546337e-01 -3.656439663127299400e-01 9.446730720069075327e-01 1.772522278172735888e+00 1.461646705239300903e-01 -7.261803868795102535e-01 -8.754641303290001675e-01 -4.007390782942192309e-01 3.597736121587514352e-02 8.550213882946281485e-01 -4.057162261774547862e-01 -6.526568533911943915e-01 -5.816354564645432879e-01 1.067263340098031366e+00 -1.967875983232768800e+00 -5.972524952527741293e-01 -3.872402405272205583e-01 9.617277729765145722e-01 9.046100091464280846e-01 6.067549369103061307e-01 -1.028545985166814392e+00 -1.674899903997778550e+00 1.936213717054648731e+00 -8.682708107695991107e-02 7.523819004965536239e-01 -1.633758741506983192e-01 -3.316268155012352947e-02 2.802784019261067017e-01 -1.038690360108923683e+00 7.194680289556542041e-01 2.334957929387440345e-01 -7.081368001326131534e-01 -9.958240935441876607e-01 6.183345780316781282e-01 -7.467512916919166743e-01 -2.422877454883273440e+00 -9.907164689481670061e-01 5.057335073427449146e-01 6.800549344736205315e-01 1.327358325900497918e-02 1.729326540301203696e+00 -1.590739502788931947e+00 -8.832890170255652817e-01 3.631930051884929012e-01 -1.327683832640119688e+00 -1.021318236589767947e+00 5.356245193529793891e-01 3.143001926909282373e-01 -1.616028565414141110e-02 -1.511267948689948570e-01 4.220614994768214223e-01 -6.084005962393838896e-02 -6.884409481725758395e-01 8.390043931348443174e-01 -1.026495211563467569e+00 -1.765763680967275262e-01 6.834932745930600850e-01 8.012529966660534297e-01 -1.185368467046634011e+00 7.450255330219569538e-01 -5.295710586582053070e-01 4.273146512777593053e-01 -1.266659231797141683e+00 -5.511002571659214810e-01 3.344930091166215536e-01 -1.357865949286606977e+00 1.629789662250612503e-01 -2.067635760710410109e-01 3.956400719214835104e-02 7.842103237765863932e-01 9.198428767649079185e-02 4.793405069570242510e-02 -2.183517746407272545e-02 -1.459319654838699409e-01 -2.407633349115046173e-01 -4.193675500434674297e-01 6.830091612592815720e-01 1.576740154440464003e+00 8.249175873445823148e-01 -5.213114923193437056e-01 -1.400776343422345027e+00 -8.706607278048600351e-01 3.269497973296904836e-01 -7.000601393923701066e-01 -3.701430412080535665e-02 1.059717579268321996e+00 4.978238027847740610e-01 1.423225548111955563e+00 6.623334373488514171e-01 3.688295411753206299e-01 2.571127898806845891e-01 1.827943209869295371e+00 7.369912205274901096e-01 3.103411612709638945e-01 -2.194405809949066199e+00 -7.560069358900737280e-01 -1.124946426662812859e+00 -1.069796097306224381e+00 4.237569867880254804e-01 1.935611152477256236e-01 -1.264108335456713750e+00 -2.673149990426800238e-01 9.077925356273296442e-01 8.143615239676202933e-01 3.708269189197735405e-01 4.080558225383809634e-01 -1.353371508350150743e-01 6.068404655850494489e-01 1.625066225422988397e+00 -2.166220931341507505e+00 -5.645001373912222897e-01 2.203245917800880638e-01 -2.069225844029594537e-03 -1.932695893569002399e+00 -3.209696152388789026e-01 -6.570646646647363420e-01 -1.146914381351822332e+00 1.521274263020929718e+00 1.244861036706675694e+00 -7.237734660735435366e-01 -7.056688210408152973e-01 -2.940055527231607568e-01 -6.625126444399816183e-02 -1.576232286212178868e-01 8.182976933216538074e-01 -7.280989643649710130e-02 -1.520538142993372421e+00 -3.025874271868131071e+00 -6.724371860723639127e-01 -9.562066113717768712e-01 -1.638075264036879808e-01 8.896656157187607938e-01 6.353597992889424839e-01 -9.419908817639633947e-01 -6.451020017818213104e-01 1.083113537148449268e+00 1.767802131870491733e-01 -1.663586512023688568e+00 8.641414834673064593e-01 -1.368039149376522712e+00 1.475610270163519200e+00 -9.110523751558317895e-02 -1.400769134184453035e+00 1.109682351107755371e+00 9.988923446299403652e-01 -3.449242969808625214e-01 -3.635624594459360148e-01 5.433721872938038766e-01 -1.295338734727406793e+00 1.257697144250717880e+00 -8.687369067209026463e-01 -6.576314586567083564e-01 1.562893653106551595e+00 1.746333197623587852e+00 -7.775047951924837220e-01 2.185717577504782960e-01 -1.213181531371385180e+00 -9.751497159556039851e-02 -2.628852158783348547e-01 -1.192398895662208469e+00 8.587469959191957880e-01 -8.086535890582698949e-01 -2.706092006419086315e-01 1.863512193725157251e-01 5.595187219863337336e-02 -7.771002485749717303e-01 1.277200554767743634e+00 9.057978979236166461e-01 -9.626004699113609453e-01 -2.950271321014449333e-01 1.171929837793168838e+00 -7.298013415939103021e-01 -4.036277471710239539e-02 -9.145582551806352711e-02 4.784325948008735230e-01 -7.617957763753377964e-01 -4.143650381265522736e-02 2.337374939849816258e+00 -7.214589140029379344e-01 -1.219578153334616166e+00 -1.517229947446032456e+00 -7.345491227699922909e-01 -5.171227045311846959e-01 1.852356602551432641e+00 6.837347920851608585e-01 3.537748708358429139e-01 4.514600468570474645e-02 -5.884351198422417273e-01 1.014899435104809955e+00 9.954743309347146019e-01 2.114955576795947145e+00 7.595237986797072072e-01 1.915524193615133486e-01 -9.232070530328002622e-01 -1.124540458826894129e+00 4.738796599494428663e-01 1.016376290783931768e+00 9.784651950102059015e-01 6.695790489971409354e-01 -1.829035273154361319e+00 -7.797369314008038010e-01 9.853263376133986062e-02 -3.205232761163386845e-01 1.935244270719558013e-01 -2.278725666492739110e-01 -2.465111970238957007e+00 -6.409848809440940043e-01 -2.147001832333669480e+00 -4.065705118389143280e+00 -1.621898459639475210e+00 -1.095426494091474856e+00 8.928048855034305120e-01 3.631706215836568163e-01 2.564542176748558222e-01 1.522899881478608775e-01 1.563827536703690513e-01 1.438078340822616319e+00 -1.994255051287255442e+00 8.254076064457150919e-01 -1.089053552923073376e+00 -5.921280350329459763e-01 1.916585617741470182e+00 1.975727533770812672e+00 2.179140734214420894e-01 -1.607546896519701507e+00 1.055572829341380414e+00 9.341905064556798033e-01 1.052207721414345487e+00 2.586899336724460957e-02 -1.604826867394376633e+00 -1.785434554135649499e-01 3.749790313681416465e-01 -1.214484400962103194e+00 1.563885851017439599e+00 -8.213659060439125748e-01 -1.860522484064775384e+00 -2.797850252029573936e-01 3.724528607543154540e-02 6.680322961749174393e-01 3.441949010071612691e-01 2.620902235098203636e+00 2.197228323276097794e-01 -3.743686055253163114e-01 -1.739318858484879771e+00 6.074631323932401239e-01 2.305606553735624953e+00 1.451782783669599119e+00 1.483357124218303236e+00 1.193084230095286635e+00 -9.760900728990001829e-01 -7.470896035621504838e-02 -9.144802685815878185e-01 -2.064872454381521116e-01 6.587937473550375955e-01 3.917795928124892524e-01 -5.405014687393834283e-01 -2.182767396036655247e-02 1.661384340006988536e+00 4.237763139743307428e-01 -5.320124353879362999e-01 9.404942616776844622e-01 -6.678553238489318700e-01 -2.240190420601205545e+00 -3.314579058795855127e-02 -9.487428611112000976e-01 1.110570485521181316e+00 -4.885264383037107860e-01 2.264196180634737932e+00 8.816233337631044220e-01 8.355955975977339412e-01 4.134329139187014057e-01 7.787542836441621041e-01 -1.097633796395879546e+00 -1.239131223849422536e+00 -7.034448838615532384e-01 -1.024861446352430400e-01 1.163283487524404136e-01 2.746614019354342240e+00 -1.000956651613451154e+00 -1.293384498809856842e+00 5.137321405052623913e-01 -5.894139935915044815e-01 8.806837198232749797e-01 2.059379113548552631e+00 -2.325410090150748843e+00 -1.783869756205967327e+00 1.196470448863998781e+00 1.171869222965205293e-01 1.524688310387371626e+00 -1.680462453289731206e+00 -1.464798651346091551e+00 -1.974531186409798078e-01 1.660674975598099623e+00 2.146821066204296358e+00 5.318770157878379701e-01 -1.107299957693200776e+00 3.252991934343631986e-01 -8.122336388856272738e-01 5.507334382021253916e-01 9.355090032221562435e-01 -1.038812602031834675e+00 3.020705126347305591e-01 -8.310713821431092718e-01 -2.088706741009038192e-01 -2.567419893437209999e-01 -8.115346424009064474e-01 1.154614816158989532e+00 -8.354542330742042999e-01 5.495718322017413282e-01 -6.974643011624397371e-01 1.367833239358929864e+00 4.775863193845421018e-01 3.879893338809407566e-01 9.424242997856302484e-01 1.696566639395892806e-01 3.468267249768539617e-01 7.119824340324399925e-01 -7.569201079507980046e-01 5.246954950831512754e-01 -8.269601877361333342e-01 -8.289577836032239189e-01 -3.260386637999140302e-01 1.670469108999188546e+00 -8.678101901141296315e-01 1.389702221711827335e+00 -3.360687606443905073e-01 -3.000438080434791321e-01 -5.468410723475382040e-01 -2.946134967058280929e-01 -9.703875322300894446e-01 -1.006915206967071930e+00 -2.508932385071259707e-01 1.603073384471161988e+00 -9.720543615442456264e-01 1.804286190325025685e-01 -9.880451459329249175e-01 -6.310757439946322878e-01 -8.905882329953504484e-02 6.950743575155678977e-01 -8.602187141992568842e-01 -1.357241584512622445e+00 2.519489156623911374e-01 1.236651160378980374e-01 3.928254236640576491e-01 6.274460178785019604e-01 -2.390834028767007402e-01 7.134074631421941093e-02 -2.784653095178984961e-01 -2.362159495715843605e+00 -2.758788544600442316e-01 -9.818037844854869967e-01 -4.022221165903009932e-01 -1.917129132566624747e-02 -1.939730070500082226e-01 9.951343481773102795e-01 -5.381211675225792135e-01 -2.814960832102718080e-01 8.681910604413686228e-01 4.550586957347635408e-01 -8.116604457411806806e-01 -9.166553690947049082e-01 -2.389102250487141199e-01 2.039594633472111354e-02 -9.798459975438587044e-01 -7.268499135360987351e-01 -2.266083526962311967e-01 -6.528854822187836193e-01 -6.672489196326222283e-01 -2.306899103791331118e+00 -4.451522286237810655e-01 6.160453452236405204e-03 7.760868758745190776e-01 1.395072919900450348e+00 5.210149962476570001e-02 1.073103513279142884e+00 -2.198583530252171681e-01 4.529615095418872972e-01 -9.044572382199761451e-01 1.114638445198038896e+00 7.291562937229161268e-01 4.441603380852088834e-01 8.934105037884703115e-01 -5.969565242657923765e-01 1.505392306498861965e-01 -7.033325014389588681e-01 -7.238978332740101385e-01 1.391807127281424195e-01 1.078243452858928253e-01 -3.267735765199811793e-01 6.035132008829202643e-01 7.379237025525392513e-01 -3.660051856509997092e-01 -1.892626020343176896e-01 -2.374384615021767342e+00 1.427933476450220063e+00 -5.912477803582564251e-01 9.015496332465934293e-01 1.226197783288921928e+00 -1.416184647772256722e-01 -1.240774742722632551e+00 8.700041046465678551e-01 -1.686052693060423380e+00 -8.851514205381177947e-01 -1.027046543908875620e+00 -1.108810262636398924e+00 2.826189702107968493e-01 1.222480806623565952e+00 9.489544500236919422e-01 -1.216664197281376758e+00 -1.518379893112639323e+00 1.273114275652424077e+00 -6.764805924407397697e-01 -1.201731185917013223e+00 5.726377972472055378e-01 2.149824801209307079e+00 9.302448087230792695e-02 2.327736366333411355e-01 1.065835320702727129e+00 -3.898941930995545868e-01 -5.545963124363094687e-01 -1.831275163595603162e-01 1.578260654633002469e+00 -1.027374074463370146e+00 1.634379565424432634e+00 -2.608457537100108276e-02 -7.673242110324808574e-02 -7.890457349546693422e-01 -3.585398285950442410e-01 1.354567996662692897e+00 -9.601301938298824057e-01 -3.743005517631363688e-01 9.405236991923625334e-02 1.301848552080889510e-01 1.085364366689587579e+00 -1.395410371105510139e+00 -8.973346351871903659e-01 1.091081891655945713e+00 8.507445268789627368e-01 -5.293449907985313674e-01 -1.788904143961002280e+00 7.947591156209845575e-01 4.317222931919360573e-01 1.442743094869005371e-01 8.473912207099605354e-01 2.111057350505126440e+00 -5.867995189328477634e-01 -1.681249653088417562e+00 -3.314667595948869172e-01 9.001088853531251655e-01 -2.408676939419225338e+00 -4.188581480220956998e-01 -1.489981141455309910e+00 1.283001824750137632e-01 -1.519999427605946751e+00 1.607809904052604821e+00 -1.199624287801558831e+00 1.206534516106881227e+00 -1.355775670017465295e-01 -7.356712273690326764e-01 -1.012328881646285428e+00 -6.684564060797653084e-01 2.605217042786719395e-01 4.446531812800825212e-01 1.293936948055715019e-01 3.028621713791367909e-01 -1.030956652098137472e+00 7.329081583715157944e-01 2.938746865453947810e-01 -2.075636813245183454e+00 8.167001696852497217e-01 2.406219748300853778e-01 1.071762671613793572e+00 1.044172627379263085e+00 -5.161305348889472233e-01 9.978770025875812744e-01 8.162713855093616244e-01 -4.313306287689225305e-01 2.304075474461439454e-01 2.542651749772422698e-01 1.159349022615790981e+00 1.784070538530233840e-01 2.227669753079184467e-01 5.238005000183405535e-01 -1.277157110459974154e+00 -7.245202011324056723e-01 -2.217239661150327279e-01 -9.552582107941292033e-01 1.495147200224594464e+00 8.843418572883211815e-03 7.891975917520721584e-01 -6.693392714208572514e-01 1.501838001097029474e-01 2.818900053776703718e+00 5.725497700597782513e-01 1.717858312683550270e+00 -8.986635497277036810e-01 5.574542035412927143e-01 1.561705486220113626e+00 2.150102936469655002e-01 7.207320552721799833e-01 3.828941116740008366e-01 -1.455311373993558588e+00 8.370829262361235701e-01 1.102842610021837144e+00 -1.163359706518887426e+00 1.195060219686916891e+00 -1.107895833294497034e+00 1.648576438918347986e-01 -5.692384728452390963e-01 8.638045839333318154e-01 2.375355665867406874e+00 -2.736791399233367006e-01 -1.534559660654700952e+00 4.559349371177089383e-01 3.562484263132419393e-01 -1.456095699751754902e+00 3.610593674393816621e-01 -7.668106493524986522e-01 1.373369283905433225e+00 5.096884806367638077e-02 -1.386349678542651453e+00 -3.584914259549494830e-01 -4.127943454050245209e-01 1.282508790700296997e+00 2.029854415893183717e+00 5.756300571284328482e-01 3.329091798693455839e+00 1.393468809979515610e+00 -1.156988737796100120e+00 1.375761336796347933e+00 -4.633642761401960408e-01 2.320591331298387239e+00 -3.133379758547416571e-01 2.646931191584834253e-01 -7.136393484841916379e-01 8.277861862053197406e-01 -1.044272121787620078e+00 2.764704639602789671e-01 -7.141118967716805210e-01 1.876306408944938275e-01 -5.377098982566105856e-02 -8.892827885722472958e-01 1.913010950035142210e-01 -8.706656116703932746e-02 -1.288092727903251911e+00 6.184486082709039767e-01 -8.439773420826616190e-01 -9.751930217850783844e-01 3.352661412082911241e-01 1.901586535553388524e+00 1.056234004110749858e+00 1.370541107286394056e-01 8.132910785996469993e-01 1.211244166858693738e-01 1.317333225060778545e+00 -9.287430217936598620e-01 -8.379176395233500774e-01 -1.717227030909494398e-02 -3.866381161548435030e-01 3.925613291432485108e-02 -8.726638470879971576e-01 -1.627667708272179548e+00 1.192325959675610392e+00 -2.757695200407034863e-01 -9.845972307372899968e-01 -6.349114238777002484e-02 -1.403124475270155935e+00 -3.205937767803989091e-01 2.022045280699945879e-01 -2.688222318945362455e-01 -1.479027852707506252e-01 -1.682715419029207737e+00 8.133026455814029720e-01 -7.272667910837334049e-02 -2.662582807292386833e-01 3.166300420206428878e+00 -4.082481785346438463e-01 -1.182614571926443592e-02 1.401808339745427068e+00 1.372745654731279741e+00 3.022497672580542472e-01 -7.617901044377334285e-01 -7.890035964309611849e-01 -1.199444790778398107e-01 3.009908738367625403e-01 1.241680827824878541e+00 -2.166511807809061718e-01 4.559803368929233880e-01 1.140209300818164184e+00 -8.056525225922339661e-01 -1.637728017089507548e-01 7.520191106016560489e-02 -8.985092690634663981e-01 -3.791434705179532738e-01 1.235276533994437598e+00 7.277635881584374467e-01 5.352043843693848890e-01 -6.307587664201526056e-01 -1.492359794751405566e-01 9.194736027412301338e-01 2.013203195381366994e-01 -1.626230560035547557e-01 3.604605899189908813e-01 -3.051478011782437494e-01 -1.659172018641938084e+00 -1.584960373203875728e+00 -6.584007619772381803e-01 1.515401770108286250e+00 -9.348633340705475581e-01 6.695805958727253371e-01 8.884972562689725795e-01 -1.096845375991153837e+00 -7.045449790529688394e-02 -2.243308134976449986e-01 8.383386698392102376e-01 -5.123571014861432182e-01 -3.269065727830860468e-01 -1.128191338984445125e+00 -2.195558194374820804e+00 4.461403328918779332e-01 3.625147350887708009e-01 6.865380117670714932e-02 -1.682549161115200198e-01 6.204038064403467612e-01 -3.491188939038223360e-01 2.489977795594946752e-01 -1.086130985967238560e+00 6.554681105391317597e-02 1.220037090464217044e+00 -1.093352691668321608e+00 1.450078768481613434e+00 1.348722016088538256e+00 3.326001143005170076e-03 -5.758723585716195477e-03 4.097518106872140020e-01 8.131343793278049681e-01 1.762628115712802757e+00 -4.194616634361662544e-01 -9.206154145792501131e-01 -1.173497484230976884e+00 -8.982619479436129151e-01 8.060780451025683080e-01 -1.279393400076397902e-01 -4.107657922699625014e-02 -1.265524143110169641e-01 -4.128543009179789780e-01 1.812302747133916203e-01 4.734587202617009799e-02 -4.288511737128080648e-01 -5.561804465203601389e-02 -7.963725013202054281e-01 -3.700428891046376179e-01 -7.362847984626013087e-01 -1.055507481483067389e+00 7.951644238250490382e-01 -8.045736744248378480e-01 -3.962944781217901391e-01 2.532919133673238177e-01 1.743358771966003751e+00 -1.327059719667289084e+00 -6.474644517756117379e-01 -9.224537878896520438e-01 -9.590295976855574001e-01 -2.291114721592658054e-01 2.626491820700877500e-01 1.018012433764431818e-01 -1.883933131182990162e-01 -7.770793365338989345e-01 1.308272851180954377e-01 1.201715884783605137e-02 -1.051196211698580241e+00 -6.674804163143254199e-01 -4.349005045806906278e-01 1.188448450283771662e-01 1.857542105559075507e+00 1.472414124932776902e+00 -4.568419627828996243e-01 3.398589903327659534e-01 9.615879370604206722e-01 -5.437064726325739894e-01 7.392468692047138301e-01 -1.108317136448182527e+00 9.909865348771242921e-01 -1.306261158975202008e+00 -6.488513396308771553e-01 -3.258016777636345562e-01 -2.060409011336059304e-01 -1.402308347214881845e+00 5.808294931699665709e-01 1.931650097355211759e+00 4.235935513626470361e-01 5.479858410545993541e-01 -1.712025264277044156e+00 -9.770924931494513466e-01 2.258119810453997900e+00 -2.373917261533204925e+00 7.715998350400570249e-01 9.850425703897700558e-01 4.790673072008671540e-01 -9.421558294982924631e-01 1.341630950889877605e+00 4.848276060178376839e-02 -9.108754316148326424e-01 1.307058992138319109e+00 -9.605003808347593042e-01 9.714498886764953989e-01 -8.643675981459374158e-02 2.515178481242191788e-01 -4.654754824164465954e-01 1.551146113536401083e+00 6.646685280125852469e-01 -4.103148851945604414e-01 -1.408286754486218484e-01 -3.341425790914007155e-01 1.330484650629298049e-01 -7.478801257812429937e-02 2.823159816530953960e-03 -6.036034709199961101e-01 1.783371436057086534e-01 3.567709109397737555e-01 -2.277922879426109937e+00 -8.123980484837457494e-01 -8.048835799072532327e-01 6.056573767139309394e-01 8.484492280157243105e-01 3.842533122908205478e-01 4.176964675256823467e-01 4.536627666268836512e-01 -2.200518394235941866e+00 2.876905449409086213e-01 -1.033195394701809544e+00 5.867176415595566352e-01 -1.748071552134933038e+00 4.231992137867579551e-01 1.122674247404963799e+00 9.179787974905699866e-01 -2.529280430218921794e+00 -1.108114922705733862e+00 -7.999237878560420123e-01 8.095947100597340393e-03 1.728026581170985176e+00 -8.707854249169141303e-01 7.645345034015255115e-01 1.044446078475811945e-01 4.276085658563207881e-01 1.078512885871641735e+00 -1.825356603706459746e-01 6.361714156122232344e-01 6.192459280060126359e-01 -3.428271039092272154e-01 5.163223498111717547e-01 -1.296299030226300220e+00 9.017891535904938305e-01 -1.784001819555820711e+00 -5.613153892883893104e-01 2.972184325347294598e-01 -1.828286026288538535e+00 -5.407265739626661016e-01 2.267218015943817944e-01 1.115125348515410703e-01 -1.140838905507293388e+00 2.042580944897823270e-01 6.528974226911793410e-01 1.794102370702886917e-01 9.104679794422193551e-01 8.722902368032435794e-01 9.113105030182100386e-01 7.132816803834196584e-01 1.287422725970890636e-01 -1.346274520338945013e+00 -1.470736335175777842e+00 9.556994241088307973e-01 7.521883197773110430e-01 -6.040947927915233384e-01 -1.618063949672732704e+00 -1.363172947011365821e+00 6.757776937254430516e-01 2.406727965111229994e-01 2.142876614833498228e-01 -5.669143149644586543e-01 2.928227220965644584e-01 -1.085984034083175009e+00 8.894339126630961267e-01 2.684058914405158119e-02 2.238390618597116966e-01 -3.187560787958876318e-01 4.890687872101269207e-01 -1.231746266360633557e+00 -2.503925675563990261e+00 -4.631063141514662473e-01 6.195699999423516235e-01 5.838628409286051868e-01 2.694541209380352242e-01 -4.228225414275083027e-01 6.377904070902397082e-01 -8.603447121222413951e-01 7.010192170950566570e-01 -5.130263363564780549e-02 -1.345040296906876875e+00 -8.933342628496671045e-01 -3.028246102882453883e+00 -1.455681545490556283e+00 -1.118876650428626690e-01 3.934380417649627759e-01 -5.061746167946912234e-01 -1.229609517264756535e+00 -1.294500799832274840e+00 4.778970668658950038e-01 4.068081596647828979e-01 -3.146873170383329699e-01 -5.488461664021019454e-02 2.989691576855050825e-01 1.006257705484029374e+00 -3.470451236081726898e-01 2.226752515069185534e-01 1.758342302221162501e-01 1.794699682227252069e+00 1.015314102764987680e+00 2.919342433872126885e-01 -1.218912711951349426e+00 -1.510549176152984563e+00 2.668242822697100558e-01 -6.476316892272392378e-01 1.879246673049887739e-01 -2.188244018945162961e-01 8.094345841255002894e-01 -7.675572444562874797e-01 4.914691791202988602e-01 1.303299891695506085e+00 8.332893989688829883e-01 -2.440106332708312509e-01 2.389269902811043747e-02 -7.731868368586852780e-01 8.990870192775192171e-01 -1.488333745656334584e+00 -2.165167889908715448e+00 -5.310019380681413326e-01 1.068277539871941573e-01 -2.043250345481129049e+00 2.834822444263825347e-01 1.559746730375039192e+00 4.367934856280557554e-01 5.075125681894555596e-01 -8.656595183302260091e-03 5.800021221926348648e-03 8.972954726043296247e-01 -1.522981416336008365e-01 9.751500938166697274e-01 -7.286980225419577017e-01 1.508996203893071819e-01 -1.268444870095154497e+00 -8.377273895883222687e-01 8.808618315855277769e-01 1.103854585065482841e+00 1.168128705417348367e+00 4.441125391766940211e-01 -4.170415410131994571e-02 1.063637972614949190e+00 -6.638430250582361136e-01 1.465874751515036767e+00 -3.674351217173564277e-01 -2.319707734550091605e-01 -1.246522302514422531e+00 1.351748063988342796e+00 1.414764826494081529e+00 1.269985953541046708e+00 -1.392724001206870621e-01 2.405550802929395271e+00 -3.696201012438427025e-01 1.097409551309791009e+00 -8.736784941134059235e-01 -6.895630500627192294e-01 4.720714770913895242e-01 -1.477158662108110754e+00 -4.885361320072600377e-01 1.015370016671202524e+00 6.697426602059081135e-01 -2.017151268115858542e+00 -1.370420387255844252e+00 -7.892046872138228641e-01 1.521632326611529473e+00 3.076568295454383262e-01 -4.207836242263576221e-01 -2.580575966207618865e-01 5.949970430783696473e-01 1.264660940989509597e-01 -1.122951066993790104e+00 1.279057511206924902e+00 5.054184640693553110e-01 -2.368009112639430924e-01 -6.694523690708140684e-01 -2.748768882695548088e-01 1.798096086817075889e+00 -9.152323994766173865e-01 -4.825458128622437948e-01 2.778994464626095562e-01 1.478590164176718291e+00 7.323778152586094548e-01 3.102931500511487209e-02 8.853460109754980323e-01 -4.598846191191855448e-01 -1.376139106758409170e-01 -2.353603005269709669e+00 -5.157869875848068997e-01 7.869746592880165759e-01 1.214613595935087442e+00 5.626503059565794995e-01 -1.544351365410782662e-01 9.972274432202615779e-01 -3.085972320985781003e+00 -1.401056779459732837e+00 -1.441010160462638634e+00 1.101371773640698271e+00 6.115381229227528914e-01 1.356430504238026913e+00 -9.305562587072048197e-01 2.315984687243334061e+00 8.993821916739204170e-01 7.803131980968956993e-01 -1.413932821330475820e+00 1.778509646696272872e+00 -1.127944473762127808e+00 -2.344454864622704804e-01 2.338983872988795731e+00 -4.258420834516094544e-01 -1.741721403911879129e+00 -1.059167082464053111e+00 -1.422459134364467248e+00 3.673293130486662283e-01 1.371377816554028295e-01 -1.461864783570526516e+00 -1.030511135852028026e-01 -1.826264398158318203e+00 -2.066090192515437352e+00 1.300359185607940615e+00 2.821372924329768050e-01 -8.194792197899288810e-01 -1.385174428297956339e+00 -3.054011274856834879e-01 -1.709366658578949649e-01 4.119242839632775710e-01 -1.738662857561862063e-01 3.367243734252706733e-01 -3.147435964615266646e-01 -1.407643965447699097e+00 8.853133839457451026e-01 2.464477892613565313e+00 8.689890629650678378e-01 2.992244467831191995e-02 -1.517686867151933017e+00 1.462489665002894457e+00 -1.171105270751104266e+00 -1.595743348708383857e+00 -3.514703325641023168e-01 3.749013485008681479e-01 -7.575101113042693735e-01 -4.334701971715528290e-01 6.761748606340273193e-01 8.995825778797045258e-01 1.142136052797164680e+00 -4.130484641128236434e-01 -1.830463217572475765e+00 2.664752364518250261e-01 -5.982071045452296704e-02 8.034901825552090981e-01 -7.877193723637500034e-01 -6.284228471821573514e-01 6.317650748754611856e-01 -1.259126890630234863e+00 -1.531426598664248073e-01 -2.773583870426372111e-01 -1.116151028717476068e+00 1.085986278506238412e+00 -7.275466652200285322e-01 -4.703665314729910674e-01 1.138980079377977406e+00 1.531678367470362456e+00 -4.308626206231669920e-01 2.598268430384110816e-01 1.378911161948635167e+00 -2.462913890746373458e+00 1.033929300762411962e+00 -3.308217917191803581e-01 -2.694741481482501588e-01 3.969445433638589538e-02 -1.196744645334717028e+00 -4.772253384165181522e-01 1.752578164632010216e+00 -1.842725538664655993e-01 1.045052661018275542e+00 6.503578941137262426e-01 -1.811168958753344604e+00 -1.127012991504928868e-01 -1.229507788387902201e+00 5.119949142899100636e-01 6.618460218253425786e-01 3.270064487951970245e-01 -9.436289574648958067e-02 7.844935118145895947e-01 2.259575754294527172e+00 -3.266586373215616956e-01 -2.182342633743372950e-01 -4.591085836269492293e-01 -4.154597474052665329e-01 2.823120492394899816e+00 1.975929152332487559e+00 -2.795533283194573948e-01 5.253596377632950842e-01 -1.052723160669362334e+00 1.739113905035280849e+00 -3.250244487055166109e-01 1.495295236042971876e+00 -3.552662189436747164e-01 -2.735181129566953140e-01 6.870576584031082845e-01 -1.210748127294824172e+00 -1.702067443846303263e+00 -1.441879618064775270e+00 7.395849801965213022e-01 9.760779330131048592e-01 8.698204310325275967e-01 -3.616791596559106869e-01 2.250779930197056578e-01 -1.320081571204619664e+00 2.231923561008593015e+00 5.313656099909935121e-02 5.448898305818481447e-01 -1.168009384962351849e+00 -1.618245840209826536e+00 5.891910528331744112e-01 1.803172169939050384e+00 7.468260157428511237e-01 2.998095997899000720e-01 5.909105034452479810e-01 8.102415967172096334e-01 -1.054498002826768976e+00 -4.061969701748692763e-01 -1.538439383308613406e+00 -5.311136431923555445e-01 7.618719444053154710e-01 -1.799272471337182822e+00 -2.273440168426394126e-01 6.633063572127229079e-01 2.944771316915022474e-01 4.790316209039959250e-01 2.711761131692424012e-02 6.403565655950996804e-01 1.639049885839420240e+00 -9.507266773480672617e-01 -3.756058063120054240e-05 6.385747917493593551e-02 1.668238326623219026e+00 -4.052718092229535829e-01 -6.097914909457237131e-01 7.150573372982734766e-01 -1.653966168544686866e-01 2.230579881366129058e+00 8.811611499986663487e-01 4.809128529129529928e-01 -8.377526202805596345e-01 -2.049341468411327138e+00 2.710289598302006997e-01 -5.452361590024934479e-01 1.080719934288019157e+00 9.907550269493938799e-01 -6.038498111591144024e-01 2.331097519074989133e-01 9.966894038734440409e-02 1.436252679857936920e+00 -1.727090745721524545e-01 -7.721819189798837524e-01 -1.543355534741834845e+00 -9.179578323249361071e-01 2.053360847661240551e-01 1.374519536666141573e+00 1.321999628173520902e+00 4.083686193881647108e-01 -1.999163174590946834e+00 -3.235051865452431841e-02 1.850278749014323543e+00 6.194746195587507165e-01 9.289388199225948606e-01 -6.159954099704832986e-01 1.195208161733404495e+00 -2.666042523159247932e-02 -2.468972335648171312e-01 -6.405558098982522264e-01 4.369857573407849305e-01 -1.990890280597593653e-01 -7.367709449619206374e-01 -2.154912047616638071e-01 -1.129243415449252108e+00 5.712323545830948479e-01 1.327760814534056477e+00 2.604300674360238710e-01 -4.628831266868862482e-01 6.747541888703151303e-01 -3.309230581226665913e-01 -1.027804604754164686e+00 1.741525765417458294e+00 -2.364786803871315179e-01 1.495876613689530288e+00 8.134881771013189322e-01 -2.108801465275826348e-01 -7.392692120713770798e-01 1.276171217022440407e+00 -9.228690578307137127e-01 6.106942742301049165e-01 -1.025099676813948091e-01 -8.541120889459528076e-01 -7.640634061241252661e-01 -1.885740181313708685e+00 -1.095726931032960094e-01 3.003991869064305820e-01 -4.198877694357364132e-02 1.327297218485185892e+00 -7.621302427245586486e-01 6.165471286847261645e-01 1.432112937660358964e+00 -1.808031289257914787e-01 2.825834466695957836e-01 3.428964275437387799e-01 5.121624607144796837e-01 -1.280105712138638052e-01 -9.266809847591078730e-01 3.330424040608765401e-01 4.243711450105091543e-01 -1.245806864800658609e+00 -8.065022670262543825e-01 3.136318869042011848e-01 7.433260070646986462e-01 1.243540875845984967e-01 2.758388688274374112e-01 2.265492757633691054e-02 -7.843386303014991956e-01 1.400224922989667276e+00 6.226352008020847872e-01 -3.866312565625167341e-01 2.648376612226543969e-01 -2.289514840651872551e-01 -2.744100493351223080e-01 1.161169776823411492e+00 -1.646309398848080807e+00 -1.075591424567314824e+00 6.396198660419717408e-01 -2.849661545379502531e-02 1.457930547453710757e-01 4.475928378192862711e-01 4.439507855228049249e-01 3.284461497586795287e-01 1.477472314526775188e+00 -1.970572034381779414e+00 -3.086803191765668825e-03 -1.796928364943534140e-02 2.463084310223546680e+00 8.986375892270465071e-02 -1.088979102713359959e+00 1.023831896456390389e+00 2.700683807467599840e-01 8.055286886486544284e-02 -6.561325748590209894e-01 1.838368681262765869e-01 3.273935328789109311e-01 -9.026114983588712226e-01 1.272478419483664414e-01 -4.847557425672913700e-01 -2.195231183626905613e-01 -9.249861804643019214e-01 -7.265638659045710046e-01 1.087458215762153318e-01 -1.315448995737135418e-01 -2.840798897540925960e-01 -9.655888112529172895e-01 4.946517071645955554e-01 1.599426800974444784e+00 1.957304617758333976e+00 2.090320568783264665e+00 6.833228622598641611e-01 -2.638428598495218935e+00 7.258425152961350824e-01 -9.057749002130612848e-01 8.034524021517180925e-01 1.212247184315951465e+00 -1.397713601362640556e+00 -5.272422155019966805e-01 -3.394889207624847693e-01 3.445055808550567811e-01 3.473925923767640089e-01 -2.247761528110130413e-01 -1.619145623097176578e+00 -1.352160942465623350e-01 5.956969271816194844e-01 -7.072296628447272138e-02 7.367329955807230268e-01 -8.550527353909530281e-02 3.780078266769155149e-01 -2.592466087915431538e-01 -5.809347940092894902e-01 1.580211258245350248e+00 2.815806683313826220e-01 -3.844708678836970209e-03 1.812830605535767470e+00 -8.722991031889083535e-01 2.191904205998679078e+00 -2.239845044859623879e+00 9.989123481155984807e-01 -1.630744411445034903e+00 -1.313241584451534827e+00 -2.981863856736982066e-01 1.577589388543602533e+00 2.449471749196584280e+00 1.124638451017810459e+00 -3.095593328972817138e-01 -2.153208525338611568e-01 -2.638237384966426902e+00 6.048527867150379489e-01 -8.712346317556757258e-01 4.851817617368032326e-02 -2.918161066148403648e-01 -9.209412830756068535e-01 -1.514998809351115749e-01 1.350096382564285880e-01 -1.377530766225389058e+00 -3.361745684034408987e-01 1.819997072369113011e+00 1.039428368131678271e+00 6.276782076703812940e-01 2.009571150206410195e+00 -8.325029185612836669e-01 3.930845590692643721e-01 1.619319926195220416e-01 1.257210720270715898e+00 -1.143936195841965819e+00 1.409664987266868508e+00 5.260127626908406295e-01 -1.404587171325538897e+00 -5.560385761948392902e-02 6.065627875822899862e-01 -4.783471739953762958e-01 1.366004845738795215e+00 -4.053969615874201682e-01 7.834087894704875321e-01 6.835369399807529611e-02 -1.447700568966886925e+00 6.280644015889980114e-01 -8.150299521734984814e-03 -5.916672919500512995e-01 4.510084397703122971e-01 4.535187128629198372e-01 -6.247510364332388155e-01 3.527936495120767568e-01 -6.650273704328837354e-01 1.306459163932953693e-01 -3.358298230023830100e-01 4.568429068183419983e-01 -1.110753416329919530e+00 9.483424877451936130e-02 2.200374360095408655e+00 1.321248338367606856e-01 -9.017540984326336551e-01 8.933854543969745876e-01 9.027202308545212439e-01 -6.870444617179317648e-01 -1.728938402555916021e+00 2.686339706762619350e-01 -1.334688423475542729e+00 5.698991029678529552e-01 -1.453457009446364356e+00 9.077298317385333881e-01 -6.779431726473310604e-01 -3.572435134184006600e-01 5.337751503666237074e-01 -3.270787006790432105e-01 7.446493989034926875e-01 2.861087095518247136e-01 1.177265022062100375e+00 -2.150017555040506512e-01 1.622027613686445102e+00 -7.798064284815685587e-01 -8.483011722889316486e-01 -3.484502943465107583e-01 5.944100646916419262e-01 6.206583415674857829e-01 1.693241288482797202e+00 1.848336926932860891e-01 -5.972534408909963011e-01 1.850267150358109458e-01 8.857871659210141413e-01 -1.627010179207934781e+00 1.940899526185395907e-01 1.462450483165186110e+00 3.298324454636192837e-01 1.170813310856299916e+00 -1.552747711903989247e-01 5.126472940425031988e-01 -1.411679479382114411e-01 4.945240838296097174e-01 -4.452344949247633576e-01 -4.434478818352471374e-01 -1.364660252142662733e+00 -2.425619778948441940e+00 -1.256036560591723861e+00 3.907637169366309782e-01 -1.727073026752034224e+00 9.533141573944641234e-01 -1.876027039381355510e-01 -1.096131254836342633e-01 7.713819934532388789e-01 2.262318760319091404e-01 -1.767639523964194215e+00 8.534225892224198487e-03 7.514442292165736115e-01 -1.377871714299064410e+00 -5.954616944602656448e-01 -7.599810334679860668e-01 -8.145277781766695480e-01 -4.183798462656450612e-01 -1.274400795119226548e-01 -1.544342296566999506e-01 6.852843296731689904e-01 -1.307142172276479553e+00 -1.117479457204590076e+00 -1.858406301535949767e-01 1.245842593751424809e+00 -9.121866946173635693e-01 -5.900664080948779810e-01 -1.150386394857910305e-01 2.088282556636577025e-01 -1.804125532299211576e+00 8.427293574423797562e-01 -6.643382258715923028e-01 2.012300034665307713e+00 -1.498570357820845356e-01 -1.459432623557888498e+00 -2.308784491438140130e+00 6.125478249079545634e-01 -1.320014954988191436e+00 1.987518632284268616e+00 3.019439583868737120e-01 -2.896146617590613093e-01 9.185896438643307294e-01 -9.427190699706594623e-01 -1.682848621405482303e+00 4.159794446453627392e-01 -1.561247150958528396e+00 -2.667999901202141588e-01 2.776492695406267974e-01 -4.688909243516968250e-01 1.261195184603860486e+00 3.411788615932221935e-01 -1.140469812863204924e+00 -1.303893436131757344e+00 -1.824183116640210489e+00 -1.092944612876400656e+00 1.887389990746922153e-01 1.858661803043286209e+00 7.091268830106570720e-01 -9.993073344166091276e-01 -1.294688063682227996e+00 -1.590905524725669817e+00 -3.438826592867971765e-01 1.045659340816375904e+00 -5.159616260799646525e-01 8.790409024446480535e-01 6.744773909642183263e-01 -6.031131768579340857e-01 -8.996326245423855728e-01 9.177289465709751459e-01 9.788453750850187873e-01 -1.609072976661777843e-01 -6.349377700099099187e-01 -9.365384731256264361e-01 -4.653293171694606323e-01 -2.932840111922736456e-02 -1.306260159110628205e-01 -1.094325224585823042e+00 -2.093101320206779636e+00 -1.092791045679596534e-01 2.366743055248313965e+00 -1.740417248317424503e+00 -5.086263955849871232e-01 2.276900412982951760e-01 9.691782360948869579e-01 -2.134541342186465074e-01 4.292875157530985364e-01 -6.133726583059083692e-01 -1.890966801367414130e-01 -6.304197395626870426e-01 2.284275188823635394e-01 5.519768636416282348e-01 -1.705863981813960484e+00 -1.341853810859749752e+00 1.170817485035507310e+00 -8.445158146823436018e-01 -1.561154890485687785e+00 5.843055985216120268e-02 -2.162683345728474649e+00 -2.899651488049405645e-01 -6.065500238818712919e-01 1.579348457601641886e+00 -3.000449872924009775e-01 -8.657762440640134338e-01 -1.245152924356653923e-01 -1.232321026416203669e+00 -1.029372377181590137e+00 -4.369460790127910887e-01 1.275266655763988011e+00 1.346189294197302211e-01 -1.076878895675028314e-01 1.697079183131355515e-02 8.858026559617232509e-01 6.911968773913362840e-01 1.111718195227320516e+00 1.376415517035834091e+00 7.226234172942082312e-02 4.258169321135627516e-01 1.749536998464278348e+00 1.307848943868771485e+00 1.187617001201411338e+00 -2.198215196240550784e-01 -7.774567603086569578e-01 -5.505617257560995181e-01 1.271045510444218096e-01 -1.516751076487291294e-01 -7.516131122689826416e-01 1.057084157239314592e+00 -7.950222427024761229e-01 1.198004952707973692e+00 4.869647925083059881e-01 -2.656814614271825747e-01 -1.640777512485212197e+00 -7.754143531015758040e-01 -7.207351895436994171e-01 2.622020264340519713e+00 6.744044931416895983e-01 -1.328524205737452724e-01 1.594959796743659508e+00 4.707834193675468071e-01 -1.011389609783694521e+00 -6.973406495060060495e-01 1.368251605298754781e-01 1.948546718283333590e+00 -6.275454116047562980e-01 -1.140908239135716595e+00 3.507828934585175973e-01 5.200864114937518989e-01 -3.587920244824989169e-01 8.060701170710630192e-01 -1.014848302852621842e+00 3.189595176377711283e+00 1.240991339547578010e+00 -4.168338884353270379e-01 -8.058131094549296491e-02 1.706801010838182808e+00 8.397280266191701203e-01 -4.850060277920563712e-01 -1.043203627667867173e-01 -3.286089861952747881e-01 1.196025487934026854e+00 6.202784313193258070e-01 -2.955526275530921398e-01 9.118929031241205241e-01 -1.046797395870048497e+00 1.339817065681227604e+00 5.793457835533716294e-01 1.624711765953556486e-01 -5.578573940704242284e-01 -1.834246464913351360e-01 1.467340592585403503e+00 2.531703622714204904e+00 6.444797614047643730e-01 -7.439574381747385834e-01 -9.033330023360410799e-01 1.472995297185961894e+00 1.149886416056329130e+00 -1.625398340099506733e-01 -1.516014167589741224e-01 9.871131665738044347e-01 -1.668237308292409793e+00 -1.019179231713589706e+00 6.142841924583953839e-01 -1.358447602190959724e+00 -7.967347015290930645e-02 -1.891875003414472955e-01 -8.930014329325158817e-01 -8.739230535231972130e-01 9.158295180039568439e-01 8.608373992774066841e-02 -2.498985891583200836e-01 -5.458663113263227951e-01 7.285066628581173820e-01 -1.847041563173913881e+00 -5.271235033296406414e-01 1.211105772713055417e+00 5.137220118418569514e-01 7.299813373204793177e-01 2.886964317221036858e+00 -5.748412611751532175e-01 -6.165161667132941226e-01 -5.330543458718720595e-01 1.904184332494859966e+00 -2.896094190328531992e-01 -1.206897405824503000e+00 2.891894060239363906e-01 -8.812548330689002896e-01 -4.848720771777261240e-01 -1.057080857349418146e+00 -1.712982772247427565e+00 1.899173246713110830e+00 6.780195727756544999e-01 1.177361669486914897e+00 4.805164814074817242e-02 -4.563110174686669795e-01 -8.743211684514606841e-01 1.505993529583591339e+00 -1.585229104000050460e-01 1.352685535175475851e+00 1.026789305916493422e+00 6.458873034160024229e-01 -1.306874333070521810e-01 8.770371866519982573e-01 -7.506675894108298941e-01 1.033883349639308724e+00 9.360634026412426589e-01 -5.632699623554836277e-02 -7.794977343929140323e-01 5.022617723598657991e-01 7.125851874739070890e-01 1.109941585937380681e+00 -2.015887496294010539e+00 3.004936054842510806e-01 1.846783858674446999e-01 -1.524681997628356767e+00 9.327805565285414158e-01 1.382022467430493951e+00 -5.437251760778116783e-01 -1.448670276774603582e+00 -4.268438639606386142e-01 -1.006382404804564867e+00 1.200244503019459869e-01 -9.392371764854811067e-01 2.130503980586549717e-01 -8.602748996955977834e-01 8.390112377338774241e-01 1.973408871594557912e+00 -8.636024287812598121e-01 1.054021565152452267e+00 -9.543666763523368790e-02 -3.983695264588788532e-01 -5.902868643522909409e-01 -5.197988091547698364e-01 -8.312995741606009348e-02 4.326265261135732176e-01 -1.182878315536765257e+00 4.590080266733773229e+00 3.528769366911572170e-01 1.203729503123772249e+00 -9.272755606257280236e-01 -5.868724926592430169e-01 -1.322104709909581732e-01 3.710182378284061777e-02 6.979919724333200071e-01 -2.944081125150504463e-01 -1.225107343293658363e-01 9.576150359130572443e-02 3.621066650450373015e-01 -1.085609447085950752e+00 2.157782137922474863e+00 4.201410634061487626e-01 -4.701847406417768160e-02 5.172113724044408167e-01 -1.292146533640849304e+00 1.714344756860975150e-01 -1.068444565916139677e+00 -1.551547459618560332e+00 -8.689224380444594553e-01 9.088441550536253966e-02 1.105953420364875983e+00 -2.238920483409093387e-01 4.467019574947567011e-03 1.138591572810719432e+00 2.352719006239624377e+00 8.259958428821891907e-01 -1.693463649179095309e+00 3.420980176246907201e-01 -3.295023660419071909e-01 -6.316443921833807540e-01 7.581359283236034363e-01 6.610335888591400977e-01 -1.067845297061830401e+00 -1.671548979317436956e+00 -1.632643260153581466e-01 -9.185247952172247432e-01 -9.575569289633666381e-01 -1.762439438579548323e+00 1.067622194268909475e+00 -5.818149438494557568e-01 -5.154574615118275860e-01 7.080429677487206641e-01 -2.428717194827664516e-01 -9.988068147570631217e-01 1.986037463931470848e+00 -1.687577502561806275e+00 8.962079942635303720e-01 -1.581491281940578641e+00 9.885057702238987665e-02 2.788985829829723762e-01 2.396199156285656051e-01 1.083468630072408789e+00 -1.126891955907761839e-01 -2.216760226714918902e-01 -4.627477676917888805e-01 1.366433593274668234e-01 7.159445981687522220e-01 2.711475729845257976e-01 1.630179843478220425e+00 1.260945875635972158e+00 1.144582933912420497e+00 7.869536814861557428e-01 -3.370423414155016562e-01 -8.408209235622761124e-01 -2.535389266756458149e+00 -9.232455430475910996e-01 -4.319771519280948269e-01 -3.528177899406719775e-01 7.626868250312709430e-01 -5.732157850841347324e-01 -2.088926057581980966e-01 2.236446951241402303e-01 -1.743185733243634239e+00 -5.553245400630341111e-01 2.543875818586153192e-01 -1.640226697128322197e-01 1.122509061993432200e-01 9.835580024929124754e-03 1.178445133978601289e+00 -1.119205641853725730e+00 -3.106743293483295587e-01 -1.010756325276310319e+00 -1.107660402161604329e+00 -2.195643000742846518e-01 7.485677262645291652e-01 2.171455989882936366e-01 -1.029595936988027205e+00 -4.387190890013687450e-01 -1.517273241370712122e-01 5.555707026857111819e-01 4.423200075852676272e-01 -2.425714753424138781e+00 -6.338283776016061521e-01 2.050551152352919071e-01 1.269639177501759031e+00 -7.132513993190875423e-01 2.454846030552097158e+00 -2.452021885298115433e-01 1.440128986954478885e+00 -5.764829980967852707e-01 -7.651332790536584660e-01 -8.137038246017460619e-01 -1.384802724136652979e-02 -1.752439763836565634e+00 5.105362303913710265e-02 2.569522518881509621e-01 8.331215302896634034e-01 -4.810857839485034870e-01 9.241823230275231227e-01 1.160187764409336353e+00 -9.064223793760532999e-01 -2.819718119620225338e-01 4.706563594448814336e-01 -1.891043780697710730e+00 -2.046999730273956486e-01 -8.866136625385498959e-01 -7.457222711888230604e-01 -1.065027669915548092e+00 -4.282440063547164610e-02 -1.139644337586053657e+00 -7.445756442163657951e-01 4.632838029104643929e-01 -3.587674107362612275e-01 -1.587379425693732360e+00 -2.349039988842044124e+00 6.8755586080
[truncated: 3,620,187 more chars]
