# Supplementary material for: Bayesian inference of kinetic schemes for ion channels by Kalman filtering
Source: eLife. 2022 May 4;11:e62714. doi: 10.7554/eLife.62714 (PMC9342998; doi:10.7554/eLife.62714)
Supplement: Figure 10—source data 1. — All instrumental noise is already added. [file elife-62714-fig10-data1.zip › 4current.txt]

-8.526346185702551317e-01 -6.891705313578366798e-01 5.961302604533331717e-01 -1.308556405775967990e+00 4.576139301122582603e-01 -6.904190181692573258e-01 3.820671907692205771e-01 -1.980030288462283794e+00 1.157821310327331377e+00 -6.202223753362458014e-01 8.903964888940196776e-01 -6.496270645351391593e-02 6.874762912870684417e-01 7.356215119127057500e-01 1.363897139400245262e+00 -5.644364930018376247e-01 -2.752671657735968669e+00 1.985506256818088566e+00 1.117637993700878019e+00 -1.368254799294964297e+00 7.207526668044432760e-01 1.666430582353708167e-01 -5.022467865520027219e-01 5.004755576508038706e-01 -4.605747010108890427e-01 -1.020311288664179861e+00 3.790098782262126265e-01 1.051345339332240947e+00 -2.520104472024369713e+00 2.075361369340560092e-01 -9.330690023473356964e-01 6.020488667958836526e-01 2.265177084626772253e+00 -3.113818268615442530e-02 -1.172014508259473509e+00 -1.756271429136597062e+00 1.132064752426385601e+00 3.872692157207002772e-02 1.037274480185750525e+00 1.090298713048232671e+00 -9.047349383361792396e-01 -8.611416289424401738e-01 -1.829043769706387712e-01 4.208564675416670564e-01 -2.052375883443837701e+00 1.512389200684638169e-01 -1.426633407300953227e+00 1.354078058856865052e+00 -1.189767094809945247e+00 6.525217474749683833e-01 1.540360869597758031e-01 1.592440654444755299e-01 -9.769795149630302600e-01 7.902038469052317105e-01 -1.833404686590744737e+00 -1.028557418085715991e-01 6.208325721979423006e-01 -4.786231550427999526e-02 -4.738420517429090539e-01 -1.089222050822770127e+00 -8.183926739073481560e-01 4.677573652110932345e-01 6.244227317826742674e-01 -1.712716376955299102e+00 1.833694994078959029e-01 -2.163919649238777998e-01 -1.999258087502329806e+00 -2.233118524838082930e+00 8.078156939774211454e-01 1.568402200426041393e+00 -8.290419630546472241e-02 -1.378968241042878073e+00 -8.744550231414929264e-01 -1.174875430715986435e-01 -1.153422303785513581e+00 9.993436878092425424e-01 2.044156818060440806e-01 -1.027839076589327272e+00 4.149089962157470612e-01 -4.881578524936827090e-01 -8.985430836429375567e-02 -1.042900888791874259e+00 1.031978440157897747e+00 1.142458778670683683e+00 8.066658641742417979e-01 7.799962295364929465e-01 -3.164805405937490823e-01 -2.258847945542121760e+00 -5.630279833402621614e-01 -1.412449385966289217e+00 7.988877750902831920e-01 -3.079786191379847993e-01 -6.453673051964343710e-01 1.185052008711545257e+00 -7.047295694951635214e-01 3.837135606736594151e-01 2.117153071568188771e+00 -1.916052217251009937e+00 3.402115953127902298e-02 -9.667650604225079825e-01 7.154142466419374236e-01 -1.159139557167421508e-01 -4.892585447435817136e-01 -6.153006225306363319e-01 -7.213085368276048737e-01 -3.029343497327935397e-01 2.869723380261985368e-01 1.381215646689459842e+00 -1.880675074743217920e-02 -3.291296970052854931e-01 9.300352113547253330e-01 8.649407506388967493e-01 -8.071160480325111075e-02 -2.856085179601458024e-01 2.137530517002809438e-01 3.574849913697726311e-01 9.149349107272713999e-01 -4.109047388743842788e-01 -8.620020301798512335e-03 3.987918929409231886e-03 -4.744034625615091150e-01 1.383699449957156991e-01 1.521978346423267903e+00 2.238762898516325484e-01 8.653783439462648941e-01 4.817529770706828751e-01 9.162307234261404254e-01 -3.870978378271316966e-01 -5.667980107405430346e-01 -1.038830140347275721e+00 -1.326764745253170119e+00 3.689497286149834299e-01 -3.482294608203340136e-01 -9.807719670117862609e-01 2.455506020352058449e+00 -1.110293559335633340e+00 5.825199557226543590e-01 -2.340082372365419883e-01 4.923549780608306725e-01 1.080648758720448743e+00 2.794797939192114056e-01 1.088171998584430700e+00 2.957966411905156856e-01 5.583347152433437710e-01 2.404543250745600491e-01 -3.464654642901857651e-01 6.970933640980421508e-02 1.082279559876561992e+00 5.380949922833692112e-01 -4.798971879458179823e-01 -7.858159940622430062e-01 -3.673678368267399574e-01 -1.066801391688135370e+00 -1.518375543684749474e+00 -3.303292084102419368e-01 -9.103004602760657038e-01 4.693697545290299589e-01 -1.049741810745082327e-01 3.393365834233053602e-01 7.444376567860637728e-01 -5.555956218570463623e-01 -7.277935169666367721e-02 6.862673830560777066e-01 -7.472621646452488609e-01 1.175761366897039306e-01 -4.836378245895532890e-01 -8.307331138058408893e-02 -1.416452334156520498e+00 -1.304725322917986152e-01 -4.907711133096375189e-01 -4.960065529296984743e-01 -3.871243749627389374e-01 7.705342369500906008e-01 -3.481799274845931436e-01 4.535748817189448334e-01 9.034275731399316056e-01 2.408299150874618544e+00 9.549074891922011421e-01 -1.255718519903109787e+00 7.549938057446227146e-01 -7.786803018312339342e-01 2.313670804282482174e-01 1.448778173861021035e+00 -6.357214354349198515e-02 -1.823996939085236413e+00 1.375960484220146052e+00 2.086224301312309109e-03 8.529238443560860361e-01 1.310658077603197302e+00 1.743719099534732919e+00 -7.660162191273878207e-02 1.477227556650005935e+00 9.223752698249224613e-01 1.675518691350151024e-01 7.758007227551494411e-02 -8.970969353566842219e-01 -9.544841086722055667e-01 -7.334225882332798818e-01 1.772272937216975652e+00 3.532331904598031147e-01 -2.749185649233508055e+00 -1.574074894252105006e+00 -8.127359596729879510e-01 5.706308912302581193e-01 -2.178308986515267609e+00 -1.632084817174664693e+00 -2.617016926024682277e+00 4.971969195280021570e-01 3.564381247940802688e-01 1.885898195866026750e-01 -1.480836414228349662e+00 -1.286306028664889745e+00 4.339506145466261455e-01 1.026096693539892968e+00 -9.736480173118157166e-01 -4.445508159413150140e-01 -2.124026754509715786e-01 2.845081531457230306e-01 -5.125631208659785498e-01 -2.083721634705943071e+00 1.021861245018694103e-01 -1.470228603687513624e+00 -1.687583436950837568e+00 7.323756634693460166e-01 1.176152737594404307e+00 4.108801817710306392e-01 -1.159688180707744376e+00 1.034732264499726551e+00 3.386397257096471214e-01 2.257111561267190203e-01 -6.463393430169777076e-01 -8.981418842739251618e-01 -3.248898821559743078e-01 2.650055164831455548e-02 1.452455078504911956e+00 8.983189271392817421e-01 -1.154531935106241969e+00 1.362912384367114926e+00 7.667513495069931961e-01 -1.339598618127785246e-01 2.552664585159994726e+00 -1.101894667292626417e+00 -7.482987888869292448e-01 1.064517502451153730e+00 -4.743526322928465766e-01 5.145200048713198804e-01 -1.000054148520457931e+00 2.409124196948350782e+00 -2.156058998714647512e-01 3.834255079373261044e-01 -1.334409110579451718e-01 5.846128714453600050e-01 5.129440841495388481e-01 6.323732340985667166e-01 3.667378490764157117e-01 -1.622117870768550629e+00 -6.487319194522797594e-02 5.968294244679955146e-02 8.117142901959301104e-01 -9.547773498062842590e-01 -6.860222833375609341e-02 2.041680478976011515e-01 5.520265946239680810e-01 -7.369701987193567616e-01 3.857147158922025754e-01 -2.006799521221979687e-01 -3.892008214141257638e-01 -1.497045836530901397e+00 1.988952066215991521e-01 2.583079506600334252e-01 -8.191953756876629855e-01 -1.129380370860133320e+00 6.505374916941877306e-01 -1.293244701284379516e-02 1.739436479600197760e+00 9.449153990022043370e-01 8.942454127146324261e-01 -1.828473925613262718e+00 1.570809536621892599e+00 2.657052438899257796e-01 -5.767015980900691563e-01 1.399110763581159489e+00 -8.196644600192769248e-02 -1.346047639554985853e+00 7.317318039429983323e-02 -1.331812683563832755e-01 -2.678394849343109646e-02 -8.001653504191098554e-01 7.533259116725847804e-01 -3.940096169820051508e-01 2.326700692576072260e+00 -1.622701241749774370e-01 -1.510040935466541834e+00 -9.165477932923264959e-01 -3.777288768363224469e-01 -6.569594229335414814e-01 8.000141259198595423e-01 -2.226596491542021994e+00 2.086154632246293716e-01 -2.219778858768719221e-01 -1.104065473986734158e+00 -4.194153539109221063e-01 6.856482899047795510e-01 -5.734708241325746636e-01 5.253428238737196665e-01 -3.957272393409249633e-01 -6.079631775156582596e-02 -1.581560063124954674e+00 -5.171543396905026180e-01 -2.917328141073229908e+00 -3.473843712816002127e-02 -4.570070742363524507e-02 -8.885845747112774973e-01 -1.658724933523669121e+00 2.679595920638727646e-01 1.023494726439334146e+00 -1.412444358971558067e+00 1.273745227691639448e+00 -1.055250396571824067e+00 1.383576452368828313e+00 -5.750811622346774232e-01 -1.980072943332477076e-01 -1.538208087460055384e-01 3.486476407214275097e-01 -1.343520480029952280e+00 -4.294374252980006079e-01 -1.174172026045519512e+00 7.624619118462702128e-01 6.024991220481955567e-01 -6.396658088954589871e-01 -7.049357388154049442e-01 -2.225535222002191116e+00 1.253131228453432389e-01 1.272093703996383551e+00 -5.581279226047785036e-01 5.085490547194380095e-01 4.752853211933760202e-01 1.245081534954121327e+00 -3.440145955167879244e-01 -4.809659182123789956e-01 7.579689014960838689e-02 -4.841106674657434661e-02 1.867320797748173389e+00 1.403860027380044416e-02 -3.457550543465397475e-01 1.869268598635481338e+00 7.481312498164516267e-01 2.193574196735134318e+00 -7.102942488680979473e-03 -5.072812316798245291e-01 -7.676405069521440305e-01 1.979757815056907566e-01 -1.813971646561659989e+00 -1.125747995962950387e+00 1.499899615003022380e+00 7.393548003955524583e-01 4.989408512877446800e-01 -3.195785895619218109e-01 -1.005502585110726210e+00 9.499738791523461012e-01 1.911623860335477820e+00 1.944214858526962963e+00 -1.943925027880186507e+00 -3.455360929551591354e-01 1.873281023761578457e+00 5.207441530147265407e-01 -1.130426471334844862e+00 -4.106613268377756198e-01 4.886655980068203564e-01 1.209772509398262308e+00 -1.869788175244987971e-01 -7.098826080681494011e-01 -4.153091080063691098e-01 -4.402164336471759976e-01 -1.261079445432907287e+00 -1.009611635015711245e-01 4.093337067021516340e-01 2.672892365565421313e-01 4.083166496995911388e-01 3.723017200162018758e-01 -8.799266919123044373e-01 5.307161328642869824e-01 -6.493144965030001048e-01 -3.614132411383773613e-01 3.991556482426590891e-01 4.806785507466684315e-01 9.028525196810188724e-01 -1.757371470816877501e-01 9.709990264243115732e-01 -7.522691538336730988e-01 1.323184790746315231e+00 -6.234054726340372277e-01 4.253196200225688450e-01 -5.386956502279750536e-01 1.027901925868137889e+00 1.014182761245753905e+00 -1.346635042589692244e+00 1.858254401914891940e-01 -6.433010711093702927e-01 -4.125186353457288568e-01 -1.989058840607029977e+00 3.972673653748182154e-01 -2.272882536365777639e+00 -4.957038424182885761e-01 -9.815612103955737577e-01 -2.983409605375837881e+00 5.895308829086062241e-01 -1.227206709811301977e+00 6.137744548436625536e-01 -7.533890535408289679e-01 9.462988090216712944e-01 1.758478544275519528e+00 8.885962605618388244e-01 5.236271682746834744e-01 -9.856519073329270686e-01 5.950459502502175591e-01 1.099884064356863922e+00 9.014155781186937721e-01 -1.456307221757058068e+00 2.310953953386596094e-01 3.804254986505000713e-01 -1.104058404266443638e+00 8.556756886500370696e-01 -1.037062770126044198e+00 -1.726979830244404823e+00 -1.819609718746589833e-01 3.426102092757268291e-01 -1.561139690118116707e+00 2.011117038250895384e+00 -7.207278531649187192e-01 4.959041748216583834e-01 -4.026893013526116061e-01 9.656839630388800444e-01 -3.823180732842054036e-02 7.329159940705499698e-01 1.023139671444822790e-01 1.235914346494017657e+00 1.911705274199974713e+00 1.580833734721723394e+00 1.106545457284263678e-01 -7.993486128687922188e-01 4.620007170152830023e-01 -3.570180534303070141e-01 -7.466621033934726093e-01 1.672199255372769811e+00 -1.951594768120527457e+00 6.584540115782444580e-01 -4.534440147209655159e-01 8.057082928650621811e-01 -1.882985433666752029e-01 4.391240318317024549e-01 -1.056933888136872730e-02 -7.454467600371194047e-01 -1.407234471970510770e+00 -7.127294619807198472e-01 -3.377303055223896400e-01 -1.379043075959620390e+00 3.882322142530837406e-01 -3.855907512147332405e-01 -1.331737591467186732e+00 1.023379661844359800e+00 4.173076404104884563e-01 -1.686243428289474489e+00 1.577976862878200659e-01 -1.330263369934024942e+00 1.034571039967697281e+00 -2.983133737223506166e-01 4.374359938261341285e-01 -8.581367950862547334e-01 -6.867965536272760962e-01 1.503448001132583034e+00 -6.761383458863079454e-01 -1.138640419776520002e-01 -2.875956108074815276e-01 1.817628796916039846e+00 1.610636337995696277e+00 -1.623191087714196623e+00 -3.110342830581624418e-01 4.320812123174941344e-01 -8.182039346691380999e-01 -9.612683270116476608e-01 8.684393890506394431e-01 4.777242209629780079e-01 -8.936852471088604366e-01 7.691335399668867145e-01 1.050320653841120500e+00 -2.999094998127940781e-01 2.513691785136258350e-01 -1.237446898048667032e+00 -7.402443232682349994e-02 1.290474527664605131e-01 1.658212424894917880e-01 1.217239420328041666e+00 9.702593934729475400e-02 -2.550951627610162920e-01 3.986948502985437903e-01 -6.901255547564454362e-01 -8.036135613835461156e-01 1.741866556386319598e+00 1.440993394418144558e+00 -8.508465035260599496e-01 -8.174589555999537405e-01 3.936919174748438333e-01 -1.117662669206166859e+00 -4.912808048786819204e-01 -9.198374962541318034e-01 4.406691648139524631e-01 1.334729432990075626e+00 -5.759057619611877010e-01 2.138526918086311179e-01 1.038852991091313349e+00 2.726437934081691883e-01 -3.261424910655473797e-01 -9.211347485771659294e-01 5.848400160777373902e-01 1.151681206108122607e-01 4.245051007149436839e-01 2.011213026358298794e+00 -5.386499354606183454e-01 6.590918424009266641e-01 5.432631672523271366e-02 -1.063709168786293846e+00 4.632096230773436601e-02 -2.694962739897374671e-01 1.058205689628257451e+00 1.474098700892486624e+00 -2.538704360055808462e-01 3.871295730582766659e-01 1.091085432947141998e+00 1.350785025711563447e+00 -6.556891272363342127e-01 4.417584679004259163e-02 6.895040595992368848e-01 2.193123385428570771e+00 -9.714001330958944858e-02 9.562829787350661803e-01 -1.918282943371160953e-01 -1.771980273808263284e+00 1.248593385391419952e+00 -3.888246807009151373e-01 2.908804069119296787e-01 1.188255074585805815e+00 -8.009902110947946241e-01 -3.093511459849107026e-01 -5.204597421502702437e-01 -1.442518747562242520e+00 8.101414137127934678e-01 -8.102613623182928215e-01 -3.030432686086766969e-01 -3.477093433374052744e-01 -6.133597756366486464e-02 4.060916777147338119e-01 3.881853714293614921e-01 8.564622794131957484e-01 7.206159832829278633e-01 3.648487612057684237e-01 -1.152774872953913565e+00 8.890984646981706652e-01 -9.184858690274269044e-01 1.716262509773454001e-02 3.784050716952364279e+00 1.688212642814213571e-01 -2.062441130140711287e+00 -2.750322825171177543e-01 -2.712078077850599844e-01 -8.951020325618513906e-02 -9.911559994415193309e-01 6.811058903691659394e-02 2.337315502092323638e-01 4.649128185498181687e-02 1.393803757924084508e+00 1.520063183210536462e+00 3.563716770553153057e-01 1.005206865548475381e+00 -3.842963699693375257e-01 2.405992625920346656e-02 1.027609810707327265e+00 -7.269444111012582366e-02 -1.709227407583924885e+00 -9.731810951821423528e-02 -3.702427085733653311e-01 3.581162851387310053e-01 -1.107151196199189558e+00 1.215071173927351644e+00 2.387157070941728076e-01 4.487027626890266463e-01 1.147202407050287531e+00 -2.259356344269082495e+00 -1.181308764512246506e-01 3.930960001658956871e-01 -8.467019669278181837e-01 1.799490609907684335e-01 -4.975361588313155781e-01 -1.017707751535437577e+00 -1.733314992357556594e+00 -1.472678393202186409e-01 5.511870666812952457e-01 1.625671625792068475e+00 -2.200059806120354400e-01 1.466464000101402321e-01 -9.503165779580359240e-01 1.064878532878426931e+00 6.287483552626615957e-01 -1.028935321308938472e-01 -1.092381980261465158e+00 1.377029124328983833e+00 -6.046614417870556091e-01 -2.035053609169522382e+00 -1.785152119414108729e-02 9.474105361614208742e-02 4.463953218057785111e-01 4.648865222147901544e-01 -8.828951708099563866e-01 -1.580043440023972900e+00 3.006587678885058956e+00 1.470498043524482767e+00 5.860055262161065759e-01 9.684119284358082558e-01 6.962816099829448602e-01 1.239962575675430223e+00 9.462607088662866595e-01 1.914297509624735341e-02 1.011914401973395272e-01 3.106174572439632797e+00 1.087011921746530829e+00 -2.231317210370849236e-01 6.064335892348955426e-01 -2.206560174001444968e-02 -7.618605410195806726e-01 1.829017265517474122e+00 -1.069951291471678667e+00 1.863795430681999474e-02 -4.961483135352278695e-01 7.209351819916263171e-01 7.286001231815572021e-01 -9.625953396159778741e-01 1.458620937369190740e+00 -5.883992954250862883e-01 -1.363857519745921509e+00 8.115393817990534941e-01 -2.305977987817427743e-01 -6.247705400512817420e-01 -8.187390948011962211e-01 1.391187305431905996e-01 4.989312729032398946e-02 -9.114917105879073722e-02 -9.845733282116793383e-02 -2.387345540087106588e-01 9.597376744827179618e-01 -5.480355279039069716e-01 -3.593381190050675689e-01 8.651028625748053980e-01 8.243155878496176703e-01 6.544802547916758195e-01 -2.814028864820555809e-01 3.674647865018976778e-01 3.721832488957259599e-01 -7.170890686554737270e-01 -2.242025593708502740e+00 2.905536692837551449e-01 -2.453816607101356184e-01 -2.574033317294660561e-01 1.222006191392502439e+00 -1.767205755540934176e+00 1.406809946431358371e+00 8.667453179050742529e-01 -1.887982585639399247e+00 7.342649749780049140e-01 -1.369295339529966071e+00 -9.215055437892584189e-01 5.289158345687973162e-01 -1.765444753181146353e+00 2.466374489118657032e-01 1.917762727448198756e+00 -1.886841480675990057e-01 -1.753443225693135155e+00 3.562352069702391932e-01 -8.728220126343675389e-01 9.173747997132076781e-01 8.369880814834408378e-01 -1.088202099424174646e-01 1.935814958576963063e+00 -1.199088020415565614e+00 -4.876573715854914254e-02 2.754333267211412917e-01 4.656913083914820395e-01 -1.088397848233543685e+00 -2.132387476743902721e-01 -1.380616787282049973e-03 3.880578303951443542e-01 6.639020081356965253e-02 1.402920060264746249e-01 -1.261078193304162376e+00 -7.543271265892164124e-01 -1.052408035895142202e+00 -1.287181809528629595e+00 8.496083530270217565e-01 -1.351056279206140021e+00 -1.813301498083969454e+00 -2.420960899945391320e-01 8.460166616234079395e-01 -1.282465036467949959e+00 -4.385526469742642708e-01 -2.031194857117868846e+00 -6.534500178599291775e-01 -3.960509363240777292e-01 3.279477148526376284e-01 -5.912588083636303171e-01 3.346694501603343641e-02 1.371472824885225095e-01 7.563013585242805981e-02 2.648961525583574672e-01 -1.378867676592846037e+00 1.860510154318543607e+00 1.220272254868410844e+00 -2.470041802686713694e+00 -8.808067712708284036e-01 1.633042774083151238e+00 1.109250928493732413e+00 -8.183410399777811817e-01 4.052859348870422873e-01 -1.047518704326273253e+00 1.749090210545921342e-01 -2.528997442249020455e+00 1.109914663128777956e+00 1.764796662982683617e-01 -2.415799489763533203e-01 8.061536326358411664e-01 -1.790270021136953105e+00 -2.894354698520533731e-01 -7.817098688434441778e-01 -5.845350423669575246e-01 2.988173336452630280e-01 -7.906453457460972389e-01 -5.891651202027825551e-01 6.263463899319864359e-01 -3.921583549830714999e-01 1.689904664391394737e-02 -1.454470492163143946e+00 8.619570862853569437e-01 4.083743736470970553e-01 1.064357892623572166e+00 -6.437848521823614778e-01 -8.007573768828066818e-01 -1.351329047887962764e-01 -7.212461519707717983e-01 -9.370124934152239682e-01 -2.430975898448072270e-01 -5.847444451789582942e-01 -1.052555260108004598e-01 -1.428041008114243837e+00 1.343398610142474636e+00 3.751358615336219948e-01 8.324767127510152021e-01 -3.439594977073732740e-01 -9.317216525576423047e-02 -6.097230649574569145e-02 -2.937742966427019931e-01 1.267890930822440421e+00 2.588616006510991441e-01 -1.487118084389326030e-02 -7.774646619929748148e-01 -2.068964461747503647e-01 9.576337567559372044e-01 -9.237079318037817455e-01 5.255105465921610097e-01 1.303941579831546793e+00 -7.317067271892042646e-01 5.511448762942154911e-01 6.282171983601380072e-01 -6.968101359850701337e-01 1.396396799415594858e-01 -3.297474865429705915e-01 7.296692295106378401e-01 7.908515149455976889e-01 -2.267647587177368945e-02 1.509743419010255883e+00 -1.048399124827603945e-01 -2.460494074325444702e-01 -1.668641522205546623e+00 1.901007861435194679e-01 8.825683953798310055e-01 9.181674024974271209e-01 1.976105018139119318e+00 -3.880296861604891345e-02 -1.932031161950533926e+00 -2.024811619370359417e-01 1.608777818421249117e+00 2.244136152493404257e+00 -7.942271369309954199e-02 1.102101912896320091e+00 7.971839342134919848e-01 -2.427117081962723855e-01 -1.226874586525526167e+00 1.320145681147668615e-01 -1.286235555423063115e+00 5.993857336974788286e-01 1.655731015931982464e+00 1.059987709465304073e+00 -1.529540853530781674e-01 9.716334972821395466e-01 9.847156158539368542e-01 9.093099989353849999e-01 1.565010231892864367e-01 -9.037008644599422436e-01 6.633210804498552715e-01 -1.597721605695265890e+00 5.341019388695744663e-01 1.891151296218892996e+00 5.892783010858777815e-02 -1.389837586618528409e+00 -1.734313856039389368e+00 4.541890983700614948e-01 1.311084990787903193e+00 -7.025942878276516534e-01 2.727839203840009131e-04 -6.999344648413928782e-01 1.518047121530582411e+00 1.831380321686773671e+00 5.453603585457366121e-01 -8.239441553095466775e-01 7.537998716739842120e-01 -5.139018200089811028e-01 6.722858505728829259e-02 -8.250490723551013872e-01 1.369023858540917016e-01 -1.220579823217006199e+00 -1.175730083738276699e+00 1.685951966804062563e+00 2.054147197163558758e+00 5.478139499117414823e-01 5.007303606563043852e-01 1.083142444716518771e+00 -4.652406238489131818e-01 1.360938263308679952e+00 1.217248586742913474e+00 -6.149065771842345818e-01 -1.204870683523931785e+00 7.261125566294989175e-01 3.708589177166657369e-01 4.750042003561247284e-01 -5.756751347477121472e-01 -2.004655600696923834e+00 2.925733177840180166e-01 2.129134881599953621e-01 1.211070222357804926e+00 -4.389227957693520588e-01 3.432662091858227904e-01 3.242331430427867200e-01 1.797048969007583319e-01 -3.167464468175196779e-01 -1.073569718809576745e+00 -6.404414711207971900e-01 -1.782162912892402140e+00 4.587926163354740794e-01 -2.991668209731910277e-01 7.961851702449069812e-01 -8.791374318046167868e-01 -9.828208189875510536e-02 1.704883529535732301e-01 -5.137004027019874686e-01 2.392460329351103407e-02 -2.119710583431993367e+00 -8.236822954547704523e-01 1.380974905877097314e-01 -1.235839091923341820e-01 1.389318309784047245e-01 7.518608536092405981e-01 8.690663931949611509e-01 1.763848231739666650e+00 -8.936628060270520590e-01 -5.021206521784064014e-01 -3.539113573186304929e-01 -1.986143920550325348e-01 -1.141606105379237013e+00 1.209868114347975476e+00 -5.133212792720337481e-01 -1.676003723731486650e+00 6.039338684390481715e-01 1.532790815316605604e-01 -3.423231298092659913e-01 -7.679612120255944197e-01 9.094944291728356278e-01 5.383317091759499962e-02 2.035270178922262974e-01 8.307254299129406272e-01 2.154292557336719760e+00 -7.626081494314221887e-01 -3.474341842480480058e-01 1.126891584691310566e+00 -2.184765691926882081e-01 -4.470510844206411205e-01 -2.092969869873117783e-01 3.152569159169569812e-01 5.245557655649202983e-02 3.012834394069001664e-01 -2.231603845719735801e+00 7.447441299862466169e-01 4.913771731752435423e-01 -2.362899488980374496e+00 1.594473067115377729e+00 1.432072633571914277e+00 -1.423331301968387697e-01 -6.216269058755994337e-01 4.089337678812853261e-01 4.378070113649224493e-01 -1.121212946559049461e+00 2.372343909462657496e+00 -2.164647513051090044e-01 1.258664214512875024e+00 -1.576977954090021061e+00 1.842239285415571692e-01 1.917686741783911630e+00 2.801262491136495281e-01 -3.899768592299532322e-02 1.095115731839352957e+00 9.931016717349136491e-02 -5.107621831345688923e-01 3.331860583568000966e-01 6.942355790889779277e-01 2.173020321724941917e-01 5.519421181152163181e-01 -8.729212103879328000e-01 1.090058883348703211e-01 1.348300794207249353e+00 4.226782019456017114e-02 -5.312585605301645836e-02 1.234394460031300600e+00 5.164003005174606642e-01 -1.352695708235344574e+00 1.463147373877584201e+00 -6.327239842442333728e-01 -1.196600586250987419e+00 -2.176512527475733538e-01 3.296391830066736084e-01 -9.465322624200869228e-01 7.714954742973251234e-01 9.770962890056772432e-01 -7.522669368653353006e-01 4.365678548638160517e-01 1.976381428492304526e-01 -1.480829849952767452e+00 6.892739856323274461e-01 7.094371515785088400e-01 5.331807371801533524e-01 1.625956672526469582e+00 -3.934961395559933850e-01 1.248581271707920992e+00 -6.204850799017133101e-01 -6.644411790785803573e-01 -3.148717725210567475e-01 -1.193794416541491266e-01 3.386198890945126688e-02 -9.858838619929850555e-01 2.713337445777528889e-01 1.721944420073580284e+00 -6.678306305151133770e-01 3.570518686113995366e-01 -1.707933178032487787e+00 -1.657788111866598468e+00 -2.439754858706524587e-01 -9.016074423032757190e-01 1.187677045297800549e-01 -5.804476282308008717e-01 -5.984895813556726507e-01 1.988182695009834411e-01 8.421963609001542617e-01 5.639141517102406187e-01 -2.866975967105225495e-02 -1.515151918774822540e-02 5.909685339289807438e-01 1.085810038820800516e+00 5.438931473414700957e-01 -5.414680313396120770e-01 -1.107526501424702436e+00 2.965630313784147765e-01 -2.281465716124925214e-01 1.138906206768304008e+00 -7.143026812311855656e-01 1.448678341862990937e+00 4.158194054642763704e-01 -1.893640886059425321e-01 -8.427929753015256376e-01 1.011427873817677847e+00 4.535558924981940576e-01 -3.392991088554664914e-01 -6.891617498099847916e-01 -1.623115160170929272e+00 3.764093673365026538e-01 3.504485465564480262e-01 -3.801616975132430243e-01 1.703348628726730540e+00 -2.008961189801720337e+00 -1.608788125505126620e+00 -7.012536417529441346e-01 -3.361544523553876007e-01 -2.594856095732474000e+00 2.093320954609231288e-01 2.773601863729810088e-02 7.418264780907037892e-01 1.401469290152400182e+00 2.948897149490966041e-01 4.326393438827589866e-01 1.012151153830731287e+00 5.033729770025592298e-01 1.863435640148668027e+00 -6.305924307671443296e-01 -1.355787043667498193e-01 -6.544193907385279507e-01 5.505226771667822705e-01 1.130957199387879752e+00 -1.338088822378003417e+00 1.523503349443434240e+00 1.057975854326621112e+00 -1.124473957712771810e+00 7.168899598052227429e-01 -4.382692725570060954e-01 4.475245574003813842e-01 -2.139401301302117919e-01 3.477858632328169608e-01 6.690042407620075959e-01 1.072979864306556827e-02 5.040547040181271310e-01 -6.314861435524150579e-01 -4.632219601086577654e-02 1.747458088194138837e+00 -9.354282172567577325e-01 -1.068034624160857593e+00 -3.038684759964140891e-01 -1.357225911868987778e-01 7.717824561984314435e-01 -1.735658023978841724e+00 1.067139714702377562e+00 2.053015796096790524e+00 9.978728648850622163e-01 5.294767600417878833e-02 -3.811254240475475674e-01 -1.620240960654892426e+00 4.746378824423120868e-01 -8.614471499419689149e-01 -5.852590686796553809e-01 -5.682127502268773389e-01 5.249020933056303129e-01 7.089253925408733892e-01 7.621306996809752432e-01 -9.078095388457935178e-02 9.918854360438821294e-01 8.682450624193849276e-01 -4.335928366079789265e-01 -6.747696969304399772e-01 5.546351994308211797e-01 3.286430401671461832e-01 -7.797922457323381851e-01 1.447242883642964884e-01 1.543153281034284507e+00 -8.489559698530314558e-01 1.140250034449090677e+00 6.928304593456459104e-01 8.463472793610639089e-01 -6.365502477420182936e-01 2.798856018187043659e-01 -3.756458912804964134e-01 9.839680180346039862e-01 -6.014556593001938456e-01 9.230727686844729385e-02 -2.217538139411126819e-01 -1.119954520941436771e+00 -1.783499635448097864e+00 -5.295327674187890743e-01 3.380700418293957066e-01 1.152715709830261170e+00 1.744213261352303812e+00 1.308569511331378887e+00 1.659856271548093787e+00 9.923124354119906565e-01 2.087857750619413366e+00 2.267876924268618755e+00 6.658190860418435886e-01 8.301776898242569924e-01 9.336689007019403075e-01 1.802453180062615345e+00 -9.650440112103454426e-01 -1.277228803190925688e-01 3.778426850381762514e-01 1.302118228800063671e+00 1.090831094822647257e-01 1.819613486045518647e+00 4.839793901343228399e-01 4.480061230949229922e-01 4.656514928970063028e-01 1.020812517012246623e+00 1.137756598635479177e+00 1.470622451959181287e+00 9.610798243243358074e-01 3.360880548385063005e+00 7.065438680017657180e-01 3.398253016478701150e-01 1.156524371863320022e+00 2.115987370352651720e+00 2.372729102426272885e+00 4.760585211743077472e-01 1.900350055661494064e+00 1.919031659536246881e+00 2.350123344773508371e+00 5.576300849025274120e-01 -4.119136254169408207e-01 1.606761984716052361e+00 9.497194616203121775e-01 1.272853305509492605e+00 3.183126542998334862e+00 6.383012598229170775e-01 3.299170731569414983e+00 1.261816708196956682e+00 2.297334713680489582e+00 -6.046917167002818783e-01 1.678672082013614286e+00 -1.413553231662452447e-01 -4.574142443037796935e-01 2.780540549804090489e+00 1.782523292209140964e+00 2.492693744634714381e+00 7.079437585181011516e-02 1.116288987017819423e+00 2.119597745161427849e+00 -7.151758138289197042e-01 1.549612162334052190e+00 8.459860981143495495e-01 2.152549768802858587e-01 7.220324411200120807e-01 1.506395576232331557e+00 5.986032212309907452e-01 1.107081115445196939e+00 3.723151455115760733e-01 2.968650319690249617e+00 -1.955397196988424569e-01 1.998989584986321066e+00 -3.885805503484340839e-02 -2.893556346915407418e-01 -5.893788437028067706e-02 2.749657436583414216e-01 2.186029331160852962e+00 1.423326319650654259e+00 1.903969026904876571e+00 4.981275122685507872e-01 1.163719743401784162e-01 3.213424490823429402e-01 -8.240779026276878749e-01 -1.275413709530530237e+00 2.964886151412989168e+00 1.243607853050719525e+00 1.852019622920513253e+00 6.125951688009680929e-01 2.507198245812722437e+00 3.705991549460155632e+00 2.070407844062017999e-02 1.131576713994064232e+00 1.924630853641047468e+00 6.676728938009769410e-01 1.698877025200011159e+00 3.280978130625869404e+00 2.729332603701153825e+00 2.091891783702937602e+00 3.086017835067523585e+00 3.489321497695046848e+00 2.346034174662201099e+00 1.121530868674478709e+00 3.332513342254985744e+00 2.808685121944532792e+00 3.108658937543043344e+00 3.528572209964234485e+00 3.371734735429743779e+00 4.474339748158469021e+00 6.040031103246082722e+00 2.968364013375420551e+00 5.318259407071470157e+00 3.733681113437816279e+00 3.620662548282866489e+00 5.354793748645115592e+00 5.130749516166202895e+00 5.002734670183618171e+00 6.321372498966437270e+00 7.051471759345683488e+00 8.910822495150441114e+00 7.976244200575291821e+00 7.637681616604220736e+00 7.594571725070118795e+00 8.583291232745761334e+00 7.579820565660314813e+00 7.551076608532108381e+00 6.218387542946727464e+00 8.796758915620099373e+00 9.221783044420703845e+00 8.565451660171625292e+00 8.240312943777517773e+00 9.174893678115420670e+00 9.328366850143790856e+00 8.523550684174134418e+00 8.802038526248809447e+00 8.122266591393946911e+00 8.455121649435669795e+00 1.224236271095395345e+01 1.107370432533066662e+01 1.004293082166047846e+01 9.081684505921769457e+00 8.672672854265963238e+00 8.963581307575035240e+00 8.605533340923187779e+00 8.468225904536872406e+00 8.731262240409826347e+00 8.579824597803627384e+00 9.746482326716852995e+00 7.601032405160280447e+00 9.545513664914462737e+00 9.337942837574459531e+00 8.310341879423072342e+00 9.968913092787879293e+00 9.978235498914699519e+00 9.244437563282890125e+00 8.969813053921431134e+00 7.552361109413183726e+00 1.064807213699866750e+01 1.123233388343281547e+01 7.102640899025365329e+00 1.012853296384032298e+01 8.984410969465262298e+00 8.288842091158331371e+00 8.008437058946622500e+00 9.608245231076869786e+00 9.061995612228511021e+00 9.626758658363321786e+00 8.117303352492454493e+00 9.270208704539660616e+00 9.683752061320873850e+00 9.226282133683229247e+00 1.027457325613477934e+01 8.687656968961135817e+00 7.490690824439758089e+00 9.172995551464829589e+00 1.008340651980915759e+01 8.314051156772695350e+00 8.615125407548195113e+00 1.107472012233118264e+01 1.107805955229231465e+01 1.113064543759501746e+01 1.130876867714878031e+01 1.081654102654632510e+01 9.506229071737685388e+00 9.278552709485465400e+00 1.142840907117416727e+01 8.973187326133000852e+00 1.204503572598440186e+01 1.128575300031738848e+01 1.074200879839435885e+01 1.039248828812242564e+01 1.349870287752785458e+01 1.018829948328823676e+01 1.037203452715918672e+01 1.201419385267240969e+01 1.085721643296534644e+01 9.638444576359065152e+00 9.840808712598029473e+00 1.116569784452201652e+01 1.135227270712870684e+01 1.304210845233297356e+01 1.289325314100346276e+01 1.289551800454342967e+01 1.361430976084372446e+01 1.230189665078201955e+01 1.406486661006576178e+01 1.197440237955843934e+01 1.195863356775612729e+01 1.257554081705630367e+01 1.294473531720869808e+01 1.384955823739756653e+01 1.281710540130126930e+01 1.442644788810638445e+01 1.432022087960937462e+01 1.406331011137069709e+01 1.518736386403431737e+01 1.516073585573066929e+01 1.574364322998482102e+01 1.372213440735722401e+01 1.535857497678907535e+01 1.390276956965239208e+01 1.523340619035110066e+01 1.277268198403266730e+01 1.332838288519793757e+01 1.568001825230805224e+01 1.563753474832635781e+01 1.486650869930525509e+01 1.466924788433396643e+01 1.259881618872170073e+01 1.392103005230171142e+01 1.359387296052751637e+01 1.555877168972945412e+01 1.258721029825794346e+01 1.364550987898371659e+01 1.321291442673337357e+01 1.179354846441771976e+01 1.265950284162280504e+01 1.341674747855314287e+01 1.083474782110631729e+01 1.358531645064821802e+01 1.233982857244055253e+01 1.223284253000518085e+01 1.408963332154381654e+01 1.194286268683666208e+01 1.521380319486483046e+01 1.667399479330955714e+01 1.560230742091527389e+01 1.444980660154488561e+01 1.460307546395785572e+01 1.471604187041837797e+01 1.602508283192010907e+01 1.451991664212853728e+01 1.457027642520409572e+01 1.465559203586702708e+01 1.518401985975306623e+01 1.452710075300701931e+01 1.574380722471718386e+01 1.524691418818457755e+01 1.614782539766635594e+01 1.518989623059453642e+01 1.488806895941321073e+01 1.428025084112739052e+01 1.684427756942150367e+01 1.451746556917606945e+01 1.738220285284359434e+01 1.490962916021931051e+01 1.468755367524414446e+01 1.469743305407384604e+01 1.341576134784618901e+01 1.426850997037976043e+01 1.357785725212368888e+01 1.466773735395886291e+01 1.720220301987757594e+01 1.510262565826121062e+01 1.431554600034558078e+01 1.362650063099800590e+01 1.653357967715711752e+01 1.782289620031002286e+01 1.731602443409169112e+01 1.392439161512513657e+01 1.766985990554744035e+01 1.605222357583323145e+01 1.668904073255252740e+01 1.518067157878323847e+01 1.298836564726954279e+01 1.623686698738472955e+01 1.715038016959888978e+01 1.744009862777452113e+01 1.762563882025422046e+01 1.628458193800044995e+01 1.612852693557429262e+01 1.716035887334818000e+01 1.697399777815175881e+01 1.588571225071970261e+01 1.759118108383038859e+01 1.925411122269355957e+01 1.950671482908240151e+01 1.861736958735659186e+01 1.792331916713368400e+01 2.096973344389259708e+01 1.866831247913607328e+01 1.737523446548357953e+01 1.791692246470498873e+01 1.895391228884720647e+01 1.737562768824521342e+01 1.852710589541291597e+01 1.782709560521974979e+01 1.835931737995722557e+01 2.147008680169890127e+01 1.846636949647813353e+01 1.999789904244706662e+01 1.813110581434008139e+01 1.963928018349310634e+01 1.693005513543296203e+01 2.087872956937749436e+01 1.855754862140648243e+01 1.908394461614163262e+01 1.845432593267613441e+01 1.985420452901061950e+01 1.729058131609017579e+01 1.679896582805408300e+01 1.825371485124947313e+01 2.095612250993997705e+01 1.900533726043648386e+01 1.669513244000667740e+01 1.858702210123870913e+01 1.722070288699578811e+01 1.865610395256181775e+01 1.943067540693520812e+01 1.725846316208380671e+01 2.197471367256233776e+01 2.146086142899878624e+01 1.889934263294104966e+01 1.943339030155398106e+01 2.055100663119079485e+01 2.009071823239525045e+01 1.877548296746334344e+01 2.172555450433215540e+01 1.976666502618311938e+01 1.910016038734177357e+01 1.861949473532726884e+01 1.982825349001484483e+01 1.958177499667526789e+01 2.083787502828447558e+01 1.925070918365663886e+01 1.849629196875303094e+01 1.819034615450905434e+01 1.915121470442152685e+01 2.070266194236186763e+01 2.025417313288662058e+01 2.070389879331668226e+01 2.068086661575248897e+01 2.039206143852462816e+01 1.847584098865802105e+01 1.791618367593866523e+01 2.016279524045634730e+01 2.171510513419440969e+01 2.116687167944456860e+01 2.040565472407749681e+01 2.076346904770825219e+01 1.818966695151607382e+01 1.920628207307494506e+01 2.105700742748362231e+01 1.872383061135122162e+01 2.032413697882509851e+01 1.987036920690143305e+01 1.864609965585387386e+01 1.883756426389773253e+01 1.870945515820187310e+01 2.351625399437346431e+01 2.011342127463688101e+01 2.157373614356420077e+01 2.299422107944885241e+01 2.321641702762045512e+01 2.335256750338373166e+01 2.232842271355730901e+01 2.264121843774999832e+01 2.141424228664937957e+01 2.332592179229361307e+01 2.480976926888103762e+01 2.099005008061196875e+01 2.171130010468829852e+01 2.048491367755883630e+01 2.214454807168232975e+01 2.321392327044641135e+01 2.262865450005327617e+01 2.238704608694592579e+01 2.270775482487583830e+01 2.307537831904223680e+01 2.305867426127749908e+01 2.456386091165332175e+01 2.211514341940392825e+01 2.401766954567395373e+01 2.018617650929142826e+01 2.300634206025346629e+01 2.447228443228373962e+01 2.358551982540507197e+01 2.324793866117678220e+01 2.342657164395895819e+01 2.173950774310717904e+01 2.255279295137291840e+01 2.343815194780389888e+01 1.948498659301189662e+01 2.085546804915241736e+01 1.981424582293346504e+01 2.565037381063618582e+01 2.404074378774182108e+01 2.141992047690811063e+01 2.387112557625992793e+01 2.358598486984633880e+01 2.210157732249902907e+01 2.499528907217986173e+01 2.416873987850075167e+01 2.392535169287884145e+01 2.311541835205690631e+01 2.363423815566038400e+01 2.356371851410306917e+01 2.388039790429133191e+01 2.333295380505225225e+01 2.291995860128417917e+01 2.299792815588147121e+01 2.218933611566190223e+01 2.397945494198362582e+01 2.259767079964752412e+01 2.448976592879874659e+01 2.482826119716257907e+01 2.308418250590625576e+01 2.324907720569810721e+01 2.308976323676504094e+01 2.285646365483124498e+01 2.362147336151752341e+01 2.270608706149160838e+01 2.282351412909122601e+01 2.342725206371988023e+01 2.215586809793844836e+01 2.319210433271153704e+01 2.238162007893850358e+01 2.203584691941301088e+01 2.213469089836345916e+01 2.244834062360269300e+01 2.187091272272416731e+01 2.485609999942450443e+01 2.261211376319353761e+01 2.506953289678511254e+01 2.391224619936109974e+01 2.112109576658257382e+01 2.170758781840655871e+01 2.321551927612143729e+01 2.325324549993404943e+01 2.215619252123499550e+01 2.347526229544613230e+01 2.326604069381558304e+01 2.389000987340627802e+01 2.295468281544407674e+01 2.156125336918782764e+01 2.371739097693559017e+01 2.235389713456842387e+01 2.260980745086113330e+01 2.339511497816177865e+01 2.313627926746349317e+01 2.433991769789030712e+01 2.128382641674177833e+01 2.444669900129470363e+01 2.318366110695676241e+01 2.429292155953484666e+01 2.209701146280116291e+01 2.300617019449409284e+01 2.447040817186294959e+01 2.120406592117195999e+01 2.327621435353313828e+01 1.941088288137489926e+01 2.336689559904861113e+01 2.095692401809193228e+01 2.252884975367662079e+01 2.394981824958381011e+01 2.214923497452972256e+01 2.143354531331096879e+01 2.196727902809178090e+01 2.312879417435715723e+01 2.168304196788934490e+01 2.363230278221119107e+01 2.196950806674895773e+01 2.332311432691039599e+01 2.188754985609273973e+01 2.278822045520169581e+01 2.035789440208436218e+01 2.411222949377294356e+01 2.422817743737634899e+01 2.486939468164165135e+01 2.456191705721203533e+01 2.499450485771675190e+01 2.508152279637035065e+01 2.490970303742516023e+01 2.411394953396082386e+01 2.471405902792674425e+01 2.737143174611085428e+01 2.385232108139299356e+01 2.669603223925393465e+01 2.770533696670480950e+01 2.561172422368994717e+01 2.570384347501941136e+01 2.452419864466723354e+01 2.760952264837814596e+01 2.571595364209066048e+01 2.478688562290368580e+01 2.515173121683619684e+01 2.566418126814345158e+01 2.793051421062035189e+01 2.631455264994642818e+01 2.649120232657036311e+01 2.845198680220420329e+01 2.623431837224847740e+01 2.559441707721414971e+01 2.646962922246560268e+01 2.553132856707374287e+01 2.812206013458372666e+01 2.702252779733913357e+01 2.576773403857207612e+01 2.722704933966857865e+01 2.690948944311806557e+01 2.568679925247739604e+01 2.953250618012802420e+01 2.775454355782695259e+01 2.743448784059497214e+01 2.876401730141239454e+01 2.606326788280408380e+01 2.519998946371415727e+01 2.770539848498873781e+01 2.486655579347490885e+01 2.723361844035407842e+01 2.942056899998445374e+01 2.699641260979089097e+01 2.816816148000835440e+01 2.718767033607906569e+01 2.751053405147930064e+01 2.723255238034672843e+01 2.893217038044155132e+01 2.651997335664588462e+01 2.743951937164981203e+01 2.810236888270485878e+01 2.803189217827224766e+01 2.669902227543287765e+01 2.686567384818308213e+01 2.763673545976850576e+01 2.677221010238739751e+01 2.624666785558694926e+01 2.757355051359553144e+01 2.590094557084310622e+01 2.723951286548207662e+01 2.616464957089013055e+01 2.611980533371714586e+01 2.751493344187596080e+01 2.670991822541025229e+01 2.680438277075981546e+01 2.686267234470613730e+01 2.690644709274857860e+01 2.402098899515831221e+01 2.625907666480288327e+01 2.570189400892984821e+01 2.433010082409353458e+01 2.517655984248333567e+01 2.500895880280440053e+01 2.460657835564263607e+01 2.531900969390302691e+01 2.463467884431844723e+01 2.546867736663663351e+01 2.536313247031623419e+01 2.459793533315473013e+01 2.460397200041014543e+01 2.825254094546006201e+01 2.593995351711706476e+01 2.817152204392430903e+01 2.530626426648226612e+01 2.564732743004949356e+01 2.786886621734665681e+01 2.412343192008858850e+01 2.615681500902658030e+01 2.723262728597911320e+01 2.347188785089664265e+01 2.489083236414014166e+01 2.580349583819181447e+01 2.600657983163417697e+01 2.437643088521949863e+01 2.370126769084941643e+01 2.643384250603622476e+01 2.452636056311045465e+01 2.640695714503807778e+01 2.289414232561075835e+01 2.685400076984743478e+01 2.491452685635723796e+01 2.565018665950761090e+01 2.670266472532638602e+01 2.590941063494501861e+01 2.618735739811903329e+01 2.759373646132660696e+01 2.553946369878239864e+01 2.464038509320101866e+01 2.644064314320765874e+01 2.568102932807077465e+01 2.591658109989157666e+01 2.541494210235730478e+01 2.538534980134937413e+01 2.500475761451243173e+01 2.743420879189605799e+01 2.558379737228752049e+01 2.514286900414312953e+01 2.398292479849793679e+01 2.679802994428439789e+01 2.695489290675447336e+01 2.580974957066944953e+01 2.593256100544420661e+01 2.625828980143796798e+01 2.387677618956544379e+01 2.649290107231278668e+01 2.550188236106516015e+01 2.630589167371501702e+01 2.606769832893978389e+01 2.700098810586916187e+01 2.571181730266248167e+01 2.702996005084071030e+01 2.535553385197341925e+01 2.752583249558417933e+01 2.394927565988592733e+01 2.561436940949810293e+01 2.690839082060620413e+01 2.729327712464587208e+01 2.930867476306743313e+01 2.566745063212609068e+01 2.530394535967474567e+01 2.637580119656253785e+01 2.742277056479930408e+01 2.878235376731209527e+01 2.454213101256659968e+01 2.624698337998650288e+01 2.503193121400782672e+01 2.568934291813861037e+01 2.624388372536631309e+01 2.482095619034555156e+01 2.377480915254416871e+01 2.575357267596900712e+01 2.572399668853439181e+01 2.407898050201642448e+01 2.504081636523090637e+01 2.610346434092700463e+01 2.359475196244437001e+01 2.543109068741271628e+01 2.557725095044547814e+01 2.667144905396313348e+01 2.606961513501300232e+01 2.446264011079793121e+01 2.632494008587434209e+01 2.227225361776255497e+01 2.582137869802578578e+01 2.367961609260469302e+01 2.565786321645103030e+01 2.525908593903471200e+01 2.495560677636846592e+01 2.563708553084041242e+01 2.203613134525682327e+01 2.563576060943994150e+01 2.468454189307396263e+01 2.557465729636071927e+01 2.581018232791292633e+01 2.451763961021843485e+01 2.414088994336083971e+01 2.595776469936796715e+01 2.384497585237824779e+01 2.266937689541303058e+01 2.616571217152413453e+01 2.283143218044370926e+01 2.381647437881969864e+01 2.630436810855221808e+01 2.548964809045423152e+01 2.474311023895660000e+01 2.237234564230504930e+01 2.326595836270459117e+01 2.162455950487031586e+01 2.115977418997864135e+01 2.240658720096821099e+01 2.357764224887779037e+01 2.260057089062469871e+01 2.296940745734094591e+01 2.170339863935023672e+01 2.313896288386138878e+01 2.467710926589274223e+01 2.286769095334011581e+01 2.377550556555457462e+01 2.430445532807951636e+01 2.529775020005792285e+01 2.285147529890729956e+01 2.510156621003415722e+01 2.393909472000266447e+01 2.430884877157380686e+01 2.302625736481715535e+01 2.388841021816068277e+01 2.582604167920611715e+01 2.405847679409729878e+01 2.423232059988187714e+01 2.458744549478392472e+01 2.354834768469465445e+01 2.595908738661295345e+01 2.270811551735722844e+01 2.385883883305999476e+01 2.320628169566719379e+01 2.426685615845266142e+01 2.540067890781495663e+01 2.479156015159084347e+01 2.471183332474853600e+01 2.625121503158484870e+01 2.633918651275115508e+01 2.404017948135363625e+01 2.432918371229721188e+01 2.456127911146089815e+01 2.526752267299340815e+01 2.600685020987137719e+01 2.612432952193447377e+01 2.553496576672462126e+01 2.574734236758976635e+01 2.452611436198956696e+01 2.629681711330064431e+01 2.603106229572260588e+01 2.620274653927046415e+01 2.654157695090747637e+01 2.637493579650293540e+01 2.606383619485846737e+01 2.615900623548472126e+01 2.554911576546817287e+01 2.690920850321941771e+01 2.732310461405246116e+01 2.568252913893119427e+01 2.575527637882312249e+01 2.614083518495419511e+01 2.622234736330296911e+01 2.567646342576721707e+01 2.764405856738643052e+01 2.781484899012456680e+01 2.810880213716683684e+01 2.696489206884837841e+01 2.779083854737301706e+01 2.679086764889984096e+01 2.701925560346859356e+01 2.742563754694732125e+01 2.692046033502491298e+01 2.638002342181154702e+01 2.629220743513462821e+01 2.700693110359581794e+01 2.829859653706748546e+01 2.684701128668133663e+01 2.680371216772863363e+01 2.703087277951233958e+01 2.712381675811798587e+01 2.688790367502960166e+01 2.558935379157414758e+01 2.576551505733340974e+01 2.736902530595037675e+01 2.823989988310570709e+01 3.011949847315260342e+01 2.582032166035326171e+01 2.637584210884237379e+01 2.495743226633498679e+01 2.767409808827197537e+01 2.798829470519619278e+01 2.899053316897758847e+01 2.844949513964823140e+01 2.778768749162345131e+01 2.834929637557627302e+01 2.789497956639945642e+01 2.747307655275202620e+01 2.712733148704674235e+01 2.754678779043497272e+01 2.828737887913754889e+01 2.684090137588037805e+01 2.965080040979363574e+01 2.797567908158043792e+01 2.833094859529389353e+01 2.805019662104627542e+01 2.867965686381959500e+01 2.786320693950580107e+01 2.734877933562954055e+01 2.475549316710450753e+01 2.601488518178104670e+01 2.853291340761182582e+01 2.892513968552547965e+01 2.534448663622620401e+01 2.669231516284482453e+01 2.842758444656842443e+01 2.765533211421820781e+01 2.665463918068745031e+01 2.747001849752307123e+01 2.727247337817124517e+01 2.558181044124084380e+01 2.553597428491503152e+01 2.463246208071849708e+01 2.765805010579542156e+01 2.563794682944915593e+01 2.842987360777046391e+01 2.737634548721845817e+01 2.681851982234941190e+01 2.718586767550289096e+01 2.746630396039683220e+01 2.589101718165893118e+01 2.470687397087225179e+01 2.552370032177225312e+01 2.674941545537814847e+01 2.615407682456338989e+01 2.729681905512387630e+01 2.610000015236571258e+01 2.650157159488952630e+01 2.663194657683620648e+01 2.532827730541629307e+01 2.559543538187548606e+01 2.636813459238817359e+01 2.602091929738816845e+01 2.415974799378024684e+01 2.626561693316761037e+01 2.886229091192734586e+01 2.590661270549532702e+01 2.774198723065481431e+01 2.628104177657983698e+01 2.619844900319559500e+01 2.986739979280412882e+01 2.944344611473249529e+01 2.922957923915197043e+01 2.863036816079490521e+01 2.822916566795285576e+01 2.874542238540971439e+01 3.066823755437125953e+01 3.083894656619459340e+01 3.144141131936994782e+01 3.242381676054353790e+01 3.046384228602309818e+01 3.353990259997713252e+01 3.177694463778570366e+01 3.238808336798074095e+01 3.325161350000916372e+01 3.174741138506813343e+01 3.089285574866201145e+01 3.093497082959394007e+01 3.265911126222682270e+01 3.310413051580054855e+01 3.012938353755992082e+01 3.127990421529985099e+01 2.908230618548113711e+01 3.009046552553092724e+01 3.242744210611177635e+01 3.035533751846528006e+01 3.136000058348239605e+01 3.181494593896853829e+01 3.007104480471814512e+01 3.118210873078559686e+01 3.077240997229750263e+01 3.230213147043438227e+01 3.063110222633448743e+01 3.246441150184445945e+01 3.077070380075643996e+01 2.965646493589056476e+01 3.171493121971332485e+01 3.088929651903628582e+01 3.147775424313718773e+01 3.332406537183435802e+01 3.007402522383272370e+01 3.277384948848524715e+01 3.156838154532673357e+01 3.345075749160591982e+01 3.331992532966493314e+01 3.165156214047398464e+01 2.996879304223547180e+01 3.108150071779694201e+01 3.079772146360363649e+01 3.104840051222809194e+01 3.102703989753544533e+01 3.156554744456072825e+01 2.944390484245922224e+01 3.109110541121830096e+01 3.127820580868291600e+01 3.033684916345212912e+01 3.054841087123467602e+01 3.301291212259368280e+01 2.984823061883230366e+01 3.041889508888094440e+01 2.823140295074468042e+01 2.696484629705721403e+01 2.945414221450866421e+01 2.874064358164343957e+01 2.916184296857766967e+01 2.977097067869360103e+01 3.021755960597691626e+01 3.024572514684127356e+01 2.923601255553066736e+01 3.158409717494969016e+01 2.884403417316894647e+01 3.013887729319763054e+01 3.050473070437379164e+01 2.999798219161333890e+01 3.136760273127103105e+01 2.981764401194681113e+01 2.998928926753138668e+01 3.166750686608012799e+01 3.038378531705303232e+01 3.077855752413136159e+01 2.989215850278752029e+01 3.108663390810361804e+01 3.131366406716878359e+01 2.949202509387494331e+01 2.880386331102048203e+01 3.000644302814527009e+01 3.042784791928820809e+01 3.011500372963263672e+01 2.808151282753549083e+01 3.142553512309722308e+01 3.062815226072322261e+01 2.756060664576503427e+01 3.088574463942827819e+01 2.984474225695277028e+01 2.990332857764488139e+01 3.013768993232677929e+01 2.989820537758765440e+01 2.900754514645042192e+01 2.996598958426853088e+01 3.055637281504892400e+01 3.147792858421407658e+01 2.952048210531030747e+01 2.811611192442513740e+01 3.141017652805211924e+01 2.952020944342647724e+01 3.100359144707477199e+01 2.963233112540536141e+01 3.196355107900959780e+01 3.036924674405961611e+01 3.148880481175752166e+01 3.183905743064087090e+01 3.077861762674139356e+01 3.070846779797155079e+01 3.012313952600773703e+01 3.120416056332998167e+01 3.401148286752508909e+01 3.149216047834531551e+01 3.225094535539818708e+01 3.052636298479756860e+01 3.242225747379585954e+01 3.122301106606759546e+01 3.192956882221936254e+01 3.218313731689066515e+01 3.288105308520619019e+01 3.118834002678115169e+01 3.242760957087536156e+01 3.293178236213417875e+01 3.334021582986881072e+01 3.469899428787113038e+01 3.217195972810411320e+01 3.293894446284744504e+01 3.285457268154694077e+01 3.198867005276390785e+01 3.136150586001154750e+01 3.091767676373458329e+01 3.344366511540854248e+01 3.209855827428531683e+01 3.368610163226119880e+01 3.354435325657819789e+01 2.991709337736872953e+01 3.270997722844970212e+01 3.179275581851911880e+01 3.222567124304146802e+01 3.410368056825546290e+01 3.405668957682226505e+01 3.341917435898113808e+01 3.303022134636262308e+01 3.224748436455485745e+01 3.305234847608244309e+01 3.271424462219959395e+01 3.224521623801921066e+01 3.066805079674085022e+01 3.483209598423539433e+01 3.098032441324633979e+01 3.398334806050388579e+01 3.274342190784160778e+01 3.445288188644211402e+01 3.335436989387600448e+01 3.318978736373829008e+01 3.223741017488858063e+01 3.333909092825448539e+01 3.594631067088081977e+01 3.320839703943365606e+01 3.394318532433960911e+01 3.491339146271046445e+01 3.418686274625368782e+01 3.436638993942560205e+01 3.564436059187308103e+01 3.223131517625356679e+01 3.307308174033659753e+01 3.294584828580982361e+01 3.245247898882180948e+01 3.361852285798839546e+01 3.267199865738714237e+01 3.366909593343536500e+01 3.540862544341549523e+01 3.436837205366630599e+01 3.384693114253853707e+01 3.351556134497142381e+01 3.598715785093516217e+01 3.489951034380136008e+01 3.395816664444674871e+01 3.444884555564805595e+01 3.506422521582308605e+01 3.605454280511204246e+01 3.595810836421599532e+01 3.592608372522350635e+01 3.560053055290804735e+01 3.762086101855449982e+01 3.654645569246735448e+01 3.262612253138708240e+01 3.529278478526948248e+01 3.578416170493089510e+01 3.409747395767961109e+01 3.568911996871847236e+01 3.521485015231296245e+01 3.574767163094027467e+01 3.562168608022589922e+01 3.746213615844624911e+01 3.584345276499839628e+01 3.590067759718066753e+01 3.517695675972794334e+01 3.621891312584978095e+01 3.678759476013804885e+01 3.511566890154691833e+01 3.593778472153711334e+01 3.641503057516948161e+01 3.553734472594307903e+01 3.693875161814968777e+01 3.574717712811624182e+01 3.636547032072675734e+01 3.634147870455630169e+01 3.767452471716883622e+01 3.697037438332738901e+01 3.468382620361015967e+01 3.341454491571393959e+01 3.590927637088588398e+01 3.694926991519651693e+01 3.670206094812470354e+01 3.574905876260468318e+01 3.536887734914147075e+01 3.564452795946966290e+01 3.477288052392193407e+01 3.764305743518221448e+01 3.443836393097738124e+01 3.581343726318198151e+01 3.649245728194392768e+01 3.307424911425275837e+01 3.637233853754885615e+01 3.561733856434787526e+01 3.560058199420357994e+01 3.665810355245346841e+01 3.587386093249074293e+01 3.807697247341560143e+01 3.831280106052839329e+01 3.632125095039317841e+01 3.655286854405515840e+01 3.473933313118474331e+01 3.616883551952230391e+01 3.558946698986225243e+01 3.586785955133507997e+01 3.438372602678135337e+01 3.533074095757837085e+01 3.717197578958033688e+01 3.355813600489525328e+01 3.423512993240534286e+01 3.511464962077755558e+01 3.238453285580931151e+01 3.302707343369751669e+01 3.592437626424957386e+01 3.439936726116648202e+01 3.412280338810950298e+01 3.390673012497016714e+01 3.591722071052983267e+01 3.738803859091337500e+01 3.544112112760559086e+01 3.522092921603623239e+01 3.487019781670480256e+01 3.382865260111455541e+01 3.480484330330816789e+01 3.527417094569684508e+01 3.574155628551243780e+01 3.696448940515124804e+01 3.378912006203370311e+01 3.526974491086386365e+01 3.780590538108580745e+01 3.608339510895157076e+01 3.617907827804395993e+01 3.589084792645000732e+01 3.606505490723157692e+01 3.679187431622447235e+01 3.696644967910702917e+01 3.517321171501517085e+01 3.334210299637877739e+01 3.522871724534275018e+01 3.613089142373539175e+01 3.732077783320987407e+01 3.622155395526381483e+01 3.690682321078195116e+01 3.806054804865129881e+01 3.457880163210484170e+01 3.648887006710154424e+01 3.491003479736389181e+01 3.568239637606814796e+01 3.587049622497197987e+01 3.679927495302318619e+01 3.509839853505721408e+01 3.317590708105429087e+01 3.581873178604705998e+01 3.538031331846978134e+01 3.794845605420193380e+01 3.685718287906180990e+01 3.581271242590076298e+01 3.555077835921180451e+01 3.608587211345243873e+01 3.443460532860124346e+01 3.694009792394862046e+01 3.737515792412861515e+01 3.657795714204588222e+01 3.901536942003406239e+01 3.611423576517501743e+01 3.759768541701296840e+01 3.640610266633434122e+01 3.759730909845642088e+01 3.723905196227131142e+01 3.536495356725311723e+01 3.731430492449703706e+01 3.689304310796438102e+01 3.820106393687338908e+01 3.767703603589137629e+01 3.787639497546443579e+01 3.250251700678303024e+01 3.637744315877741741e+01 3.628202974224115707e+01 3.764128518055677830e+01 3.629043457934950112e+01 3.782374918960397281e+01 3.346886702479098830e+01 3.535884392297026579e+01 3.772843903498858253e+01 3.549373253310581333e+01 3.352873945275216983e+01 3.686378203346532700e+01 3.629308070540083975e+01 3.604995516238785314e+01 3.510285473765182473e+01 3.594299235927909564e+01 3.438885606962193009e+01 3.227303535891149977e+01 3.588930789677436906e+01 3.421258193462429631e+01 3.597464460684887655e+01 3.551824099461276774e+01 3.364263400694824213e+01 3.494846410829515548e+01 3.452822637162305597e+01 3.202562760187239377e+01 3.583804440853545970e+01 3.416007684750419315e+01 3.343484319719973996e+01 3.609688988838059487e+01 3.418456235221884754e+01 3.657394991564370201e+01 3.495518526639922641e+01 3.480015234931775581e+01 3.665796634153241484e+01 3.643646269715835473e+01 3.395557301663416183e+01 3.508943207740043846e+01 3.407851814817254166e+01 3.505709282224234613e+01 3.393162772645990088e+01 3.522189244345251780e+01 3.314549804397719157e+01 3.537721094843119118e+01 3.369842903111268129e+01 3.477133267431898389e+01 3.741592187927030722e+01 3.436243301880494272e+01 3.373390981706776870e+01 3.514227619538099390e+01 3.405410687688998195e+01 3.477862801659281899e+01 3.505480428518384173e+01 3.515535297085008182e+01 3.772249925651907176e+01 3.670952519058565144e+01 3.808113648477338842e+01 3.533892853877053142e+01 3.321228882623998402e+01 3.409379342673334179e+01 3.491881323537867132e+01 3.663979533464954841e+01 3.476906622719489803e+01 3.494975189641277780e+01 3.526908947060061905e+01 3.595424788065053434e+01 3.386794965529924895e+01 3.604430396881223686e+01 3.517125682174613388e+01 3.255373596866006380e+01 3.489480021021943656e+01 3.333727777301479023e+01 3.625115862499959007e+01 3.516310775435546532e+01 3.636805231293724461e+01 3.682521177202313822e+01 3.596255638791174647e+01 3.534668237386509304e+01 3.732252272355346889e+01 3.726161076953342643e+01 3.663931817209104480e+01 3.682694053164563996e+01 3.436474478604848315e+01 3.428000927942982656e+01 3.583457902502791370e+01 3.536045211458077375e+01 3.815979269125934081e+01 3.769601666015669394e+01 3.685906251578636983e+01 3.627071604106816238e+01 3.628575564814655507e+01 3.581305024915620550e+01 3.294079340789581067e+01 3.612026370715732781e+01 3.695340990670241865e+01 3.588860740228373913e+01 3.520800662077056842e+01 3.486602813434871706e+01 3.751855584926885001e+01 3.784726093254523960e+01 3.753378105244686935e+01 3.542285236064721232e+01 3.725819398624166467e+01 3.560763383638772694e+01 3.686740222257436983e+01 3.635657452801059009e+01 3.791632033748188491e+01 3.803919118066734484e+01 3.689718205110519733e+01 3.481924230881325144e+01 3.553655554980674225e+01 3.511018157873151324e+01 3.450165952108519463e+01 3.661636261700452621e+01 3.887072971692957424e+01 3.793336787866447679e+01 3.775128994709494634e+01 3.738545043918433208e+01 3.618608202476060143e+01 3.525967298566229147e+01 3.723685317981836107e+01 3.711740773594716103e+01 3.652390204700991916e+01 3.370329348699741701e+01 3.581750962504261082e+01 3.678307130987545293e+01 3.728407181684788441e+01 3.625174053301559240e+01 3.658250608014396477e+01 3.597303244658230881e+01 3.739582081958314319e+01 3.569035943093449958e+01 3.532360889400756321e+01 3.484174104815484441e+01 3.409424809714974458e+01 3.731179717854838174e+01 3.495602128996976177e+01 3.610162277972058575e+01 3.432839057167134911e+01 3.601634528860791562e+01 3.504619171362383412e+01 3.541470669456308684e+01 3.620747755610872787e+01 3.365297010113154386e+01 3.644954164927151652e+01 3.352472783962929981e+01 3.514234083662372399e+01 3.375285857883209673e+01 3.504147882635172806e+01 3.532016719982932784e+01 3.150499031134486927e+01 3.036059956257891557e+01 3.258365476430368091e+01 3.268234363719402324e+01 3.392320845016234898e+01 3.434802903193683221e+01 3.238920839904256610e+01 3.521405883305649098e+01 3.429004700967563934e+01 3.177677863266426073e+01 3.469920744659842882e+01 3.535693510335931222e+01 3.318592698117719664e+01 3.552356075052988871e+01 3.435259082132618147e+01 3.659323460944780493e+01 3.563657096348325837e+01 3.739626793792619708e+01 3.412136712833091678e+01 3.429915437383757393e+01 3.659300534849152342e+01 3.636661715495436908e+01 3.616555471646488229e+01 3.477514418509121441e+01 3.658731018103998878e+01 3.415386580169327857e+01 3.590473875036871476e+01 3.727319208698227726e+01 3.705362966850294271e+01 3.548847706279742198e+01 3.723627404706662247e+01 3.859285527135898519e+01 3.705421842057599235e+01 3.901047613736083974e+01 3.709280998767862769e+01 3.855929694264464302e+01 3.862345501438261408e+01 3.971145933284282847e+01 4.015912529712502987e+01 3.889271188028287440e+01 3.858332245596302812e+01 3.897077903429033086e+01 3.816912943797733249e+01 3.913197416890707103e+01 3.735329163358548499e+01 3.908924438239334620e+01 3.855518499488071882e+01 3.647256475258728869e+01 3.679302405663248976e+01 3.671725363081278459e+01 3.774885645297966619e+01 3.783302203185039758e+01 4.029878656624354250e+01 3.607944343101706153e+01 4.103655721051318750e+01 3.711388231226583656e+01 3.922188147668728675e+01 4.037052887246077404e+01 3.964284333297787555e+01 3.780414924200091065e+01 3.827688249972749901e+01 4.074906064173787001e+01 3.907787980468788192e+01 3.871814717149201357e+01 3.923162740235305534e+01 3.894500636950058947e+01 3.787473778538441849e+01 3.771276573418691669e+01 3.863184568786507356e+01 3.930407869623373074e+01 3.577046721966458165e+01 3.880220495526571511e+01 3.752794181701620602e+01 3.744480492337049782e+01 4.012615030143290085e+01 3.940797912927679647e+01 3.783160570114141308e+01 3.789420120145954485e+01 3.830812129012166167e+01 3.787396223552629948e+01 3.702597809461136080e+01 3.868831343207089901e+01 3.613725808430580599e+01 3.788366073047903626e+01 3.740294739370104793e+01 3.758088949613495799e+01 3.894366970327628508e+01 3.736575007087837008e+01 3.811142030324003827e+01 3.776144638956747457e+01 3.787247585299554942e+01 3.962785846424119285e+01 3.811960698873673437e+01 3.803688679456544008e+01 3.900872072740570928e+01 3.848117409108698439e+01 3.816219246658736353e+01 3.827157667763812299e+01 3.672887094319770540e+01 3.641428931369918587e+01 3.899992473220437006e+01 3.794952278162654125e+01 3.845530189361252837e+01 3.702109064265336258e+01 3.946556866937952890e+01 3.816364320850541958e+01 3.992173508824007655e+01 3.819939992399197592e+01 3.950136023003847185e+01 3.931989498699407193e+01 3.720568810272498439e+01 3.885481927796543999e+01 3.657171293502648979e+01 3.809711007718668441e+01 3.703407760151851846e+01 3.782029762180732746e+01 3.842254508885100961e+01 3.848993550158156296e+01 3.853753297928637522e+01 3.549307141112716124e+01 3.689526880462475589e+01 3.903783148055821073e+01 3.842796824007387357e+01 3.861148939898256316e+01 3.911976251218383993e+01 3.610708686790192701e+01 3.736569856149453983e+01 3.870022899968841301e+01 3.816064668892512657e+01 3.761172733789837253e+01 3.903175013393278192e+01 4.154904572553089537e+01 3.803907670191458834e+01 3.928536686390916799e+01 3.945971474796351686e+01 4.095511440479793919e+01 3.908307071066179361e+01 3.694034114815849534e+01 3.798819440264422553e+01 3.917668059212429910e+01 3.863964743532456936e+01 3.803149591816098507e+01 4.071166502797932196e+01 3.748420298338686507e+01 4.035389142242868843e+01 3.803949081385460573e+01 4.033326518925476734e+01 4.124106843429371594e+01 4.307782409404954649e+01 4.176058627723757866e+01 4.224048336381068225e+01 4.184282966122020753e+01 4.154064829860298858e+01 3.981408974521189492e+01 4.087192861641215558e+01 4.041554742532174771e+01 4.071097492938721274e+01 4.259671895466568259e+01 3.791583197243962644e+01 3.947069632960587882e+01 3.793552672554877603e+01 3.722674247387800506e+01 4.092973984949319544e+01 3.921723932899617182e+01 3.753013811030015034e+01 4.028817223669026504e+01 3.824097777495870076e+01 3.793898173620810610e+01 3.990915068166208357e+01 4.048487984754417113e+01 3.860505073374658735e+01 3.898132515536573095e+01 3.990561196223430329e+01 4.032140431482829968e+01 3.901797317148866995e+01 4.036407513130892255e+01 3.894602126479777127e+01 3.650670373354090259e+01 3.730946025525636855e+01 3.695622031014514164e+01 3.882090219444742729e+01 3.774201339937769006e+01 4.064091671332758438e+01 3.851484688357800934e+01 4.023596841157168313e+01 4.110254062410489695e+01 4.176567474396849633e+01 3.953362883453639398e+01 4.034250771159754123e+01 4.126322466229975561e+01 3.730361349779235525e+01 4.006000087426112088e+01 3.939728727625377758e+01 4.176775413096471112e+01 4.027688447221149204e+01 4.214499319805642585e+01 3.961024850608632164e+01 4.043353995633521691e+01 3.935049893536339738e+01 4.125678319287070650e+01 4.044436872888110202e+01 3.825550443789547472e+01 4.140341462590469490e+01 4.094654471630537529e+01 3.790541037483020403e+01 3.822369893008627884e+01 3.694384051204352915e+01 3.721640038089794444e+01 3.837935336290373556e+01 3.806480680043195974e+01 3.777472340266909612e+01 3.833757453629311129e+01 3.739975852222478636e+01 3.881702225668843198e+01 3.850815309053697888e+01 3.872572876972243705e+01 3.704738387904794195e+01 3.843206431946470047e+01 3.868183224187406921e+01 4.182152752225191250e+01 3.704251022544742256e+01 3.936437376341527994e+01 3.982316167923514172e+01 3.869058652693794897e+01 3.639448009346324397e+01 4.087308137224241733e+01 3.890632014568702601e+01 3.917793191743934500e+01 3.867034930215388044e+01 3.792658071123771180e+01 3.807435872180855796e+01 3.756008044194165763e+01 3.882939582235721332e+01 3.717186584109332159e+01 3.834045604829899645e+01 3.933017501920474501e+01 3.804000365587188526e+01 3.991867522543708446e+01 3.799357853531574136e+01 4.031759552154458248e+01 3.973455899051900531e+01 4.348522101082910751e+01 4.186890848741246174e+01 4.259265309139811251e+01 4.106072056228416045e+01 4.181960657635232081e+01 3.915512371749417042e+01 4.016896328661472637e+01 4.156561181228154567e+01 4.242261110655480394e+01 4.360131211899950188e+01 4.119969367911918567e+01 3.966328065515387635e+01 4.027021954148422367e+01 4.067964284336743219e+01 4.148823861343937835e+01 4.118364324766460527e+01 3.990128070046262820e+01 4.087402025869194944e+01 4.112215017418659357e+01 4.334134614931998186e+01 4.127003394784970425e+01 4.015657176597647293e+01 4.229927848428606296e+01 4.218263747521153562e+01 4.179193954503593744e+01 4.037638225992724017e+01 4.131425441014256705e+01 4.066343450199953224e+01 4.014498824025704948e+01 4.162483134770631210e+01 4.251137152112655571e+01 4.102470672147547504e+01 4.235539302447623555e+01 4.178305203860318784e+01 4.064081405532449054e+01 4.092368965657652780e+01 4.303846510457075425e+01 4.123607427574229689e+01 4.226452970576897172e+01 4.162592930887702636e+01 4.390077308885109630e+01 4.338467432100298282e+01 4.417893579264185888e+01 4.331256116309000959e+01 4.061151122684860582e+01 4.108383010013506009e+01 4.360222955889636864e+01 4.120428055024309089e+01 4.250904170353871336e+01 4.196850103357400030e+01 4.182552960978682677e+01 4.264734799483550631e+01 4.111463653836830900e+01 4.356818717399632845e+01 4.387707832218111292e+01 4.479104594605827572e+01 4.117072250014206247e+01 4.153264776012493087e+01 4.123346052698998676e+01 4.223497538359851688e+01 4.161480638543884680e+01 4.204083919226842880e+01 4.295134275942183422e+01 4.179142507504546700e+01 4.152523584683916624e+01 4.003877797242977721e+01 4.084130700317512463e+01 3.926972790741422159e+01 4.334156589426068962e+01 4.127012815665683121e+01 4.326460755379052614e+01 4.201588156366168647e+01 4.289318634705563227e+01 4.402091113708589631e+01 4.172548568357859722e+01 4.483929449670721823e+01 4.303038504175348322e+01 4.211388833136498988e+01 4.195988062361641369e+01 4.083342499437309669e+01 4.030639511491315830e+01 4.313716509035344160e+01 4.381341872191779174e+01 4.028995904314822241e+01 4.183364504962673891e+01 4.146660861072309956e+01 4.176706066863547306e+01 4.206745616497630635e+01 4.243277111871140761e+01 4.123297785308932362e+01 4.205107396147991494e+01 4.057150701271375937e+01 4.130681417887988971e+01 4.088562577230836581e+01 4.192018654674686928e+01 4.224339344009502639e+01 4.063911384879131816e+01 4.181206455944997913e+01 4.276915221948792123e+01 4.306303246041403554e+01 4.399219355983213120e+01 4.226307332418721785e+01 4.557469115494405543e+01 4.578520339496139258e+01 4.227277509954794255e+01 4.283073280931070315e+01 4.257070159511106766e+01 4.318621098636712219e+01 4.174601320366827650e+01 4.274961447643794088e+01 4.095303552212604359e+01 4.272394477538043134e+01 4.551441033601079056e+01 4.299847916996328934e+01 4.168992282874493327e+01 4.255581425331150314e+01 4.205824853693413701e+01 4.441337198860165358e+01 4.214443363696535982e+01 4.478663595173166101e+01 4.344812237990448267e+01 4.478481604254097448e+01 4.286918366800011171e+01 4.454789119609392856e+01 4.322934086469964399e+01 4.285478784490537407e+01 4.291749177349047528e+01 4.631826576262542261e+01 4.282861463446766237e+01 4.604283855473758535e+01 4.270789630198703435e+01 4.378024096568509549e+01 4.126992873424556763e+01 4.408728346471097126e+01 4.499807308008811901e+01 4.394345717429859377e+01 4.349389049911717819e+01 4.228522195262626582e+01 4.127918949791523318e+01 4.586943124895086754e+01 4.360753477304326964e+01 4.568092913668377975e+01 4.164343887649035025e+01 4.434254610255513285e+01 4.493914139213856629e+01 4.803167059533758732e+01 4.617038771777514228e+01 4.545655382448599369e+01 4.517285251025189297e+01 4.543768948353973514e+01 4.532251326972772176e+01 4.524330659479930716e+01 4.553488203520960553e+01 4.373938110158059089e+01 4.537766260487897796e+01 4.359261280790806836e+01 4.495102615586964845e+01 4.451683308822513396e+01 4.534841373665631892e+01 4.730297876520873501e+01 4.653837582251151872e+01 4.645155225952150602e+01 4.583202561952473530e+01 4.616880708405663114e+01 4.586310508288521959e+01 4.525512381771610393e+01 4.488941116691853495e+01 4.504851680535974623e+01 4.712892611048587099e+01 4.700345138951023216e+01 4.622034304434156127e+01 4.820303546077865775e+01 4.490042366484978231e+01 4.485190823179372899e+01 4.464244026328645987e+01 4.641931395414262340e+01 4.461204887586010415e+01 4.695162801698047161e+01 4.478366580240687256e+01 4.524130458164820823e+01 4.723109970838056881e+01 4.809725259837136235e+01 4.294474721052276323e+01 4.460209494678134945e+01 4.499229093595170070e+01 4.469221247827761800e+01 4.487701237006007915e+01 4.513736114190584914e+01 4.426670821389596000e+01 4.596234232424146171e+01 4.382816254893179320e+01 4.335201530625597144e+01 4.442131091938821896e+01 4.638977724404057312e+01 4.415660310128346566e+01 4.426127433838907166e+01 4.575115217523571687e+01 4.433368197759216400e+01 4.349446966421760408e+01 4.415349004827284318e+01 4.389758736093592972e+01 4.227526549824974467e+01 4.460207404976648604e+01 4.559940619110508919e+01 4.355492569679203285e+01 4.292348196361704993e+01 4.588957536084193123e+01 4.482049172318376407e+01 4.390125834576916475e+01 4.308987734330852248e+01 4.126796362889715652e+01 4.379030899461682935e+01 4.183831420465417494e+01 4.263600174310348478e+01 4.157853846234897333e+01 4.188386493844591030e+01 4.373983935789772204e+01 4.543546389492686188e+01 4.414745671042930297e+01 4.444996316748563459e+01 4.175294389284150043e+01 4.349567314770001047e+01 4.170101013346449292e+01 4.138932227980013323e+01 4.541250396693320113e+01 4.278130543741881553e+01 3.948483645909578854e+01 4.040111237077183404e+01 4.263646193279013374e+01 4.324770868710420046e+01 4.335479005089276683e+01 4.339241000335643150e+01 4.247667762572758932e+01 4.384029999106930831e+01 4.196839374168151693e+01 4.225202732978979725e+01 4.202684168173381352e+01 4.483584010499312456e+01 4.190828636850128674e+01 4.300757132076901001e+01 4.339293461971944765e+01 4.154389095940887699e+01 4.509444364306740738e+01 4.454444358595123532e+01 4.252975103709562887e+01 4.369928968958476645e+01 4.369123776037488227e+01 4.317023388167375231e+01 4.375099056120840402e+01 4.456404906488720741e+01 4.303829403566799527e+01 4.294278788799690716e+01 4.335426026579736458e+01 4.260618137566704178e+01 4.431064171514351813e+01 4.179300555598948819e+01 4.384005841017975058e+01 4.592763955122129005e+01 4.429721178417604222e+01 4.365190853750991096e+01 4.196011437780657616e+01 4.369373153143464350e+01 4.324291259549563904e+01 4.279325756511355650e+01 4.383876285630262970e+01 4.144802042971127065e+01 4.333224027873345108e+01 4.618800370632868635e+01 4.315525874874322199e+01 4.324567460376255212e+01 4.560999610941549776e+01 4.745318617486993418e+01 4.579779533250373191e+01 4.514656460992900122e+01 4.549620955224600038e+01 4.565095204779574090e+01 4.385726635944642027e+01 4.516438673784233515e+01 4.390112546770238566e+01 4.469756030319572204e+01 4.456111564464764996e+01 4.494672357904892834e+01 4.672840902395940077e+01 4.266495390246316077e+01 4.526050369097489323e+01 4.522969235772514196e+01 4.313767348700335447e+01 4.654570053625024428e+01 4.426867669916637027e+01 4.493603364375907461e+01 4.524037838791795707e+01 4.675476865843395302e+01 4.454743934948130857e+01 4.541768938718887227e+01 4.732748485725675636e+01 4.401521200598712369e+01 4.617392911950085477e+01 4.471122895030597988e+01 4.627603368536130546e+01 4.764946907548974053e+01 4.471371666298050229e+01 4.658084531992066957e+01 4.606470052204817023e+01 4.559554444341657842e+01 4.883940554317175753e+01 4.727129684023140044e+01 4.692400961421929395e+01 4.593607629745385879e+01 4.864127883654357731e+01 4.665534439696487823e+01 4.561044060887213902e+01 4.781350613476681133e+01 4.472292355135384412e+01 4.819621638940189001e+01 4.972175810632611359e+01 4.637216691291278181e+01 4.522321867304640364e+01 4.404771481691907553e+01 4.808770665664693666e+01 4.789731310079630333e+01 4.866814522883138494e+01 4.765065699670673638e+01 4.626609432489593132e+01 4.586532101650145421e+01 4.655841090595881582e+01 4.832315975947928166e+01 4.549995584208180333e+01 4.717816234715949975e+01 4.834074514591230809e+01 4.744885212061517876e+01 4.807652392837470501e+01 5.011170775867914529e+01 4.948851082124004819e+01 4.888448351278838544e+01 4.939750317193684737e+01 4.893304661634364550e+01 4.690046985528451273e+01 4.620365433005058264e+01 4.804010418286142681e+01 4.880942059720160131e+01 4.637117098127606596e+01 4.878892956538951609e+01 4.774724334232163869e+01 4.828288834277346808e+01 4.930162252458502081e+01 4.976947974943724518e+01 4.987833700639204437e+01 4.914724766899667685e+01 4.964573088922800537e+01 5.022136393463567572e+01 4.980917746152534420e+01 4.974498469948994028e+01 4.845419419660517235e+01 4.952573657406971108e+01 4.885026146353867915e+01 4.822757034257471531e+01 4.948761701854433426e+01 4.827955294237265349e+01 5.016419502963967858e+01 4.849415758132685994e+01 5.020975990292740931e+01 4.975401790683711312e+01 4.863073070796495045e+01 4.510506674698566343e+01 5.021584440016945905e+01 4.878127850546982813e+01 4.932573907516594147e+01 4.706651942317364501e+01 4.947720211517078326e+01 5.066775529293345670e+01 4.997379705348497225e+01 5.207205913988064339e+01 5.067881904217998112e+01 4.813133553485136673e+01 5.006161437297915029e+01 5.164957740111387352e+01 4.995200196610865362e+01 4.782464145603888994e+01 4.899395752582984187e+01 5.119487338620056249e+01 5.097985597270594837e+01 4.948340320740421561e+01 4.950823797868352472e+01 5.165085957882212142e+01 5.181154761525454688e+01 5.104026507810256419e+01 5.027180333859838868e+01 5.200034453521890754e+01 5.083672124951564086e+01 5.008586472213213625e+01 5.000543717088745410e+01 5.184388747603237135e+01 5.277850642443836193e+01 4.954414974600956612e+01 5.218838033745154803e+01 5.346790461854101295e+01 4.944496260766365481e+01 5.046273606506536424e+01 5.247188567013745342e+01 5.287061897697832791e+01 5.184305923669947447e+01 5.137328509731528925e+01 5.403232127247371608e+01 5.207911788910423212e+01 5.284821036274424699e+01 4.897356006437086506e+01 5.124666763028190530e+01 4.930122648609105340e+01 5.396655185358456208e+01 4.960442141975365615e+01 5.040406109863121031e+01 5.113873925874707993e+01 5.199360060852605869e+01 4.757397231236353718e+01 5.096813712688858544e+01 4.897249386426733508e+01 4.931481149568354283e+01 5.475994586413873577e+01 5.527992567567713422e+01 5.297899171904752080e+01 5.354825599964743077e+01 5.384081579324239897e+01 5.185289995521367956e+01 5.234329919025408628e+01 5.320814584605520992e+01 5.388445116089796727e+01 5.206497960130556635e+01 5.606115315917210040e+01 5.309756713659296423e+01 5.573161206945202650e+01 5.460180550276648859e+01 5.358522697684227865e+01 5.363148289305959793e+01 5.420992686628923707e+01 5.566010975303420594e+01 5.729843656209129676e+01 5.544731033227579076e+01 5.533464162806372144e+01 5.514012787295395412e+01 5.438553556280675849e+01 5.468517672404930607e+01 5.498505404355795179e+01 5.370930626958337228e+01 5.665569149782460556e+01 5.525368510449585813e+01 5.459813144801683649e+01 5.613340135426349065e+01 5.686055540150201182e+01 5.536741070681349441e+01 5.446975174563126387e+01 5.596825402595565180e+01 5.549408299725357807e+01 5.797683093983201985e+01 5.726380762123969248e+01 5.755545510958174305e+01 5.824463034053116672e+01 5.757525047223662540e+01 5.438387585638951549e+01 5.671625256575454443e+01 5.892730643174117233e+01 5.656399217219014730e+01 5.744571735638712084e+01 5.802194647248528980e+01 5.947633324106723052e+01 5.766807164059792967e+01 5.886238353087329500e+01 5.848316513970440411e+01 5.757570733745123448e+01 6.027890355031111369e+01 6.044366783399589593e+01 5.945183834527023947e+01 5.740182212728754507e+01 5.737421050259298738e+01 5.827115489273671756e+01 5.805562603427581081e+01 6.011179711593494090e+01 5.933880507378913904e+01 5.866453592755250668e+01 6.069697779748748445e+01 6.166769333417242649e+01 6.002741646544200194e+01 6.060721732919325433e+01 5.983838609281318099e+01 5.823524166377563205e+01 5.723494724243789733e+01 6.050904711854666829e+01 5.660810506726942748e+01 5.693238890393288898e+01 5.714734808312969960e+01 5.598803230548067233e+01 5.940241917298488517e+01 5.806839978482847897e+01 5.914140667892480252e+01 6.010839705484715978e+01 5.848737618122985538e+01 5.889171595476936716e+01 5.880082812879383880e+01 5.937777159853395403e+01 6.025350433499816205e+01 5.792562738237784714e+01 5.649278510008156928e+01 5.951116923490015864e+01 5.882160238786264017e+01 5.999654640842745579e+01 5.913710151473082277e+01 5.824768466859009663e+01 6.236889030909173215e+01 5.895373630796949982e+01 5.830229484678746843e+01 5.947772103346701300e+01 6.172583932302254794e+01 6.157849860263137032e+01 5.910289309074948960e+01 5.919205299771176954e+01 5.643139114153254354e+01 5.918317206374013040e+01 5.685815830483107192e+01 6.079616767529468291e+01 6.005973258683748384e+01 5.862295679663792214e+01 5.690469334317208450e+01 5.675518492154179029e+01 5.692583420697567220e+01 5.727516671131319015e+01 5.945829045023613446e+01 5.848884536089582298e+01 5.691250113501399710e+01 5.946294247461410265e+01 5.888293551462069075e+01 5.614225036961756388e+01 6.070912828629556657e+01 5.897503403755011675e+01 6.122038043230925553e+01 5.845872925265292963e+01 6.237284031856224686e+01 6.057704033110995567e+01 5.826890879986441973e+01 6.018691952344597951e+01 6.128286779848822619e+01 6.123209575982766495e+01 5.959917571093971844e+01 5.943732079496621168e+01 5.979119292061238866e+01 6.062279963932233073e+01 6.228980646307280011e+01 5.924730983351127378e+01 6.070294823405203033e+01 6.012715520365896538e+01 6.297619111559514238e+01 6.076623905060693431e+01 6.079520420458189278e+01 6.003267896218636679e+01 6.088824016159839658e+01 6.154656606832006815e+01 5.843461359301297620e+01 6.093419035607400502e+01 6.272987889747533785e+01 6.061372171954612043e+01 6.186426986149685803e+01 6.256803327930955305e+01 5.995744705266713481e+01 6.098449603619849313e+01 6.175339562866976451e+01 5.859542022415636353e+01 6.291686888758080443e+01 5.793509630006813182e+01 6.064726467113465702e+01 6.258243560818095119e+01 6.134442833767646164e+01 6.277588474475041380e+01 6.362664506731406533e+01 6.178644130938804580e+01 6.213869176835166996e+01 6.279340876005918659e+01 6.213049810882773727e+01 6.457407649409050521e+01 6.259723882035910947e+01 6.477700853974472750e+01 6.269371232033741137e+01 6.014527924488799471e+01 6.175896366600927934e+01 6.217964059463473347e+01 6.061059388256619229e+01 5.918002690416258105e+01 6.292508449031209494e+01 6.292202031087211367e+01 6.204401566721395511e+01 5.909456802996397329e+01 6.120518667869072971e+01 6.024979308861487226e+01 6.133340138088799876e+01 5.992043895953520405e+01 6.005637309244991684e+01 6.014249306064877487e+01 5.923310515033960399e+01 5.619065098190833396e+01 6.112121384523150880e+01 5.934851494935160332e+01 5.877272143043676778e+01 6.064422999818457072e+01 5.819576686691493705e+01 5.921387737481959590e+01 6.258741573333547592e+01 6.107733384639663399e+01 6.016528911795662538e+01 6.107642446963032512e+01 5.911838269212739760e+01 6.241227379471527570e+01 6.229560972972502952e+01 6.528559819661076347e+01 6.483044222321586858e+01 6.554147633915877691e+01 6.184140348706100809e+01 6.453004531131391275e+01 6.340087006944892067e+01 6.121782809927637459e+01 6.382972457393838539e+01 6.371622261257579112e+01 6.399102099552602141e+01 6.115829882455173561e+01 6.426666629543825593e+01 6.304967846648347063e+01 6.532904807962992777e+01 6.298254005005181710e+01 6.582861008406361236e+01 6.475053321705976828e+01 6.307963457160568055e+01 6.211642872699855644e+01 6.318242603570579519e+01 6.318425295409058151e+01 6.455820911048007815e+01 6.470050761812110807e+01 6.556222856283520173e+01 6.311251509795756931e+01 6.515134589552125988e+01 6.537511472154426428e+01 6.166304571945845225e+01 6.440985587419763192e+01 6.556627266780789398e+01 6.506688534902886545e+01 6.503738550693596210e+01 6.732413062513673196e+01 6.352587010282931601e+01 6.459988973895757169e+01 6.171747371574636531e+01 6.462370634426667948e+01 6.294706877236514941e+01 6.562030802684635944e+01 6.633998720175451069e+01 6.493712251897485999e+01 6.738280651694100243e+01 6.523293249136055749e+01 6.611464177980623447e+01 6.714065402762255985e+01 6.848526099593685501e+01 6.729339641038161801e+01 6.873145191020986999e+01 6.904761682968066339e+01 6.683859567289621850e+01 6.722208633369012887e+01 6.566705604903958715e+01 6.768233555064280438e+01 6.719518936529873088e+01 6.884806940816069698e+01 6.569571561690716521e+01 6.496849032893651099e+01 6.650727835013140066e+01 6.700137157765541929e+01 6.735752726230005294e+01 6.539903240469431012e+01 6.464633135995357804e+01 6.634490598733994204e+01 6.606787829417498870e+01 6.725371521631821281e+01 6.817351756624296399e+01 6.538196650381179609e+01 6.489364750028863682e+01 6.460740781591871951e+01 6.730709602093457988e+01 6.732963864591118863e+01 6.777860357697082350e+01 6.734844960434494965e+01 6.583015443429006552e+01 6.632313667953256697e+01 6.275332051348336648e+01 6.314992774564687750e+01 6.125927782066272442e+01 6.182910993808326339e+01 6.341758672297073929e+01 6.399280793497278808e+01 6.018712190821810992e+01 6.053561438569183650e+01 6.192924739492325870e+01 6.243484682876930236e+01 6.402638541762266300e+01 6.310094903262880450e+01 6.425315442502180474e+01 6.315623486383953633e+01 6.126982345388600493e+01 6.285628943309065875e+01 6.440607893879979429e+01 6.392814265404572183e+01 6.331298107593180902e+01 6.475931839529205547e+01 6.241455151973318749e+01 6.294624464437043088e+01 6.083734878565196169e+01 6.392702207239047851e+01 6.225124220573279388e+01 6.520439064975032295e+01 6.446233616138695766e+01 6.237315661125830246e+01 6.485541762740221827e+01 6.406562014581091091e+01 6.489710892130482023e+01 6.356020720827976334e+01 6.576686359500274648e+01 6.607261511161854628e+01 6.589070816216974436e+01 6.621277768549441589e+01 6.603667316934107134e+01 6.667266001872577874e+01 6.793111367301015946e+01 6.627822839590265858e+01 6.490967704645647984e+01 6.643267923204213332e+01 6.433370391857613413e+01 6.623440031644662440e+01 6.576722152406557598e+01 6.557790179008681264e+01 6.459899912714760717e+01 6.705344082476426593e+01 6.763574732666944556e+01 6.553971105328155033e+01 6.799079667007094940e+01 6.676512241932047687e+01 6.680623212343282091e+01 6.383637104508535032e+01 6.634565193544371198e+01 6.517532541096591103e+01 6.505962715156367437e+01 6.597924806992025992e+01 6.648902789905703514e+01 6.476743857420078143e+01 6.554718937583201921e+01 6.443261647455946672e+01 6.597969148811323237e+01 6.564566582938793715e+01 6.653749999678804272e+01 6.605246997284400834e+01 6.396730334030046805e+01 6.572270182718395404e+01 6.603450058180661131e+01 6.406663347782206586e+01 6.516365520588637139e+01 6.353350689253721129e+01 6.218839089543335064e+01 6.282704894095747505e+01 6.383414274658150589e+01 6.375553664861548953e+01 6.546827053472273406e+01 6.505660771076736637e+01 6.498216273629095951e+01 6.249796503700405736e+01 6.508175228059607775e+01 6.636229779357675795e+01 6.756116347951343926e+01 6.649631099314096616e+01 6.604716926631795104e+01 6.685370141754926010e+01 6.518781607653681931e+01 6.718674021175728228e+01 6.423070170449119587e+01 6.587758478230755088e+01 6.615360219248120188e+01 6.413802077908322019e+01 6.537140863490068909e+01 6.404984004441089951e+01 6.452287389525342576e+01 6.672965657114713167e+01 6.409785059296972065e+01 6.491817284994499460e+01 6.303527013164698900e+01 6.439279308284362457e+01 6.437826202987277213e+01 6.440088677736244449e+01 6.586299422919417168e+01 6.816267329777184614e+01 6.485435758007088225e+01 6.570153037718560540e+01 6.478602938344609186e+01 6.624407530666181287e+01 6.500832536582062460e+01 6.663287491922751826e+01 6.577649152752019290e+01 6.637629917542929547e+01 6.627307016991022692e+01 6.713658595807487472e+01 6.238606319989841609e+01 6.532560736266663071e+01 6.509168914284217067e+01 6.387147083023791083e+01 6.394186175611395129e+01 6.483170812791237836e+01 6.514865664384467436e+01 6.577033325958717569e+01 6.482021114360435377e+01 6.559243406961367384e+01 6.492089041031061925e+01 6.488734035329689220e+01 6.486146042101012199e+01 6.569824919200279112e+01 6.272005935720410008e+01 6.671025819745061369e+01 6.394215089353376413e+01 6.552844814263261242e+01 6.386097978866009583e+01 6.462793559423055001e+01 6.656388170881955091e+01 6.150621774111380091e+01 6.360121025873702649e+01 6.515304262474757024e+01 6.624496048522760816e+01 6.312838895108312443e+01 6.418835644266147256e+01 6.365751900946363406e+01 6.599110324057235744e+01 6.667324659838905632e+01 6.595476023930568488e+01 6.409021059027377021e+01 6.542224793524827930e+01 6.574396528825185726e+01 6.304763254884926482e+01 6.218692295684494553e+01 6.258324019576104291e+01 6.233610648399754695e+01 6.446172402224766529e+01 6.325989136445121375e+01 6.434708458137507137e+01 6.309736516863907241e+01 6.556665925282203489e+01 6.372720857815477302e+01 6.088091774006460355e+01 6.174701757642191779e+01 6.250189808232734379e+01 6.434159111795725039e+01 6.156713295079350701e+01 6.321231091862682661e+01 6.088958296646826795e+01 6.647879816607247960e+01 6.514278621996969321e+01 6.602796087074642628e+01 6.435234077001737774e+01 6.583377702654088637e+01 6.891787012856254080e+01 6.361711079804089053e+01 6.602377635137780487e+01 6.663988710507602775e+01 6.518283984656321195e+01 6.706308719772610516e+01 6.642464226669939364e+01 6.723868778741044139e+01 6.646400535004002563e+01 6.325995759825705989e+01 6.348655493580406528e+01 6.329850240091927560e+01 6.401388319495174528e+01 6.292344808895689567e+01 6.382387253935657156e+01 6.717383097243001089e+01 6.392494740733739178e+01 6.440136688647052665e+01 6.454690162972872258e+01 6.531067932929525455e+01 6.340425187741718815e+01 6.414268316888107790e+01 6.610490752878536114e+01 6.373370469710396691e+01 6.599351171860921283e+01 6.366706823222501299e+01 6.139689064027539445e+01 6.551464725598397365e+01 6.073123291318255212e+01 6.214430771775876394e+01 6.323763828186655900e+01 6.365519434250051489e+01 6.383153194240662032e+01 6.530885618804292392e+01 6.453691880087970389e+01 6.364464406847262268e+01 6.568480601846420086e+01 6.297256647629724569e+01 6.481661770083761098e+01 6.561481139013010022e+01 6.355955161569863776e+01 6.578734127202645254e+01 6.484534650238694553e+01 6.814966833368599453e+01 6.755896677457489830e+01 6.688554904875738316e+01 6.762926749777111013e+01 6.658212909985282124e+01 6.823577675542081522e+01 6.633200440521383712e+01 6.325782156861347261e+01 6.927905867248728100e+01 6.648931294405443282e+01 6.756597702521135318e+01 6.954260313028368046e+01 6.622637752176449055e+01 6.698964122298735901e+01 6.675279002370304227e+01 6.686805378387865062e+01 6.665251292411693385e+01 6.784969269071980591e+01 6.846734496831567185e+01 6.808852686209863236e+01 7.028460099078778001e+01 6.743801223101461062e+01 6.983937516089503106e+01 7.040772747814186516e+01 6.846005932920832038e+01 6.759660000540662850e+01 6.859968669978779587e+01 6.687862578511347067e+01 6.986676984325229967e+01 7.060504079879899564e+01 6.874518987707787687e+01 6.976612111624731938e+01 7.031514892274537942e+01 6.851384416759276519e+01 6.772859134840609840e+01 6.947816113397793458e+01 6.955308175205090038e+01 6.930515570283183990e+01 6.935844239357055585e+01 6.987315423602608178e+01 7.104707175752817250e+01 7.051723117856131751e+01 6.950082108979738393e+01 7.107876528737422461e+01 7.393060253850276808e+01 6.888773734164790596e+01 7.068602773989788091e+01 7.073771973907159349e+01 7.155384648498863953e+01 7.198505493462505456e+01 6.992843633231288436e+01 7.115341359551911182e+01 7.013106183460108412e+01 7.387003623442825528e+01 7.201343374365875150e+01 7.103337409263865254e+01 7.306649505659918020e+01 7.216907893707563915e+01 7.108410006032042361e+01 6.917509059834949880e+01 7.045963073599048698e+01 7.256692308727666330e+01 7.172318110609036523e+01 7.159952757518975375e+01 7.231286899323065143e+01 7.452882974431629748e+01 7.375280891026969243e+01 7.334082944903330770e+01 7.350762989605905773e+01 7.305133783932170388e+01 7.293782531486138510e+01 7.338261842822269898e+01 7.197336710282117167e+01 7.299881839445846765e+01 7.052149698388221566e+01 7.229433522361378550e+01 7.039094054020826263e+01 7.151893384992239078e+01 7.179177451252687092e+01 7.055663110784058745e+01 7.200545926007120556e+01 7.014898916040823451e+01 7.172280546141830371e+01 7.067790493692470477e+01 7.164777410705282534e+01 7.547471637680288836e+01 7.211519114745486547e+01 7.301021283458419475e+01 7.083427978394470870e+01 7.206255162028607231e+01 7.006658067362323550e+01 7.216696770398260696e+01 7.195881391478216926e+01 7.102454410583671063e+01 6.958543698008195122e+01 7.297128139430436988e+01 7.122120387486305049e+01 7.100591996509035653e+01 7.037400539104253028e+01 7.147488347586283908e+01 7.294830308971671684e+01 7.011139207138113250e+01 6.986339213079233446e+01 7.307981324717994198e+01 7.008151227990435927e+01 7.161164915916040741e+01 7.358563593452582552e+01 6.917601167520413696e+01 7.189015796238176392e+01 7.001513843680913851e+01 7.343617794345247773e+01 7.109613565597622653e+01 7.156499064857412407e+01 7.291801148197667715e+01 7.127098235849594232e+01 7.023746575112150481e+01 7.011011369679002314e+01 6.957903605544920822e+01 7.117374352210201494e+01 6.994472783955251316e+01 7.054615219816240312e+01 6.911157287400267535e+01 6.912731996292332326e+01 7.114944509881532042e+01 7.216040663295105162e+01 7.029553318581051258e+01 7.290896206050923922e+01 6.958131846959452105e+01 7.177204745234077166e+01 7.301886870716199951e+01 6.944697782353739512e+01 7.042372925479641310e+01 6.990052435218144922e+01 7.200536244035362188e+01 7.155735060397617531e+01 7.321007814000984126e+01 7.309894128028881255e+01 7.256634724580473517e+01 7.297270376287087856e+01 7.445648012934348969e+01 7.175730343317842141e+01 6.982577964431800410e+01 7.427047698840409851e+01 7.196933081895230089e+01 7.344876303691643216e+01 7.280853957119602171e+01 7.308600166110278451e+01 7.100786892395146310e+01 7.123050179462821063e+01 7.308908790870141559e+01 7.296603898801035371e+01 7.238974088095520187e+01 7.191439147276221888e+01 7.359057386334295359e+01 6.898237176160964168e+01 7.430185228366687511e+01 7.305285792674426659e+01 7.225598249278856144e+01 7.281081173225912551e+01 7.115087965696059769e+01 7.100705489856348152e+01 7.270143670398758218e+01 7.281901570057949868e+01 7.083965062240181965e+01 6.972450796278185692e+01 7.027721397943498971e+01 7.082444245813817929e+01 7.412720102180180959e+01 6.956952666660373552e+01 6.712860216747803577e+01 7.029604584810277856e+01 7.121368734385248445e+01 6.942822088503294253e+01 7.050627655326003662e+01 6.984206952288387527e+01 7.092954413751466802e+01 7.018574544461753817e+01 6.968438225002316244e+01 7.194525801285861633e+01 6.910151571324850295e+01 7.514362261510746066e+01 7.042051291483619480e+01 7.236361957833608471e+01 7.173937142775302789e+01 7.120691984594057544e+01 7.216949321321341415e+01 6.916341604785148434e+01 7.104283769793779868e+01 7.299125659271881261e+01 7.034263271046779664e+01 6.888410113591064032e+01 7.024861387381987754e+01 6.844568198200576603e+01 7.067764502936853432e+01 6.994146326779743106e+01 6.889715842193874096e+01 6.925974526492153416e+01 7.052392377282360769e+01 7.084285473523664223e+01 6.881751839557591666e+01 6.809408160282983147e+01 6.906765367960238677e+01 7.117896112947381937e+01 6.992414174724906673e+01 6.920813397575460613e+01 6.994013379545444309e+01 6.999429530059018134e+01 6.926118580119461399e+01 6.722949678344922120e+01 6.820711505682155007e+01 6.807176580830569890e+01 6.910523921454812069e+01 6.706700974539148774e+01 7.122631226821508221e+01 6.759446322322482104e+01 6.840958829118109463e+01 6.976342439890538571e+01 6.877147419037930831e+01 6.797846269050965873e+01 6.804499816186610417e+01 6.808542272584746513e+01 6.949364707534664376e+01 6.676335943155307007e+01 6.836298504819436062e+01 6.754350765133985135e+01 6.942071534842622782e+01 6.864052862107213571e+01 6.936338823923298946e+01 6.913322642404180840e+01 7.053382624099894826e+01 6.703625118205026467e+01 6.737708448191111188e+01 6.834807031644467656e+01 6.961851214460767778e+01 7.037736661854916065e+01 6.964032797602003200e+01 7.074517484347894936e+01 6.903716121649546267e+01 6.971740060837419151e+01 6.768820104052645092e+01 6.935455383562033660e+01 7.107611335121463014e+01 6.989031937357472657e+01 6.468310716421063944e+01 7.161882920639880012e+01 6.917014077610674860e+01 6.667496417996302682e+01 6.931499787428512604e+01 6.604249133047591158e+01 6.835801329262493198e+01 6.774498360991098878e+01 6.653102995594407787e+01 6.781784480412798644e+01 6.769824255111943501e+01 6.808976789996485479e+01 6.665228894778917379e+01 6.461841409348004106e+01 6.635865635177218280e+01 6.997814842342762631e+01 6.634283102112961217e+01 6.641293073222396970e+01 6.881778534994195695e+01 6.784942985317074715e+01 6.758352664357119011e+01 6.617156438348990832e+01 6.430663195520949671e+01 6.643571592438101447e+01 6.753625206877769926e+01 6.529337858325610000e+01 6.550961871634230249e+01 6.562958027402865469e+01 6.566089110283283503e+01 6.403312895277608163e+01 6.702491447319374629e+01 6.630994963730977076e+01 6.591247696715157645e+01 6.486270654784495093e+01 6.693592973157220172e+01 6.366904534185712805e+01 6.538817257354226342e+01 6.447828147121018105e+01 6.697127538424663840e+01 6.692572406286619469e+01 6.700402869301177589e+01 6.760954701681752965e+01 6.566673594913100942e+01 6.545593927537416334e+01 6.633459493633280601e+01 6.783921213328497402e+01 6.692478199310873777e+01 6.879184822967530977e+01 6.961899488842693984e+01 6.629988194484838004e+01 6.873764986230209217e+01 6.906506210004754109e+01 7.036005947963029428e+01 6.870041154386535709e+01 6.855769282319732838e+01 6.870490957567032808e+01 6.926341698571140171e+01 6.897815943621087342e+01 6.875196130344669143e+01 6.920856985689898977e+01 6.772355692528917359e+01 6.644794479074570859e+01 6.675257722782163228e+01 6.739247127659730552e+01 6.740588219380694568e+01 6.457362607990113190e+01 6.735173224074897291e+01 6.565355248237750629e+01 6.557591487803136943e+01 6.514811562881730822e+01 6.490793653281734521e+01 6.601332044968309276e+01 6.408484723138113281e+01 6.702052036187424733e+01 6.479091086758266727e+01 6.451608662894066981e+01 6.499165542287661879e+01 6.373296763863208270e+01 6.278290308996820102e+01 6.430015885365871497e+01 6.632675880138044988e+01 6.442629730875393079e+01 6.443302520453936211e+01 6.335937536054167651e+01 6.290521566675496956e+01 6.572981128765167114e+01 6.300624925707273150e+01 6.157596156029935486e+01 6.252186012400195381e+01 6.323895080451219286e+01 6.469946786536284833e+01 6.372486327635190406e+01 6.465740474601869892e+01 6.568317232724479027e+01 6.405502869185035308e+01 6.581272245785048369e+01 6.402754250255890156e+01 6.340158089595909274e+01 6.454051736462264444e+01 6.370991188517834303e+01 6.306097436197609341e+01 6.796220433090707047e+01 6.267305274313529395e+01 6.603379069868744011e+01 6.446149993359614427e+01 6.447154023393250100e+01 6.435231016138294535e+01 6.570479755713172665e+01 6.452757503742424205e+01 6.439254263206429130e+01 6.590194930563427533e+01 6.611637887229662169e+01 6.449068378805802126e+01 6.535130192625558720e+01 6.571685614489710758e+01 6.557038411122674404e+01 6.313255794734149617e+01 6.381364822824152583e+01 6.251588301178580309e+01 6.489350495820696096e+01 6.133366885128685198e+01 6.286775484081169907e+01 6.220919486193378845e+01 6.607512130076995049e+01 6.229770916356478949e+01 6.497318522966294552e+01 6.154617486310447561e+01 6.428827548053841667e+01 6.540145998493598256e+01 6.498097780154894565e+01 6.284066500470373740e+01 6.296483488311185539e+01 6.494038252581093218e+01 6.456595420255396789e+01 6.621528085225749294e+01 6.421127482600749659e+01 6.120340003698728992e+01 6.237935093098360539e+01 6.196118542505517723e+01 5.974625420773462281e+01 6.394164873287306960e+01 6.179740970413082124e+01 5.985097832804196827e+01 6.411377998020374491e+01 6.075879434102537147e+01 6.294705595935345599e+01 6.166511120092498999e+01 6.134333030888056726e+01 6.048740669209399812e+01 6.048290546648189547e+01 6.211199827607786972e+01 6.218732376985285981e+01 6.207226213275564675e+01 6.162222033873909055e+01 6.274538828660402601e+01 6.255576436169372556e+01 6.174848875167103301e+01 6.220792249964275555e+01 6.166523567086276358e+01 5.994841207206680167e+01 6.232481217439271148e+01 6.418772272689980696e+01 6.239448388613032392e+01 6.256159166583606179e+01 6.224565568939605953e+01 6.349240411937622497e+01 6.264368520421118802e+01 6.028838082921578234e+01 6.249125166456364155e+01 6.163843221493216618e+01 6.350942565516913163e+01 6.099268756362651089e+01 6.272022845044003247e+01 6.071331422660411903e+01 6.343665646967917127e+01 6.278822522979975673e+01 5.977347518800052484e+01 6.091734555454353739e+01 6.209280241161413727e+01 6.161599902931481409e+01 6.329184112731079637e+01 6.222772745144528272e+01 6.184795148267959064e+01 6.355653049524286047e+01 6.099569924471381199e+01 6.620132445362300189e+01 6.178267648381106625e+01 6.283434451793898745e+01 6.038540005215356388e+01 6.047336038432609939e+01 6.156006018059061091e+01 6.029797235851403769e+01 6.454547013585285242e+01 6.071489362022207814e+01 6.121255751638105380e+01 5.931063626848517600e+01 6.000890121932452104e+01 5.865908872217855929e+01 6.006779451706572814e+01 6.507897336248089459e+01 5.987295974344772986e+01 6.131124347933546659e+01 6.049759607354153701e+01 6.039506333197066112e+01 6.012834210736937024e+01 6.203900816901518311e+01 6.154830959363452081e+01 6.092916843543967786e+01 6.195216624318872078e+01 5.998550674209799638e+01 6.095141252983406588e+01 6.142276958468437442e+01 5.991448990589868373e+01 5.909710182491357955e+01 5.999669521555613727e+01 5.911892054139389785e+01 5.840144874668916231e+01 6.031348223850184809e+01 5.836154226600551453e+01 6.029246154731585960e+01 5.830027248617955848e+01 6.082397786134839635e+01 6.173085056842000284e+01 5.891725688514681281e+01 5.977609195001652154e+01 6.133518780224159173e+01 6.048523434320149761e+01 5.825039611625647495e+01 6.081403227587261995e+01 5.901688286582220400e+01 5.918344715827871028e+01 5.751709699129946074e+01 6.010337552874347011e+01 6.018612046918280356e+01 5.932216668558584161e+01 6.343000680839777061e+01 6.088987668751720150e+01 6.229418893180763206e+01 6.346292396763637811e+01 6.229388869821213603e+01 6.350059137256631203e+01 5.959623728578979041e+01 6.169822578673309010e+01 6.311049775897582492e+01 6.111948998646862918e+01 6.337414423330886137e+01 6.348412723989528672e+01 6.208491240500087827e+01 6.116653173566417223e+01 6.357344782627716029e+01 6.329027344389349707e+01 6.037332395239135963e+01 6.333228026412151479e+01 6.299388370602031983e+01 6.151452822191764369e+01 6.211738510912698530e+01 6.309397910466286419e+01 5.956532391330210885e+01 6.112526974020452286e+01 6.289951666268743224e+01 6.159627681495632601e+01 6.346898816835532386e+01 6.466997714177794876e+01 6.344864303791946014e+01 6.247192452910746141e+01 6.362780091384395575e+01 6.327915990349654152e+01 6.265785817903915245e+01 6.490959504746018638e+01 6.472473495874247362e+01 6.342983414548400134e+01 6.197714951125166749e+01 6.192759728009508535e+01 6.416199325310356016e+01 6.200628296306737042e+01 6.536530121384809888e+01 6.490067296446767386e+01 6.489905446819102508e+01 6.532240124040559692e+01 6.579201918089403023e+01 6.703547325768941789e+01 6.478310548369283595e+01 6.378192298699594431e+01 6.498400839344461133e+01 6.691875076711404802e+01 6.589285213866266133e+01 6.535400369832046863e+01 6.338345252003813357e+01 6.421191671608244178e+01 6.499349045389716650e+01 6.378311683050725378e+01 6.618131250194797133e+01 6.360811636385790280e+01 6.684882709551526148e+01 6.320828664779356387e+01 6.632010685495534119e+01 6.568759692166382536e+01 6.639074152448712596e+01 6.561728499851170682e+01 6.437419757971736090e+01 6.381918367958668625e+01 6.705746235694671498e+01 6.461691567676881220e+01 6.279963762525523663e+01 6.227159986740897324e+01 6.249822510661837782e+01 6.475781885211024758e+01 6.272813807470787850e+01 6.520169036933150153e+01 6.542487348281052562e+01 6.458413381784087903e+01 6.749952053138258634e+01 6.355977702994843526e+01 6.590599189116115042e+01 6.708012428308634867e+01 6.743060330300934879e+01 6.455279116087348257e+01 6.628845802887381922e+01 6.479287780817087139e+01 6.614059788475130119e+01 6.538681835608673509e+01 6.421919344078499137e+01 6.771233127800624629e+01 6.733636867287214045e+01 6.577819193568149103e+01 6.337826059705052728e+01 6.449179999070572933e+01 6.601717719397777273e+01 6.545763059478227319e+01 6.371803499481064392e+01 6.622446331474324666e+01 6.440569821122934968e+01 6.593154725329948462e+01 6.349879927722012241e+01 6.346664345286593090e+01 6.376619619412218043e+01 6.533165602665528127e+01 6.527197719514504115e+01 6.304391646371758640e+01 6.470786499688212245e+01 6.363466450530744822e+01 6.368076782489157495e+01 6.131486318094433585e+01 6.308577245586401716e+01 6.290831960490649521e+01 6.368204580039025586e+01 6.468114158503831845e+01 6.346461527457601903e+01 6.209007668093871501e+01 6.583067157855144558e+01 6.568356092996212681e+01 6.321987317774447490e+01 6.567458334635813344e+01 6.313532407747285902e+01 6.678811984995982698e+01 6.442900665511845659e+01 6.526844171289918961e+01 6.568484494331525525e+01 6.536175391533849677e+01 6.757289153891161959e+01 6.775801088778864312e+01 6.619061006732188446e+01 6.691720438477693733e+01 6.573201194395608127e+01 6.656723250023485150e+01 6.426642552506127970e+01 6.422885600934338868e+01 6.787536309987146410e+01 6.588573255111423066e+01 6.587042635054579875e+01 6.558749018247492302e+01 6.739626908733791311e+01 6.740453303409172747e+01 6.411894054468048409e+01 6.556839714193942825e+01 6.696302599750129048e+01 7.014022067596619081e+01 6.590600145642069663e+01 6.604812005770577343e+01 6.663808457368311622e+01 6.946607935543748624e+01 6.742370460622629480e+01 6.648351272678794999e+01 6.452310157886219599e+01 6.670563855038199108e+01 6.923185083451782873e+01 6.855818264829187569e+01 6.889751750017114773e+01 6.726932429555149895e+01 6.765150201966669385e+01 6.806859532115971945e+01 6.990106706253729385e+01 6.874956980888158853e+01 6.649825361525462597e+01 6.771987696416307756e+01 6.946952042073188238e+01 6.966650769002278309e+01 6.687146586128815784e+01 6.770197852002668526e+01 6.979057242843691711e+01 6.907995042266522034e+01 6.754428190368436447e+01 6.679265412634599386e+01 6.911827644672214888e+01 6.728308706101597636e+01 7.115081533447099105e+01 6.809829745336485018e+01 6.925715631199879851e+01 6.917739673730585537e+01 7.129718971895978541e+01 6.757129044246569549e+01 7.219461751193448151e+01 7.043504168268364651e+01 7.038652253322226215e+01 6.908928940164526011e+01 6.655467316819313339e+01 6.828975882167040368e+01 6.953745977650143573e+01 6.947092142015303295e+01 7.181431040036662239e+01 7.044377024323981118e+01 7.021908386016166048e+01 6.900124342728685178e+01 6.829539398134274109e+01 7.052126475029950825e+01 7.242898810952941346e+01 7.296401825380999639e+01 7.189550912746042854e+01 6.910722508237353168e+01 7.295898669957963989e+01 6.798820506221304072e+01 7.262420648876216944e+01 7.164958415438407258e+01 7.112237504030696300e+01 7.122184577121677762e+01 7.145597481533573614e+01 7.134019400542206313e+01 6.990170053006383455e+01 7.046291338954024752e+01 7.124418006002591142e+01 7.223539701112080991e+01 7.002513882797521205e+01 7.367036159661230954e+01 7.079739156818025947e+01 7.134472148607960662e+01 7.229970284268071623e+01 7.082399636573187252e+01 7.329511975045423355e+01 7.208810682093729838e+01 7.232927399867165263e+01 7.023805904398784605e+01 7.063752901214117230e+01 7.232139133938923692e+01 7.250659109575319405e+01 7.420323059211024486e+01 7.222310838101688546e+01 7.486481399678663706e+01 7.115566126693163085e+01 7.332506773346560180e+01 7.455396344502065631e+01 7.549768182563053642e+01 7.458943222909184101e+01 7.546095887422110593e+01 7.369743703987838046e+01 7.550128201144850948e+01 7.548150330167689503e+01 7.334516189069627501e+01 7.549803455493756132e+01 7.389352857930400376e+01 7.417974916231818838e+01 7.710155238829896973e+01 7.605778121341818121e+01 7.451512843163445154e+01 7.559338493848714791e+01 7.421179506477152188e+01 7.427195668329945022e+01 7.327502927360974638e+01 7.562616287707287199e+01 7.761687328853533074e+01 7.556026866331036729e+01 7.707704995341767074e+01 7.578602115498668468e+01 7.607542322816971136e+01 7.624317145081369063e+01 7.467448442144474541e+01 7.199605156749619539e+01 7.557318974365901454e+01 7.479992302239897128e+01 7.579286433171020576e+01 7.267566619218145263e+01 7.405524810539334624e+01 7.448400715735506594e+01 7.243594159999952353e+01 7.614880898797754583e+01 7.540349761318182686e+01 7.259080123388538652e+01 7.332020773974365113e+01 7.524337130264858331e+01 7.434078275886984954e+01 7.403242842909493504e+01 7.511610434430154726e+01 7.461716606169400734e+01 7.317274480135780834e+01 7.329328787232769571e+01 7.436771000541372700e+01 7.274975019556059408e+01 7.408090837124170491e+01 7.447742463021565129e+01 7.613082024037444739e+01 7.578646886978236807e+01 7.338301913418300160e+01 7.376782790896120900e+01 7.666165303775515838e+01 7.508438464127719669e+01 7.611519503304589307e+01 7.151125804992196322e+01 7.507729983660105688e+01 7.719005764698673033e+01 7.438111446837596930e+01 7.288098570378261343e+01 7.686939410554731467e+01 7.579532747034822648e+01 7.404411651098077130e+01 7.678108354088341514e+01 7.607603908228453804e+01 7.783993115843767896e+01 7.656728353054003833e+01 7.487589478198005111e+01 7.643768128088809988e+01 7.413909081369426701e+01 7.251162526193968461e+01 7.073020585474547772e+01 7.068989155055285778e+01 7.178493974724855775e+01 7.290675271928209611e+01 7.033931839799772945e+01 7.171737103166846339e+01 7.030813654720626005e+01 7.280693110300171611e+01 7.209959595674365573e+01 7.082769201662692637e+01 7.264012504476342258e+01 7.154627068992577676e+01 7.172327846421576680e+01 7.021519577379331167e+01 7.020690069072571760e+01 7.149662512786619573e+01 7.220935609329259819e+01 6.945036109553760184e+01 7.183962548628637990e+01 7.175170643561682482e+01 6.998627607948304785e+01 7.268927427161268895e+01 6.882854516228682940e+01 7.511474000896052416e+01 6.965162086662466834e+01 7.219053117682825871e+01 7.303475956098058930e+01 6.988143898433810364e+01 7.328305658715903803e+01 7.258686593304345536e+01 7.393751979664196483e+01 7.233536510534918307e+01 7.264037484719450788e+01 7.190702524079659952e+01 7.264299860635348693e+01 7.140871076997480316e+01 7.266131685347842506e+01 7.202943927753194941e+01 7.252875587706776628e+01 7.301118371821314668e+01 7.202175827896263627e+01 7.174824921073077633e+01 6.649220316660013452e+01 7.096244813613806457e+01 7.123396278744135657e+01 7.073190445305115759e+01 6.987521298907491030e+01 6.706437385848478527e+01 6.866602273641663601e+01 6.805469136487097614e+01 6.884578889570821048e+01 7.080570666685021308e+01 6.808218933054604349e+01 6.884814417647012874e+01 6.841340121875269631e+01 6.851936183649509360e+01 7.050004949015601596e+01 7.086359761462352935e+01 6.980601477298911561e+01 7.160829207342113989e+01 7.061534377352444380e+01 7.121526954044114177e+01 7.117042639794408387e+01 7.205989401275562045e+01 6.844294998244041039e+01 6.954043880848976755e+01 7.164343137861301614e+01 7.071894125809249942e+01 7.104503092566251610e+01 7.416870298430160346e+01 7.009511421508392459e+01 7.006457179008548053e+01 7.515076987357072369e+01 7.433378214728718092e+01 7.285746246604676912e+01 7.248530970116912897e+01 7.299189256095600342e+01 7.285687272031974260e+01 7.098998252707698953e+01 7.482113252148064930e+01 7.279195524443578336e+01 7.269675260641480463e+01 7.314322023465750533e+01 7.000817458345088085e+01 7.126697902526913708e+01 7.243077311367254367e+01 7.109960293678818744e+01 7.155259941431543780e+01 7.197339873389697118e+01 7.128552397316106237e+01 7.559981957010793963e+01 7.375326979455506660e+01 7.177163930066177500e+01 7.346753509479843558e+01 7.001112475287388293e+01 7.093457523518920027e+01 7.359443241826311066e+01 7.302789133767861074e+01 7.435569334849225243e+01 7.405106325665016698e+01 7.427713123271618656e+01 7.344327940563862001e+01 7.300820346772890446e+01 7.323717747251022558e+01 7.211071524744784256e+01 7.437861536797117878e+01 7.130410636030137539e+01 7.003790945165069104e+01 7.259564633645312881e+01 7.181836415828118447e+01 7.134165293665871843e+01 7.258897564009380687e+01 7.316583305126830794e+01 7.143660415932410501e+01 7.238928560457054573e+01 7.073254580481527398e+01 7.207320329808356973e+01 7.290726493756348248e+01 7.138731670152674269e+01 7.286497477234331654e+01 7.062573904763104338e+01 7.113620309265674280e+01 7.136611167512477039e+01 7.072988161116066408e+01 7.392880699641573017e+01 7.215533920155077396e+01 7.149930880786452292e+01 7.455593085668914455e+01 7.443217806094888545e+01 7.322560620493622707e+01 7.540143861262325231e+01 7.524849631029628938e+01 7.456227465181856928e+01 7.427832311629170192e+01 7.275602048187101900e+01 7.258372365864670428e+01 7.217833271095017267e+01 7.430654637729682577e+01 7.286577649406200408e+01 7.376199080675758069e+01 7.388141697124339657e+01 7.429873463724874227e+01 7.525142616818625640e+01 7.428742988673562309e+01 7.521211319052727617e+01 7.485814483868587388e+01 7.162344914608155477e+01 7.342420432663907093e+01 7.422643741701752162e+01 7.407388946958353415e+01 7.122301875340701827e+01 7.154174786699257993e+01 7.267018367844300997e+01 7.074555758784663340e+01 7.288325686200748521e+01 7.268618903687888633e+01 7.094556611148992431e+01 7.282831512453738299e+01 7.205568238776756118e+01 7.046712303988989845e+01 6.981978984871818739e+01 7.352201453855012403e+01 7.220056444086463898e+01 7.185036210480203067e+01 6.698244880978283788e+01 7.171263872292821873e+01 7.063898996105760375e+01 7.169887826494085914e+01 6.978729034572032219e+01 7.160552005177305546e+01 7.282046888196124712e+01 7.366661280662712841e+01 7.067819490308603747e+01 7.120327398417883558e+01 6.965722535740434296e+01 7.160907369009692047e+01 6.970343520658454395e+01 6.778233729758939319e+01 7.043593000967716478e+01 6.860550855255337410e+01 6.795912190519278795e+01 7.089951214036368299e+01 6.930197582746325224e+01 6.916092543573286378e+01 6.855896869988742992e+01 6.637733177924933159e+01 6.788713944277368739e+01 6.991863859405357573e+01 7.072808935022732157e+01 7.009860958790305574e+01 6.873129615629115108e+01 6.981018566319620788e+01 7.090367621550279864e+01 7.187543264957083977e+01 7.171957529810568133e+01 7.169314966215510765e+01 7.171859323246745532e+01 7.161270843161588573e+01 7.135957639637167915e+01 7.168917800614849511e+01 7.109386765492466509e+01 7.354498456973099962e+01 7.143724756099946660e+01 7.097251823059841058e+01 6.795907510028759191e+01 6.984388152343234424e+01 7.053183094163742339e+01 6.977950000025315092e+01 7.037858422627429889e+01 7.084889553414768670e+01 7.108079403722719292e+01 7.050906408395188407e+01 7.163819991213480876e+01 6.922235587421744185e+01 6.901090199654402113e+01 6.981972864865787187e+01 7.207026354259920709e+01 6.963241432147840726e+01 6.770239694265301011e+01 7.064022457591850923e+01 6.722595559304456003e+01 7.339133621604327118e+01 7.073569561249423998e+01 6.913694968428629295e+01 6.852816515715241508e+01 7.068896176925085229e+01 7.055042040103492695e+01 6.905025338737991092e+01 7.078131919852833676e+01 7.222036776827302162e+01 6.938985717395476627e+01 7.223587234551047231e+01 7.151652573472456709e+01 6.950875483411793709e+01 7.079304605334995415e+01 7.289572353666034132e+01 7.163251831420973303e+01 7.215747057391237718e+01 7.092057003458756981e+01 6.955773223107406977e+01 6.925188500774878264e+01 7.061610943712533128e+01 7.281854618164020110e+01 7.061103079528787418e+01 7.230765415730333245e+01 7.420431822198560212e+01 7.119371424789099478e+01 7.160429904940589552e+01 7.200936761530661556e+01 7.241648436635816211e+01 7.154689209742238631e+01 6.957472234514330012e+01 7.083308790736252547e+01 7.053678761562399302e+01 6.926027970210968476e+01 6.955526427947059176e+01 6.919692061837032782e+01 6.848418389421749453e+01 6.600677303702916277e+01 6.711203444976497678e+01 6.803624474122361221e+01 6.925835931053424588e+01 6.920864094939945232e+01 7.039330338112259255e+01 6.946763650450698435e+01 6.681777534763944004e+01 7.123894700067008046e+01 6.807528193825575613e+01 7.054242443809327767e+01 6.891850713187719180e+01 6.824505408987054977e+01 6.873374991669624023e+01 6.822301852620972795e+01 6.761377262955402045e+01 7.083909475059951433e+01 6.907299781227929714e+01 7.101873222384939766e+01 6.932680662150532669e+01 6.718590565780669976e+01 6.981200248643381201e+01 6.941440852547236773e+01 7.076998093815018365e+01 6.975279803418000313e+01 6.942240455893013973e+01 6.736056521872602332e+01 6.949005866554637123e+01 7.223915358462623715e+01 6.895799402073785700e+01 7.329158632120720540e+01 7.028504366467944919e+01 7.101542682825073882e+01 7.269956808619127742e+01 6.985594927220340367e+01 7.025390151663440008e+01 7.312048343442573639e+01 7.095989475839421345e+01 7.235968051572513104e+01 7.152226330437336799e+01 6.901366635170072072e+01 7.168225460381231073e+01 7.263776691623218085e+01 7.144311397198802638e+01 7.197911823360534811e+01 7.283370756631960319e+01 7.235761574360917336e+01 7.125477821054266769e+01 7.402136126619554091e+01 7.204546420403846696e+01 7.129409080922008002e+01 7.166209070064421383e+01 7.124746529839548259e+01 7.489875439129889401e+01 7.445857122682487272e+01 7.230857844736145523e+01 7.261247524557245470e+01 7.187065325634371504e+01 7.372337210921388362e+01 7.151299652030822074e+01 7.078401148802721821e+01 7.231523957015632220e+01 7.017609743181333215e+01 7.146885700060215640e+01 7.170460658176490654e+01 7.048709665818608983e+01 7.138572562523697229e+01 7.176042009927874687e+01 6.973995464577576797e+01 7.275315562947587011e+01 7.221994296949476677e+01 7.126072993842650760e+01 7.026689714519275753e+01 7.094774137334840702e+01 7.121176260163862537e+01 7.184960392646677008e+01 7.155574069539234472e+01 7.081115872154023805e+01 7.239428284502665178e+01 7.176624531668969098e+01 7.011963177987047402e+01 7.148126157360611899e+01 7.393319920199014916e+01 7.272197577496542920e+01 7.463221979881618040e+01 7.152046766809921508e+01 7.087407289401117794e+01 7.417041031840332721e+01 7.458748513251329371e+01 7.272520951098991304e+01 7.070991760279828497e+01 7.099787389561745954e+01 7.412279247066024368e+01 7.301629715680068955e+01 7.565161694621610877e+01 7.269025494210175964e+01 7.127981071198431096e+01 7.058381333837459692e+01 7.211035673762862075e+01 7.298314743512010239e+01 7.357171142474992109e+01 7.237606933902613093e+01 7.404706667239724993e+01 7.504083366495589758e+01 7.302601928804597264e+01 7.405995299607953086e+01 7.301804767855099954e+01 7.378827617938182470e+01 7.266213266954785865e+01 7.221135645396599045e+01 7.381104398732450989e+01 7.212072072725221972e+01 7.407919129962229476e+01 7.274750304221068120e+01 7.367151549192224991e+01 7.322014823280179030e+01 7.116152582770055801e+01 7.089627574028811807e+01 7.121265985178216340e+01 7.336734510424868461e+01 7.219908024057751561e+01 7.154591861112652396e+01 7.243539069257703034e+01 7.236750935387853190e+01 7.098228796740325208e+01 7.299729462288942727e+01 7.180800797956926829e+01 7.092028377882679990e+01 7.403200764209569229e+01 7.171333274969597937e+01 7.238513826502153847e+01 7.185019962558192219e+01 7.225862480409644206e+01 7.321161666289235370e+01 7.479888344548261614e+01 7.138160863578670501e+01 7.097102280022060938e+01 7.096754143247058266e+01 7.420867837952212653e+01 7.368995381650840670e+01 7.173037070118397196e+01 7.159638774310253950e+01 7.238949066448586223e+01 7.101063120312110755e+01 7.009443583067952943e+01 7.157419757256246839e+01 7.287763861515405495e+01 7.325421888389199410e+01 7.070572547380666606e+01 7.317289213752989951e+01 7.222936690696269579e+01 7.105812346435200766e+01 7.208466889416536105e+01 7.165326656281372664e+01 7.245245021640988625e+01 7.226111777152078730e+01 7.241399297717171635e+01 7.207393971017673096e+01 7.079102128069474986e+01 7.188054053661787179e+01 7.196120337462933492e+01 7.274761719697288243e+01 7.198080049618152998e+01 7.218969170715062944e+01 7.070699021079954605e+01 7.016571079270127598e+01 7.115862330692891646e+01 7.404371679009244644e+01 7.337877008365315135e+01 6.945221733642858908e+01 7.250938327057269817e+01 7.271743222711835131e+01 7.112289301629965621e+01 7.146598671446230355e+01 7.133204776560944538e+01 7.407802085847421836e+01 7.143991288420096453e+01 7.298377979401294624e+01 7.028471484245920919e+01 7.284400389982003787e+01 7.254795896731302207e+01 7.038663517522073221e+01 7.210294046004909774e+01 7.274750434392417731e+01 7.035807964893876942e+01 7.126273669714345260e+01 7.307345925435146228e+01 6.961157994782418257e+01 6.966863773909605584e+01 7.137522593868943943e+01 7.166794217512361342e+01 7.065340173941677904e+01 6.758876104219888248e+01 6.997581069041135038e+01 7.010525127458416250e+01 7.076468869820031671e+01 7.097084026368645482e+01 7.131980609001762161e+01 7.016121168537200958e+01 6.832934525422007255e+01 7.184294880546289619e+01 7.201301324531976888e+01 7.215192442860640654e+01 6.892078962884551174e+01 7.211901920956897527e+01 7.259685690721147466e+01 6.963450134692739368e+01 7.040694305021639821e+01 6.946375735300064491e+01 7.285410246669434287e+01 7.528690096606612769e+01 7.430084612196037597e+01 7.371070167770875514e+01 7.351024437215379237e+01 7.532039745553042565e+01 7.469600409778135486e+01 7.597724264938611327e+01 7.590339726651043861e+01 7.506947781525089169e+01 7.410387769116198342e+01 7.627577320348420642e+01 7.242438967064816779e+01 7.191756158581642921e+01 7.459481631266105239e+01 7.759455448126203692e+01 7.516526369068142799e+01 7.450618454444905581e+01 7.463353309133925961e+01 7.474968457296506585e+01 7.635789996363210719e+01 7.424322524042555926e+01 7.629258054714205173e+01 7.694534815285719276e+01 7.793605310557741461e+01 7.526196898112195299e+01 7.558901958659413367e+01 7.807749914993611640e+01 7.810820445696627701e+01 7.765137762883882999e+01 7.599560511002694341e+01 7.610877483216718531e+01 7.622396531833302902e+01 7.869073957538610387e+01 7.528557540045324004e+01 7.677464193686310523e+01 7.461183057807103580e+01 7.674272482471721446e+01 7.652599417999985576e+01 7.326307694725700514e+01 7.850871286347621947e+01 7.526688746873298896e+01 7.652759795990876057e+01 7.640099085195163298e+01 7.492541881797332337e+01 7.630461869458882518e+01 7.724617707752237550e+01 7.515523424818942999e+01 7.763365229259740374e+01 7.935232159770633587e+01 7.666817575415151964e+01 7.797971769465139857e+01 7.892735787990974927e+01 7.665335381212803156e+01 7.716207822131219984e+01 7.639601297748907882e+01 7.649561899492270811e+01 8.043058679776945041e+01 7.638402858615158664e+01 7.671429933449657312e+01 7.540284456054295958e+01 7.672629827332615093e+01 7.816349753418469959e+01 7.513002517694262394e+01 7.420367785560721074e+01 7.366336505446976446e+01 7.370726972877986327e+01 7.443495909481148942e+01 7.641245419279277939e+01 7.392588321497812842e+01 7.626189885465183238e+01 7.558895748693488770e+01 7.806801967707578171e+01 7.810117032836723183e+01 7.584074713386051769e+01 7.483996713491147545e+01 7.680220448995751781e+01 7.689550941497698489e+01 7.817501171418825834e+01 7.795451999819954381e+01 7.651519067913197603e+01 7.623581988796931341e+01 7.668769142642879899e+01 7.506136928693982213e+01 7.780140645632468477e+01 7.589741485541189547e+01 7.622198038117339536e+01 7.818030385179523023e+01 7.677495060797605220e+01 7.514519582500018657e+01 7.705237132601585870e+01 7.824324291963147004e+01 7.386212445628306966e+01 7.621976580615051944e+01 7.517326440896138706e+01 7.428117030506297169e+01 7.661427683123902455e+01 7.610891971263102107e+01 7.537245210096411085e+01 7.423257819400916446e+01 7.385063808846697953e+01 7.672521825073712876e+01 7.615462130582010047e+01 7.775831315912152775e+01 7.625749393865112324e+01 7.361487856441014799e+01 7.347563144397290102e+01 7.295139223847893106e+01 7.253696719931942027e+01 7.267563132659738301e+01 7.190730906156291269e+01 7.206777262523254990e+01 7.413345592791064576e+01 7.271299292074455423e+01 7.144124374073898309e+01 7.151408017242791004e+01 7.186030926131812180e+01 7.204372420537836774e+01 7.237310688389669622e+01 7.294071664087923068e+01 7.052823743713051385e+01 7.325606203476938560e+01 7.142308929033188747e+01 7.171826575668895032e+01 7.332619866850757262e+01 7.394191256152849689e+01 7.406324860233659990e+01 7.176632858373697843e+01 7.082089094587603029e+01 7.167723650419605974e+01 7.091729172743059451e+01 7.045092943945873287e+01 7.131674116811143449e+01 7.066705877097857069e+01 7.157905622323578143e+01 7.052491590902779706e+01 7.300734648845585184e+01 7.254748104558537136e+01 6.879206969879358269e+01 7.241853433933472672e+01 7.180973958055804474e+01 6.874706676818473738e+01 7.175867850137896653e+01 6.854643204582939120e+01 7.093243156267709537e+01 6.911613889312776848e+01 7.090521656359501890e+01 7.117965836230183641e+01 7.098857398025791099e+01 7.155167157153960034e+01 7.166364852543112818e+01 7.185692750653969085e+01 6.805644164212269231e+01 7.078444631880401516e+01 7.340005235682080809e+01 7.187749124346794360e+01 7.281024307988674593e+01 7.301509778836506825e+01 7.033246398840365998e+01 7.160764755805944048e+01 7.222386718424394303e+01 7.098884125147846191e+01 7.018333284367605529e+01 6.987333459066994124e+01 6.865942620684378994e+01 7.051476415685989707e+01 6.940527649015359657e+01 6.976227993833830965e+01 7.047145774666377349e+01 7.060628437180260164e+01 6.694225289923166144e+01 7.095024488801648488e+01 6.869976368469446015e+01 7.037624267911927234e+01 7.131194304713604026e+01 6.818356634527812332e+01 7.027463876872997162e+01 7.042887056817431812e+01 6.928807164084609838e+01 6.756449251272317724e+01 6.891451455121587344e+01 7.063793210218820207e+01 6.931783303214994874e+01 6.831894979750367725e+01 6.940724303991245847e+01 6.936416879933911162e+01 7.109349045529509681e+01 6.785169398915627426e+01 7.058201676754509890e+01 6.853598126493866971e+01 6.896400622677190029e+01 6.880046240596171003e+01 6.767126010727169216e+01 7.177731753522581926e+01 6.747805173815415003e+01 6.807123121464439919e+01 6.710422238672686035e+01 6.730002731894505530e+01 6.751249522992068819e+01 7.017098110108629783e+01 7.001062005274182809e+01 6.595391703793875138e+01 6.931934828273958260e+01 6.869119624004650859e+01 7.034418761957083177e+01 6.988861451637191635e+01 7.000920403240901635e+01 7.062355431960875762e+01 6.914514449549879771e+01 6.855114216323792675e+01 7.362210243480954830e+01 7.266813260512913075e+01 7.206997800563262047e+01 7.220766414194876859e+01 7.133698062556067043e+01 6.961763009212378961e+01 7.162862368719687822e+01 7.267685560479330320e+01 7.269610499541623483e+01 7.274425153988836712e+01 7.280797641036039636e+01 6.953148109168293445e+01 7.094544589312839378e+01 6.900931799140265355e+01 6.894319142506597586e+01 6.811803463602262809e+01 6.895361003751004603e+01 6.971384656210145181e+01 7.268708149082121395e+01 7.030989816944260440e+01 7.336702587779534213e+01 6.942743856414807624e+01 7.353120304773639759e+01 6.959498580602625850e+01 7.221691974154369120e+01 7.164413866127917174e+01 7.051364009666141897e+01 6.786574343077791127e+01 7.052221115316214650e+01 7.384897076698992180e+01 7.240135713052950450e+01 7.211569914008387627e+01 7.227688483821057730e+01 7.182112770066795804e+01 7.218987052969907836e+01 7.242942605501590947e+01 6.974328511518137930e+01 6.837009516872478798e+01 6.859448695090399895e+01 6.969647118320072821e+01 7.221782991657450168e+01 6.985964201028895104e+01 7.067063165520812618e+01 7.322256119703172317e+01 7.183087080469618968e+01 6.943217535084252745e+01 7.271955776784260195e+01 7.177594093279967069e+01 7.330514771525280082e+01 7.377224945980104565e+01 7.144209090318251754e+01 7.337454976692329467e+01 7.254807153037893386e+01 7.297162565170714288e+01 7.335554274631820704e+01 7.391697963637658120e+01 7.255756692865215030e+01 7.206142640748363704e+01 7.270686359345548055e+01 7.292268435794173342e+01 7.135323719672445009e+01 7.099712230497664223e+01 7.292140447274783810e+01 7.314521562975993163e+01 7.267534315039890203e+01 7.424772031762422841e+01 7.248516966272991624e+01 7.357572558660750417e+01 7.309537975290200507e+01 7.150857862675702847e+01 7.155503975621212476e+01 7.475485857166718517e+01 7.358111409056833452e+01 7.106203826175402583e+01 7.130773673610690366e+01 7.204996641617746889e+01 7.256038566086813546e+01 7.208540375423540070e+01 7.384521584220075852e+01 7.095622973320703863e+01 7.379254307135352065e+01 7.303739721385004202e+01 7.032433794304002106e+01 7.243788567649680488e+01 7.155203420441222306e+01 7.229983124882096490e+01 7.148763694277469938e+01 7.020305911270563115e+01 7.035321138390398232e+01 7.122125972948472850e+01 7.317500215612696479e+01 7.076321031776784309e+01 7.400938797073526132e+01 7.253012432088283390e+01 7.286272284294899748e+01 7.218910761957857858e+01 7.370742930233905099e+01 7.394813636673774226e+01 7.501569648045008876e+01 7.212878429454056572e+01 7.429844806790221412e+01 7.241608309869468485e+01 7.623395158032975871e+01 7.339351464743785414e+01 7.550592435440206884e+01 7.489292156326109762e+01 7.642751624472450089e+01 7.400842635920136559e+01 7.477962525065588295e+01 7.193560975152091430e+01 7.275674014748837237e+01 7.422851102605393692e+01 7.278993755748624039e+01 7.322610210789176222e+01 7.152434391169846606e+01 7.306863123123260095e+01 7.281113864282833958e+01 7.314128047752477357e+01 7.121349772088588281e+01 7.157382481237954153e+01 7.353755530921664274e+01 7.231983104613287594e+01 7.204640642760038816e+01 7.153631559633946324e+01 7.214734251780552654e+01 7.050708758255963460e+01 7.286425812137842684e+01 6.892285255966447721e+01 7.140082393847052344e+01 7.054727594631867760e+01 7.134617723321345295e+01 7.306968492532078585e+01 6.925797042832881800e+01 7.280798516199203618e+01 6.888383188266101342e+01 7.064606665010398956e+01 6.886410766401107253e+01 7.093938189897247071e+01 7.048661857173874523e+01 7.043404894868389476e+01 6.912929362162158498e+01 6.914385429511017378e+01 6.944478337567083770e+01 7.130346691345684462e+01 7.002368958007157573e+01 6.916383438845704745e+01 7.129852030928897477e+01 7.365907196623317077e+01 6.875720437856091394e+01 7.142784741951756189e+01 7.089785471936853867e+01 6.992518987627896365e+01 6.712108087328512340e+01 7.117407966481042081e+01 6.951964085543608007e+01 7.057621882354793286e+01 6.922003108208234323e+01 7.115982417788397640e+01 6.990158947763978858e+01 7.069441691714813203e+01 6.978831311024313777e+01 6.888428310689323553e+01 7.053414554641572920e+01 6.934374255035341150e+01 7.155921512164063358e+01 7.133367223261609524e+01 7.001224024198762663e+01 7.223629993964554785e+01 7.074043098444190036e+01 6.925011258483117160e+01 6.938102351787080124e+01 6.897521029996542552e+01 7.018736446589008438e+01 6.997385605176938839e+01 6.681191795149437951e+01 6.766313481230680793e+01 6.780205522511528216e+01 6.910685761547115646e+01 6.953572648967815439e+01 6.992422523475177343e+01 7.083826106078915075e+01 6.795548066337859439e+01 7.091168177187439881e+01 6.881716184697532412e+01 7.142112211131342292e+01 7.002216271771663969e+01 6.995326175409213931e+01 7.003025360983379244e+01 6.892998592349793796e+01 7.121410556783445145e+01 6.986017829443629523e+01 7.117335619129173097e+01 7.001580564879995450e+01 6.792450428179796518e+01 6.771049158208995777e+01 6.712636385025888330e+01 6.844078119173305197e+01 6.913125363939529677e+01 6.960272299759158443e+01 7.061130512032593742e+01 7.060044913742662231e+01 6.624245754058111402e+01 6.888395884506356026e+01 6.957842879358760513e+01 6.953482874039761441e+01 6.906043039228741520e+01 6.822414495576131799e+01 7.010182297777242866e+01 6.673408343135146481e+01 6.689647645923443520e+01 7.000916100727623359e+01 6.888485380726872620e+01 6.709998437129250703e+01 6.935026144988908925e+01 7.187980886911336142e+01 7.020726979288643577e+01 7.139402631354452922e+01 7.009238944522816439e+01 7.068084336024401182e+01 7.132666316130472239e+01 7.041166571403429941e+01 7.013110735618954550e+01 6.884241136407311501e+01 6.923259140297743386e+01 7.331258711357961033e+01 7.150063870580488867e+01 6.922416357567607292e+01 6.702724491365221127e+01 7.040451723324103739e+01 6.881423714138075809e+01 6.970071730510527175e+01 6.879896854123782646e+01 7.171930632399363503e+01 7.167783282037233050e+01 7.202274080769443287e+01 7.202560892327824149e+01 6.848339907782387570e+01 7.185701578855002936e+01 6.887367279231533246e+01 6.689952243210781546e+01 7.137469897262786844e+01 7.004836002706089459e+01 7.220469546008186512e+01 7.062325166663600839e+01 7.275640917602470381e+01 7.078699915187465308e+01 7.188901485570377758e+01 7.185733562305648547e+01 7.276006261241536777e+01 7.369126817641257787e+01 7.312160093013639539e+01 7.400234114383968631e+01 7.373261482003381673e+01 7.256033158214290779e+01 7.353217683582106190e+01 6.888873611047996803e+01 7.105756283956276320e+01 7.246817665745000170e+01 7.180258247000764982e+01 7.229179782257000397e+01 7.129982870174386278e+01 7.091833099722374811e+01 7.118768318910855442e+01 7.020470520380187907e+01 7.092900895130210870e+01 7.127272141687748785e+01 7.193513913226954060e+01 7.188240519615978030e+01 7.401328077126477467e+01 7.239140241139972431e+01 7.235463309816032051e+01 6.996333233022981801e+01 6.938313806493877678e+01 6.937073490614478999e+01 7.249638620896732277e+01 7.324589847700694634e+01 7.105710266377595019e+01 7.214038319860037518e+01 7.136958412285041220e+01 7.089904811427048514e+01 7.057846139552526665e+01 7.004555400791412012e+01 7.185266801574603335e+01 6.901805778149075365e+01 6.884691658044225449e+01 7.074800008054633338e+01 7.007270644734256848e+01 7.104714572285821816e+01 7.209710164354787310e+01 7.006176049525350891e+01 7.029434898798361075e+01 6.953691110648195206e+01 7.062145735378240374e+01 7.079027867255838657e+01 7.194183023381333442e+01 7.127647243699624369e+01 6.878361366635839147e+01 7.106593033209999533e+01 7.404916212004148690e+01 6.975260235422028643e+01 7.024579846057869759e+01 7.323798984086650421e+01 6.983682985934510157e+01 7.243341932985396170e+01 7.255237866613526876e+01 7.395377425538661953e+01 6.958884399723953607e+01 7.053285567748412177e+01 6.896799211608249891e+01 7.212335845974367032e+01 7.192231482994397140e+01 7.094526535492848041e+01 6.959983732080522145e+01 7.220509957372773613e+01 7.296754740727412525e+01 7.083083319502560471e+01 7.119430430606492166e+01 7.175270227488815067e+01 7.170719836827286997e+01 7.101099466110358094e+01 7.052344345431762918e+01 7.125628091979409362e+01 7.467211040440986380e+01 7.131409294326719817e+01 7.035159739715243177e+01 6.902980130293269667e+01 7.289224544289326957e+01 7.089845161314781308e+01 6.917958311082145428e+01 7.127597942767812356e+01 7.161033875876421462e+01 7.095165523733030000e+01 7.348933582219072491e+01 7.011772240467610118e+01 6.948826341053639055e+01 7.065930760488699036e+01 7.033221477743929029e+01 6.985349150173944111e+01 7.135468439498255577e+01 7.060443026686247947e+01 6.812795617554360206e+01 6.877235173333028229e+01 7.019762649056121973e+01 7.068562994795985333e+01 6.904852721934088322e+01 6.896665147688032960e+01 6.934189520429841025e+01 6.771575026867276392e+01 7.132963955345115892e+01 7.202983351962548397e+01 7.102421385190046976e+01 7.078986102094008004e+01 7.047783844870585312e+01 6.996179417015653712e+01 6.947020345094536253e+01 6.940146074169410895e+01 6.944645974167711699e+01 7.236613520308544878e+01 7.078026365031183786e+01 6.850238928697594076e+01 6.849324760415515811e+01 6.979096140423860106e+01 7.031027919453931929e+01 7.140080296916504210e+01 6.784472488250297317e+01 6.994232075900499979e+01 6.834460498576866883e+01 6.970866870354865341e+01 6.865529141398252477e+01 6.779303906734386942e+01 6.911288917429500600e+01 6.978501934373089455e+01 6.891954461267897614e+01 6.864569017789345651e+01 7.052069062164048319e+01 6.967957051951950120e+01 7.057120801401192978e+01 7.255791389687880155e+01 7.098725016790926645e+01 7.011314955816320094e+01 7.014128390246546019e+01 7.010955684109414676e+01 7.091903710860526644e+01 6.847209129534101635e+01 7.050117129268183191e+01 7.178522400337602960e+01 7.027424029547717055e+01 7.185998750580158401e+01 7.009002111505014909e+01 7.249964712306331194e+01 7.236234023002927529e+01 7.148840828913662904e+01 7.290259069820466209e+01 7.106555725358222730e+01 7.051044664367049108e+01 6.986222724736471434e+01 7.111908619033653167e+01 7.036081638549551087e+01 7.087779537584594891e+01 7.250577490231256661e+01 7.219300665405611994e+01 7.014715484988619210e+01 7.092938320575200351e+01 6.895944156391112756e+01 7.228289559964709099e+01 6.921731384186762170e+01 7.094472490046119617e+01 7.061645819835108284e+01 6.707814675118345349e+01 7.070138433863483840e+01 6.837393809722952653e+01 6.834610693670433079e+01 6.828821423042946037e+01 6.505341166913602535e+01 6.911586200078617992e+01 7.103522955596882582e+01 6.715806779996924547e+01 6.778621898841045379e+01 6.833818657505996441e+01 6.824994903595830920e+01 6.835606787592111289e+01 6.870353862366772546e+01 6.954981762117145649e+01 6.901958143367399146e+01 7.133442992684211958e+01 6.934133994219828878e+01 6.832157384412961676e+01 7.187878566154653015e+01 7.195461697413350066e+01 6.865113326570919128e+01 6.837206173225736450e+01 6.904802627158849759e+01 6.762235962446429482e+01 6.792957064984481974e+01 6.721121619488469889e+01 6.633627928577638500e+01 6.978673267361011767e+01 6.790539684099084639e+01 6.739046681202755451e+01 6.976314281562034125e+01 6.751675050876606576e+01 6.826761606966029206e+01 6.953755934456192733e+01 6.827521753807765492e+01 6.963732361941306692e+01 6.628206723884154883e+01 6.828658374368799855e+01 6.792327191113699314e+01 6.718509291911037451e+01 6.585708820073931236e+01 6.805435813301590997e+01 6.856285502547916622e+01 6.741156821016789991e+01 6.930289883844666576e+01 7.015601529747165443e+01 6.573910816882445829e+01 6.890342033247110010e+01 7.003243449498808104e+01 7.058973880173438431e+01 6.791110969067874237e+01 6.915434336538196192e+01 6.896049216726719067e+01 6.754965789533133602e+01 6.545709022963795576e+01 6.558699105303236365e+01 6.966032873727500885e+01 6.563769702473341283e+01 6.742044353611173335e+01 6.810101456747027271e+01 6.992123522832989124e+01 6.805214212469547874e+01 6.761369537220909365e+01 6.735946301273764902e+01 6.320859302705652993e+01 6.643376358434505846e+01 6.641422115873328380e+01 6.815757611479240552e+01 6.693084578122788741e+01 6.549109896392162966e+01 6.678704795394473592e+01 6.625222249423448773e+01 6.747151869567321114e+01 6.821860120310367392e+01 7.033810756013122045e+01 6.742713555901811162e+01 6.508510256017770246e+01 6.605237317548601084e+01 6.307897981861592029e+01 6.331066675366940188e+01 6.530877270063979267e+01 6.681158893920834885e+01 6.703829030370441444e+01 6.587173080783870205e+01 6.638798868515418405e+01 6.806427649899400478e+01 6.555575896917471823e+01 6.735989368523121357e+01 6.587492493466672272e+01 6.561225595041085512e+01 6.824214803631595316e+01 6.753477539715605360e+01 6.476798145483753899e+01 6.555964222787001461e+01 6.769315431031839125e+01 6.499759958161637030e+01 6.357512267089878577e+01 6.526998672635600940e+01 6.459482253930094942e+01 6.552191877102220019e+01 6.702694558640008893e+01 6.731019499204722933e+01 6.854822329274574599e+01 6.565591103992746014e+01 6.630736331201643452e+01 6.729943792772266420e+01 6.565531859303294482e+01 6.836444380570986823e+01 6.836746375134016773e+01 6.653408012658402981e+01 6.620409225703853906e+01 6.642265662025391748e+01 6.886925233870103114e+01 6.719886504768625457e+01 6.665080967170796100e+01 6.778797452985355676e+01 6.693936449903597463e+01 6.571309512523554019e+01 6.617552105400038442e+01 6.611909485730697611e+01 6.419243066993598745e+01 6.731040362112834430e+01 6.578631401708697979e+01 6.813901718568500598e+01 6.771168221136001364e+01 6.921602086736704962e+01 6.737999852462071715e+01 6.866390764016773574e+01 6.929572104526545218e+01 6.826667321074572214e+01 6.709068990395591925e+01 6.840547511055078189e+01 6.875160372630895722e+01 6.800003593192565177e+01 6.890155965594040310e+01 6.811712619632908172e+01 6.817385715511670696e+01 6.901696431352313255e+01 6.848010581923773543e+01 6.587222565964556509e+01 6.959165684938894003e+01 6.535935491950027654e+01 6.804029819305367255e+01 6.940999134510649071e+01 6.758672721631442926e+01 6.644810954433503980e+01 6.806104292310992321e+01 6.710503763556711476e+01 6.792290590618057422e+01 7.018315465319653867e+01 6.969046253719646700e+01 6.967516117074468696e+01 6.870920639851152600e+01 7.051642497438643886e+01 6.753711189547614424e+01 6.998827298338231628e+01 6.682688354664270491e+01 6.765879851822087687e+01 6.909933970708536322e+01 6.746270669220281491e+01 6.841489161224347981e+01 7.084773861033866638e+01 7.153876755776354912e+01 6.673011532033146409e+01 6.842357750738717925e+01 6.985673433608120320e+01 6.992670156860586417e+01 6.843186126908335609e+01 6.769244156929211442e+01 7.007961174754889555e+01 6.899189898124241438e+01 6.926380759807240395e+01 6.901618392044410655e+01 6.967432850116394150e+01 6.639999511607079796e+01 6.824181803611217845e+01 6.879558449569907452e+01 6.976498855810700661e+01 6.833800808137257832e+01 6.792860856533245340e+01 6.783766778346303283e+01 6.759178276562455778e+01 6.642299776939984213e+01 6.720484778851366059e+01 6.808173315546666515e+01 6.891762176116507987e+01 6.705113473149361880e+01 6.911188806231032800e+01 6.911499005303029719e+01 7.040128539086423132e+01 6.664527845412679596e+01 6.496086161850462304e+01 6.703464756723188600e+01 6.836858412466359880e+01 6.595791836653785367e+01 6.816170665249396166e+01 6.736043397616836614e+01 6.648884431548634666e+01 6.864823612377284690e+01 6.912147840630939299e+01 6.918159207405888367e+01 6.932906808651993913e+01 6.914530817158382092e+01 7.160576418949123934e+01 6.989189826847977827e+01 7.079941999178922174e+01 6.976353054465535308e+01 6.895927527019604497e+01 6.754866377655903875e+01 6.714733610961633303e+01 7.118763687029125720e+01 6.813887493560565645e+01 6.985655536161488044e+01 6.898544344903700676e+01 6.845247523973388581e+01 7.251919507980727531e+01 7.114178947116364782e+01 7.090001394730407469e+01 7.190835642087938595e+01 6.969580155195308180e+01 7.060410893666119136e+01 7.012289131587800739e+01 6.878200075113475975e+01 6.911255329881791454e+01 7.011214830960152256e+01 6.924366100817431402e+01 7.083201494009215082e+01 7.097275079522975716e+01 6.939338824651444781e+01 6.764209867435715751e+01 7.057977827442833529e+01 7.152303290901372179e+01 6.833951551084729203e+01 6.965167527655465562e+01 6.999220947946902527e+01 6.917554165228581553e+01 6.880926757509170955e+01 6.899677624538087173e+01 6.951829213678611552e+01 6.983330727004717176e+01 6.861611654305265517e+01 6.962749157393730570e+01 6.816241434554989098e+01 7.039860266977331094e+01 7.151942405084962218e+01 7.121690365770841424e+01 6.890722499440576598e+01 7.190318827887317354e+01 7.085292390397513884e+01 7.076789854776991717e+01 7.003819584797901143e+01 6.654760540430304161e+01 7.173186696550358477e+01 6.796434070595695687e+01 6.863478218932426955e+01 7.064231157998945321e+01 6.713661190570719839e+01 6.987492960562761368e+01 6.952266497951762858e+01 7.204383656929147151e+01 7.050923237902499352e+01 6.972065372037461373e+01 7.060734715187358290e+01 6.874990042021940440e+01 7.026833230213786408e+01 6.832236177449078696e+01 7.206867475344908769e+01 6.890948672901515693e+01 7.008898053107756709e+01 7.031990200645147127e+01 6.931841315509838353e+01 7.095602793498481731e+01 6.992856566593172829e+01 6.761354500683856372e+01 6.919016692097304144e+01 6.886868814532941485e+01 6.816689507706685447e+01 6.704361966373808457e+01 6.694600393258319571e+01 6.831991512208291795e+01 7.071990047487257414e+01 6.838422058223068234e+01 7.033186228863594636e+01 6.903167084094155825e+01 6.460483561909748573e+01 6.732757962729687051e+01 6.779147400026242565e+01 6.616186223438482727e+01 6.550268954734306703e+01 6.648885291810221077e+01 6.715530077786910113e+01 7.017661413046383245e+01 6.579623607259418350e+01 6.760488046050275557e+01 6.605046734657183549e+01 6.729834217831313481e+01 6.908052920005316366e+01 6.662360163409719860e+01 6.690455971382797884e+01 6.874396298810509620e+01 6.936472300184099993e+01 6.818381979116921343e+01 6.649966001939944249e+01 6.657441879188858991e+01 6.985885677648053615e+01 6.929902166859861268e+01 6.829267278367605343e+01 6.844053012962599780e+01 6.810698564412072642e+01 6.927123321702596570e+01 7.026184722199224097e+01 7.140765638140858584e+01 6.888565407149584985e+01 6.928795824327103503e+01 7.051048631449168624e+01 6.979062006157116116e+01 6.975936795503902488e+01 7.318835571972884679e+01 7.405614744046225439e+01 7.219218329705485360e+01 7.228201449475997720e+01 6.930068064958001628e+01 7.193643837391790896e+01 7.189748552000519055e+01 6.942211046989140755e+01 7.005956144559154097e+01 7.070454271563814075e+01 7.130707482702490552e+01 7.042861352236342043e+01 7.069343067362586908e+01 6.824584859944268089e+01 7.114559367114503630e+01 7.481971609603579054e+01 7.066803375117088137e+01 6.843321692535428724e+01 7.111002425573255437e+01 7.190588065262777206e+01 7.336425529541764945e+01 7.156032694421122642e+01 7.169738952680374666e+01 6.913038077443846419e+01 7.104866112051178106e+01 7.369078101623152577e+01 7.164815615015929495e+01 7.035193099952024909e+01 7.049856004325076242e+01 6.999345880380394647e+01 7.140122042499723420e+01 7.140410404295293745e+01 6.910981792222618481e+01 7.095899948401930146e+01 7.054652379568395304e+01 6.964155212906115366e+01 7.229454806093886532e+01 7.120292149727190179e+01 6.902564207390707907e+01 6.849799524029407394e+01 6.907007775233658720e+01 6.999775396824107077e+01 6.920110569565521530e+01 7.028475916990299766e+01 6.941743989046597108e+01 7.216238395359135893e+01 7.319779917894476284e+01 7.013818144652259434e+01 7.181701266108802884e+01 6.948837323485138029e+01 7.204988735903567942e+01 6.922714669167254442e+01 7.065803283129032764e+01 7.133191284527397613e+01 7.060920198740640785e+01 6.997223474291280354e+01 6.863142434231403399e+01 6.986571188195837578e+01 7.038306020555444320e+01 7.103182846649110616e+01 6.811394392426804245e+01 6.634472759651985996e+01 6.637129032296617481e+01 6.776945209686364535e+01 6.715085203155544491e+01 6.859068273750824574e+01 6.936175945296579926e+01 6.694028360387054022e+01 6.764230011902698436e+01 6.680815692656203453e+01 6.970278146956304965e+01 6.976805805795653725e+01 6.789785098666631313e+01 6.762118776556853561e+01 6.965872139728386969e+01 6.852032966643571399e+01 6.955627771178569674e+01 6.976913083839123431e+01 6.920220923701550930e+01 6.811837719487370180e+01 6.960253161557542967e+01 6.904858550608634005e+01 6.778950941158450405e+01 7.017443943999239764e+01 6.887823303966506217e+01 6.741844073162052098e+01 7.057559891361165683e+01 6.896380714364772757e+01 6.963884174219441547e+01 6.930833123775833826e+01 7.027023175178358372e+01 6.809214173325581498e+01 6.910856357440920306e+01 6.930084032550526274e+01 7.022676429051506375e+01 6.774732717337974464e+01 6.881425845080529768e+01 6.957250086303655223e+01 7.224939453536107692e+01 6.918017058422691434e+01 6.624851184133150639e+01 6.815424128433643602e+01 7.122971256738534862e+01 7.026529239161706641e+01 6.974068179500189046e+01 6.926531389834360652e+01 6.930875202768879717e+01 7.506060303777165643e+01 7.155590435057084164e+01 7.409498141521071091e+01 7.344805580081178675e+01 7.120134354323906223e+01 7.038769314085060103e+01 7.134610431180462342e+01 7.466444490907746001e+01 7.536382773291298065e+01 6.980241627832801043e+01 7.071884356135024063e+01 7.253668028224684861e+01 7.049591981408295283e+01 7.121466449374348429e+01 6.938500833354295594e+01 7.084539209841750562e+01 7.103717540679326703e+01 7.056065348485904565e+01 7.047667729935790248e+01 6.954479140505883095e+01 6.911486113208353288e+01 6.955508340257473776e+01 7.006028867422926965e+01 6.808868142036718041e+01 7.092796192195837079e+01 6.931234201729802180e+01 6.904992670508789843e+01 6.843861918501758623e+01 7.046479530227068722e+01 7.127544424675453172e+01 7.114088848872719950e+01 6.975765532329828034e+01 6.911764122200864335e+01 6.752839336222672273e+01 6.873334800981299963e+01 6.900122143812036768e+01 7.036594905555863022e+01 6.912502071390771619e+01 6.785698005987180181e+01 7.033329215982004712e+01 6.784267300380930976e+01 6.832555796045872398e+01 6.814797341894637839e+01 6.715058892866768758e+01 6.760197669825001299e+01 6.887693724345889734e+01 6.906827092473206164e+01 6.856851159113442407e+01 6.829158347412253249e+01 6.643418782282138579e+01 6.808882908910609899e+01 6.616078321041187849e+01 6.935466413428295596e+01 6.850418429305142354e+01 6.861377788395111565e+01 6.935858774479004296e+01 6.556361783913500574e+01 6.680548610843071344e+01 6.941847908344368534e+01 6.777676564770162315e+01 6.801512211989995649e+01 6.666248400332585788e+01 6.838871081806522056e+01 6.982686007453749255e+01 6.602228713129296978e+01 6.770379046992694327e+01 6.668958467797773437e+01 6.888198387785524801e+01 6.612220956373064951e+01 6.689021716138620377e+01 6.412510759161493468e+01 6.574414453687914772e+01 6.594781981024402739e+01 6.768840370795435035e+01 6.860810070834227758e+01 6.439505902837682072e+01 6.702437618827336507e+01 6.626772733424735407e+01 6.797647257560699074e+01 6.602626397101721523e+01 6.425312983324070615e+01 6.672113009136390360e+01 6.415357078015689751e+01 6.436128089015221576e+01 6.687979592312366606e+01 6.594847822016187422e+01 6.386353219780204427e+01 6.592784287378721331e+01 6.434441900815977533e+01 6.715230622414412665e+01 6.465728845662346203e+01 6.499435324909886447e+01 6.619422229286944059e+01 6.301376292194962758e+01 6.518348931573399341e+01 6.550139922327389286e+01 6.323385947426692155e+01 6.507115817274819847e+01 6.462867790460302331e+01 6.578883582784283135e+01 6.762270583216539421e+01 6.283704546917713429e+01 6.893517041180851379e+01 6.700408786812694473e+01 6.765785622511602071e+01 6.700569824773657501e+01 6.600095077319249981e+01 6.598150880999124013e+01 6.811891609249107660e+01 6.660385540073477273e+01 6.603816842597176162e+01 6.930759883195824500e+01 6.865152975814990555e+01 6.758638475863804729e+01 6.917618339697753527e+01 6.757145288760420954e+01 6.992810904156903007e+01 6.960075012786499826e+01 6.844058594292769726e+01 7.150420090849593180e+01 6.875539192751460860e+01 7.037756414149725970e+01 6.966709995206160499e+01 6.986389594973955752e+01 6.788102870495427510e+01 7.023174612211531098e+01 6.835108201417806129e+01 6.756605411416983031e+01 6.881982452331006073e+01 6.883573595126713940e+01 6.897680118618146139e+01 7.241610432311183843e+01 6.929028997005553947e+01 7.036161016048275485e+01 7.136965918169227052e+01 6.928153429107774741e+01 6.943511830058994860e+01 7.053474317978225372e+01 7.052517662198786752e+01 7.167147328053401623e+01 7.215878530756673115e+01 7.078393431105128286e+01 7.083917005700783420e+01 7.084175077923940478e+01 7.032169556517422393e+01 7.314282847497476325e+01 7.072461690527553912e+01 7.317623757437966958e+01 7.328810503645280505e+01 7.280816596843941113e+01 6.896793434477031326e+01 7.095897077147931498e+01 7.108826230699587256e+01 7.131535891279662565e+01 7.263341950673276415e+01 7.086049851984981274e+01 7.078345019845608022e+01 6.915574270095359566e+01 7.059019568741267392e+01 7.052720482520354039e+01 7.232751697786483192e+01 7.180270832190079489e+01 6.874494016332732826e+01 6.754383621795427928e+01 7.093043600448363861e+01 7.146834125471798416e+01 7.129349160317883616e+01 6.915988312936025295e+01 6.924963767877207488e+01 6.888917365577009377e+01 7.004313032926802407e+01 6.932520152083893095e+01 7.153868465059338178e+01 7.072349510587636701e+01 7.076609562105839757e+01 7.137839165509559791e+01 6.948274842794972983e+01 6.948020684407265435e+01 6.920400005946265765e+01 6.764024034514157790e+01 7.013355923026999506e+01 7.025931393367088162e+01 6.660979076506929175e+01 7.118004219126547127e+01 6.954597739820698621e+01 7.052920622206804069e+01 7.087556447480525890e+01 7.176400050781164452e+01 7.049839382205152560e+01 7.297091899693255357e+01 6.967419281188034574e+01 6.816622229803692790e+01 7.130153491375108388e+01 7.068379519552409818e+01 7.105310735815700696e+01 7.129543285605500103e+01 6.650114554373800502e+01 6.988254839155061404e+01 6.859962573019205934e+01 7.424791875814412379e+01 6.981719929907180244e+01 7.130710423198594583e+01 7.011688134695648955e+01 7.000174528955079722e+01 6.954022186232994329e+01 7.098818499547603267e+01 6.854528029751462270e+01 7.256570725586732351e+01 6.674186999138433407e+01 7.044249675757284024e+01 7.058137763892470673e+01 6.889261128137455614e+01 6.870813303330766075e+01 7.131511191168536357e+01 7.087986388617618161e+01 6.965208989153862262e+01 7.214425803133235604e+01 6.973464576288469630e+01 7.074123890700469985e+01 7.167553024521767213e+01 7.062994735380634381e+01 7.189845143041340236e+01 7.133634421372084944e+01 7.179375270389405728e+01 7.110846466909509900e+01 7.157941652564460355e+01 7.095214207369106418e+01 6.902834548637838452e+01 6.941315840315087371e+01 7.150752839823472584e+01 7.078303554531144925e+01 7.104111629612924617e+01 7.131736666791422863e+01 7.250983699122338066e+01 7.267329069192717839e+01 7.304894700195831092e+01 7.216847592817013890e+01 7.471539077391544481e+01 7.241691770543262408e+01 7.164585364664392841e+01 7.283133811745912567e+01 7.240327314419512561e+01 7.307767865320178657e+01 7.081411663524201572e+01 7.485465895294595384e+01 7.294999269812728926e+01 7.410300528075138971e+01 7.391658904476236103e+01 7.370952636062094143e+01 7.395662089614030776e+01 7.338262604597116479e+01 7.075137594037823874e+01 7.375518956128075843e+01 7.298753495584000461e+01 7.232809212359627793e+01 7.064364148715169733e+01 7.209703388993141004e+01 7.036363828048402524e+01 7.274917703344702602e+01 7.434024643792467657e+01 7.228774532270944064e+01 7.194524578937604531e+01 7.226520247261517227e+01 6.975009556355311702e+01 7.250134337252795547e+01 7.113263867580224087e+01 7.487320319191431395e+01 7.333573571113038270e+01 7.137100392724904907e+01 7.346640489311774047e+01 7.209751716309567371e+01 7.156969480552197638e+01 7.061128366186730432e+01 7.157081167595561055e+01 7.107742919747441590e+01 7.180079453975588422e+01 7.215327916220931570e+01 7.271011273046879353e+01 7.247562550064658637e+01 7.004439939802705339e+01 7.184034718507244577e+01 7.058119456996583096e+01 7.335201734181310940e+01 7.069029104103591976e+01 6.864403262437340913e+01 6.940680767167745557e+01 6.643615903904785114e+01 7.051109378752596513e+01 6.875972616307132057e+01 6.977859044915422260e+01 6.593079947974176491e+01 7.048350870059834961e+01 6.851657367528493126e+01 6.661215032166207095e+01 6.792169909511530079e+01 7.166398351379780252e+01 6.852362099757144165e+01 6.809614567972546695e+01 6.889177815687469320e+01 6.988427099309470236e+01 7.088302648604162925e+01 6.968412263097205539e+01 6.948734986460614493e+01 6.930677927901064095e+01 6.915128352723479566e+01 6.787307772596774669e+01 6.962877488176631857e+01 7.068907213159255321e+01 7.078677451296819356e+01 6.724260024391981005e+01 6.913504337993622073e+01 6.729676765838866004e+01 6.555294287668624520e+01 6.768859844728891062e+01 6.917543420236376051e+01 6.874686850077718248e+01 6.730118092798974772e+01 6.946944504653784236e+01 6.606011245676775445e+01 6.608045442295244243e+01 6.591811323795980115e+01 7.036159884573126533e+01 6.679135856092236168e+01 6.593480411258377671e+01 6.861532721996209716e+01 6.872173250488667406e+01 6.817948151972055371e+01 6.946806224068321001e+01 6.901754088922777441e+01 6.915344024545694879e+01 6.795247394931081431e+01 6.873215267066150602e+01 6.911573978283207964e+01 6.622968566939361779e+01 6.797357186168150633e+01 7.040314429313876587e+01 6.648931708230620075e+01 6.650692101854187399e+01 6.588720515458362570e+01 6.498538960052941604e+01 6.689933148442656830e+01 6.470431424524815611e+01 6.828680834826165835e+01 6.668371319870404079e+01 6.348892251163714917e+01 6.615464435855875536e+01 6.676779323526042731e+01 6.752963402395981518e+01 6.759974388033910486e+01 6.689039914805941578e+01 6.546167563347277962e+01 6.502774747580771475e+01 6.832002445986476857e+01 6.624235681759464001e+01 6.494084930019695889e+01 6.309201563179777139e+01 6.644922144404206676e+01 6.633114220462394428e+01 6.438212204776914405e+01 6.583342234491331624e+01 6.524934002301451130e+01 6.706413704633953898e+01 6.365690057352118458e+01 6.472207261021276281e+01 6.316342317041144838e+01 6.381824290282754930e+01 6.476168182107129212e+01 6.538160387562827225e+01 6.479138253897879451e+01 6.333588555648275786e+01 6.498004720508932053e+01 6.424370129030768339e+01 6.348511912080883235e+01 6.592263730100209784e+01 6.719919560551586812e+01 6.637310837990852974e+01 6.642544179351561695e+01 6.486396639243355366e+01 6.751378856995405897e+01 6.578684734699209002e+01 6.332535675552882282e+01 6.511056640975205312e+01 6.650267099411428262e+01 6.616378540653840901e+01 6.557106814803394457e+01 6.401462142820938084e+01 6.452797681819932052e+01 6.674272261959249875e+01 6.481779185951666022e+01 6.603631890872321719e+01 6.336996838220564854e+01 6.297936611776931670e+01 6.409152293409580636e+01 6.358806951005325914e+01 6.306826498061113995e+01 6.621682626007337547e+01 6.424342227551041162e+01 6.511314109071992107e+01 6.636627714194386840e+01 6.405423371483053074e+01 6.502673069699973496e+01 6.340076836560461970e+01 6.522460850738289651e+01 6.473823998065941510e+01 6.890989897888078985e+01 6.536648477707983318e+01 6.411594893934083927e+01 6.653210448310811387e+01 6.542381195484016132e+01 6.727145903924362358e+01 6.528130483295969100e+01 6.597297068043395996e+01 6.415815613021199226e+01 6.497891091657946561e+01 6.059965007583764418e+01 6.231813929772612681e+01 6.317509017290911544e+01 6.422136723425718685e+01 6.273680322821449806e+01 6.577187318983585840e+01 6.168479137905675458e+01 6.086881498839470339e+01 6.371897035552049005e+01 6.376915590741666762e+01 6.103955730459399831e+01 6.319253655622932087e+01 6.216803886818124880e+01 6.497922219406608235e+01 6.319780795594279965e+01 6.163517399024976839e+01 6.311144425465022323e+01 5.996459568441604659e+01 6.270345229947126597e+01 6.176142801080121814e+01 6.177355315531692526e+01 6.297757245201632514e+01 6.224748668781611372e+01 6.184505765788773601e+01 6.212992293845453418e+01 6.043147256191875272e+01 6.203548390225122233e+01 6.438483717170318243e+01 6.129899959230323248e+01 6.257174413993328699e+01 6.455934209898730103e+01 6.213453078058036283e+01 6.250434893148732840e+01 6.201001578813812642e+01 6.070883515620180049e+01 6.308340463503013495e+01 6.147995778226049879e+01 6.277901794683685210e+01 6.004436027711060575e+01 6.228923487201608111e+01 6.262711114207257879e+01 6.150557898610840368e+01 6.426515296889022011e+01 6.234696460474917501e+01 6.052805642045861134e+01 6.163767138245311372e+01 6.349149670242823618e+01 6.095027665101206082e+01 6.157571665387290238e+01 5.933788669293593898e+01 6.161753011389779289e+01 6.240022138888556213e+01 6.252748088596078446e+01 5.941814335962291693e+01 6.097066579910782735e+01 5.842920527257980723e+01 5.890594255121187928e+01 5.862497113236898372e+01 5.936671422107289686e+01 6.333819998095107451e+01 5.868776449104999671e+01 6.157874769358279110e+01 5.951943442513083937e+01 6.181419286618154274e+01 5.954210665659797286e+01 6.250898914366205616e+01 5.909290719234554956e+01 5.971674917218896894e+01 5.613504598156396952e+01 5.644878147570662463e+01 5.883031073183568793e+01 5.700137890327242474e+01 5.629632593431069409e+01 5.994647514771951791e+01 5.701669007604058947e+01 5.638185893430521389e+01 5.497964922227907181e+01 5.831081321593786981e+01 5.572381611332684770e+01 5.556300331637661571e+01 5.598961395424417731e+01 5.848251519385155461e+01 5.807509446847512180e+01 5.588823908717220945e+01 5.736996907965997394e+01 5.822919463495261283e+01 5.549640421846309835e+01 5.802823858176444816e+01 5.793526507232699174e+01 5.859425762344421429e+01 5.647050904809061933e+01 5.733090360458880497e+01 5.669553353387159689e+01 5.926855837616105305e+01 5.841744978246845221e+01 5.981621141267660136e+01 5.688770796018635423e+01 5.536255891302322851e+01 5.094269223689508408e+01 5.660593450154191686e+01 5.662960429063910084e+01 5.435453487465851197e+01 5.816852493425593451e+01 5.667940395437823042e+01 5.689462643292277733e+01 5.506093628420310182e+01 5.537939157557627823e+01 5.575505403491629153e+01 5.680080159924830951e+01 5.493706366199523217e+01 5.549205438928724021e+01 5.542149170998719399e+01 5.526848933231566718e+01 5.286782717029466028e+01 5.502643223409528872e+01 5.431579770453184608e+01 5.424916206773504257e+01 5.510704393567793602e+01 5.609119355212083491e+01 5.329056895391585869e+01 5.176628333978233343e+01 5.133790932864700807e+01 5.332122550459637722e+01 5.360179532700935567e+01 5.385551367262328171e+01 5.408126531480221644e+01 5.073770139750543251e+01 5.550704815131207681e+01 5.376970989677008816e+01 5.404431969498281063e+01 5.268862999402037417e+01 5.386101122348384962e+01 5.561742726590282615e+01 5.355989110393319663e+01 5.354911830246879845e+01 5.498943828166641623e+01 5.253046763825471999e+01 5.525489651230023469e+01 5.298875731408917744e+01 5.231426805285192927e+01 5.339442899256717823e+01 5.289365194357352351e+01 5.041032650151638705e+01 5.625344114184364486e+01 5.388897774533963059e+01 5.439172488592096499e+01 5.482571900066083970e+01 5.405711773032614076e+01 5.305553984513061039e+01 5.381850005469859610e+01 5.173489326658962995e+01 5.389371910257432319e+01 5.324101015357850741e+01 5.200267689876621802e+01 5.378843376124674336e+01 5.486562233358375806e+01 5.486580615968330932e+01 5.601977928034493459e+01 5.485844505346315003e+01 5.349538822853975262e+01 5.376837475081253359e+01 5.370599622320435884e+01 5.458633608577808616e+01 5.554450689964949106e+01 5.507125962243737405e+01 5.183692085510261904e+01 5.333330745990154043e+01 5.248344695816838623e+01 5.448620515580336132e+01 5.181365038175014348e+01 5.670925484285182705e+01 5.441516904238152108e+01 5.255042604802054740e+01 5.232185363525940147e+01 5.331789535879595832e+01 5.448059366098205203e+01 5.260325232417497432e+01 5.075292166745290245e+01 5.342570258054926313e+01 5.363845487561618341e+01 5.187411128630767365e+01 5.358236251799233685e+01 5.239616574378030123e+01 5.189528653485513132e+01 5.234542662442783723e+01 5.323547578571549366e+01 5.569541057743467860e+01 5.180463754468265591e+01 5.325809042898095669e+01 5.357579814373299598e+01 5.154985946204238445e+01 5.402266219996054275e+01 5.278884504882159945e+01 5.329202524502365179e+01 5.309383839194269683e+01 5.296566854240484901e+01 5.321247268047832080e+01 5.217922710669614617e+01 5.344409519977624967e+01 5.556335224002756945e+01 5.257080200327796859e+01 5.311021778840731855e+01 5.391382759110883427e+01 5.156892495729027104e+01 5.241049175261151305e+01 5.390517082988722564e+01 5.427047734572018811e+01 5.223861506788011155e+01 5.146738375515583641e+01 5.349074467655842113e+01 5.372142230775052951e+01 5.325006960498700437e+01 5.122420563216200406e+01 5.077415406157482636e+01 5.054193238531902210e+01 5.300162810026906612e+01 5.207733846874797479e+01 5.113368064178091998e+01 5.051572898846938386e+01 5.060908119664909322e+01 5.307967108711443416e+01 5.034728814064030900e+01 5.310926275511356920e+01 5.363001602689237046e+01 5.181245413566124114e+01 4.882737186349145020e+01 5.061213991131307921e+01 4.990771798916686208e+01 5.018105810984272352e+01 5.266355349940740638e+01 5.171383168944230135e+01 5.082334951975178683e+01 5.114801973528679468e+01 5.248465658154169233e+01 4.864858345492449843e+01 4.979557432204205014e+01 4.940152777459014999e+01 4.855690232563026854e+01 5.075977547838813564e+01 5.088495930886698204e+01 5.297909113945138415e+01 5.238897864162694162e+01 5.286603371435640497e+01 5.069028172542969912e+01 5.149097143053177916e+01 5.028769218685463471e+01 5.122996905954336455e+01 5.191534928178483455e+01 5.110017078924496303e+01 4.857285158564784666e+01 5.151473930748252172e+01 5.221452556622656971e+01 5.053573066979711825e+01 5.094468225149132934e+01 5.191555777086821166e+01 5.318323563821733302e+01 5.050337067733750018e+01 4.945690858830447922e+01 5.089173858797781236e+01 4.954542027007162375e+01 4.919644278240107127e+01 4.793652902917784786e+01 4.757177789908819676e+01 4.760835528784004111e+01 4.643302975559834067e+01 5.020328448704514557e+01 4.879181007280578797e+01 4.962648075206698906e+01 5.120272851046645002e+01 4.985140668254679497e+01 4.784189649729586336e+01 4.810012730279724735e+01 4.863885584994348221e+01 4.899716246061630187e+01 5.092400396305100685e+01 5.093893264560323786e+01 4.822059557568258725e+01 4.938467975106672014e+01 5.069001022054863625e+01 4.822184723705080245e+01 5.025191958994710717e+01 5.026949183875672844e+01 4.804696506471439932e+01 4.824650129676091836e+01 4.874274416544877653e+01 4.771329071473581251e+01 4.761327253136855120e+01 4.793484537403211476e+01 4.902288581574904924e+01 5.003405490596388461e+01 4.778084907109386847e+01 4.595437004126453928e+01 4.360493625065912227e+01 4.729614884865077329e+01 4.912560920181477542e+01 4.961586716354977256e+01 4.705685269908610024e+01 4.831858493371899499e+01 4.869627261469341306e+01 4.960681771511823968e+01 4.788654259864386376e+01 5.091798947904615602e+01 4.861098292485466033e+01 4.717086818613599064e+01 4.632777707165053016e+01 4.918762728891503144e+01 4.699621461359384966e+01 4.680812957834348964e+01 4.518172502279423952e+01 4.924934953089077538e+01 4.637907468337371597e+01 4.597437887520928967e+01 4.576834348577334310e+01 4.535239615418269210e+01 4.638084882104233486e+01 4.685665995356130509e+01 4.738250546286704434e+01 4.557887861001105279e+01 4.569330594504234710e+01 4.495239704224367472e+01 4.735998057835068664e+01 4.595926101444409539e+01 4.466551917946196681e+01 4.474447890676504613e+01 4.463390077897791031e+01 4.385694219466497401e+01 4.644026848736005775e+01 4.649196222943064072e+01 4.519015445749580806e+01 4.427603474049629995e+01 4.383264820837765541e+01 4.231728648426761907e+01 4.380815311136414891e+01 4.623004271909144336e+01 4.505535641815173165e+01 4.469652288455047540e+01 4.510248302242258944e+01 4.543774092929503894e+01 4.385101730757343574e+01 4.611537047436907955e+01 4.736159515865463021e+01 4.558319227005777918e+01 4.397286604650053476e+01 4.189002678983732153e+01 4.233021185460365388e+01 4.391855741668408797e+01 4.385338300268409739e+01 4.266884499518428697e+01 4.425840173999549165e+01 4.161519390799837481e+01 4.518422739893799900e+01 4.640890982426905254e+01 4.514678124125416758e+01 4.535250249704758829e+01 4.518761079462587560e+01 4.377799616343165212e+01 4.395117856552948865e+01 4.367303045277814277e+01 4.308087383021022276e+01 4.463505161989854741e+01 4.478395881023544689e+01 4.625188862276856838e+01 4.262284802349409318e+01 4.371630692439008214e+01 4.395594800102655597e+01 4.215730767556805603e+01 4.409053887891106882e+01 4.383529404331182633e+01 4.708068835782257366e+01 4.219477799743206958e+01 4.410734455235276386e+01 4.321516949190840506e+01 4.513412461439198609e+01 4.532808765865650713e+01 4.302738520655930898e+01 4.395809122469441377e+01 4.320081360513185587e+01 4.394154996340004260e+01 4.231972889309950858e+01 4.029300067044786005e+01 4.456185508505131310e+01 4.264261158984416511e+01 4.439700842131331626e+01 4.085612538680673111e+01 4.287037031429831302e+01 4.266566510804628365e+01 4.436825453176800238e+01 4.351675301260787165e+01 4.390354732107427083e+01 3.948006413473336806e+01 4.292321670150598578e+01 4.284983690564426695e+01 4.245359852142819790e+01 4.089612640363966278e+01 4.074409089699548758e+01 4.134118228898096703e+01 4.080122736207303547e+01 4.179323805185293850e+01 4.170688619058047664e+01 4.060632048418846551e+01 4.014801690626379838e+01 4.032597753984386202e+01 3.937922819470659874e+01 4.365846390134929322e+01 4.143136096430440318e+01 4.228371834239581517e+01 4.070205469143296995e+01 4.208835872739374651e+01 3.821393457157974183e+01 4.307845445745236646e+01 4.188459644448604990e+01 4.103702199271707940e+01 4.299036637815297723e+01 3.917157664439092457e+01 4.080920340176925976e+01 4.147572121675272427e+01 4.068189832325987254e+01 4.066955492956411433e+01 4.015936809092860216e+01 4.252190480530612149e+01 4.104200317016472610e+01 3.757165893585185756e+01 3.727353374682503073e+01 4.006760134415534225e+01 3.955622656735049958e+01 3.906361766009975156e+01 3.930523615376592517e+01 4.165593291215444793e+01 3.971374267838299232e+01 4.084033688096940296e+01 3.850875178117891551e+01 3.944925391122244918e+01 3.739535291184463262e+01 4.187348640003239097e+01 3.984280552427861011e+01 4.216766177976511898e+01 3.771482634737411388e+01 4.071659056357472650e+01 3.855733266008994065e+01 3.926333728775258436e+01 3.995621725144629011e+01 4.149219301268959725e+01 4.003464388766509074e+01 4.026148023568553214e+01 4.129142989550776832e+01 3.942527233797844843e+01 4.243650125148268160e+01 3.871081321934222785e+01 4.001025337626666101e+01 4.105412851216651404e+01 4.142711983878354687e+01 3.948908235521554388e+01 3.899900760851217285e+01 3.905866250674235829e+01 3.846921828640878971e+01 3.965858033991737841e+01 4.026388076192132814e+01 3.977727698990242544e+01 3.897334392400751568e+01 3.864655089353018980e+01 4.032153515455003401e+01 3.999370905959386846e+01 4.224512190914983023e+01 3.871457298319639762e+01 4.029672491609338181e+01 3.972946316471067263e+01 3.973747852204047604e+01 3.895825340406467774e+01 3.797619408807817365e+01 4.027167503936904325e+01 4.010482912039898196e+01 4.182475960666018722e+01 4.115400896945546805e+01 3.968340410075455083e+01 3.874908776480430106e+01 4.184083243817972431e+01 3.908761574980384523e+01 3.960426842689010840e+01 3.886388225964471843e+01 4.160280492874650804e+01 4.134043321006321037e+01 3.918166505095778973e+01 3.926882110273861315e+01 3.847073658003824193e+01 4.060623647053851926e+01 4.063064514093039747e+01 4.007230604055121148e+01 3.612025608532189125e+01 3.851555647920302050e+01 3.866895875314823883e+01 4.073376312165760282e+01 3.913474093785034569e+01 3.820573827436830783e+01 4.109860813053834505e+01 4.137230389879361070e+01 3.852999419604561382e+01 3.728032878020509600e+01 3.756792884298808133e+01 3.608396465318711677e+01 3.994950338000192147e+01 4.000841125974586276e+01 3.806663535432214474e+01 3.883507061020373641e+01 3.792735426877079163e+01 3.773992821357099103e+01 3.923330187510258327e+01 3.659935027955722830e+01 3.656979372329710287e+01 3.687381237325461569e+01 3.811968029336658503e+01 3.748849055400865637e+01 3.554907631374530297e+01 3.706559594059365992e+01 3.846405253664288892e+01 3.536280864740064800e+01 3.695634793934280538e+01 3.745398164096868499e+01 3.755467650162324844e+01 3.559390000345276661e+01 3.528909145907655187e+01 3.695702060218621909e+01 3.977093354992996410e+01 3.772662943180053929e+01 3.693012943624742661e+01 3.478448054725247829e+01 3.680048982533820379e+01 3.768418830807378583e+01 3.610679051374745541e+01 3.763362500532772259e+01 3.844166913821622700e+01 3.625040458962931922e+01 3.599052071427784227e+01 3.574909338544605220e+01 3.784044233722470096e+01 3.683588775996913967e+01 3.704710165408482681e+01 3.857832108970010410e+01 3.675112252013840930e+01 3.430626280227467362e+01 3.822766240958154071e+01 3.563975850843200277e+01 3.817137200923183826e+01 3.771994719643586791e+01 3.767216968615396411e+01 3.687499714785968052e+01 3.738772106779439497e+01 3.816582263596421853e+01 3.619029046181331211e+01 3.838015181199043724e+01 3.842515687503311739e+01 3.654599980536990245e+01 3.876949722234407858e+01 3.799811990753281776e+01 3.723235938648998911e+01 3.796973464163055922e+01 3.887247770295235938e+01 3.615873324931745714e+01 3.763944906662959511e+01 3.752359910159947276e+01 3.591849172352001318e+01 3.607161697628059471e+01 3.738349619379220456e+01 3.543093314406531391e+01 3.617248085817283254e+01 3.503633370344057596e+01 3.495226909953829164e+01 3.634907542354545029e+01 3.627777795606070299e+01 3.525417213608876921e+01 3.590805953726823674e+01 3.541699526556351429e+01 3.734203131227543082e+01 3.550673981869580587e+01 3.745168643779210527e+01 3.788024154179415603e+01 3.484142118099757823e+01 3.616187201828078202e+01 3.594998751657365688e+01 3.529960207127790284e+01 3.632361859472068488e+01 3.574274851461915148e+01 3.696314077051039249e+01 3.546859857940764726e+01 3.685541531373313262e+01 3.543842124271898086e+01 3.482974008690035816e+01 3.384180299161874927e+01 3.679746518435443647e+01 3.543214695515165857e+01 3.569532180599757965e+01 3.477770776061420577e+01 3.624239507306672436e+01 3.400968258756382312e+01 3.668061206266942520e+01 3.250996749521624452e+01 3.480779394138422589e+01 3.215236438011623932e+01 3.391207989278567680e+01 3.293587872618272172e+01 3.322115701695339851e+01 3.304630883370482763e+01 3.385453499088521312e+01 3.337594576381848555e+01 3.438722586543043747e+01 3.507830620232728336e+01 3.263134955721938013e+01 3.628119108234738377e+01 3.521238613196757683e+01 3.453219883985917704e+01 3.424362150792768489e+01 3.525879867816409785e+01 3.546623899356831799e+01 3.368733899706265333e+01 3.372421194671812827e+01 3.409317029440643410e+01 3.461459241981221879e+01 3.280134202446240721e+01 3.197572544418457241e+01 3.308203412460617443e+01 3.335420889569827096e+01 3.387284958273825453e+01 3.432466783530730936e+01 3.456730235094661197e+01 3.543130890752388495e+01 3.213043492982307470e+01 3.523364022053156930e+01 3.563605360102112485e+01 3.324878463306772858e+01 3.549997749487432941e+01 3.400779715620170407e+01 3.424326395006589507e+01 3.376380306830976252e+01 3.339376514562918175e+01 3.461155218753221163e+01 3.435266953553903591e+01 3.581404937446651360e+01 3.327734817992166683e+01 3.565518655905568579e+01 3.428830161012701438e+01 3.484575368825275632e+01 3.435286008694259152e+01 3.425158579578499740e+01 3.487215491483600971e+01 3.270569915960938090e+01 3.455880887655673916e+01 3.376169341527585033e+01 3.398323189013242995e+01 3.238520072474761236e+01 3.496424258628697146e+01 3.428593145198967562e+01 3.386773823739063261e+01 3.200821288292603128e+01 3.232288625701995244e+01 3.286679252990848710e+01 3.185783172227984750e+01 3.088834959282700154e+01 3.427815657906275248e+01 3.246141007273973145e+01 3.370118671705900937e+01 3.276684321052854187e+01 3.161944906423878621e+01 3.106803066972684135e+01 3.337744885375889936e+01 3.360987981268046809e+01 3.137485780304127658e+01 3.271233596860462001e+01 3.380500374495614579e+01 3.340984028278698759e+01 3.229250765011401114e+01 3.264874797739857115e+01 3.151220737376623049e+01 3.201584230556926514e+01 3.458375811726737226e+01 3.449588894526290517e+01 3.131879528462074447e+01 3.129948660921469994e+01 3.314714770387340081e+01 3.233354972191906995e+01 3.330033936654322702e+01 3.145409615897144207e+01 3.198208044064600486e+01 3.438201034648496801e+01 3.082631484136609146e+01 3.131385744671213089e+01 3.388849849330526354e+01 3.273246972138390021e+01 3.292315724624862128e+01 3.285915874268324899e+01 3.448802897219594144e+01 3.348936894978417911e+01 3.385019070628052162e+01 3.316350329571450573e+01 3.311933714628473524e+01 3.289742475187313886e+01 3.230463515775341676e+01 3.235501712350244219e+01 3.174156006985392153e+01 3.043591155852658758e+01 3.295726153683985160e+01 3.150031917596865938e+01 2.976958462406982520e+01 3.176588208930631296e+01 3.390835358855053983e+01 3.314719298475196041e+01 3.243833835228290496e+01 3.070357289519134625e+01 3.501952939079036042e+01 3.269213485375151151e+01 3.204626490381875215e+01 3.363413462941653620e+01 3.224630337659488077e+01 3.249781577783385700e+01 3.206055101955204378e+01 3.321222667990406308e+01 3.143419199783937401e+01 3.164443467031645696e+01 3.256465734755205688e+01 3.228119429407655616e+01 3.056325795566704429e+01 2.943464917678165804e+01 3.219137726065338967e+01 3.299368302349746074e+01 3.141336040975262733e+01 3.196686144567312482e+01 3.218439270123044338e+01 2.948429815062721104e+01 3.188010578246999671e+01 3.226686712798402823e+01 3.209420170730971478e+01 3.140415588658343893e+01 3.271947602676188183e+01 3.164744523848487390e+01 3.111372651833441694e+01 3.303383249328202709e+01 3.073863820983609330e+01 3.353240135317894044e+01 3.250801659112060804e+01 3.301306400115001338e+01 3.268353031904259609e+01 3.130617664569510339e+01 3.380028841923468264e+01 3.128673716379396907e+01 3.341618908603988558e+01 3.388137143228241399e+01 3.057991076430932509e+01 3.211519176754811156e+01 3.035179959965358876e+01 3.243333596340470848e+01 3.244855411702332049e+01 2.988118149234135856e+01 3.183215306766421193e+01 3.181291447729271837e+01 3.267567289042085577e+01 3.016485338682465311e+01 3.098685625669797261e+01 3.184582497906263043e+01 3.210001398588699573e+01 3.239220487627783029e+01 3.120887293079769265e+01 3.218947401146769494e+01 3.384805626290483360e+01 3.269953794265875757e+01 3.358220723212296832e+01 3.151152962366806065e+01 2.960789796438428922e+01 3.126148006604487506e+01 3.322311591358365490e+01 3.240470940162489200e+01 3.153082294040249778e+01 3.217676792110089679e+01 3.300578489513836189e+01 3.316208778079933239e+01 3.125409463571547164e+01 3.097876053966069776e+01 3.145168370589368934e+01 3.015781262147912756e+01 2.962723234876028044e+01 3.051129847983420262e+01 3.017082528330906044e+01 3.284974204046687873e+01 3.063966414353831169e+01 3.303632830235535067e+01 3.186922275294576323e+01 3.199419098066855582e+01 3.067786508906960208e+01 3.095552432266159926e+01 3.071553342687419885e+01 3.221186446597146613e+01 3.127683995036765552e+01 2.980297921156117624e+01 3.206592507080508625e+01 3.094668769501238970e+01 3.185150300203232021e+01 3.305817460515400086e+01 3.195387763949821291e+01 3.143627382718148056e+01 3.149765087115157769e+01 3.070068252956557586e+01 3.121999944105366609e+01 3.055795338164767116e+01 2.938367867437481351e+01 3.103679465508421487e+01 3.083645275965147903e+01 3.114947858719885687e+01 3.213844856270925732e+01 2.962898929348728672e+01 2.967429676508304581e+01 3.011955627688856296e+01 3.034827039202950871e+01 3.001035311368080727e+01 3.129088988812201677e+01 3.215987504475791781e+01 3.175456090221358707e+01 2.968716857373043538e+01 3.163088932106906981e+01 3.088634280634265394e+01 3.190395344951146583e+01 3.249289943040355411e+01 3.034113981801977289e+01 2.959006055513960476e+01 3.035032895536588882e+01 2.883239870152551276e+01 3.111024165781780582e+01 2.902614174021296378e+01 2.886373944374136613e+01 2.918650583519667663e+01 2.861567763141302478e+01 3.029370811228899996e+01 2.995154333883383302e+01 2.831314250348412997e+01 2.769445219191036145e+01 2.764651659136342587e+01 2.854021646358607711e+01 2.687871680740326497e+01 2.795853873076135798e+01 2.894769111091840941e+01 2.762808865970176697e+01 2.913703941302295419e+01 2.749575086258884582e+01 2.745498831202794321e+01 2.808822866596273826e+01 2.823409736695595385e+01 2.538301242242982880e+01 2.838998587709610888e+01 2.541356990953514838e+01 2.633278567981592744e+01 2.593246939785351657e+01 2.821426640218670912e+01 2.865085635092398064e+01 2.691669247776055585e+01 2.849368663233833132e+01 2.804964981866450557e+01 2.495288471328662538e+01 2.848388736232902474e+01 2.595359757529892164e+01 2.744628002986354431e+01 2.790023202713605599e+01 2.837049996346582148e+01 2.661203068107844416e+01 2.593440069334574716e+01 2.867629603905657731e+01 2.593981907437058609e+01 2.728574482928690159e+01 2.587801296880428126e+01 2.613683925609788261e+01 2.615971179195062035e+01 2.824116926115244652e+01 2.738105780932143318e+01 2.840542978822458409e+01 2.751886663487852047e+01 2.570578135995908653e+01 2.698791360464904088e+01 2.763738132963941041e+01 2.658170816158422411e+01 2.640327960791089978e+01 2.699975086910686173e+01 2.735852329575464736e+01 2.746374439256544164e+01 2.594015715886439821e+01 2.507315851563742370e+01 2.700590390409684005e+01 2.526195778462418673e+01 2.585417703941340051e+01 2.444407810965573802e+01 2.647579233130984733e+01 2.516501162314350282e+01 2.490928004332930001e+01 2.604102051629578796e+01 2.680353071864024272e+01 2.580092459609207367e+01 2.453641127343505701e+01 2.374089368603641859e+01 2.358509486309423053e+01 2.439221416752592120e+01 2.687151814262228200e+01 2.525740502609906457e+01 2.466994357195515164e+01 2.680433049236910392e+01 2.749585460491417166e+01 2.594211213540077310e+01 2.700043594604705888e+01 2.694853056490478949e+01 2.584281496783180643e+01 2.706303757569227741e+01 2.443585636912326819e+01 2.707709526829284741e+01 2.763890817143506240e+01 2.736740342344757693e+01 2.601005806506119455e+01 2.449087754991055377e+01 2.412179272169853306e+01 2.580143972771170979e+01 2.591963557187068190e+01 2.345777679843559582e+01 2.532871438838960643e+01 2.223855862258859517e+01 2.370251524272971722e+01 2.550679075365323101e+01 2.465317927504801787e+01 2.552869145304113729e+01 2.256695073279534469e+01 2.464640575061621064e+01 2.542216220175484764e+01 2.198409120687185592e+01 2.279226982675809410e+01 2.406423257011604733e+01 2.221860891537723859e+01 2.484312055953959586e+01 2.381274767210627630e+01 2.435433119669201218e+01 2.563729512808016153e+01 2.253674801672056205e+01 2.381221933252399836e+01 2.505195158890769491e+01 2.593150439211142810e+01 2.339222588113494439e+01 2.656848389639422692e+01 2.483431216728827096e+01 2.401433269676934046e+01 2.318863743245585596e+01 2.472797139080773832e+01 2.345352523946958812e+01 2.364250713107398028e+01 2.634684701598292733e+01 2.545994196047989888e+01 2.392220585037451031e+01 2.401763290960046149e+01 2.249478948706418535e+01 2.412486186973853819e+01 2.486172057070639596e+01 2.353442704348807268e+01 2.340961412602698388e+01 2.159823669244308064e+01 2.478165230128506380e+01 2.397489723412200391e+01 2.660742387073513981e+01 2.450796718151737963e+01 2.543815221875377119e+01 2.301095418577067520e+01 2.455234181903346169e+01 2.282496099817744550e+01 2.495365889886863542e+01 2.524814919103150501e+01 2.478436577197308566e+01 2.476530176767703395e+01 2.587717038745137543e+01 2.418058524005715526e+01 2.560951514872508383e+01 2.391635312269781011e+01 2.325260605467011032e+01 2.392871423268132958e+01 2.476880267265451963e+01 2.589997421857077953e+01 2.507061726549125780e+01 2.499382210979953456e+01 2.338750446835826580e+01 2.378309087649645193e+01 2.394257176381652741e+01 2.480946614323956467e+01 2.437612569483395930e+01 2.377646921837214578e+01 2.374568630999823071e+01 2.492264407551455463e+01 2.338407261637766865e+01 2.497246459308122368e+01 2.499993727564372037e+01 2.529962423809519834e+01 2.526631183544406412e+01 2.185856442809015121e+01 2.593959026462672668e+01 2.518523311493294159e+01 2.469345784590547055e+01 2.532049152112560364e+01 2.486139849495367571e+01 2.178383400508848311e+01 2.410598688262001232e+01 2.358200204840689196e+01 2.323800046989208568e+01 2.222550601830793227e+01 2.656870103966949870e+01 2.232297638369096049e+01 2.464553830482059382e+01 2.454298298689312929e+01 2.415110595991404807e+01 2.325265811202688226e+01 2.489182194601055897e+01 2.324717198199130763e+01 2.479318381867710031e+01 2.516695242709540992e+01 2.225254295602023547e+01 2.367547718375906030e+01 2.348581609604574183e+01 2.347506584735015167e+01 2.380590782519914228e+01 2.473938152041358407e+01 2.344379954002431887e+01 2.270279819612249739e+01 2.385764080558082512e+01 2.197104781452780031e+01 2.203120424571232405e+01 2.346222449999370241e+01 2.168042736587204544e+01 2.231725960142821918e+01 2.077906915260611243e+01 2.471205206326901660e+01 2.186338603147082438e+01 2.290223938666339976e+01 2.125280434793611661e+01 2.221196791654886127e+01 2.293727974422956351e+01 2.226010497045899328e+01 2.212965333469871254e+01 2.358370252657180899e+01 2.431535321704212294e+01 2.270852467138305641e+01 2.374802245940734835e+01 2.355999974881464709e+01 2.362722423471439015e+01 2.090296783201877773e+01 2.094768278191361688e+01 2.067772425426117167e+01 2.193959997715326082e+01 2.272477591718560319e+01 2.088936707378882929e+01 2.027248141021092209e+01 2.208437118245076647e+01 2.253236508375303515e+01 2.195396510091755005e+01 2.189759507640105696e+01 2.180742593202301904e+01 2.137006703013079445e+01 2.045071425866377979e+01 2.207206010601560209e+01 2.205156419122669575e+01 2.184160723208573174e+01 2.184737071513027118e+01 2.270313776225420099e+01 2.145338432651104199e+01 2.208622198624365396e+01 1.983933208834214668e+01 2.310065043607527002e+01 2.044710136839600523e+01 2.270843100527538638e+01 2.230408809971437734e+01 2.259205918463663210e+01 2.208390734480060758e+01 2.245078870691089534e+01 2.016940896207834655e+01 1.954010400625329069e+01 2.215470429718604706e+01 2.072693355567911411e+01 1.774815287419699672e+01 2.176166779523984829e+01 2.089034900499852299e+01 2.114362097202272750e+01 2.330690433245676729e+01 1.910649737873195519e+01 2.137759125733012766e+01 2.153256666749165049e+01 2.059088260743417820e+01 2.006882867623347977e+01 1.949896539894563219e+01 2.147881060224383631e+01 2.047404132356513173e+01 2.253014231568011638e+01 2.180382382852658907e+01 1.898310285030505185e+01 2.017436822175523048e+01 1.973658625855431126e+01 2.038858717547446631e+01 2.140768907632647355e+01 2.018338406093004522e+01 2.195987867765499857e+01 2.097395432414596783e+01 2.148180203101836838e+01 2.034491239129285489e+01 1.899148828470800510e+01 2.132265126404473676e+01 2.005758212936887119e+01 2.003290688717376611e+01 2.163132328926982595e+01 2.201854453106948739e+01 2.203815394898372304e+01 2.061735867109256759e+01 2.033058031047091774e+01 1.986617284064156763e+01 2.168935496511235073e+01 1.912871666432039319e+01 2.221251759762932565e+01 2.328936354990028690e+01 2.255657673260359530e+01 2.185256165633754932e+01 2.141551308866763748e+01 2.163435321077226092e+01 1.940982648687666412e+01 2.199459435006590624e+01 1.980182545215076573e+01 2.026267330755490903e+01 2.033476900052189507e+01 2.090185643502582380e+01 2.182170643934944820e+01 2.072351834579089314e+01 2.141619701652317787e+01 2.169737923688020942e+01 2.098782548989970920e+01 2.130923928377944065e+01 2.088215134463065681e+01 2.119778176895588473e+01 1.905577114179522624e+01 1.940305369401700020e+01 1.851945623533052654e+01 2.142421927398919124e+01 1.937670446316803208e+01 2.120708003063477420e+01 2.038787989271321877e+01 1.972998490174094854e+01 2.081852757056404002e+01 2.006099846938398912e+01 2.182322485419848590e+01 2.010114219712613348e+01 1.824291994238305392e+01 1.939254068579711543e+01 1.940094291429119266e+01 2.061491327627046388e+01 1.942835795839974367e+01 2.110093057201144617e+01 1.988623790158801086e+01 1.907186593240326644e+01 1.950979588065976955e+01 2.034124108028936817e+01 1.911819694079944654e+01 1.980919232848682654e+01 1.929650837511300665e+01 2.084728067947433061e+01 2.003906764130233498e+01 1.937334534559462185e+01 1.909245227948829182e+01 1.773420077797871386e+01 1.946563128729431114e+01 2.013151282756582461e+01 1.874476305804324028e+01 1.964385431218881450e+01 1.853736781477049433e+01 1.772026507049768540e+01 1.998402054202116673e+01 1.739867082702066625e+01 1.735634268575122263e+01 1.737264262067197507e+01 1.884077209016902898e+01 1.910498417879436417e+01 1.803463798965364617e+01 1.770981622235211006e+01 1.819736785818480840e+01 1.883150481296644330e+01 1.920319348266837878e+01 1.872768987901030258e+01 1.931947469771092329e+01 1.774672798452889566e+01 1.912941215395843741e+01 2.020240910100291387e+01 1.831993848089358323e+01 2.048764071309043189e+01 1.980758504843620571e+01 1.915449989223885652e+01 1.897392346033258548e+01 2.068046777168565953e+01 1.761197322303985047e+01 1.748797829924334479e+01 1.881076315064505522e+01 1.671840222566893885e+01 1.801128865356572462e+01 1.945705754585158331e+01 1.907490249739827703e+01 1.888485188592783359e+01 1.920815509929303744e+01 1.861055271566912594e+01 2.061841189455017798e+01 1.888675575431652476e+01 1.893490886491800040e+01 1.915076514068090319e+01 1.865673604815606978e+01 1.935176105006483738e+01 1.793973700667349647e+01 1.957506113618681454e+01 1.848441904943704017e+01 1.936779281957709387e+01 2.089882683107283867e+01 2.056195514357176179e+01 1.788252874469814202e+01 1.751959043492831469e+01 2.044381391529127612e+01 1.939288546887041065e+01 2.084664888107539937e+01 1.969885170526196916e+01 1.835994756084464186e+01 1.693273500523394404e+01 1.941417107377520068e+01 1.881362374928826142e+01 1.730635018502003675e+01 1.757392265028582301e+01 1.833176055349541400e+01 1.711563362167151325e+01 1.620943819432391919e+01 1.900308503700805218e+01 1.833411086211062369e+01 1.814576817399300879e+01 1.857629708194135532e+01 1.912692806318301209e+01 1.899591216017412521e+01 1.982320134264387690e+01 1.673168520308708906e+01 1.931481166802720395e+01 1.967559196799559729e+01 1.965379925859463128e+01 1.765273391885269660e+01 1.815190637803861762e+01 1.707887438325843732e+01 1.830065343377823339e+01 1.630137383103705062e+01 1.828185182229256611e+01 1.750827332716037787e+01 1.861998002531277763e+01 1.612758812187747282e+01 1.966107406855324768e+01 1.876373553595211163e+01 1.823544428363613790e+01 1.759834790925206249e+01 1.944558615160092430e+01 1.701982819233818134e+01 1.747497952935399113e+01 1.799407843767857074e+01 1.916447641617928355e+01 1.956002237594314863e+01 1.828230618156766596e+01 1.744300162190292269e+01 1.757485904517195863e+01 1.722675392673713546e+01 1.862320997229196351e+01 1.721010345301987599e+01 1.909491035097473599e+01 1.959065854779526461e+01 1.692039090561487313e+01 1.672223599986467590e+01 1.727185610783748260e+01 1.935079329495667011e+01 1.610030712158797783e+01 1.691796313542787900e+01 1.801199648046342006e+01 1.952555706025737692e+01 1.708795231003367121e+01 1.827881035452028868e+01 1.771334099266998052e+01 1.656856745832367750e+01 1.679745507554891049e+01 1.648770355361324036e+01 1.636441110818262956e+01 1.756558828314642184e+01 1.671590691443142163e+01 1.667107157656974081e+01 1.757847664286728318e+01 1.739439023906321680e+01 1.946760329367471343e+01 1.704247798706543549e+01 1.825283843305977172e+01 1.737710655470096910e+01 1.657437610091418279e+01 1.632967828623072748e+01 1.890905121897450769e+01 1.824327331625621085e+01 1.910516665572543360e+01 1.767327428937846534e+01 1.951063171438531896e+01 1.833843644591397748e+01 1.675443680771474675e+01 1.873265685228304989e+01 1.978499584166348768e+01 1.834173165299865005e+01 1.758064428167108062e+01 1.967770196766321433e+01 1.815858045789629927e+01 1.771265943280938870e+01 1.853476302355242211e+01 1.563497729629807154e+01 1.888194757651222844e+01 1.875071814353346511e+01 1.756232863881858108e+01 1.840768249185998684e+01 1.789762968236380658e+01 1.874073416707828699e+01 1.822545849927399786e+01 1.850467764497972212e+01 1.718126261895500306e+01 1.889505382895832852e+01 2.014786944253923195e+01 1.802422874911637507e+01 1.862907942598487310e+01 1.756516436439945750e+01 1.624845911402277210e+01 1.899400122225890897e+01 1.845056569588856377e+01 1.934098901635776357e+01 1.707029605177204701e+01 1.870024904071357952e+01 1.777889580756968257e+01 1.945994809110430168e+01 1.739870758033316633e+01 1.816299923366073088e+01 1.782630474873507964e+01 1.693741177470917947e+01 1.690728315398270354e+01 1.949174521702030560e+01 1.956841184018785285e+01 1.736148115405853432e+01 1.819548762950722320e+01 1.907175692211194473e+01 1.837190331269477639e+01 1.992447976854992575e+01 1.975148859157238945e+01 1.647548673194713231e+01 1.807903342036863137e+01 1.529046172106900414e+01 1.958426385313042672e+01 1.817911721079266130e+01 1.699584082341808866e+01 1.681603694655395742e+01 1.804289400502850071e+01 1.775148481917989685e+01 1.633414057013301957e+01 1.774183623810419519e+01 1.819656467903312702e+01 1.786978310085330435e+01 1.908922382858420264e+01 1.831772761320045362e+01 1.706296309091846197e+01 1.838191199450537994e+01 2.002849188103107636e+01 1.840844322144474532e+01 1.842915092102035146e+01 1.973113885247778043e+01 1.672420420634435700e+01 1.740137982810967898e+01 1.520089489968768426e+01 1.658014210963991886e+01 1.787830519307007648e+01 1.845143635568372176e+01 1.677949313011980692e+01 1.573165267516128196e+01 1.779401686052904452e+01 1.752249559581532878e+01 1.411933848107135780e+01 1.494469869672210649e+01 1.763560000617004420e+01 1.532640245045181615e+01 1.608083347866164203e+01 1.923386981473971247e+01 1.621209745503402999e+01 1.727467364127112859e+01 1.690180191719824876e+01 1.689221660624641785e+01 1.834045857243049227e+01 1.561741203161294500e+01 1.493312688011447520e+01 1.585824021500945236e+01 1.499218655391170962e+01 1.453132987295404632e+01 1.412123268626691974e+01 1.570109981978415270e+01 1.499586329587662803e+01 1.524309189911683404e+01 1.731355422939409294e+01 1.842585976730523356e+01 1.523129818237669930e+01 1.509188728962053361e+01 1.468639529560251411e+01 1.552731289523712555e+01 1.589711939123598761e+01 1.701041932531941825e+01 1.838184890741494470e+01 1.745695207292217432e+01 1.587275834787369888e+01 1.655913355479320259e+01 1.597652772567989210e+01 1.620059127392905296e+01 1.586130012632511921e+01 1.847573069218642061e+01 1.618367129317990560e+01 1.683524391350512062e+01 1.571218290872076118e+01 1.715882299288674773e+01 1.597660592562447945e+01 1.645054258571105876e+01 1.701641646051497148e+01 1.557463119532712170e+01 1.587609036354010961e+01 1.590332406050738889e+01 1.762335649128023007e+01 1.679665921097567605e+01 1.550575442254445768e+01 1.612073990137558965e+01 1.585731735981149981e+01 1.533572929343440627e+01 1.557951722778372705e+01 1.629046118664186693e+01 1.540362504047905823e+01 1.653963033351724476e+01 1.566858343208542159e+01 1.586187064755478460e+01 1.501320112795377071e+01 1.587174888347417401e+01 1.628312745841678222e+01 1.485905480401206269e+01 1.469968480887451534e+01 1.425801644374563892e+01 1.477570485003232470e+01 1.519570115957070655e+01 1.544769694117461079e+01 1.486220659433494617e+01 1.636392643510242095e+01 1.588695623515817879e+01 1.575878997345104615e+01 1.530641275409698210e+01 1.653118534806688089e+01 1.600920279858183548e+01 1.696589648581020526e+01 1.582214111347881413e+01 1.741810786093815366e+01 1.605034595220561755e+01 1.776374618312734555e+01 1.650627758091837904e+01 1.649377742310771922e+01 1.678554569042595901e+01 2.033722203122152905e+01 1.611323921157153194e+01 1.538276502182354477e+01 1.617381845981397959e+01 1.891983325151745632e+01 1.726532312829376181e+01 1.730069053583217453e+01 1.367606358952100898e+01 1.718047768535702247e+01 1.775372439031589522e+01 1.570379489073978796e+01 1.694024199262199559e+01 1.729765668646804144e+01 1.633978300239570558e+01 1.661580997803315185e+01 1.560137336907098060e+01 1.626560978513707667e+01 1.587909919271046277e+01 1.563133846334792310e+01 1.474527572809109621e+01 1.456771977469066925e+01 1.606146355917036672e+01 1.615396632950526623e+01 1.591258716165661014e+01 1.378423091843222537e+01 1.653093288302720154e+01 1.809761122461645400e+01 1.647771618588205911e+01 1.570995658519406568e+01 1.602650002393295736e+01 1.525292521109332000e+01 1.503240066658510266e+01 1.574462601020091057e+01 1.572100012992562235e+01 1.494296652398479708e+01 1.604465091821998612e+01 1.460667534606661455e+01 1.524151873232399090e+01 1.633607267380885730e+01 1.737495296504888387e+01 1.552323315057527431e+01 1.510241715852923328e+01 1.576791173481884201e+01 1.575552093288401423e+01 1.498116335515937614e+01 1.516344156175310687e+01 1.762682439282794533e+01 1.445528240047946689e+01 1.607048382404567377e+01 1.707220535652748694e+01 1.610313969038202586e+01 1.796368662635248725e+01 1.772755670155460095e+01 1.551896290535860068e+01 1.520859288086460737e+01 1.508924843744614464e+01 1.535223287528951985e+01 1.752063719323979996e+01 1.681573361623019736e+01 1.561726062424353145e+01 1.627167564759421836e+01 1.640065679322475134e+01 1.418386825557041853e+01 1.706615242320170722e+01 1.683632898863800875e+01 1.433421373569190038e+01 1.665857383987062335e+01 1.448550893966802100e+01 1.688400212761245811e+01 1.578624867322157144e+01 1.625689978355966758e+01 1.774363761130410566e+01 1.652822662908826956e+01 1.700625929584898088e+01 1.598811334703498588e+01 1.750609673871989713e+01 1.463157443908800914e+01 1.514684054270657754e+01 1.454074083873252832e+01 1.605310374258711903e+01 1.617401452478047474e+01 1.643047168416145709e+01 1.700864729645438445e+01 1.647892869178278730e+01 1.664392039702539705e+01 1.603623756807709455e+01 1.514378721867737099e+01 1.766922699696287324e+01 1.646312639879754158e+01 1.578313306546206718e+01 1.633826022470850958e+01 1.573579514875035024e+01 1.465299579395797203e+01 1.702070535395264628e+01 1.555967921603535409e+01 1.729656717493579876e+01 1.577511849506296926e+01 1.565575836184106251e+01 1.461224632365364151e+01 1.666687483430797911e+01 1.424230264062736140e+01 1.514499016600499814e+01 1.703429713970893999e+01 1.679500531737118862e+01 1.392854595393506578e+01 1.708396403079501624e+01 1.635836268464672472e+01 1.550240361025723246e+01 1.421673777890329049e+01 1.564148424007270854e+01 1.632423240798728159e+01 1.464894002493298686e+01 1.548203543470838284e+01 1.578353041553095792e+01 1.475873533867220111e+01 1.515100953822749119e+01 1.556779350638477588e+01 1.529000702285815905e+01 1.550873253088912840e+01 1.479368507026550184e+01 1.449990346781236461e+01 1.505029421748168339e+01 1.484737859927961878e+01 1.449694297361088857e+01 1.344807320455708322e+01 1.478297188996369016e+01 1.589068220006273791e+01 1.316160851709915036e+01 1.558780768658071025e+01 1.743524872497474121e+01 1.483572555155032724e+01 1.599836998157405965e+01 1.598697608826037886e+01 1.627780861442514393e+01 1.575344057613388848e+01 1.482749450391748347e+01 1.513062373023087837e+01 1.618982253914208158e+01 1.391574871355325094e+01 1.507147792914981999e+01 1.650615096755552003e+01 1.371528545238922980e+01 1.574868449267637516e+01 1.556899874240255421e+01 1.258628347482370913e+01 1.430977456234933420e+01 1.452907209743179351e+01 1.503429674326311272e+01 1.396031497104459085e+01 1.469585104627255845e+01 1.387641281473877797e+01 1.470872459984857272e+01 1.451426720706071372e+01 1.521507037389828554e+01 1.600134822328697126e+01 1.488177280259578694e+01 1.577140255156045079e+01 1.365983125289127997e+01 1.418249114946318912e+01 1.706978303964140764e+01 1.501807675113270690e+01 1.359882766291018186e+01 1.297017013882356373e+01 1.511041083104103677e+01 1.594195321470130011e+01 1.490997452726181471e+01 1.622103057757623290e+01 1.628818473932424382e+01 1.588999226801031917e+01 1.559741296874604011e+01 1.376010433194491611e+01 1.666993844415675952e+01 1.508256793021310393e+01 1.536670807137664418e+01 1.432646587476754618e+01 1.442167913201755169e+01 1.453430008143531182e+01 1.656377266284075134e+01 1.541592293037009576e+01 1.326107140382297445e+01 1.643300803709013636e+01 1.482683468021599893e+01 1.350346719451354716e+01 1.504192439892767830e+01 1.493407530630079627e+01 1.492675312579542179e+01 1.802045084971586775e+01 1.413717460487683653e+01 1.625660381574210689e+01 1.658465928685704327e+01 1.242077002819023335e+01 1.368243053262961162e+01 1.483677110904104879e+01 1.508731108859644010e+01 1.540712103534642097e+01 1.389373433798521518e+01 1.527290941142174852e+01 1.562291725655291330e+01 1.611700220826596563e+01 1.417211093621267892e+01 1.504578903372310528e+01 1.584513147364789276e+01 1.460754289198152556e+01 1.603593828966414137e+01 1.535900210651523956e+01 1.825156603634038177e+01 1.444313069149550977e+01 1.564179919936078278e+01 1.462202574162746593e+01 1.549485533881036936e+01 1.486889818557796872e+01 1.501164283636157748e+01 1.536451424987929570e+01 1.454241318185226106e+01 1.381597510682953533e+01 1.260115645298979814e+01 1.498203414008683509e+01 1.630782542223660414e+01 1.556050763108256874e+01 1.570725819292933245e+01 1.330842833494783939e+01 1.476254933550820603e+01 1.406216487774786472e+01 1.325347411398969832e+01 1.443706497104121489e+01 1.729751402133078031e+01 1.545030224975963762e+01 1.633753649594295254e+01 1.565948731714361131e+01 1.558186744256608947e+01 1.344073325520751006e+01 1.554084577561944336e+01 1.273756400438726111e+01 1.405188384339420260e+01 1.632097471796551957e+01 1.453581329402230971e+01 1.522932542423452595e+01 1.333932380717861932e+01 1.549793862392331611e+01 1.630199470953974838e+01 1.443292000827626431e+01 1.367246843164512704e+01 1.397772618724806648e+01 1.487771906671525635e+01 1.629907768530369339e+01 1.266113943131949959e+01 1.423042846351264856e+01 1.606572230523270406e+01 1.407899850533012476e+01 1.405631271398320870e+01 1.492684686275839567e+01 1.476787747494255854e+01 1.420361824231595627e+01 1.448135762618227140e+01 1.369292445560348348e+01 1.328180122779953898e+01 1.409269094850697890e+01 1.429783505791342435e+01 1.276632108699330104e+01 1.557806499874180872e+01 1.312571284600403132e+01 1.165475576173643013e+01 1.642589534691256148e+01 1.348521472881739314e+01 1.117350018454731675e+01 1.373821864774525991e+01 1.479773254390631365e+01 1.603776388110618001e+01 1.529279264632032387e+01 1.361816568537226857e+01 1.295727470797139169e+01 1.349574498973364456e+01 1.508584760536241731e+01 1.373742129348812213e+01 1.513164688440933503e+01 1.606481514091412066e+01 1.306986583775065647e+01 1.683579051395846804e+01 1.458453028168845123e+01 1.566529077078947907e+01 1.517426298973925469e+01 1.407347147706343016e+01 1.500910318142788924e+01 1.489581268474574394e+01 1.500061325188908334e+01 1.432935834897315885e+01 1.444639065051656601e+01 1.388326193442238043e+01 1.427559976590929303e+01 1.554266846173151073e+01 1.565345075720620649e+01 1.523010313625903223e+01 1.686210882691296220e+01 1.587948245403479319e+01 1.481206428271085862e+01 1.676296755301529373e+01 1.708698033715194242e+01 1.393236147322490304e+01 1.557760103856831790e+01 1.448814307136084167e+01 1.470138945914673734e+01 1.471606273284299959e+01 1.293956189655254541e+01 1.505785585946004268e+01 1.448419605435826796e+01 1.488973312990755105e+01 1.465887638691295258e+01 1.593491176153899858e+01 1.455786911730397293e+01 1.512870456306344202e+01 1.287711435479023336e+01 1.547732204556446689e+01 1.357588541709397312e+01 1.650886933185128314e+01 1.539340001719044615e+01 1.665567130192728129e+01 1.528661774669447659e+01 1.447316377154990441e+01 1.381824393595004530e+01 1.452406289460623867e+01 1.498686339729416162e+01 1.624733518614462469e+01 1.401816767455218660e+01 1.429512463838827152e+01 1.309642399455054651e+01 1.480394423008457494e+01 1.558218570127882607e+01 1.393776941674412662e+01 1.357581321963691146e+01 1.425644205535687981e+01 1.522586198920842726e+01 1.458726641264076918e+01 1.282859395988867846e+01 1.261226958838527068e+01 1.489963091726592204e+01 1.544212228586893154e+01 1.641389479316607947e+01 1.481455822391680677e+01 1.609713557448917953e+01 1.342558877400498751e+01 1.475055808128255563e+01 1.367450455754660865e+01 1.355262956789658624e+01 1.442876268023237429e+01 1.585104687501391396e+01 1.380396218013714460e+01 1.339518841563189611e+01 1.542078303928135163e+01 1.458473101621835255e+01 1.648651198929799477e+01 1.669667767231231892e+01 1.557880175922866606e+01 1.438565141546976456e+01 1.499042409615279681e+01 1.485109433348418762e+01 1.583536313701189968e+01 1.335510400142439380e+01 1.543264874527167940e+01 1.415297897259885218e+01 1.479990444025986385e+01 1.431530719472687352e+01 1.396450197092854317e+01 1.435001372385703888e+01 1.515592890135718918e+01 1.275980701329923761e+01 1.490703820328844920e+01 1.522559605889306233e+01 1.557582982247128633e+01 1.584688188912476825e+01 1.533818154464866446e+01 1.622177113389127356e+01 1.507501806616612150e+01 1.472851230762138819e+01 1.398722304742428335e+01 1.716912962430911449e+01 1.514857921053173584e+01 1.397418818705904009e+01 1.496203278158102989e+01 1.363542951052602703e+01 1.381173392999622784e+01 1.583023074435810251e+01 1.421561258527387217e+01 1.427953583625660450e+01 1.629846853902053994e+01 1.485294528109896106e+01 1.563439927819898401e+01 1.397176429136302467e+01 1.346402083525302551e+01 1.400462667194311628e+01 1.443670006222399671e+01 1.528571723508325952e+01 1.534304572153049584e+01 1.473820788100107215e+01 1.494412232264484963e+01 1.532284729787780009e+01 1.326225207411573059e+01 1.473033975678696272e+01 1.386665125028920365e+01 1.505596163322572778e+01 1.428394621550093468e+01 1.526689946393548425e+01 1.209580110055945923e+01 1.068817280993813235e+01 1.457736388042781961e+01 1.573776508682942143e+01 1.367703163329909266e+01 1.415418320377120942e+01 1.529354612858282003e+01 1.561744877505279483e+01 1.482007132743009592e+01 1.297485828722610712e+01 1.485991904476673042e+01 1.216515396939480809e+01 1.540229188528339677e+01 1.402242023759995959e+01 1.324864354638791930e+01 1.604274889999334874e+01 1.428749836123635220e+01 1.418178383644469420e+01 1.557801434268689711e+01 1.385250682662473132e+01 1.532967782269176382e+01 1.520072064664696576e+01 1.207505780492636838e+01 1.530633974616489112e+01 1.414243791619778712e+01 1.532714835027455180e+01 1.344748461617064983e+01 1.584240921593097440e+01 1.299220267789956651e+01 1.362795047361533562e+01 1.455445347256961952e+01 1.376839155102156020e+01 1.552594367647261819e+01 1.414540953707780169e+01 1.544284306556773423e+01 1.355760812283838312e+01 1.425819721810302099e+01 1.359885248779097111e+01 1.267828119450181035e+01 1.491424320813445092e+01 1.276621105112191223e+01 1.319692594422002685e+01 1.315308538907688352e+01 1.422233994020340475e+01 1.401548899258240155e+01 1.213203974320497203e+01 1.388934657625096669e+01 1.445462781301563027e+01 1.357420666562705236e+01 1.252752718706943824e+01 1.479557748716672805e+01 1.398991452114483991e+01 1.269363525448894059e+01 1.270054683436429954e+01 1.493949145411444057e+01 1.488514521023859594e+01 1.382512693444884988e+01 1.423811850377060928e+01 1.234382060862662911e+01 1.222801818845942634e+01 1.415592601698453201e+01 1.450993886767745344e+01 1.608301766285603662e+01 1.236298089315179283e+01 1.171678520718673155e+01 1.314682100224471561e+01 1.233387943496410522e+01 1.430771569439460222e+01 1.243988467859924008e+01 1.234948512370813845e+01 1.375310494361208136e+01 1.458996534848187920e+01 1.195779366272530453e+01 1.368428162229783496e+01 1.258236063128900284e+01 1.382206330469261069e+01 1.554311378706153945e+01 1.353598666969645414e+01 1.228835900061719677e+01 1.393759469044027277e+01 1.284524053954010370e+01 1.304273693861483352e+01 1.325212753940925126e+01 1.282828364244959829e+01 1.321099122211638921e+01 1.246567254036865968e+01 1.307434447128285449e+01 1.569586148124872871e+01 1.298712838293984362e+01 1.387696087954760849e+01 1.344040215573951436e+01 1.166177876811145886e+01 1.324314913525797621e+01 1.370461091305986123e+01 1.210646393817017596e+01 1.232553515273169076e+01 1.193734982370449238e+01 1.308109575566514948e+01 1.310968224148260752e+01 1.359724589256825134e+01 1.190684444784120011e+01 1.464836580547715350e+01 1.091887463373169354e+01 1.137480183001011902e+01 1.332290181181570965e+01 1.445116535200582852e+01 1.246383490220952517e+01 1.261251979216725694e+01 1.164819069644156890e+01 1.452420324949093811e+01 1.314575819740313101e+01 1.192685380871781398e+01 1.283915617042452517e+01 1.168897480184064008e+01 1.462795530293308666e+01 1.163190145846029111e+01 1.283407308201885400e+01 1.393735300316378201e+01 1.299329539841636638e+01 1.233542822353057211e+01 1.167381301191125687e+01 1.155193638367857822e+01 1.304629791670326178e+01 1.386061253497185675e+01 1.428732266567132214e+01 1.185400815675762232e+01 1.238588362700863676e+01 1.139629338940136982e+01 1.213626424169675921e+01 1.373749676059627589e+01 1.565642559906562070e+01 1.537038729750682009e+01 1.332234577272289755e+01 1.322625154368977185e+01 1.357465500477868936e+01 1.299219824587027539e+01 1.379814631927209057e+01 1.258440291594637372e+01 1.238556277180595622e+01 1.308595151852025396e+01 1.334030602170543744e+01 1.247053159859865268e+01 1.107392501255584172e+01 1.256055350118469605e+01 1.293750916631737979e+01 1.231664706337458526e+01 1.354644850690834623e+01 1.214628460039577540e+01 1.376559634540481269e+01 1.178588562404976514e+01 1.314047993130023073e+01 1.204824073643318982e+01 1.361365678089338793e+01 1.326667504578827028e+01 1.160036049152207838e+01 1.127688206904096546e+01 1.262447938415841797e+01 1.098982774379449978e+01 1.435069983759703049e+01 1.367437329253434619e+01 1.416222716881728161e+01 1.261813754450500902e+01 1.327333248929158316e+01 1.001285327934052383e+01 1.186514374728629129e+01 1.335418190949530448e+01 1.296641753243872763e+01 1.365908378760380337e+01 1.444581995359429527e+01 1.419267213508016212e+01 1.270313542215439284e+01 1.342302455388031746e+01 1.132378824570641207e+01 1.407313989149100131e+01 1.424977171895994665e+01 1.283723077285217329e+01 1.243896754855405007e+01 1.481364490154176217e+01 1.328405587166959378e+01 1.301259116546458827e+01 1.044925341397694751e+01 1.312662487121837707e+01 1.469188968668358974e+01 1.372165301390180936e+01 1.365539902315329890e+01 1.436144882282474455e+01 1.296529160761224198e+01 1.378976900412706641e+01 1.223307607509837602e+01 1.133965247078240779e+01 1.305961450565012072e+01 1.452369340629964256e+01 1.399929657538975647e+01 1.255422204011147080e+01 1.183793149692698421e+01 1.360857806491505961e+01 1.321190003037585647e+01 1.498961111209693087e+01 1.295243247102763284e+01 1.216760944299114655e+01 1.221293869739676374e+01 1.344788501405695058e+01 1.257196108974090620e+01 1.353287725844426959e+01 1.324009264505507133e+01 1.087728727135965734e+01 1.127420168516505150e+01 1.003567301298455838e+01 1.261642811175357615e+01 1.149741740013804048e+01 1.212867026672746817e+01 1.093818201215049335e+01 1.240663289815471693e+01 1.096675396518722501e+01 1.182069982343504577e+01 1.170544899885503121e+01 1.226729087863337497e+01 1.068599269824563969e+01 1.198355798586464793e+01 1.224482178925221199e+01 1.107804388880008162e+01 1.358640148861956476e+01 1.329827544450859911e+01 1.170646922774344922e+01 1.265883138803169849e+01 1.353679692405342117e+01 1.151148170301854279e+01 1.176233231582386729e+01 1.062950766672215330e+01 1.266202177941081608e+01 1.367184891551017145e+01 1.289952771161127743e+01 1.116361249783306420e+01 1.212135551306095493e+01 1.144834506251735284e+01 1.212073094267698359e+01 1.378030932744767512e+01 1.271998123631184008e+01 1.205336914475750554e+01 1.179289205047282962e+01 1.320663463428466144e+01 1.161406026321665585e+01 1.186442532377528103e+01 1.083859479430193851e+01 1.361107693993612244e+01 1.159759412876576334e+01 1.054728619979851345e+01 1.164569701896918907e+01 8.420656764865134036e+00 1.359965798933584402e+01 1.146426914639739358e+01 1.277858037357855991e+01 1.190512405533093165e+01 1.101922128907292375e+01 1.245388610610605618e+01 1.304858488763455071e+01 1.331570746599044774e+01 1.195405410194703855e+01 1.255049742839533522e+01 1.062330616066412858e+01 1.263581796917300082e+01 1.249399502892440772e+01 1.199693299925032619e+01 1.271843084557942838e+01 1.310389608075657009e+01 1.141767240823458174e+01 1.153976642591090673e+01 1.275156411022310010e+01 1.491186691617576088e+01 9.330639895019274377e+00 1.280393586817138285e+01 1.200634940676905416e+01 1.286219729431246073e+01 1.120415691406906866e+01 1.099781825218477316e+01 1.539490621812866422e+01 1.024066793956834154e+01 1.250877145670878399e+01 1.097387166981333095e+01 1.323053418978272155e+01 1.264118997064554328e+01 1.248527515105696217e+01 1.172189292330853583e+01 1.203418359896701162e+01 1.041213385626528520e+01 1.244541671712862652e+01 1.189700157525797763e+01 1.237007944594869713e+01 1.200572169335270978e+01 1.034394409420639249e+01 1.241636534890705512e+01 1.124846361348176593e+01 1.207027860888626414e+01 1.379111491663018718e+01 1.145875434841907037e+01 1.217401475694952495e+01 1.266660852399463622e+01 1.279292248625532302e+01 1.179718214446541680e+01 1.149669708866747797e+01 1.125677415818494609e+01 1.256415773119905843e+01 1.283021086826687629e+01 1.155672476738645393e+01 1.190281975114558932e+01 1.332871805010831601e+01 1.247800889387505663e+01 1.304868965239870526e+01 1.325815196283874187e+01 1.250515022447043734e+01 1.088562473096753180e+01 1.256950250522965185e+01 1.230711011312539682e+01 1.323146936180908817e+01 1.196325037117180301e+01 1.228397186686913756e+01 1.220228325190227991e+01 1.064100316712078254e+01 1.168889209938980045e+01 1.282456604648528931e+01 1.167798683209680810e+01 1.220927189713013128e+01 1.217738521959114628e+01 1.320819158081308764e+01 1.250675820594534926e+01 1.144966340191126086e+01 1.139533266954497748e+01 1.128015396266190606e+01 1.173675656607846562e+01 1.328204413532425399e+01 1.037448869398175866e+01 9.774382865183829594e+00 1.082137801941679456e+01 1.205406166688817216e+01 1.186789978518097044e+01 1.433219756981497461e+01 1.308187486349989115e+01 1.089769146018099555e+01 1.294810782868239230e+01 1.326367045399966038e+01 1.240571352928899351e+01 1.337852121347996537e+01 1.336804517732258901e+01 1.190534677372711236e+01 1.193484242020654129e+01 1.227471909963722219e+01 1.081029562934011778e+01 1.019651706462518703e+01 1.179836643917462524e+01 1.128889039162687880e+01 1.297483004349871649e+01 1.038510278145634302e+01 1.326161201831633285e+01 1.218189947376945881e+01 1.255241150583538889e+01 1.305394809646714194e+01 1.184170602560319274e+01 1.060161582396847457e+01 1.155646788395792335e+01 1.321774725562507058e+01 1.070316306005194740e+01 1.098835774849142055e+01 1.032577860603045394e+01 1.251269079679381768e+01 1.153337233260378625e+01 1.245592572077613269e+01 1.042250026163840992e+01 1.236617729574962787e+01 1.427696282384166437e+01 1.166531321451674508e+01 1.197378672246760445e+01 1.082334565576637964e+01 1.281081308439848065e+01 1.288814016346679558e+01 1.258762347314863383e+01 1.426279310943970202e+01 1.192602334628129590e+01 1.237153582516275385e+01 1.265531777586311257e+01 1.284920747169798538e+01 1.316244682004955813e+01 1.203424467891271910e+01 1.111329956597502999e+01 1.256262666173454434e+01 1.074625458119136745e+01 1.274729140688128659e+01 1.032614438269019708e+01 1.182162294164537819e+01 1.051927824250166665e+01 1.450383031394214228e+01 1.111756167873015322e+01 1.299331763882281088e+01 1.110306789474567424e+01 1.072757757794641620e+01 1.242566060255392557e+01 1.252984100568200532e+01 1.129789788361442859e+01 1.149464784648613502e+01 1.303284948230608720e+01 1.129232641130881909e+01 9.994317369063763223e+00 1.040286715127490247e+01 1.109703351777175406e+01 1.363376308798453707e+01 1.210596979493622527e+01 1.129792021865292462e+01 1.247165064061694828e+01 1.184348312732379149e+01 1.213911686476760998e+01 1.252514261210032132e+01 1.032791876773244155e+01 1.163360380397534932e+01 1.001427032043005561e+01 1.190500412297454247e+01 1.209758881248431805e+01 1.182114958390111603e+01 1.170253434386908253e+01 9.923485983796068055e+00 1.056668157347564474e+01 1.050145111059583414e+01 1.243171186272894602e+01 1.280984535620426534e+01 1.365957359137774674e+01 1.048168915843785243e+01 1.442681821117038865e+01 1.205765233901718858e+01 1.240107999332198041e+01 1.378475431607936663e+01 9.407355590497051168e+00 1.128158171686831501e+01 1.194808427664073314e+01 1.217324601860080158e+01 1.078085950379742997e+01 1.077008714818199842e+01 1.214953073899742364e+01 1.319442026035795656e+01 1.021965498570275699e+01 1.179840511036082873e+01 1.210003265446726139e+01 1.174125117821334996e+01 1.072129951697634098e+01 1.144517304121290202e+01 1.090286711431717670e+01 1.478309365216953886e+01 1.055164841265289333e+01 1.235345009816013473e+01 1.272663088835290957e+01 1.084921645967180837e+01 1.050825927571529128e+01 1.258212957846688340e+01 1.269732202974608093e+01 1.164986801472864464e+01 1.139872971956653913e+01 1.270660967049165535e+01 1.271495989774548896e+01 1.133139435310116383e+01 1.192415508183257877e+01 1.108549944594936854e+01 1.335426878985787980e+01 1.242930037503788299e+01 1.169489123830259736e+01 8.015756701960071950e+00 1.097751815354053662e+01 1.005868559616032343e+01 1.174937700095947690e+01 1.205213777234675554e+01 1.315007903098159936e+01 1.054425505062875601e+01 1.016676637907393399e+01 9.674056287114597197e+00 1.048625399297419847e+01 1.245587735798829421e+01 1.158802864128143106e+01 9.261971984785834167e+00 1.178519348207518647e+01 9.750920530299241662e+00 1.115317742808600698e+01 1.020905331648650183e+01 1.017347370406470120e+01 9.130127489070195779e+00 1.199639997509519240e+01 1.140464625444466229e+01 1.083597820024443870e+01 1.197790840244852184e+01 1.286271378951069089e+01 1.086100139080357607e+01 1.197073604658571533e+01 1.010544742983808142e+01 1.219335202734911405e+01 1.151169729141839859e+01 1.370772476920358507e+01 1.211542422955377418e+01 1.126652705313784431e+01 1.237837021307947794e+01 1.152543173796405007e+01 1.148979996583719299e+01 1.303303198038715571e+01 1.222997461433779698e+01 1.181995457336473443e+01 1.264223304729445729e+01 1.201194579568178078e+01 1.200575238588718108e+01 1.279390334676746654e+01 1.108767497863502527e+01 1.205634365426006482e+01 1.304616871111787191e+01 1.009294979702726103e+01 1.073759998463926202e+01 1.130646048732799080e+01 1.428863851358525494e+01 1.135395582176518658e+01 1.124592828040916892e+01 1.102518702629618375e+01 1.244429206174433666e+01 1.371085690679927183e+01 1.195042431875313227e+01 1.226647577177224946e+01 9.666154123863785586e+00 1.249178053813701439e+01 1.246641086644819296e+01 1.154487864922445972e+01 1.229659421086509852e+01 1.199262414158596002e+01 1.283372690837755137e+01 1.078672886600308622e+01 1.231780917648516116e+01 9.962068317905909964e+00 1.116672590124141706e+01 1.191811554743581958e+01 1.048066339046601669e+01 1.222282030594742785e+01 1.227536088317055274e+01 1.140384349655550622e+01 1.204667075413275334e+01 1.220208647330559870e+01 1.318864015098770714e+01 1.282932322933098490e+01 1.220081598069488926e+01 1.118815914397122668e+01 1.178179243073888927e+01 1.355148298389723216e+01 1.190485721943465514e+01 1.024136653970935029e+01 1.177545761787154532e+01 1.255165743905315701e+01 1.019866743024014255e+01 1.241040824051010638e+01 1.127608960136398153e+01 1.296151044597420210e+01 1.228392489566943979e+01 1.280232712363764058e+01 1.258287308186674025e+01 1.239904998761820387e+01 1.199288146907723096e+01 1.192983535512722781e+01 1.105226456468239959e+01 1.049401798153198762e+01 1.214615830227451276e+01 1.117055335820358053e+01 9.787335958853411455e+00 1.189143021647348064e+01 1.168616267724537572e+01 1.102237455235961505e+01 1.111173830879569735e+01 1.127750798461959469e+01 1.094900239584694290e+01 1.003697573797423104e+01 1.146253715054749911e+01 1.021174596829451708e+01 1.198051227961929932e+01 1.308957837443334071e+01 1.138757627083203872e+01 8.453067224080930586e+00 1.135984971861666892e+01 1.019498154467551032e+01 9.724012726044218624e+00 1.247563683692965597e+01 1.300551077129777866e+01 1.268401953250286773e+01 1.138400808053242308e+01 1.083486380594485965e+01 1.048073602927126124e+01 1.303739988655862980e+01 1.133326891038386286e+01 9.788942945016804842e+00 1.158631782080784589e+01 1.283155384620856587e+01 1.249545235312131730e+01 9.414459920677877847e+00 1.207668769460057234e+01 1.071605288078371210e+01 8.952611612120392692e+00 1.221442490642894008e+01 1.085687078563307217e+01 1.233454059730106067e+01 1.036625171721605554e+01 1.101319190708120743e+01 1.095613264467131209e+01 1.179265813105212679e+01 1.073437258742922751e+01 1.048126070740824289e+01 9.808543502737546049e+00 1.000138500823974930e+01 1.124246430314410716e+01 1.099499735744419304e+01 1.215227457248668941e+01 1.086990004583972613e+01 1.058054583963071060e+01 1.168439424359673495e+01 1.042324352439294266e+01 1.208344744639241952e+01 1.009161213516817313e+01 1.144972077393184051e+01 1.127171165947567921e+01 9.603396719296794615e+00 1.224428125232770803e+01 1.006464457289515657e+01 1.100697060692130336e+01 1.244546861610632327e+01 1.188479572476559376e+01 1.097825012895562935e+01 1.366110236139224909e+01 1.051774273502423362e+01 8.726724799101761576e+00 1.228135260864929279e+01 9.008034534465373611e+00 1.125485345486316291e+01 1.147875106883514640e+01 1.149638167978272385e+01 1.293683322440060657e+01 1.234705550271083041e+01 1.111715691649067672e+01 1.016866752180620637e+01 1.126629137937702829e+01 1.120182820231041809e+01 1.055434336545090090e+01 1.088364490362078918e+01 8.660636802132341217e+00 1.171897685865660499e+01 9.848841496764663361e+00 1.093569770489714443e+01 1.056144422196231858e+01 1.001419548647254665e+01 1.003782408522981662e+01 9.647250979307511187e+00 9.748418709667699744e+00 9.397543462505662859e+00 1.070535305178880847e+01 8.939847200105610625e+00 1.185464129388743970e+01 1.180352310123706161e+01 1.089748016237551731e+01 1.071053006830520715e+01 1.058350310747026590e+01 1.092297356810082043e+01 1.074681122001734401e+01 1.197498618807072468e+01 1.204051010994248827e+01 1.066351401551170675e+01 9.764317926611020937e+00 1.078834794306435008e+01 1.197204844784340416e+01 8.305459316813777804e+00 9.571324669679516006e+00 9.987436601296503014e+00 1.004242318164989101e+01 1.173682368752362670e+01 1.016029189370763497e+01 1.237431572316542727e+01 1.247747511591821734e+01 1.038518209705032902e+01 1.227285868765536314e+01 1.206420722410090640e+01 9.777538701690559719e+00 1.135779424158540962e+01 1.008932516752195774e+01 1.106145044050972359e+01 1.183535789245394731e+01 1.223465186764351920e+01 1.218859306079460048e+01 1.017845785695206651e+01 1.141352879284863597e+01 1.136475420101744405e+01 1.079712429117553540e+01 1.009584528877232579e+01 1.069690853895962412e+01 9.729119846959722651e+00 1.090966284240302819e+01 1.140057311133445062e+01 1.210651044411476818e+01 1.218856052372705534e+01 1.334468703087732955e+01 9.864042450169048237e+00 1.115370763930154396e+01 1.204043685610652581e+01 9.202844619653832936e+00 1.137542385794839994e+01 1.083524796891849107e+01 9.958836222837952334e+00 1.057483998275282389e+01 1.010504449663167215e+01 1.116797819906432743e+01 1.177445332459689986e+01 1.167769603977085779e+01 9.301472160270067846e+00 1.097054625472369871e+01 1.182574427262316874e+01 9.173335392722000492e+00 1.033550298264530021e+01 1.062420545785783332e+01 1.202796506816215505e+01 1.058976219343241709e+01 1.161409145354056172e+01 1.053618546487135532e+01 1.032212357248114998e+01 1.089452224933883251e+01 1.021799187457012614e+01 1.235405889476875707e+01 1.111808786301677543e+01 1.157916653914486105e+01 1.029864685359897791e+01 1.055129645104078051e+01 1.029364832266696617e+01 9.433082388627315851e+00 1.070206249233438456e+01 9.185733989988966286e+00 1.205305632917707825e+01 1.078863198636785015e+01 9.328033746597300890e+00 1.212056745386038514e+01 1.121502650806122148e+01 1.043833712890205057e+01 1.114409041720498550e+01 1.088415450091646619e+01 9.718331979048555169e+00 1.199763132221155182e+01 1.131186492066821181e+01 9.881170007074956629e+00 1.150552185592248122e+01 1.211511868851183849e+01 1.140358821585328641e+01 1.184775051423602754e+01 1.051693880502835476e+01 1.094856076432077785e+01 1.102901469148741675e+01 1.077006149149500303e+01 1.189886709374874130e+01 1.125371750710445440e+01 1.060847393134879546e+01 9.699286587910890489e+00 9.692770379027473737e+00 9.009030391636551727e+00 1.024486878436347048e+01 1.133613554883049446e+01 1.109729959701593316e+01 9.438602233222153970e+00 1.093703101811925116e+01 1.010376865155092752e+01 8.525254541069392289e+00 1.045182927319118704e+01 1.023745618384544898e+01 9.926551147192727242e+00 1.097578262300114105e+01 9.282798429327508316e+00 8.232400133711578860e+00 9.911615286392397195e+00 8.628542623054517691e+00 1.028098381846845122e+01 1.134094715933132314e+01 1.049583073203326222e+01 9.948088275269794778e+00 9.123494683763039959e+00 1.085992696864811791e+01 1.019488236837010042e+01 8.243971794165661393e+00 1.005201566769401822e+01 9.503278643295830719e+00 9.658288839981926444e+00 1.158587807352387422e+01 9.223771133651151644e+00 9.779461221565517448e+00 8.278437950677821178e+00 1.075107645620054342e+01 1.039812749850919893e+01 1.126430487240693701e+01 8.454708056468881239e+00 1.071948777386163698e+01 9.375084325422763598e+00 9.304225413225664099e+00 1.122394431648508650e+01 8.842443795442674670e+00 9.723919827202260890e+00 8.822086478262379572e+00 1.105139488785714796e+01 8.647470822234966548e+00 1.210750046037783534e+01 1.140151730754796411e+01 9.778905534323762083e+00 1.054210098992681033e+01 1.182396837192630912e+01 9.308815470711021334e+00 1.178601332859840234e+01 1.123664418880379401e+01 9.215804209158809712e+00 1.058704398443500239e+01 1.060792405256661119e+01 7.829358825326694138e+00 9.125088958109913051e+00 1.052038451029233812e+01 1.091263564999956692e+01 1.026261186460862795e+01 9.302110507700465547e+00 1.021885201446638369e+01 9.646045051109300772e+00 9.168511257168862727e+00 1.038480618214280682e+01 9.883122118483575136e+00 9.281079098886761969e+00 9.682424991271949111e+00 1.056442792963962773e+01 1.030420482780948355e+01 9.672707430993327193e+00 9.115818574900682592e+00 9.327686455044704061e+00 6.746131359188575871e+00 1.071054885792062628e+01 8.133114077264576025e+00 9.133742445471339622e+00 1.040078497624095277e+01 8.414638293966664406e+00 8.269627608450235812e+00 8.655422530209742504e+00 9.825952778494361439e+00 1.113192165674386835e+01 1.081422714709015942e+01 1.014888013771424546e+01 9.457704651754546887e+00 8.343575007797493726e+00 9.395322416422633438e+00 7.579306305746253969e+00 9.943964664920413199e+00 1.099954462942275057e+01 6.922875001782325732e+00 9.287655092865566786e+00 8.148138489294700193e+00 8.077199797252363922e+00 9.054766551107116257e+00 8.673058802982993143e+00 8.870162294333033159e+00 9.146493068341529309e+00 8.058190707244895279e+00 9.570044073630631587e+00 9.603029090875558893e+00 8.310810472470844701e+00 8.224638708833994727e+00 7.283812184854485672e+00 8.857686227198776407e+00 1.024568231132311524e+01 9.724006683009413621e+00 8.493870568594358517e+00 9.939010868739664772e+00 9.449771009025203838e+00 9.366481507939955264e+00 9.988662974041984555e+00 9.078199929992118555e+00 9.946285898585712104e+00 8.805127781471737691e+00 9.290319512463780072e+00 1.101235186999224425e+01 9.008232966989760726e+00 9.638642562646600354e+00 1.040278473629944322e+01 1.009521079071184424e+01 8.064223124457408076e+00 9.141587523537163307e+00 9.712247462245960250e+00 8.788078594938022903e+00 8.848945651755215636e+00 9.352833492560442608e+00 1.064533980653930634e+01 8.505886774219248991e+00 1.018182329615778059e+01 7.644236524181710735e+00 9.429887247885094581e+00 9.837976220035763220e+00 9.409161410411154947e+00 8.770986356506792703e+00 1.102416078752568218e+01 7.893962980237402505e+00 8.122881469522852171e+00 9.782577894115119577e+00 9.196599422398948676e+00 8.120800796543552025e+00 8.630531223127858809e+00 7.384601597164808240e+00 9.744827437953452076e+00 1.036549213721507634e+01 9.371825740427340179e+00 9.609482973103881776e+00 8.706054365389832128e+00 9.180093787100474856e+00 8.126047611949649863e+00 8.795461925992341889e+00 8.705807804469948508e+00 9.024008240871030040e+00 1.149546972914261289e+01 9.315939369737106901e+00 9.125542239614302886e+00 9.327060160166396940e+00 1.159296764104832711e+01 8.004319295217028341e+00 1.062576113487351570e+01 8.554993041693908395e+00 9.175015767352475038e+00 9.222742740239082693e+00 1.049324944280514771e+01 9.990935941381358987e+00 6.824199604531710150e+00 9.364217406060582505e+00 9.566051785403145047e+00 8.053066917377115885e+00 9.223201868173324769e+00 8.242008342943492494e+00 8.918597786477379330e+00 9.975055848078024923e+00 9.541138324923958081e+00 9.381473295528675038e+00 7.875826903864410866e+00 6.793015732640784066e+00 9.916263293000024959e+00 8.177276066102821872e+00 9.789555353241652824e+00 8.648087697780107774e+00 7.929740122598256669e+00 8.163537801627480661e+00 1.046355937209874654e+01 1.189244103322505453e+01 9.082019307100836158e+00 9.272720909652571564e+00 8.661567002522065906e+00 8.128432837419191870e+00 8.323272761299692846e+00 1.030441446050095600e+01 9.628366010649877182e+00 8.744329708507432741e+00 1.123877867119463225e+01 9.326038843606561102e+00 9.109336801873253009e+00 1.108403363072822501e+01 8.998255493439437203e+00 9.005588143067726037e+00 7.531899418313514616e+00 8.064148955754998127e+00 8.664540028062505783e+00 9.080878011895503477e+00 9.803584887167071216e+00 9.730182221138859333e+00 8.242821517865383640e+00 9.192220446774209464e+00 9.915162719593492824e+00 1.054879456748901667e+01 7.915516270164421719e+00 9.051507661463446652e+00 9.776772151301811320e+00 8.361510306685776328e+00 1.132517885527144408e+01 9.554576308451768085e+00 1.125356614445582260e+01 8.654213022757460294e+00 9.151337096306759733e+00 8.448589927544645661e+00 9.502722614573569260e+00 7.350168891042446084e+00 7.648448892818146660e+00 1.277871604550453100e+01 1.113535413992913448e+01 8.443091007560829198e+00 1.071909498777337433e+01 8.571071943327437381e+00 6.555427411798501858e+00 8.033758557553607460e+00 9.970535357567738899e+00 9.958255211795155049e+00 7.641202216685236692e+00 8.491743797173302966e+00 8.704646807047991430e+00 8.980332980850162627e+00 6.972865163799205845e+00 7.024184679821184218e+00 7.386746455739310768e+00 9.973780157523643553e+00 9.790538967015232075e+00 9.708760885528805673e+00 8.353256954337849649e+00 9.906836247233441028e+00 8.690018164654075505e+00 9.247416922424315899e+00 9.745494615751335132e+00 8.972924364546367215e+00 9.007461598024928406e+00 6.582229257116183341e+00 9.872281294272347907e+00 8.103284637235571353e+00 9.709935576745925445e+00 7.856567917221227937e+00 8.009009197421374182e+00 1.074690603697606761e+01 9.906266750136248689e+00 7.502216993549466473e+00 1.051119185666238565e+01 9.237402585532590749e+00 9.325540187822166871e+00 8.637527809361060349e+00 8.447838150858872908e+00 8.368184606508496159e+00 8.330804822630014428e+00 9.827641121216343478e+00 8.850300899303125135e+00 8.306689454562899755e+00 1.040061866094590037e+01 8.476192879571543770e+00 1.061760046840365135e+01 9.005315787282732742e+00 9.300669968586220193e+00 9.733730949941639565e+00 9.382924024151108711e+00 1.088546056037711374e+01 9.509220511197554515e+00 9.123278389412764255e+00 9.458442664253636778e+00 9.206711271899511217e+00 8.946285418568006520e+00 7.816621786643223047e+00 8.322195520801560775e+00 7.326000600381431305e+00 8.209921088967469416e+00 1.139969534613183555e+01 1.032591936967951085e+01 8.026861412957243758e+00 8.495049765573856604e+00 7.310647891807290577e+00 8.762589469622007243e+00 9.068510973035275313e+00 9.654993995769441284e+00 1.074034262083443281e+01 9.042970806126430006e+00 8.616758891764032313e+00 9.492593090502984055e+00 9.339829465966506206e+00 9.382304758646595744e+00 1.024050502745288149e+01 8.317009427437749736e+00 1.093853421141221638e+01 1.012014920391621864e+01 6.930810091455159139e+00 8.674148288729318423e+00 8.159076436934686427e+00 7.764502889571684996e+00 9.790048612601628619e+00 6.167467232939507049e+00 9.615803768863868228e+00 9.438108626299641202e+00 9.934192211189186494e+00 9.385077213446862743e+00 9.012712795900084117e+00 8.838819526186854958e+00 8.656203843041593515e+00 6.182816902223085442e+00 9.666726051151025345e+00 9.708058251001027372e+00 8.482177917129515521e+00 7.900599232391993354e+00 1.017350231968868179e+01 8.596141247713893208e+00 7.683138613901462577e+00 9.408993954803188231e+00 8.684138338097866949e+00 1.004830680148254984e+01 1.098604909705386312e+01 1.007391447418796204e+01 7.993016535837462300e+00 1.035114937615710318e+01 9.251644543549231159e+00 1.027308978469771006e+01 9.206671905289502078e+00 9.103504959130523488e+00 7.370847532571397132e+00 7.695930788198878325e+00 8.867958733919415693e+00 1.056920966074935109e+01 7.336062685197493494e+00 8.882890970075694170e+00 1.021131807292661442e+01 8.038098726360480839e+00 7.417999355095240333e+00 8.851319209814302980e+00 7.999756961278831291e+00 6.912738480921776230e+00 1.026727999503259170e+01 8.840222344187001369e+00 7.916642900923132053e+00 8.124309442861221697e+00 9.281586478235350768e+00 8.135838402048138462e+00 9.142939136816114143e+00 9.871004927084792158e+00 7.949214905307946388e+00 8.616338877398506568e+00 1.102180635273500187e+01 1.017970049839913216e+01 1.031924882760218942e+01 9.619381520025280352e+00 9.177715126086384956e+00 8.468095053160940466e+00 7.504834258835447969e+00 7.430639553976579492e+00 9.499290183550431976e+00 8.366164127861157596e+00 9.039276121423206689e+00 7.809181810012394642e+00 9.031638075284149636e+00 9.792605875048916886e+00 9.455969520350091528e+00 9.623423989980601334e+00 7.553854041287104693e+00 9.958655045943762829e+00 4.887863746299977663e+00 6.978898565489916272e+00 7.497444658180048016e+00 9.885164818415384858e+00 7.705135294696709991e+00 7.350288175308722138e+00 7.720369483954183210e+00 8.209549014421886781e+00 8.100838773237873269e+00 6.884601542454102940e+00 8.526700648185984832e+00 9.126387372452656521e+00 6.459598709668057381e+00 7.918939776089642280e+00 8.623400964436324756e+00 7.471362806477731766e+00 8.343711321318213692e+00 8.820914131948171644e+00 6.344225311550363067e+00 8.474262507185130744e+00 7.339492755691436443e+00 8.485461884746879235e+00 7.874933115499213265e+00 7.507936268213059705e+00 8.519220154695355873e+00 7.193715920331745117e+00 7.470412988461525572e+00 8.978229416258779239e+00 7.809078452214969879e+00 7.264018023570286253e+00 7.614984817055877819e+00 6.649161864419808055e+00 1.060287256504778419e+01 7.189319047262928031e+00 5.935597666510922465e+00 8.724002256652296339e+00 8.152007941719116246e+00 6.651271709796689358e+00 1.090098367327168738e+01 7.842016685751347360e+00 7.143992510392491724e+00 9.013259207105543069e+00 6.622911518831876343e+00 7.015974098890229271e+00 9.315733255596443385e+00 9.966288093833126638e+00 6.514536906223129975e+00 8.359537108982051379e+00 8.228196173806361813e+00 6.539018804797618323e+00 9.459758707873792360e+00 6.544223774031869389e+00 8.918435643404212243e+00 8.255326197295799417e+00 9.198777957828053076e+00 8.231738105105320003e+00 8.463779200226978716e+00 8.456121912075724723e+00 8.890622149678280906e+00 7.395034317113839073e+00 7.173559933113184073e+00 7.393067275348555789e+00 6.209442081076426589e+00 8.554306566803230538e+00 1.011020919781308969e+01 9.381969079108651854e+00 7.963705795915149821e+00 8.418516525155762764e+00 1.060182090880310390e+01 7.426464169048442088e+00 7.748157600376472054e+00 7.833118456439633448e+00 9.694480986419588220e+00 7.218421754975003601e+00 8.915543909334635586e+00 8.176621899015581008e+00 7.409683610708204249e+00 7.733293354798462360e+00 7.081892378896507800e+00 6.300333408163011129e+00 6.497579774931394603e+00 6.139402011301316797e+00 7.152070868000230064e+00 7.489343221830821129e+00 6.883513447508642358e+00 7.882825850584845639e+00 8.868990264775346688e+00 8.416410732919576532e+00 8.267271006755521512e+00 8.906243956182898103e+00 8.644929799586314800e+00 8.023650902510290450e+00 9.055312715224527409e+00 9.288276871831387282e+00 8.343021678666428187e+00 6.809178923266756556e+00 1.009536383708364937e+01 7.766766814580019940e+00 6.977365078422551825e+00 8.055988612076918187e+00 7.818695664110734356e+00 7.188363182347035085e+00 7.972205444031833288e+00 8.044385698479102231e+00 8.262911263745507995e+00 8.536727841099299496e+00 8.334765492620356042e+00 7.176536073254689008e+00 8.361792613914673211e+00 7.565474531457321739e+00 7.920925552928590463e+00 7.223136734218691402e+00 8.631440670001305548e+00 7.402856114618195704e+00 6.593550663413916268e+00 7.540692878743089800e+00 9.283198859368019029e+00 7.506599891110500522e+00 8.756332057367560040e+00 9.651187343553637277e+00 6.615152846278294696e+00 7.847570676888833141e+00 7.690688545825076439e+00 8.615447271812456620e+00 7.804091075814941547e+00 6.989485505369239959e+00 7.643875938678108994e+00 9.680757546241576250e+00 6.184523541342961117e+00 8.344643895472517059e+00 9.033732527865918627e+00 8.558923827816462548e+00 5.554888184062277467e+00 6.705727846770690448e+00 6.614695248574247621e+00 8.566810332150867069e+00 8.784895911631656062e+00 6.053804332442001446e+00 7.055135501772728190e+00 7.895996864775929325e+00 8.936303937059239644e+00 6.504105664826563604e+00 7.983955268974933794e+00 7.014014251772620057e+00 1.022908378606051016e+01 8.517846521491017953e+00 7.757009317751390576e+00 7.391570714553968635e+00 6.634466146146361432e+00 8.310725771252050365e+00 7.940637881475040238e+00 7.399704900284485909e+00 6.867819904987756630e+00 8.181147327113144740e+00 7.513350972490144386e+00 8.041942419853954860e+00 8.795567100914606584e+00 9.586406244110134978e+00 6.050623764939202509e+00 8.639681314819030788e+00 7.355541835249842286e+00 5.571959773471556687e+00 6.902835594036061728e+00 7.388947540320522478e+00 6.971363232563176915e+00 7.258294349606332574e+00 8.345163775755562341e+00 9.997898700073639233e+00 7.894949589401726975e+00 7.753948845863000372e+00 7.889966249845002721e+00 8.338813259323375249e+00 8.988929103804288445e+00 8.930010414737875379e+00 8.833412832303256579e+00 7.669941472875288824e+00 8.243144587493921094e+00 7.383062411656546864e+00 9.398391672413751508e+00 8.299560542827759235e+00 7.772654302995651854e+00 8.470696987731512806e+00 7.972850657071858471e+00 8.527442447537977088e+00 9.551857246097764431e+00 8.622224335069462953e+00 7.570557194605185281e+00 7.485083559941897668e+00 9.193679411551647362e+00 9.904065933825860313e+00 6.916216655711199479e+00 8.023744358204567106e+00 8.651144380370620723e+00 5.638996084554037225e+00 8.163392630617218870e+00 7.575174640836044304e+00 9.286518007380472284e+00 6.933611988748247690e+00 9.448975009137900116e+00 6.834754138993993422e+00 7.725059590071182036e+00 6.846942218460698726e+00 9.040032876369107129e+00 7.378216728426567173e+00 8.002318234593008839e+00 8.687901833500193405e+00 7.166268856294411904e+00 7.286123919484702505e+00 6.672468479329337399e+00 8.555881402712081751e+00 7.515298232278459167e+00 8.866840089666816027e+00 9.168091708762103664e+00 8.357263163865111366e+00 9.478418094806322358e+00 9.016075971856620797e+00 6.253829373630447996e+00 7.748443405195057032e+00 7.987531377834408808e+00 8.095799291215691085e+00 9.566976983023804948e+00 8.678437931666397986e+00 8.133676149813423351e+00 7.345768222753358501e+00 4.902782737907457999e+00 7.739359512519273565e+00 7.438075499873364471e+00 9.126916918842244542e+00 6.794710818117063234e+00 9.032390380808234198e+00 8.967581960993610934e+00 8.450118919627211511e+00 8.481294181746484639e+00 8.242164539689600389e+00 8.597594459945263168e+00 8.006513544141329319e+00 8.812359797639645720e+00 8.401042465972254902e+00 8.046020122148489051e+00 5.427415760328941019e+00 7.943518452792328155e+00 7.003028100912599641e+00 8.794929339142722569e+00 7.458663711435102428e+00 7.903327583483807928e+00 7.737729874934029972e+00 1.024175464885402853e+01 7.536839196127854024e+00 8.889920611756711111e+00 7.724141776839551277e+00 8.596829100109166788e+00 6.150184603253703308e+00 6.836640460398005992e+00 9.133637675869151096e+00 7.505766775162975080e+00 8.239085176092395102e+00 9.083612028840482466e+00 5.968062975707453255e+00 8.281670784119256723e+00 8.406103650271779415e+00 8.032212778579939538e+00 7.962111891244565420e+00 6.631990102018710864e+00 8.656800138290263291e+00 8.734165942418522732e+00 7.421614835051582482e+00 8.427595191583801437e+00 7.833074760323539998e+00 6.603251164644414750e+00 9.860851281316472594e+00 9.303555249523045134e+00 6.587583707615780604e+00 9.343371176562731861e+00 8.941983981447602758e+00 7.398867102328489764e+00 9.374680651081552796e+00 6.984533333935263322e+00 7.784226973850170594e+00 8.942256692308136579e+00 7.037330509286445768e+00 8.402904304268977498e+00 7.990696412730694753e+00 6.849968971011564989e+00 8.714112702273649091e+00 8.291257816616855791e+00 8.296559392136948929e+00 1.008335196949545143e+01 8.200280519511492727e+00 9.561685945459732494e+00 8.949963738468598606e+00 8.867877102443779691e+00 7.055731701595235883e+00 9.359552634909638513e+00 7.520282872702180654e+00 7.145597719144366700e+00 8.188739399431467447e+00 6.536280536129810415e+00 8.822013656773341594e+00 8.701795146426249516e+00 8.416567677486250787e+00 9.326871889368373303e+00 7.959168916394260052e+00 8.136980380624082798e+00 8.137134116739433765e+00 7.265556373035409798e+00 7.417694830055737043e+00 7.409726935185217300e+00 7.673657922098972684e+00 6.554759760253742407e+00 7.121439938902541122e+00 7.412095536437223409e+00 8.188453102821284801e+00 8.255821926837663582e+00 8.876067466229653036e+00 7.847975041780454575e+00 8.757221417832786514e+00 7.239933934870560250e+00 7.953552543614629933e+00 9.610216058195986122e+00 6.943532838885489333e+00 8.897682911210520018e+00 8.866756877802322023e+00 4.844290174869252397e+00 8.467756158725011417e+00 7.914748302251723544e+00 8.252569163751795500e+00 8.950828217760591343e+00 7.763186319116709200e+00 7.677638642291510607e+00 8.374271425198211105e+00 5.361923119289019546e+00 8.778319679381853646e+00 1.032638828788635976e+01 7.917988530055377616e+00 8.053385559152248518e+00 8.923516219473514255e+00 6.939791057708324828e+00 8.304698765695535556e+00 7.577915619763780697e+00 1.066612306218891248e+01 6.785277183911673227e+00 8.585095029487055385e+00 9.390977401861173135e+00 8.653457580047001940e+00 7.042546359353551999e+00 8.089208912498106585e+00 8.484341528162003598e+00 7.384967279916098803e+00 9.103178854909526052e+00 8.061667325191422151e+00 6.026672219467514857e+00 7.475939394321401643e+00 7.942558411987763023e+00 7.262483316333730343e+00 8.059847927378132937e+00 8.379757561137688882e+00 6.513470044868832964e+00 7.514284544070134686e+00 7.308239930122483408e+00 8.391627120151104791e+00 8.525834087143286055e+00 5.945375540469336251e+00 9.914257227437843767e+00 7.495732591306854431e+00 7.173191806652515545e+00 7.093073316266230499e+00 7.311436640305798207e+00 5.620541400437817359e+00 6.891748690840598712e+00 7.083504299636005364e+00 8.075321396827725096e+00 6.531481354625316094e+00 8.183096248758554125e+00 1.054336719572513204e+01 9.558991897516690983e+00 8.831659375810597012e+00 8.552377316650266792e+00 7.654017093286247686e+00 7.340636639474902303e+00 1.011721312183909305e+01 6.361801004711491458e+00 7.793873659514471086e+00 8.996089781522607964e+00 6.656709386358639513e+00 8.602128421470878195e+00 8.828499512538828142e+00 9.100919615112939454e+00 6.304974194846606039e+00 1.006340915220961918e+01 6.280280069329249315e+00 6.611881340490760373e+00 7.880996973310941733e+00 8.234240865288022349e+00 9.335830990560676668e+00 8.696733039315633462e+00 7.780914039306910723e+00 8.505751337733881812e+00 7.273831489101977077e+00 8.919456346255312695e+00 7.729392830377878276e+00 7.535907306212215495e+00 9.001127024828228684e+00 7.013619135538981197e+00 9.014675977619965863e+00 8.441941527268554069e+00 7.169816794291142159e+00 7.131362327265805767e+00 7.039449990066826146e+00 8.635795529859041864e+00 7.466473030467364325e+00 7.249356257244244262e+00 8.250635438611592321e+00 5.007667811097124222e+00 8.923536041834969623e+00 7.823701468722988217e+00 9.438382905274544044e+00 7.231237793752910648e+00 7.779367900570548500e+00 1.005297816597654048e+01 9.054215490661434274e+00 9.997301748995752746e+00 8.174899011575593732e+00 6.793807239163915490e+00 8.327396699093872812e+00 9.477468341585581157e+00 8.150401612852142819e+00 9.232296227325258897e+00 6.924745465300752301e+00 8.965662496864286624e+00 8.095773272932078157e+00 1.145687014953955618e+01 8.297162480992559708e+00 8.314046462631246470e+00 7.637853360775582523e+00 9.717598086694014370e+00 8.448332925628454504e+00 7.522940413462998244e+00 7.163065057954034032e+00 7.646864795243196511e+00 8.365081608743192731e+00 8.662218086483560953e+00 8.130335354812467941e+00 7.525975912140332014e+00 9.064370332985841827e+00 5.895327244732060379e+00 8.914296664156768912e+00 7.837502730677222473e+00 8.370097958075829681e+00 5.721419656024581357e+00 8.824387137745032916e+00 8.268469228046956943e+00 7.297647938475834373e+00 1.037749990932459454e+01 6.545615085760048579e+00 7.027284755728188337e+00 7.260192092480811432e+00 7.717664950211984731e+00 8.206105386248360389e+00 8.151985582885583170e+00 8.504559541354586472e+00 7.560444731878150471e+00 8.917263964213448801e+00 7.062335961718661181e+00 8.536294411468505317e+00 5.659792089183966368e+00 1.016438358408794151e+01 6.175835775285415608e+00 6.800034378640293475e+00 7.333064754640542304e+00 8.342911180614569489e+00 8.479300552852619077e+00 6.158379131066087808e+00 8.101247557705606894e+00 8.369422605075964583e+00 7.014397259777487292e+00 7.617057819317370360e+00 6.697313803035920721e+00 8.300430531773171694e+00 9.159027348835838467e+00 7.666565912887516987e+00 7.300241405452323029e+00 7.789414573172515510e+00 8.752604868088077694e+00 7.926739217018671901e+00 5.706463379396108593e+00 6.618134209390880152e+00 5.527624433025827955e+00 6.895040566218790801e+00 7.946445502719128307e+00 7.034497448061753921e+00 5.240480363871317770e+00 6.465534153897301906e+00 7.115210764969108759e+00 6.922321376123099057e+00 5.578624321381516538e+00 7.688389575980214552e+00 5.783085042815223176e+00 7.538506981729471867e+00 8.186008457211281453e+00 6.898349040252213626e+00 5.142277376221163543e+00 7.053762495310355263e+00 6.247932891906815556e+00 5.401851953234313441e+00 8.156224484710762113e+00 6.634558284646283610e+00 6.299412882938736580e+00 5.455373296120170856e+00 4.992206905802312633e+00 7.275029035197049687e+00 7.294322519579108821e+00 8.016255883874187305e+00 7.354706273417707330e+00 8.200762898375131726e+00 5.151267476456589556e+00 8.001739307483035191e+00 5.406890571535473811e+00 7.118492494894462119e+00 5.074820474519532887e+00 8.221911750679707254e+00 6.473774607049843866e+00 7.665222563141646184e+00 5.920524173341393137e+00 6.631980487680947611e+00 7.148725398832622702e+00 8.094804552416750454e+00 5.385146806192035562e+00 7.221093961687652829e+00 6.534675122324809848e+00 5.752122019196241887e+00 7.573584653190768456e+00 6.758351649715985232e+00 7.761853762846945948e+00 5.162340093247850703e+00 5.849825505386096580e+00 5.407411070345633064e+00 9.192005856237157602e+00 7.341884659088075971e+00 6.741091531202783038e+00 5.352706777361500912e+00 6.472359316315326794e+00 9.009045628237320358e+00 7.165938962458682226e+00 7.533916919887104768e+00 8.155066380827152628e+00 5.363753084900379164e+00 8.598213809111875605e+00 9.530250341043538853e+00 5.933135895619289002e+00 5.748063859044624913e+00 5.787387009730291076e+00 6.613929532590702820e+00 5.788986769941614874e+00 6.508535519584947693e+00 5.909611835634079213e+00 7.422869130860607179e+00 6.850224840694188799e+00 7.182677315227553372e+00 6.443373074338994755e+00 7.001493373558885125e+00 8.490693440037823336e+00 6.705514603137050500e+00 7.634607378545986478e+00 7.811862637012011668e+00 5.914060890990216812e+00 5.392346751251117176e+00 6.516932997504766512e+00 7.199678276238680397e+00 6.032882931593543496e+00 5.933988923924762737e+00 6.974816436248415741e+00 7.131504638093243642e+00 8.753163204869416347e+00 6.879859685872100172e+00 9.072025869493067773e+00 7.362285324294965072e+00 7.198706247248118473e+00 7.609147871546095843e+00 7.106552456962752728e+00 8.351514833411256333e+00 7.084122121964838925e+00 6.965468176316529814e+00 9.467358322581786112e+00 7.308844196837146256e+00 6.243557128353020680e+00 7.088003950648041673e+00 6.588749942084626277e+00 7.977303028238543092e+00 7.756861992214290069e+00 5.247325516835414483e+00 5.673624547497860604e+00 5.573051045723413033e+00 6.433075808364137060e+00 4.797190011088318329e+00 6.532976241971565123e+00 6.630234671152284598e+00 6.211315354288543311e+00 6.402598503368851723e+00 5.747336545393906704e+00 5.080092304865991615e+00 5.215188219117985469e+00 6.164507885611017812e+00 3.795761086470821333e+00 5.042449933763936798e+00 5.091179413617866523e+00 7.717675739026514492e+00 3.901685713952676160e+00 4.536967539233628166e+00 3.981382402976590740e+00 5.042992842157209665e+00 4.798335715507715982e+00 3.708405817198291210e+00 4.611421991900239270e+00 5.115644377262537290e+00 3.710159797164403805e+00 3.794073802885677971e+00 6.011354658161597975e+00 3.607770525517666194e+00 3.717496587622561854e+00 7.417913128762225305e+00 4.721907817988503453e+00 5.487188903268165774e+00 5.410255947972842705e+00 5.815367646382162192e+00 4.169635445812296837e+00 5.522182310408109807e+00 5.456328279438685591e+00 5.386311819750239316e+00 3.422658180913102033e+00 4.338234422955292047e+00 3.626032899230712481e+00 4.743578516045615423e+00 4.118312000196136857e+00 2.863627788549526709e+00 5.721221496389741645e+00 5.851714298971448791e+00 6.270681977948330044e+00 5.184492443122309169e+00 4.897044705039523826e+00 5.443949182173837720e+00 4.947758092855294443e+00 6.099017540409886529e+00 4.637170939103453904e+00 5.729981200846857803e+00 4.398601284099681763e+00 2.259329647691548093e+00 5.365092850716071560e+00 4.695753237991092455e+00 4.092245827685812465e+00 5.594903408399365397e+00 4.217862819684086162e+00 4.236397890993665705e+00 3.158940975250476679e+00 3.927293551391842108e+00 5.820557898856771217e+00 4.841587608879601490e+00 5.457892649753169678e+00 5.490462867811165104e+00 4.594996826686432279e+00 4.354551116322151749e+00 5.662614985126012357e+00 4.967489441833287778e+00 3.682076126509703506e+00 4.336318521084043809e+00 4.115787681928814834e+00 4.921958595497569533e+00 3.950866856356169521e+00 4.995755350176378506e+00 4.698027700854340516e+00 6.344176830803661460e+00 3.426327789485021924e+00 5.263037996649035932e+00 4.115035867884751397e+00 5.420123450228175876e+00 5.377481965865363200e+00 4.515202567207758477e+00 5.196094813888212371e+00 7.098330044945313944e+00 2.509077821049395141e+00 3.981889106601089079e+00 5.662604876022610867e+00 4.864396581217962812e+00 4.027708788685842478e+00 5.595544003104272690e+00 6.777052631451127240e+00 5.434548779748394232e+00 4.812272183342636289e+00 4.009991263139619733e+00 3.743526898180982609e+00 6.221993485722593142e+00 5.027833674051507273e+00 4.698277720803128332e+00 5.617562486170501579e+00 6.030683483806358325e+00 4.769592803647637602e+00 4.930041376344877158e+00 5.105906033618865081e+00 4.344457057591199600e+00 4.718186013077830587e+00 1.468976455194576758e+00 3.801101629354649347e+00 5.014405344151735555e+00 4.217086008060566549e+00 5.501823937878736359e+00 2.720802457745829628e+00 5.322715449362815043e+00 3.576487463383122734e+00 6.745073751999066225e+00 5.234857071341790125e+00 7.463173723167990659e+00 5.856981235502962235e+00 5.020851433176390266e+00 4.030504877975754852e+00 4.506822947594989692e+00 4.617765126016870170e+00 4.026633371202374079e+00 4.806500116631630348e+00 5.490417847187764266e+00 5.338249336163782388e+00 3.295730289629004162e+00 5.590453932491043609e+00 5.408887690892341560e+00 3.638795107175450738e+00 5.464101843260229963e+00 3.691788706243559037e+00 3.927070109620919958e+00 4.373141939073122764e+00 6.516779017488166126e+00 4.360750283143244310e+00 6.747433544688781204e+00 4.263454884535457623e+00 3.979851506743009804e+00 6.087443969029848745e+00 5.299816321973408684e+00 4.660763961635172592e+00 4.800733333310655659e+00 5.593594600329257815e+00 4.382127712864901881e+00 5.908361424218799840e+00 4.911172077571331229e+00 5.036895835360259532e+00 5.510473592631145223e+00 5.773771027357703645e+00 4.289274646233931954e+00 5.910744441736107468e+00 5.417592199302848854e+00 4.283229392488680176e+00 4.669083513746043579e+00 3.919557142334627819e+00 3.922886226947677191e+00 4.921930813622044987e+00 5.836369807418931188e+00 4.719478483868317475e+00 3.953058714885600899e+00 6.732242340449242413e+00 5.337646019114098195e+00 4.085936446371500885e+00 5.957770727364534835e+00 4.678311116568001360e+00 6.483693747793924267e+00 4.636379322452367724e+00 5.294346329594037392e+00 5.841226511622880757e+00 4.566909974662941352e+00 4.645593142948405863e+00 5.761811571654008368e+00 5.648475489245147863e+00 6.102287067596901871e+00 5.465958108867696730e+00 4.538299536329879480e+00 4.166249469754460755e+00 5.380165682048609455e+00 6.105020252177867590e+00 4.356256088277873140e+00 4.156100724550719328e+00 5.110314635405343253e+00 6.713425846334890146e+00 4.160792816116731352e+00 5.310818153373095818e+00 3.624363479941951738e+00 5.408660771090018748e+00 5.510971339399751479e+00 5.213812836760221003e+00 4.993130288432050534e+00 5.023687467125670381e+00 3.963906143176246566e+00 4.524359188225302475e+00 6.661992036516460658e+00 5.951697573546703701e+00 5.782463791269948139e+00 6.094781381171450185e+00 5.247668366733977408e+00 6.436917630662805756e+00 4.901830888226950123e+00 5.085640801803239519e+00 3.743131085761451260e+00 2.925657306819458015e+00 3.882116058894453658e+00 4.726042255169579320e+00 6.470934471364807372e+00 3.824130817810577287e+00 5.131215805036159594e+00 6.335495212160683565e+00 4.118887145802309746e+00 5.349895240741349589e+00 4.187031038457860177e+00 4.598510525731509979e+00 3.835500512988327948e+00 4.594249000347573109e+00 6.064527815301173241e+00 4.672659103245901946e+00 5.709557073509151870e+00 3.085919303346050580e+00 4.014657799470783495e+00 4.729495759604413152e+00 5.101425240051879584e+00 4.846721609378698226e+00 3.458929500120709211e+00 4.460503591647873911e+00 5.079442279585061115e+00 5.145446359255732460e+00 4.962321250620499669e+00 5.468777588363739284e+00 2.799295752210506194e+00 3.410212448438830979e+00 3.720277746368850114e+00 5.673863839217938576e+00 5.419377329137630817e+00 5.741016695060703334e+00 5.177540819805807715e+00 3.756794637359321953e+00 3.522774349972748631e+00 4.503952908112570874e+00 4.481399026440780808e+00 4.514972521042069253e+00 6.780372996971090416e+00 4.973027462296466972e+00 6.385499336591852426e+00 3.946041569975035301e+00 5.964152545442495068e+00 5.451516894311147610e+00 3.835456648332116192e+00 5.278450884797709186e+00 6.257255720296688750e+00 5.009020118228841412e+00 4.517723895592914651e+00 6.359686724389556289e+00 5.836117813562029966e+00 3.741838625504698701e+00 5.852676687286083812e+00 6.532091999242149782e+00 6.032668745928448040e+00 4.175999112328757867e+00 4.600408686717942786e+00 5.963339709444037240e+00 4.528896233626952039e+00 4.244158208431997537e+00 6.594065280824021436e+00 4.408899952018637158e+00 4.779834607809464231e+00 5.312376202873667630e+00 4.381331664772347700e+00 5.672440251838522407e+00 7.135634934157100595e+00 4.891650239106951403e+00 5.087968628488272138e+00 3.559471973499043429e+00 5.532628471343384646e+00 5.378978420498961910e+00 4.353095812259981656e+00 4.329053352978498026e+00 4.511910922137538194e+00 4.553524558192632909e+00 4.150750628496297168e+00 3.961654072159797479e+00 4.753617611128163389e+00 5.365869114684744368e+00 5.121184749193515628e+00 4.023581356028931744e+00 5.713958155195193456e+00 5.967797614006047802e+00 6.269414564548480229e+00 4.555345074669125083e+00 6.016997222626566000e+00 5.601423878099130782e+00 5.362155385800170038e+00 4.130792182429003034e+00 5.405230454021526576e+00 6.289624457368172550e+00 5.640127425086161495e+00 5.268323334001355995e+00 4.917933513541194124e+00 4.028970413472610090e+00 6.310667391233377721e+00 3.233380914867144629e+00 4.149476038226458385e+00 4.488780315027621981e+00 4.906194722341830960e+00 4.285118677277510280e+00 4.833771750913340881e+00 5.520774308757404825e+00 5.619605000340623491e+00 3.674139260027988296e+00 5.140801789511429298e+00 5.091286114315221489e+00 4.969560162506582834e+00 5.438364693697726793e+00 4.561114250173401885e+00 5.179048303131003728e+00 5.176911113029497358e+00 6.576288538128744143e+00 3.459793054621912223e+00 4.430068293218834441e+00 4.855749321383793671e+00 5.549593592211911286e+00 4.950085222271099816e+00 4.289602200361208872e+00 4.974216681790698757e+00 5.485778761119158631e+00 3.228486474497627157e+00 5.815532401117220473e+00 4.032039410171140759e+00 7.068598788424112378e+00 4.547725149916733045e+00 4.602899257871648331e+00 3.101203640413355611e+00 4.902412697348504267e+00 6.875269438984719095e+00 5.317359916834920597e+00 3.892072408871953382e+00 4.677365487451034198e+00 4.901474729929540253e+00 3.996275978395676720e+00 5.504496549405386574e+00 5.378143005221712514e+00 4.070829420633013562e+00 1.731268140817871837e+00 3.805148578007175431e+00 5.591462746830475616e+00 4.975018469420268374e+00 4.825916891162265188e+00 3.449443337422256395e+00 3.950512106206685026e+00 4.174210583377382378e+00 3.085248412919427974e+00 3.383432680676578652e+00 3.812688214026483280e+00 4.406175389679826360e+00 4.461805345846286741e+00 4.411750544543581398e+00 4.353359200193876788e+00 6.121309120890261468e+00 2.949668112383733387e+00 6.028600133634010483e+00 6.759658811177088111e+00 5.703106487045035422e+00 4.466713000614390694e+00 5.387526601558158212e+00 3.830677453194162307e+00 6.729173799457271343e+00 7.008549162619978290e+00 5.069187673919433479e+00 6.499087202416085951e+00 6.867353163774176039e+00 6.545295940458359496e+00 4.110850884854012399e+00 5.835817560158804262e+00 7.848703853383129925e+00 5.894247851007301087e+00 4.602283111551720651e+00 4.547300624958474202e+00 5.281756047223119310e+00 6.531581787762712921e+00 4.920383089014935152e+00 3.933802200792214876e+00 5.817955381721223063e+00 4.881408261941531990e+00 5.478723593520746782e+00 5.160179519875078391e+00 4.360245454171585600e+00 5.661303570718585476e+00 5.949011723691011611e+00 4.711434377390856021e+00 3.191436492421947158e+00 5.375905369269936784e+00 4.893332077968272742e+00 5.385434906692377233e+00 5.710264206701037182e+00 4.376473764544929423e+00 4.905346843474384322e+00 3.927913086789728503e+00 5.677159024506969409e+00 4.671486482869602774e+00 5.084771615273828260e+00 1.784619877926876486e+00 5.093110165184382865e+00 5.688865250644395744e+00 5.880097627254401438e+00 7.250474139959898423e+00 4.772238041988472901e+00 3.525536451808908289e+00 4.734907461034097764e+00 5.285089136536117671e+00 2.733637590087865554e+00 5.204784508600948101e+00 4.828394647437704634e+00 5.481636200668158487e+00 5.389294687013581608e+00 4.762869953840867865e+00 5.294334532622846368e+00 4.253884598898276082e+00 5.885078868011272668e+00 6.708182099135722609e+00 4.311669132974612850e+00 4.781373635744714967e+00 6.484345575704781872e+00 5.175779284330305430e+00 4.616940896972244524e+00 3.733342122761636350e+00 6.189956705135658765e+00 5.759935142706999578e+00 3.955052879793292675e+00 6.934061499778086279e+00 4.142153278637278113e+00 5.989223341940475898e+00 6.150350797653952206e+00 6.207029827479908057e+00 4.767584805313903829e+00 5.484044721665219946e+00 4.429888454470411574e+00 5.696533994285549518e+00 5.707767976996077408e+00 5.044029323321396419e+00 5.622974157415890240e+00 5.885105510953475338e+00 5.849735694019474685e+00 7.338538680867976005e+00 4.438870587375844501e+00 4.746267783115756700e+00 3.865369671480368474e+00 5.613753603229092448e+00 4.357298255020864097e+00 3.466119753132755221e+00 5.332615007087465386e+00 4.625034968279142511e+00 5.766398481965971712e+00 2.943898390193363745e+00 6.097198580500161391e+00 2.929008665824663460e+00 5.212088563917850692e+00 4.091319227712974183e+00 3.785226104889539922e+00 5.023073756804513401e+00 4.518703198952970013e+00 6.169305516807294332e+00 5.670170430636648717e+00 5.471274942032019695e+00 4.941476871921169689e+00 4.874632032298147344e+00 5.451670998338320473e+00 5.825010472661062977e+00 3.426937736481207253e+00 5.163587833966133189e+00 4.071801253380850305e+00 3.910099514760101869e+00 4.433059017484596964e+00 5.351758097902866496e+00 4.944180582737047303e+00 6.512133982216968597e+00 6.064645951533255364e+00 5.871601993324705226e+00 3.002796012547436000e+00 5.638609440473610235e+00 6.254643624679117053e+00 5.529177487774438404e+00 4.641306393212052406e+00 5.690373898835051847e+00 6.234034249626160040e+00 5.802066583319789750e+00 5.301038607761708654e+00 3.083506259435079500e+00 3.470960074053621280e+00 5.221843827246347658e+00 4.689384402438131261e+00 4.949509502523617321e+00 4.320204183729422276e+00 4.978605588168140805e+00 4.834036390892495483e+00 5.107358298274119690e+00 4.239794928915229910e+00 5.402377644840077764e+00 6.164703840180352223e+00 5.541842830759145855e+00 4.267245392043572672e+00 4.683309379891456459e+00 7.152703746231122928e+00 5.102232699782145886e+00 6.656518858133256167e+00 6.390971800894089228e+00 5.164454215972057227e+00 5.194605532120045943e+00 5.704698212942959756e+00 4.256860697778038549e+00 3.816824502753434434e+00 5.039184604872258610e+00 4.129221716139504395e+00 2.762605328476828159e+00 5.128872710210869990e+00 5.663656757886965210e+00 3.909990370443810370e+00 3.845925070549645941e+00 5.233663018394342004e+00 3.904876890999466443e+00 2.616086634762996077e+00 4.952151956558696000e+00 3.689547477140679543e+00 6.745412746585271790e+00 4.729055420681178568e+00 5.295626412636327274e+00 4.109596118200481207e+00 7.075378001075838696e+00 4.770276516964890412e+00 4.727340188074627747e+00 4.008921546156289928e+00 3.430625790304328682e+00 4.570306733853139569e+00 3.916064666602484756e+00 5.661904221032565410e+00 3.690705633823330167e+00 6.152220606515359513e+00 3.930598166088199896e+00 3.453193331479241124e+00 4.649294601440658425e+00 4.115865383284818435e+00 4.479359364012257316e+00 4.736204510020078473e+00 5.239871721845682728e+00 4.491571323575595187e+00 5.008650921948588852e+00 5.651952878042035167e+00 4.319452746996208958e+00 4.071760217235137702e+00 5.127792840070067193e+00 4.262373630581454798e+00 4.878635594390774877e+00 3.034336021391779603e+00 4.874268919063599270e+00 4.495236870803142715e+00 3.894635612231174715e+00 3.746831388801460161e+00 4.407580105733397424e+00 4.938910988198241370e+00 5.596050705046010876e+00 4.911039045675227754e+00 5.438150262605145890e+00 4.257829747355196481e+00 2.951008382332287905e+00 5.472293395028866136e+00 5.590003354331234853e+00 4.602000831937697711e+00 3.572883809031120350e+00 5.286894910449822405e+00 4.646589848002522061e+00 5.220078311001955740e+00 5.308888548736896418e+00 5.055174740655667520e+00 3.677893566042994777e+00 5.448295262027890828e+00 4.075744053765377295e+00 5.151433936781748102e+00 5.467645065192478171e+00 4.684201588771629510e+00 4.707837842961288821e+00 6.546342979901342396e+00 3.435586970124234529e+00 5.350018695281441694e+00 4.766291830891283610e+00 5.049212545212921732e+00 5.802767516262889558e+00 3.674263316485233855e+00 5.618610662063460381e+00 2.890598441076066560e+00 6.421053230666722733e+00 3.723420187282556970e+00 4.739034910624286390e+00 4.257098833269440163e+00 4.766360464976847844e+00 5.941721104285495159e+00 4.529396245004719823e+00 4.438862394718231741e+00 5.995192662189992028e+00 4.001583111270654136e+00 5.335864368815637526e+00 4.154167746112182869e+00 5.852456964095146041e+00 6.205700860702109800e+00 5.008837772132177513e+00 6.286603193167557002e+00 3.203506807807189105e+00 4.404734079814620173e+00 4.617831316303342426e+00 7.556089927058062372e+00 3.555318122152417715e+00 5.744156472232485378e+00 4.593889371204038063e+00 4.170204826872623727e+00 5.603560852586820573e+00 5.342971630512611370e+00 3.743145505382766469e+00 3.977444311746734851e+00 7.024717827118393210e+00 6.344757628003089067e+00 3.762387188665725191e+00 3.540001529707481165e+00 3.617375715534174141e+00 4.044298348023610323e+00 2.514062909408098623e+00 5.379396057322852087e+00 6.318596660932101372e+00 3.810551243012090250e+00 4.329279100752006393e+00 4.600126493686024887e+00 5.229847191234830994e+00 4.571026609823661602e+00 4.119671094681677914e+00 3.753156068448706861e+00 3.896332189186211270e+00 4.340602955972137522e+00 4.968559611358341677e+00 4.570679830938254362e+00 3.054064815884402151e+00 5.836547164862224690e+00 4.648314388176674861e+00 4.343314372283013647e+00 4.953395127589162783e+00 5.136240438414962028e+00 5.953249316313058870e+00 6.169781738755670375e+00 4.892867559766715502e+00 6.285458901647547059e+00 2.843584220899732173e+00 4.474578309167937640e+00 6.566090370252418040e+00 5.300393513673735235e+00 6.748099128270031777e+00 4.200898556880517276e+00 5.642173858109770457e+00 4.780463702868468445e+00 3.148369198165650307e+00 4.115976340800733269e+00 3.801073291511761099e+00 4.391273937723795484e+00 5.648721749048498886e+00 7.943563158601915752e+00 3.105858526712537149e+00 4.762998712244337796e+00 5.861555205426173920e+00 3.849761215860327823e+00 4.442030632027095471e+00 5.428841485643525644e+00 5.050224256055219740e+00 5.473472647652243950e+00 5.474205610394339949e+00 5.880421041616303413e+00 6.673219752759836254e+00 5.810245194729701801e+00 5.363394069989684709e+00 6.173382861767765739e+00 7.171741538884369049e+00 5.038987516989685389e+00 5.955783168671395345e+00 4.348531205369314812e+00 5.909842874190927020e+00 4.616964768058367419e+00 5.084920752230035035e+00 4.996744680419256568e+00 5.782588277068573035e+00 3.056200226195028513e+00 5.077492376593220058e+00 6.462488353537311880e+00 5.816721189405370751e+00 4.315582165049640651e+00 5.742439446971560280e+00 3.971851682814912632e+00 6.783697851036166071e+00 4.107996756231696800e+00 8.079528933177757111e+00 6.674795509964573270e+00 4.248040459948497549e+00 6.030415376585428255e+00 5.419089698987029635e+00 5.047337484059224444e+00 5.548732413928569862e+00 5.593248377368543522e+00 4.446192743868076391e+00 3.975515079214921865e+00 5.522042393565143925e+00 5.159551538878610621e+00 5.306755338595097626e+00 1.761372477711076634e+00 3.746068829831178615e+00 4.947346991747731515e+00 4.055488091167101850e+00 3.683123621870010300e+00 4.331935216764001062e+00 4.921402859086774662e+00 4.043079166505114230e+00 3.758173228032243074e+00 4.648572800891155765e+00 4.344039664537580947e+00 4.895622879192092824e+00 5.254028785235650645e+00 4.061482576615672357e+00 4.145595895495472583e+00 5.069079744671962651e+00 5.554094366304115127e+00 5.317479214840648005e+00 5.764462999102480723e+00 5.423742631879061804e+00 4.246945765409089191e+00 4.622295848787953076e+00 5.580868970638609206e+00 3.500612230006041159e+00 5.527089078406523193e+00 4.709383874693787497e+00 4.295262762427753955e+00 5.088330763887730868e+00 5.092586429242437873e+00 3.607667163681041345e+00 4.924787524400167094e+00 5.477461465096061133e+00 4.708669801713377012e+00 3.808349789241490146e+00 5.068032879235598642e+00 5.991874473146483027e+00 4.712299781752799177e+00 5.912300065541452376e+00 5.470837807811457232e+00 5.658387924290724236e+00 5.754196272475838647e+00 4.413666800831149928e+00 2.785484134328974015e+00 5.787052423932734335e+00 5.482760487290729401e+00 5.507970853964157421e+00 3.389871922125518910e+00 7.059453528598639060e+00 3.433696524998644861e+00 5.585550954693731640e+00 5.585932848619382440e+00 4.746170807180421392e+00 5.889795361301681353e+00 2.911736185397103771e+00 4.080902828043362796e+00 5.117358196846824470e+00 4.217122439718418825e+00 5.205572751690901612e+00 6.468875829784043852e+00 5.050322933654192603e+00 4.463099070633180787e+00 5.191749846132248436e+00 4.152714348059925342e+00 5.109610542234057640e+00 4.992620783546040997e+00 5.887725192436340294e+00 5.533063914458369759e+00 4.476975491174092880e+00 4.364029267204740492e+00 4.328969021873942502e+00 3.940153699156046407e+00 5.254440614225888595e+00 4.946963559922687104e+00 4.495511055312496396e+00 4.519250976025476874e+00 6.250394841936154577e+00 3.329059908794304246e+00 2.938065225546281578e+00 4.594234725249174645e+00 5.189620923934445074e+00 6.458037900063858139e+00 3.909449496987586148e+00 6.366524356911481775e+00 2.414563196600369999e+00 4.516119445151180578e+00 4.660699071892842049e+00 5.915216514089313371e+00 4.368134622935173184e+00 4.787484430993715456e+00 7.027278384181356863e+00 7.169433646346804245e+00 5.387227577026941994e+00 5.579356651404597578e+00 6.247722978852849884e+00 4.568076091732491406e+00 6.628736379300886661e+00 6.151370168479258105e+00 5.191447686773333459e+00 3.334636145905580218e+00 4.964376873452867045e+00 3.636686959381584039e+00 3.703877904380246555e+00 5.254903370047115274e+00 4.210488919891663073e+00 5.645780508669894893e+00 4.127604944662654596e+00 5.674791874946842896e+00 3.601842430425305608e+00 6.915354748012284780e+00 5.196489250720019548e+00 5.346333973753496061e+00 5.562570379087055095e+00 5.534947005460910674e+00 6.373458969626244475e+00 4.136904879203461505e+00 5.623336939068188656e+00 3.320656672172291213e+00 6.265972908194513913e+00 5.168088652136370698e+00 4.553063144400979922e+00 5.192945014228842027e+00 5.324485116715518274e+00 3.675154473297221891e+00 6.354627226658422501e+00 6.781216366126342265e+00 4.259396522578318134e+00 4.780690900611602068e+00 5.063586894824998019e+00 5.752942410106858695e+00 6.209064207714465766e+00 4.685125329013255069e+00 4.531014806497661418e+00 6.126825502018724556e+00 4.882915881385801349e+00 4.444234182007204659e+00 3.881989332079633925e+00 6.546575782230343421e+00 6.856659282950936074e+00 4.788183981302155168e+00 6.634548187855109802e+00 4.721408253811013367e+00 5.299023732473925996e+00 3.913097990919387037e+00 5.643711883538367502e+00 5.132875730260310299e+00 4.242911673663902761e+00 3.270076904822934338e+00 3.058844079771510849e+00 3.827352724506681181e+00 4.212099759661945164e+00 5.671501371374639611e+00 4.919123642327940971e+00 5.489322487436822051e+00 4.659114276016982359e+00 4.459757188036130415e+00 5.029087559612228198e+00 6.175287920860565549e+00 4.480435777617297610e+00 7.178248175946448484e+00 5.854248568941740061e+00 3.836238189421995237e+00 4.586214544084652900e+00 6.038495968933633939e+00 4.889924882217072444e+00 4.470271748212662821e+00 6.117308864813916003e+00 6.773919813491116493e+00 6.120066050670577518e+00 3.776812347521838920e+00 4.193701822400095480e+00 4.503303789542977498e+00 4.495923454982664325e+00 6.121756492024466034e+00 3.100749553468292508e+00 5.262486874216538268e+00 4.656422697242756925e+00 5.566592061295149385e+00 6.653838285029645583e+00 4.630710587230994157e+00 6.091003063332476763e+00 3.728125987013888309e+00 6.307664872208537332e+00 4.677802540907535445e+00 3.961492895759110233e+00 5.241594245347467762e+00 6.558552655758256300e+00 4.515536204940985954e+00 4.791770334827297084e+00 6.171176193978971547e+00 5.371300883411757709e+00 4.414704100485556282e+00 4.700656093873210040e+00 4.127938578299776395e+00 5.151809524632408710e+00 4.768633767962064063e+00 4.919949039728524376e+00 5.901541975339796409e+00 5.581612076698085900e+00 5.738611231852126515e+00 5.803820681373399459e+00 3.153402877289071871e+00 4.197572577684777428e+00 3.973575663038794836e+00 4.673418986539835451e+00 4.848736674846914063e+00 4.537996599123234276e+00 6.809833778787520941e+00 6.014874557054158188e+00 4.869383945655726187e+00 4.462085172157505220e+00 7.420615607340296904e+00 6.241310997608862543e+00 6.558994881914546937e+00 5.242917350846815872e+00 8.090716539530115270e+00 5.156092072407621352e+00 5.516254880202301258e+00 5.284936848642415086e+00 5.037081089688685509e+00 5.396691888556770067e+00 6.457026789956077373e+00 7.025914021201224990e+00 5.763036494610163984e+00 5.781916394180062646e+00 6.012565548945034699e+00 3.438126972322468333e+00 5.869481854922470099e+00 3.944669965144583568e+00 2.704877171564359362e+00 5.116035784391819163e+00 5.848962798548267727e+00 5.859673365045848570e+00 4.189255884047746292e+00 6.853983777321817961e+00 6.012142083153774408e+00 3.698324541035427515e+00 4.963252313704957785e+00 7.310327692955801204e+00 5.372958923394833164e+00 4.567829440835699195e+00 4.490073127258112251e+00 3.795996709047467998e+00 5.505036808932721293e+00 5.174963246129341776e+00 5.509398836288124990e+00 5.508726904222433163e+00 3.426306761644023258e+00 5.483116069211374288e+00 4.563418557122491670e+00 5.684778484528989040e+00 3.794429174020806261e+00 5.390049756956687865e+00 5.033704367930313950e+00 5.972745053479936672e+00 6.436675867203673462e+00 5.390958830156383996e+00 5.684954284002308178e+00 5.994763953174832238e+00 5.576666503271214381e+00 6.542749587312052917e+00 5.181659461338324668e+00 5.416259772988290422e+00 7.217546376345752357e+00 5.387333061402888035e+00 3.801606454515876976e+00 3.596298713290831728e+00 4.889520212218490869e+00 4.383097643762469353e+00 5.997224799053317845e+00 4.905780481033120033e+00 4.865176479516351904e+00 4.686887692037963404e+00 7.248866431812357902e+00 4.323257413692305207e+00 5.309054645545243645e+00 3.466961718648124080e+00 4.952497887889607320e+00 3.727015945481021220e+00 6.014556410310786028e+00 4.108179907696549726e+00 4.509671593697728298e+00 6.275380438745764344e+00 5.468265230688688305e+00 8.039682197209431891e+00 4.494341486823574705e+00 4.645738919857890004e+00 5.296067536653206176e+00 7.169430249186306447e+00 5.431924939069930680e+00 5.590022517484427134e+00 3.930056715596211614e+00 2.290823962622162480e+00 5.908636493330269523e+00 4.715860664673690472e+00 3.809729242363272927e+00 4.341324612721999543e+00 5.490488837257416321e+00 4.576052419373398017e+00 7.176853128804064674e+00 6.501006493744998060e+00 4.780402082109119988e+00 6.285274485973272540e+00 5.878911545376447556e+00 5.558634968890003414e+00 3.690126379330751494e+00 2.566674702904774286e+00 6.592554437131597389e+00 3.977310409473717279e+00 3.904370880196176952e+00 4.208580988710618698e+00 5.487881004197870283e+00 5.278051741371748484e+00 4.899210684288732409e+00 3.823097124003686176e+00 4.376349065171166508e+00 5.821250731211779161e+00 3.843522065258733189e+00 5.288607438731665056e+00 5.926870772504363671e+00 3.488873504498276379e+00 6.150702980212275683e+00 6.391496941730899550e+00 4.664550244223401698e+00 4.198173876212431210e+00 6.595458487146230731e+00 6.453707911466433522e+00 6.221402143114870498e+00 5.369715840402820461e+00 4.892873886836644814e+00 4.484220538440502501e+00 5.440768596549680147e+00 5.140947161869831916e+00 4.388222078983588403e+00 5.649063590304740146e+00 5.655800955164977495e+00 4.776001351051638366e+00 4.262586647317568200e+00 5.240979532428641008e+00 6.102271977837919081e+00 6.581560532521482543e+00 6.382740693715338587e+00 5.217879343232397993e+00 6.283779029938171945e+00 5.134183687870318202e+00 3.931047796591435883e+00 5.457319916813225369e+00 5.283571210314486954e+00 6.237196346621444398e+00 5.097949391859667223e+00 5.465446413595713260e+00 5.369878030920831158e+00 3.600568188972875561e+00 3.098981397511438196e+00 3.915256776104019565e+00 4.696818977074178392e+00 5.948264041514607747e+00 6.566472605085272640e+00 7.399798604162417526e+00 6.662610998270937834e+00 4.217957338144855406e+00 4.730296958865144674e+00 4.591584347070624794e+00 5.277067837524714200e+00 4.690762601621332628e+00 3.287429303747887221e+00 4.228172784531485817e+00 5.239219324197853744e+00 4.135935522422570898e+00 5.690183359140088548e+00 4.604451123755131547e+00 6.507087622647155456e+00 4.730365273359764089e+00 4.199370667289200831e+00 5.968318868867134697e+00 5.119196560114094297e+00 5.700602000478362186e+00 5.252127225517498665e+00 3.454682419520016090e+00 5.957538137132103451e+00 4.259847036620700855e+00 5.139952069330986362e+00 4.316648400636747596e+00 4.389289692743748361e+00 4.491421591974632754e+00 4.340395872925078891e+00 7.386376884881451943e+00 5.099588606035451832e+00 5.658774122780874549e+00 4.063098903860899114e+00 4.603961549113591900e+00 4.939068490942883471e+00 5.182455955926410951e+00 5.052860115382431516e+00 5.346775969505218384e+00 3.973196998203949448e+00 5.718345280961221633e+00 4.184006040713310171e+00 4.402693229495309168e+00 4.733730290196998425e+00 3.929120274378734567e+00 3.674204228307501818e+00 5.863264194582569644e+00 4.227243709897487101e+00 4.457830569866272796e+00 5.278805825243334304e+00 5.233382259880306364e+00 4.052323112541728278e+00 5.220145208444455065e+00 5.084540395582124894e+00 5.083483337147643333e+00 4.431915494020093327e+00 4.526305029568333360e+00 3.415469411024808277e+00 5.477639575599417832e+00 3.477113985059177903e+00 6.871535214413314385e+00 4.950430195926599275e+00 5.230861532252784052e+00 5.081733685861584249e+00 6.078181211832736963e+00 4.667233867641593648e+00 7.158525725418920516e+00 3.780461854529704624e+00 5.250322823460344068e+00 3.865569740978879398e+00 4.465111592583701494e+00 5.499626430789909648e+00 4.586458420783144696e+00 6.875003333389782867e+00 3.412998416728494355e+00 4.801365787312902533e+00 3.871516522049762266e+00 4.978561274498551903e+00 3.426897978856583205e+00 4.749575266237522797e+00 7.350474304968924955e+00 6.588926185485984632e+00 6.141179496164241414e+00 4.196636179449996007e+00 4.715814911125172593e+00 4.759940660839811599e+00 6.732991932424479131e+00 3.590732155345110588e+00 4.378816999794233666e+00 3.922677920597539725e+00 4.423642847669757572e+00 3.234920889452183257e+00 4.841737037814184852e+00 3.086625410399328917e+00 5.372026542413322225e+00 3.289037213092094181e+00 5.060501190102092650e+00 3.449354986316640836e+00 4.030455851141136137e+00 4.833366879280613482e+00 4.964069500919012334e+00 4.515765660698498607e+00 3.150805703883240216e+00 5.308612447389198685e+00 2.864310434942448413e+00 3.783604219225945364e+00 5.301126540359125450e+00 4.556055781594067433e+00 6.043908102753441369e+00 3.249623113144705755e+00 7.328356414028799115e+00 4.255812411948643792e+00 2.530495015132462555e+00 5.871701715220769557e+00 5.493340930414150947e+00 5.957098504290630814e+00 7.395645808816538214e+00 4.133129254878270764e+00 5.394484035770361174e+00 3.845277204489017109e+00 5.196226605287759703e+00 5.337352952563287900e+00 4.146587854870580792e+00 4.763601736216475757e+00 5.504113736129527368e+00 5.537965461958119562e+00 5.536729342336263571e+00 3.986775183573914916e+00 5.608963999566397796e+00 5.149663050579671442e+00 6.313308022854920765e+00 6.675808494125085701e+00 3.864145814568736181e+00 7.842259374953410855e+00 5.125925038925277732e+00 4.571628803627017845e+00 4.139028493697489708e+00 5.229211489844597160e+00 5.226123828809972061e+00 5.771961087012705605e+00 6.464531678808126181e+00 4.753574111074139630e+00 5.963297511706831422e+00 5.002224684276356470e+00 5.442624643639248028e+00 4.393146808865180830e+00 7.129505848415498726e+00 4.804047021584294974e+00 6.126340565804363258e+00 6.541199351736088907e+00 5.635426573385487359e+00 6.641080445210235439e+00 5.482172412967124764e+00 6.756914115436388535e+00 5.460237203994283917e+00 2.010986815496797142e+00 4.850971643475255668e+00 3.954111312778692877e+00 4.692597208318834312e+00 3.904672079199194901e+00 3.947181261246916151e+00 4.985510254445931544e+00 4.467754495898319966e+00 5.666578107987963797e+00 5.412472375141488712e+00 6.323528748196529214e+00 3.202921631401757452e+00 3.891586777293533306e+00 3.968525594695973879e+00 4.787115789162569079e+00 7.584460717165216082e+00 5.019561850740210218e+00 5.240067422171042821e+00 4.756196336810653236e+00 4.876308212323663405e+00 3.617139231125755749e+00 4.019748870502576565e+00 5.121677228743803489e+00 6.036734666330818122e+00 4.828554443730594947e+00 6.049246623220755126e+00 4.512101951207391437e+00 3.612803707495052308e+00 4.566116609890923606e+00 4.052430458424521653e+00 7.721131627770511763e+00 4.379669883779969020e+00 2.922608171971102564e+00 3.920233910875436489e+00 6.627100569066557867e+00 5.535883150689716814e+00 4.120999773049669912e+00 6.128652170433965374e+00 5.447432331395662075e+00 5.999695125008990715e+00 4.194040115775014677e+00 5.229004627979827013e+00 4.220213439853703008e+00 4.466032100291984719e+00 4.901440395722175936e+00 6.116619789783307226e+00 4.775620501500815962e+00 6.033961384643339088e+00 5.183899429865646447e+00 5.048760391159220262e+00 4.201611380713776711e+00 4.735122201289984289e+00 4.301565278939608383e+00 4.146684514783980369e+00 5.381667030329155388e+00 4.128726918666811407e+00 5.465676872767858185e+00 4.086200977153972680e+00 5.518043438412601809e+00 5.421426853623581010e+00 5.457144633190759819e+00 4.208979918699916389e+00 7.049784481219695920e+00 6.154127634448250284e+00 5.818366267061890973e+00 5.622444356322664483e+00 4.273827455349985982e+00 6.325526592425100070e+00 6.110633660458595351e+00 5.111035568602385837e+00 6.137336548163116134e+00 5.020141040956900724e+00 3.381509339308531370e+00 4.942467210589892801e+00 5.214613962327137031e+00 4.983755658015309287e+00 5.220735369617766075e+00 4.400112376844021789e+00 3.193299798598656647e+00 4.887568112646840213e+00 3.720334798557555001e+00 7.136133144982991006e+00 5.485872423873076720e+00 4.467868781696323843e+00 6.428858777331284635e+00 5.606206498179372666e+00 5.092743659896936670e+00 3.618155955777549337e+00 4.397581676454357158e+00 5.270539815562280239e+00 5.717782551409420932e+00 4.691017897326936748e+00 5.482521917286184987e+00 4.391445533524612088e+00 6.482137575179184097e+00 4.033542705773685455e+00 4.663586658294990528e+00 4.489168651677272415e+00 5.432170439839897114e+00 5.283861427039868275e+00 5.423504279551256246e+00 3.676829331142705382e+00 6.047760969905576545e+00 6.439047632607675986e+00 1.803837625469953743e+00 3.984859367285538134e+00 5.059156709329967860e+00 4.983149680270044790e+00 4.927697274102746938e+00 4.499529104938635449e+00 6.206858074853776941e+00 5.850681128402818842e+00 5.177963991955661704e+00 4.227087112962025550e+00 4.014560670630643813e+00 4.438418737799841196e+00 4.982063282665027515e+00 3.688458880449285271e+00 4.564159260095380866e+00 4.160416618936381816e+00 4.422661722751919378e+00 5.446452691361646004e+00 4.796458468206862946e+00 5.875401794234251796e+00 5.662258657203870449e+00 5.738234530491964414e+00 5.748915804733934820e+00 6.381081961153077131e+00 6.461737903351067125e+00 5.785277557372404900e+00 5.216263823164882574e+00 5.135244534610926337e+00 3.111415673334576137e+00 5.862396383985520210e+00 5.553822201341504616e+00 5.556492689566884025e+00 4.673108395557726169e+00 5.480586554819126377e+00 5.184559778394028484e+00 4.587545806536663662e+00 5.199671766534260442e+00 3.340612576129383005e+00 6.178146472258650768e+00 4.512209214710544813e+00 3.641384347581711811e+00 3.783535904558636975e+00 3.973207022352938989e+00 5.727207684843872215e+00 4.614265490473687059e+00 4.917527110881497521e+00 5.581523292438653527e+00 6.150504358823010165e+00 6.304950054208900312e+00 5.581253421198181464e+00 3.140038771052483746e+00 6.107219135544802668e+00 5.908277953733323429e+00 6.143240674019422976e+00 5.335652841310765560e+00 4.654153818807683862e+00 5.321460200442180266e+00 5.821434641563671519e+00 5.456305242215014673e+00 6.529385093609518798e+00 6.055314070367358248e+00 5.685064794947760625e+00 5.562289062162932396e+00 5.860030687853329923e+00 5.465305436083837343e+00 3.497376128246163063e+00 4.446932373796887106e+00 5.288757332862326521e+00 4.256117235667039367e+00 4.214526501768520284e+00 4.209753272145556835e+00 4.404650152697120014e+00 5.651827177681345127e+00 2.389749236191863524e+00 5.879627426593007300e+00 5.759790236736646030e+00 5.439709959358844493e+00 4.773177897344225151e+00 6.968114447605040063e+00 4.463016450018985282e+00 4.989297045831648347e+00 3.284760451357108479e+00 4.604306236926426266e+00 5.979658427937613041e+00 4.254938093736100768e+00 5.009406801117925134e+00 6.145279852086082961e+00 4.687672859928817104e+00 4.332862503748110328e+00 4.582908467542729625e+00 3.569773510726383048e+00 6.045651098405216750e+00 6.766522356593702270e+00 2.530675805493609598e+00 6.170590640261012005e+00 4.131002256857738253e+00 5.737750332056929636e+00 4.776257476715220385e+00 6.486037864188210378e+00 6.152737472421208942e+00 4.590716212850604272e+00 5.886311689563759941e+00 4.944763205388517768e+00 3.901575402325617059e+00 4.980197747670008113e+00 4.978531736605839697e+00 5.831067326650592797e+00 6.242930192265574441e+00 4.957225798684483209e+00 3.759356568054621484e+00 4.929224435275123994e+00 3.780074225304121516e+00 5.872352552909686274e+00 4.782481771645741730e+00 6.966581629789707186e+00 3.263055235358925721e+00 4.686832003504263433e+00 5.597633485317716762e+00 4.693251787473294634e+00 5.185625304507397892e+00 3.779522278959781545e+00 4.648940082317147393e+00 4.186492832713200052e+00 4.440806994834052723e+00 4.804527269105411058e+00 3.979146895182860355e+00 4.992784277505022850e+00 6.000623861331040310e+00 5.266731690250988862e+00 5.125863261933134574e+00 7.269143547410886974e+00 3.923124874041900245e+00 5.691115153615669442e+00 4.935364257247964126e+00 3.819103174232060027e+00 2.868975372100500465e+00 4.917818686943235207e+00 6.316289888577846234e+00 6.421498321204705206e+00 5.498229520460279574e+00 4.392350625071596681e+00 5.042466106631353640e+00 4.310888631399207860e+00 4.433390652590165182e+00 5.148796302753848586e+00 2.573361968474700223e+00 4.735597361389828563e+00 6.609732131492722651e+00 3.422435636795438274e+00 4.844619253786495605e+00 5.191346291552545900e+00 7.469054957060907718e+00 4.808842288802354759e+00 4.738584074159982507e+00 6.637846622215215930e+00 5.508084945563836321e+00 3.859059397749224907e+00 4.613700507556696806e+00 4.097512080815968183e+00 6.271882887906444104e+00 3.999790404761313756e+00 6.009336702401048669e+00 4.627989728949514436e+00 6.093274585147950617e+00 5.449859036700898329e+00 5.195638231308841171e+00 4.566877110302050014e+00 4.772786538928239786e+00 5.670765203522942777e+00 5.391090474656254017e+00 5.151907140146169795e+00 3.794243703360081099e+00 4.875951229384864583e+00 6.283707887345029164e+00 5.475070585923569766e+00 6.319179643544070579e+00 2.501086178480389943e+00 3.756653644375387291e+00 4.884150768880015647e+00 6.549984995151175049e+00 4.332705265432083230e+00 4.776496480755533014e+00 5.351817126985882744e+00 3.356670640107099590e+00 2.965671997246173142e+00 2.859350585896571317e+00 4.975649846232975015e+00 4.128277752836092773e+00 3.128330929617198386e+00 4.403012277038232725e+00 3.897663967333604429e+00 6.258904692819267090e+00 4.004035870491449600e+00 6.505692464704811329e+00 3.970554248078602022e+00 2.849766091456056749e+00 3.809072203964561698e+00 6.803598872699796019e+00 5.262863178046368162e+00 5.670312066985891519e+00 5.387041357822410781e+00 4.129396857554706202e+00 5.516123657925606771e+00 4.507860451728920026e+00 5.069637649300058335e+00 3.638524463716012125e+00 6.608616441199185232e+00 2.869859319204262960e+00 3.375745895432226806e+00 3.023212505189552868e+00 5.232368090303273434e+00 3.325185343273512117e+00 6.252617273608471749e+00 4.910521242947394782e+00 5.379501173352194243e+00 4.772472779224782968e+00 2.725293734437967963e+00 5.488868785915943072e+00 4.637762046336975530e+00 5.697088184092093499e+00 3.036344886789132058e+00 4.992948557104859297e+00 5.666198684539095254e+00 5.676527925955427989e+00 2.752320715920848482e+00 4.913853310694472398e+00 3.374499931978262701e+00 3.688898606208656172e+00 5.908338437208207061e+00 4.354429991745064399e+00 5.193720149276717990e+00 6.667993923974425918e+00 5.004799022673551256e+00 5.487484739373424070e+00 4.100837028506910897e+00 4.607177667555684586e+00 5.322137913695416778e+00 4.774804880953806396e+00 4.878758910426800988e+00 5.238338664163790348e+00 4.509320935027350430e+00 4.643728150753664963e+00 4.547654076840212056e+00 5.278692266880892880e+00 4.111557172935834892e+00 5.233109043147132766e+00 5.971872682708735169e+00 4.756181863716689051e+00 6.980437868181527783e+00 3.244730001897418337e+00 5.096470063688291141e+00 2.963495666025887321e+00 5.641315531811616601e+00 5.630095840147218311e+00 5.098043595466901223e+00 3.906691977705801566e+00 4.398205186489738239e+00 3.458185056699578208e+00 3.635024688911415058e+00 4.146040570085321342e+00 4.447877093402526683e+00 6.214249079457978553e+00 3.616928821841791208e+00 6.639385418005517181e+00 2.852676388211100811e+00 6.684034913450567217e+00 4.140738940538459367e+00 6.318761793525659698e+00 4.637981570441799484e+00 4.578287520832602375e+00 3.839571695634851345e+00 2.356709928440325896e+00 7.319565725138514445e+00 6.055211148015544609e+00 4.247715620116445656e+00 5.127725222401783078e+00 4.949761561511516028e+00 6.269289612583501814e+00 6.858425375869543039e+00 5.493886933762255786e+00 6.326299194621523014e+00 5.420249870310735574e+00 5.677084891354797769e+00 3.167923591424677277e+00 4.249340284570456205e+00 5.972398909764668140e+00 5.182913548163831763e+00 7.264796333260209238e+00 4.929246376967627796e+00 5.422238788502497187e+00 4.187815864489362383e+00 6.595601324303339119e+00 4.337757575472824811e+00 5.393034202797280408e+00 4.399037003690392744e+00 3.619362448905564023e+00 4.848082435227937914e+00 4.892965838459416794e+00 3.344702265546431352e+00 7.354176174355696816e+00 5.357537660153068870e+00 3.660854877366887639e+00 4.252924870780116606e+00 5.381614992864843572e+00 3.343700989401961809e+00 4.391946827425427635e+00 5.502662564538422174e+00 5.011915754307073811e+00 4.920275928031042412e+00 5.090275984825012756e+00 5.098213109152240463e+00 3.831065516013743455e+00 6.139946392958563592e+00 3.805610965779637755e+00 5.108479310876958834e+00 4.383458023366897827e+00 5.544287117751446559e+00 2.950669776134215994e+00 4.338554025911617984e+00 4.689650082372442519e+00 4.403408194568553036e+00 3.528419649560100346e+00 5.465581459814985443e+00 3.954271361388274286e+00 5.835183497337811609e+00 4.340062903716618514e+00 5.284432553245911990e+00 5.210868113498658971e+00 4.396934386662191940e+00 6.714687682736204088e+00 5.777593511498030132e+00 5.920383551497280017e+00 4.844165895747765127e+00 4.608131050085422231e+00 5.764076039944619367e+00 5.986901779028857007e+00 5.237528578712343119e+00 5.231596454918368444e+00 6.191821851073482819e+00 6.180906634480245465e+00 4.472850326835738244e+00 6.673589718417126448e+00 6.940724644687199074e+00 5.861233281733388090e+00 5.239139503526386576e+00 6.186021578924646214e+00 6.012278713431151722e+00 6.051050431331601587e+00 4.813609973870266678e+00 4.277888393523881838e+00 4.249509776704517350e+00 6.440816428011723715e+00 5.460235828745386932e+00 5.313669206335813300e+00 5.412933956401275282e+00 5.129662976840640987e+00 5.346813333900385601e+00 5.671878203296029319e+00 5.392809077375624760e+00 5.159527550309615407e+00 6.572774790675854462e+00 4.501887031923943461e+00 4.020546835763791904e+00 7.443778844200743983e+00 6.401902635708649036e+00 3.995481751812477444e+00 4.877772466941520335e+00 6.181350974580946733e+00 5.661478033917191510e+00 5.078508994985469371e+00 6.811271955203132222e+00 5.813341480012455875e+00 7.149456891012293092e+00 5.799393823048090368e+00 4.908153737813276685e+00 5.461046845166960928e+00 3.191366529039428190e+00 6.319647772047743750e+00 3.788600901309721714e+00 5.101302331437532978e+00 4.755892249756232815e+00 4.528562452197212096e+00 4.997999060726384890e+00 6.543954157979099406e+00 5.720147235403544528e+00 3.449769119572584586e+00 6.790792638047037144e+00 5.102898526374696431e+00 4.143262389162987169e+00 6.333648099797304809e+00 4.913244552146192490e+00 3.595739571235903931e+00 6.903923240856138399e+00 5.751900778674022163e+00 3.542111873585387372e+00 5.287977051218589963e+00 5.159354730900225228e+00 4.284541630967987125e+00 6.421859602703078984e+00 5.287701773062063459e+00 5.827312654228945732e+00 5.657656043101420451e+00 4.435682224223685743e+00 5.857229076615658059e+00 5.129573033209037902e+00 5.421149966991491986e+00 6.430143600673908111e+00 6.828708239948798386e+00 5.698475966845894192e+00 3.694833221670392742e+00 5.776621667274744354e+00 3.722275507899143854e+00 6.473869477806021067e+00 4.553671997311941944e+00 5.413240597027640710e+00 5.334679602212424321e+00 4.526385724243001007e+00 3.612506751080170275e+00 4.932467468191124915e+00 4.471290011347190507e+00 4.411700671525036199e+00 5.100414416753715763e+00 5.717444605640037203e+00 4.294732548482165235e+00 3.744432767781515015e+00 3.344080222313803752e+00 4.580391251310564016e+00 4.967062413257124831e+00 4.634162087460743429e+00 3.972768138464748411e+00 5.321839258353696422e+00 4.556007794084866447e+00 4.258613879434217431e+00 4.835675691351931427e+00 4.495467265968941639e+00 5.984851059464831202e+00 3.904019922536246856e+00 4.759260506296489446e+00 4.613232982626726653e+00 4.747062850964728575e+00 3.325830594181235167e+00 5.718874416621547496e+00 5.761017582925073377e+00 5.363914897234389301e+00 6.099454315626386958e+00 3.405199311131361206e+00 3.845680470688307651e+00 6.237138582719226498e+00 4.333343069484738130e+00 6.253082872783559232e+00 3.082221417571234579e+00 5.569737833408821004e+00 4.311085552952368616e+00 3.623653757298298306e+00 5.307564516508806562e+00 3.656018295505789162e+00 4.232464552327138918e+00 8.219241704040952001e+00 4.387487176443936931e+00 5.656013956249416275e+00 5.287377057985445994e+00 5.243056473363199466e+00 6.506694654056832228e+00 5.414728323736619942e+00 5.890189460838384683e+00 4.075236892253336407e+00 3.935702926311865912e+00 4.420818316418387184e+00 5.060218923093960264e+00 3.038430740378587291e+00 5.494292809375814990e+00 6.452127342117312203e+00 5.819209043189247588e+00 4.131978884791241313e+00 5.511124062100567933e+00 5.527296270125514610e+00 5.561367906283461338e+00 5.264809386484190057e+00 4.558665035796684251e+00 5.356461794450162017e+00 5.672932788777019120e+00 5.561105547348115685e+00 5.340487460586714086e+00 4.937083263564413294e+00 3.706779279631227553e+00 5.168117240797775125e+00 5.139942884691513392e+00 6.066435162338391862e+00 6.882606335404881648e+00 4.672920454779091237e+00 5.165508380137927347e+00 4.279640423032090801e+00 4.892529502314086898e+00 4.103232211124583806e+00 4.272871416638454711e+00 4.678770656568641328e+00 4.016020370213740698e+00 5.294617836569589286e+00 5.047701742998927266e+00 4.838778312257844050e+00 4.972739139986371626e+00 4.520330986308696453e+00 5.525238748305246084e+00 5.111480539515232735e+00 5.110858511824451611e+00 5.903756552970885529e+00 5.481721211078977696e+00 6.279246142454437241e+00 4.622348284172893784e+00 4.001414269762261888e+00 5.505221784199949120e+00 4.525144019569021125e+00 5.242086261957555671e+00 3.929698997788984460e+00 4.600116546017585684e+00 4.849817313616204828e+00 3.073675860466864584e+00 3.859311586061786592e+00 5.289004444503517810e+00 5.191378704018823065e+00 4.257800559074738089e+00 6.118778701773394779e+00 4.525911400754071501e+00 6.918610693655137922e+00 4.984479621493838053e+00 3.764836193482201665e+00 5.296698582622187956e+00 5.874016725110173809e+00 3.829470107395680945e+00 5.478267330839948990e+00 5.301764149098243450e+00 4.725882132753974396e+00 6.071093990982408428e+00 6.164093267819370503e+00 6.429671681672841643e+00 5.500733176059991791e+00 5.464469534643452420e+00 7.325529908704362825e+00 4.883777883502393280e+00 3.637237856146568582e+00 4.995596366756707596e+00 4.621486790328804162e+00 4.748000137005512045e+00 5.952526032269377154e+00 4.219726331760514704e+00 4.510393903456564324e+00 4.791156718173733786e+00 4.336737240890546019e+00 6.127618419785024528e+00 6.212905322107744155e+00 5.273486162099279895e+00 4.562135452227571442e+00 5.007885755811646966e+00 4.707948251311831811e+00 4.909847350814873224e+00 5.994734488580176546e+00 7.801803848224514226e+00 5.886777900115749418e+00 4.940601750707025452e+00 5.309329974213341075e+00 6.644629536533229519e+00 5.874781850906947156e+00 3.215077092063118869e+00 4.896886192824554840e+00 6.336374121556499261e+00 4.461203942133784572e+00 6.819618905969170974e+00 4.109037879523667058e+00 3.787372762813067339e+00 7.133530139647091595e+00 4.050081741661905710e+00 4.496443011500142362e+00 3.725055399883056229e+00 3.557851587695513018e+00 4.512968670295030016e+00 3.747525245192975252e+00 6.007285026543339512e+00 5.110850537544587624e+00 4.987139731514966812e+00 4.477144004069344874e+00 5.308603271301758575e+00 5.981248319353468901e+00 5.553486464449306936e+00 3.697336568861484096e+00 4.848095270688896008e+00 2.491320364866118187e+00 5.812241540672060225e+00 4.870707124465980975e+00 3.236956895499933484e+00 4.248108004036720509e+00 3.790215712539767079e+00 5.439650838429052726e+00 4.710050821908607688e+00 4.151842838751512943e+00 6.093039066013091976e+00 4.238553952549880321e+00 5.795842832910889086e+00 7.594320235820722687e+00 3.932284478540352790e+00 5.015987181420586083e+00 4.854196431904821196e+00 5.930122034137824016e+00 6.936978830776114435e+00 4.650630371619296710e+00 3.868177598594682021e+00 4.034074385278352715e+00 6.612108085430580928e+00 3.627839559772769729e+00 5.514522048626210982e+00 4.762696732750944406e+00 4.034916625139559621e+00 6.304559927857799728e+00 4.154817710312978640e+00 6.487235564314957514e+00 5.165329286558119293e+00 5.086741752460528510e+00 6.427781864495679898e+00 3.502939081715007230e+00 4.421208989982388537e+00 3.251625898052507679e+00 6.049982368927292242e+00 6.314507169234622630e+00 3.490585323949890739e+00 5.925880863463280690e+00 3.935665890163694947e+00 3.652764346204044443e+00 4.090374392882661247e+00 5.254608228397188441e+00 6.258560747195522467e+00 5.311736655911037275e+00 4.706331169049961183e+00 4.142603942411529516e+00 4.106797776434979674e+00 6.049120655651305078e+00 4.886850296678168171e+00 4.611459000593709057e+00 5.642390031686285390e+00 5.044743566467763785e+00 5.366384851950105173e+00 5.184387440110892697e+00 5.416805441812936550e+00 4.667699737376336699e+00 5.492352708843998066e+00 3.709967879190995355e+00 6.269083934708134187e+00 5.394139967004129232e+00 5.412490943245174435e+00 7.474413521862395271e+00 5.501795989302689982e+00 4.433752256822944382e+00 5.559152907471258231e+00 4.122486718109698245e+00 5.608568140385285616e+00 4.764974238867837997e+00 4.409199894145857890e+00 4.698477259481166790e+00 5.270294005050154773e+00 4.821291412714984403e+00 3.832771366891802423e+00 5.505598679676901419e+00 5.421172353393124865e+00 5.795077094030029130e+00 6.539681942759026256e+00 5.086508264552812797e+00 3.731811853922689881e+00 5.082467874090225379e+00 5.034052579250516857e+00 7.080083280455701455e+00 3.732602578857201703e+00 5.268269069606311916e+00 6.631054338736551479e+00 3.343800614303121588e+00 4.509338623196152085e+00 5.739936477065991305e+00 5.152018760144945198e+00 4.690396044760459127e+00 5.705687800324806602e+00 4.315064027649784251e+00 5.723035758606770607e+00 5.289538147804804247e+00 2.912455156879435680e+00 4.781553722259157979e+00 3.319879427697105090e+00 4.746045177477705934e+00 4.800723769407861496e+00 3.755014427343397632e+00 4.735156312561820791e+00 5.596168145293701990e+00 4.641271098720020305e+00 4.794326138862300191e+00 4.191893699750627533e+00 7.274256857647046104e+00 4.830072447041556138e+00 5.241785622581163651e+00 4.792905019728789462e+00 4.524128888160706907e+00 6.668443961978926637e+00 4.409280033049277847e+00 5.752223432796865765e+00 4.921798244629478347e+00 4.445841483018655893e+00 5.543293347804512550e+00 5.134206522484678459e+00 4.379711179759094186e+00 4.734484541226953169e+00 6.615911059623128310e+00 5.945661824685919861e+00 3.813879251928562919e+00 4.755187987536102945e+00 5.721401019724350334e+00 2.915879148493030204e+00 4.820916963686460832e+00 4.962373309514711117e+00 4.473644691585865196e+00 5.004530296805551615e+00 3.486806314366514670e+00 4.709266375611773192e+00 4.738553524681343276e+00 4.748970998439571822e+00 8.259825983232239821e+00 5.677480765781545813e+00 5.780125055847663340e+00 6.163133505955561198e+00 5.455697402318772760e+00 4.862023857588667397e+00 3.422317154269933770e+00 6.447270170092571639e+00 4.225979354335303029e+00 5.197678611140410077e+00 4.621905348796826907e+00 4.505152642190172863e+00 4.870054659016169296e+00 2.677857573655520351e+00 5.344699312452005913e+00 5.296584079998770456e+00 5.099844394653531232e+00 3.108377076594393884e+00 5.915853403146872580e+00 4.000205693908437610e+00 4.173665329289832471e+00 5.839160461582310724e+00 4.138759289633757277e+00 3.918557088655750142e+00 5.906892940158927630e+00 4.714238356683321918e+00 4.009386258273829995e+00 5.769057742477229134e+00 4.912315243927539932e+00 4.929459549016982578e+00 4.767976890261172329e+00 2.743218819419720234e+00 3.744143828062663548e+00 4.857524398302009772e+00 4.777321029678446962e+00 3.609687025045718922e+00 4.169760400181528937e+00 4.146895947900973489e+00 5.578637755179686408e+00 4.639967436075130180e+00 4.650381731565914833e+00 3.921993132777375823e+00 3.574869939513723338e+00 2.502346849692484110e+00 4.699799260485598928e+00 4.737834522429574591e+00 5.253266990732764263e+00 4.086625362040774867e+00 6.338848944090597293e+00 5.240174134051526877e+00 4.475868801087969473e+00 3.983901463558487510e+00 5.473289016647574279e+00 3.337879593484791130e+00 5.297595796660284684e+00 4.461554721255164502e+00 6.192693948141705818e+00 3.872419399416760832e+00 4.381667212962639724e+00 4.436338778578076791e+00 5.396221658096140850e+00 4.180560163082754244e+00 3.829964018870434028e+00 6.953861268339374568e+00 4.889806727543659193e+00 3.901573922374577119e+00 3.614513259538661316e+00 5.404815531126958561e+00 4.500427746553619102e+00 5.731923092620127669e+00 4.932169761413332409e+00 4.670522155591815938e+00 4.998562704245168575e+00 5.367504060898609097e+00 5.617473943733523711e+00 5.098909696487986309e+00 3.629192039350741972e+00 4.589668622683064747e+00 4.597804360499585741e+00 5.527535007485692375e+00 4.887573725275937697e+00 6.502341082037737863e+00 5.293141511908823205e+00 5.427307837366682541e+00 6.811047979617145920e+00 4.510542830098598799e+00 4.661458909888672508e+00 6.148017516983018460e+00 5.406227217480799041e+00 4.006231412442504691e+00 5.051667568461912339e+00 5.214433587562620431e+00 5.888548816042036727e+00 5.408412848530938177e+00 5.289645412157531368e+00 4.420398309750173560e+00 3.871940384304676464e+00 4.536728483868165185e+00 3.607514837162018484e+00 5.588472254920086257e+00 4.377302856919257579e+00 5.731820026872370910e+00 4.560103921844243402e+00 4.646127972266524964e+00 4.992833155432400360e+00 4.901468056679323837e+00 4.765381271409281361e+00 2.559014357784255900e+00 6.876864490926697826e+00 4.460148453017128034e+00 4.386646372858524323e+00 6.198374979639028837e+00 4.975826684810758849e+00 5.663505791628007380e+00 5.575978340166805935e+00 3.070465271562682563e+00 4.301794617674039145e+00 7.629074780391908561e+00 6.459390346029683094e+00 5.190504390026347892e+00 3.563023535235060546e+00 4.345750777247613605e+00 5.189573539878332475e+00 6.051026863006994994e+00 5.558196705540627391e+00 4.997163598296224585e+00 4.086486773442126186e+00 3.180714701269889311e+00 5.252010802424107005e+00 5.251311529284516055e+00 4.017793510793396194e+00 4.572124593767115108e+00 5.782101388190865165e+00 5.976563602475216896e+00 5.360842576254964520e+00 3.765812362957644766e+00 5.622863367772335863e+00 5.863222251209461611e+00 5.576161550305961612e+00 4.908828257482094060e+00 2.916724576680982395e+00 2.940604403069236206e+00 4.647042930548864526e+00 3.639757399167897756e+00 5.013401083800414604e+00 5.444495329052050359e+00 5.605885318552336294e+00 5.528116254502628557e+00 6.400032053981847824e+00 4.833588990753904469e+00 4.384526648103590496e+00 5.001486225444095268e+00 5.472560106151849624e+00 5.638865167650267907e+00 5.003098846078346540e+00 4.863863091684520690e+00 4.332198676012130711e+00 4.513884455877978930e+00 4.491617886441119367e+00 5.980897609964576311e+00 5.641596273462283762e+00 5.295871137522518701e+00 4.388221868528883185e+00 5.331087779111102876e+00 4.492968531860734416e+00 6.318569936150995048e+00 3.303010007256203640e+00 2.430914064721458878e+00 6.103033494528473213e+00 5.528420204379568936e+00 5.134381667108913305e+00 6.668247945344060845e+00 5.552194662311462636e+00 5.470192531811981951e+00 5.368370000049682567e+00 5.576259207621326652e+00 5.571641681596854134e+00 5.209180587447942656e+00 6.461043745161383356e+00 4.553558363322546043e+00 5.351867556938201709e+00 4.854934755108316402e+00 4.494546969434531469e+00 2.075187516500089036e+00 6.089544046954794787e+00 3.763653814121107111e+00 6.195447033939660564e+00 6.008074867270692287e+00 6.896238672735874431e+00 6.076856865556057308e+00 5.496949469084540851e+00 4.318473078087086137e+00 6.042861262089058272e+00 4.429630467375607950e+00 5.707533126854413830e+00 5.539422129133246386e+00 4.624582765748594504e+00 4.311394764465475760e+00 6.100492315905754026e+00 6.449545597016129506e+00 5.875430592669094843e+00 4.935252149865500648e+00 5.451883543824405542e+00 5.672059221996312850e+00 2.299458903795353226e+00 4.435921072062256165e+00 3.792616461792220228e+00 4.887363112038655366e+00 4.337003433235596894e+00 2.693496460138029125e+00 4.003444835666032375e+00 5.743634428020792271e+00 5.767207493928596662e+00 5.187718426875528976e+00 4.585173617139767899e+00 6.127907855282706429e+00 6.263905966996812680e+00 4.613377967589352480e+00 2.248839859452137269e+00 6.631381265234241873e+00 4.172535551457318803e+00 5.832480200137037052e+00 3.223795541082132399e+00 4.523229818892835041e+00 4.965858863127959211e+00 4.380217309063260345e+00 5.133702125673279326e+00 3.921394054850477762e+00 1.912045556219918785e+00 3.135988187602191779e+00 4.371849547213361831e+00 5.051060354288397392e+00 6.057465219154949843e+00 5.928903701170500362e+00 4.130518733346354665e+00 5.061851039433524768e+00 5.213791159026994748e+00 5.034848070625146832e+00 3.780819544138203092e+00 4.123468360171412606e+00 3.450426858959666720e+00 4.933402593711026185e+00 5.424635018981314616e+00 5.290278438642115333e+00 5.684027791547025643e+00 5.239151296588919315e+00 4.965650653255341496e+00 4.515083232327521401e+00 5.274898897197853209e+00 2.911403247159328522e+00 4.478300111197617284e+00 4.442903579321330731e+00 4.544353829947557877e+00 7.052982865466078444e+00 3.627380812373628416e+00 6.270902336225847584e+00 5.510493579262512043e+00 4.273953608152862849e+00 3.760308951421690526e+00 5.462442412926655777e+00 3.207800509994485960e+00 6.794652181684353920e+00 6.722165563224647755e+00 3.998877738383963987e+00 5.192229216931021796e+00 4.547355565381156595e+00 3.601573142414000284e+00 5.185462992972253993e+00 4.208491779176566361e+00 4.360512145473911083e+00 4.855577010669158255e+00 6.628206541041508970e+00 5.851236476414451992e+00 6.496127088620351486e+00 4.246561202194476969e+00 5.291580169932957212e+00 6.615648838394682762e+00 6.388517162944911121e+00 5.840721433045635180e+00 4.717175247982843267e+00 3.786321950732381314e+00 6.648156047959252746e+00 4.504381752347999424e+00 3.559008353963224014e+00 3.370967001215394276e+00 4.988436386796887057e+00 4.444811171371875425e+00 4.080532544760583136e+00 2.289485286155727550e+00 5.012628549994088800e+00 4.865631278734156240e+00 3.654989770289233331e+00 5.567681602427542842e+00 6.220741443580056540e+00 4.561745216190089103e+00 7.101351769856693252e+00 5.016918483753812552e+00 5.264755625918801307e+00 4.584173459070474799e+00 5.070683150226256153e+00 4.963483059041936762e+00 5.514312741392425998e+00 5.301648183494122257e+00 6.399108603958580943e+00 3.959802778229790210e+00 5.297987029973122652e+00 5.169872987035979861e+00 3.748026652835679151e+00 4.383765106304833736e+00 5.641094070851801590e+00 6.039219613428090661e+00 5.272784974931299828e+00 5.922165277164305408e+00 6.456909017720069421e+00 4.798349977659898791e+00 5.402301901096853598e+00 4.264916423574332427e+00 3.888125089846087068e+00 3.570192879905925043e+00 3.787861734534530012e+00 4.608500547248278956e+00 5.468196209269274632e+00 4.812128467833159284e+00 3.319707547262305880e+00 3.969482592632632922e+00 5.424497551347324809e+00 4.491039628290769414e+00 3.210307042618731899e+00 5.092219786248723956e+00 4.011416329100384814e+00 3.196054257723610625e+00 3.622572885418639643e+00 5.041049447943754203e+00 2.701152292566700197e+00 3.032967079245536990e+00 3.434259354767536632e+00 2.192596360705585834e+00 5.422168198137761408e+00 4.043886228239520264e+00 4.871322777069023502e+00 5.324264875459240542e+00 3.115554870124425779e+00 6.075477412458781146e+00 4.239566715254547091e+00 3.751893709761614737e+00 4.547557404146584936e+00 4.843665972863613334e+00 1.962855355592059592e+00 3.606401831455745111e+00 4.378249359970529220e+00 4.507524238321491517e+00 4.456844145461256623e+00 3.254521565516934611e+00 4.871304707846738857e+00 3.928051842246857994e+00 5.604061122297270714e+00 4.566520922301383401e+00 5.404347768720733747e+00 3.465831488291178708e+00 3.157366400893569569e+00 5.480272582554752248e+00 3.725363009262054881e+00 4.715116558831422999e+00 3.843800177247224781e+00 3.947725151165334179e+00 4.022105257902868658e+00 2.996653643905050846e+00 4.216219166542440000e+00 3.846903531649900732e+00 3.043105425489442073e+00 4.057630593663171581e+00 5.088145972493329339e+00 3.927054040352822017e+00 3.163830248505255849e+00 2.297440240482885088e+00 4.510599912809214018e+00 2.983940464677011128e+00 2.073519705163965998e+00 3.676779284995675301e+00 2.100561044684680301e+00 4.953925406395454978e+00 3.870599811965186543e+00 3.946055928151377845e+00 3.456003001796879026e+00 4.116287511216376593e+00 4.390036218332250328e+00 2.166455490254955318e+00 3.739269124749749373e+00 3.889771746784281170e+00 4.419460517019036416e+00 1.917428134222142644e+00 5.195078426934250260e+00 3.544195194405024729e+00 6.087847271101644253e+00 3.539754722753729599e+00 3.844379246521429483e+00 4.163244388902560544e+00 2.780038354007107859e+00 6.993997171752943665e+00 3.406737391099334378e+00 4.460481913412267296e+00 3.092719426146969930e+00 4.069862889518280902e+00 2.741439311682391633e+00 4.260704144401544546e+00 4.556882267642995643e+00 3.688124425250019378e+00 4.064910883984404144e+00 4.624978849230799050e+00 3.861449860385239852e+00 5.255950940219055845e+00 3.702825727502360387e+00 5.423073451986023308e+00 4.580216709914391338e+00 3.884632286814502233e+00 2.376084162838554725e+00 5.158454637110906127e+00 3.603492977462821933e+00 4.448125228870278391e+00 3.753563131263134345e+00 4.450312192558414814e+00 4.958065796587344920e+00 3.896814337791048910e+00 5.574249472556799034e+00 3.850249732885684839e+00 4.947789459953361835e+00 2.058444559427885512e+00 3.892811360166696932e+00 3.357252495942466552e+00 3.346486404776182422e+00 4.858496874114462294e+00 3.745676038916892381e+00 4.064212617143704520e+00 4.087740728486002340e+00 4.911518101918712631e+00 4.568057106162473957e+00 4.730246374795391340e+00 2.514488265454339455e+00 3.147075895476931340e+00 5.607558718249189944e+00 3.389328483039784956e+00 3.803378457909639465e+00 3.456498299278698116e+00 1.365037805424322181e+00 3.431932824009775729e+00 3.530119142705940849e+00 3.407652557641129398e+00 2.793795203786414216e+00 2.764312620955166278e+00 4.310987790755810956e+00 3.542750116134829153e+00 6.703623490369067461e+00 4.762386984459107353e+00 3.243180284393933910e+00 4.327945705864107317e+00 1.342746522587155988e+00 4.363674451159067047e+00 4.905168787755071591e+00 6.339691483841924047e+00 4.635959641190244618e+00 4.424905872130535656e+00 2.576679391170911160e+00 3.953709183552791995e+00 5.755554797779349308e+00 4.186620438340598938e+00 3.133472347012810744e+00 5.079665240220473166e+00 3.051742562820374705e+00 4.268997868926494021e+00 5.784503897557781826e+00 4.419475444317798818e+00 4.635303631557588844e+00 4.254594745198064132e+00 4.396602199246530063e+00 3.385569588480717762e+00 4.906831237236681353e+00 3.917087741382949684e+00 6.423199843055528824e+00 5.602641408438662651e+00 4.757963823660813496e+00 4.232663313646694903e+00 5.220550925222666727e+00 3.471419019677019158e+00 4.187342154882048639e+00 6.544005878008205102e+00 2.961151682616234737e+00 2.994092878055840679e+00 2.981928224469692079e+00 1.816937785075715794e+00 5.041477925524003645e+00 3.065190042662218950e+00 2.927193036735062925e+00 5.985687273596007607e+00 3.523070798521539704e+00 4.919215018329672340e+00 4.350021781937273957e+00 3.251695221670336977e+00 3.624149046354997683e+00 2.703692754080278871e+00 3.943436952898474068e+00 2.589921950674102913e+00 3.504397344152161864e+00 3.553999317140280390e+00 2.665742298901839114e+00 3.474160116456928460e+00 4.834912016534588908e+00 4.774824051576844752e+00 4.714700435051526028e+00 2.033815847628097195e+00 3.609416103835947798e+00 2.913929413304313432e+00 4.440965153926693887e+00 3.374549100968128545e+00 4.351564069983788308e+00 3.676342419910390458e+00 3.920618805885657920e+00 3.193744466552042471e+00 4.242575442038189593e+00 4.278884795199502378e+00 4.182165603624129702e+00 2.533754683570298649e+00 5.874003153972662261e+00 3.826016891255122232e+00 4.124824493305830231e+00 4.088308811490569461e+00 4.838470247599744312e+00 2.957586783920334916e+00 3.323688558068249144e+00 3.104379335865846468e+00 4.822730187732410023e+00 4.879382743746060846e+00 3.054533134806360017e+00 4.488598608913503263e+00 4.526203050244030024e+00 3.201217008304084732e+00 4.753292183140279015e+00 3.897052916719740967e+00 3.983165066713921121e+00 3.537677701047726941e+00 4.029017644380456176e+00 4.903241481564974968e+00 2.822746555340474917e+00 5.433825900223156147e+00 3.704730873079201459e+00 4.212034920829607287e+00 4.454351490130706637e+00 5.663760146664646555e+00 3.822573678587704471e+00 3.314909712399819242e+00 3.786055430085266682e+00 2.488285237478849776e+00 1.790909136360019804e+00 2.966289630675776223e+00 5.021093900928589093e+00 4.485813963589073694e+00 3.618076624197289703e+00 4.466082330334013584e+00 4.447018131589682177e+00 4.212832072176938780e+00 3.561614415846012349e+00 4.525930522975989412e+00 3.479899385460417882e+00 3.212429702371904838e+00 2.098435355693053506e+00 3.704707643609201906e+00 2.622666290453641746e+00 6.833334626442067794e+00 5.038760651015863345e+00 1.486343850396993016e+00 4.219927501851822527e+00 4.267291079345022276e+00 2.852969146950151469e+00 3.784938411565107241e+00 4.725672506528948880e+00 4.953557929885723965e+00 3.203826512987768549e+00 4.126416747245569283e+00 4.487812238004535992e+00 3.140085629076984297e+00 2.976820937781424981e+00 2.757133185131971587e+00 7.079589275086962452e+00 4.808916154437157253e+00 4.486186509132823907e+00 5.800926928957652606e+00 5.924408266398398126e+00 4.064011828800505377e+00 3.065065738113725846e+00 2.923740598349451769e+00 1.932310227828856197e+00 2.737445614267725702e+00 2.394013556275091936e+00 3.112607012495749892e+00 4.138808630619127626e+00 3.654595600636877606e+00 2.527780785916796003e+00 5.518955247134509356e+00 3.687118938759682329e+00 4.725805638311572743e+00 4.129159173101088598e+00 5.646020574282148097e+00 4.566376711080835982e+00 3.714862182999787432e+00 4.996002653826732143e+00 4.593685109451721260e+00 4.582708611126442122e+00 3.751948638129074975e+00 3.511872067293404509e+00 3.896970633798515049e+00 3.906429105241035149e+00 2.879385176013967929e+00 3.259235728211473671e+00 2.165616214152059626e+00 3.981694421528209293e+00 3.836192018226333378e+00 4.261691137122823214e+00 4.189362290916131215e+00 4.065626978121383850e+00 4.906575603034615263e+00 3.970938647900866592e+00 3.225051596145919408e+00 3.449521298005234993e+00 3.483136329282772170e+00 3.581219090046082076e+00 3.581803729254159130e+00 4.429263674218725910e+00 5.057878458142986311e+00 1.574232739847390095e+00 3.582477916646445770e+00 1.744301414062612077e+00 3.402289965666111193e+00 4.280813050509629569e+00 4.451386627829684528e+00 2.418595485302244441e+00 4.147846347615345763e+00 4.408345919582908223e+00 4.758479271266817356e+00 3.764337238386226137e+00 3.176420502013511005e+00 4.148294291777761877e+00 4.033212667409496355e+00 5.493843801900563761e+00 7.494710562446478264e+00 3.382650704726667179e+00 3.556642032829164357e+00 4.188958755871732720e+00 1.214247677754755728e+00 3.081987591101186474e+00 5.682907380582654433e+00 5.895756609323341557e+00 4.253092914362841981e+00 2.266691115474372964e+00 3.469975132306735155e+00 3.131441821908470757e+00 3.728209812144373192e+00 5.127932199062751550e+00 4.196523756324397780e+00 2.119628721691111828e+00 4.352492323956876241e+00 4.030833311431892163e+00 4.450979503435796403e+00 4.102451393438342642e+00 4.530324628112147423e+00 5.357307640823295358e+00 4.828583365194272226e+00 1.669669935878387079e+00 3.669776299123100660e+00 4.254389015237330263e+00 5.023577888240225775e+00 2.024381111581154968e+00 2.891776720767795350e+00 5.123868501497153893e+00 4.824484953065860893e+00 2.989606153365389485e+00 3.652709878972006052e+00 3.620412015989860954e+00 5.020923024027881709e+00 6.119274087244680693e+00 3.465863114937862477e+00 3.660057397654713718e+00 5.464739416996294175e+00 4.122836399042249411e+00 3.860491319673908794e+00 4.806352387664100334e+00 4.459556471630896191e+00 5.183671289609688593e+00 4.767276844550810466e+00 2.357334545441209794e+00 4.818196786096767603e+00 3.652525951556365946e+00 2.058907845550996374e+00 4.838201434559897152e+00 2.030377884659973819e+00 1.982162538517688644e+00 4.691818674793408306e+00 3.512074409353291404e+00 4.785676601821102771e+00 4.744045772690594021e+00 4.089502533697597642e+00 3.038041264591393897e+00 2.813801457169170295e+00 3.128866311145312995e+00 3.609408405691905575e+00 4.780670042789530783e+00 3.498704754043598264e+00 5.042889446377051499e+00 4.233780062088496443e+00 3.775210686034682794e+00 3.408622815877317525e+00 3.977557662079698630e+00 3.994036793671938312e+00 5.472997578483772330e+00 1.785532215419943114e+00 4.585419267821309930e+00 5.329430995876276000e+00 5.549164893333484727e+00 3.102239056788916649e+00 4.869987505362467495e+00 3.623522470735065948e+00 4.404451471695205456e+00 2.449509824317120277e+00 4.859500082064076132e+00 6.269124600605883835e+00 3.349066799366940739e+00 5.024108182860911320e+00 2.380228856084904088e+00 3.117414143280847316e+00 3.940115199366562848e+00 4.637294167842976655e+00 4.632530914709830583e+00 4.882182673929181149e+00 3.528163390029594115e+00 3.603888829060526877e+00 2.726209505395730481e+00 4.912389119385865754e+00 5.268864231115385266e+00 2.715436227995343454e+00 3.306715365707875609e+00 4.324919427493429502e+00 3.727173479989703164e+00 4.768525118487572101e+00 3.590356946864160737e+00 2.048404682323823334e+00 7.911619273130067465e-02 3.158883863683449977e+00 4.407535561944861513e+00 4.772703932682931693e+00 2.001757127204727205e+00 3.181732462526415617e+00 3.926899730708238501e+00 2.635393580066568653e+00 5.135405351456371115e+00 2.567419782296277653e+00 2.984726578561656574e+00 5.404422619834194030e+00 2.920813666742446468e+00 4.246745862433068730e+00 1.627951680088659536e+00 2.487625608851625092e+00 3.002760926156264887e+00 3.164959659796173774e+00 5.117306227878646752e+00 2.527188346138316888e+00 3.839547244452283792e+00 2.130209373039476883e+00 6.470907324095128921e+00 4.421211062432477412e+00 2.758100151317088411e+00 2.899990095057950690e+00 2.422289205559759573e+00 2.249081971890070086e+00 4.082431800531891142e+00 2.802834960043820267e+00 3.723674570247761384e+00 1.129269007432685878e+00 1.863268406205675465e+00 4.258493021325087113e+00 2.877389702749923117e+00 3.528160642520578261e+00 3.239991186796991496e+00 3.384085867960592964e+00 4.297876970052620926e+00 1.478242893346317421e+00 2.533862015936359846e+00 3.085325612904590287e+00 2.901248775405867342e+00 2.928009724669916825e+00 2.628433423557281490e+00 2.467411026540389241e+00 1.815501281529463773e+00 2.385012085108832558e+00 3.348055198297864354e+00 2.767021059624399815e+00 4.379449495318103125e+00 4.862536751726370454e+00 3.934598828929356973e+00 3.817343435551296071e+00 1.664690057507863585e+00 3.351686274135755372e+00 3.978750528562568167e+00 3.140756054228510674e+00 1.668706405016320726e+00 3.636733828964823001e+00 5.063817387428604988e+00 4.468362291857508772e+00 4.226095623658069123e+00 1.780776706639537910e+00 2.839248445278840460e+00 2.543442609278607325e+00 3.914389311424346207e+00 1.910088446417422370e+00 2.904929350496149087e+00 2.478138746791146207e+00 2.323503366519801272e+00 -6.501131461144428192e-01 3.251865684779705390e+00 2.725544817968982958e+00 1.638864177745049666e+00 3.335004875566576210e+00 3.818181433694044724e+00 3.180057481323675272e+00 3.101297549279867116e+00 2.646625190227581914e+00 3.251470383813947151e+00 4.216654734335484100e+00 2.954327528903255118e+00 1.414727609874913083e+00 1.652408007639873722e+00 3.410981443871248686e+00 3.320432908076327738e+00 2.768851071786617712e+00 2.511038099051033257e+00 4.029224785435370215e+00 3.952840191351322030e+00 4.556324233909601951e+00 2.393839227633779210e+00 2.858493254033217745e+00 4.594079229288890787e+00 4.066150579811631083e+00 3.555878514422974757e+00 3.549967928552092644e+00 1.738149143268391539e+00 3.132663661671886590e+00 4.732130553422889463e+00 3.832607292192744097e+00 3.434030361270437481e+00 3.587931302585064763e+00 4.999985128380032506e+00 4.349361517036303582e+00 4.396556338789752161e+00 1.904464651245304063e+00 5.789843001811534329e+00 3.755782031920926745e+00 3.956454799942230149e+00 3.480132145521250830e+00 1.511987237078465052e+00 2.292433700308682543e+00 2.991913783232356128e+00 3.329554560708015032e+00 2.372900721904890098e+00 3.731382368850448827e+00 2.437178850582846223e+00 4.278977542181862326e+00 3.508391515438780583e+00 4.081864499090075427e+00 3.105815461650742737e+00 2.910077016813804374e+00 2.765469859995295376e+00 4.797030143108864664e+00 2.738212089550217776e+00 3.321809366425518384e+00 2.888107728562762766e+00 3.161162900279741006e+00 4.273729335236670757e+00 3.266039515528631476e+00 3.005345783579486341e+00 2.071028254823812365e+00 2.403141066985818863e+00 2.826181807033994797e+00 3.011436321149031592e+00 2.033298771290170226e+00 1.870013378999779041e+00 2.475065283756660683e+00 3.474967259212234705e+00 3.632352214504007026e+00 3.572147670788435203e+00 3.111835899512811920e+00 2.474267399788053989e+00 3.341889027681735236e+00 2.595753402775289764e+00 3.143606328006789408e+00 3.729677106516957608e+00 3.246211289161879066e+00 3.919323159858129735e+00 2.888976588718405125e+00 3.539598483566932519e+00 3.211335111659895158e+00 3.946317885515438828e+00 3.135730308046122072e+00 2.604798380256865276e+00 4.042617744124042289e+00 4.116851856515372887e+00 1.957253148692118083e+00 4.638598472743351131e+00 1.491175531513400987e+00 3.945510241427879095e+00 2.876942671842980914e+00 2.879422355852499837e+00 3.539166925934600805e+00 3.917860535093570462e+00 2.714332597756331289e+00 3.871927941188423095e+00 3.451749039056176915e+00 2.645812781208660258e+00 3.285800905267683980e+00 4.974477582430566258e+00 2.774127788171745213e+00 3.788964027961200465e+00 4.882336328937980419e+00 4.112535150521328120e+00 4.188569221829176570e+00 3.777652119139526921e+00 3.438220200083503819e+00 9.585278697798411685e-01 2.757929110653920102e+00 4.509344988721684544e+00 2.762841674869237707e+00 2.776411423402868728e+00 2.185688332681739787e+00 3.850805409017221681e+00 2.623451422385835841e+00 3.486060312840066899e+00 3.637823975713138314e+00 2.467407623345047263e+00 2.628245053323022162e+00 1.791141656466861853e+00 2.913564778587859561e+00 3.003882074899190346e+00 1.507073281057915937e+00 4.377865738282999075e+00 2.628265863591265905e+00 2.292738398551752876e+00 4.221292372692377448e+00 3.103192897079150914e+00 4.903962688323270314e+00 3.290645230367081897e+00 4.290175847042721813e+00 2.071005489191801274e+00 3.638143940968322276e+00 3.484908845887780604e+00 3.217081486492073150e+00 2.030662506334945938e+00 4.113038740221783840e+00 2.723585968217979492e+00 3.378853082175763411e+00 2.993120652481704447e+00 2.586236750980270394e+00 2.598367810544744749e+00 2.430714124280354493e+00 3.678689757734770360e+00 2.884408721440231194e+00 2.868055554456772960e+00 4.685600340565102551e-01 3.003057956114945082e+00 2.615064551017530547e+00 2.004985880292850631e+00 2.676768373966976977e+00 3.584193029365609906e+00 2.400115877408897092e+00 2.985383541715035616e+00 2.404377916040178587e+00 4.117839896759193152e+00 2.650333385122678020e+00 2.413170648036167876e+00 2.381658931795653800e+00 4.921876148034039389e+00 4.193423122298065131e+00 3.524978437266158338e+00 3.387467616607869658e+00 2.660855511409694785e+00 2.123644721969100591e+00 2.461791875236867266e+00 1.197536887041044107e+00 5.484177187687820920e-01 3.901486605071847968e+00 2.261627118849315110e+00 9.338380828520856936e-01 1.536684715935796142e+00 2.186542224794145284e+00 2.090492819995881657e+00 4.497312197290416869e+00 2.693663793262580874e+00 2.281199430882626444e+00 2.062728170551065165e+00 3.312535089983348335e+00 3.495849266928985788e+00 8.462816619858906098e-01 3.510076861210270405e+00 2.976698968303489679e+00 1.837259593432239546e+00 5.215470010619160490e+00 2.840804707214322100e+00 3.528173588758916068e+00 1.616388136486828442e+00 2.701275498803676900e+00 3.387366630591033267e+00 3.275136764711133353e+00 1.802356136178377088e+00 2.351842262933802719e+00 2.606990226374161779e+00 4.663975312461547951e+00 1.778720811269200341e+00 2.614163142686036334e+00 2.488915804977597013e+00 4.972450107586411150e+00 5.033637330485785100e+00 2.231958434989228746e+00 4.010529902931716961e+00 3.752941334321076461e+00 3.915443008512939915e+00 2.246294439321780079e+00 2.680216410507239910e+00 2.072610687648778871e+00 1.446915624362172137e+00 1.890885034440148660e+00 4.431206708773089531e+00 4.918520276793621804e+00 2.596227677935490252e+00 3.294368641813516074e+00 3.483827785476704797e+00 1.487448706524845399e+00 2.742867935802234758e+00 3.885014011296255898e+00 2.377246536171385483e+00 2.395518822875858156e+00 3.207240622428374710e+00 2.353823599672429712e+00 3.697710611895383970e+00 3.014989928316938794e+00 2.408003642021384838e+00 3.247510486472364732e+00 3.420929493633927176e+00 3.876646945963062585e+00 2.277055292732317326e+00 3.389805793859249405e+00 3.252311020339916148e+00 2.860914253208084901e+00 3.610741867725452803e+00 3.594878809979988876e+00 2.852651667848274730e+00 2.364921487676869827e+00 4.123073104002123124e+00 3.230641397685414695e+00 2.642471841715457792e+00 2.131203167172876167e+00 3.814149337859723321e+00 2.748046798614109054e+00 1.516994645258895602e+00 4.615135732843269611e-01 3.908066931960541890e+00 3.297090315353940149e+00 2.943650044788719722e+00 2.585729969073887968e+00 4.653797718044678788e+00 3.294512923103970259e+00 4.615981906952889346e+00 2.246610736431652988e+00 2.289218314831197976e+00 2.148139922623025111e+00 2.491008377143014041e+00 4.545362114041076040e+00 1.893603147995289504e+00 3.049636915198201681e+00 3.935209932899027763e+00 1.647751478972811601e+00 3.456857761216653557e+00 4.435364523799376180e+00 1.618142561213231856e+00 2.440026044800310157e+00 2.806305451948662544e+00 1.825332625089713723e+00 1.573636400373911171e+00 3.500375806568831738e+00 1.927440637035453763e+00 4.706527090588105366e+00 3.700112009325998486e+00 3.642493286851361312e+00 2.769033181643928643e+00 5.202707772161154764e+00 6.200834136146855524e-01 2.996341786349229430e+00 1.653781672012256454e+00 3.947299784042998194e+00 3.598982387020015050e+00 3.293545574340881021e+00 2.773791401325416128e+00 2.592434531393194241e+00 3.609090597759572638e+00 1.775904673613915241e+00 3.307179516951266329e+00 2.953249372725791133e+00 3.356354993121415387e+00 3.573055459324291583e+00 2.253316396998698679e+00 3.834227603556815134e-01 3.192814672770444950e+00 3.307212725140351584e+00 3.228290961043373652e+00 3.267114779668612634e+00 2.840977520830970438e+00 1.977793266793312243e+00 3.896205003135296607e+00 2.554008479292525724e+00 4.230226197478534900e+00 3.266764654388873534e+00 1.121088393521783688e+00 2.742887005824348190e+00 5.224785300776789043e+00 5.249202001610880686e+00 2.511753162611764623e+00 4.559787566341587883e+00 3.978367110832063069e+00 2.850827790885023472e+00 3.619157294676779379e+00 3.778099918752205078e+00 1.698625102191746672e+00 2.827504043753447327e+00 2.739464882908074550e+00 4.615480598674175816e+00 3.378319249431983362e+00 3.049935722306162500e+00 2.304144318213466658e+00 4.482042369462026166e+00 1.621443474544396635e+00 1.793146143222232425e+00 2.577829749751272104e+00 4.044944202947706735e+00 3.527888289880353412e+00 1.653750362344644120e+00 3.522782814007837437e+00 1.597385629547460439e+00 1.709556412803882042e+00 2.218257668807311234e+00 2.107017893746443882e+00 1.904396207209039904e+00 3.382151372018029178e+00 2.746375034800409232e+00 2.549583328303679952e+00 2.791089185822022589e+00 2.228259305108733823e+00 2.346583869730441307e+00 3.110490768536512629e+00 5.260255409873678900e+00 4.926085354484157186e+00 1.632126919765380713e+00 3.294979650872122079e+00 9.328136199503413994e-01 1.726512953953366125e+00 2.794756953175849823e+00 1.898112464594500670e+00 1.528847535940744073e+00 4.742441858672608923e+00 1.894478024136151628e+00 2.574483847659758684e+00 2.864006031391820084e+00 3.709989250598458632e+00 2.111281519599228051e+00 3.758334768662896508e+00 4.202996106060667536e+00 2.975916850785564005e+00 2.581390931358787721e+00 2.282634478657975308e+00 3.524602534989218938e+00 1.563480134130670329e+00 3.463310425990104413e+00 2.616477953265712753e+00 1.112246083898797089e+00 3.751460338492829116e-01 2.797114589289335207e+00 2.619935697338357627e+00 3.306725575779012161e+00 3.289428328514789168e+00 1.600005714525228218e+00 2.642971776166312736e+00 3.404185798397600493e+00 3.649858846448513550e+00 3.706836568258298770e-01 3.179321386707284702e+00 2.288873237277209149e+00 1.090972739883745213e+00 1.711795017709617728e+00 9.844006616062897508e-02 2.132610914018532533e+00 2.206092295204701514e+00 3.120683117463144418e-01 1.438674794721263250e+00 2.409071369532898910e+00 1.677624261819362417e+00 2.147075903635836003e+00 2.497667706461502046e+00 3.545382436767897438e+00 1.586779396547735921e+00 9.474927774658261637e-01 1.817587854273207792e+00 1.250820518727715713e+00 1.075248293149824619e+00 1.306719999788840347e+00 1.789979670504339149e+00 1.863963496735724368e+00 5.070027596031334571e-01 3.984733267600718776e+00 1.747973308442569040e+00 -3.196726975297677076e-02 2.918474218874636428e+00 2.743188991465576265e+00 2.697993791086041870e+00 2.680511725329351336e+00 1.116368161535088221e+00 1.857372770044472876e+00 8.803839260905752528e-01 1.040083858752471002e+00 1.140803205652886954e+00 -6.322204911856423859e-01 2.299318607993495966e+00 3.085919816968980101e+00 1.389750864816295284e+00 5.386169321443994018e-02 2.307106792510030591e+00 1.583661133691647294e+00 2.267820625598895745e+00 2.816530508076009021e+00 2.303427792063034829e+00 2.739184187068318899e+00 3.153308755760310778e+00 1.385730227295419281e+00 8.997677807821723439e-01 1.491971351109961930e+00 7.084363133420505942e-01 4.228662682132356743e+00 1.031936093349202777e+00 2.463537703491590403e+00 3.232517483620517496e+00 8.455787406139976259e-01 3.017056791139218763e-01 5.969250535260317569e-01 5.590784633904870571e-01 1.058625388265699518e+00 9.584748676832737235e-01 1.341686099531264942e+00 1.609687922821961159e+00 1.805883616286551030e+00 3.333796448985583694e-01 1.479071852931020503e+00 2.213199156541081070e-01 9.428891308948761374e-01 3.118953204315837446e+00 3.689804032438861014e+00 3.763432712128558233e+00 3.474883962782474356e+00 3.887874411451710532e+00 8.728411504914822538e-01 3.792450634503606643e+00 1.141840670505775979e+00 2.344994193815223227e+00 2.207839583353755852e+00 1.342176840537515403e+00 3.441099127973268779e+00 1.164062739732218521e+00 2.527171725538959746e-01 1.755852159496114950e+00 6.254393943182605664e-01 1.860253504266002444e+00 2.820107158502950906e+00 2.900976352781563072e+00 1.645509226031075967e+00 1.816263936211677699e+00 3.040075940058904802e+00 2.168410055550513693e+00 2.307573789794286956e+00 1.587189615106180396e+00 4.143210815386585644e+00 2.245456530818605856e+00 1.297187600561050980e+00 7.896626485954757468e-01 1.237057704261167679e+00 4.116974309855166991e-01 3.368666630781147475e-01 1.081276695661726572e+00 2.692211263475420946e+00 3.681950802075520279e+00 1.959221117906316589e+00 3.782024060295954726e+00 3.111333685726759057e+00 1.583919632819247969e+00 3.329430831234933663e+00 2.300129732003233674e+00 2.195150741488594459e+00 2.232670034805730896e+00 1.752454476804396810e+00 3.486589960654301379e+00 2.231466495994312460e+00 6.992252244610053236e-01 2.033427270733601855e+00 2.532153199970278656e+00 3.656832674240944492e+00 2.638257260020071104e+00 1.289404874618358399e+00 2.400243874002536693e+00 1.339348623741731581e+00 2.004932205431152248e+00 3.511201719234708474e+00 1.366718345452291095e+00 2.837286028814282712e+00 1.497789165673512946e+00 1.089954158634082182e+00 3.589581142070823017e+00 2.587417605313621305e+00 2.230175526507242711e+00 1.944547769828218975e+00 1.838150988278598907e+00 1.618451013062904620e+00 2.964709506258264238e+00 2.968566310586604917e+00 2.594956510508944714e+00 3.555250278196444569e+00 2.185632286908765654e+00 7.040425586144674064e-01 2.053101066739660752e+00 2.833497339783403124e+00 2.502517313551798850e+00 1.767244423985813606e+00 2.248829860180516782e+00 1.087608455665797669e+00 3.546125274672658367e+00 2.387066282265003725e+00 1.151929174093483832e+00 1.090013453431757373e+00 3.625209608841643227e+00 1.260388149366095556e+00 2.753649605440601444e+00 1.979595077369336931e+00 2.242165332002188816e+00 5.596721305374894317e-01 2.904465435869344248e+00 3.258372481042131508e+00 8.743249742297122262e-01 1.679689037343335301e+00 4.081547896002132525e+00 1.519744258206841003e+00 1.170175243335100257e+00 3.718479487479371404e-01 2.956023264082002999e+00 1.114226344422761361e+00 8.366945692469393014e-01 2.603908705194680095e+00 -6.765121053336128898e-02 -2.298674347496001275e-03 2.251666888364700636e+00 2.854682686251431623e+00 1.841083325639459423e+00 7.577687145679937730e-01 2.989846907426197742e+00 6.611720661351172534e-01 7.546419965187016743e-01 2.343577667541183907e+00 2.693616531513264967e+00 1.753276498074187506e+00 2.763030165296298524e-01 3.403606996186844480e+00 2.545294169242625859e+00 1.812059455468042479e+00 1.574937163786092942e+00 1.063018537976857525e+00 1.128060729653622696e+00 1.435287768555593590e+00 1.936072633155742739e+00 2.536912103242235705e+00 1.649795542176121677e+00 1.338168610323165364e+00 5.608981448946743775e-01 1.592724618999450392e+00 2.491750990361581319e+00 2.538564299651056011e+00 1.854121382149837238e+00 2.418602479456408716e+00 -4.737236845313795852e-01 3.131351089252686570e+00 2.514010632687763369e+00 8.213279028847838559e-01 2.815357178164639151e+00 2.542707597026352406e+00 2.141565778361595118e+00 2.232758577142221590e+00 1.951266592766837338e+00 2.882514032956171146e+00 1.781976309348657139e+00 2.810636715513575301e-01 8.961736099309056680e-01 9.208344660276636118e-01 -1.291009807176819735e-02 7.436945510283909933e-02 5.918351894065686514e-01 1.710195050832716612e+00 6.965514823455358773e-01 -9.254095920337565007e-01 6.945205286682593071e-01 3.200388950248993503e-01 1.516375084944438845e+00 1.090491004352710069e+00 1.339488786234420248e+00 2.848317520661806324e+00 9.302258394890854376e-01 -3.324445162218532257e-01 2.643404931924038248e+00 -5.123707099253833608e-01 3.599461975966981586e-01 9.093130700041169856e-01 1.047818232016523909e+00 2.110499536411583055e+00 -4.559519960462011801e-01 -8.010257937159765973e-01 2.742319911225555185e+00 1.694851903804505122e+00 1.054283845079792226e+00 1.065648071830575860e+00 1.345050934992224834e+00 2.100142849715925575e+00 2.166864499213920769e+00 7.668002290080891958e-01 1.666817107042345869e+00 2.746083387077483007e+00 1.175303014711852834e+00 -2.865305323029386786e-01 1.499185807191559805e+00 -1.056308680442421988e+00 -4.154378048451148331e-01 -5.106768766047711239e-01 1.955319156167189876e+00 -5.397081805703521917e-01 1.532933598703840605e+00 1.693564104083796540e+00 4.867772917328766491e-02 9.490305176417004329e-01 1.166599739800422642e+00 2.093382409634301666e+00 1.592683698150044513e+00 1.048391679644594676e+00 -1.002080878196240782e-01 1.879001886706363589e+00 3.366291863871171408e-01 3.382445275268914031e+00 8.643310761325891933e-01 4.351271316762841956e-02 -6.658343573708362662e-02 1.370084820841601103e-01 8.314267355650915015e-01 8.300959474452809239e-01 7.761044758838839819e-01 2.941411011148266086e-01 9.631497649554252583e-01 2.657485650790781584e+00 1.003532726145968779e+00 1.691532795204679696e+00 2.070492219313153193e+00 1.365096958306545982e+00 1.332405519240905001e+00 9.060999262758930028e-02 1.051370245851826812e+00 1.006577461810504781e+00 2.425600158938285400e+00 3.931159143459547756e-01 -6.479752722907836660e-01 1.718870168193412207e+00 -4.676298691461918122e-01 1.413714011054128195e+00 2.672457369453631326e+00 1.343307614342199585e+00 2.315659235654545789e+00 7.210432306443635697e-02 2.356644271990938844e+00 1.108355420585904527e+00 5.216846873408800822e-02 7.363033084144877671e-01 9.074476568747097405e-02 -4.383190203252219641e-01 1.767815074014593035e+00 -1.362994779467465056e+00 6.459549351257651839e-01 1.886750290899763316e+00 1.405878978424962567e-01 5.394091121940178812e-01 1.929596302249796391e+00 1.825891244336261598e+00 3.254174113071082175e-01 4.871264933968547789e-02 1.298933323375589977e+00 2.821390444422541499e+00 1.859582364937376608e+00 1.706411159661093135e+00 1.433534043698482474e+00 2.099852370929549128e+00 3.136531846009398716e+00 1.300905843613074264e+00 -1.720915356099567362e+00 4.814358395862226025e-01 1.957164466764941935e+00 1.730369480649096792e+00 -7.479291570169046555e-01 4.793165935680718248e-02 -2.223340679509644424e-01 -4.624503870824500096e-01 7.590032624277635032e-01 5.663864328097079071e-01 2.653188942599378208e+00 -2.052568020900940107e-02 -4.338334999388670510e-01 1.285852532067953247e+00 -7.247885336816781154e-02 -1.562671126901078678e+00 1.029931298219102231e+00 -1.164775864237107689e-01 -9.606124159240555516e-01 -2.092263282839956773e+00 -3.089765539327676280e-01 -7.543905133195299983e-01 1.944504175015335123e+00 2.083651733822885488e-01 -1.633969941426028916e-01 -3.684198953577684232e-01 -2.436320526612534634e-02 -1.898447751919210891e+00 4.679765628398770416e-01 7.129085641453007938e-01 4.307219324077347644e-01 -1.051915029038698268e+00 -1.174558589196511127e+00 5.108222571985118199e-01 -2.930908460559005779e-01 9.365325985445679402e-01 8.579682950849061296e-01 -4.508413700582817318e-01 8.571446831106430686e-01 9.330165820145254196e-01 1.393985564242732789e+00 -6.012623857656169690e-01 -1.831604755392270967e+00 1.088354638664037477e+00 -1.044380575749384032e+00 -2.153703308082245693e-01 -1.642729623091466751e+00 9.431525046927728972e-01 -2.550336434294698806e-01 3.420483363867624083e-01 -3.272178613861881358e-01 5.726222454933019845e-01 -1.960952648182937366e-02 -9.674858610832431927e-01 5.858806152696689473e-01 1.732235633719977907e-01 1.174021288824818710e+00 1.119983946431904798e+00 2.233341297540149650e+00 3.683279247254706013e-01 -4.536542159712383393e-01 -4.962596928874033787e-03 6.737511042513736337e-01 1.014544692518080798e-01 -1.295876683195350265e-01 1.322884973776511153e+00 -2.413644132176193391e-01 6.755713010336061863e-01 -5.742979742823058897e-01 2.216067225921592776e+00 2.450474221623808180e-01 2.309699722884492601e-01 -1.283181956164691773e+00 1.782680359741729559e+00 1.731788231609401318e+00 2.390322391029210680e-01 8.041108824539670019e-01 -5.595426994412658686e-03 4.108201039817967470e-01 -1.098631124836018991e+00 3.680419276825706021e-01 4.367974914523152230e-01 1.078148619917911111e+00 -1.945066192633454483e+00 -2.550254004768570115e-01 -1.041299442906881006e-01 1.996444648164003577e-01 -8.317885207811696047e-01 -3.184790263041693548e-01 2.000009565697493524e-02 -1.432255945372924444e+00 -3.635073116614084832e-01 1.980736794285533398e+00 9.815495327548252602e-01 4.741561946198536437e-01 -1.323097618296143807e+00 -2.802673944582952714e+00 -1.261829727898778231e+00 -8.857790663348656945e-01 5.885752634443974091e-02 9.118889103965200915e-01 7.169324975443952530e-02 -1.419486643043786356e-01 -1.329110956953736489e+00 -2.949063228740011589e+00 -3.679009807741062676e-01 1.019657162246967674e+00 1.351008006953407392e+00 4.555739482964443754e-02 3.351335245092728621e-01 -4.455254325931203296e-01 1.733909663680902380e+00 -4.921394689464032579e-01 -4.254776249681477274e-01 -5.970694159489626784e-01 1.595233103817986497e-01 -5.323236035019164314e-01 2.618173887783003195e+00 -2.593516140928003866e-01 8.488730686658985114e-01 1.906729413892834346e+00 1.426110071033499294e+00 -4.236646884831934447e-03 1.051513158043737850e-01 -1.150975414459135981e+00 7.273585031711837789e-01 -7.690533125751571886e-01 2.367867408308315103e-01 -9.652647540665231229e-01 -1.005718521156293122e+00 -9.658480456748236992e-03 1.648184574150076548e-02 6.136800059642607552e-01 7.835188000457405932e-01 -1.016824093912390703e+00 -2.320754582578007152e+00 -1.796700860189559323e+00 7.442410246105910510e-01 -6.466963953453104264e-01 7.069085538187882545e-01 6.865210131276405781e-02 -2.917283669195858131e-01 -1.543779707329192119e+00 -5.717619646897098562e-01 1.436563966401257941e+00 1.670913324135486544e+00 9.831795933994520453e-01 7.399031235208317625e-01 2.362158473977099271e-01 -1.540066944059667320e-01 1.148800498488025817e-01 1.690788222170499733e+00 1.586055687364499589e-01 -1.323096385592151258e-01 1.050552000858681612e-02 -1.129607618345914277e+00 1.565363866198817011e-01 4.208939377309907082e-01 -8.137162233163888203e-01 1.140093370393204575e+00 1.219074949404080899e+00 -3.671093344154195970e-01 -1.209680021856843313e+00 -1.731740833346690822e+00 2.478799732196827754e-01 1.265189159032126476e+00 -6.497622537443569213e-01 1.010087470245297325e+00 3.962951084248929057e-01 -5.616850092896376045e-01 1.994660846286149924e+00 -8.009371983620291457e-01 4.622352331002918535e-01 2.165423466240661843e-01 1.649094143356767628e+00 -6.450250616106133483e-01 -6.043820004200234353e-01 3.939883505441764133e-01 -6.136484757981263138e-01 6.981870474322560138e-01 4.250520388210846656e-01 -1.192623373040725410e+00 1.439498161826821665e+00 -5.959423673384919296e-01 8.164924197116540938e-01 -9.705987550969454036e-02 3.514447586216302710e-01 1.622060926645739753e+00 -4.843214051460797420e-01 3.073837684468721729e-02 7.573928875623023860e-01 1.011761251044866361e+00 -5.056072673164464099e-02 -1.919090089843133118e+00 -7.616435422004040889e-01 2.015550295433755412e+00 -4.408057098481044100e-01 1.860919935066265296e+00 -3.961514882227508139e-01 3.213466108019198408e-01 -2.377308527149571304e+00 -1.159705281103483365e+00 1.171685983887367888e+00 9.728343871964916234e-01 6.504601977208797348e-02 1.756173328195048899e+00 2.641549517096211663e-01 9.966672546038654601e-02 -5.440507490240152899e-01 2.711204837800810230e-01 5.239682875848411525e-01 6.119085435010686025e-01 -1.264862088501035597e-01 -3.899761387711243588e-01 -7.040366500965833385e-01 -6.775441449904638924e-01 -1.276987880097357406e-02 -3.694730675661542785e-01 2.746427623071601709e-01 -1.377466485320003597e-01 5.126856676058190176e-01 -2.285444714808653466e-01 -1.694099163437548183e+00 9.824615987558299457e-01 -4.423261896305574759e-01 -8.646715387638399530e-01 5.415281727457161853e-01 5.758571775010878913e-01 -5.783049774051784997e-01 -8.863504928568803898e-01 -9.049248435445483851e-01 -8.072857927065578698e-01 3.130176576522648024e-01 5.338440600721215956e-01 1.005362355302281685e-01 -3.265298471679727310e-01 -8.830306919223900042e-02 -1.750491275226730759e+00 7.402275128261388837e-02 6.582868708474340913e-01 1.099226235150316811e+00 -1.739769768476126632e+00 -6.962246592731307082e-01 -2.032836223773559325e+00 4.084507986494385623e-01 2.191432781289724741e+00 1.419380752674044566e-01 -8.210573722130308782e-01 6.310841148721046956e-01 -3.023311361876604764e+00 -1.820131912279507880e-01 6.989188642110548688e-01 1.816038735054978925e+00 1.811937752486439956e+00 -1.094508019407048005e+00 -2.262714540124477203e-01 -1.029090809630205938e-01 6.629500645767207878e-01 -3.266704214899501801e-01 -1.165736715458561168e+00 7.583056432984104367e-01 -1.000690463413985487e+00 -7.832649987553403914e-01 -5.262426500929088258e-01 -2.333315157453204336e-01 1.099032351095157622e+00 -9.781766251210148866e-01 4.627801805254488920e-01 7.455124061772737676e-01 8.092119627827338846e-01 -8.830128284834689589e-01 9.973543467115129069e-01 6.302346021296827416e-01 -9.501714248843936561e-01 4.789458558939074240e-01 -5.364354255142930183e-01 -8.733953427424705485e-01 -9.272791553563380917e-01 1.143868539759712366e+00 -5.747586712154942878e-01 -5.156005039014619484e-01 -9.924677008875856243e-01 1.891759706878401337e+00 1.178319355871366492e+00 7.658933148015216741e-01 -1.976399864721583466e+00 -7.838844898877084244e-02 6.158335054449406432e-01 -8.672074047615210279e-01 -5.228629231924489945e-02 2.094475497376080686e-01 1.686585118781379178e+00 -1.121448529496599011e+00 4.929345662883682366e-01 6.438038253405965472e-01 -4.577485972333739661e-01 1.657954311353863341e-01 6.136130402047997867e-01 1.143038337640882141e+00 -1.160700824144171861e+00 1.105574749282875358e+00 9.969124981060953905e-01 1.701936525673211908e-01 2.967958087837695991e-01 -7.797392829711803364e-01 -1.084076178866082429e-01 2.117140621227253661e+00 5.933911932350386387e-01 -5.106748089781039113e-01 2.731638232897820040e-01 1.601729301507006653e+00 6.964475664917085806e-02 5.655844272113843552e-01 -3.772630056931444709e-01 -4.392221356440166313e-01 -8.622977297781934114e-01 -1.464615787808578373e+00 4.000476656656722918e-01 8.121900256527911921e-01 2.957724563945033580e+00 -3.170036754291030712e-01 1.125429830617712401e+00 -7.566584293346011458e-01 -2.550211222502851705e+00 -4.488492193717237844e-01 -4.182768894001225313e-01 -4.267154530784816324e-01 -2.938099829279636199e-01 -4.272419432893340141e-01 -8.661641058594169440e-01 -8.012946696711471528e-01 -3.309630853373478065e-01 4.000600368034604171e-01 7.031556603153541474e-01 1.645686464846415342e+00 2.302539813180978445e+00 6.562461346994579170e-01 -3.015726109289326162e-01 -9.795326258132766029e-01 1.342019838979651436e-01 -5.070038379232493231e-01 7.203596260833821097e-01 2.544578908644859805e+00 -2.452550866832763077e-01 -1.442600382748857379e+00 -1.181790823589603037e-02 6.702080465335984449e-01 -1.329685891013653087e+00 -1.795828637999040411e-01 -7.149293812041699336e-01 5.788002342070572848e-01 -8.152765884248051043e-01 -1.426483797830095379e-01 9.979662996966115474e-01 -1.430957785063316168e+00 -1.550968625563132530e+00 7.214339574226413809e-01 6.766496765598598584e-01 -5.159780352138461090e-01 1.512402326654419538e+00 1.945864575213720249e+00 7.600858372721038814e-01 9.653629601931962290e-01 1.845334799131960746e-01 -6.339000942526429316e-01 -1.037966338658012688e+00 -5.341255044599443336e-01 -2.919949507003578026e-01 4.431966640242198108e-01 -1.703135160114989666e-01 1.015370168027350806e+00 1.353598104583436657e-01 1.631823642198220181e+00 -8.334776794348793816e-01 -2.251848414748998106e+00 1.606202985354723722e+00 -2.162386698581691746e+00 1.191204856929892308e+00 1.494446615510453880e+00 -3.601930498923069934e-01 -1.508026330897497713e+00 6.521323172386371547e-02 2.041825076811335737e+00 -1.467905931754975635e+00 -5.406093809448015985e-01 -6.428246111546905839e-01 1.565673682774132436e+00 -1.407759330840958167e+00 -5.782341161447899225e-01 8.170251663643333107e-01 1.502611076454486660e+00 -3.672729521845291001e-01 -1.648631487460634260e+00 -1.018976266852386958e+00 2.830276534412430323e-01 -8.140612892990359839e-01 -5.038445782930931482e-01 5.756391023494555892e-01 1.267953878184810979e+00 -1.691334348686061917e+00 -6.295579864788047875e-01 -9.219595635083087659e-01 -1.111666868588335966e+00 1.577631700245345048e+00 -1.504853834180499339e+00 -1.507960723577957407e-01 2.818457320519793252e-01 7.070373204276457768e-01 1.154290265413267180e+00 -6.335805613991751795e-01 1.136200709384046492e+00 -1.239087349286157602e+00 -1.753063856198196158e+00 -9.362152659611060468e-01 1.833129027101031205e+00 -9.925283079092457328e-01 -7.354048212407008345e-01 4.438934386460234305e-01 -3.722843702751442163e-01 -1.556022721107900020e-01 -2.417747816655897164e-01 9.085187691328307225e-02 1.329478687308708551e+00 1.162144959602244620e+00 3.841297986529821906e-01 4.024197409550604454e-01 -1.919376947828914381e-01 -3.551280351644935607e+00 -1.241112846194785957e-01 4.320763201197801162e-02 -4.603932043886405090e-01 -5.770040807680675288e-01 1.206558994696702802e+00 3.448008428962665572e-01 -1.286083967659524152e+00 1.395771377086253429e+00 -1.026797222603288429e+00 1.153810939360901955e+00 -5.168364980102223560e-01 -9.227666159482349473e-01 1.628497589129158207e+00 1.079541449941306741e+00 3.756907995565675340e-01 1.120574842257511472e+00 -1.044564326668711018e+00 -2.205720684775118456e-01 -1.385709189008616171e+00 -4.880217603608035803e-01 7.263267413389070670e-01 2.313526645919441904e+00 -6.151167478682142420e-01 5.252828730735380480e-01 3.529792729605593649e-01 -2.567031587774169510e-01 -1.443380886128341034e+00 9.815082785436377577e-01 -1.129829389856445987e+00 1.005740949064728995e-01 5.921548054189315624e-02 2.028019304961046654e+00 3.803814706665111789e-01 1.208428764915764120e+00 2.329548935494121231e-01 1.258175660797547835e+00 -4.896498830670132363e-01 -1.241405472356705703e-01 9.185784316071732292e-02 2.280518877293172153e+00 3.302622702395813237e-01 2.194890905184051721e+00 -2.705431304626705613e-02 -7.761100258091855331e-01 -6.301746379948114374e-02 -7.035498357695509908e-01 -2.785596889107511479e-02 -1.374737202585108342e+00 1.315566924441250007e+00 -8.601557606797191058e-01 6.388585290101359560e-01 -1.663837040089459762e+00 3.203416159593894252e-01 3.293244617520332818e-01 -6.815300061969902234e-01 -1.889774212827078470e+00 4.199202178755834236e-01 7.946999382193085104e-01 1.514762356544830046e+00 1.914344464176921834e+00 2.557989423689358555e-01 -1.646138649688215216e-01 1.114794972129297568e+00 -1.544640412533341278e+00 1.793758495038503487e+00 1.355351773366554102e+00 -1.431477063529298599e+00 3.358650652437869533e-01 -1.134593545398289827e+00 -9.716501155128893785e-01 -3.153203809648950084e-01 -5.580939565569757038e-02 -5.688795262409909181e-01 -1.403231141580149055e+00 1.725932054993183140e+00 1.488420878500289202e-01 2.224649725191090999e-01 -1.314384684320235364e+00 -1.234180050232456249e+00 1.087034513317469253e+00 8.126034083649762430e-01 -4.570693529588858856e-02 1.936767673537644896e-01 -2.021066125009763681e+00 -8.149451547534504181e-01 -5.821365418409780723e-01 -1.275980059113395626e+00 -5.899115211188944441e-01 1.688029654226761211e+00 -6.376960120257317843e-01 -9.495620557133500617e-01 -1.546201366829549062e-01 -6.163672227982313068e-01 1.032685332543140211e+00 -8.766880380774993986e-01 4.552760722714128683e-01 1.505478610959345431e+00 -1.628644873145221883e+00 -2.705447247879849137e-01 1.105498669585516236e+00 6.000902427866964262e-01 2.183396070209853157e+00 1.839425040361960251e-01 -1.044321528180136988e-01 1.587600290281868110e-02 1.846158190860985593e-01 4.764944487238304688e-02 1.124752882830503120e+00 2.002884531105816324e-01 5.645938523289688593e-01 1.963314697473194093e+00 -2.805912784616378108e-02 1.833261806567211549e-01 7.725864036815431601e-02 3.397267648977862486e-01 -6.421542877206408706e-01 -9.895932578894413023e-01 1.212844207145652442e+00 4.914517021887431780e-01 -1.372529225671370812e+00 7.175855230264033269e-01 -2.845616534783498852e-01 1.672144400462698688e-01 -1.495677053269543810e+00 2.237671648256547741e+00 -2.514407031425357208e-02 4.683709455478695660e-01 2.493698068431847048e+00 1.331182746508222658e+00 7.686401137932863392e-01 -1.224213354068974358e+00 -1.137184198177178668e-01 1.103996766879198121e+00 1.278783731695143644e-01 6.440616867095524389e-01 1.186173829776695499e+00 -2.274766129033913009e-01 8.889471209333521529e-01 -2.530529711639556201e+00 8.631249142959699361e-01 -6.511486389585648960e-01 -1.403766807664142524e+00 -1.263166023427727547e+00 -1.076185397940411459e+00 -6.736170020766415467e-01 2.421111453821124873e-02 -1.092754771181925877e+00 5.771734324208523947e-01 1.530453456874237561e-01 7.409117989930766868e-01 5.678820438126962467e-01 -1.260509712555614170e+00 2.665362354374835041e-01 -8.606191976491611717e-01 7.533112931506891208e-01 2.256623370080916402e+00 -4.688224501229067420e-01 -1.068008672678415705e+00 -3.427864389901265074e-01 3.258528206202255806e-01 -1.061630399335819819e+00 -1.452450914449552599e-01 6.927040335473009236e-01 -1.920888813090616543e-01 -1.030262492582812106e+00 -1.723707985330900083e-01 -3.221189013380490462e-01 8.145997027828910664e-01 -1.018282836536263392e-01 -7.478472722160868225e-01 1.878271582676105611e+00 -1.128668050286462332e+00 1.323333393453519635e-01 -6.820102497387466878e-01 -8.876098718573927071e-01 -9.406171335803271694e-01 -1.106329818494224293e+00 -3.865361521666103028e-01 2.544573702229057766e+00 -1.218564440293540413e-01 -1.275896847236050125e+00 -2.035212308353938349e-01 2.206027970340828315e+00 2.009599719385709360e+00 1.134270793220085727e-01 1.521286255508890184e+00 2.385753252774542310e-01 -1.880838341850370243e+00 1.189507876438799405e+00 7.561940493688434906e-01 -1.498429936627989623e+00 -8.090135260039404974e-03 9.898405291025833552e-01 -5.474676877422105514e-01 2.905323426232908068e-01 -6.820346661793312837e-01 4.874245808799161361e-01 1.183155053198972739e+00 3.347211852659149334e-01 -1.492036353355229883e+00 -1.283303332254266405e+00 1.407857770937054775e+00 5.366363583324365027e-01 -3.702428804149347497e-01 9.331641606824689350e-02 -1.296568213336904307e+00 1.094016884149234592e+00 6.305273270675783026e-01 -1.187055523393456991e+00 7.524229458567086581e-01 1.847130748402591394e+00 2.056853119271026820e-01 1.151791285763748895e+00 -6.431565815792058549e-01 1.130645300666958120e-01 -2.021725434091879159e-01 -5.297438304410386767e-01 -2.512110052396323012e-01 1.215485704110710108e+00 2.337896887589871811e-02 -1.910733038118432203e+00 -3.653932293606559911e-01 -6.642209280723274656e-01 1.135010789761208727e+00 9.881047407922457504e-01 -1.085571883763363221e+00 1.422511682272754374e+00 1.103267991542483895e+00 5.478496159539862909e-01 3.848674384304919815e-01 1.061992839640302444e+00 7.683694105708150923e-01 -7.089684199482093607e-01 2.848710834779143997e-01 3.851535533610290218e-01 5.298336362271575117e-01 -1.541021666211056518e+00 -6.121358550380079366e-01 -5.766908057406388011e-01 1.318795596509810375e+00 7.623533465383487417e-01 -4.748670309430501613e-01 -5.319679553325837862e-01 -5.681964869404956264e-01 -1.118076187124511067e+00 -5.675292022175579820e-01 -5.009628840349593659e-01 3.415979215119589463e-01 -1.917766118275415765e-01 1.675965144640259308e-01 -7.187567588524409468e-01 2.305521145453772736e+00 5.534784978542443001e-01 -1.488142488621461590e+00 -7.632989389235060873e-01 1.359814292026998883e+00 5.369942944075322133e-01 1.120375070697404274e+00 4.963414323430290209e-01 2.581312941893712409e+00 1.408786143744398534e-01 3.878591966063245633e-01 2.246547055862325726e-01 -5.400810872549984820e-01 -4.238125227794150018e-01 -1.920733970118624900e-01 8.179779885078386492e-01 1.695177267182369496e-01 8.520534912984559783e-01 7.986259758225482397e-01 4.000844998249672990e-01 -6.868348318999706326e-01 3.831317737168781212e-01 -1.530943831715204428e+00 -8.062296504487315163e-01 -1.960777195934367556e-01 -6.068799751012174393e-02 4.693392165675174810e-01 -2.644971087331996706e+00 3.448958197594974018e-01 -1.055527078882067205e+00 7.735601369309624831e-01 -2.912295124209683950e-01 -1.540711997427710145e+00 2.541254924223487865e+00 2.771989295673656928e-01 2.247952926481107949e-01 8.882199743296921302e-01 1.341678317891021432e+00 -8.601223516261924384e-01 5.760594517688244487e-01 8.809885775519133988e-01 -1.457542669071371089e+00 -8.631656582328727234e-01 -1.094894489425821904e+00 -1.104948249696493301e+00 5.402611063465050378e-01 1.914949316846992211e+00 1.698835628214160121e+00 1.574545596580903206e+00 5.471192749030175939e-01 -1.863027470745320269e+00 -1.336580445017024221e+00 -1.377085431596526854e+00 -5.249223219072569613e-01 -6.104753236401155858e-01 1.250045793701124452e+00 -1.253790206923136030e-01 2.326873600282583165e+00 -5.934054910804942295e-02 -1.761602585789568076e+00 1.157537752927573438e+00 -7.988100543539337073e-01 5.561614828389194187e-01 -9.722525617926469632e-01 -1.218731812041659257e+00 8.459850846444074701e-01 8.724727369866783766e-01 -6.814428509618016827e-01 1.590584757023881579e+00 2.083813694286572593e-01 2.859272177442883645e-01 1.100049949186460374e+00 7.919743578151523522e-01 3.714463270518892357e-01 1.537550619284983267e+00 1.117257487769671015e-01 -1.147460488587615179e+00 -9.389490206548166684e-01 1.814933763892488394e-01 -1.216893238638476094e+00 -1.966353688951003598e-01 -1.381351558678004743e+00 6.779770153849759007e-01 1.537596299251704268e+00 -6.373188610943371080e-01 1.834984464900624168e-01 9.564561565312579283e-02 -1.361195890370274497e-01 2.645284869059951749e-01 -3.071677167973601019e-01 4.660684774524236351e-01 8.589737913839965433e-01 -6.784205636573041598e-02 -1.219791437404819101e+00 4.682744047456340875e-01 -2.810225783087648144e-01 3.501677558543624391e-01 8.219322811398455109e-01 4.846647460358412540e-01 -3.077827530952013668e-01 -7.546974602096931939e-01 7.823543302159858825e-01 8.547639126674733134e-01 -1.762611248522416574e+00 -5.104957147627984249e-01 2.747074289464945251e-01 -1.691894056664612067e-01 -2.228672428613022838e+00 1.797435322831200777e+00 2.475564870812476184e-02 1.590420336665574919e+00 -5.522950285425217709e-01 -1.344959827955122256e+00 -2.689528958934634950e-01 9.986192228127277470e-01 -9.309015768721092821e-01 8.474107237442889129e-02 8.042301704273918661e-02 -4.639976701676465365e-01 1.516724266147569500e+00 1.902581974187164127e-01 8.941098439647521268e-01 1.896677071935134684e+00 1.940437982191779653e+00 2.524866427543299551e-03 -5.878682986230177043e-01 -4.279521988291463130e-01 -6.223877631672103394e-01 1.560597319726677590e-01 4.487372512225702992e-01 6.169678940905773956e-01 -2.036038824725988849e+00 -1.519854115436005404e-01 1.175367101916397816e+00 -2.483959811700860776e+00 -1.366806447262786550e+00 -1.248969799891712917e-01 -1.827575063101758573e-02 1.257722889005878253e+00 -7.848056432761315593e-01 -1.698366483362565793e+00 -3.476753896987079262e-01 5.345326168667453581e-01 4.369354910337364117e-01 -1.143618935910451606e+00 1.724223143658628055e-01 -6.480092370327763529e-01 -4.138658372688552856e-01 1.652315859499395412e+00 1.154596812775573911e+00 1.065302904654467753e+00 8.883939549295369886e-01 1.331546169375296795e+00 -2.690758650527870222e-01 -1.598895526073016438e-01 7.647815620976103901e-01 1.109853998790677254e+00 1.600024309719533910e+00 7.947265073983155181e-01 -4.889970200835998537e-01 1.991743132722352538e-01 -5.912706260534330571e-01 -6.554570949045204209e-01 -3.249129613612500855e-01 -2.395303195997801893e-01 -1.495191593595410762e+00 2.063544665931265065e+00 9.968983509264384146e-01 -1.579177721687128055e-01 7.951854435475574912e-01 -6.212435765321108194e-01 -3.214438962785472476e-01 6.183498550549177963e-01 -1.721097038425469794e-01 -5.792206334624901976e-01 -6.908394347860020712e-01 -2.611541427721313369e-01 -4.177478404677376078e-01 1.727858994903576084e-01 1.162372624467436916e-01 -1.170890650272035538e+00 2.317712565557417809e-02 1.628064328982949061e+00 -1.870477639191734376e-01 -4.619020052619070560e-01 9.080916044998714465e-02 1.591427047840270559e+00 -2.103907634152459405e+00 -1.024188265851153412e+00 -7.765189657855356975e-01 -8.488673488425138025e-01 -6.877484895072694115e-02 2.801111240216102583e-01 1.545199352864415010e+00 -2.309206949716637425e+00 -7.489341877160298443e-03 -7.333111088413539758e-01 1.510684568134801120e+00 -1.098713252821734931e+00 2.761222582009794091e-01 8.040580307578601982e-01 -6.070709094852438925e-02 -2.276881023617084165e-01 9.201056851192551678e-01 -3.814936751549635185e-01 6.315470452563082260e-01 7.628323015720468447e-01 -1.505010084229779777e+00 6.844580539263018792e-01 -1.443057347220931375e+00 8.562375693709231225e-03 -8.977843009747933367e-01 1.391801747265576095e-01 -1.428525042849121851e+00 -6.438352866526115825e-01 8.743616993606214693e-01 7.399570997600418698e-01 4.862842373930749140e-01 -9.810260287638356003e-01 -4.307416481814813070e-01 3.415954463732677193e-01 9.833344184260971454e-01 -1.857130931822321973e-01 2.825927525090833614e-02 5.296826791931295159e-02 7.050835623588317391e-01 3.477181011271783251e-01 1.071484676884209231e+00 9.013025404831448428e-02 -1.812593277237899203e+00 4.256521511320911499e-01 1.010673737148476414e+00 6.924564998437043872e-01 7.744143694100904529e-01 1.551563369818091731e+00 1.133470275335557220e+00 5.063116640376259525e-01 1.523125992956485986e+00 2.100365441119059540e+00 -9.149978886998619831e-01 3.203050948149985810e-01 3.502138662697389382e-01 -2.452144064647963972e+00 9.742880639931290887e-02 -8.195103439656726829e-01 -3.745728198345252280e-02 8.931418997560348627e-01 -3.188166567764691428e-01 -4.110929551790249437e-01 -1.271384334620811574e+00 -1.181458694053452607e+00 2.778941225963410533e-01 -1.610375886983022697e+00 -4.634603355078973919e-01 -1.854857485923140814e+00 1.022036220844003918e+00 2.997610364086974455e-01 9.477101298393566520e-01 -3.811513438144525368e-01 1.435252882634902027e+00 -1.149937769254807840e+00 3.366207416553690379e-01 -1.142465220566720729e+00 -1.114790498961566040e-01 5.338405339285913209e-01 -2.940194487142471225e-01 1.302159782406369537e+00 9.663873381049424838e-01 3.074026636311953387e-01 2.957465618219586867e-01 1.450652972973168531e+00 -1.767423256685495936e+00 7.528221994290527075e-01 1.222327873160942380e+00 -1.299714447748891333e+00 1.235345516968269913e-01 2.267020555395774295e+00 4.179402714930677831e-01 -1.884736502324127816e+00 4.109101800426499529e-01 9.190611584393252320e-01 -8.067685896633093323e-01 -3.165990377183068860e-01 5.057579069163650187e-01 7.997752052972831316e-02 4.415382753970196195e-01 -1.779333138109301382e+00 1.354901535705266724e+00 9.518829282018979043e-01 -3.755771138752731497e-01 -9.252337193041542118e-01 1.186996116683794178e-01 -1.222811712635846343e-01 6.584947588197690438e-01 -1.060512595447519191e+00 1.325300987557663346e+00 1.028528816107113331e+00 3.134493269083089007e-01 4.479458552768489366e-01 1.150866259170282957e+00 -5.363371571070684185e-01 3.149584079363562661e-01 -4.666765558372288902e-01 -1.159045172308833249e-01 1.450670036800823626e+00 1.671498967594931218e+00 1.232619284410088195e-01 -2.233010214485689815e+00 -8.237903984133052582e-01 1.326539330497175539e+00 -3.315621718949638974e-01 1.381000275281184964e+00 -9.117848720717164346e-01 -1.672357160595928427e+00 6.747443897056556450e-01 7.767036719402303779e-01 8.357102178898376810e-01 2.709049688729959771e-01 -1.132848749323284165e+00 4.201792628376559424e-01 3.454765512901060154e-01 1.982729992087695514e+00 -5.731771902976483535e-01 4.103300739947847164e-01 1.656649608324135992e+00 1.108395010016737015e+00 -1.859288112115205394e+00 1.759447223339324351e-01 1.466835695840987164e+00 -1.766295214098510258e-01 1.646097301706014870e-01 1.105397020337938851e+00 3.293400253546097667e-01 -7.387967963405599470e-01 6.768578572762763423e-01 -1.183465852174903521e+00 3.912496946853946111e-01 -2.598652156915289169e+00 1.055769729642052901e-01 -2.471598257116310204e+00 9.972449674746503012e-01 -1.665701618455436517e+00 5.936147582459962990e-01 3.768722554332714081e-01 -1.033594771018354896e-01 -1.511716901229850640e-01 -1.327968782083667643e+00 -3.362364027008129530e-01 -6.211995600732576062e-01 -5.272124645598369463e-01 1.196557285205918530e+00 -6.771835553433758204e-01 -1.017004930573482069e+00 -1.207266168110593174e+00 1.466122825427826015e+00 5.737650938353752172e-01 -1.022660354367241453e+00 1.156678680101985712e+00 1.361754232623493710e+00 -1.157860650348674580e+00 2.956656412045096105e-01 -8.638451083397927777e-01 9.784132564580282354e-01 -1.068366487119727370e+00 1.552287875169491294e+00 -1.230463334716992208e+00 -1.041261634428836347e+00 7.546358208245326216e-01 -9.550683148370889830e-01 -8.233322560111074884e-01 -1.043322779788767862e+00 8.582201600412591169e-01 1.591837627236460939e+00 -1.225170442618092270e+00 1.088472754371917928e+00 -2.133021810598520585e+00 -2.039610521095144957e+00 1.240618081175526077e+00 1.133429851247049897e-01 -4.541448752215838935e-02 7.871800915915029562e-03 -8.434015428479589849e-01 -8.302284359562959182e-01 -5.029616169015325156e-01 -9.372374734131220242e-01 -1.851916784741762800e+00 -1.260007617926978685e-01 -7.250357081326921915e-02 -2.294776243889761425e+00 -9.965095327362937239e-01 -6.310590484359986096e-02 3.153532559693795201e-01 1.050227500103835115e-01 -2.101171861436027521e-01 -2.936825842993915359e-01 7.087048391924292146e-01 1.672234404638532013e+00 -1.162424133247541569e+00 2.686847819454525263e-02 1.095161294565710985e+00 -1.441179456623187916e+00 -6.495487486567914914e-02 -8.189100568141340908e-01 4.465999033108126182e-01 1.261397680225941897e+00 -7.192164425261625693e-01 -1.283608399804576083e-01 -7.747360711054381011e-02 -1.883378325395410058e-01 3.207220372342725612e-01 3.178643940987747052e-01 -6.967465630012725786e-01 1.869085976221085965e-01 -1.952362561468374391e+00 -1.041419535411110653e+00 5.089446668315805722e-01 1.819158646187219175e-01 -2.005544631069723638e-01 -2.588844186947406589e-01 -5.093387372383761935e-01 7.385973916633545855e-01 5.534151982492524491e-01 2.256316983064798887e+00 5.748737308696859616e-01 8.719053879714802058e-01 8.121903857281761452e-01 -1.016661860910675896e+00 3.205217472862970096e-02 1.971076973903007901e-01 -1.617139945539617651e-01 2.443731165654355664e+00 -4.006029730181430715e-01 -2.312898567556525564e-01 -5.416327484698849615e-01 -2.334767394294677167e+00 1.913253167336264882e-01 -6.430635680044944902e-01 6.391167925101808311e-01 7.828683366423051793e-02 7.671268073618366934e-01 -7.291408239980490258e-01 3.763780285708848150e-02 1.451158410237118890e-01 5.115984949760792322e-01 -3.389107257963468900e+00 -3.999957934147801986e-01 -1.785087523627277184e+00 -7.297122306431225169e-01 9.659397134771178228e-01 -6.238617542633676516e-01 2.544002485278262435e-02 1.210901067507719864e+00 -1.460779190083098811e-01 6.151862124251433750e-01 4.693487553441507143e-01 8.508665282249108230e-01 -2.003274692971518944e-01 1.678725471948794734e+00 -7.225845867126146072e-01 1.432694069248301449e+00 -5.896361253078387099e-01 -7.895543967107299110e-01 -5.399384124619360792e-01 -2.986770145333437210e-01 -4.360732311572604880e-01 -1.537786425664602330e-01 -1.216362394201708330e+00 1.820606286792506134e+00 -1.420605731819040374e+00 -5.981000279048053203e-01 4.707036032654812741e-01 -1.018382901199389901e+00 5.581983603438147590e-01 -2.902047602598952114e+00 4.629361477692875981e-01 7.799716908418261041e-02 1.180431257347328344e+00 -1.375289509414745037e+00 -6.190030739830434392e-01 -5.352638974833741070e-01 -4.855249490929884337e-01 1.563654141484699611e+00 8.506161150047577557e-01 1.284283988352976358e-01 -1.254968251393125289e+00 2.213863237321142208e+00 -5.894727579322314170e-01 -3.455543368575687557e-01 1.357171191175841951e+00 2.208403373073324349e+00 -1.031671274425340235e+00 7.574405583977686929e-01 -4.277231020554759233e-01 6.206241645315269118e-01 6.756800470652285506e-01 4.497363835925839437e-01 4.083981391046164616e-02 -1.286470505569451195e+00 -7.645444422578770993e-01 -7.976457299720648431e-01 4.553108844003384559e-01 1.159912749937965087e-01 6.534613014236421158e-01 -1.343552602278536012e+00 6.951294672585575096e-01 1.895132802177683873e+00 -1.391672947047023490e+00 1.820535134733310079e+00 1.393841869743134287e+00 1.781174341828890118e+00 4.221410403334868167e-01 -2.182408335094010443e+00 -1.327120802705039848e+00 -6.704470745663426712e-01 -6.304344411798908920e-01 -9.263778360292742597e-01 2.231684348042524135e-01 1.236565253701683131e+00 8.354927616404731472e-01 1.425569843496077516e+00 1.050700400464974038e+00 -2.089184897568847066e-01 -1.845446082406984933e+00 4.779311108362677141e-01 7.254764058741126620e-01 -1.026179347268113329e+00 -1.370120653192190785e+00 2.468782553556294057e-01 -1.667430221259129208e+00 1.356727702878625375e-01 -2.516400554257598454e-01 4.678919169361141495e-01 -3.706999904714401439e-01 5.569038423547901795e-01 1.060062884837420331e-02 2.418001377950425579e-01 -8.885257347057459731e-02 2.879192709956841512e-01 -7.949640540978070158e-01 -4.741123117824109223e-01 -2.384984468181776396e-01 1.210028504705964236e+00 -5.171389767333436360e-01 -4.379173375807310364e-01 -6.427404198636884614e-01 -1.247344057049151189e+00 -6.089448941718443864e-01 1.384608393842997887e-01 -3.247343729262997525e-01 -8.538198556622864643e-01 -4.216545148164594914e-01 3.516943554227394686e-01 -2.478630418529215451e-01 -6.940735730379055113e-01 -6.417435916538617446e-01 -8.562704987938631884e-01 6.064507518429009814e-01 2.470510568257462680e-01 -3.151633388429858074e-01 1.918904796153561243e+00 3.643831517011681537e-02 1.751431318420908934e+00 -7.486430139956580243e-01 7.359737114278415149e-01 1.629008458542009263e+00 -1.404156734488743119e+00 4.504253271929740954e-02 -5.690388040320026874e-01 -1.087304365087026631e-01 7.945813659161213849e-01 1.252859003134050297e-01 -2.141593352284438256e-01 2.291342588409659153e-01 2.799150883536437040e-01 -2.230751512849250329e+00 -7.286776750529074809e-01 -5.467158458726691928e-01 -3.583715489426478884e-01 -2.446428742671557799e-01 4.302385801020426337e-01 -1.250066761019201556e+00 6.268617875333285516e-01 5.159120761750237705e-01 5.047660638318505200e-01 -3.256848458769151522e-01 -1.478440557429442498e-02 -5.119467419924385032e-01 -5.207723990997654706e-01 5.338089369723190147e-01 -7.193923048210436322e-02 1.179573931349900739e+00 2.947520668543197053e-01 -9.039401100984603143e-01 1.233931938199984257e+00 5.989737291335867075e-01 1.352817709921332767e+00 4.160115559695866105e-01 5.016137735778584128e-01 -4.270287651453228972e-01 1.184334544510413645e+00 6.914124603232360000e-01 -5.949231846346357822e-01 8.105473886658856597e-02 2.102659175380195311e+00 3.737912177548661230e-01 -5.139749141782944397e-01 7.767447837810361744e-01 -1.016796882929893897e+00 2.433048446579956781e-01 -3.521512471508387310e-01 -8.799414695234182571e-02 1.070883576697344158e-01 -6.804046119923105040e-01 -1.953355109952946256e+00 -2.555688216098125354e-01 -6.654295656870964915e-02 -8.850289395844549434e-01 7.618697717129299107e-01 -1.171534190088644421e-02 -2.061059172580115728e+00 2.559800285402844544e-01 -1.382846690093358921e+00 1.049189955142686204e+00 1.327334426686504143e+00 -6.144918370635457094e-01 1.287532645866278358e+00 1.485633831216335743e+00 5.783984807282092078e-01 -8.879983986540578300e-01 -2.725207930538561807e-01 1.371999924466975829e+00 -1.903855556917971245e-02 -9.623761772018210037e-01 -1.058260680907615159e+00 8.252179121757571290e-01 2.212535606959829426e+00 -3.098550359167343560e-01 1.257818183388099920e+00 -3.188950253195435569e-02 -6.317208826286244694e-01 9.505539406692092852e-01 -1.426589449849231528e+00 1.508501072251035247e+00 -5.057761839779743029e-01 -3.326838235507384445e-01 2.004832997167080411e+00 -2.202642846662777654e+00 -6.365626982358699726e-01 4.526812198302879731e-01 -4.152127678894829699e-01 -1.010193122669377885e+00 -3.358805035781123882e-01 2.127720692760258547e+00 7.507888449126446373e-01 1.244896891020234042e+00 5.784656565772932496e-02 6.696774854264022636e-01 -1.400690296351874364e+00 1.373495949848636821e-01 7.908842616075819620e-01 1.612648735205186867e-01 3.669700899811952355e-01 1.620559318003344407e+00 1.617520718139087599e+00 3.735662714948089214e-01 9.776925134186026378e-01 -1.518655892652835293e+00 1.499706403383707087e-01 -1.080266523683613311e+00 9.738716628513660600e-01 -1.133650952050124922e-01 5.694592088778309691e-01 -1.179922115019741147e-01 9.904014942206350314e-02 8.777890911007325547e-01 -1.135440874021916624e+00 -1.956991252672709569e-01 4.590017475317044182e-01 8.468945889159905649e-01 -9.913519935655705773e-01 1.586768032931905603e+00 -1.676233498563760138e+00 1.650988815777251484e-01 1.755710784797008595e+00 -3.074091055474048595e-01 -7.719152605518951882e-01 -8.270716926983584516e-01 4.272497542186151631e-02 -1.058853762744642824e+00 2.072801721397349084e+00 6.668788356353212432e-01 1.325897275218199667e+00 1.275883855909003994e+00 -1.588563276024664184e+00 1.047246294046983772e+00 -5.445976988119587414e-01 -8.613838118767862539e-01 -1.425737159378537289e+00 3.696822279828386182e-01 -5.003762688514781232e-01 1.139093633712847442e+00 -1.521673321613927321e+00 -1.590530960704389152e+00 -9.211676306646490175e-01 6.725137558672138471e-01 1.561075480431212414e-01 8.435962985257040581e-01 3.954379644351807555e-01 -1.414962464164237987e+00 -1.331414489061762962e+00 6.564332115622385500e-01 1.171214324535457596e+00 -1.347520761012838797e+00 -3.430911681371516253e-01 -2.585765591877648095e+00 -2.388402884378713897e-01 -9.465615176027282196e-01 -2.150449933626772392e-01 1.544987025434883865e+00 -1.068590495689997866e+00 2.891400191765011729e-01 -7.398814631391812391e-01 1.744321776229639909e+00 4.735852590161543918e-01 1.278421601519300843e+00 -1.442893128728337304e+00 -7.239454489901135936e-01 1.359205038057357817e-01 -4.057158876615854504e-02 6.013856119335728723e-01 -2.161272908605392562e+00 1.232018844955667713e+00 -1.845816673687673770e+00 -6.039480232014766692e-01 1.325024399231144789e+00 8.851876015455432123e-01 1.037933564212137227e+00 -1.014691007967746916e+00 -1.384446733798741169e+00 3.419406240833619548e-01 2.077687204306594371e+00 -6.891766043767832972e-01 -8.346256291472393674e-01 2.063776653952244189e+00 1.481215355857464999e+00 -2.343765388487291546e+00 1.356149287372635071e+00 1.537326361854289836e-01 -3.379739944686775965e-01 -7.016688632826008076e-01 -2.385298720930541239e-01 -3.650144644551578388e-01 1.901936945306546001e+00 1.418089416367336764e+00 -6.384332838413764311e-01 5.809087678366449126e-01 1.820451799324466435e+00 -5.978967553136628199e-01 1.473437859029235186e+00 -1.111832599279798162e+00 -2.519260131280878223e-01 -4.736469639482546005e-03 9.329001366014122443e-01 -7.065045487530384749e-01 4.803137915982959583e-01 -7.544217056273696542e-01 -1.056352473974677908e+00 -2.323639933474953012e-01 -6.984190219709172087e-01 -6.909050440967614559e-01 1.239131604376667029e-01 2.297768987893689385e-01 4.485736180781267901e-01 1.112680864207838960e+00 -2.118062995196871245e+00 6.429312688134316556e-01 -7.822542803362612096e-01 -1.042673441786377830e-01 -9.864695439365069873e-01 3.357466061527212275e-01 -1.105723709027923940e+00 1.553237381553011831e+00 -1.157643671106071581e+00 5.939434978037048951e-02 7.753161321340641399e-01 -8.146118460885261314e-02 -2.631095430251256806e-01 9.298689277601499548e-01 -4.315781290749368115e-01 1.771504008792921248e-01 1.305540481927774055e+00 3.926296694966112111e-01 -1.591531234034214703e+00 1.731897823443164786e+00 8.130658696946658770e-01 -8.564041985020485193e-01 1.606800003840757496e+00 -3.494203129541911257e-01 -1.123213132972877171e+00 -1.297394136632885886e-01 -1.638874655761553278e-01 -1.757839215335754435e-01 9.254078361743700576e-01 -4.344527932650109614e-01 -5.626309741657458119e-01 4.815659910211460004e-01 1.011620139521542283e+00 1.194192854275799576e+00 -8.602311010381742395e-01 -4.452888263773430166e-01 -5.233874912831332216e-01 -8.920501295277978304e-01 -1.033141487338604447e+00 -1.431500987204336939e+00 -6.513510653410051754e-01 -3.076701101599788601e-01 9.568647448138172251e-01 1.108507284370305601e-01 -1.176369708980290647e-02 -1.203082849997126447e+00 4.336549205848421740e-01 -1.142402237687551864e-01 -1.744857419814968003e+00 1.716241803789411158e+00 -4.855201047081781907e-01 1.032277081651051143e+00 1.827228220260873170e+00 -1.356603873229080826e+00 1.717816483901568603e+00 1.544653537601992976e+00 1.140908954103697415e+00 8.466143817633786650e-01 -4.002770177795821893e-01 -2.618776196698135994e-01 -3.099231542402005601e-01 -5.735206209655735465e-01 9.000249362453366375e-01 -1.442469092834764766e+00 1.234570960783374138e+00 -1.042499053802519615e+00 8.083210414276249534e-01 -2.046299886313061034e+00 8.072885268124544433e-01 1.279060774280117441e+00 -4.289552346712796616e-01 6.100209755500712872e-02 -1.740664590445438753e+00 1.343184690770261591e+00 -5.002349557296942306e-01 -3.365869159352735673e-01 8.708266887761606512e-01 -9.212805131051384766e-01 -1.122702611119067218e+00 -8.238880642479284866e-01 -8.784312109985887851e-01 -1.521429773049517875e+00 -4.693114940458554263e-01 -8.600382226817372411e-01 1.842381518480578073e-01 -3.660006325593372911e-01 -1.473777987617130414e+00 6.735799203435313132e-01 5.720547671518475541e-01 -1.224922142898487332e+00 7.561237462065154014e-02 4.833572240330314407e-01 1.318307790418652044e-02 -7.804962340704486579e-01 2.068885425167244496e-01 1.036331409674103421e+00 -1.937889297233331976e-01 1.497639366897801083e-01 8.969269590197378461e-01 1.339484115517008966e-01 -1.075911850357937682e+00 1.561073966216145747e-01 -1.261166783527879254e+00 6.565488534673208365e-01 -6.584316725333289044e-02 6.573746910273894350e-01 1.260509323491853850e+00 -1.428524442937683547e+00 1.133733072435772371e+00 -5.213792677104030909e-02 1.037230995231447350e+00 -2.441940676322311432e-01 -1.226957390648382301e-01 6.017278293917204257e-01 -2.851737945105695671e-01 -5.337831577399130278e-01 -5.682356292704809214e-02 -4.619134308128235999e-01 7.771539491337197125e-01 7.204060549684507819e-01 1.023818866311167364e+00 5.432288457475865640e-01 -8.127500568322968411e-01 4.984962957426590235e-01 -2.170469769908077717e-01 1.966957426414377430e+00 -1.676001301862599657e+00 -2.016863280352423349e+00 1.163884776758078887e+00 -3.996905646753354802e-01 4.559476850798726000e-01 5.797059575656017261e-01 1.409531127842442721e+00 7.101321230108480209e-02 -2.062045733938913106e+00 -6.397502352542649984e-02 3.258297639425425940e-01 5.227962417443140879e-03 -5.967098603186008487e-01 -1.070264224192728264e+00 -7.654918856558355911e-01 6.429755396710782334e-01 2.226052158261170089e+00 -1.591118784866559777e+00 -5.876653814278590682e-01 8.460197268385206693e-01 6.704799034506130351e-01 -1.164395731340435169e-01 1.993236439699879736e-01 7.743496847901080171e-01 -1.830396577247380918e+00 -5.262967017655669766e-01 -1.892025857365941199e+00 6.940234909114281203e-01 -4.895381895710170794e-01 6.249547290183022907e-01 6.578684498947737214e-02 3.034898660411552984e-01 6.755403090806200161e-01 5.241144153571634101e-01 7.927369685960397039e-01 3.989735056279943293e-01 4.281114794342003038e-01 8.316955879958335407e-01 1.070578514646803203e+00 7.900113448127534799e-01 -6.589576592907629982e-01 -9.759015198575603234e-02 -1.488718917383841323e+00 1.139167202870164708e+00 -8.738355576280408821e-01 -1.467271731345307417e+00 -6.097702003253401282e-01 -1.155230181287872471e+00 -8.614011107225510999e-01 3.654377194296256071e-01 8.478895228319816013e-01 2.048005595887874564e-01 4.519802047909521336e-01 2.606678024826036277e-01 -2.568490595701658497e-01 -2.362919031520433144e+00 4.284545271775375141e-01 -2.868419605451423895e-02 3.958608047383643247e-01 2.088819456592923007e+00 -1.570308574317225592e+00 -9.543641507854143669e-01 -1.619799248629454791e+00 8.037843681804820450e-01 1.590611407427205526e+00 7.471880773161013733e-01 -2.119695165152446215e-01 -6.328081195981919427e-01 9.381494319032808449e-02 -2.478094726337061737e-01 8.467453777561221306e-01 5.997562126481832678e-02 1.100759157899799057e+00 7.702181325455438321e-01 3.600722495949424951e-01 -5.139197690932755247e-01 1.436860639574821574e+00 -2.078363062895974556e-01 -1.825356557860031925e+00 -4.384290352570931470e-01 2.897294747265267145e-01 -5.713280083096760054e-01 -1.122681572942528572e+00 2.016844860162815556e-01 -2.934922599905260832e-01 8.712220142816456958e-02 1.478634875241455537e+00 2.045035191921319162e-01 -4.286782152284028258e-01 1.091212021809735866e+00 -5.970008080467231748e-01 -8.430993621214761813e-01 5.769131463924442871e-01 4.997410141246111902e-03 -5.902789985076646317e-01 1.775340369396577023e+00 4.876037105765917978e-01 3.067853412079022402e-01 4.322811211073103732e-01 1.928469148212369477e+00 -3.741743480741837602e-01 -2.129868710696942280e+00 -2.019472533983362794e+00 1.791817682303135539e+00 1.533167630634292511e+00 7.119160919301557033e-01 1.728357681009844438e-01 2.969217439409217452e-01 -1.414245060323273018e+00 1.967693240158754076e-01 -9.788041896767266659e-01 5.046216425121854421e-01 -3.407383563965542539e-01 1.464847929492617551e+00 1.473122565074989732e+00 5.121052035421053139e-01 8.220688394660586873e-01 7.264182593231347518e-01 -7.336293034124942158e-01 1.025961631176933175e-01 -2.043958411859058966e-01 1.612706710127407517e+00 -1.187585734338778121e+00 -1.307149628483443848e-01 8.081413746283752086e-01 3.537155151199506964e-01 -7.187349354366588949e-01 -8.854763958368151722e-02 6.999969829429026902e-01 1.656792141269595398e+00 1.445163140426798165e+00 -5.854361416655616823e-01 -7.930853201084222537e-01 2.080245911119192326e-01 -6.002911474420877802e-01 -8.470671240593610207e-01 2.885669576865917962e-01 1.625045850727734109e+00 6.482386241150832618e-01 -5.188234937247170331e-01 7.747312906849190828e-01 -5.953175957440660637e-01 -3.690231845602665040e-01 5.860296092601631479e-02 -9.559154936639502331e-01 7.983392989384737737e-01 -1.480232617848755705e+00 8.486937448528133476e-01 -1.767118759966253227e+00 -4.282892706227552915e-01 -1.784881439864435704e+00 -8.247752890642197077e-01 -2.434011779598545200e+00 -1.273670256596645955e-01 -1.564262917970141054e+00 4.856125143599054339e-01 5.972930064448381815e-01 4.448188382321780487e-01 -4.798278380991430683e-03 5.769904061694536290e-02 -8.975415610359465113e-01 -7.413247383931790280e-01 -9.790854469499555846e-01 -1.142887086449001943e+00 1.264589017778027014e+00 5.087996002833217180e-01 -6.865592853075289659e-01 1.205651087069071759e+00 1.496187264927405502e-01 -1.175768362199118622e+00 -1.075456819716336804e-01 -1.131954145355176244e-01 -1.059188237990109860e+00 -3.390158886960121243e-01 -1.693820256372071897e+00 -3.301127840058133978e-01 -5.509087331309858726e-01 6.675113258409384742e-02 8.282654212202051891e-01 -3.379230818222975774e-01 1.315321736519160289e+00 1.914834414032704490e-01 2.310796141721166652e+00 1.389718275225381439e-01 -1.166840504106525511e+00 2.494057603279146995e-01 3.791412215875538116e-01 3.832844856156542024e-01 -9.372830216747227716e-01 2.850940827803258415e+00 1.424883063883960022e+00 -3.208412579774895246e-01 -2.281225960463860447e-01 -3.806059341360545911e-01 1.008176208976262922e+00 -3.294747852945360544e-01 -2.307308774688759945e-01 2.271661879576773180e-01 -1.140409570381545112e+00 4.747589660558059199e-01 5.859054253696136527e-01 5.659898087153262258e-01 -1.191104651798215786e+00 1.508443591393384020e+00 1.809385932934176822e+00 1.394561197232514482e-01 8.313495265380368426e-01 3.542028277123241420e-01 -9.876567806214904266e-01 3.819705349117539783e-01 -3.711730286092868036e-02 1.877111363037304859e+00 7.662079829982345602e-01 5.871855094219857046e-02 1.304813784777204555e-01 -2.618638470625693770e-01 -6.152763130875141817e-01 -6.725655057344686050e-01 1.578323700169681765e-01 -1.646775215731218101e+00 4.532744964394696922e-03 3.833624716775207442e-01 -1.700996265468649904e+00 -2.690618335129645544e+00 1.136673137833987129e-01 1.222150764930232336e+00 -3.939738070250825008e-01 7.935214912299136669e-01 -8.433065598282041275e-01 -2.231864525354867457e+00 -2.030109885515076318e+00 -4.806815745392641892e-01 2.716979549998895793e-01 1.785707856857761122e+00 -1.214077021734992767e+00 -1.224064786087774248e+00 -1.581397348366050171e+00 3.007680919113537299e-01 1.595643695376739668e+00 1.414112138778097050e+00 6.949445933809025311e-01 3.834720342201305421e-01 -8.010226896474762492e-01 2.806706874483479996e-01 -9.449788956114207883e-01 -2.096178919832329401e-01 4.987039251290420472e-01 -3.400220730676639103e-01 2.614859959587414462e-01 -2.973400560998987197e-01 3.753101595150555303e-01 -7.488562802829946685e-01 -1.826175652744743971e-01 -7.768700926807946550e-01 2.347249263807731356e-01 7.458642448451705542e-01 -1.068598086123377255e+00 -9.576962284427140704e-01 -4.926301513776570884e-01 -7.102810015788049158e-01 -1.351863780980702812e+00 -2.025210340610103799e-01 -1.597968169915585657e+00 6.927606931819699776e-01 -9.173213606182095692e-01 -6.837578327054747440e-01 -7.609204928185180350e-01 -2.780591433725582151e-01 -1.673045266262268294e-01 7.740007065493742511e-01 1.246937486113422588e+00 -4.485151956890888192e-01 -1.185642368101953226e+00 -5.043687398394328808e-02 -1.165098848189597414e+00 1.645105470516949886e+00 -5.873423113566649256e-01 9.370009171285332839e-01 -7.333309600642597958e-01 4.607089073760459730e-01 1.239399412447742765e+00 1.989990284303316537e-01 -4.605320363918311011e-01 1.146428972750343611e+00 9.001374582000837288e-01 7.304455777983259734e-01 -8.186350473939717487e-01 -1.782017613283705115e+00 4.133219967752438939e-01 -5.832706409746668541e-01 2.030979983036323155e-01 5.846699580265583007e-01 -4.175729985502583674e-01 1.375311779296718662e+00 5.123375493446775675e-01 -1.280322797851851657e+00 1.092381843438723799e+00 1.011881001102791888e+00 2.384345098402392171e+00 -1.416666560838096167e+00 3.746870103358952431e-01 -1.775908713515088611e-01 3.409842762885937906e-01 -6.296017764903910630e-01 1.428663088003784276e+00 -9.792668641219277603e-01 9.555105984414828946e-01 2.816786487429486119e+00 1.616252365377227163e+00 4.605399852592408916e-01 6.926278032919699346e-01 -5.648599520433658094e-01 -6.488756800108600453e-01 1.971695700927488665e-02 6.663937355611837532e-01 8.931495335324287632e-01 -9.780602796280077893e-01 7.981390625170948772e-01 -2.246656978400029814e-01 3.464600088328417260e-01 -1.589870902478461301e-01 2.372909365171046170e-01 6.177280177372145298e-01 -1.462226715102277419e+00 1.220445782936284695e+00 -3.492725077957226643e-01 -6.112718239101678774e-01 1.158331615242270241e+00 1.633786225947181592e+00 2.987787163799560997e+00 5.816784189399583083e-01 -2.778952596240912842e-01 -5.467410257941465179e-01 -9.624354462082291839e-01 4.718451881673586534e-01 -1.174458081557546052e+00 -9.080470806127625139e-01 1.256807711671627414e+00 8.429752928679490331e-01 -2.632474996205910397e-02 1.194023602319395749e+00 -5.008220508178064245e-02 2.007975212250019403e+00 -9.405419085390249734e-01 1.378849585702174974e+00 -5.191541660616103560e-01 5.802976234972062608e-01 1.636544223901077899e+00 -1.217605071122080940e+00 -4.528765311591300136e-01 5.466857652710618298e-01 1.434444849250463117e+00 -1.620638110677722565e+00 6.647549243675817676e-01 4.468586785361755020e-01 -9.891447539089712193e-02 -8.542602697947775381e-01 2.051487218225694631e-01 -1.119043514113903459e+00 -2.188471030465113099e-01 9.195328431011863257e-01 -1.502127065958893670e+00 1.345890686768815570e-01 -1.888237859768546079e+00 7.236780359373857774e-01 7.639199095152425789e-01 4.396103942788731622e-01 4.784248053998180206e-01 2.263446362420252100e+00 5.990787883928426760e-01 1.130821841323572663e+00 4.479044851050789089e-01 9.848299797413581080e-01 -2.010396877989771847e-01 -2.477817919672346270e-01 -6.410808772893891172e-01 -9.329501890920023355e-01 4.565997882900404287e-03 1.058128990113072376e+00 1.269901145922949670e+00 -8.100004656329881647e-02 9.120154425616001648e-01 -1.997921644886961223e+00 -4.037202787580917995e-02 -5.151599409170527499e-01 3.641170086537508510e-01 9.017422159389781866e-01 -5.419729257719891891e-01 -9.413893040683751767e-02 2.221632567909838374e-02 1.622651326552403850e+00 1.145429964839599357e+00 -1.424443745576368658e-01 1.150750982420325697e+00 8.027187077057051923e-02 -9.472747081962922255e-01 -1.996585667306429057e+00 -6.971246508408405207e-01 3.612752830224469358e-02 -1.185557886432237362e+00 1.973254475431150401e-01 7.870115916688736890e-01 2.302298734192068430e+00 3.293491059069279109e-02 2.132946599891974770e+00 -7.112890348973640586e-01 2.331548531403780933e-01 -7.319426221295972923e-02 -4.974441295380648692e-02 9.591915881163352031e-01 -8.720997315512639680e-01 8.647360433596651408e-01 5.840223470352067237e-01 1.101550830323424629e-01 7.619396567253167163e-02 1.098697189481851744e-01 -2.537013753162565832e-01 1.365846471333687084e-01 -7.590351140448629019e-01 -6.868499473240987641e-01 7.754190467293511912e-02 1.488293299055404306e+00 -1.341402540359468487e+00 -4.301063914122303378e-01 1.190107174065366591e+00 1.612776030672409044e+00 4.972481007838478462e-01 1.162658387096724866e+00 -6.544274647527664746e-01 -2.914261373981905448e-02 2.320327254227422253e-01 1.244646646991944827e+00 -4.879311731911186722e-01 1.328777816498397435e+00 -1.760101769134705119e-01 9.498017565176681831e-01 -1.602664118285754169e+00 1.237864615503130317e+00 -1.534524070945964269e-01 8.678836526723500144e-01 -2.402760966031747270e+00 2.031422217924233387e+00 1.365960790432595440e+00 1.862625855734390656e+00 -1.195994938847129818e+00 -1.111103302502688184e+00 7.475441527662042285e-01 -1.289970470354171450e+00 -1.448511194284881398e+00 -2.027725720733138115e-01 7.723132103341556753e-01 8.331647246892464054e-01 1.030095488841079598e+00 -3.103054177264648050e-01 -1.191217081197483596e+00 1.129788866918285617e+00 -6.694326984955325521e-01 -1.175743838069589264e+00 4.434243939611207802e-02 6.993046036437011725e-01 1.138824821468637838e+00 -7.427919385220329573e-01 -4.368134689250012248e-01 -1.383126513365737553e+00 -7.482435926393946612e-01 -4.183097380010800115e-01 4.710267944247244487e-01 -3.977989543385881954e-01 6.560604713577693203e-02 1.383984094589594815e-01 9.293346989254255286e-01 -7.897068967694189645e-01 -9.197572350998380886e-01 9.076760896437588988e-01 -6.500225649083748447e-01 7.596114674052479865e-01 4.848678018222693509e-01 -3.124283407284403902e-01 5.978909373697396390e-01 -1.802436917790948501e+00 3.190859377299927191e-01 4.739268813304216565e-01 1.875132475940024732e-02 -2.614440564400590805e-01 -1.739659465384698622e+00 -1.939654367877973407e+00 8.061648532808881606e-01 1.838415010911190750e+00 -8.931067978690460096e-02 4.053549998585313507e-01 -1.678007448773017218e+00 8.199184369412449991e-01 -6.910467775629755005e-01 -2.733624454891988020e-01 -1.424734401029477127e+00 -1.846995279121522948e+00 -1.532314946658100974e+00 -1.143066851355069719e-01 8.261585421359708414e-01 1.070936970082824402e+00 1.172855005448117049e+00 1.578909108661745053e+00 -3.036455629170144443e-01 2.114393640733666646e-01 -1.165754036861275100e-01 -5.135979856553831713e-01 -7.898771951299561334e-01 3.761630933450855335e-02 2.090630964943447634e-01 -7.600870251274373102e-01 -5.049171379107890711e-01 -1.710313994645628055e+00 5.468394204659229318e-01 4.369128231047686994e-01 -1.076526359408641165e+00 3.275717429904425049e-01 1.475036787893704016e-01 -6.855588836114955009e-02 -1.875527150665613263e+00 -1.513534154015784727e+00 -1.151227221861884864e+00 9.828016117002020824e-01 1.002194919086792091e-02 -1.229025909308625097e+00 -3.247938992382822243e-01 -7.528055189744380371e-01 -7.081058356488069139e-01 1.816476511262375748e+00 1.656446180082103425e-01 -1.282396143931966215e+00 -1.933567731902940678e-01 3.227400143900548968e-01 -1.135320676657952665e+00 -9.028853754905716844e-01 -1.581525552093817844e+00 1.498547253793869993e+00 -7.689684487960546377e-01 -4.279910292707788666e-01 -1.322542797496336853e+00 5.994830856263404506e-01 1.062913306478006081e+00 1.615551155574607600e+00 1.151229440164086848e-01 -1.337273261223775322e-01 -1.467862677894547385e+00 2.430232050494630647e-01 -1.916988077432459692e+00 8.775606327825261621e-01 3.981080272930094810e-01 -9.211445079115923029e-01 2.957001848227349239e+00 1.433629069890502428e-01 -5.308074158221804950e-01 -7.548021604554674413e-01 -4.254325194063378612e-01 -2.724206979878350879e-02 -9.194181762241555589e-01 -2.093221005006354218e+00 -1.130728807934018310e+00 4.989071293009268993e-01 9.415325258652448293e-01 -8.214588768984295575e-01 -5.372984440819135177e-01 4.912968169274579133e-01 -8.729106009153581036e-01 -5.997814169604656076e-01 6.596240134869828520e-01 9.881265932497148574e-01 5.106898823354875105e-01 -4.828634783443277456e-01 -6.638589627336867194e-01 1.165894673876281429e+00 2.078331669629609024e+00 3.835337669895458323e-01 1.819607298923246352e+00 8.781339360892246315e-01 6.793749584883042036e-01 1.037994915168597154e-01 -2.080722881997525697e-01 -1.006428795256643527e+00 8.243630814060033396e-01 2.887168003634710822e-01 1.544585683524384523e+00 9.981331273888036648e-01 -8.597735910160935191e-01 -1.171764246914439811e+00 3.634354609176550510e-01 -1.601495947782193063e+00 -1.084389623272450809e+00 -1.120077231717908628e-01 -1.550453740071503494e+00 1.025326685974942365e+00 6.147462610106028125e-01 -2.795958730657813751e-01 4.733504191267925432e-01 5.221436056166994799e-01 9.340380230860350075e-01 -6.746100276341095991e-01 3.143762586802230641e-01 -9.298475976385353059e-01 1.931340913811575577e+00 1.241058274540507878e+00 -1.568954208508656523e+00 4.281554352612006453e-01 -6.223728882087000702e-01 5.698305263879569482e-01 -3.021663280496055259e-01 8.699226257803587270e-01 -3.785281970793086814e-01 1.528599247238630332e-01 -4.748584380657586701e-01 5.606379498392632943e-01 -2.511888835525344810e+00 2.218937961308000417e-01 -3.160878765870764884e-01 8.288142531585443451e-02 -1.235202126822983359e+00 -8.986297754499225077e-01 1.722029552607693692e-01 9.822329497328385894e-01 -1.096836858000779458e+00 1.926417629510458474e+00 1.785335577884767710e+00 1.086124314572698424e+00 -1.108527834255815941e-01 2.255653223778981697e-01 -1.574927891251972190e+00 4.585536055998266636e-01 -1.384255819773302365e-01 -5.910961773340370762e-01 -8.154636470195949505e-01 -3.610953854850302847e-01 -2.587364730308995830e-01 -5.402988642639340311e-01 6.086342551780486027e-02 -2.474299966413856744e+00 8.150754606786043688e-01 -6.967565254444634260e-01 -2.938377185566484195e-01 -4.594548558405447958e-01 7.762572621903655046e-01 8.598741097551100276e-01 -1.489570904388427097e+00 -1.038095015477353833e+00 6.534450764138183265e-01 7.304819932561754658e-01 -1.365168919518344182e-01 1.001606748321659968e+00 -1.519848197732913908e+00 -1.193592403504733834e+00 -4.025705804884811140e-02 1.590066714246857416e+00 3.808567640810239241e-01 -2.367456127078252592e+00 -6.177043866858468180e-01 3.715530798843236920e-02 -3.492384410557531904e-01 1.403452527235015124e+00 1.658526608565719318e+00 2.366202556743507213e+00 -5.228757491822615122e-02 -1.059902836138318483e+00 -9.030104160931604618e-01 2.085203953531345467e-01 -6.420044063623528974e-01 1.162180695066249575e-01 -4.570187552635284756e-01 -9.056720182646965656e-01 -4.693539230055125411e-01 -1.692378821253271437e-01 5.660593071205709537e-01 1.355397327380103434e+00 -5.596492546179576699e-01 -1.149134679834157513e+00 4.657262457585084614e-01 -8.156576526873634547e-01 9.622734807372436416e-02 -6.327189670566913948e-01 -8.763206254698477915e-01 2.363922788064951153e+00 -4.905237676550676107e-01 -5.509187886820947344e-02 2.425260490852587381e-01 -3.674037691402133876e-01 2.604794898410590226e-02 1.080226936417822969e+00 -8.985114327553754832e-01 9.148876371796565987e-01 -1.999286980649164658e+00 1.365234400110007407e+00 8.633730437065921803e-01 -3.815485985136145008e-01 7.096726565734159387e-01 -6.186010765811910117e-01 7.552273932320231475e-01 5.649433591306085578e-01 -8.320340901669279754e-01 -3.220029038211909000e-01 -5.977087123286896064e-01 2.567030712076293075e-01 -7.851126438471445201e-01 9.688724805996015155e-01 2.610829921656989128e-01 8.654749832736690074e-01 1.124733341922398822e+00 -2.675542801738907128e-01 4.331254187276172285e-01 -3.027042001927770509e-01 -1.654764068976288249e-01 9.552933299071942885e-01 -5.677223256252535988e-01 -1.261178089016093753e-02 5.820905953162734958e-01 -3.695629404620647263e-01 -6.397091871193580914e-01 7.824172026544048419e-01 -2.163070855786885238e-01 1.788339836089858081e-01 7.397839555521001920e-01 6.331604757657158800e-01 -5.244683277627919527e-01 1.603407636476022136e+00 -1.108449153161358280e+00 -1.400931126109526970e+00 1.111480722891237338e+00 -8.434941869246560531e-01 -2.943435369259895795e-01 5.707902873303543068e-01 1.863049842878085685e-02 2.912690268089761059e+00 1.349399454488008576e+00 1.619423747790313284e+00 2.052821578793400104e+00 8.293802309643742987e-01 -5.046701815732319574e-01 -9.096590319894768406e-01 -3.126296376000279459e-02 4.334798645254666072e-01 -3.011978317118508830e-01 2.604665904976359858e-01 1.058140307120952750e+00 -7.810069886952981655e-01 1.168470509378341848e+00 1.011395043140083994e+00 1.406466180482182970e+00 -3.741700031476972721e-01 -1.918768508266779915e-01 1.720912061900742529e+00 -7.306803954000455903e-01 -1.089695921241125909e+00 1.737238503489737740e+00 -4.471787191775064563e-01 -1.251478908165963855e+00 5.315795741408854136e-01 -8.483187392814253158e-01 7.215391747543297152e-01 -6.569666648453084679e-02 2.854205474080921401e-01 4.554970860141001610e-01 -1.472194985736180739e-01 -2.108397041156017115e-01 -6.013690570560591420e-01 -4.219716916932186312e-01 -1.462798563223903336e+00 1.251381475233836804e+00 -4.989938192285238161e-01 1.567938566415916224e+00 4.528542184524689262e-02 -3.816014859236842027e-01 4.719747312333539835e-01 1.985079896005310651e+00 -9.690600891344438583e-01 2.082116780479987828e-01 1.899605788238065696e-01 -5.686015230713080681e-01 -2.736933552758128441e-01 1.082936909524185420e+00 4.925571375689277026e-02 2.197788170655168571e-01 -7.539722099273387101e-01 1.266044494364782613e+00 -1.089875761253234598e+00 -2.240690132792683420e-01 1.079997515330207936e+00 1.036352575494957490e-01 2.243210006361182896e-01 -6.003810629003829558e-01 7.527703495066419004e-01 -8.389832077926385745e-01 -4.970273845933148027e-01 -5.968828638175321943e-01 9.939024042040239815e-01 -7.900726216145731451e-01 3.839975914385235778e-01 -5.988654975125883295e-01 -1.822012581462195913e+00 1.015570391122472715e+00 3.826137036875603692e-01 -4.493499953426023374e-01 -1.824943101747141805e+00 1.062938067724307212e-01 2.057329770764610988e-01 4.390557507255546943e-01 -5.851001887158457926e-01 8.989801028267934146e-01 2.682073458290308299e-01 5.868478746397517432e-01 -3.444896207625513629e+00 -2.129087782676874596e+00 -1.111844045249805291e+00 6.089995220127929487e-01 1.190148730761193763e+00 7.123608832996243534e-02 4.559418748576419822e-01 -9.287800900650729219e-02 -2.539801250342291761e-01 -2.896056714576349389e+00 -1.958211279762882631e-02 1.358975201339842620e-01 2.162531357214203975e+00 -2.987038625852438400e-01 -1.806245850883422488e+00 -5.682397271768674374e-01 2.161961784592195956e-01 1.192839863604796991e+00 -5.482392196098968828e-02 1.040638857631837499e+00 -1.224644253265431137e+00 2.361069755924860569e+00 -1.261813089012495948e-01 1.537030647409236339e+00 8.435788134048439746e-01 8.705336148698796794e-01 -9.485374597652600492e-01 -1.557859465195506887e-01 -9.651712968758152655e-01 -1.331303824373478495e+00 -3.461058413170366443e-01 1.077029644939777819e+00 -1.172026936000188924e+00 -1.004027199712357987e+00 -4.369075740767147109e-01 -7.115700522220326230e-01 -8.699768554314712965e-01 7.898010794485545993e-01 9.753669626803874726e-01 5.396568079628482062e-01 4.166918792860657694e-01 -1.378362258244490157e-01 1.045156778802629249e+00 -9.636369139510727599e-01 1.329363898716354964e+00 8.247183717018993221e-01 -7.647097206132102976e-01 -1.870608804178721662e-01 -1.267079444409640265e+00 9.352557184328275097e-02 4.430191735454327984e-01 -1.450341009828116645e+00 5.793492358184338942e-01 1.917175388829353011e+00 1.209485952367377326e+00 5.583391265689836153e-02 4.958417770386496781e-01 -7.037343274314308283e-01 1.716505818944146500e-01 -1.756912268218331796e+00 -7.231219649646638548e-01 -3.201747621851979142e-01 1.909998658587379605e-01 3.930313601928682732e-01 3.619782560181894482e-01 1.487479381777142562e+00 1.168004171599438035e+00 1.580448248278543799e+00 -7.650159551897760535e-01 2.024055749286896022e-01 1.750447358222649408e+00 -1.346731673876635282e+00 1.160773562719279228e+00 -7.031288093633426550e-01 -2.434373740606015357e-01 -2.296023338926915514e-01 4.960263822432430247e-01 -6.366312687049215935e-01 -4.567762073253557320e-01 -2.088904189212854312e-01 1.744468993400221768e+00 -5.017683648170963018e-01 -7.569767131954013850e-01 2.075673058037322827e-01 7.494602025523987576e-01 -1.520421580635564540e+00 6.902041680120364342e-01 7.187017979920701238e-02 2.868493629627591468e-02 -2.846983216614648038e-01 2.063703480711258920e-01 -9.727865892207172849e-02 3.717749925670679190e-01 -4.820897316742758232e-01 -7.371382893404966330e-01 1.015671603766936215e+00 6.933189088502753616e-01 6.825699908428253249e-01 3.772601159399006920e-02 -9.383251417686022666e-01 -9.593395029984249645e-01 -1.864365084499101766e+00 -8.759711913692821983e-02 -1.694593564001021013e+00 1.131974608265889026e+00 -6.252170703885790992e-01 -1.742153369690983666e+00 -1.404116166454422165e+00 2.694766704811503433e-02 -4.586968261458136409e-01 -6.780615444412842717e-03 -1.004141752325681480e+00 4.507669621797147363e-01 1.267002784350712341e+00 -1.685896086192403942e+00 -1.087816552754545585e+00 -1.195520378728906152e+00 -1.824756950754886087e-01 -7.859281540194053006e-01 6.075888970545838541e-01 2.227890941393096735e+00 -9.792367074832654394e-02 -1.394954204929939268e+00 3.925876984386827417e-01 2.030638915428220503e+00 1.371923274805670001e+00 -1.235546660774598626e+00 -1.092355893848988346e+00 2.725034643426147429e-01 -6.890914037988460361e-01 -2.317460426900012360e-01 -1.939489959301057276e-01 -9.799662829005850728e-01 -1.034374902961428866e+00 2.862845633169731618e-01 -7.554691944128807402e-01 8.510346416125874613e-01 -1.635868417724608559e+00 -5.155872267351284677e-01 7.899686006265760341e-01 -1.633104228940251146e-01 7.644773569418372716e-01 -5.027372946026286149e-01 1.130964584084534152e+00 1.731677544873341468e+00 -5.018306861575415612e-01 1.140825240989484790e+00 4.078979973979454665e-01 -2.235196573546208501e-02 6.601004395138293512e-01 1.560343092342874938e+00 -3.352413634511687279e-01 1.616996087962729867e+00 1.211302798844498957e-01 -7.281170677428804305e-01 2.197142892006409831e-01 6.799732086708566436e-01 -2.059679675425185597e+00 -5.535078097565697686e-01 1.482026083499015101e+00 9.711882571848320378e-01 7.662295275291660657e-01 -5.003760544663001797e-01 -2.263135207188822218e+00 7.771591186091635350e-01 -1.730211437328679436e+00 3.030468561125100324e-01 -6.310259566105230755e-01 2.351511791689433917e+00 1.939615254191303425e-03 -6.850375702631776864e-01 3.574950910809824856e-01 6.743914977692819779e-01 -2.838596590822533017e-01 6.836719549507002114e-01 -5.784624981419695944e-01 -1.677514609560467052e-01 5.219743933156271165e-01 -1.101981337165684138e+00 -1.450491853148679414e-02 7.167280326619475117e-01 -2.705812469528379172e-01 3.743299852872407629e-01 -3.924087227096046404e-01 -1.226906310776120446e+00 -1.379440186367539845e+00 1.007575850616919677e+00 5.804149083839306167e-01 4.232619071665250643e-01 1.618262433432802627e+00 3.275034825406541450e-01 1.438256657503078351e-01 -1.554162218411920593e+00 -4.685688330337680063e-01 3.543753513059764715e-01 -2.629664585163901114e-01 5.635319524459794227e-01 7.437183012221169898e-02 5.902463210748671862e-01 -9.248531799586476865e-01 -1.717459297479032899e-03 -1.180972322400393404e+00 3.412199448145076808e-01 1.707817332745769301e+00 -7.556165761236449674e-01 -6.811951460251056689e-01 9.851139105820738706e-01 -6.142025262318935308e-01 -5.782859889817382193e-01 5.267334861181832695e-01 -6.097003432786702870e-01 -1.226431651106443033e+00 -1.151556080300996765e+00 2.161923065934647781e-01 -1.665429864186348252e-01 1.713268347050733720e-01 -6.264107089337330736e-01 -3.401300974615796835e-01 -1.051262379674629877e+00 -4.805190873807171914e-01 7.376911845735438789e-01 -4.791573306527614484e-01 -6.894120385868559575e-01 1.367000024106574507e+00 2.592537594960739877e-01 -9.810224948028553604e-02 1.898665365287095785e-01 -9.530474436442092356e-01 -8.888390314099095524e-02 1.081720004888832021e+00 -9.114591492753149060e-01 3.596143850080648491e-02 -1.992597192987312638e-01 -8.444118015748007799e-01 -1.520088193769065565e+00 6.126706868158817709e-01 5.052271771061882522e-01 6.366073637323705903e-01 7.380542998476770089e-01 6.909375938544437545e-01 -3.152969602787469294e-01 4.595522435310762238e-02 -1.970338900126493265e+00 -1.391969506866674589e-01 -1.355624441735387764e+00 1.001773535295399808e+00 7.5383295144
[truncated: 3,617,744 more chars]
