# Supplementary material for: Bayesian inference of kinetic schemes for ion channels by Kalman filtering
Source: eLife. 2022 May 4;11:e62714. doi: 10.7554/eLife.62714 (PMC9342998; doi:10.7554/eLife.62714)
Supplement: Figure 10—source data 1. — All instrumental noise is already added. [file elife-62714-fig10-data1.zip › 4fluor.txt]

0.000000000000000000e+00 0.000000000000000000e+00 0.000000000000000000e+00 0.000000000000000000e+00 0.000000000000000000e+00 0.000000000000000000e+00 0.000000000000000000e+00 0.000000000000000000e+00 0.000000000000000000e+00 0.000000000000000000e+00 0.000000000000000000e+00 0.000000000000000000e+00 0.000000000000000000e+00 0.000000000000000000e+00 0.000000000000000000e+00 0.000000000000000000e+00 0.000000000000000000e+00 0.000000000000000000e+00 0.000000000000000000e+00 0.000000000000000000e+00 0.000000000000000000e+00 0.000000000000000000e+00 0.000000000000000000e+00 0.000000000000000000e+00 0.000000000000000000e+00 0.000000000000000000e+00 0.000000000000000000e+00 0.000000000000000000e+00 0.000000000000000000e+00 0.000000000000000000e+00 0.000000000000000000e+00 0.000000000000000000e+00 0.000000000000000000e+00 0.000000000000000000e+00 0.000000000000000000e+00 0.000000000000000000e+00 0.000000000000000000e+00 0.000000000000000000e+00 0.000000000000000000e+00 0.000000000000000000e+00 0.000000000000000000e+00 0.000000000000000000e+00 0.000000000000000000e+00 0.000000000000000000e+00 0.000000000000000000e+00 0.000000000000000000e+00 0.000000000000000000e+00 0.000000000000000000e+00 0.000000000000000000e+00 0.000000000000000000e+00 0.000000000000000000e+00 0.000000000000000000e+00 0.000000000000000000e+00 0.000000000000000000e+00 0.000000000000000000e+00 0.000000000000000000e+00 0.000000000000000000e+00 0.000000000000000000e+00 0.000000000000000000e+00 0.000000000000000000e+00 0.000000000000000000e+00 0.000000000000000000e+00 0.000000000000000000e+00 0.000000000000000000e+00 0.000000000000000000e+00 0.000000000000000000e+00 0.000000000000000000e+00 0.000000000000000000e+00 0.000000000000000000e+00 0.000000000000000000e+00 0.000000000000000000e+00 0.000000000000000000e+00 0.000000000000000000e+00 0.000000000000000000e+00 0.000000000000000000e+00 0.000000000000000000e+00 0.000000000000000000e+00 0.000000000000000000e+00 0.000000000000000000e+00 0.000000000000000000e+00 0.000000000000000000e+00 0.000000000000000000e+00 0.000000000000000000e+00 0.000000000000000000e+00 0.000000000000000000e+00 0.000000000000000000e+00 0.000000000000000000e+00 0.000000000000000000e+00 0.000000000000000000e+00 0.000000000000000000e+00 0.000000000000000000e+00 0.000000000000000000e+00 0.000000000000000000e+00 0.000000000000000000e+00 0.000000000000000000e+00 0.000000000000000000e+00 0.000000000000000000e+00 0.000000000000000000e+00 0.000000000000000000e+00 0.000000000000000000e+00 0.000000000000000000e+00 0.000000000000000000e+00 0.000000000000000000e+00 0.000000000000000000e+00 0.000000000000000000e+00 0.000000000000000000e+00 0.000000000000000000e+00 0.000000000000000000e+00 0.000000000000000000e+00 0.000000000000000000e+00 0.000000000000000000e+00 0.000000000000000000e+00 0.000000000000000000e+00 0.000000000000000000e+00 0.000000000000000000e+00 0.000000000000000000e+00 0.000000000000000000e+00 0.000000000000000000e+00 0.000000000000000000e+00 0.000000000000000000e+00 0.000000000000000000e+00 0.000000000000000000e+00 0.000000000000000000e+00 0.000000000000000000e+00 0.000000000000000000e+00 0.000000000000000000e+00 0.000000000000000000e+00 0.000000000000000000e+00 0.000000000000000000e+00 0.000000000000000000e+00 0.000000000000000000e+00 0.000000000000000000e+00 0.000000000000000000e+00 0.000000000000000000e+00 0.000000000000000000e+00 0.000000000000000000e+00 0.000000000000000000e+00 0.000000000000000000e+00 0.000000000000000000e+00 0.000000000000000000e+00 0.000000000000000000e+00 0.000000000000000000e+00 0.000000000000000000e+00 0.000000000000000000e+00 0.000000000000000000e+00 0.000000000000000000e+00 0.000000000000000000e+00 0.000000000000000000e+00 0.000000000000000000e+00 0.000000000000000000e+00 0.000000000000000000e+00 0.000000000000000000e+00 0.000000000000000000e+00 0.000000000000000000e+00 0.000000000000000000e+00 0.000000000000000000e+00 0.000000000000000000e+00 0.000000000000000000e+00 0.000000000000000000e+00 0.000000000000000000e+00 0.000000000000000000e+00 0.000000000000000000e+00 0.000000000000000000e+00 0.000000000000000000e+00 0.000000000000000000e+00 0.000000000000000000e+00 0.000000000000000000e+00 0.000000000000000000e+00 0.000000000000000000e+00 0.000000000000000000e+00 0.000000000000000000e+00 0.000000000000000000e+00 0.000000000000000000e+00 0.000000000000000000e+00 0.000000000000000000e+00 0.000000000000000000e+00 0.000000000000000000e+00 0.000000000000000000e+00 0.000000000000000000e+00 0.000000000000000000e+00 0.000000000000000000e+00 0.000000000000000000e+00 0.000000000000000000e+00 0.000000000000000000e+00 0.000000000000000000e+00 0.000000000000000000e+00 0.000000000000000000e+00 0.000000000000000000e+00 0.000000000000000000e+00 0.000000000000000000e+00 0.000000000000000000e+00 0.000000000000000000e+00 0.000000000000000000e+00 0.000000000000000000e+00 0.000000000000000000e+00 0.000000000000000000e+00 0.000000000000000000e+00 0.000000000000000000e+00 0.000000000000000000e+00 0.000000000000000000e+00 0.000000000000000000e+00 0.000000000000000000e+00 0.000000000000000000e+00 0.000000000000000000e+00 0.000000000000000000e+00 0.000000000000000000e+00 0.000000000000000000e+00 0.000000000000000000e+00 0.000000000000000000e+00 0.000000000000000000e+00 0.000000000000000000e+00 0.000000000000000000e+00 0.000000000000000000e+00 0.000000000000000000e+00 0.000000000000000000e+00 0.000000000000000000e+00 0.000000000000000000e+00 0.000000000000000000e+00 0.000000000000000000e+00 0.000000000000000000e+00 0.000000000000000000e+00 0.000000000000000000e+00 0.000000000000000000e+00 0.000000000000000000e+00 0.000000000000000000e+00 0.000000000000000000e+00 0.000000000000000000e+00 0.000000000000000000e+00 0.000000000000000000e+00 0.000000000000000000e+00 0.000000000000000000e+00 0.000000000000000000e+00 0.000000000000000000e+00 0.000000000000000000e+00 0.000000000000000000e+00 0.000000000000000000e+00 0.000000000000000000e+00 0.000000000000000000e+00 0.000000000000000000e+00 0.000000000000000000e+00 0.000000000000000000e+00 0.000000000000000000e+00 0.000000000000000000e+00 0.000000000000000000e+00 0.000000000000000000e+00 0.000000000000000000e+00 0.000000000000000000e+00 0.000000000000000000e+00 0.000000000000000000e+00 0.000000000000000000e+00 0.000000000000000000e+00 0.000000000000000000e+00 0.000000000000000000e+00 0.000000000000000000e+00 0.000000000000000000e+00 0.000000000000000000e+00 0.000000000000000000e+00 0.000000000000000000e+00 0.000000000000000000e+00 0.000000000000000000e+00 0.000000000000000000e+00 0.000000000000000000e+00 0.000000000000000000e+00 0.000000000000000000e+00 0.000000000000000000e+00 0.000000000000000000e+00 0.000000000000000000e+00 0.000000000000000000e+00 0.000000000000000000e+00 0.000000000000000000e+00 0.000000000000000000e+00 0.000000000000000000e+00 0.000000000000000000e+00 0.000000000000000000e+00 0.000000000000000000e+00 0.000000000000000000e+00 0.000000000000000000e+00 0.000000000000000000e+00 0.000000000000000000e+00 0.000000000000000000e+00 0.000000000000000000e+00 0.000000000000000000e+00 0.000000000000000000e+00 0.000000000000000000e+00 0.000000000000000000e+00 0.000000000000000000e+00 0.000000000000000000e+00 0.000000000000000000e+00 0.000000000000000000e+00 0.000000000000000000e+00 0.000000000000000000e+00 0.000000000000000000e+00 0.000000000000000000e+00 0.000000000000000000e+00 0.000000000000000000e+00 0.000000000000000000e+00 0.000000000000000000e+00 0.000000000000000000e+00 0.000000000000000000e+00 0.000000000000000000e+00 0.000000000000000000e+00 0.000000000000000000e+00 0.000000000000000000e+00 0.000000000000000000e+00 0.000000000000000000e+00 0.000000000000000000e+00 0.000000000000000000e+00 0.000000000000000000e+00 0.000000000000000000e+00 0.000000000000000000e+00 0.000000000000000000e+00 0.000000000000000000e+00 0.000000000000000000e+00 0.000000000000000000e+00 0.000000000000000000e+00 0.000000000000000000e+00 0.000000000000000000e+00 0.000000000000000000e+00 0.000000000000000000e+00 0.000000000000000000e+00 0.000000000000000000e+00 0.000000000000000000e+00 0.000000000000000000e+00 0.000000000000000000e+00 0.000000000000000000e+00 0.000000000000000000e+00 0.000000000000000000e+00 0.000000000000000000e+00 0.000000000000000000e+00 0.000000000000000000e+00 0.000000000000000000e+00 0.000000000000000000e+00 0.000000000000000000e+00 0.000000000000000000e+00 0.000000000000000000e+00 0.000000000000000000e+00 0.000000000000000000e+00 0.000000000000000000e+00 0.000000000000000000e+00 0.000000000000000000e+00 0.000000000000000000e+00 0.000000000000000000e+00 0.000000000000000000e+00 0.000000000000000000e+00 0.000000000000000000e+00 0.000000000000000000e+00 0.000000000000000000e+00 0.000000000000000000e+00 0.000000000000000000e+00 0.000000000000000000e+00 0.000000000000000000e+00 0.000000000000000000e+00 0.000000000000000000e+00 0.000000000000000000e+00 0.000000000000000000e+00 0.000000000000000000e+00 0.000000000000000000e+00 0.000000000000000000e+00 0.000000000000000000e+00 0.000000000000000000e+00 0.000000000000000000e+00 0.000000000000000000e+00 0.000000000000000000e+00 0.000000000000000000e+00 0.000000000000000000e+00 0.000000000000000000e+00 0.000000000000000000e+00 0.000000000000000000e+00 0.000000000000000000e+00 0.000000000000000000e+00 0.000000000000000000e+00 0.000000000000000000e+00 0.000000000000000000e+00 0.000000000000000000e+00 0.000000000000000000e+00 0.000000000000000000e+00 0.000000000000000000e+00 0.000000000000000000e+00 0.000000000000000000e+00 0.000000000000000000e+00 0.000000000000000000e+00 0.000000000000000000e+00 0.000000000000000000e+00 0.000000000000000000e+00 0.000000000000000000e+00 0.000000000000000000e+00 0.000000000000000000e+00 0.000000000000000000e+00 0.000000000000000000e+00 0.000000000000000000e+00 0.000000000000000000e+00 0.000000000000000000e+00 0.000000000000000000e+00 0.000000000000000000e+00 0.000000000000000000e+00 0.000000000000000000e+00 0.000000000000000000e+00 0.000000000000000000e+00 0.000000000000000000e+00 0.000000000000000000e+00 0.000000000000000000e+00 0.000000000000000000e+00 0.000000000000000000e+00 0.000000000000000000e+00 0.000000000000000000e+00 0.000000000000000000e+00 0.000000000000000000e+00 0.000000000000000000e+00 0.000000000000000000e+00 0.000000000000000000e+00 0.000000000000000000e+00 0.000000000000000000e+00 0.000000000000000000e+00 0.000000000000000000e+00 0.000000000000000000e+00 0.000000000000000000e+00 0.000000000000000000e+00 0.000000000000000000e+00 0.000000000000000000e+00 0.000000000000000000e+00 0.000000000000000000e+00 0.000000000000000000e+00 0.000000000000000000e+00 0.000000000000000000e+00 0.000000000000000000e+00 0.000000000000000000e+00 0.000000000000000000e+00 0.000000000000000000e+00 0.000000000000000000e+00 0.000000000000000000e+00 0.000000000000000000e+00 0.000000000000000000e+00 0.000000000000000000e+00 0.000000000000000000e+00 0.000000000000000000e+00 0.000000000000000000e+00 0.000000000000000000e+00 0.000000000000000000e+00 0.000000000000000000e+00 0.000000000000000000e+00 0.000000000000000000e+00 0.000000000000000000e+00 0.000000000000000000e+00 0.000000000000000000e+00 0.000000000000000000e+00 0.000000000000000000e+00 0.000000000000000000e+00 0.000000000000000000e+00 0.000000000000000000e+00 0.000000000000000000e+00 0.000000000000000000e+00 0.000000000000000000e+00 0.000000000000000000e+00 0.000000000000000000e+00 0.000000000000000000e+00 0.000000000000000000e+00 0.000000000000000000e+00 0.000000000000000000e+00 0.000000000000000000e+00 0.000000000000000000e+00 0.000000000000000000e+00 0.000000000000000000e+00 0.000000000000000000e+00 0.000000000000000000e+00 0.000000000000000000e+00 0.000000000000000000e+00 0.000000000000000000e+00 0.000000000000000000e+00 0.000000000000000000e+00 0.000000000000000000e+00 0.000000000000000000e+00 0.000000000000000000e+00 0.000000000000000000e+00 0.000000000000000000e+00 0.000000000000000000e+00 0.000000000000000000e+00 0.000000000000000000e+00 0.000000000000000000e+00 0.000000000000000000e+00 0.000000000000000000e+00 0.000000000000000000e+00 0.000000000000000000e+00 0.000000000000000000e+00 0.000000000000000000e+00 0.000000000000000000e+00 0.000000000000000000e+00 0.000000000000000000e+00 0.000000000000000000e+00 0.000000000000000000e+00 0.000000000000000000e+00 0.000000000000000000e+00 0.000000000000000000e+00 0.000000000000000000e+00 0.000000000000000000e+00 0.000000000000000000e+00 0.000000000000000000e+00 0.000000000000000000e+00 0.000000000000000000e+00 0.000000000000000000e+00 0.000000000000000000e+00 0.000000000000000000e+00 0.000000000000000000e+00 0.000000000000000000e+00 0.000000000000000000e+00 0.000000000000000000e+00 0.000000000000000000e+00 0.000000000000000000e+00 0.000000000000000000e+00 0.000000000000000000e+00 0.000000000000000000e+00 0.000000000000000000e+00 0.000000000000000000e+00 0.000000000000000000e+00 0.000000000000000000e+00 0.000000000000000000e+00 0.000000000000000000e+00 0.000000000000000000e+00 0.000000000000000000e+00 0.000000000000000000e+00 0.000000000000000000e+00 0.000000000000000000e+00 0.000000000000000000e+00 0.000000000000000000e+00 0.000000000000000000e+00 0.000000000000000000e+00 0.000000000000000000e+00 0.000000000000000000e+00 0.000000000000000000e+00 0.000000000000000000e+00 0.000000000000000000e+00 0.000000000000000000e+00 0.000000000000000000e+00 0.000000000000000000e+00 0.000000000000000000e+00 0.000000000000000000e+00 0.000000000000000000e+00 0.000000000000000000e+00 0.000000000000000000e+00 0.000000000000000000e+00 0.000000000000000000e+00 0.000000000000000000e+00 0.000000000000000000e+00 0.000000000000000000e+00 0.000000000000000000e+00 0.000000000000000000e+00 0.000000000000000000e+00 0.000000000000000000e+00 0.000000000000000000e+00 0.000000000000000000e+00 0.000000000000000000e+00 0.000000000000000000e+00 0.000000000000000000e+00 0.000000000000000000e+00 0.000000000000000000e+00 0.000000000000000000e+00 0.000000000000000000e+00 0.000000000000000000e+00 0.000000000000000000e+00 0.000000000000000000e+00 0.000000000000000000e+00 0.000000000000000000e+00 0.000000000000000000e+00 0.000000000000000000e+00 0.000000000000000000e+00 0.000000000000000000e+00 0.000000000000000000e+00 0.000000000000000000e+00 0.000000000000000000e+00 0.000000000000000000e+00 0.000000000000000000e+00 0.000000000000000000e+00 0.000000000000000000e+00 0.000000000000000000e+00 0.000000000000000000e+00 0.000000000000000000e+00 0.000000000000000000e+00 0.000000000000000000e+00 0.000000000000000000e+00 0.000000000000000000e+00 0.000000000000000000e+00 0.000000000000000000e+00 0.000000000000000000e+00 0.000000000000000000e+00 0.000000000000000000e+00 0.000000000000000000e+00 0.000000000000000000e+00 0.000000000000000000e+00 0.000000000000000000e+00 0.000000000000000000e+00 0.000000000000000000e+00 0.000000000000000000e+00 0.000000000000000000e+00 0.000000000000000000e+00 0.000000000000000000e+00 0.000000000000000000e+00 0.000000000000000000e+00 0.000000000000000000e+00 0.000000000000000000e+00 0.000000000000000000e+00 0.000000000000000000e+00 0.000000000000000000e+00 0.000000000000000000e+00 0.000000000000000000e+00 0.000000000000000000e+00 0.000000000000000000e+00 0.000000000000000000e+00 0.000000000000000000e+00 0.000000000000000000e+00 0.000000000000000000e+00 0.000000000000000000e+00 0.000000000000000000e+00 0.000000000000000000e+00 0.000000000000000000e+00 0.000000000000000000e+00 0.000000000000000000e+00 0.000000000000000000e+00 0.000000000000000000e+00 0.000000000000000000e+00 0.000000000000000000e+00 0.000000000000000000e+00 0.000000000000000000e+00 0.000000000000000000e+00 0.000000000000000000e+00 0.000000000000000000e+00 0.000000000000000000e+00 0.000000000000000000e+00 0.000000000000000000e+00 0.000000000000000000e+00 0.000000000000000000e+00 0.000000000000000000e+00 0.000000000000000000e+00 0.000000000000000000e+00 0.000000000000000000e+00 0.000000000000000000e+00 0.000000000000000000e+00 0.000000000000000000e+00 0.000000000000000000e+00 0.000000000000000000e+00 0.000000000000000000e+00 0.000000000000000000e+00 0.000000000000000000e+00 0.000000000000000000e+00 0.000000000000000000e+00 0.000000000000000000e+00 0.000000000000000000e+00 0.000000000000000000e+00 0.000000000000000000e+00 0.000000000000000000e+00 0.000000000000000000e+00 0.000000000000000000e+00 0.000000000000000000e+00 0.000000000000000000e+00 0.000000000000000000e+00 0.000000000000000000e+00 0.000000000000000000e+00 0.000000000000000000e+00 0.000000000000000000e+00 0.000000000000000000e+00 0.000000000000000000e+00 0.000000000000000000e+00 0.000000000000000000e+00 0.000000000000000000e+00 0.000000000000000000e+00 0.000000000000000000e+00 0.000000000000000000e+00 0.000000000000000000e+00 0.000000000000000000e+00 0.000000000000000000e+00 0.000000000000000000e+00 0.000000000000000000e+00 0.000000000000000000e+00 0.000000000000000000e+00 0.000000000000000000e+00 0.000000000000000000e+00 0.000000000000000000e+00 0.000000000000000000e+00 0.000000000000000000e+00 0.000000000000000000e+00 0.000000000000000000e+00 0.000000000000000000e+00 0.000000000000000000e+00 0.000000000000000000e+00 0.000000000000000000e+00 0.000000000000000000e+00 0.000000000000000000e+00 0.000000000000000000e+00 0.000000000000000000e+00 0.000000000000000000e+00 0.000000000000000000e+00 0.000000000000000000e+00 0.000000000000000000e+00 0.000000000000000000e+00 0.000000000000000000e+00 0.000000000000000000e+00 0.000000000000000000e+00 0.000000000000000000e+00 0.000000000000000000e+00 0.000000000000000000e+00 0.000000000000000000e+00 0.000000000000000000e+00 0.000000000000000000e+00 0.000000000000000000e+00 0.000000000000000000e+00 0.000000000000000000e+00 0.000000000000000000e+00 0.000000000000000000e+00 0.000000000000000000e+00 0.000000000000000000e+00 0.000000000000000000e+00 0.000000000000000000e+00 0.000000000000000000e+00 0.000000000000000000e+00 0.000000000000000000e+00 0.000000000000000000e+00 0.000000000000000000e+00 0.000000000000000000e+00 0.000000000000000000e+00 0.000000000000000000e+00 0.000000000000000000e+00 0.000000000000000000e+00 0.000000000000000000e+00 0.000000000000000000e+00 0.000000000000000000e+00 0.000000000000000000e+00 0.000000000000000000e+00 0.000000000000000000e+00 0.000000000000000000e+00 0.000000000000000000e+00 0.000000000000000000e+00 0.000000000000000000e+00 0.000000000000000000e+00 0.000000000000000000e+00 0.000000000000000000e+00 0.000000000000000000e+00 0.000000000000000000e+00 0.000000000000000000e+00 0.000000000000000000e+00 0.000000000000000000e+00 0.000000000000000000e+00 0.000000000000000000e+00 0.000000000000000000e+00 0.000000000000000000e+00 0.000000000000000000e+00 0.000000000000000000e+00 0.000000000000000000e+00 0.000000000000000000e+00 0.000000000000000000e+00 0.000000000000000000e+00 0.000000000000000000e+00 0.000000000000000000e+00 0.000000000000000000e+00 0.000000000000000000e+00 0.000000000000000000e+00 0.000000000000000000e+00 0.000000000000000000e+00 0.000000000000000000e+00 0.000000000000000000e+00 0.000000000000000000e+00 0.000000000000000000e+00 0.000000000000000000e+00 0.000000000000000000e+00 0.000000000000000000e+00 0.000000000000000000e+00 0.000000000000000000e+00 0.000000000000000000e+00 0.000000000000000000e+00 0.000000000000000000e+00 0.000000000000000000e+00 0.000000000000000000e+00 0.000000000000000000e+00 0.000000000000000000e+00 0.000000000000000000e+00 0.000000000000000000e+00 0.000000000000000000e+00 0.000000000000000000e+00 0.000000000000000000e+00 0.000000000000000000e+00 0.000000000000000000e+00 0.000000000000000000e+00 0.000000000000000000e+00 0.000000000000000000e+00 0.000000000000000000e+00 0.000000000000000000e+00 0.000000000000000000e+00 0.000000000000000000e+00 0.000000000000000000e+00 0.000000000000000000e+00 0.000000000000000000e+00 0.000000000000000000e+00 0.000000000000000000e+00 0.000000000000000000e+00 0.000000000000000000e+00 0.000000000000000000e+00 0.000000000000000000e+00 0.000000000000000000e+00 0.000000000000000000e+00 0.000000000000000000e+00 0.000000000000000000e+00 0.000000000000000000e+00 0.000000000000000000e+00 0.000000000000000000e+00 0.000000000000000000e+00 0.000000000000000000e+00 0.000000000000000000e+00 0.000000000000000000e+00 0.000000000000000000e+00 0.000000000000000000e+00 0.000000000000000000e+00 0.000000000000000000e+00 0.000000000000000000e+00 0.000000000000000000e+00 0.000000000000000000e+00 0.000000000000000000e+00 0.000000000000000000e+00 0.000000000000000000e+00 0.000000000000000000e+00 0.000000000000000000e+00 0.000000000000000000e+00 0.000000000000000000e+00 0.000000000000000000e+00 0.000000000000000000e+00 0.000000000000000000e+00 0.000000000000000000e+00 0.000000000000000000e+00 0.000000000000000000e+00 0.000000000000000000e+00 0.000000000000000000e+00 0.000000000000000000e+00 0.000000000000000000e+00 0.000000000000000000e+00 0.000000000000000000e+00 0.000000000000000000e+00 0.000000000000000000e+00 0.000000000000000000e+00 0.000000000000000000e+00 0.000000000000000000e+00 0.000000000000000000e+00 0.000000000000000000e+00 0.000000000000000000e+00 0.000000000000000000e+00 0.000000000000000000e+00 0.000000000000000000e+00 0.000000000000000000e+00 0.000000000000000000e+00 0.000000000000000000e+00 0.000000000000000000e+00 0.000000000000000000e+00 0.000000000000000000e+00 0.000000000000000000e+00 0.000000000000000000e+00 0.000000000000000000e+00 0.000000000000000000e+00 0.000000000000000000e+00 0.000000000000000000e+00 0.000000000000000000e+00 0.000000000000000000e+00 0.000000000000000000e+00 0.000000000000000000e+00 0.000000000000000000e+00 0.000000000000000000e+00 0.000000000000000000e+00 0.000000000000000000e+00 0.000000000000000000e+00 0.000000000000000000e+00 0.000000000000000000e+00 0.000000000000000000e+00 0.000000000000000000e+00 0.000000000000000000e+00 0.000000000000000000e+00 0.000000000000000000e+00 0.000000000000000000e+00 0.000000000000000000e+00 0.000000000000000000e+00 0.000000000000000000e+00 0.000000000000000000e+00 0.000000000000000000e+00 0.000000000000000000e+00 0.000000000000000000e+00 0.000000000000000000e+00 0.000000000000000000e+00 0.000000000000000000e+00 0.000000000000000000e+00 0.000000000000000000e+00 0.000000000000000000e+00 0.000000000000000000e+00 0.000000000000000000e+00 0.000000000000000000e+00 0.000000000000000000e+00 0.000000000000000000e+00 0.000000000000000000e+00 0.000000000000000000e+00 0.000000000000000000e+00 0.000000000000000000e+00 0.000000000000000000e+00 0.000000000000000000e+00 0.000000000000000000e+00 0.000000000000000000e+00 0.000000000000000000e+00 0.000000000000000000e+00 0.000000000000000000e+00 0.000000000000000000e+00 0.000000000000000000e+00 0.000000000000000000e+00 0.000000000000000000e+00 0.000000000000000000e+00 0.000000000000000000e+00 0.000000000000000000e+00 0.000000000000000000e+00 0.000000000000000000e+00 0.000000000000000000e+00 0.000000000000000000e+00 0.000000000000000000e+00 0.000000000000000000e+00 0.000000000000000000e+00 0.000000000000000000e+00 0.000000000000000000e+00 0.000000000000000000e+00 0.000000000000000000e+00 0.000000000000000000e+00 0.000000000000000000e+00 0.000000000000000000e+00 0.000000000000000000e+00 0.000000000000000000e+00 0.000000000000000000e+00 0.000000000000000000e+00 0.000000000000000000e+00 0.000000000000000000e+00 0.000000000000000000e+00 0.000000000000000000e+00 0.000000000000000000e+00 0.000000000000000000e+00 0.000000000000000000e+00 0.000000000000000000e+00 0.000000000000000000e+00 0.000000000000000000e+00 0.000000000000000000e+00 0.000000000000000000e+00 0.000000000000000000e+00 0.000000000000000000e+00 0.000000000000000000e+00 0.000000000000000000e+00 0.000000000000000000e+00 0.000000000000000000e+00 0.000000000000000000e+00 0.000000000000000000e+00 0.000000000000000000e+00 0.000000000000000000e+00 0.000000000000000000e+00 0.000000000000000000e+00 0.000000000000000000e+00 0.000000000000000000e+00 0.000000000000000000e+00 0.000000000000000000e+00 0.000000000000000000e+00 0.000000000000000000e+00 0.000000000000000000e+00 0.000000000000000000e+00 0.000000000000000000e+00 0.000000000000000000e+00 0.000000000000000000e+00 0.000000000000000000e+00 0.000000000000000000e+00 0.000000000000000000e+00 0.000000000000000000e+00 0.000000000000000000e+00 0.000000000000000000e+00 0.000000000000000000e+00 0.000000000000000000e+00 0.000000000000000000e+00 0.000000000000000000e+00 0.000000000000000000e+00 0.000000000000000000e+00 0.000000000000000000e+00 0.000000000000000000e+00 0.000000000000000000e+00 0.000000000000000000e+00 0.000000000000000000e+00 0.000000000000000000e+00 0.000000000000000000e+00 0.000000000000000000e+00 0.000000000000000000e+00 0.000000000000000000e+00 0.000000000000000000e+00 0.000000000000000000e+00 0.000000000000000000e+00 0.000000000000000000e+00 0.000000000000000000e+00 0.000000000000000000e+00 0.000000000000000000e+00 0.000000000000000000e+00 0.000000000000000000e+00 0.000000000000000000e+00 0.000000000000000000e+00 0.000000000000000000e+00 0.000000000000000000e+00 0.000000000000000000e+00 0.000000000000000000e+00 0.000000000000000000e+00 0.000000000000000000e+00 0.000000000000000000e+00 1.000000000000000000e+01 1.200000000000000000e+01 2.000000000000000000e+01 1.600000000000000000e+01 1.500000000000000000e+01 1.900000000000000000e+01 2.300000000000000000e+01 1.900000000000000000e+01 2.900000000000000000e+01 2.500000000000000000e+01 3.100000000000000000e+01 3.400000000000000000e+01 3.700000000000000000e+01 2.600000000000000000e+01 4.000000000000000000e+01 4.200000000000000000e+01 5.000000000000000000e+01 4.400000000000000000e+01 6.400000000000000000e+01 6.800000000000000000e+01 5.100000000000000000e+01 6.800000000000000000e+01 4.700000000000000000e+01 6.000000000000000000e+01 6.100000000000000000e+01 7.900000000000000000e+01 5.700000000000000000e+01 6.100000000000000000e+01 6.100000000000000000e+01 7.100000000000000000e+01 8.300000000000000000e+01 7.200000000000000000e+01 9.000000000000000000e+01 7.100000000000000000e+01 8.300000000000000000e+01 9.000000000000000000e+01 8.600000000000000000e+01 7.000000000000000000e+01 7.800000000000000000e+01 9.100000000000000000e+01 9.200000000000000000e+01 8.300000000000000000e+01 8.000000000000000000e+01 9.400000000000000000e+01 8.400000000000000000e+01 8.400000000000000000e+01 1.010000000000000000e+02 9.800000000000000000e+01 1.010000000000000000e+02 9.800000000000000000e+01 1.060000000000000000e+02 1.060000000000000000e+02 1.090000000000000000e+02 8.900000000000000000e+01 1.050000000000000000e+02 1.030000000000000000e+02 1.130000000000000000e+02 1.340000000000000000e+02 1.140000000000000000e+02 1.150000000000000000e+02 1.080000000000000000e+02 8.800000000000000000e+01 1.340000000000000000e+02 1.090000000000000000e+02 1.220000000000000000e+02 1.180000000000000000e+02 1.160000000000000000e+02 1.200000000000000000e+02 1.320000000000000000e+02 1.220000000000000000e+02 1.170000000000000000e+02 1.300000000000000000e+02 1.560000000000000000e+02 1.350000000000000000e+02 1.420000000000000000e+02 1.240000000000000000e+02 1.250000000000000000e+02 1.320000000000000000e+02 1.360000000000000000e+02 1.210000000000000000e+02 1.100000000000000000e+02 1.520000000000000000e+02 1.290000000000000000e+02 1.570000000000000000e+02 1.390000000000000000e+02 1.470000000000000000e+02 1.460000000000000000e+02 1.470000000000000000e+02 1.380000000000000000e+02 1.340000000000000000e+02 1.430000000000000000e+02 1.480000000000000000e+02 1.640000000000000000e+02 1.290000000000000000e+02 1.370000000000000000e+02 1.450000000000000000e+02 1.490000000000000000e+02 1.520000000000000000e+02 1.480000000000000000e+02 1.360000000000000000e+02 1.310000000000000000e+02 1.680000000000000000e+02 1.300000000000000000e+02 1.520000000000000000e+02 1.510000000000000000e+02 1.480000000000000000e+02 1.310000000000000000e+02 1.270000000000000000e+02 1.370000000000000000e+02 1.460000000000000000e+02 1.520000000000000000e+02 1.350000000000000000e+02 1.310000000000000000e+02 1.480000000000000000e+02 1.310000000000000000e+02 1.470000000000000000e+02 1.230000000000000000e+02 1.400000000000000000e+02 1.330000000000000000e+02 1.470000000000000000e+02 1.380000000000000000e+02 1.400000000000000000e+02 1.430000000000000000e+02 1.530000000000000000e+02 1.640000000000000000e+02 1.480000000000000000e+02 1.480000000000000000e+02 1.540000000000000000e+02 1.390000000000000000e+02 1.500000000000000000e+02 1.510000000000000000e+02 1.670000000000000000e+02 1.180000000000000000e+02 1.300000000000000000e+02 1.510000000000000000e+02 1.530000000000000000e+02 1.730000000000000000e+02 1.340000000000000000e+02 1.470000000000000000e+02 1.560000000000000000e+02 1.430000000000000000e+02 1.960000000000000000e+02 1.490000000000000000e+02 1.220000000000000000e+02 1.330000000000000000e+02 1.590000000000000000e+02 1.790000000000000000e+02 1.600000000000000000e+02 1.590000000000000000e+02 1.450000000000000000e+02 1.600000000000000000e+02 1.590000000000000000e+02 1.560000000000000000e+02 1.480000000000000000e+02 1.710000000000000000e+02 1.560000000000000000e+02 1.670000000000000000e+02 1.590000000000000000e+02 1.490000000000000000e+02 1.430000000000000000e+02 1.570000000000000000e+02 1.590000000000000000e+02 1.420000000000000000e+02 1.310000000000000000e+02 1.350000000000000000e+02 1.440000000000000000e+02 1.510000000000000000e+02 1.630000000000000000e+02 1.710000000000000000e+02 1.800000000000000000e+02 1.540000000000000000e+02 1.620000000000000000e+02 1.730000000000000000e+02 1.880000000000000000e+02 1.670000000000000000e+02 1.720000000000000000e+02 1.700000000000000000e+02 1.420000000000000000e+02 1.570000000000000000e+02 1.660000000000000000e+02 1.550000000000000000e+02 1.490000000000000000e+02 1.790000000000000000e+02 1.410000000000000000e+02 1.700000000000000000e+02 1.830000000000000000e+02 1.670000000000000000e+02 1.390000000000000000e+02 1.530000000000000000e+02 1.710000000000000000e+02 1.720000000000000000e+02 1.720000000000000000e+02 1.650000000000000000e+02 1.670000000000000000e+02 1.750000000000000000e+02 1.560000000000000000e+02 1.700000000000000000e+02 1.800000000000000000e+02 1.680000000000000000e+02 1.840000000000000000e+02 2.070000000000000000e+02 1.690000000000000000e+02 1.630000000000000000e+02 1.530000000000000000e+02 1.680000000000000000e+02 1.620000000000000000e+02 1.730000000000000000e+02 1.940000000000000000e+02 1.580000000000000000e+02 1.600000000000000000e+02 1.550000000000000000e+02 1.770000000000000000e+02 1.790000000000000000e+02 1.780000000000000000e+02 1.660000000000000000e+02 2.010000000000000000e+02 1.730000000000000000e+02 1.680000000000000000e+02 1.710000000000000000e+02 1.760000000000000000e+02 1.900000000000000000e+02 1.810000000000000000e+02 1.720000000000000000e+02 1.900000000000000000e+02 1.670000000000000000e+02 1.700000000000000000e+02 1.460000000000000000e+02 1.800000000000000000e+02 1.590000000000000000e+02 1.780000000000000000e+02 1.840000000000000000e+02 1.710000000000000000e+02 1.610000000000000000e+02 1.940000000000000000e+02 1.720000000000000000e+02 1.680000000000000000e+02 1.800000000000000000e+02 1.700000000000000000e+02 1.800000000000000000e+02 1.850000000000000000e+02 1.920000000000000000e+02 1.990000000000000000e+02 1.660000000000000000e+02 1.820000000000000000e+02 1.800000000000000000e+02 1.840000000000000000e+02 1.890000000000000000e+02 1.590000000000000000e+02 1.770000000000000000e+02 1.710000000000000000e+02 1.940000000000000000e+02 1.750000000000000000e+02 1.840000000000000000e+02 1.650000000000000000e+02 1.840000000000000000e+02 1.780000000000000000e+02 1.890000000000000000e+02 1.610000000000000000e+02 1.710000000000000000e+02 1.640000000000000000e+02 1.960000000000000000e+02 1.700000000000000000e+02 1.860000000000000000e+02 2.080000000000000000e+02 1.880000000000000000e+02 1.780000000000000000e+02 1.810000000000000000e+02 1.680000000000000000e+02 1.790000000000000000e+02 1.690000000000000000e+02 1.980000000000000000e+02 2.020000000000000000e+02 1.790000000000000000e+02 2.000000000000000000e+02 1.830000000000000000e+02 1.960000000000000000e+02 2.050000000000000000e+02 2.040000000000000000e+02 1.920000000000000000e+02 1.730000000000000000e+02 1.930000000000000000e+02 1.820000000000000000e+02 2.080000000000000000e+02 1.990000000000000000e+02 2.190000000000000000e+02 1.740000000000000000e+02 1.810000000000000000e+02 1.840000000000000000e+02 1.990000000000000000e+02 2.000000000000000000e+02 2.040000000000000000e+02 1.910000000000000000e+02 1.970000000000000000e+02 1.920000000000000000e+02 2.090000000000000000e+02 2.040000000000000000e+02 1.870000000000000000e+02 2.050000000000000000e+02 1.770000000000000000e+02 1.760000000000000000e+02 1.720000000000000000e+02 1.950000000000000000e+02 1.890000000000000000e+02 1.930000000000000000e+02 2.320000000000000000e+02 1.970000000000000000e+02 1.630000000000000000e+02 1.840000000000000000e+02 1.710000000000000000e+02 2.060000000000000000e+02 1.760000000000000000e+02 1.690000000000000000e+02 1.540000000000000000e+02 1.780000000000000000e+02 2.030000000000000000e+02 1.710000000000000000e+02 1.720000000000000000e+02 1.930000000000000000e+02 1.710000000000000000e+02 1.590000000000000000e+02 1.620000000000000000e+02 1.810000000000000000e+02 1.610000000000000000e+02 1.710000000000000000e+02 1.880000000000000000e+02 1.720000000000000000e+02 1.710000000000000000e+02 1.870000000000000000e+02 1.980000000000000000e+02 1.720000000000000000e+02 1.720000000000000000e+02 2.020000000000000000e+02 1.740000000000000000e+02 1.990000000000000000e+02 1.930000000000000000e+02 1.780000000000000000e+02 1.820000000000000000e+02 1.600000000000000000e+02 1.620000000000000000e+02 1.690000000000000000e+02 1.790000000000000000e+02 1.570000000000000000e+02 1.820000000000000000e+02 1.780000000000000000e+02 1.740000000000000000e+02 1.900000000000000000e+02 1.700000000000000000e+02 1.840000000000000000e+02 1.930000000000000000e+02 1.810000000000000000e+02 1.670000000000000000e+02 1.900000000000000000e+02 1.580000000000000000e+02 1.700000000000000000e+02 1.810000000000000000e+02 1.660000000000000000e+02 1.680000000000000000e+02 1.760000000000000000e+02 1.760000000000000000e+02 1.740000000000000000e+02 1.660000000000000000e+02 1.870000000000000000e+02 1.710000000000000000e+02 1.800000000000000000e+02 1.800000000000000000e+02 1.610000000000000000e+02 1.590000000000000000e+02 1.660000000000000000e+02 1.510000000000000000e+02 1.620000000000000000e+02 1.540000000000000000e+02 1.810000000000000000e+02 1.530000000000000000e+02 1.610000000000000000e+02 1.640000000000000000e+02 1.740000000000000000e+02 1.920000000000000000e+02 1.910000000000000000e+02 1.730000000000000000e+02 1.460000000000000000e+02 1.760000000000000000e+02 1.840000000000000000e+02 1.790000000000000000e+02 1.860000000000000000e+02 1.890000000000000000e+02 1.650000000000000000e+02 1.740000000000000000e+02 1.720000000000000000e+02 1.720000000000000000e+02 2.080000000000000000e+02 1.840000000000000000e+02 1.630000000000000000e+02 1.690000000000000000e+02 1.700000000000000000e+02 1.770000000000000000e+02 1.900000000000000000e+02 1.950000000000000000e+02 1.960000000000000000e+02 1.890000000000000000e+02 1.740000000000000000e+02 1.550000000000000000e+02 1.650000000000000000e+02 1.760000000000000000e+02 2.100000000000000000e+02 1.640000000000000000e+02 1.930000000000000000e+02 1.950000000000000000e+02 1.740000000000000000e+02 1.840000000000000000e+02 1.620000000000000000e+02 1.750000000000000000e+02 1.890000000000000000e+02 1.930000000000000000e+02 1.550000000000000000e+02 1.670000000000000000e+02 1.810000000000000000e+02 1.470000000000000000e+02 1.600000000000000000e+02 1.820000000000000000e+02 1.780000000000000000e+02 1.590000000000000000e+02 1.620000000000000000e+02 1.540000000000000000e+02 1.780000000000000000e+02 1.550000000000000000e+02 1.450000000000000000e+02 1.910000000000000000e+02 1.600000000000000000e+02 1.520000000000000000e+02 1.680000000000000000e+02 1.600000000000000000e+02 1.720000000000000000e+02 1.460000000000000000e+02 1.590000000000000000e+02 1.620000000000000000e+02 1.820000000000000000e+02 1.550000000000000000e+02 1.700000000000000000e+02 1.740000000000000000e+02 1.650000000000000000e+02 1.940000000000000000e+02 1.460000000000000000e+02 1.610000000000000000e+02 1.740000000000000000e+02 1.850000000000000000e+02 1.580000000000000000e+02 1.550000000000000000e+02 1.800000000000000000e+02 1.970000000000000000e+02 1.780000000000000000e+02 1.740000000000000000e+02 1.760000000000000000e+02 1.560000000000000000e+02 1.610000000000000000e+02 1.920000000000000000e+02 1.540000000000000000e+02 1.690000000000000000e+02 1.650000000000000000e+02 1.670000000000000000e+02 1.720000000000000000e+02 1.840000000000000000e+02 1.750000000000000000e+02 1.660000000000000000e+02 1.760000000000000000e+02 1.590000000000000000e+02 1.610000000000000000e+02 1.620000000000000000e+02 1.730000000000000000e+02 1.650000000000000000e+02 1.790000000000000000e+02 1.750000000000000000e+02 1.780000000000000000e+02 1.980000000000000000e+02 1.790000000000000000e+02 1.700000000000000000e+02 1.810000000000000000e+02 1.830000000000000000e+02 1.760000000000000000e+02 1.910000000000000000e+02 1.840000000000000000e+02 1.880000000000000000e+02 1.780000000000000000e+02 1.820000000000000000e+02 1.690000000000000000e+02 1.830000000000000000e+02 1.590000000000000000e+02 1.750000000000000000e+02 1.960000000000000000e+02 1.800000000000000000e+02 1.570000000000000000e+02 1.710000000000000000e+02 2.100000000000000000e+02 1.990000000000000000e+02 1.850000000000000000e+02 1.780000000000000000e+02 1.900000000000000000e+02 1.920000000000000000e+02 1.960000000000000000e+02 1.830000000000000000e+02 1.980000000000000000e+02 1.780000000000000000e+02 1.550000000000000000e+02 1.750000000000000000e+02 1.840000000000000000e+02 1.930000000000000000e+02 1.710000000000000000e+02 1.570000000000000000e+02 1.770000000000000000e+02 1.730000000000000000e+02 1.710000000000000000e+02 1.550000000000000000e+02 1.440000000000000000e+02 1.540000000000000000e+02 1.500000000000000000e+02 1.780000000000000000e+02 1.810000000000000000e+02 1.780000000000000000e+02 1.510000000000000000e+02 1.770000000000000000e+02 1.840000000000000000e+02 1.790000000000000000e+02 1.660000000000000000e+02 1.800000000000000000e+02 1.780000000000000000e+02 1.830000000000000000e+02 1.750000000000000000e+02 1.650000000000000000e+02 2.000000000000000000e+02 1.740000000000000000e+02 1.710000000000000000e+02 1.860000000000000000e+02 1.450000000000000000e+02 1.760000000000000000e+02 1.730000000000000000e+02 1.890000000000000000e+02 1.670000000000000000e+02 1.760000000000000000e+02 1.580000000000000000e+02 1.610000000000000000e+02 1.720000000000000000e+02 1.640000000000000000e+02 1.780000000000000000e+02 1.790000000000000000e+02 1.680000000000000000e+02 1.700000000000000000e+02 1.760000000000000000e+02 1.890000000000000000e+02 1.850000000000000000e+02 1.830000000000000000e+02 1.880000000000000000e+02 1.600000000000000000e+02 1.900000000000000000e+02 1.580000000000000000e+02 1.960000000000000000e+02 1.830000000000000000e+02 1.750000000000000000e+02 1.830000000000000000e+02 1.890000000000000000e+02 1.540000000000000000e+02 1.450000000000000000e+02 1.610000000000000000e+02 1.880000000000000000e+02 1.810000000000000000e+02 1.900000000000000000e+02 1.740000000000000000e+02 1.800000000000000000e+02 1.820000000000000000e+02 1.820000000000000000e+02 1.890000000000000000e+02 1.680000000000000000e+02 1.970000000000000000e+02 1.730000000000000000e+02 1.880000000000000000e+02 1.820000000000000000e+02 1.610000000000000000e+02 1.680000000000000000e+02 1.860000000000000000e+02 1.690000000000000000e+02 1.680000000000000000e+02 1.690000000000000000e+02 1.750000000000000000e+02 1.950000000000000000e+02 1.780000000000000000e+02 1.610000000000000000e+02 1.870000000000000000e+02 1.870000000000000000e+02 1.730000000000000000e+02 1.960000000000000000e+02 1.830000000000000000e+02 1.750000000000000000e+02 1.580000000000000000e+02 1.890000000000000000e+02 1.910000000000000000e+02 2.070000000000000000e+02 1.850000000000000000e+02 1.970000000000000000e+02 1.660000000000000000e+02 1.620000000000000000e+02 1.820000000000000000e+02 1.590000000000000000e+02 1.430000000000000000e+02 1.810000000000000000e+02 1.820000000000000000e+02 1.660000000000000000e+02 1.660000000000000000e+02 1.800000000000000000e+02 1.690000000000000000e+02 1.690000000000000000e+02 1.550000000000000000e+02 1.750000000000000000e+02 1.450000000000000000e+02 1.450000000000000000e+02 1.600000000000000000e+02 1.660000000000000000e+02 1.590000000000000000e+02 1.850000000000000000e+02 1.710000000000000000e+02 1.810000000000000000e+02 1.710000000000000000e+02 1.750000000000000000e+02 1.800000000000000000e+02 1.630000000000000000e+02 1.810000000000000000e+02 1.810000000000000000e+02 1.750000000000000000e+02 1.550000000000000000e+02 1.720000000000000000e+02 1.920000000000000000e+02 2.060000000000000000e+02 1.820000000000000000e+02 1.760000000000000000e+02 1.740000000000000000e+02 1.720000000000000000e+02 1.670000000000000000e+02 1.850000000000000000e+02 1.860000000000000000e+02 1.740000000000000000e+02 1.910000000000000000e+02 1.820000000000000000e+02 1.950000000000000000e+02 2.000000000000000000e+02 1.870000000000000000e+02 1.800000000000000000e+02 1.970000000000000000e+02 2.010000000000000000e+02 1.730000000000000000e+02 1.750000000000000000e+02 1.840000000000000000e+02 1.850000000000000000e+02 1.690000000000000000e+02 1.920000000000000000e+02 1.480000000000000000e+02 1.840000000000000000e+02 1.750000000000000000e+02 1.900000000000000000e+02 1.690000000000000000e+02 1.630000000000000000e+02 1.610000000000000000e+02 1.980000000000000000e+02 1.860000000000000000e+02 2.110000000000000000e+02 1.730000000000000000e+02 1.720000000000000000e+02 1.820000000000000000e+02 1.970000000000000000e+02 1.670000000000000000e+02 1.770000000000000000e+02 1.950000000000000000e+02 1.830000000000000000e+02 2.020000000000000000e+02 1.620000000000000000e+02 1.700000000000000000e+02 1.800000000000000000e+02 1.890000000000000000e+02 1.800000000000000000e+02 2.010000000000000000e+02 1.800000000000000000e+02 1.810000000000000000e+02 2.110000000000000000e+02 2.140000000000000000e+02 1.910000000000000000e+02 1.840000000000000000e+02 1.790000000000000000e+02 2.010000000000000000e+02 1.910000000000000000e+02 2.070000000000000000e+02 1.720000000000000000e+02 1.950000000000000000e+02 1.900000000000000000e+02 1.920000000000000000e+02 1.970000000000000000e+02 1.740000000000000000e+02 1.620000000000000000e+02 1.840000000000000000e+02 2.010000000000000000e+02 1.700000000000000000e+02 1.850000000000000000e+02 2.020000000000000000e+02 1.770000000000000000e+02 1.750000000000000000e+02 1.720000000000000000e+02 1.830000000000000000e+02 1.830000000000000000e+02 1.920000000000000000e+02 1.790000000000000000e+02 1.940000000000000000e+02 1.710000000000000000e+02 1.720000000000000000e+02 1.920000000000000000e+02 2.010000000000000000e+02 1.670000000000000000e+02 1.660000000000000000e+02 1.960000000000000000e+02 2.100000000000000000e+02 1.720000000000000000e+02 1.860000000000000000e+02 2.020000000000000000e+02 1.870000000000000000e+02 1.820000000000000000e+02 1.920000000000000000e+02 1.800000000000000000e+02 1.900000000000000000e+02 1.800000000000000000e+02 1.750000000000000000e+02 1.950000000000000000e+02 1.770000000000000000e+02 1.790000000000000000e+02 1.770000000000000000e+02 1.900000000000000000e+02 2.020000000000000000e+02 2.020000000000000000e+02 1.900000000000000000e+02 1.840000000000000000e+02 1.840000000000000000e+02 1.690000000000000000e+02 1.900000000000000000e+02 1.860000000000000000e+02 1.840000000000000000e+02 2.020000000000000000e+02 1.820000000000000000e+02 1.780000000000000000e+02 1.920000000000000000e+02 2.080000000000000000e+02 1.890000000000000000e+02 1.850000000000000000e+02 2.170000000000000000e+02 1.620000000000000000e+02 2.050000000000000000e+02 1.960000000000000000e+02 1.910000000000000000e+02 1.850000000000000000e+02 1.740000000000000000e+02 1.920000000000000000e+02 1.870000000000000000e+02 1.970000000000000000e+02 1.980000000000000000e+02 1.980000000000000000e+02 1.990000000000000000e+02 2.030000000000000000e+02 1.840000000000000000e+02 2.130000000000000000e+02 1.770000000000000000e+02 1.910000000000000000e+02 1.920000000000000000e+02 2.110000000000000000e+02 1.910000000000000000e+02 1.890000000000000000e+02 1.900000000000000000e+02 1.910000000000000000e+02 1.800000000000000000e+02 2.100000000000000000e+02 1.840000000000000000e+02 1.870000000000000000e+02 1.820000000000000000e+02 1.780000000000000000e+02 2.100000000000000000e+02 2.050000000000000000e+02 1.820000000000000000e+02 2.190000000000000000e+02 1.810000000000000000e+02 1.940000000000000000e+02 1.990000000000000000e+02 1.800000000000000000e+02 1.680000000000000000e+02 1.770000000000000000e+02 1.790000000000000000e+02 2.200000000000000000e+02 1.810000000000000000e+02 1.870000000000000000e+02 2.070000000000000000e+02 1.500000000000000000e+02 1.810000000000000000e+02 1.800000000000000000e+02 1.840000000000000000e+02 1.990000000000000000e+02 1.820000000000000000e+02 1.900000000000000000e+02 2.140000000000000000e+02 1.860000000000000000e+02 1.940000000000000000e+02 1.910000000000000000e+02 1.840000000000000000e+02 1.810000000000000000e+02 1.940000000000000000e+02 1.850000000000000000e+02 1.900000000000000000e+02 1.900000000000000000e+02 2.170000000000000000e+02 1.800000000000000000e+02 1.900000000000000000e+02 1.980000000000000000e+02 1.860000000000000000e+02 1.870000000000000000e+02 1.610000000000000000e+02 1.730000000000000000e+02 2.030000000000000000e+02 1.770000000000000000e+02 1.920000000000000000e+02 1.750000000000000000e+02 1.920000000000000000e+02 1.860000000000000000e+02 2.120000000000000000e+02 2.040000000000000000e+02 1.840000000000000000e+02 1.830000000000000000e+02 1.760000000000000000e+02 1.810000000000000000e+02 2.110000000000000000e+02 1.690000000000000000e+02 1.810000000000000000e+02 1.800000000000000000e+02 1.990000000000000000e+02 2.040000000000000000e+02 1.880000000000000000e+02 2.270000000000000000e+02 1.780000000000000000e+02 1.870000000000000000e+02 2.040000000000000000e+02 1.890000000000000000e+02 1.970000000000000000e+02 1.960000000000000000e+02 1.890000000000000000e+02 1.820000000000000000e+02 2.020000000000000000e+02 1.930000000000000000e+02 1.950000000000000000e+02 2.370000000000000000e+02 1.860000000000000000e+02 2.100000000000000000e+02 1.810000000000000000e+02 1.840000000000000000e+02 2.000000000000000000e+02 1.870000000000000000e+02 2.000000000000000000e+02 1.880000000000000000e+02 1.860000000000000000e+02 1.740000000000000000e+02 2.130000000000000000e+02 2.130000000000000000e+02 1.960000000000000000e+02 1.890000000000000000e+02 1.730000000000000000e+02 2.080000000000000000e+02 1.930000000000000000e+02 1.810000000000000000e+02 2.130000000000000000e+02 1.740000000000000000e+02 1.870000000000000000e+02 1.970000000000000000e+02 2.020000000000000000e+02 2.050000000000000000e+02 1.880000000000000000e+02 1.790000000000000000e+02 2.020000000000000000e+02 2.070000000000000000e+02 2.100000000000000000e+02 2.010000000000000000e+02 2.090000000000000000e+02 1.860000000000000000e+02 2.030000000000000000e+02 1.860000000000000000e+02 1.870000000000000000e+02 2.060000000000000000e+02 1.930000000000000000e+02 1.720000000000000000e+02 1.930000000000000000e+02 1.980000000000000000e+02 2.290000000000000000e+02 2.140000000000000000e+02 1.900000000000000000e+02 1.950000000000000000e+02 1.860000000000000000e+02 2.050000000000000000e+02 2.240000000000000000e+02 1.900000000000000000e+02 1.670000000000000000e+02 1.750000000000000000e+02 2.180000000000000000e+02 2.300000000000000000e+02 2.190000000000000000e+02 1.950000000000000000e+02 1.870000000000000000e+02 1.740000000000000000e+02 2.080000000000000000e+02 2.200000000000000000e+02 2.060000000000000000e+02 2.150000000000000000e+02 1.980000000000000000e+02 1.630000000000000000e+02 1.720000000000000000e+02 2.010000000000000000e+02 1.800000000000000000e+02 2.130000000000000000e+02 1.800000000000000000e+02 1.840000000000000000e+02 1.990000000000000000e+02 1.770000000000000000e+02 1.900000000000000000e+02 2.000000000000000000e+02 1.950000000000000000e+02 2.100000000000000000e+02 1.890000000000000000e+02 2.000000000000000000e+02 1.950000000000000000e+02 1.800000000000000000e+02 1.840000000000000000e+02 2.050000000000000000e+02 1.940000000000000000e+02 1.930000000000000000e+02 2.100000000000000000e+02 2.090000000000000000e+02 2.070000000000000000e+02 1.810000000000000000e+02 1.780000000000000000e+02 1.880000000000000000e+02 2.080000000000000000e+02 2.110000000000000000e+02 1.980000000000000000e+02 1.900000000000000000e+02 1.870000000000000000e+02 2.040000000000000000e+02 1.830000000000000000e+02 1.860000000000000000e+02 2.070000000000000000e+02 1.770000000000000000e+02 1.890000000000000000e+02 1.900000000000000000e+02 1.910000000000000000e+02 2.070000000000000000e+02 1.990000000000000000e+02 2.200000000000000000e+02 1.830000000000000000e+02 2.030000000000000000e+02 1.790000000000000000e+02 2.190000000000000000e+02 1.920000000000000000e+02 2.280000000000000000e+02 2.190000000000000000e+02 1.970000000000000000e+02 1.890000000000000000e+02 1.860000000000000000e+02 2.040000000000000000e+02 1.860000000000000000e+02 1.820000000000000000e+02 2.130000000000000000e+02 2.050000000000000000e+02 1.750000000000000000e+02 2.120000000000000000e+02 2.310000000000000000e+02 2.000000000000000000e+02 2.240000000000000000e+02 2.120000000000000000e+02 2.060000000000000000e+02 1.920000000000000000e+02 2.180000000000000000e+02 2.010000000000000000e+02 2.120000000000000000e+02 1.990000000000000000e+02 2.170000000000000000e+02 2.040000000000000000e+02 2.180000000000000000e+02 1.890000000000000000e+02 1.920000000000000000e+02 2.080000000000000000e+02 1.810000000000000000e+02 1.970000000000000000e+02 1.910000000000000000e+02 2.060000000000000000e+02 2.190000000000000000e+02 1.940000000000000000e+02 1.910000000000000000e+02 1.850000000000000000e+02 1.670000000000000000e+02 1.910000000000000000e+02 2.260000000000000000e+02 2.140000000000000000e+02 2.080000000000000000e+02 1.880000000000000000e+02 2.200000000000000000e+02 2.030000000000000000e+02 2.170000000000000000e+02 1.930000000000000000e+02 1.960000000000000000e+02 1.860000000000000000e+02 2.090000000000000000e+02 2.090000000000000000e+02 2.070000000000000000e+02 1.630000000000000000e+02 1.990000000000000000e+02 1.720000000000000000e+02 1.730000000000000000e+02 1.970000000000000000e+02 1.900000000000000000e+02 1.970000000000000000e+02 1.990000000000000000e+02 1.910000000000000000e+02 2.020000000000000000e+02 1.950000000000000000e+02 1.790000000000000000e+02 2.220000000000000000e+02 1.870000000000000000e+02 1.750000000000000000e+02 1.890000000000000000e+02 1.670000000000000000e+02 1.770000000000000000e+02 1.770000000000000000e+02 1.890000000000000000e+02 2.000000000000000000e+02 1.810000000000000000e+02 1.900000000000000000e+02 2.060000000000000000e+02 1.950000000000000000e+02 2.000000000000000000e+02 1.780000000000000000e+02 1.900000000000000000e+02 2.030000000000000000e+02 1.990000000000000000e+02 1.990000000000000000e+02 2.100000000000000000e+02 2.150000000000000000e+02 1.700000000000000000e+02 1.850000000000000000e+02 1.950000000000000000e+02 1.910000000000000000e+02 1.820000000000000000e+02 1.940000000000000000e+02 1.850000000000000000e+02 1.870000000000000000e+02 2.080000000000000000e+02 2.080000000000000000e+02 1.790000000000000000e+02 1.700000000000000000e+02 1.740000000000000000e+02 1.920000000000000000e+02 1.860000000000000000e+02 1.850000000000000000e+02 1.860000000000000000e+02 1.770000000000000000e+02 1.800000000000000000e+02 1.880000000000000000e+02 1.790000000000000000e+02 1.750000000000000000e+02 1.920000000000000000e+02 1.790000000000000000e+02 1.890000000000000000e+02 2.020000000000000000e+02 1.590000000000000000e+02 1.910000000000000000e+02 1.940000000000000000e+02 1.790000000000000000e+02 1.800000000000000000e+02 2.060000000000000000e+02 2.080000000000000000e+02 1.570000000000000000e+02 1.830000000000000000e+02 1.790000000000000000e+02 1.670000000000000000e+02 1.810000000000000000e+02 1.750000000000000000e+02 1.730000000000000000e+02 1.610000000000000000e+02 1.790000000000000000e+02 1.680000000000000000e+02 1.700000000000000000e+02 1.800000000000000000e+02 1.700000000000000000e+02 1.580000000000000000e+02 1.850000000000000000e+02 1.670000000000000000e+02 2.040000000000000000e+02 1.420000000000000000e+02 1.860000000000000000e+02 1.850000000000000000e+02 1.660000000000000000e+02 1.780000000000000000e+02 1.840000000000000000e+02 1.740000000000000000e+02 1.770000000000000000e+02 1.730000000000000000e+02 1.650000000000000000e+02 1.900000000000000000e+02 1.810000000000000000e+02 1.770000000000000000e+02 1.600000000000000000e+02 1.870000000000000000e+02 1.950000000000000000e+02 1.700000000000000000e+02 1.840000000000000000e+02 1.860000000000000000e+02 1.800000000000000000e+02 1.830000000000000000e+02 1.600000000000000000e+02 1.760000000000000000e+02 1.640000000000000000e+02 1.620000000000000000e+02 1.820000000000000000e+02 1.710000000000000000e+02 1.660000000000000000e+02 1.950000000000000000e+02 2.140000000000000000e+02 1.650000000000000000e+02 2.050000000000000000e+02 1.990000000000000000e+02 1.930000000000000000e+02 1.800000000000000000e+02 1.860000000000000000e+02 1.700000000000000000e+02 1.930000000000000000e+02 1.610000000000000000e+02 1.740000000000000000e+02 2.010000000000000000e+02 1.760000000000000000e+02 1.630000000000000000e+02 1.710000000000000000e+02 1.700000000000000000e+02 1.800000000000000000e+02 2.040000000000000000e+02 1.710000000000000000e+02 2.010000000000000000e+02 1.890000000000000000e+02 1.970000000000000000e+02 2.030000000000000000e+02 1.690000000000000000e+02 1.850000000000000000e+02 2.060000000000000000e+02 1.860000000000000000e+02 1.990000000000000000e+02 1.850000000000000000e+02 1.930000000000000000e+02 1.890000000000000000e+02 1.980000000000000000e+02 1.980000000000000000e+02 1.880000000000000000e+02 1.620000000000000000e+02 1.820000000000000000e+02 1.940000000000000000e+02 1.740000000000000000e+02 1.980000000000000000e+02 1.920000000000000000e+02 1.780000000000000000e+02 1.880000000000000000e+02 1.950000000000000000e+02 1.910000000000000000e+02 1.900000000000000000e+02 1.770000000000000000e+02 1.990000000000000000e+02 1.830000000000000000e+02 1.720000000000000000e+02 1.840000000000000000e+02 2.050000000000000000e+02 1.870000000000000000e+02 1.840000000000000000e+02 1.730000000000000000e+02 1.890000000000000000e+02 1.850000000000000000e+02 1.760000000000000000e+02 1.790000000000000000e+02 1.950000000000000000e+02 1.720000000000000000e+02 2.060000000000000000e+02 1.860000000000000000e+02 1.860000000000000000e+02 1.930000000000000000e+02 1.630000000000000000e+02 1.920000000000000000e+02 1.930000000000000000e+02 1.810000000000000000e+02 1.850000000000000000e+02 1.770000000000000000e+02 2.020000000000000000e+02 2.260000000000000000e+02 1.810000000000000000e+02 1.560000000000000000e+02 1.810000000000000000e+02 1.890000000000000000e+02 1.740000000000000000e+02 1.810000000000000000e+02 2.110000000000000000e+02 2.070000000000000000e+02 1.920000000000000000e+02 1.810000000000000000e+02 1.860000000000000000e+02 1.970000000000000000e+02 1.900000000000000000e+02 2.010000000000000000e+02 2.100000000000000000e+02 2.080000000000000000e+02 2.080000000000000000e+02 1.910000000000000000e+02 1.970000000000000000e+02 1.820000000000000000e+02 1.990000000000000000e+02 2.030000000000000000e+02 1.860000000000000000e+02 2.330000000000000000e+02 1.790000000000000000e+02 1.800000000000000000e+02 1.870000000000000000e+02 2.000000000000000000e+02 1.760000000000000000e+02 1.920000000000000000e+02 2.090000000000000000e+02 2.040000000000000000e+02 2.180000000000000000e+02 2.030000000000000000e+02 1.790000000000000000e+02 1.950000000000000000e+02 1.910000000000000000e+02 2.090000000000000000e+02 1.880000000000000000e+02 2.070000000000000000e+02 1.950000000000000000e+02 1.900000000000000000e+02 2.000000000000000000e+02 1.900000000000000000e+02 2.330000000000000000e+02 2.030000000000000000e+02 1.820000000000000000e+02 1.870000000000000000e+02 1.740000000000000000e+02 1.810000000000000000e+02 2.040000000000000000e+02 1.450000000000000000e+02 1.820000000000000000e+02 2.070000000000000000e+02 2.040000000000000000e+02 1.820000000000000000e+02 1.640000000000000000e+02 1.800000000000000000e+02 1.810000000000000000e+02 1.910000000000000000e+02 1.880000000000000000e+02 2.050000000000000000e+02 1.940000000000000000e+02 1.930000000000000000e+02 2.150000000000000000e+02 1.820000000000000000e+02 2.020000000000000000e+02 1.760000000000000000e+02 2.090000000000000000e+02 1.790000000000000000e+02 2.010000000000000000e+02 2.110000000000000000e+02 2.040000000000000000e+02 1.690000000000000000e+02 1.970000000000000000e+02 1.840000000000000000e+02 1.870000000000000000e+02 2.130000000000000000e+02 1.930000000000000000e+02 1.770000000000000000e+02 1.680000000000000000e+02 1.850000000000000000e+02 1.660000000000000000e+02 1.820000000000000000e+02 1.950000000000000000e+02 2.280000000000000000e+02 1.830000000000000000e+02 2.120000000000000000e+02 2.060000000000000000e+02 1.950000000000000000e+02 2.200000000000000000e+02 1.860000000000000000e+02 2.010000000000000000e+02 1.790000000000000000e+02 2.110000000000000000e+02 1.740000000000000000e+02 1.980000000000000000e+02 1.920000000000000000e+02 1.780000000000000000e+02 1.860000000000000000e+02 1.790000000000000000e+02 2.160000000000000000e+02 2.030000000000000000e+02 1.880000000000000000e+02 2.030000000000000000e+02 2.030000000000000000e+02 1.970000000000000000e+02 1.670000000000000000e+02 1.660000000000000000e+02 1.890000000000000000e+02 2.030000000000000000e+02 2.050000000000000000e+02 1.890000000000000000e+02 1.760000000000000000e+02 1.850000000000000000e+02 1.920000000000000000e+02 1.760000000000000000e+02 1.890000000000000000e+02 1.930000000000000000e+02 1.540000000000000000e+02 1.970000000000000000e+02 1.690000000000000000e+02 2.090000000000000000e+02 1.910000000000000000e+02 1.920000000000000000e+02 1.670000000000000000e+02 1.890000000000000000e+02 1.710000000000000000e+02 1.930000000000000000e+02 1.920000000000000000e+02 1.950000000000000000e+02 1.830000000000000000e+02 1.780000000000000000e+02 2.120000000000000000e+02 1.830000000000000000e+02 1.460000000000000000e+02 1.890000000000000000e+02 1.740000000000000000e+02 1.670000000000000000e+02 1.900000000000000000e+02 1.810000000000000000e+02 1.900000000000000000e+02 1.740000000000000000e+02 1.550000000000000000e+02 1.910000000000000000e+02 1.740000000000000000e+02 1.770000000000000000e+02 1.750000000000000000e+02 1.940000000000000000e+02 1.900000000000000000e+02 1.870000000000000000e+02 1.840000000000000000e+02 1.420000000000000000e+02 1.810000000000000000e+02 1.880000000000000000e+02 1.990000000000000000e+02 2.000000000000000000e+02 1.640000000000000000e+02 1.810000000000000000e+02 1.910000000000000000e+02 1.740000000000000000e+02 2.020000000000000000e+02 1.900000000000000000e+02 1.990000000000000000e+02 1.910000000000000000e+02 1.910000000000000000e+02 1.710000000000000000e+02 1.960000000000000000e+02 1.690000000000000000e+02 2.090000000000000000e+02 1.710000000000000000e+02 1.870000000000000000e+02 1.910000000000000000e+02 1.740000000000000000e+02 1.750000000000000000e+02 1.770000000000000000e+02 2.030000000000000000e+02 1.650000000000000000e+02 1.860000000000000000e+02 1.880000000000000000e+02 2.050000000000000000e+02 1.840000000000000000e+02 1.810000000000000000e+02 1.890000000000000000e+02 2.140000000000000000e+02 1.930000000000000000e+02 1.660000000000000000e+02 1.860000000000000000e+02 2.110000000000000000e+02 1.850000000000000000e+02 1.870000000000000000e+02 1.820000000000000000e+02 1.910000000000000000e+02 1.780000000000000000e+02 1.890000000000000000e+02 1.740000000000000000e+02 2.060000000000000000e+02 2.060000000000000000e+02 1.750000000000000000e+02 2.090000000000000000e+02 1.900000000000000000e+02 2.050000000000000000e+02 2.230000000000000000e+02 1.960000000000000000e+02 1.980000000000000000e+02 1.900000000000000000e+02 1.790000000000000000e+02 1.960000000000000000e+02 2.030000000000000000e+02 1.870000000000000000e+02 1.890000000000000000e+02 1.650000000000000000e+02 2.130000000000000000e+02 2.070000000000000000e+02 1.960000000000000000e+02 1.990000000000000000e+02 1.930000000000000000e+02 1.850000000000000000e+02 1.810000000000000000e+02 2.010000000000000000e+02 2.040000000000000000e+02 1.990000000000000000e+02 1.940000000000000000e+02 1.740000000000000000e+02 1.770000000000000000e+02 1.920000000000000000e+02 2.080000000000000000e+02 2.030000000000000000e+02 1.790000000000000000e+02 1.850000000000000000e+02 2.130000000000000000e+02 2.090000000000000000e+02 1.760000000000000000e+02 1.910000000000000000e+02 1.890000000000000000e+02 1.650000000000000000e+02 1.860000000000000000e+02 2.000000000000000000e+02 2.180000000000000000e+02 1.870000000000000000e+02 1.840000000000000000e+02 1.770000000000000000e+02 2.020000000000000000e+02 2.000000000000000000e+02 1.950000000000000000e+02 2.240000000000000000e+02 1.920000000000000000e+02 2.090000000000000000e+02 2.110000000000000000e+02 1.860000000000000000e+02 2.040000000000000000e+02 2.130000000000000000e+02 1.700000000000000000e+02 2.050000000000000000e+02 1.970000000000000000e+02 1.990000000000000000e+02 1.920000000000000000e+02 1.960000000000000000e+02 1.960000000000000000e+02 2.130000000000000000e+02 2.100000000000000000e+02 1.790000000000000000e+02 2.110000000000000000e+02 2.160000000000000000e+02 2.140000000000000000e+02 1.760000000000000000e+02 1.830000000000000000e+02 2.100000000000000000e+02 1.910000000000000000e+02 2.170000000000000000e+02 2.060000000000000000e+02 1.970000000000000000e+02 2.060000000000000000e+02 1.910000000000000000e+02 1.860000000000000000e+02 2.030000000000000000e+02 1.890000000000000000e+02 1.870000000000000000e+02 2.070000000000000000e+02 1.930000000000000000e+02 2.150000000000000000e+02 2.100000000000000000e+02 1.670000000000000000e+02 2.190000000000000000e+02 2.010000000000000000e+02 1.870000000000000000e+02 2.000000000000000000e+02 2.030000000000000000e+02 2.210000000000000000e+02 1.920000000000000000e+02 1.990000000000000000e+02 2.100000000000000000e+02 2.150000000000000000e+02 1.860000000000000000e+02 1.860000000000000000e+02 1.790000000000000000e+02 1.730000000000000000e+02 1.990000000000000000e+02 1.900000000000000000e+02 2.050000000000000000e+02 1.850000000000000000e+02 1.920000000000000000e+02 1.960000000000000000e+02 1.600000000000000000e+02 1.720000000000000000e+02 1.850000000000000000e+02 2.070000000000000000e+02 1.830000000000000000e+02 1.920000000000000000e+02 1.900000000000000000e+02 1.760000000000000000e+02 1.710000000000000000e+02 2.120000000000000000e+02 1.970000000000000000e+02 2.040000000000000000e+02 2.060000000000000000e+02 2.110000000000000000e+02 1.980000000000000000e+02 1.830000000000000000e+02 1.790000000000000000e+02 1.770000000000000000e+02 1.790000000000000000e+02 1.820000000000000000e+02 1.680000000000000000e+02 1.630000000000000000e+02 1.820000000000000000e+02 1.990000000000000000e+02 1.720000000000000000e+02 1.970000000000000000e+02 2.030000000000000000e+02 2.000000000000000000e+02 1.590000000000000000e+02 1.610000000000000000e+02 1.990000000000000000e+02 2.040000000000000000e+02 1.990000000000000000e+02 1.880000000000000000e+02 1.810000000000000000e+02 1.940000000000000000e+02 1.860000000000000000e+02 1.780000000000000000e+02 1.780000000000000000e+02 1.990000000000000000e+02 2.080000000000000000e+02 2.060000000000000000e+02 1.870000000000000000e+02 1.730000000000000000e+02 1.670000000000000000e+02 1.890000000000000000e+02 1.800000000000000000e+02 1.780000000000000000e+02 1.710000000000000000e+02 1.790000000000000000e+02 1.540000000000000000e+02 1.740000000000000000e+02 1.660000000000000000e+02 1.550000000000000000e+02 1.680000000000000000e+02 1.750000000000000000e+02 1.900000000000000000e+02 1.620000000000000000e+02 2.000000000000000000e+02 1.770000000000000000e+02 1.600000000000000000e+02 1.820000000000000000e+02 1.940000000000000000e+02 1.780000000000000000e+02 2.040000000000000000e+02 1.630000000000000000e+02 1.930000000000000000e+02 2.000000000000000000e+02 1.700000000000000000e+02 1.880000000000000000e+02 1.780000000000000000e+02 2.060000000000000000e+02 2.010000000000000000e+02 1.980000000000000000e+02 2.190000000000000000e+02 2.030000000000000000e+02 1.900000000000000000e+02 2.030000000000000000e+02 1.810000000000000000e+02 1.960000000000000000e+02 2.040000000000000000e+02 1.880000000000000000e+02 1.980000000000000000e+02 1.840000000000000000e+02 1.920000000000000000e+02 2.050000000000000000e+02 1.870000000000000000e+02 1.910000000000000000e+02 2.010000000000000000e+02 1.860000000000000000e+02 2.000000000000000000e+02 2.020000000000000000e+02 1.820000000000000000e+02 2.250000000000000000e+02 1.750000000000000000e+02 2.130000000000000000e+02 1.800000000000000000e+02 1.830000000000000000e+02 1.660000000000000000e+02 1.950000000000000000e+02 1.950000000000000000e+02 1.830000000000000000e+02 1.640000000000000000e+02 2.060000000000000000e+02 1.960000000000000000e+02 1.910000000000000000e+02 1.730000000000000000e+02 1.780000000000000000e+02 1.800000000000000000e+02 1.820000000000000000e+02 2.000000000000000000e+02 2.070000000000000000e+02 1.920000000000000000e+02 1.840000000000000000e+02 1.930000000000000000e+02 1.700000000000000000e+02 1.980000000000000000e+02 1.880000000000000000e+02 2.070000000000000000e+02 1.680000000000000000e+02 1.720000000000000000e+02 1.870000000000000000e+02 1.970000000000000000e+02 1.750000000000000000e+02 1.870000000000000000e+02 1.830000000000000000e+02 2.030000000000000000e+02 1.730000000000000000e+02 1.640000000000000000e+02 1.800000000000000000e+02 1.740000000000000000e+02 1.680000000000000000e+02 1.820000000000000000e+02 1.950000000000000000e+02 1.700000000000000000e+02 1.780000000000000000e+02 1.650000000000000000e+02 1.790000000000000000e+02 1.730000000000000000e+02 2.010000000000000000e+02 1.660000000000000000e+02 1.710000000000000000e+02 1.710000000000000000e+02 1.720000000000000000e+02 1.880000000000000000e+02 1.880000000000000000e+02 1.590000000000000000e+02 1.710000000000000000e+02 1.860000000000000000e+02 1.900000000000000000e+02 1.960000000000000000e+02 1.750000000000000000e+02 1.660000000000000000e+02 1.710000000000000000e+02 1.690000000000000000e+02 1.930000000000000000e+02 1.940000000000000000e+02 1.760000000000000000e+02 1.540000000000000000e+02 1.750000000000000000e+02 1.810000000000000000e+02 1.780000000000000000e+02 1.770000000000000000e+02 1.740000000000000000e+02 1.800000000000000000e+02 1.990000000000000000e+02 1.820000000000000000e+02 1.620000000000000000e+02 1.960000000000000000e+02 1.580000000000000000e+02 1.890000000000000000e+02 1.870000000000000000e+02 1.620000000000000000e+02 1.770000000000000000e+02 1.820000000000000000e+02 1.970000000000000000e+02 1.950000000000000000e+02 1.860000000000000000e+02 1.970000000000000000e+02 1.830000000000000000e+02 1.730000000000000000e+02 2.010000000000000000e+02 1.940000000000000000e+02 1.810000000000000000e+02 1.970000000000000000e+02 1.890000000000000000e+02 1.710000000000000000e+02 2.040000000000000000e+02 1.890000000000000000e+02 1.800000000000000000e+02 1.790000000000000000e+02 1.920000000000000000e+02 2.090000000000000000e+02 1.930000000000000000e+02 1.990000000000000000e+02 1.710000000000000000e+02 1.960000000000000000e+02 1.880000000000000000e+02 1.990000000000000000e+02 1.790000000000000000e+02 1.900000000000000000e+02 1.760000000000000000e+02 1.930000000000000000e+02 1.800000000000000000e+02 1.840000000000000000e+02 1.760000000000000000e+02 1.690000000000000000e+02 1.900000000000000000e+02 1.650000000000000000e+02 1.830000000000000000e+02 1.730000000000000000e+02 1.910000000000000000e+02 1.920000000000000000e+02 2.300000000000000000e+02 1.930000000000000000e+02 2.000000000000000000e+02 1.940000000000000000e+02 1.820000000000000000e+02 1.800000000000000000e+02 1.840000000000000000e+02 2.010000000000000000e+02 2.050000000000000000e+02 1.950000000000000000e+02 1.700000000000000000e+02 1.730000000000000000e+02 2.010000000000000000e+02 2.040000000000000000e+02 1.730000000000000000e+02 1.900000000000000000e+02 1.930000000000000000e+02 1.870000000000000000e+02 1.800000000000000000e+02 1.870000000000000000e+02 1.820000000000000000e+02 1.820000000000000000e+02 1.750000000000000000e+02 1.650000000000000000e+02 1.810000000000000000e+02 1.790000000000000000e+02 2.100000000000000000e+02 1.750000000000000000e+02 1.800000000000000000e+02 2.180000000000000000e+02 1.750000000000000000e+02 1.760000000000000000e+02 1.830000000000000000e+02 1.730000000000000000e+02 1.740000000000000000e+02 2.150000000000000000e+02 1.640000000000000000e+02 2.010000000000000000e+02 1.950000000000000000e+02 1.970000000000000000e+02 1.720000000000000000e+02 1.980000000000000000e+02 1.970000000000000000e+02 1.980000000000000000e+02 2.090000000000000000e+02 2.150000000000000000e+02 1.700000000000000000e+02 1.740000000000000000e+02 2.090000000000000000e+02 1.950000000000000000e+02 1.840000000000000000e+02 1.850000000000000000e+02 1.900000000000000000e+02 2.090000000000000000e+02 1.770000000000000000e+02 2.110000000000000000e+02 1.940000000000000000e+02 2.090000000000000000e+02 2.050000000000000000e+02 1.850000000000000000e+02 2.000000000000000000e+02 1.780000000000000000e+02 1.920000000000000000e+02 1.560000000000000000e+02 1.830000000000000000e+02 1.660000000000000000e+02 2.060000000000000000e+02 1.710000000000000000e+02 2.000000000000000000e+02 1.990000000000000000e+02 1.650000000000000000e+02 1.730000000000000000e+02 2.150000000000000000e+02 1.880000000000000000e+02 1.810000000000000000e+02 1.680000000000000000e+02 1.740000000000000000e+02 1.700000000000000000e+02 1.630000000000000000e+02 1.610000000000000000e+02 1.740000000000000000e+02 2.080000000000000000e+02 1.860000000000000000e+02 1.710000000000000000e+02 1.910000000000000000e+02 1.860000000000000000e+02 1.880000000000000000e+02 1.910000000000000000e+02 1.870000000000000000e+02 1.990000000000000000e+02 1.980000000000000000e+02 1.770000000000000000e+02 1.930000000000000000e+02 1.960000000000000000e+02 2.070000000000000000e+02 1.720000000000000000e+02 1.780000000000000000e+02 1.850000000000000000e+02 1.960000000000000000e+02 1.560000000000000000e+02 1.960000000000000000e+02 1.660000000000000000e+02 1.910000000000000000e+02 1.780000000000000000e+02 2.060000000000000000e+02 1.680000000000000000e+02 1.920000000000000000e+02 2.110000000000000000e+02 2.010000000000000000e+02 1.870000000000000000e+02 1.720000000000000000e+02 1.860000000000000000e+02 2.120000000000000000e+02 1.860000000000000000e+02 2.220000000000000000e+02 1.990000000000000000e+02 2.160000000000000000e+02 1.830000000000000000e+02 2.180000000000000000e+02 1.970000000000000000e+02 2.140000000000000000e+02 2.030000000000000000e+02 1.950000000000000000e+02 1.770000000000000000e+02 1.950000000000000000e+02 2.020000000000000000e+02 2.000000000000000000e+02 2.200000000000000000e+02 2.120000000000000000e+02 1.830000000000000000e+02 1.980000000000000000e+02 2.140000000000000000e+02 1.890000000000000000e+02 2.260000000000000000e+02 2.120000000000000000e+02 2.170000000000000000e+02 1.960000000000000000e+02 1.990000000000000000e+02 2.100000000000000000e+02 2.050000000000000000e+02 1.870000000000000000e+02 1.890000000000000000e+02 2.230000000000000000e+02 1.900000000000000000e+02 1.990000000000000000e+02 2.100000000000000000e+02 2.060000000000000000e+02 2.130000000000000000e+02 2.010000000000000000e+02 2.160000000000000000e+02 1.990000000000000000e+02 1.870000000000000000e+02 1.870000000000000000e+02 2.180000000000000000e+02 1.860000000000000000e+02 1.810000000000000000e+02 1.760000000000000000e+02 2.060000000000000000e+02 2.300000000000000000e+02 1.940000000000000000e+02 2.100000000000000000e+02 2.200000000000000000e+02 1.930000000000000000e+02 1.540000000000000000e+02 1.920000000000000000e+02 2.090000000000000000e+02 1.650000000000000000e+02 1.590000000000000000e+02 2.010000000000000000e+02 1.890000000000000000e+02 2.120000000000000000e+02 1.920000000000000000e+02 1.870000000000000000e+02 1.890000000000000000e+02 1.950000000000000000e+02 2.040000000000000000e+02 2.050000000000000000e+02 1.990000000000000000e+02 1.990000000000000000e+02 1.590000000000000000e+02 1.950000000000000000e+02 2.010000000000000000e+02 1.850000000000000000e+02 1.800000000000000000e+02 2.000000000000000000e+02 1.900000000000000000e+02 1.950000000000000000e+02 1.950000000000000000e+02 1.970000000000000000e+02 1.820000000000000000e+02 1.920000000000000000e+02 1.930000000000000000e+02 1.890000000000000000e+02 1.880000000000000000e+02 1.960000000000000000e+02 2.070000000000000000e+02 2.060000000000000000e+02 1.970000000000000000e+02 1.900000000000000000e+02 1.860000000000000000e+02 1.830000000000000000e+02 1.790000000000000000e+02 2.050000000000000000e+02 2.210000000000000000e+02 2.120000000000000000e+02 2.000000000000000000e+02 2.060000000000000000e+02 1.750000000000000000e+02 2.120000000000000000e+02 1.920000000000000000e+02 1.930000000000000000e+02 1.900000000000000000e+02 1.930000000000000000e+02 1.840000000000000000e+02 1.920000000000000000e+02 1.900000000000000000e+02 2.040000000000000000e+02 1.830000000000000000e+02 1.880000000000000000e+02 1.700000000000000000e+02 2.100000000000000000e+02 2.150000000000000000e+02 2.010000000000000000e+02 2.110000000000000000e+02 1.890000000000000000e+02 1.710000000000000000e+02 1.940000000000000000e+02 1.790000000000000000e+02 2.100000000000000000e+02 2.030000000000000000e+02 1.940000000000000000e+02 1.830000000000000000e+02 1.850000000000000000e+02 1.830000000000000000e+02 2.010000000000000000e+02 2.070000000000000000e+02 2.140000000000000000e+02 2.040000000000000000e+02 1.930000000000000000e+02 2.020000000000000000e+02 2.070000000000000000e+02 2.010000000000000000e+02 1.730000000000000000e+02 1.920000000000000000e+02 1.900000000000000000e+02 2.080000000000000000e+02 2.120000000000000000e+02 1.890000000000000000e+02 1.750000000000000000e+02 1.860000000000000000e+02 2.000000000000000000e+02 2.270000000000000000e+02 2.080000000000000000e+02 1.920000000000000000e+02 1.990000000000000000e+02 2.180000000000000000e+02 2.110000000000000000e+02 2.130000000000000000e+02 2.050000000000000000e+02 2.320000000000000000e+02 2.000000000000000000e+02 2.310000000000000000e+02 2.090000000000000000e+02 2.240000000000000000e+02 2.040000000000000000e+02 1.890000000000000000e+02 1.980000000000000000e+02 1.750000000000000000e+02 2.050000000000000000e+02 2.070000000000000000e+02 2.220000000000000000e+02 2.210000000000000000e+02 2.030000000000000000e+02 2.160000000000000000e+02 2.110000000000000000e+02 1.970000000000000000e+02 2.110000000000000000e+02 1.920000000000000000e+02 2.040000000000000000e+02 2.210000000000000000e+02 2.080000000000000000e+02 2.000000000000000000e+02 2.050000000000000000e+02 2.140000000000000000e+02 2.060000000000000000e+02 1.930000000000000000e+02 1.950000000000000000e+02 2.120000000000000000e+02 2.010000000000000000e+02 2.190000000000000000e+02 2.310000000000000000e+02 2.140000000000000000e+02 1.800000000000000000e+02 2.220000000000000000e+02 2.210000000000000000e+02 1.860000000000000000e+02 2.110000000000000000e+02 1.940000000000000000e+02 1.980000000000000000e+02 2.220000000000000000e+02 1.910000000000000000e+02 1.980000000000000000e+02 2.290000000000000000e+02 1.920000000000000000e+02 2.020000000000000000e+02 2.170000000000000000e+02 1.990000000000000000e+02 2.190000000000000000e+02 2.090000000000000000e+02 2.140000000000000000e+02 2.030000000000000000e+02 2.150000000000000000e+02 1.990000000000000000e+02 2.130000000000000000e+02 1.940000000000000000e+02 1.830000000000000000e+02 2.110000000000000000e+02 2.250000000000000000e+02 2.150000000000000000e+02 2.100000000000000000e+02 2.180000000000000000e+02 1.910000000000000000e+02 1.980000000000000000e+02 2.100000000000000000e+02 2.150000000000000000e+02 2.200000000000000000e+02 2.080000000000000000e+02 2.120000000000000000e+02 1.970000000000000000e+02 2.100000000000000000e+02 2.190000000000000000e+02 2.070000000000000000e+02 2.190000000000000000e+02 2.260000000000000000e+02 2.070000000000000000e+02 2.000000000000000000e+02 2.020000000000000000e+02 2.160000000000000000e+02 2.260000000000000000e+02 2.230000000000000000e+02 2.160000000000000000e+02 2.360000000000000000e+02 2.040000000000000000e+02 2.280000000000000000e+02 2.260000000000000000e+02 2.130000000000000000e+02 2.330000000000000000e+02 2.160000000000000000e+02 2.360000000000000000e+02 2.090000000000000000e+02 2.040000000000000000e+02 2.000000000000000000e+02 2.280000000000000000e+02 1.990000000000000000e+02 2.470000000000000000e+02 2.170000000000000000e+02 2.270000000000000000e+02 2.510000000000000000e+02 2.050000000000000000e+02 2.140000000000000000e+02 2.140000000000000000e+02 2.080000000000000000e+02 1.980000000000000000e+02 2.300000000000000000e+02 2.220000000000000000e+02 2.070000000000000000e+02 1.880000000000000000e+02 2.060000000000000000e+02 2.200000000000000000e+02 2.140000000000000000e+02 2.150000000000000000e+02 1.910000000000000000e+02 1.830000000000000000e+02 2.110000000000000000e+02 2.150000000000000000e+02 1.960000000000000000e+02 2.180000000000000000e+02 2.170000000000000000e+02 2.170000000000000000e+02 1.690000000000000000e+02 2.140000000000000000e+02 2.300000000000000000e+02 2.230000000000000000e+02 1.940000000000000000e+02 2.130000000000000000e+02 1.740000000000000000e+02 2.280000000000000000e+02 1.910000000000000000e+02 2.100000000000000000e+02 2.440000000000000000e+02 1.920000000000000000e+02 2.340000000000000000e+02 2.100000000000000000e+02 2.150000000000000000e+02 2.300000000000000000e+02 1.950000000000000000e+02 2.150000000000000000e+02 2.390000000000000000e+02 2.330000000000000000e+02 2.320000000000000000e+02 2.080000000000000000e+02 2.010000000000000000e+02 2.410000000000000000e+02 2.090000000000000000e+02 2.280000000000000000e+02 2.180000000000000000e+02 2.370000000000000000e+02 2.170000000000000000e+02 2.060000000000000000e+02 2.150000000000000000e+02 2.030000000000000000e+02 2.210000000000000000e+02 2.070000000000000000e+02 2.010000000000000000e+02 1.860000000000000000e+02 2.160000000000000000e+02 2.190000000000000000e+02 2.470000000000000000e+02 2.330000000000000000e+02 2.070000000000000000e+02 2.170000000000000000e+02 2.060000000000000000e+02 2.100000000000000000e+02 2.130000000000000000e+02 2.270000000000000000e+02 2.210000000000000000e+02 2.150000000000000000e+02 1.900000000000000000e+02 2.230000000000000000e+02 1.810000000000000000e+02 2.070000000000000000e+02 2.120000000000000000e+02 2.030000000000000000e+02 2.180000000000000000e+02 2.260000000000000000e+02 2.200000000000000000e+02 1.990000000000000000e+02 2.350000000000000000e+02 2.260000000000000000e+02 2.290000000000000000e+02 1.740000000000000000e+02 2.340000000000000000e+02 1.910000000000000000e+02 2.090000000000000000e+02 2.330000000000000000e+02 2.100000000000000000e+02 2.140000000000000000e+02 2.330000000000000000e+02 2.050000000000000000e+02 2.120000000000000000e+02 1.990000000000000000e+02 2.130000000000000000e+02 1.970000000000000000e+02 2.020000000000000000e+02 2.020000000000000000e+02 2.100000000000000000e+02 2.030000000000000000e+02 1.770000000000000000e+02 2.290000000000000000e+02 1.990000000000000000e+02 2.130000000000000000e+02 2.080000000000000000e+02 1.970000000000000000e+02 1.910000000000000000e+02 2.270000000000000000e+02 1.990000000000000000e+02 1.800000000000000000e+02 2.290000000000000000e+02 2.110000000000000000e+02 1.730000000000000000e+02 1.990000000000000000e+02 2.120000000000000000e+02 2.040000000000000000e+02 1.860000000000000000e+02 1.980000000000000000e+02 2.050000000000000000e+02 1.950000000000000000e+02 2.030000000000000000e+02 2.160000000000000000e+02 1.970000000000000000e+02 2.240000000000000000e+02 2.220000000000000000e+02 2.280000000000000000e+02 2.090000000000000000e+02 1.920000000000000000e+02 1.980000000000000000e+02 2.110000000000000000e+02 2.070000000000000000e+02 2.250000000000000000e+02 2.020000000000000000e+02 2.060000000000000000e+02 1.910000000000000000e+02 2.000000000000000000e+02 1.960000000000000000e+02 2.050000000000000000e+02 1.890000000000000000e+02 2.090000000000000000e+02 1.980000000000000000e+02 2.210000000000000000e+02 1.980000000000000000e+02 2.050000000000000000e+02 2.040000000000000000e+02 2.120000000000000000e+02 1.910000000000000000e+02 1.970000000000000000e+02 2.360000000000000000e+02 2.260000000000000000e+02 2.000000000000000000e+02 2.150000000000000000e+02 2.170000000000000000e+02 2.200000000000000000e+02 1.860000000000000000e+02 2.040000000000000000e+02 2.090000000000000000e+02 2.310000000000000000e+02 2.180000000000000000e+02 2.200000000000000000e+02 2.220000000000000000e+02 1.930000000000000000e+02 2.290000000000000000e+02 1.840000000000000000e+02 1.970000000000000000e+02 2.010000000000000000e+02 2.100000000000000000e+02 2.440000000000000000e+02 2.110000000000000000e+02 2.210000000000000000e+02 2.210000000000000000e+02 2.080000000000000000e+02 2.050000000000000000e+02 2.070000000000000000e+02 2.110000000000000000e+02 2.290000000000000000e+02 2.090000000000000000e+02 1.910000000000000000e+02 1.960000000000000000e+02 2.130000000000000000e+02 2.170000000000000000e+02 1.850000000000000000e+02 2.110000000000000000e+02 1.980000000000000000e+02 2.230000000000000000e+02 2.040000000000000000e+02 2.220000000000000000e+02 2.140000000000000000e+02 2.110000000000000000e+02 1.990000000000000000e+02 2.260000000000000000e+02 2.200000000000000000e+02 1.890000000000000000e+02 1.820000000000000000e+02 2.000000000000000000e+02 2.240000000000000000e+02 1.910000000000000000e+02 2.080000000000000000e+02 2.270000000000000000e+02 1.960000000000000000e+02 1.850000000000000000e+02 2.340000000000000000e+02 2.010000000000000000e+02 1.970000000000000000e+02 1.910000000000000000e+02 2.050000000000000000e+02 2.170000000000000000e+02 2.030000000000000000e+02 2.090000000000000000e+02 2.000000000000000000e+02 1.940000000000000000e+02 2.230000000000000000e+02 2.170000000000000000e+02 1.950000000000000000e+02 1.880000000000000000e+02 1.770000000000000000e+02 2.010000000000000000e+02 2.080000000000000000e+02 2.030000000000000000e+02 1.950000000000000000e+02 2.130000000000000000e+02 1.970000000000000000e+02 1.980000000000000000e+02 1.730000000000000000e+02 2.140000000000000000e+02 1.990000000000000000e+02 2.040000000000000000e+02 1.970000000000000000e+02 1.960000000000000000e+02 1.820000000000000000e+02 1.900000000000000000e+02 2.210000000000000000e+02 2.350000000000000000e+02 1.920000000000000000e+02 2.050000000000000000e+02 1.770000000000000000e+02 2.120000000000000000e+02 2.220000000000000000e+02 2.240000000000000000e+02 2.330000000000000000e+02 1.940000000000000000e+02 2.120000000000000000e+02 2.000000000000000000e+02 2.060000000000000000e+02 2.150000000000000000e+02 2.040000000000000000e+02 2.190000000000000000e+02 2.350000000000000000e+02 2.170000000000000000e+02 1.720000000000000000e+02 1.870000000000000000e+02 2.080000000000000000e+02 1.860000000000000000e+02 1.770000000000000000e+02 2.150000000000000000e+02 1.890000000000000000e+02 2.090000000000000000e+02 1.830000000000000000e+02 1.740000000000000000e+02 1.900000000000000000e+02 2.050000000000000000e+02 1.650000000000000000e+02 2.120000000000000000e+02 2.170000000000000000e+02 2.160000000000000000e+02 1.850000000000000000e+02 1.930000000000000000e+02 2.000000000000000000e+02 2.050000000000000000e+02 1.940000000000000000e+02 1.980000000000000000e+02 1.740000000000000000e+02 1.890000000000000000e+02 1.970000000000000000e+02 2.050000000000000000e+02 1.720000000000000000e+02 1.930000000000000000e+02 1.960000000000000000e+02 1.880000000000000000e+02 1.650000000000000000e+02 1.800000000000000000e+02 2.250000000000000000e+02 1.910000000000000000e+02 1.930000000000000000e+02 2.260000000000000000e+02 1.930000000000000000e+02 2.000000000000000000e+02 1.630000000000000000e+02 1.940000000000000000e+02 1.650000000000000000e+02 2.070000000000000000e+02 1.870000000000000000e+02 1.900000000000000000e+02 2.090000000000000000e+02 2.040000000000000000e+02 2.090000000000000000e+02 1.960000000000000000e+02 1.750000000000000000e+02 2.080000000000000000e+02 1.820000000000000000e+02 1.930000000000000000e+02 1.900000000000000000e+02 1.810000000000000000e+02 1.950000000000000000e+02 2.050000000000000000e+02 2.030000000000000000e+02 2.070000000000000000e+02 2.300000000000000000e+02 2.150000000000000000e+02 2.010000000000000000e+02 2.070000000000000000e+02 2.070000000000000000e+02 2.010000000000000000e+02 2.040000000000000000e+02 1.740000000000000000e+02 2.090000000000000000e+02 2.020000000000000000e+02 2.270000000000000000e+02 1.980000000000000000e+02 2.250000000000000000e+02 2.250000000000000000e+02 1.940000000000000000e+02 2.060000000000000000e+02 2.160000000000000000e+02 2.050000000000000000e+02 1.980000000000000000e+02 2.230000000000000000e+02 2.360000000000000000e+02 2.270000000000000000e+02 2.150000000000000000e+02 1.870000000000000000e+02 2.100000000000000000e+02 2.200000000000000000e+02 2.180000000000000000e+02 2.260000000000000000e+02 1.990000000000000000e+02 2.230000000000000000e+02 2.160000000000000000e+02 2.200000000000000000e+02 2.280000000000000000e+02 2.250000000000000000e+02 2.180000000000000000e+02 2.100000000000000000e+02 1.920000000000000000e+02 2.220000000000000000e+02 2.170000000000000000e+02 2.100000000000000000e+02 2.120000000000000000e+02 2.030000000000000000e+02 2.230000000000000000e+02 2.010000000000000000e+02 1.950000000000000000e+02 2.080000000000000000e+02 2.030000000000000000e+02 2.160000000000000000e+02 2.090000000000000000e+02 2.100000000000000000e+02 2.100000000000000000e+02 2.260000000000000000e+02 2.070000000000000000e+02 2.530000000000000000e+02 2.040000000000000000e+02 2.030000000000000000e+02 2.080000000000000000e+02 2.170000000000000000e+02 1.960000000000000000e+02 2.180000000000000000e+02 2.150000000000000000e+02 2.230000000000000000e+02 2.130000000000000000e+02 2.190000000000000000e+02 2.190000000000000000e+02 2.250000000000000000e+02 2.170000000000000000e+02 2.130000000000000000e+02 2.120000000000000000e+02 1.970000000000000000e+02 2.000000000000000000e+02 2.010000000000000000e+02 2.280000000000000000e+02 2.110000000000000000e+02 1.860000000000000000e+02 2.100000000000000000e+02 2.300000000000000000e+02 2.120000000000000000e+02 2.110000000000000000e+02 1.910000000000000000e+02 2.220000000000000000e+02 2.230000000000000000e+02 2.100000000000000000e+02 1.900000000000000000e+02 2.230000000000000000e+02 2.100000000000000000e+02 1.970000000000000000e+02 2.260000000000000000e+02 2.130000000000000000e+02 1.850000000000000000e+02 1.940000000000000000e+02 2.000000000000000000e+02 2.160000000000000000e+02 2.130000000000000000e+02 1.850000000000000000e+02 1.950000000000000000e+02 1.940000000000000000e+02 1.870000000000000000e+02 1.910000000000000000e+02 2.100000000000000000e+02 2.020000000000000000e+02 2.170000000000000000e+02 2.170000000000000000e+02 2.150000000000000000e+02 1.970000000000000000e+02 2.030000000000000000e+02 2.100000000000000000e+02 1.980000000000000000e+02 2.190000000000000000e+02 2.130000000000000000e+02 2.220000000000000000e+02 2.200000000000000000e+02 2.080000000000000000e+02 2.000000000000000000e+02 1.740000000000000000e+02 2.120000000000000000e+02 2.190000000000000000e+02 1.790000000000000000e+02 2.020000000000000000e+02 2.220000000000000000e+02 2.030000000000000000e+02 2.220000000000000000e+02 2.240000000000000000e+02 2.240000000000000000e+02 1.870000000000000000e+02 2.100000000000000000e+02 2.120000000000000000e+02 1.970000000000000000e+02 1.960000000000000000e+02 2.320000000000000000e+02 2.430000000000000000e+02 2.150000000000000000e+02 2.030000000000000000e+02 2.420000000000000000e+02 2.100000000000000000e+02 2.250000000000000000e+02 2.020000000000000000e+02 2.280000000000000000e+02 2.260000000000000000e+02 2.230000000000000000e+02 2.030000000000000000e+02 2.030000000000000000e+02 1.980000000000000000e+02 2.260000000000000000e+02 2.300000000000000000e+02 1.970000000000000000e+02 2.270000000000000000e+02 1.890000000000000000e+02 2.490000000000000000e+02 2.150000000000000000e+02 2.460000000000000000e+02 2.120000000000000000e+02 2.080000000000000000e+02 2.030000000000000000e+02 2.250000000000000000e+02 2.370000000000000000e+02 2.220000000000000000e+02 2.100000000000000000e+02 2.200000000000000000e+02 2.350000000000000000e+02 2.130000000000000000e+02 2.130000000000000000e+02 2.150000000000000000e+02 1.830000000000000000e+02 2.300000000000000000e+02 2.350000000000000000e+02 2.350000000000000000e+02 2.100000000000000000e+02 2.000000000000000000e+02 2.030000000000000000e+02 1.950000000000000000e+02 2.280000000000000000e+02 1.960000000000000000e+02 2.240000000000000000e+02 2.090000000000000000e+02 2.010000000000000000e+02 2.290000000000000000e+02 2.420000000000000000e+02 2.310000000000000000e+02 2.130000000000000000e+02 2.290000000000000000e+02 2.280000000000000000e+02 2.260000000000000000e+02 2.170000000000000000e+02 2.310000000000000000e+02 2.380000000000000000e+02 2.180000000000000000e+02 2.080000000000000000e+02 2.550000000000000000e+02 2.040000000000000000e+02 2.300000000000000000e+02 2.100000000000000000e+02 2.010000000000000000e+02 2.230000000000000000e+02 2.000000000000000000e+02 1.880000000000000000e+02 2.260000000000000000e+02 1.890000000000000000e+02 2.080000000000000000e+02 2.030000000000000000e+02 1.940000000000000000e+02 2.380000000000000000e+02 2.060000000000000000e+02 2.100000000000000000e+02 2.280000000000000000e+02 2.160000000000000000e+02 2.200000000000000000e+02 2.070000000000000000e+02 2.090000000000000000e+02 2.160000000000000000e+02 2.200000000000000000e+02 2.120000000000000000e+02 2.100000000000000000e+02 2.260000000000000000e+02 2.380000000000000000e+02 2.250000000000000000e+02 2.100000000000000000e+02 2.180000000000000000e+02 2.190000000000000000e+02 2.050000000000000000e+02 2.050000000000000000e+02 2.160000000000000000e+02 2.010000000000000000e+02 2.120000000000000000e+02 2.190000000000000000e+02 2.020000000000000000e+02 1.730000000000000000e+02 2.220000000000000000e+02 2.160000000000000000e+02 2.120000000000000000e+02 2.160000000000000000e+02 1.900000000000000000e+02 1.950000000000000000e+02 1.990000000000000000e+02 1.860000000000000000e+02 2.260000000000000000e+02 2.170000000000000000e+02 2.260000000000000000e+02 2.100000000000000000e+02 2.170000000000000000e+02 1.940000000000000000e+02 2.260000000000000000e+02 2.200000000000000000e+02 1.960000000000000000e+02 2.190000000000000000e+02 2.160000000000000000e+02 1.990000000000000000e+02 2.150000000000000000e+02 2.090000000000000000e+02 1.920000000000000000e+02 2.300000000000000000e+02 2.180000000000000000e+02 2.420000000000000000e+02 2.090000000000000000e+02 2.390000000000000000e+02 2.280000000000000000e+02 1.940000000000000000e+02 2.110000000000000000e+02 2.330000000000000000e+02 2.370000000000000000e+02 2.170000000000000000e+02 2.180000000000000000e+02 2.240000000000000000e+02 2.390000000000000000e+02 2.110000000000000000e+02 2.300000000000000000e+02 2.140000000000000000e+02 2.320000000000000000e+02 2.010000000000000000e+02 2.060000000000000000e+02 2.290000000000000000e+02 2.460000000000000000e+02 2.050000000000000000e+02 2.170000000000000000e+02 2.230000000000000000e+02 2.460000000000000000e+02 2.000000000000000000e+02 1.820000000000000000e+02 2.070000000000000000e+02 2.330000000000000000e+02 2.170000000000000000e+02 2.180000000000000000e+02 1.950000000000000000e+02 1.990000000000000000e+02 2.190000000000000000e+02 1.990000000000000000e+02 2.120000000000000000e+02 2.300000000000000000e+02 2.240000000000000000e+02 2.020000000000000000e+02 2.100000000000000000e+02 2.090000000000000000e+02 2.080000000000000000e+02 1.940000000000000000e+02 2.070000000000000000e+02 2.060000000000000000e+02 1.890000000000000000e+02 2.120000000000000000e+02 1.880000000000000000e+02 2.140000000000000000e+02 2.160000000000000000e+02 2.230000000000000000e+02 2.090000000000000000e+02 2.140000000000000000e+02 2.160000000000000000e+02 1.870000000000000000e+02 2.020000000000000000e+02 2.050000000000000000e+02 2.120000000000000000e+02 2.060000000000000000e+02 2.010000000000000000e+02 1.970000000000000000e+02 2.250000000000000000e+02 2.040000000000000000e+02 2.060000000000000000e+02 2.080000000000000000e+02 1.980000000000000000e+02 2.090000000000000000e+02 2.220000000000000000e+02 2.040000000000000000e+02 2.090000000000000000e+02 1.950000000000000000e+02 2.070000000000000000e+02 1.950000000000000000e+02 2.110000000000000000e+02 1.990000000000000000e+02 2.150000000000000000e+02 2.050000000000000000e+02 1.920000000000000000e+02 2.010000000000000000e+02 2.010000000000000000e+02 1.950000000000000000e+02 2.190000000000000000e+02 2.110000000000000000e+02 2.210000000000000000e+02 2.290000000000000000e+02 2.000000000000000000e+02 2.140000000000000000e+02 2.040000000000000000e+02 2.010000000000000000e+02 2.170000000000000000e+02 2.180000000000000000e+02 2.220000000000000000e+02 2.080000000000000000e+02 2.030000000000000000e+02 2.110000000000000000e+02 1.990000000000000000e+02 2.310000000000000000e+02 2.170000000000000000e+02 1.870000000000000000e+02 1.930000000000000000e+02 2.010000000000000000e+02 2.010000000000000000e+02 2.160000000000000000e+02 1.910000000000000000e+02 2.270000000000000000e+02 2.120000000000000000e+02 2.040000000000000000e+02 2.140000000000000000e+02 1.910000000000000000e+02 2.190000000000000000e+02 1.770000000000000000e+02 2.390000000000000000e+02 2.160000000000000000e+02 2.260000000000000000e+02 2.010000000000000000e+02 2.110000000000000000e+02 2.210000000000000000e+02 1.990000000000000000e+02 1.910000000000000000e+02 1.760000000000000000e+02 2.180000000000000000e+02 2.110000000000000000e+02 1.920000000000000000e+02 2.020000000000000000e+02 1.900000000000000000e+02 2.130000000000000000e+02 2.060000000000000000e+02 2.150000000000000000e+02 2.030000000000000000e+02 2.290000000000000000e+02 2.000000000000000000e+02 1.930000000000000000e+02 2.150000000000000000e+02 2.050000000000000000e+02 2.120000000000000000e+02 1.990000000000000000e+02 2.080000000000000000e+02 1.960000000000000000e+02 1.830000000000000000e+02 1.900000000000000000e+02 1.960000000000000000e+02 2.020000000000000000e+02 2.040000000000000000e+02 2.220000000000000000e+02 2.170000000000000000e+02 2.430000000000000000e+02 2.250000000000000000e+02 2.060000000000000000e+02 2.170000000000000000e+02 2.030000000000000000e+02 2.100000000000000000e+02 2.070000000000000000e+02 2.240000000000000000e+02 2.080000000000000000e+02 2.140000000000000000e+02 2.090000000000000000e+02 2.190000000000000000e+02 2.280000000000000000e+02 2.160000000000000000e+02 1.840000000000000000e+02 2.070000000000000000e+02 2.020000000000000000e+02 1.710000000000000000e+02 2.060000000000000000e+02 1.900000000000000000e+02 2.190000000000000000e+02 2.040000000000000000e+02 2.090000000000000000e+02 2.180000000000000000e+02 1.830000000000000000e+02 2.220000000000000000e+02 2.050000000000000000e+02 1.850000000000000000e+02 1.940000000000000000e+02 1.980000000000000000e+02 2.220000000000000000e+02 1.970000000000000000e+02 1.950000000000000000e+02 2.040000000000000000e+02 2.100000000000000000e+02 1.880000000000000000e+02 2.140000000000000000e+02 1.890000000000000000e+02 2.060000000000000000e+02 2.390000000000000000e+02 1.890000000000000000e+02 1.950000000000000000e+02 2.290000000000000000e+02 1.960000000000000000e+02 1.820000000000000000e+02 1.820000000000000000e+02 2.120000000000000000e+02 2.140000000000000000e+02 1.890000000000000000e+02 2.070000000000000000e+02 2.090000000000000000e+02 2.140000000000000000e+02 2.000000000000000000e+02 2.270000000000000000e+02 2.120000000000000000e+02 2.080000000000000000e+02 2.110000000000000000e+02 2.170000000000000000e+02 2.270000000000000000e+02 2.210000000000000000e+02 1.900000000000000000e+02 2.110000000000000000e+02 2.010000000000000000e+02 1.900000000000000000e+02 2.180000000000000000e+02 2.030000000000000000e+02 1.880000000000000000e+02 2.190000000000000000e+02 1.920000000000000000e+02 2.120000000000000000e+02 2.380000000000000000e+02 2.080000000000000000e+02 2.130000000000000000e+02 2.040000000000000000e+02 2.060000000000000000e+02 2.350000000000000000e+02 1.930000000000000000e+02 1.960000000000000000e+02 2.130000000000000000e+02 2.030000000000000000e+02 2.140000000000000000e+02 2.180000000000000000e+02 1.960000000000000000e+02 2.250000000000000000e+02 2.400000000000000000e+02 2.100000000000000000e+02 1.820000000000000000e+02 1.720000000000000000e+02 2.110000000000000000e+02 2.210000000000000000e+02 2.080000000000000000e+02 2.040000000000000000e+02 2.040000000000000000e+02 2.030000000000000000e+02 1.960000000000000000e+02 2.040000000000000000e+02 1.840000000000000000e+02 2.040000000000000000e+02 2.040000000000000000e+02 2.080000000000000000e+02 2.050000000000000000e+02 2.220000000000000000e+02 2.100000000000000000e+02 2.040000000000000000e+02 1.960000000000000000e+02 1.930000000000000000e+02 1.930000000000000000e+02 2.120000000000000000e+02 1.990000000000000000e+02 1.930000000000000000e+02 1.900000000000000000e+02 2.250000000000000000e+02 1.780000000000000000e+02 2.090000000000000000e+02 2.070000000000000000e+02 2.000000000000000000e+02 1.690000000000000000e+02 2.170000000000000000e+02 2.150000000000000000e+02 2.190000000000000000e+02 2.120000000000000000e+02 2.200000000000000000e+02 2.140000000000000000e+02 2.050000000000000000e+02 1.900000000000000000e+02 2.180000000000000000e+02 2.100000000000000000e+02 2.400000000000000000e+02 2.020000000000000000e+02 2.040000000000000000e+02 2.080000000000000000e+02 1.950000000000000000e+02 2.000000000000000000e+02 2.170000000000000000e+02 2.000000000000000000e+02 2.050000000000000000e+02 1.950000000000000000e+02 1.980000000000000000e+02 2.300000000000000000e+02 1.890000000000000000e+02 2.030000000000000000e+02 1.920000000000000000e+02 2.190000000000000000e+02 2.060000000000000000e+02 2.140000000000000000e+02 2.130000000000000000e+02 1.960000000000000000e+02 2.070000000000000000e+02 1.910000000000000000e+02 2.130000000000000000e+02 1.770000000000000000e+02 2.290000000000000000e+02 1.790000000000000000e+02 2.080000000000000000e+02 1.940000000000000000e+02 2.380000000000000000e+02 2.150000000000000000e+02 1.690000000000000000e+02 2.060000000000000000e+02 2.140000000000000000e+02 1.900000000000000000e+02 2.120000000000000000e+02 2.160000000000000000e+02 1.860000000000000000e+02 1.990000000000000000e+02 2.110000000000000000e+02 2.090000000000000000e+02 2.050000000000000000e+02 1.710000000000000000e+02 1.840000000000000000e+02 1.910000000000000000e+02 2.130000000000000000e+02 1.970000000000000000e+02 1.990000000000000000e+02 1.980000000000000000e+02 2.010000000000000000e+02 2.220000000000000000e+02 1.980000000000000000e+02 1.980000000000000000e+02 2.000000000000000000e+02 2.020000000000000000e+02 2.300000000000000000e+02 2.230000000000000000e+02 2.300000000000000000e+02 1.990000000000000000e+02 2.090000000000000000e+02 2.050000000000000000e+02 2.150000000000000000e+02 2.190000000000000000e+02 1.940000000000000000e+02 2.350000000000000000e+02 2.150000000000000000e+02 2.140000000000000000e+02 2.270000000000000000e+02 2.120000000000000000e+02 2.030000000000000000e+02 2.140000000000000000e+02 2.110000000000000000e+02 1.970000000000000000e+02 1.950000000000000000e+02 2.130000000000000000e+02 1.930000000000000000e+02 2.030000000000000000e+02 2.160000000000000000e+02 2.160000000000000000e+02 2.190000000000000000e+02 2.270000000000000000e+02 2.160000000000000000e+02 2.260000000000000000e+02 2.300000000000000000e+02 2.120000000000000000e+02 2.180000000000000000e+02 2.030000000000000000e+02 2.200000000000000000e+02 2.270000000000000000e+02 2.260000000000000000e+02 2.000000000000000000e+02 2.240000000000000000e+02 2.410000000000000000e+02 2.120000000000000000e+02 2.010000000000000000e+02 2.050000000000000000e+02 2.330000000000000000e+02 2.160000000000000000e+02 2.100000000000000000e+02 2.110000000000000000e+02 2.210000000000000000e+02 2.050000000000000000e+02 2.110000000000000000e+02 2.030000000000000000e+02 2.210000000000000000e+02 2.100000000000000000e+02 2.090000000000000000e+02 2.230000000000000000e+02 2.140000000000000000e+02 2.230000000000000000e+02 2.010000000000000000e+02 2.000000000000000000e+02 2.150000000000000000e+02 2.120000000000000000e+02 2.270000000000000000e+02 2.120000000000000000e+02 2.150000000000000000e+02 2.370000000000000000e+02 2.120000000000000000e+02 2.000000000000000000e+02 2.060000000000000000e+02 2.190000000000000000e+02 2.140000000000000000e+02 2.010000000000000000e+02 1.930000000000000000e+02 2.040000000000000000e+02 2.180000000000000000e+02 1.990000000000000000e+02 2.190000000000000000e+02 2.200000000000000000e+02 2.070000000000000000e+02 2.350000000000000000e+02 2.030000000000000000e+02 2.000000000000000000e+02 2.020000000000000000e+02 2.190000000000000000e+02 1.930000000000000000e+02 2.220000000000000000e+02 2.220000000000000000e+02 2.030000000000000000e+02 2.420000000000000000e+02 2.350000000000000000e+02 2.250000000000000000e+02 2.220000000000000000e+02 1.990000000000000000e+02 2.100000000000000000e+02 2.180000000000000000e+02 2.030000000000000000e+02 2.060000000000000000e+02 2.070000000000000000e+02 2.170000000000000000e+02 2.010000000000000000e+02 2.030000000000000000e+02 2.060000000000000000e+02 2.000000000000000000e+02 2.190000000000000000e+02 2.020000000000000000e+02 2.080000000000000000e+02 2.090000000000000000e+02 1.990000000000000000e+02 1.860000000000000000e+02 1.980000000000000000e+02 2.200000000000000000e+02 1.980000000000000000e+02 1.910000000000000000e+02 2.090000000000000000e+02 1.880000000000000000e+02 1.950000000000000000e+02 2.130000000000000000e+02 2.050000000000000000e+02 2.100000000000000000e+02 2.200000000000000000e+02 1.930000000000000000e+02 1.900000000000000000e+02 2.150000000000000000e+02 2.270000000000000000e+02 2.070000000000000000e+02 1.800000000000000000e+02 2.220000000000000000e+02 2.590000000000000000e+02 2.030000000000000000e+02 2.280000000000000000e+02 1.980000000000000000e+02 1.980000000000000000e+02 2.020000000000000000e+02 1.990000000000000000e+02 2.110000000000000000e+02 1.920000000000000000e+02 2.000000000000000000e+02 1.980000000000000000e+02 1.940000000000000000e+02 2.320000000000000000e+02 2.140000000000000000e+02 1.990000000000000000e+02 2.150000000000000000e+02 2.160000000000000000e+02 2.080000000000000000e+02 2.040000000000000000e+02 1.960000000000000000e+02 2.110000000000000000e+02 2.080000000000000000e+02 2.120000000000000000e+02 1.950000000000000000e+02 2.130000000000000000e+02 2.180000000000000000e+02 2.280000000000000000e+02 2.160000000000000000e+02 2.020000000000000000e+02 2.160000000000000000e+02 2.010000000000000000e+02 1.930000000000000000e+02 2.140000000000000000e+02 1.830000000000000000e+02 1.970000000000000000e+02 2.080000000000000000e+02 2.260000000000000000e+02 2.290000000000000000e+02 1.990000000000000000e+02 2.370000000000000000e+02 2.030000000000000000e+02 2.150000000000000000e+02 1.940000000000000000e+02 2.040000000000000000e+02 2.020000000000000000e+02 2.000000000000000000e+02 1.980000000000000000e+02 1.860000000000000000e+02 2.430000000000000000e+02 2.100000000000000000e+02 2.080000000000000000e+02 2.250000000000000000e+02 2.010000000000000000e+02 2.260000000000000000e+02 2.090000000000000000e+02 2.090000000000000000e+02 1.970000000000000000e+02 2.180000000000000000e+02 2.040000000000000000e+02 1.910000000000000000e+02 2.260000000000000000e+02 2.110000000000000000e+02 2.030000000000000000e+02 2.200000000000000000e+02 2.130000000000000000e+02 2.480000000000000000e+02 1.900000000000000000e+02 2.130000000000000000e+02 1.990000000000000000e+02 2.070000000000000000e+02 2.130000000000000000e+02 2.260000000000000000e+02 2.080000000000000000e+02 2.230000000000000000e+02 1.880000000000000000e+02 1.970000000000000000e+02 2.100000000000000000e+02 2.070000000000000000e+02 2.360000000000000000e+02 2.140000000000000000e+02 2.400000000000000000e+02 2.020000000000000000e+02 2.240000000000000000e+02 2.090000000000000000e+02 2.220000000000000000e+02 1.910000000000000000e+02 2.330000000000000000e+02 2.180000000000000000e+02 2.160000000000000000e+02 2.180000000000000000e+02 2.170000000000000000e+02 2.110000000000000000e+02 2.240000000000000000e+02 2.130000000000000000e+02 2.080000000000000000e+02 1.860000000000000000e+02 1.790000000000000000e+02 2.050000000000000000e+02 2.250000000000000000e+02 2.280000000000000000e+02 2.370000000000000000e+02 2.260000000000000000e+02 2.210000000000000000e+02 2.400000000000000000e+02 2.010000000000000000e+02 1.970000000000000000e+02 2.160000000000000000e+02 2.470000000000000000e+02 1.920000000000000000e+02 1.870000000000000000e+02 2.280000000000000000e+02 2.270000000000000000e+02 1.930000000000000000e+02 2.090000000000000000e+02 2.330000000000000000e+02 2.150000000000000000e+02 2.100000000000000000e+02 1.990000000000000000e+02 2.040000000000000000e+02 2.390000000000000000e+02 1.940000000000000000e+02 2.170000000000000000e+02 2.020000000000000000e+02 2.060000000000000000e+02 2.010000000000000000e+02 2.230000000000000000e+02 2.100000000000000000e+02 2.230000000000000000e+02 2.260000000000000000e+02 1.980000000000000000e+02 2.270000000000000000e+02 2.560000000000000000e+02 2.140000000000000000e+02 2.280000000000000000e+02 2.080000000000000000e+02 2.570000000000000000e+02 2.420000000000000000e+02 2.350000000000000000e+02 2.110000000000000000e+02 2.330000000000000000e+02 2.110000000000000000e+02 2.340000000000000000e+02 2.220000000000000000e+02 2.140000000000000000e+02 2.120000000000000000e+02 1.910000000000000000e+02 2.270000000000000000e+02 2.280000000000000000e+02 2.160000000000000000e+02 1.990000000000000000e+02 1.990000000000000000e+02 2.090000000000000000e+02 2.210000000000000000e+02 2.030000000000000000e+02 2.120000000000000000e+02 2.170000000000000000e+02 2.020000000000000000e+02 2.040000000000000000e+02 2.120000000000000000e+02 2.400000000000000000e+02 2.350000000000000000e+02 2.170000000000000000e+02 2.210000000000000000e+02 2.210000000000000000e+02 2.030000000000000000e+02 2.040000000000000000e+02 2.380000000000000000e+02 2.370000000000000000e+02 2.250000000000000000e+02 1.980000000000000000e+02 2.150000000000000000e+02 2.020000000000000000e+02 2.050000000000000000e+02 1.930000000000000000e+02 2.080000000000000000e+02 2.040000000000000000e+02 2.250000000000000000e+02 1.950000000000000000e+02 2.290000000000000000e+02 1.970000000000000000e+02 2.020000000000000000e+02 2.100000000000000000e+02 2.170000000000000000e+02 2.090000000000000000e+02 1.830000000000000000e+02 2.190000000000000000e+02 2.050000000000000000e+02 2.230000000000000000e+02 1.890000000000000000e+02 2.140000000000000000e+02 1.790000000000000000e+02 2.180000000000000000e+02 2.350000000000000000e+02 2.010000000000000000e+02 2.260000000000000000e+02 2.200000000000000000e+02 2.120000000000000000e+02 2.070000000000000000e+02 1.830000000000000000e+02 2.250000000000000000e+02 1.790000000000000000e+02 2.230000000000000000e+02 1.960000000000000000e+02 2.190000000000000000e+02 2.320000000000000000e+02 2.310000000000000000e+02 2.070000000000000000e+02 2.150000000000000000e+02 2.050000000000000000e+02 1.970000000000000000e+02 1.800000000000000000e+02 2.080000000000000000e+02 2.190000000000000000e+02 2.120000000000000000e+02 2.070000000000000000e+02 2.180000000000000000e+02 2.300000000000000000e+02 2.350000000000000000e+02 2.250000000000000000e+02 2.400000000000000000e+02 2.060000000000000000e+02 2.230000000000000000e+02 2.050000000000000000e+02 2.140000000000000000e+02 1.870000000000000000e+02 2.190000000000000000e+02 2.270000000000000000e+02 1.970000000000000000e+02 2.040000000000000000e+02 2.200000000000000000e+02 2.250000000000000000e+02 2.210000000000000000e+02 2.320000000000000000e+02 2.300000000000000000e+02 1.950000000000000000e+02 2.190000000000000000e+02 2.520000000000000000e+02 1.860000000000000000e+02 2.240000000000000000e+02 2.220000000000000000e+02 2.040000000000000000e+02 2.360000000000000000e+02 2.030000000000000000e+02 2.210000000000000000e+02 2.240000000000000000e+02 2.310000000000000000e+02 2.070000000000000000e+02 2.220000000000000000e+02 2.210000000000000000e+02 2.220000000000000000e+02 2.640000000000000000e+02 2.100000000000000000e+02 2.020000000000000000e+02 2.550000000000000000e+02 2.380000000000000000e+02 2.120000000000000000e+02 2.320000000000000000e+02 2.330000000000000000e+02 2.450000000000000000e+02 2.460000000000000000e+02 1.900000000000000000e+02 2.260000000000000000e+02 2.400000000000000000e+02 2.330000000000000000e+02 2.180000000000000000e+02 2.250000000000000000e+02 2.240000000000000000e+02 2.250000000000000000e+02 2.070000000000000000e+02 2.150000000000000000e+02 2.320000000000000000e+02 2.360000000000000000e+02 2.140000000000000000e+02 2.100000000000000000e+02 2.200000000000000000e+02 2.360000000000000000e+02 1.960000000000000000e+02 2.320000000000000000e+02 1.980000000000000000e+02 2.360000000000000000e+02 2.200000000000000000e+02 2.220000000000000000e+02 2.250000000000000000e+02 2.300000000000000000e+02 2.420000000000000000e+02 1.890000000000000000e+02 2.140000000000000000e+02 2.280000000000000000e+02 2.330000000000000000e+02 2.040000000000000000e+02 2.280000000000000000e+02 2.160000000000000000e+02 2.110000000000000000e+02 2.130000000000000000e+02 2.080000000000000000e+02 2.150000000000000000e+02 1.920000000000000000e+02 2.390000000000000000e+02 2.200000000000000000e+02 2.320000000000000000e+02 2.390000000000000000e+02 2.440000000000000000e+02 2.010000000000000000e+02 2.300000000000000000e+02 2.080000000000000000e+02 2.360000000000000000e+02 2.250000000000000000e+02 2.220000000000000000e+02 2.270000000000000000e+02 2.140000000000000000e+02 2.370000000000000000e+02 2.380000000000000000e+02 2.100000000000000000e+02 2.300000000000000000e+02 2.270000000000000000e+02 2.180000000000000000e+02 2.110000000000000000e+02 2.230000000000000000e+02 2.000000000000000000e+02 2.200000000000000000e+02 2.540000000000000000e+02 2.390000000000000000e+02 2.140000000000000000e+02 2.300000000000000000e+02 2.160000000000000000e+02 2.110000000000000000e+02 2.250000000000000000e+02 2.160000000000000000e+02 2.190000000000000000e+02 1.910000000000000000e+02 2.200000000000000000e+02 2.360000000000000000e+02 2.190000000000000000e+02 2.320000000000000000e+02 2.230000000000000000e+02 2.250000000000000000e+02 1.900000000000000000e+02 2.350000000000000000e+02 2.130000000000000000e+02 2.290000000000000000e+02 1.900000000000000000e+02 2.130000000000000000e+02 1.960000000000000000e+02 2.050000000000000000e+02 2.070000000000000000e+02 2.120000000000000000e+02 2.040000000000000000e+02 2.150000000000000000e+02 2.470000000000000000e+02 1.840000000000000000e+02 1.960000000000000000e+02 1.950000000000000000e+02 2.520000000000000000e+02 2.190000000000000000e+02 2.270000000000000000e+02 1.710000000000000000e+02 2.150000000000000000e+02 2.510000000000000000e+02 1.900000000000000000e+02 2.230000000000000000e+02 2.070000000000000000e+02 2.250000000000000000e+02 2.200000000000000000e+02 2.360000000000000000e+02 1.880000000000000000e+02 2.210000000000000000e+02 2.080000000000000000e+02 2.340000000000000000e+02 2.110000000000000000e+02 2.220000000000000000e+02 2.030000000000000000e+02 1.960000000000000000e+02 2.110000000000000000e+02 2.080000000000000000e+02 2.170000000000000000e+02 2.310000000000000000e+02 2.070000000000000000e+02 1.980000000000000000e+02 1.840000000000000000e+02 2.170000000000000000e+02 2.040000000000000000e+02 2.250000000000000000e+02 2.150000000000000000e+02 2.110000000000000000e+02 2.190000000000000000e+02 2.250000000000000000e+02 2.110000000000000000e+02 2.070000000000000000e+02 1.990000000000000000e+02 2.240000000000000000e+02 2.120000000000000000e+02 2.160000000000000000e+02 1.950000000000000000e+02 2.060000000000000000e+02 2.260000000000000000e+02 2.220000000000000000e+02 2.090000000000000000e+02 2.150000000000000000e+02 2.090000000000000000e+02 2.010000000000000000e+02 2.140000000000000000e+02 2.150000000000000000e+02 2.100000000000000000e+02 2.260000000000000000e+02 2.380000000000000000e+02 2.100000000000000000e+02 2.030000000000000000e+02 2.130000000000000000e+02 1.890000000000000000e+02 2.140000000000000000e+02 2.150000000000000000e+02 2.060000000000000000e+02 2.290000000000000000e+02 1.840000000000000000e+02 2.140000000000000000e+02 2.340000000000000000e+02 2.180000000000000000e+02 2.230000000000000000e+02 2.170000000000000000e+02 2.220000000000000000e+02 2.340000000000000000e+02 2.030000000000000000e+02 1.900000000000000000e+02 1.980000000000000000e+02 2.330000000000000000e+02 2.100000000000000000e+02 1.990000000000000000e+02 2.220000000000000000e+02 2.060000000000000000e+02 2.060000000000000000e+02 2.050000000000000000e+02 2.220000000000000000e+02 2.140000000000000000e+02 2.100000000000000000e+02 2.010000000000000000e+02 2.120000000000000000e+02 1.910000000000000000e+02 1.970000000000000000e+02 1.960000000000000000e+02 2.180000000000000000e+02 2.130000000000000000e+02 2.080000000000000000e+02 1.830000000000000000e+02 2.000000000000000000e+02 2.060000000000000000e+02 1.960000000000000000e+02 2.080000000000000000e+02 1.890000000000000000e+02 2.240000000000000000e+02 1.890000000000000000e+02 1.950000000000000000e+02 2.240000000000000000e+02 2.400000000000000000e+02 2.300000000000000000e+02 2.020000000000000000e+02 2.080000000000000000e+02 1.950000000000000000e+02 1.980000000000000000e+02 2.060000000000000000e+02 2.220000000000000000e+02 1.850000000000000000e+02 2.060000000000000000e+02 2.210000000000000000e+02 2.050000000000000000e+02 2.070000000000000000e+02 2.290000000000000000e+02 1.960000000000000000e+02 2.150000000000000000e+02 2.020000000000000000e+02 1.860000000000000000e+02 2.000000000000000000e+02 2.320000000000000000e+02 1.950000000000000000e+02 1.790000000000000000e+02 2.200000000000000000e+02 1.750000000000000000e+02 2.050000000000000000e+02 2.040000000000000000e+02 2.060000000000000000e+02 1.770000000000000000e+02 1.900000000000000000e+02 2.150000000000000000e+02 1.940000000000000000e+02 2.120000000000000000e+02 2.230000000000000000e+02 1.880000000000000000e+02 1.840000000000000000e+02 1.960000000000000000e+02 1.780000000000000000e+02 2.140000000000000000e+02 1.880000000000000000e+02 1.840000000000000000e+02 2.080000000000000000e+02 2.000000000000000000e+02 2.220000000000000000e+02 2.080000000000000000e+02 2.000000000000000000e+02 2.030000000000000000e+02 1.980000000000000000e+02 2.120000000000000000e+02 1.930000000000000000e+02 1.920000000000000000e+02 1.890000000000000000e+02 2.020000000000000000e+02 1.940000000000000000e+02 1.840000000000000000e+02 2.200000000000000000e+02 2.100000000000000000e+02 1.650000000000000000e+02 2.140000000000000000e+02 2.080000000000000000e+02 2.080000000000000000e+02 2.040000000000000000e+02 1.960000000000000000e+02 2.140000000000000000e+02 1.970000000000000000e+02 2.090000000000000000e+02 1.760000000000000000e+02 1.900000000000000000e+02 2.030000000000000000e+02 2.370000000000000000e+02 2.020000000000000000e+02 2.080000000000000000e+02 2.110000000000000000e+02 2.190000000000000000e+02 1.870000000000000000e+02 2.050000000000000000e+02 1.970000000000000000e+02 2.110000000000000000e+02 2.040000000000000000e+02 2.320000000000000000e+02 1.930000000000000000e+02 2.210000000000000000e+02 1.930000000000000000e+02 2.100000000000000000e+02 2.330000000000000000e+02 2.240000000000000000e+02 2.120000000000000000e+02 2.060000000000000000e+02 2.090000000000000000e+02 2.190000000000000000e+02 2.100000000000000000e+02 2.050000000000000000e+02 2.010000000000000000e+02 1.950000000000000000e+02 2.210000000000000000e+02 2.120000000000000000e+02 2.110000000000000000e+02 2.180000000000000000e+02 2.230000000000000000e+02 2.280000000000000000e+02 2.180000000000000000e+02 1.940000000000000000e+02 2.070000000000000000e+02 1.940000000000000000e+02 1.910000000000000000e+02 2.020000000000000000e+02 1.940000000000000000e+02 2.190000000000000000e+02 1.900000000000000000e+02 1.950000000000000000e+02 2.140000000000000000e+02 1.970000000000000000e+02 2.040000000000000000e+02 2.360000000000000000e+02 2.050000000000000000e+02 2.250000000000000000e+02 1.960000000000000000e+02 2.210000000000000000e+02 2.090000000000000000e+02 2.330000000000000000e+02 1.960000000000000000e+02 2.160000000000000000e+02 1.900000000000000000e+02 2.000000000000000000e+02 1.950000000000000000e+02 2.110000000000000000e+02 1.930000000000000000e+02 2.090000000000000000e+02 2.280000000000000000e+02 1.960000000000000000e+02 2.070000000000000000e+02 2.220000000000000000e+02 2.280000000000000000e+02 2.210000000000000000e+02 2.270000000000000000e+02 1.990000000000000000e+02 2.160000000000000000e+02 2.050000000000000000e+02 2.330000000000000000e+02 2.110000000000000000e+02 2.050000000000000000e+02 2.270000000000000000e+02 2.190000000000000000e+02 1.960000000000000000e+02 2.110000000000000000e+02 2.030000000000000000e+02 2.180000000000000000e+02 2.090000000000000000e+02 1.940000000000000000e+02 2.140000000000000000e+02 2.370000000000000000e+02 2.200000000000000000e+02 2.100000000000000000e+02 2.310000000000000000e+02 2.090000000000000000e+02 2.210000000000000000e+02 1.730000000000000000e+02 2.150000000000000000e+02 2.020000000000000000e+02 1.760000000000000000e+02 2.130000000000000000e+02 2.000000000000000000e+02 1.780000000000000000e+02 1.970000000000000000e+02 1.960000000000000000e+02 1.980000000000000000e+02 2.010000000000000000e+02 2.280000000000000000e+02 2.250000000000000000e+02 2.130000000000000000e+02 1.880000000000000000e+02 1.960000000000000000e+02 2.070000000000000000e+02 1.800000000000000000e+02 2.060000000000000000e+02 2.050000000000000000e+02 1.920000000000000000e+02 1.960000000000000000e+02 2.170000000000000000e+02 2.090000000000000000e+02 1.870000000000000000e+02 1.950000000000000000e+02 2.010000000000000000e+02 2.180000000000000000e+02 2.130000000000000000e+02 2.130000000000000000e+02 1.970000000000000000e+02 2.140000000000000000e+02 2.060000000000000000e+02 2.180000000000000000e+02 1.960000000000000000e+02 2.140000000000000000e+02 2.110000000000000000e+02 2.100000000000000000e+02 2.170000000000000000e+02 1.970000000000000000e+02 2.170000000000000000e+02 1.810000000000000000e+02 2.120000000000000000e+02 2.060000000000000000e+02 2.030000000000000000e+02 1.940000000000000000e+02 1.950000000000000000e+02 2.120000000000000000e+02 2.250000000000000000e+02 1.960000000000000000e+02 2.110000000000000000e+02 2.120000000000000000e+02 2.420000000000000000e+02 2.200000000000000000e+02 2.270000000000000000e+02 1.810000000000000000e+02 1.980000000000000000e+02 2.110000000000000000e+02 2.020000000000000000e+02 2.300000000000000000e+02 2.000000000000000000e+02 2.140000000000000000e+02 2.070000000000000000e+02 2.300000000000000000e+02 1.870000000000000000e+02 2.360000000000000000e+02 2.020000000000000000e+02 2.110000000000000000e+02 2.130000000000000000e+02 2.290000000000000000e+02 2.220000000000000000e+02 2.070000000000000000e+02 1.990000000000000000e+02 1.930000000000000000e+02 2.240000000000000000e+02 2.090000000000000000e+02 2.020000000000000000e+02 2.080000000000000000e+02 2.120000000000000000e+02 2.120000000000000000e+02 2.240000000000000000e+02 1.970000000000000000e+02 1.850000000000000000e+02 2.090000000000000000e+02 2.060000000000000000e+02 1.780000000000000000e+02 2.270000000000000000e+02 2.280000000000000000e+02 2.240000000000000000e+02 2.050000000000000000e+02 2.120000000000000000e+02 2.160000000000000000e+02 1.960000000000000000e+02 2.180000000000000000e+02 2.060000000000000000e+02 2.090000000000000000e+02 2.030000000000000000e+02 2.080000000000000000e+02 2.040000000000000000e+02 1.970000000000000000e+02 2.150000000000000000e+02 1.900000000000000000e+02 2.010000000000000000e+02 2.280000000000000000e+02 2.030000000000000000e+02 2.050000000000000000e+02 2.370000000000000000e+02 2.120000000000000000e+02 1.990000000000000000e+02 2.120000000000000000e+02 2.020000000000000000e+02 2.080000000000000000e+02 2.040000000000000000e+02 2.100000000000000000e+02 2.250000000000000000e+02 2.000000000000000000e+02 1.880000000000000000e+02 2.130000000000000000e+02 2.180000000000000000e+02 2.040000000000000000e+02 2.040000000000000000e+02 2.020000000000000000e+02 2.140000000000000000e+02 2.150000000000000000e+02 2.200000000000000000e+02 2.260000000000000000e+02 2.120000000000000000e+02 1.990000000000000000e+02 2.160000000000000000e+02 2.300000000000000000e+02 2.150000000000000000e+02 1.840000000000000000e+02 2.060000000000000000e+02 2.140000000000000000e+02 2.190000000000000000e+02 2.410000000000000000e+02 2.100000000000000000e+02 1.880000000000000000e+02 1.620000000000000000e+02 1.980000000000000000e+02 2.090000000000000000e+02 2.030000000000000000e+02 2.190000000000000000e+02 2.220000000000000000e+02 2.070000000000000000e+02 2.040000000000000000e+02 2.380000000000000000e+02 2.220000000000000000e+02 1.920000000000000000e+02 2.110000000000000000e+02 2.200000000000000000e+02 2.220000000000000000e+02 2.250000000000000000e+02 2.150000000000000000e+02 2.080000000000000000e+02 1.940000000000000000e+02 1.950000000000000000e+02 2.160000000000000000e+02 2.250000000000000000e+02 2.120000000000000000e+02 2.320000000000000000e+02 2.110000000000000000e+02 2.240000000000000000e+02 2.110000000000000000e+02 2.090000000000000000e+02 2.040000000000000000e+02 2.180000000000000000e+02 2.100000000000000000e+02 2.380000000000000000e+02 2.230000000000000000e+02 1.960000000000000000e+02 2.130000000000000000e+02 2.590000000000000000e+02 2.110000000000000000e+02 1.940000000000000000e+02 2.240000000000000000e+02 2.090000000000000000e+02 2.090000000000000000e+02 2.070000000000000000e+02 2.450000000000000000e+02 2.030000000000000000e+02 2.030000000000000000e+02 2.080000000000000000e+02 2.140000000000000000e+02 2.280000000000000000e+02 2.290000000000000000e+02 2.100000000000000000e+02 1.920000000000000000e+02 2.140000000000000000e+02 2.130000000000000000e+02 2.430000000000000000e+02 2.180000000000000000e+02 2.100000000000000000e+02 2.030000000000000000e+02 2.240000000000000000e+02 2.020000000000000000e+02 1.990000000000000000e+02 2.210000000000000000e+02 2.470000000000000000e+02 2.350000000000000000e+02 2.280000000000000000e+02 2.150000000000000000e+02 2.230000000000000000e+02 2.090000000000000000e+02 2.130000000000000000e+02 2.120000000000000000e+02 2.540000000000000000e+02 2.270000000000000000e+02 2.500000000000000000e+02 2.290000000000000000e+02 2.320000000000000000e+02 2.220000000000000000e+02 2.160000000000000000e+02 2.300000000000000000e+02 2.150000000000000000e+02 2.090000000000000000e+02 2.230000000000000000e+02 2.250000000000000000e+02 2.370000000000000000e+02 2.000000000000000000e+02 2.300000000000000000e+02 2.040000000000000000e+02 2.340000000000000000e+02 2.200000000000000000e+02 2.470000000000000000e+02 1.950000000000000000e+02 2.190000000000000000e+02 2.310000000000000000e+02 2.070000000000000000e+02 2.050000000000000000e+02 2.030000000000000000e+02 2.310000000000000000e+02 2.470000000000000000e+02 2.010000000000000000e+02 2.200000000000000000e+02 2.340000000000000000e+02 2.070000000000000000e+02 2.000000000000000000e+02 2.180000000000000000e+02 2.100000000000000000e+02 2.100000000000000000e+02 2.250000000000000000e+02 2.060000000000000000e+02 2.110000000000000000e+02 2.310000000000000000e+02 2.000000000000000000e+02 2.100000000000000000e+02 1.850000000000000000e+02 2.000000000000000000e+02 1.930000000000000000e+02 1.990000000000000000e+02 2.020000000000000000e+02 2.180000000000000000e+02 2.270000000000000000e+02 2.230000000000000000e+02 2.010000000000000000e+02 1.870000000000000000e+02 2.290000000000000000e+02 2.510000000000000000e+02 2.130000000000000000e+02 2.290000000000000000e+02 1.940000000000000000e+02 2.050000000000000000e+02 2.260000000000000000e+02 2.200000000000000000e+02 1.900000000000000000e+02 2.170000000000000000e+02 1.890000000000000000e+02 1.980000000000000000e+02 1.900000000000000000e+02 1.990000000000000000e+02 2.060000000000000000e+02 2.240000000000000000e+02 2.090000000000000000e+02 2.080000000000000000e+02 2.210000000000000000e+02 1.790000000000000000e+02 2.130000000000000000e+02 2.010000000000000000e+02 2.410000000000000000e+02 1.990000000000000000e+02 2.230000000000000000e+02 2.110000000000000000e+02 2.140000000000000000e+02 2.100000000000000000e+02 2.320000000000000000e+02 2.170000000000000000e+02 2.310000000000000000e+02 2.190000000000000000e+02 2.230000000000000000e+02 2.390000000000000000e+02 2.160000000000000000e+02 2.140000000000000000e+02 2.020000000000000000e+02 2.100000000000000000e+02 2.220000000000000000e+02 2.150000000000000000e+02 2.180000000000000000e+02 2.080000000000000000e+02 2.150000000000000000e+02 2.090000000000000000e+02 2.260000000000000000e+02 1.960000000000000000e+02 2.080000000000000000e+02 2.140000000000000000e+02 2.250000000000000000e+02 2.250000000000000000e+02 2.100000000000000000e+02 2.180000000000000000e+02 1.850000000000000000e+02 2.140000000000000000e+02 2.110000000000000000e+02 2.150000000000000000e+02 1.910000000000000000e+02 2.170000000000000000e+02 1.990000000000000000e+02 2.100000000000000000e+02 2.120000000000000000e+02 1.830000000000000000e+02 1.990000000000000000e+02 2.140000000000000000e+02 2.050000000000000000e+02 1.950000000000000000e+02 2.220000000000000000e+02 2.090000000000000000e+02 2.340000000000000000e+02 2.080000000000000000e+02 2.230000000000000000e+02 2.190000000000000000e+02 2.140000000000000000e+02 1.990000000000000000e+02 1.960000000000000000e+02 2.180000000000000000e+02 1.960000000000000000e+02 2.150000000000000000e+02 2.130000000000000000e+02 2.070000000000000000e+02 2.020000000000000000e+02 2.060000000000000000e+02 2.460000000000000000e+02 1.970000000000000000e+02 2.150000000000000000e+02 2.120000000000000000e+02 2.050000000000000000e+02 1.980000000000000000e+02 2.090000000000000000e+02 2.470000000000000000e+02 2.230000000000000000e+02 2.050000000000000000e+02 2.010000000000000000e+02 2.000000000000000000e+02 2.120000000000000000e+02 2.050000000000000000e+02 2.090000000000000000e+02 1.720000000000000000e+02 1.800000000000000000e+02 1.850000000000000000e+02 2.200000000000000000e+02 1.990000000000000000e+02 2.100000000000000000e+02 1.990000000000000000e+02 1.800000000000000000e+02 2.110000000000000000e+02 2.100000000000000000e+02 1.850000000000000000e+02 1.900000000000000000e+02 1.870000000000000000e+02 1.900000000000000000e+02 2.090000000000000000e+02 1.850000000000000000e+02 2.000000000000000000e+02 1.870000000000000000e+02 1.950000000000000000e+02 2.150000000000000000e+02 1.810000000000000000e+02 2.000000000000000000e+02 1.960000000000000000e+02 1.780000000000000000e+02 2.050000000000000000e+02 2.020000000000000000e+02 1.810000000000000000e+02 2.070000000000000000e+02 2.110000000000000000e+02 2.320000000000000000e+02 2.020000000000000000e+02 2.200000000000000000e+02 1.980000000000000000e+02 1.900000000000000000e+02 1.850000000000000000e+02 1.980000000000000000e+02 1.740000000000000000e+02 2.210000000000000000e+02 1.870000000000000000e+02 2.090000000000000000e+02 2.030000000000000000e+02 1.960000000000000000e+02 2.180000000000000000e+02 1.760000000000000000e+02 1.920000000000000000e+02 2.110000000000000000e+02 2.320000000000000000e+02 2.190000000000000000e+02 2.020000000000000000e+02 1.980000000000000000e+02 2.130000000000000000e+02 2.100000000000000000e+02 2.250000000000000000e+02 1.940000000000000000e+02 1.930000000000000000e+02 2.000000000000000000e+02 1.770000000000000000e+02 2.360000000000000000e+02 1.880000000000000000e+02 2.150000000000000000e+02 1.960000000000000000e+02 1.830000000000000000e+02 2.080000000000000000e+02 2.100000000000000000e+02 1.940000000000000000e+02 2.040000000000000000e+02 1.910000000000000000e+02 1.910000000000000000e+02 1.860000000000000000e+02 2.180000000000000000e+02 2.170000000000000000e+02 2.060000000000000000e+02 1.890000000000000000e+02 2.190000000000000000e+02 2.150000000000000000e+02 2.060000000000000000e+02 1.910000000000000000e+02 2.170000000000000000e+02 1.880000000000000000e+02 2.040000000000000000e+02 2.070000000000000000e+02 2.210000000000000000e+02 2.080000000000000000e+02 1.930000000000000000e+02 1.940000000000000000e+02 1.960000000000000000e+02 2.010000000000000000e+02 1.970000000000000000e+02 2.140000000000000000e+02 2.090000000000000000e+02 1.830000000000000000e+02 2.020000000000000000e+02 2.050000000000000000e+02 2.150000000000000000e+02 2.330000000000000000e+02 1.890000000000000000e+02 2.090000000000000000e+02 2.150000000000000000e+02 1.940000000000000000e+02 2.030000000000000000e+02 2.130000000000000000e+02 2.060000000000000000e+02 1.850000000000000000e+02 1.970000000000000000e+02 2.050000000000000000e+02 1.990000000000000000e+02 1.770000000000000000e+02 2.310000000000000000e+02 1.990000000000000000e+02 1.920000000000000000e+02 1.900000000000000000e+02 2.120000000000000000e+02 1.970000000000000000e+02 2.210000000000000000e+02 1.800000000000000000e+02 2.170000000000000000e+02 2.110000000000000000e+02 2.120000000000000000e+02 2.000000000000000000e+02 1.980000000000000000e+02 2.150000000000000000e+02 2.110000000000000000e+02 2.100000000000000000e+02 2.020000000000000000e+02 2.260000000000000000e+02 2.130000000000000000e+02 2.080000000000000000e+02 2.100000000000000000e+02 2.190000000000000000e+02 2.170000000000000000e+02 1.990000000000000000e+02 2.120000000000000000e+02 1.840000000000000000e+02 1.960000000000000000e+02 2.110000000000000000e+02 2.140000000000000000e+02 2.120000000000000000e+02 2.290000000000000000e+02 2.210000000000000000e+02 2.230000000000000000e+02 2.070000000000000000e+02 2.400000000000000000e+02 2.260000000000000000e+02 2.040000000000000000e+02 2.120000000000000000e+02 2.160000000000000000e+02 2.010000000000000000e+02 2.240000000000000000e+02 1.880000000000000000e+02 2.290000000000000000e+02 2.270000000000000000e+02 2.320000000000000000e+02 2.100000000000000000e+02 2.140000000000000000e+02 2.270000000000000000e+02 2.260000000000000000e+02 2.250000000000000000e+02 2.090000000000000000e+02 2.130000000000000000e+02 2.240000000000000000e+02 2.320000000000000000e+02 2.040000000000000000e+02 2.330000000000000000e+02 2.020000000000000000e+02 1.980000000000000000e+02 2.180000000000000000e+02 1.980000000000000000e+02 1.990000000000000000e+02 2.190000000000000000e+02 2.010000000000000000e+02 2.100000000000000000e+02 2.090000000000000000e+02 1.980000000000000000e+02 2.350000000000000000e+02 2.100000000000000000e+02 2.040000000000000000e+02 2.340000000000000000e+02 1.980000000000000000e+02 2.060000000000000000e+02 2.170000000000000000e+02 2.130000000000000000e+02 2.130000000000000000e+02 1.880000000000000000e+02 1.870000000000000000e+02 2.020000000000000000e+02 2.130000000000000000e+02 1.730000000000000000e+02 1.840000000000000000e+02 1.940000000000000000e+02 1.920000000000000000e+02 2.080000000000000000e+02 2.010000000000000000e+02 2.030000000000000000e+02 2.140000000000000000e+02 2.070000000000000000e+02 1.930000000000000000e+02 2.040000000000000000e+02 2.340000000000000000e+02 2.140000000000000000e+02 2.080000000000000000e+02 2.030000000000000000e+02 2.240000000000000000e+02 1.980000000000000000e+02 2.200000000000000000e+02 2.230000000000000000e+02 2.300000000000000000e+02 2.090000000000000000e+02 1.990000000000000000e+02 2.410000000000000000e+02 2.100000000000000000e+02 2.030000000000000000e+02 2.080000000000000000e+02 1.990000000000000000e+02 2.050000000000000000e+02 2.150000000000000000e+02 2.140000000000000000e+02 2.050000000000000000e+02 2.010000000000000000e+02 2.120000000000000000e+02 2.050000000000000000e+02 1.860000000000000000e+02 2.090000000000000000e+02 2.320000000000000000e+02 2.260000000000000000e+02 2.230000000000000000e+02 2.280000000000000000e+02 2.120000000000000000e+02 2.010000000000000000e+02 2.130000000000000000e+02 2.370000000000000000e+02 2.230000000000000000e+02 2.060000000000000000e+02 1.930000000000000000e+02 2.220000000000000000e+02 2.570000000000000000e+02 2.140000000000000000e+02 2.260000000000000000e+02 2.030000000000000000e+02 2.150000000000000000e+02 2.400000000000000000e+02 2.210000000000000000e+02 2.080000000000000000e+02 2.210000000000000000e+02 1.980000000000000000e+02 2.250000000000000000e+02 2.190000000000000000e+02 2.220000000000000000e+02 2.290000000000000000e+02 2.190000000000000000e+02 2.310000000000000000e+02 2.360000000000000000e+02 2.130000000000000000e+02 2.200000000000000000e+02 2.230000000000000000e+02 2.120000000000000000e+02 2.030000000000000000e+02 2.260000000000000000e+02 2.310000000000000000e+02 2.080000000000000000e+02 2.410000000000000000e+02 2.180000000000000000e+02 2.220000000000000000e+02 2.270000000000000000e+02 2.160000000000000000e+02 1.930000000000000000e+02 1.840000000000000000e+02 2.190000000000000000e+02 2.040000000000000000e+02 2.090000000000000000e+02 2.260000000000000000e+02 2.190000000000000000e+02 2.210000000000000000e+02 2.210000000000000000e+02 2.290000000000000000e+02 2.100000000000000000e+02 2.140000000000000000e+02 2.120000000000000000e+02 2.120000000000000000e+02 2.090000000000000000e+02 2.240000000000000000e+02 2.240000000000000000e+02 2.120000000000000000e+02 2.330000000000000000e+02 2.080000000000000000e+02 2.360000000000000000e+02 2.270000000000000000e+02 2.370000000000000000e+02 2.110000000000000000e+02 2.270000000000000000e+02 1.920000000000000000e+02 2.310000000000000000e+02 2.260000000000000000e+02 2.200000000000000000e+02 2.230000000000000000e+02 2.090000000000000000e+02 2.190000000000000000e+02 2.310000000000000000e+02 2.180000000000000000e+02 2.010000000000000000e+02 2.080000000000000000e+02 1.880000000000000000e+02 1.960000000000000000e+02 2.120000000000000000e+02 2.130000000000000000e+02 2.130000000000000000e+02 2.320000000000000000e+02 2.380000000000000000e+02 2.130000000000000000e+02 2.480000000000000000e+02 2.150000000000000000e+02 2.430000000000000000e+02 2.160000000000000000e+02 2.360000000000000000e+02 2.400000000000000000e+02 2.260000000000000000e+02 2.400000000000000000e+02 2.340000000000000000e+02 2.280000000000000000e+02 2.330000000000000000e+02 2.250000000000000000e+02 2.390000000000000000e+02 2.600000000000000000e+02 1.940000000000000000e+02 2.330000000000000000e+02 2.210000000000000000e+02 2.270000000000000000e+02 2.210000000000000000e+02 2.240000000000000000e+02 2.150000000000000000e+02 2.060000000000000000e+02 2.260000000000000000e+02 2.180000000000000000e+02 2.070000000000000000e+02 2.350000000000000000e+02 2.240000000000000000e+02 2.220000000000000000e+02 2.040000000000000000e+02 2.140000000000000000e+02 2.450000000000000000e+02 2.040000000000000000e+02 2.160000000000000000e+02 2.200000000000000000e+02 2.360000000000000000e+02 2.270000000000000000e+02 2.380000000000000000e+02 2.120000000000000000e+02 2.250000000000000000e+02 2.260000000000000000e+02 2.390000000000000000e+02 2.070000000000000000e+02 2.270000000000000000e+02 2.020000000000000000e+02 2.080000000000000000e+02 1.880000000000000000e+02 2.310000000000000000e+02 2.190000000000000000e+02 2.140000000000000000e+02 2.240000000000000000e+02 2.130000000000000000e+02 2.260000000000000000e+02 2.100000000000000000e+02 2.090000000000000000e+02 2.250000000000000000e+02 2.210000000000000000e+02 2.160000000000000000e+02 2.010000000000000000e+02 2.110000000000000000e+02 2.330000000000000000e+02 2.090000000000000000e+02 2.210000000000000000e+02 2.280000000000000000e+02 2.270000000000000000e+02 2.260000000000000000e+02 2.000000000000000000e+02 2.250000000000000000e+02 2.250000000000000000e+02 2.220000000000000000e+02 1.980000000000000000e+02 2.250000000000000000e+02 2.130000000000000000e+02 2.110000000000000000e+02 2.070000000000000000e+02 2.240000000000000000e+02 1.940000000000000000e+02 2.100000000000000000e+02 2.350000000000000000e+02 2.110000000000000000e+02 2.160000000000000000e+02 2.250000000000000000e+02 2.030000000000000000e+02 2.220000000000000000e+02 2.080000000000000000e+02 2.260000000000000000e+02 2.310000000000000000e+02 1.960000000000000000e+02 2.120000000000000000e+02 2.190000000000000000e+02 2.180000000000000000e+02 2.040000000000000000e+02 1.960000000000000000e+02 2.250000000000000000e+02 2.180000000000000000e+02 2.110000000000000000e+02 2.030000000000000000e+02 1.880000000000000000e+02 1.960000000000000000e+02 2.010000000000000000e+02 1.960000000000000000e+02 2.150000000000000000e+02 2.140000000000000000e+02 2.320000000000000000e+02 2.020000000000000000e+02 2.110000000000000000e+02 2.020000000000000000e+02 2.120000000000000000e+02 2.060000000000000000e+02 2.160000000000000000e+02 2.260000000000000000e+02 2.210000000000000000e+02 2.140000000000000000e+02 2.230000000000000000e+02 2.090000000000000000e+02 2.060000000000000000e+02 2.090000000000000000e+02 1.980000000000000000e+02 2.270000000000000000e+02 2.090000000000000000e+02 2.060000000000000000e+02 2.030000000000000000e+02 2.120000000000000000e+02 1.880000000000000000e+02 2.280000000000000000e+02 2.070000000000000000e+02 2.010000000000000000e+02 2.210000000000000000e+02 2.250000000000000000e+02 2.000000000000000000e+02 2.060000000000000000e+02 2.010000000000000000e+02 2.090000000000000000e+02 2.210000000000000000e+02 2.200000000000000000e+02 2.190000000000000000e+02 2.400000000000000000e+02 1.980000000000000000e+02 1.810000000000000000e+02 2.050000000000000000e+02 2.320000000000000000e+02 2.100000000000000000e+02 1.940000000000000000e+02 1.920000000000000000e+02 2.100000000000000000e+02 1.920000000000000000e+02 2.470000000000000000e+02 2.210000000000000000e+02 2.120000000000000000e+02 2.130000000000000000e+02 2.190000000000000000e+02 2.020000000000000000e+02 2.170000000000000000e+02 2.280000000000000000e+02 2.270000000000000000e+02 2.080000000000000000e+02 1.990000000000000000e+02 2.430000000000000000e+02 2.090000000000000000e+02 2.020000000000000000e+02 2.080000000000000000e+02 2.550000000000000000e+02 1.910000000000000000e+02 2.000000000000000000e+02 2.090000000000000000e+02 2.280000000000000000e+02 2.200000000000000000e+02 2.230000000000000000e+02 2.020000000000000000e+02 2.030000000000000000e+02 2.030000000000000000e+02 2.010000000000000000e+02 2.030000000000000000e+02 1.960000000000000000e+02 2.020000000000000000e+02 2.130000000000000000e+02 2.090000000000000000e+02 2.250000000000000000e+02 2.200000000000000000e+02 2.030000000000000000e+02 2.170000000000000000e+02 2.020000000000000000e+02 1.920000000000000000e+02 2.190000000000000000e+02 2.190000000000000000e+02 2.110000000000000000e+02 1.980000000000000000e+02 2.150000000000000000e+02 2.160000000000000000e+02 2.130000000000000000e+02 1.900000000000000000e+02 2.130000000000000000e+02 2.110000000000000000e+02 1.940000000000000000e+02 1.850000000000000000e+02 1.810000000000000000e+02 1.950000000000000000e+02 2.010000000000000000e+02 2.230000000000000000e+02 2.490000000000000000e+02 1.990000000000000000e+02 2.250000000000000000e+02 2.260000000000000000e+02 2.170000000000000000e+02 2.390000000000000000e+02 2.200000000000000000e+02 2.180000000000000000e+02 2.080000000000000000e+02 1.760000000000000000e+02 1.960000000000000000e+02 1.890000000000000000e+02 2.160000000000000000e+02 2.200000000000000000e+02 2.180000000000000000e+02 2.060000000000000000e+02 2.010000000000000000e+02 2.220000000000000000e+02 1.800000000000000000e+02 2.090000000000000000e+02 2.230000000000000000e+02 2.280000000000000000e+02 2.130000000000000000e+02 2.230000000000000000e+02 2.180000000000000000e+02 2.070000000000000000e+02 2.010000000000000000e+02 2.060000000000000000e+02 2.020000000000000000e+02 2.210000000000000000e+02 2.050000000000000000e+02 2.130000000000000000e+02 2.250000000000000000e+02 1.900000000000000000e+02 2.300000000000000000e+02 2.200000000000000000e+02 2.230000000000000000e+02 1.950000000000000000e+02 1.960000000000000000e+02 2.200000000000000000e+02 2.070000000000000000e+02 2.290000000000000000e+02 2.000000000000000000e+02 2.120000000000000000e+02 2.240000000000000000e+02 1.980000000000000000e+02 1.770000000000000000e+02 2.140000000000000000e+02 1.980000000000000000e+02 2.260000000000000000e+02 1.930000000000000000e+02 2.080000000000000000e+02 1.930000000000000000e+02 1.990000000000000000e+02 2.100000000000000000e+02 1.960000000000000000e+02 2.200000000000000000e+02 2.200000000000000000e+02 2.050000000000000000e+02 2.120000000000000000e+02 2.280000000000000000e+02 2.110000000000000000e+02 2.060000000000000000e+02 2.230000000000000000e+02 2.370000000000000000e+02 2.070000000000000000e+02 2.510000000000000000e+02 1.790000000000000000e+02 2.270000000000000000e+02 2.420000000000000000e+02 2.000000000000000000e+02 1.990000000000000000e+02 2.240000000000000000e+02 2.170000000000000000e+02 2.240000000000000000e+02 1.860000000000000000e+02 2.030000000000000000e+02 1.950000000000000000e+02 2.140000000000000000e+02 1.970000000000000000e+02 2.030000000000000000e+02 2.160000000000000000e+02 2.040000000000000000e+02 2.180000000000000000e+02 2.080000000000000000e+02 2.000000000000000000e+02 2.090000000000000000e+02 2.200000000000000000e+02 2.240000000000000000e+02 1.990000000000000000e+02 1.930000000000000000e+02 2.410000000000000000e+02 2.250000000000000000e+02 2.370000000000000000e+02 1.860000000000000000e+02 2.400000000000000000e+02 2.020000000000000000e+02 1.770000000000000000e+02 2.100000000000000000e+02 2.190000000000000000e+02 2.020000000000000000e+02 2.170000000000000000e+02 2.000000000000000000e+02 2.450000000000000000e+02 1.940000000000000000e+02 1.960000000000000000e+02 2.530000000000000000e+02 2.050000000000000000e+02 2.080000000000000000e+02 2.230000000000000000e+02 1.960000000000000000e+02 2.230000000000000000e+02 2.040000000000000000e+02 2.160000000000000000e+02 1.900000000000000000e+02 2.050000000000000000e+02 2.220000000000000000e+02 2.290000000000000000e+02 2.080000000000000000e+02 2.060000000000000000e+02 1.970000000000000000e+02 1.960000000000000000e+02 2.100000000000000000e+02 2.030000000000000000e+02 2.000000000000000000e+02 2.350000000000000000e+02 2.290000000000000000e+02 1.950000000000000000e+02 2.120000000000000000e+02 2.120000000000000000e+02 2.100000000000000000e+02 2.090000000000000000e+02 2.460000000000000000e+02 2.190000000000000000e+02 2.130000000000000000e+02 2.080000000000000000e+02 2.230000000000000000e+02 2.250000000000000000e+02 1.890000000000000000e+02 1.930000000000000000e+02 2.210000000000000000e+02 2.130000000000000000e+02 2.200000000000000000e+02 1.790000000000000000e+02 1.980000000000000000e+02 2.410000000000000000e+02 2.030000000000000000e+02 2.120000000000000000e+02 2.110000000000000000e+02 2.000000000000000000e+02 2.310000000000000000e+02 2.040000000000000000e+02 2.150000000000000000e+02 1.880000000000000000e+02 2.270000000000000000e+02 1.980000000000000000e+02 2.030000000000000000e+02 2.160000000000000000e+02 2.100000000000000000e+02 2.050000000000000000e+02 2.210000000000000000e+02 2.380000000000000000e+02 2.080000000000000000e+02 1.860000000000000000e+02 2.080000000000000000e+02 2.110000000000000000e+02 2.040000000000000000e+02 2.290000000000000000e+02 2.220000000000000000e+02 1.990000000000000000e+02 2.030000000000000000e+02 2.250000000000000000e+02 2.150000000000000000e+02 2.400000000000000000e+02 2.170000000000000000e+02 2.240000000000000000e+02 2.120000000000000000e+02 2.300000000000000000e+02 2.330000000000000000e+02 2.040000000000000000e+02 2.190000000000000000e+02 2.280000000000000000e+02 2.270000000000000000e+02 2.110000000000000000e+02 1.970000000000000000e+02 2.460000000000000000e+02 2.320000000000000000e+02 2.240000000000000000e+02 2.320000000000000000e+02 2.160000000000000000e+02 2.010000000000000000e+02 2.270000000000000000e+02 1.940000000000000000e+02 2.240000000000000000e+02 2.290000000000000000e+02 2.400000000000000000e+02 2.240000000000000000e+02 2.390000000000000000e+02 2.010000000000000000e+02 2.120000000000000000e+02 2.200000000000000000e+02 2.240000000000000000e+02 2.070000000000000000e+02 2.210000000000000000e+02 2.130000000000000000e+02 2.290000000000000000e+02 1.770000000000000000e+02 2.260000000000000000e+02 2.070000000000000000e+02 2.140000000000000000e+02 2.430000000000000000e+02 2.230000000000000000e+02 1.870000000000000000e+02 2.110000000000000000e+02 2.150000000000000000e+02 1.910000000000000000e+02 2.340000000000000000e+02 2.290000000000000000e+02 2.090000000000000000e+02 2.240000000000000000e+02 2.130000000000000000e+02 2.170000000000000000e+02 1.870000000000000000e+02 2.300000000000000000e+02 2.450000000000000000e+02 1.980000000000000000e+02 2.210000000000000000e+02 2.050000000000000000e+02 2.040000000000000000e+02 1.990000000000000000e+02 2.020000000000000000e+02 2.220000000000000000e+02 2.270000000000000000e+02 2.220000000000000000e+02 2.050000000000000000e+02 2.210000000000000000e+02 2.070000000000000000e+02 2.000000000000000000e+02 2.070000000000000000e+02 2.110000000000000000e+02 2.170000000000000000e+02 2.040000000000000000e+02 2.040000000000000000e+02 2.050000000000000000e+02 2.170000000000000000e+02 2.080000000000000000e+02 1.960000000000000000e+02 1.790000000000000000e+02 2.250000000000000000e+02 2.310000000000000000e+02 2.120000000000000000e+02 2.320000000000000000e+02 1.910000000000000000e+02 2.130000000000000000e+02 2.180000000000000000e+02 2.120000000000000000e+02 2.090000000000000000e+02 2.130000000000000000e+02 2.120000000000000000e+02 2.320000000000000000e+02 2.030000000000000000e+02 2.200000000000000000e+02 1.950000000000000000e+02 1.970000000000000000e+02 2.240000000000000000e+02 2.160000000000000000e+02 2.260000000000000000e+02 1.990000000000000000e+02 2.200000000000000000e+02 2.320000000000000000e+02 2.330000000000000000e+02 1.840000000000000000e+02 1.980000000000000000e+02 1.940000000000000000e+02 2.300000000000000000e+02 1.990000000000000000e+02 2.130000000000000000e+02 2.100000000000000000e+02 2.130000000000000000e+02 2.240000000000000000e+02 1.910000000000000000e+02 1.950000000000000000e+02 2.020000000000000000e+02 1.950000000000000000e+02 2.140000000000000000e+02 2.460000000000000000e+02 2.140000000000000000e+02 2.220000000000000000e+02 2.450000000000000000e+02 2.100000000000000000e+02 2.280000000000000000e+02 1.820000000000000000e+02 2.100000000000000000e+02 2.360000000000000000e+02 1.990000000000000000e+02 2.150000000000000000e+02 2.170000000000000000e+02 2.070000000000000000e+02 1.900000000000000000e+02 1.890000000000000000e+02 2.010000000000000000e+02 2.050000000000000000e+02 1.880000000000000000e+02 2.140000000000000000e+02 2.120000000000000000e+02 1.940000000000000000e+02 2.050000000000000000e+02 2.180000000000000000e+02 2.050000000000000000e+02 2.140000000000000000e+02 1.850000000000000000e+02 1.910000000000000000e+02 2.140000000000000000e+02 1.820000000000000000e+02 2.000000000000000000e+02 2.000000000000000000e+02 2.300000000000000000e+02 2.160000000000000000e+02 2.280000000000000000e+02 2.290000000000000000e+02 2.220000000000000000e+02 2.250000000000000000e+02 2.280000000000000000e+02 2.470000000000000000e+02 2.200000000000000000e+02 2.030000000000000000e+02 2.160000000000000000e+02 2.220000000000000000e+02 2.150000000000000000e+02 2.140000000000000000e+02 2.330000000000000000e+02 2.430000000000000000e+02 1.840000000000000000e+02 2.370000000000000000e+02 2.090000000000000000e+02 2.230000000000000000e+02 2.230000000000000000e+02 1.930000000000000000e+02 2.190000000000000000e+02 1.960000000000000000e+02 1.800000000000000000e+02 2.000000000000000000e+02 1.930000000000000000e+02 2.220000000000000000e+02 2.270000000000000000e+02 2.090000000000000000e+02 1.960000000000000000e+02 1.780000000000000000e+02 2.170000000000000000e+02 2.160000000000000000e+02 2.250000000000000000e+02 2.310000000000000000e+02 1.970000000000000000e+02 2.180000000000000000e+02 2.140000000000000000e+02 2.380000000000000000e+02 2.270000000000000000e+02 2.560000000000000000e+02 2.130000000000000000e+02 2.420000000000000000e+02 2.100000000000000000e+02 2.240000000000000000e+02 2.100000000000000000e+02 2.220000000000000000e+02 2.340000000000000000e+02 2.300000000000000000e+02 2.260000000000000000e+02 1.950000000000000000e+02 2.000000000000000000e+02 2.340000000000000000e+02 1.940000000000000000e+02 2.220000000000000000e+02 2.210000000000000000e+02 2.230000000000000000e+02 2.450000000000000000e+02 2.200000000000000000e+02 2.040000000000000000e+02 1.860000000000000000e+02 2.040000000000000000e+02 2.020000000000000000e+02 1.880000000000000000e+02 2.250000000000000000e+02 2.140000000000000000e+02 2.020000000000000000e+02 2.020000000000000000e+02 2.130000000000000000e+02 2.070000000000000000e+02 2.050000000000000000e+02 2.160000000000000000e+02 2.120000000000000000e+02 2.150000000000000000e+02 2.190000000000000000e+02 2.150000000000000000e+02 2.150000000000000000e+02 1.940000000000000000e+02 2.070000000000000000e+02 2.050000000000000000e+02 2.190000000000000000e+02 2.120000000000000000e+02 2.270000000000000000e+02 2.380000000000000000e+02 2.310000000000000000e+02 1.990000000000000000e+02 1.980000000000000000e+02 2.110000000000000000e+02 1.890000000000000000e+02 2.230000000000000000e+02 2.110000000000000000e+02 1.810000000000000000e+02 2.390000000000000000e+02 2.450000000000000000e+02 2.380000000000000000e+02 2.140000000000000000e+02 2.300000000000000000e+02 2.220000000000000000e+02 2.190000000000000000e+02 2.430000000000000000e+02 2.210000000000000000e+02 1.940000000000000000e+02 2.280000000000000000e+02 2.120000000000000000e+02 2.110000000000000000e+02 2.090000000000000000e+02 2.110000000000000000e+02 2.110000000000000000e+02 2.120000000000000000e+02 1.980000000000000000e+02 2.170000000000000000e+02 1.780000000000000000e+02 2.060000000000000000e+02 2.200000000000000000e+02 2.320000000000000000e+02 2.260000000000000000e+02 2.020000000000000000e+02 2.120000000000000000e+02 2.020000000000000000e+02 2.260000000000000000e+02 2.180000000000000000e+02 2.470000000000000000e+02 2.100000000000000000e+02 2.210000000000000000e+02 2.150000000000000000e+02 2.280000000000000000e+02 2.200000000000000000e+02 2.030000000000000000e+02 2.220000000000000000e+02 2.160000000000000000e+02 2.200000000000000000e+02 2.090000000000000000e+02 2.380000000000000000e+02 2.340000000000000000e+02 2.140000000000000000e+02 2.190000000000000000e+02 2.190000000000000000e+02 2.240000000000000000e+02 2.210000000000000000e+02 2.460000000000000000e+02 2.100000000000000000e+02 2.330000000000000000e+02 2.490000000000000000e+02 2.230000000000000000e+02 2.390000000000000000e+02 2.030000000000000000e+02 1.990000000000000000e+02 2.130000000000000000e+02 1.980000000000000000e+02 2.230000000000000000e+02 2.090000000000000000e+02 1.790000000000000000e+02 2.230000000000000000e+02 2.140000000000000000e+02 1.940000000000000000e+02 1.950000000000000000e+02 2.200000000000000000e+02 1.870000000000000000e+02 2.060000000000000000e+02 2.090000000000000000e+02 2.070000000000000000e+02 2.060000000000000000e+02 2.000000000000000000e+02 1.870000000000000000e+02 1.770000000000000000e+02 2.380000000000000000e+02 2.030000000000000000e+02 1.910000000000000000e+02 1.780000000000000000e+02 1.830000000000000000e+02 1.740000000000000000e+02 1.700000000000000000e+02 1.780000000000000000e+02 1.590000000000000000e+02 1.870000000000000000e+02 1.820000000000000000e+02 1.880000000000000000e+02 1.680000000000000000e+02 1.760000000000000000e+02 1.770000000000000000e+02 1.780000000000000000e+02 1.820000000000000000e+02 1.810000000000000000e+02 1.600000000000000000e+02 1.390000000000000000e+02 1.470000000000000000e+02 1.670000000000000000e+02 1.810000000000000000e+02 1.420000000000000000e+02 1.600000000000000000e+02 1.710000000000000000e+02 1.530000000000000000e+02 1.480000000000000000e+02 1.600000000000000000e+02 1.550000000000000000e+02 1.260000000000000000e+02 1.830000000000000000e+02 1.720000000000000000e+02 1.510000000000000000e+02 1.470000000000000000e+02 1.900000000000000000e+02 1.360000000000000000e+02 1.460000000000000000e+02 1.470000000000000000e+02 1.400000000000000000e+02 1.230000000000000000e+02 1.520000000000000000e+02 1.740000000000000000e+02 1.530000000000000000e+02 1.440000000000000000e+02 1.540000000000000000e+02 1.530000000000000000e+02 1.330000000000000000e+02 1.510000000000000000e+02 1.500000000000000000e+02 1.220000000000000000e+02 1.440000000000000000e+02 1.280000000000000000e+02 1.400000000000000000e+02 1.450000000000000000e+02 1.340000000000000000e+02 1.180000000000000000e+02 1.380000000000000000e+02 1.360000000000000000e+02 1.480000000000000000e+02 1.470000000000000000e+02 1.280000000000000000e+02 1.380000000000000000e+02 1.300000000000000000e+02 1.260000000000000000e+02 1.270000000000000000e+02 1.130000000000000000e+02 1.200000000000000000e+02 1.170000000000000000e+02 1.430000000000000000e+02 1.390000000000000000e+02 1.310000000000000000e+02 1.210000000000000000e+02 1.240000000000000000e+02 1.280000000000000000e+02 1.110000000000000000e+02 1.220000000000000000e+02 1.230000000000000000e+02 1.100000000000000000e+02 1.160000000000000000e+02 1.030000000000000000e+02 1.240000000000000000e+02 1.290000000000000000e+02 1.240000000000000000e+02 1.090000000000000000e+02 1.080000000000000000e+02 1.050000000000000000e+02 1.050000000000000000e+02 1.220000000000000000e+02 1.280000000000000000e+02 9.400000000000000000e+01 1.100000000000000000e+02 1.230000000000000000e+02 1.200000000000000000e+02 1.110000000000000000e+02 1.040000000000000000e+02 1.100000000000000000e+02 9.800000000000000000e+01 1.100000000000000000e+02 1.120000000000000000e+02 1.050000000000000000e+02 9.500000000000000000e+01 7.700000000000000000e+01 8.200000000000000000e+01 9.700000000000000000e+01 1.190000000000000000e+02 1.120000000000000000e+02 1.150000000000000000e+02 1.040000000000000000e+02 1.020000000000000000e+02 1.090000000000000000e+02 9.300000000000000000e+01 1.040000000000000000e+02 1.120000000000000000e+02 9.500000000000000000e+01 1.150000000000000000e+02 8.800000000000000000e+01 9.600000000000000000e+01 9.600000000000000000e+01 9.200000000000000000e+01 7.700000000000000000e+01 1.040000000000000000e+02 9.100000000000000000e+01 8.300000000000000000e+01 8.800000000000000000e+01 8.900000000000000000e+01 8.600000000000000000e+01 9.000000000000000000e+01 9.300000000000000000e+01 8.500000000000000000e+01 9.600000000000000000e+01 8.000000000000000000e+01 8.200000000000000000e+01 1.000000000000000000e+02 1.050000000000000000e+02 7.900000000000000000e+01 9.300000000000000000e+01 9.300000000000000000e+01 7.600000000000000000e+01 1.010000000000000000e+02 9.100000000000000000e+01 9.400000000000000000e+01 7.900000000000000000e+01 8.200000000000000000e+01 7.100000000000000000e+01 7.600000000000000000e+01 8.300000000000000000e+01 8.500000000000000000e+01 8.200000000000000000e+01 6.200000000000000000e+01 6.600000000000000000e+01 7.600000000000000000e+01 8.300000000000000000e+01 7.600000000000000000e+01 7.700000000000000000e+01 8.100000000000000000e+01 6.700000000000000000e+01 9.100000000000000000e+01 7.700000000000000000e+01 7.000000000000000000e+01 8.100000000000000000e+01 8.500000000000000000e+01 8.200000000000000000e+01 6.600000000000000000e+01 8.000000000000000000e+01 6.800000000000000000e+01 7.300000000000000000e+01 7.800000000000000000e+01 7.300000000000000000e+01 7.200000000000000000e+01 9.100000000000000000e+01 6.100000000000000000e+01 7.100000000000000000e+01 6.500000000000000000e+01 7.900000000000000000e+01 6.400000000000000000e+01 7.600000000000000000e+01 6.400000000000000000e+01 6.900000000000000000e+01 7.800000000000000000e+01 6.800000000000000000e+01 7.700000000000000000e+01 7.200000000000000000e+01 6.800000000000000000e+01 6.800000000000000000e+01 8.100000000000000000e+01 7.400000000000000000e+01 6.600000000000000000e+01 7.900000000000000000e+01 7.300000000000000000e+01 5.900000000000000000e+01 7.500000000000000000e+01 5.100000000000000000e+01 6.200000000000000000e+01 7.000000000000000000e+01 5.500000000000000000e+01 5.300000000000000000e+01 5.200000000000000000e+01 6.100000000000000000e+01 6.400000000000000000e+01 6.200000000000000000e+01 7.500000000000000000e+01 6.800000000000000000e+01 5.400000000000000000e+01 5.900000000000000000e+01 6.800000000000000000e+01 5.900000000000000000e+01 7.500000000000000000e+01 7.400000000000000000e+01 7.300000000000000000e+01 8.300000000000000000e+01 6.100000000000000000e+01 6.500000000000000000e+01 6.400000000000000000e+01 6.200000000000000000e+01 5.700000000000000000e+01 7.000000000000000000e+01 6.100000000000000000e+01 6.700000000000000000e+01 6.900000000000000000e+01 5.800000000000000000e+01 5.900000000000000000e+01 7.400000000000000000e+01 5.600000000000000000e+01 6.100000000000000000e+01 6.300000000000000000e+01 7.500000000000000000e+01 5.100000000000000000e+01 5.900000000000000000e+01 6.200000000000000000e+01 7.300000000000000000e+01 6.300000000000000000e+01 6.000000000000000000e+01 5.700000000000000000e+01 7.900000000000000000e+01 6.000000000000000000e+01 5.600000000000000000e+01 5.900000000000000000e+01 5.900000000000000000e+01 5.900000000000000000e+01 4.900000000000000000e+01 5.300000000000000000e+01 6.900000000000000000e+01 6.000000000000000000e+01 4.800000000000000000e+01 4.600000000000000000e+01 6.300000000000000000e+01 5.400000000000000000e+01 7.800000000000000000e+01 5.600000000000000000e+01 5.300000000000000000e+01 4.700000000000000000e+01 5.100000000000000000e+01 4.300000000000000000e+01 6.700000000000000000e+01 4.400000000000000000e+01 5.900000000000000000e+01 6.900000000000000000e+01 5.200000000000000000e+01 6.200000000000000000e+01 6.300000000000000000e+01 7.000000000000000000e+01 4.800000000000000000e+01 5.900000000000000000e+01 6.200000000000000000e+01 5.400000000000000000e+01 5.900000000000000000e+01 5.100000000000000000e+01 6.000000000000000000e+01 5.600000000000000000e+01 5.700000000000000000e+01 6.100000000000000000e+01 5.500000000000000000e+01 4.600000000000000000e+01 4.800000000000000000e+01 5.500000000000000000e+01 4.700000000000000000e+01 5.100000000000000000e+01 5.200000000000000000e+01 6.200000000000000000e+01 5.400000000000000000e+01 5.500000000000000000e+01 5.200000000000000000e+01 6.000000000000000000e+01 6.500000000000000000e+01 5.900000000000000000e+01 6.000000000000000000e+01 5.400000000000000000e+01 4.400000000000000000e+01 4.400000000000000000e+01 5.200000000000000000e+01 5.600000000000000000e+01 5.200000000000000000e+01 5.500000000000000000e+01 5.200000000000000000e+01 5.800000000000000000e+01 5.100000000000000000e+01 3.900000000000000000e+01 5.200000000000000000e+01 5.200000000000000000e+01 4.400000000000000000e+01 5.400000000000000000e+01 4.800000000000000000e+01 5.400000000000000000e+01 4.800000000000000000e+01 4.300000000000000000e+01 4.300000000000000000e+01 4.900000000000000000e+01 5.000000000000000000e+01 5.200000000000000000e+01 4.500000000000000000e+01 5.300000000000000000e+01 4.300000000000000000e+01 3.200000000000000000e+01 5.600000000000000000e+01 3.900000000000000000e+01 4.600000000000000000e+01 5.900000000000000000e+01 5.800000000000000000e+01 6.000000000000000000e+01 4.300000000000000000e+01 5.800000000000000000e+01 4.500000000000000000e+01 4.000000000000000000e+01 3.800000000000000000e+01 5.900000000000000000e+01 4.000000000000000000e+01 4.200000000000000000e+01 3.800000000000000000e+01 4.600000000000000000e+01 4.300000000000000000e+01 4.400000000000000000e+01 6.200000000000000000e+01 5.100000000000000000e+01 5.000000000000000000e+01 5.100000000000000000e+01 3.800000000000000000e+01 5.500000000000000000e+01 4.400000000000000000e+01 4.500000000000000000e+01 5.200000000000000000e+01 5.500000000000000000e+01 4.400000000000000000e+01 3.700000000000000000e+01 4.900000000000000000e+01 4.600000000000000000e+01 4.100000000000000000e+01 4.300000000000000000e+01 3.400000000000000000e+01 2.800000000000000000e+01 4.200000000000000000e+01 4.400000000000000000e+01 5.000000000000000000e+01 4.600000000000000000e+01 4.200000000000000000e+01 4.400000000000000000e+01 3.900000000000000000e+01 4.400000000000000000e+01 5.200000000000000000e+01 4.200000000000000000e+01 3.600000000000000000e+01 4.200000000000000000e+01 4.800000000000000000e+01 5.000000000000000000e+01 4.800000000000000000e+01 5.800000000000000000e+01 4.300000000000000000e+01 6.800000000000000000e+01 4.600000000000000000e+01 4.300000000000000000e+01 4.400000000000000000e+01 5.300000000000000000e+01 4.200000000000000000e+01 4.700000000000000000e+01 4.000000000000000000e+01 4.200000000000000000e+01 4.400000000000000000e+01 4.000000000000000000e+01 4.800000000000000000e+01 4.100000000000000000e+01 4.000000000000000000e+01 5.000000000000000000e+01 3.100000000000000000e+01 5.100000000000000000e+01 3.700000000000000000e+01 5.300000000000000000e+01 5.000000000000000000e+01 4.300000000000000000e+01 3.500000000000000000e+01 4.900000000000000000e+01 4.600000000000000000e+01 4.200000000000000000e+01 5.000000000000000000e+01 3.800000000000000000e+01 4.000000000000000000e+01 4.500000000000000000e+01 3.500000000000000000e+01 4.700000000000000000e+01 2.900000000000000000e+01 4.700000000000000000e+01 5.300000000000000000e+01 3.600000000000000000e+01 4.500000000000000000e+01 4.300000000000000000e+01 3.700000000000000000e+01 5.300000000000000000e+01 4.500000000000000000e+01 5.700000000000000000e+01 3.200000000000000000e+01 4.300000000000000000e+01 5.600000000000000000e+01 5.600000000000000000e+01 3.300000000000000000e+01 4.100000000000000000e+01 3.600000000000000000e+01 4.400000000000000000e+01 3.800000000000000000e+01 3.400000000000000000e+01 4.000000000000000000e+01 2.800000000000000000e+01 4.200000000000000000e+01 5.100000000000000000e+01 3.200000000000000000e+01 2.800000000000000000e+01 3.700000000000000000e+01 4.000000000000000000e+01 4.900000000000000000e+01 4.200000000000000000e+01 4.000000000000000000e+01 4.700000000000000000e+01 4.400000000000000000e+01 5.400000000000000000e+01 4.600000000000000000e+01 3.700000000000000000e+01 3.600000000000000000e+01 3.900000000000000000e+01 4.200000000000000000e+01 4.900000000000000000e+01 4.500000000000000000e+01 4.800000000000000000e+01 4.900000000000000000e+01 4.000000000000000000e+01 3.400000000000000000e+01 4.900000000000000000e+01 3.300000000000000000e+01 4.100000000000000000e+01 3.600000000000000000e+01 3.300000000000000000e+01 4.900000000000000000e+01 4.600000000000000000e+01 4.300000000000000000e+01 4.900000000000000000e+01 4.200000000000000000e+01 3.900000000000000000e+01 5.200000000000000000e+01 3.600000000000000000e+01 4.000000000000000000e+01 4.000000000000000000e+01 3.600000000000000000e+01 4.500000000000000000e+01 2.800000000000000000e+01 3.200000000000000000e+01 5.000000000000000000e+01 4.000000000000000000e+01 4.600000000000000000e+01 4.700000000000000000e+01 4.600000000000000000e+01 4.200000000000000000e+01 2.500000000000000000e+01 3.600000000000000000e+01 3.000000000000000000e+01 2.800000000000000000e+01 4.500000000000000000e+01 3.800000000000000000e+01 4.900000000000000000e+01 3.200000000000000000e+01 3.900000000000000000e+01 3.300000000000000000e+01 3.700000000000000000e+01 4.900000000000000000e+01 2.800000000000000000e+01 3.300000000000000000e+01 3.800000000000000000e+01 4.300000000000000000e+01 4.200000000000000000e+01 3.000000000000000000e+01 3.700000000000000000e+01 3.900000000000000000e+01 3.300000000000000000e+01 4.800000000000000000e+01 4.600000000000000000e+01 3.200000000000000000e+01 4.100000000000000000e+01 3.700000000000000000e+01 4.200000000000000000e+01 3.500000000000000000e+01 3.300000000000000000e+01 4.700000000000000000e+01 4.000000000000000000e+01 3.800000000000000000e+01 2.900000000000000000e+01 3.600000000000000000e+01 3.600000000000000000e+01 3.200000000000000000e+01 3.700000000000000000e+01 4.100000000000000000e+01 2.600000000000000000e+01 3.800000000000000000e+01 2.700000000000000000e+01 3.200000000000000000e+01 2.900000000000000000e+01 4.400000000000000000e+01 4.400000000000000000e+01 2.900000000000000000e+01 3.500000000000000000e+01 2.600000000000000000e+01 2.800000000000000000e+01 3.000000000000000000e+01 3.700000000000000000e+01 3.600000000000000000e+01 4.300000000000000000e+01 2.000000000000000000e+01 4.500000000000000000e+01 3.900000000000000000e+01 3.700000000000000000e+01 3.400000000000000000e+01 3.900000000000000000e+01 3.400000000000000000e+01 3.600000000000000000e+01 3.400000000000000000e+01 4.200000000000000000e+01 3.200000000000000000e+01 2.800000000000000000e+01 3.500000000000000000e+01 3.900000000000000000e+01 4.100000000000000000e+01 3.800000000000000000e+01 4.900000000000000000e+01 4.400000000000000000e+01 4.200000000000000000e+01 3.900000000000000000e+01 3.400000000000000000e+01 4.600000000000000000e+01 3.300000000000000000e+01 3.300000000000000000e+01 3.600000000000000000e+01 4.000000000000000000e+01 2.800000000000000000e+01 3.800000000000000000e+01 3.300000000000000000e+01 3.600000000000000000e+01 4.000000000000000000e+01 4.000000000000000000e+01 2.800000000000000000e+01 2.900000000000000000e+01 3.100000000000000000e+01 2.900000000000000000e+01 4.200000000000000000e+01 3.000000000000000000e+01 2.900000000000000000e+01 3.800000000000000000e+01 4.400000000000000000e+01 2.500000000000000000e+01 2.800000000000000000e+01 3.900000000000000000e+01 3.800000000000000000e+01 3.200000000000000000e+01 3.400000000000000000e+01 3.500000000000000000e+01 4.500000000000000000e+01 3.600000000000000000e+01 3.100000000000000000e+01 3.500000000000000000e+01 2.900000000000000000e+01 3.700000000000000000e+01 3.400000000000000000e+01 4.400000000000000000e+01 3.600000000000000000e+01 3.100000000000000000e+01 2.700000000000000000e+01 3.200000000000000000e+01 2.500000000000000000e+01 3.400000000000000000e+01 4.000000000000000000e+01 3.900000000000000000e+01 3.600000000000000000e+01 3.000000000000000000e+01 3.000000000000000000e+01 3.000000000000000000e+01 3.700000000000000000e+01 4.000000000000000000e+01 3.200000000000000000e+01 3.200000000000000000e+01 3.300000000000000000e+01 2.000000000000000000e+01 3.100000000000000000e+01 3.400000000000000000e+01 3.100000000000000000e+01 3.300000000000000000e+01 3.000000000000000000e+01 3.100000000000000000e+01 2.900000000000000000e+01 3.100000000000000000e+01 3.600000000000000000e+01 3.000000000000000000e+01 3.800000000000000000e+01 3.300000000000000000e+01 3.000000000000000000e+01 4.000000000000000000e+01 3.300000000000000000e+01 3.100000000000000000e+01 2.500000000000000000e+01 2.800000000000000000e+01 3.300000000000000000e+01 2.600000000000000000e+01 4.300000000000000000e+01 2.400000000000000000e+01 3.800000000000000000e+01 3.100000000000000000e+01 2.900000000000000000e+01 3.300000000000000000e+01 4.100000000000000000e+01 4.300000000000000000e+01 2.300000000000000000e+01 2.400000000000000000e+01 2.800000000000000000e+01 4.000000000000000000e+01 3.700000000000000000e+01 3.300000000000000000e+01 3.300000000000000000e+01 3.700000000000000000e+01 3.400000000000000000e+01 2.300000000000000000e+01 3.500000000000000000e+01 3.900000000000000000e+01 2.700000000000000000e+01 2.700000000000000000e+01 2.300000000000000000e+01 4.100000000000000000e+01 2.600000000000000000e+01 3.200000000000000000e+01 3.100000000000000000e+01 2.800000000000000000e+01 3.700000000000000000e+01 3.100000000000000000e+01 3.100000000000000000e+01 2.500000000000000000e+01 3.800000000000000000e+01 3.700000000000000000e+01 2.500000000000000000e+01 2.600000000000000000e+01 3.000000000000000000e+01 3.500000000000000000e+01 2.900000000000000000e+01 3.200000000000000000e+01 3.700000000000000000e+01 2.000000000000000000e+01 3.100000000000000000e+01 2.300000000000000000e+01 3.200000000000000000e+01 3.500000000000000000e+01 3.100000000000000000e+01 2.200000000000000000e+01 2.300000000000000000e+01 2.600000000000000000e+01 2.100000000000000000e+01 3.200000000000000000e+01 2.200000000000000000e+01 4.400000000000000000e+01 2.400000000000000000e+01 3.000000000000000000e+01 3.300000000000000000e+01 3.300000000000000000e+01 2.300000000000000000e+01 3.300000000000000000e+01 3.500000000000000000e+01 3.800000000000000000e+01 1.900000000000000000e+01 3.500000000000000000e+01 3.500000000000000000e+01 3.900000000000000000e+01 4.500000000000000000e+01 3.600000000000000000e+01 3.400000000000000000e+01 3.000000000000000000e+01 3.300000000000000000e+01 2.400000000000000000e+01 2.400000000000000000e+01 3.100000000000000000e+01 3.800000000000000000e+01 3.200000000000000000e+01 3.000000000000000000e+01 2.500000000000000000e+01 2.800000000000000000e+01 3.200000000000000000e+01 2.800000000000000000e+01 2.300000000000000000e+01 2.300000000000000000e+01 3.600000000000000000e+01 3.100000000000000000e+01 3.700000000000000000e+01 2.900000000000000000e+01 2.000000000000000000e+01 2.400000000000000000e+01 3.200000000000000000e+01 2.300000000000000000e+01 2.100000000000000000e+01 2.200000000000000000e+01 2.800000000000000000e+01 1.800000000000000000e+01 3.200000000000000000e+01 2.900000000000000000e+01 3.400000000000000000e+01 3.700000000000000000e+01 2.900000000000000000e+01 2.600000000000000000e+01 2.200000000000000000e+01 3.200000000000000000e+01 2.700000000000000000e+01 3.300000000000000000e+01 3.300000000000000000e+01 3.100000000000000000e+01 2.900000000000000000e+01 2.900000000000000000e+01 2.800000000000000000e+01 3.700000000000000000e+01 2.100000000000000000e+01 2.700000000000000000e+01 2.900000000000000000e+01 2.900000000000000000e+01 2.200000000000000000e+01 2.400000000000000000e+01 3.300000000000000000e+01 3.200000000000000000e+01 3.800000000000000000e+01 3.600000000000000000e+01 3.900000000000000000e+01 1.700000000000000000e+01 3.400000000000000000e+01 3.300000000000000000e+01 2.300000000000000000e+01 2.300000000000000000e+01 2.400000000000000000e+01 2.500000000000000000e+01 2.600000000000000000e+01 3.100000000000000000e+01 3.100000000000000000e+01 2.600000000000000000e+01 2.600000000000000000e+01 2.700000000000000000e+01 2.800000000000000000e+01 3.000000000000000000e+01 2.900000000000000000e+01 2.700000000000000000e+01 2.700000000000000000e+01 2.600000000000000000e+01 2.300000000000000000e+01 2.400000000000000000e+01 2.200000000000000000e+01 2.700000000000000000e+01 3.000000000000000000e+01 3.000000000000000000e+01 3.200000000000000000e+01 2.300000000000000000e+01 2.600000000000000000e+01 3.400000000000000000e+01 3.600000000000000000e+01 3.900000000000000000e+01 2.700000000000000000e+01 2.800000000000000000e+01 2.900000000000000000e+01 2.600000000000000000e+01 3.000000000000000000e+01 3.000000000000000000e+01 4.100000000000000000e+01 2.900000000000000000e+01 3.200000000000000000e+01 2.600000000000000000e+01 2.100000000000000000e+01 2.600000000000000000e+01 2.700000000000000000e+01 3.900000000000000000e+01 2.200000000000000000e+01 2.200000000000000000e+01 1.700000000000000000e+01 2.700000000000000000e+01 2.400000000000000000e+01 2.600000000000000000e+01 2.600000000000000000e+01 2.500000000000000000e+01 3.000000000000000000e+01 2.500000000000000000e+01 2.800000000000000000e+01 2.900000000000000000e+01 2.700000000000000000e+01 2.900000000000000000e+01 2.900000000000000000e+01 3.100000000000000000e+01 1.700000000000000000e+01 3.300000000000000000e+01 1.800000000000000000e+01 2.600000000000000000e+01 3.000000000000000000e+01 2.700000000000000000e+01 2.700000000000000000e+01 2.600000000000000000e+01 2.600000000000000000e+01 2.000000000000000000e+01 3.800000000000000000e+01 2.600000000000000000e+01 3.200000000000000000e+01 2.300000000000000000e+01 2.500000000000000000e+01 3.500000000000000000e+01 3.000000000000000000e+01 1.700000000000000000e+01 1.800000000000000000e+01 2.300000000000000000e+01 3.500000000000000000e+01 3.100000000000000000e+01 2.000000000000000000e+01 2.600000000000000000e+01 3.800000000000000000e+01 3.100000000000000000e+01 2.000000000000000000e+01 2.700000000000000000e+01 2.900000000000000000e+01 3.000000000000000000e+01 2.000000000000000000e+01 2.300000000000000000e+01 1.700000000000000000e+01 2.700000000000000000e+01 2.700000000000000000e+01 1.700000000000000000e+01 3.700000000000000000e+01 2.400000000000000000e+01 2.800000000000000000e+01 2.300000000000000000e+01 2.900000000000000000e+01 2.000000000000000000e+01 2.600000000000000000e+01 3.400000000000000000e+01 2.900000000000000000e+01 2.500000000000000000e+01 3.000000000000000000e+01 3.000000000000000000e+01 3.300000000000000000e+01 2.200000000000000000e+01 2.000000000000000000e+01 2.500000000000000000e+01 2.700000000000000000e+01 2.000000000000000000e+01 2.700000000000000000e+01 2.900000000000000000e+01 2.600000000000000000e+01 1.900000000000000000e+01 2.700000000000000000e+01 2.500000000000000000e+01 3.100000000000000000e+01 2.100000000000000000e+01 1.500000000000000000e+01 2.900000000000000000e+01 2.200000000000000000e+01 2.600000000000000000e+01 2.900000000000000000e+01 2.900000000000000000e+01 2.400000000000000000e+01 2.400000000000000000e+01 2.200000000000000000e+01 2.600000000000000000e+01 2.400000000000000000e+01 2.300000000000000000e+01 3.100000000000000000e+01 3.400000000000000000e+01 3.600000000000000000e+01 2.400000000000000000e+01 2.700000000000000000e+01 2.400000000000000000e+01 2.500000000000000000e+01 1.900000000000000000e+01 3.000000000000000000e+01 1.700000000000000000e+01 2.500000000000000000e+01 1.800000000000000000e+01 3.500000000000000000e+01 2.500000000000000000e+01 2.100000000000000000e+01 1.800000000000000000e+01 3.600000000000000000e+01 2.800000000000000000e+01 2.700000000000000000e+01 3.800000000000000000e+01 2.300000000000000000e+01 2.600000000000000000e+01 3.100000000000000000e+01 2.200000000000000000e+01 2.400000000000000000e+01 2.900000000000000000e+01 3.100000000000000000e+01 2.100000000000000000e+01 3.300000000000000000e+01 2.200000000000000000e+01 2.500000000000000000e+01 2.600000000000000000e+01 3.100000000000000000e+01 3.200000000000000000e+01 1.500000000000000000e+01 2.000000000000000000e+01 2.300000000000000000e+01 2.500000000000000000e+01 2.700000000000000000e+01 3.000000000000000000e+01 1.900000000000000000e+01 2.400000000000000000e+01 3.200000000000000000e+01 3.000000000000000000e+01 3.900000000000000000e+01 1.700000000000000000e+01 2.100000000000000000e+01 3.000000000000000000e+01 2.700000000000000000e+01 2.600000000000000000e+01 2.700000000000000000e+01 2.000000000000000000e+01 1.700000000000000000e+01 1.900000000000000000e+01 2.900000000000000000e+01 2.900000000000000000e+01 2.700000000000000000e+01 2.200000000000000000e+01 4.000000000000000000e+01 2.000000000000000000e+01 1.300000000000000000e+01 2.600000000000000000e+01 2.300000000000000000e+01 2.600000000000000000e+01 2.000000000000000000e+01 1.300000000000000000e+01 2.100000000000000000e+01 2.300000000000000000e+01 2.100000000000000000e+01 2.600000000000000000e+01 3.100000000000000000e+01 3.400000000000000000e+01 2.800000000000000000e+01 2.500000000000000000e+01 2.900000000000000000e+01 1.900000000000000000e+01 2.900000000000000000e+01 2.100000000000000000e+01 1.600000000000000000e+01 2.300000000000000000e+01 2.600000000000000000e+01 2.100000000000000000e+01 3.500000000000000000e+01 2.100000000000000000e+01 1.600000000000000000e+01 1.700000000000000000e+01 2.700000000000000000e+01 2.500000000000000000e+01 2.200000000000000000e+01 2.300000000000000000e+01 1.900000000000000000e+01 4.000000000000000000e+01 3.000000000000000000e+01 3.100000000000000000e+01 3.000000000000000000e+01 2.600000000000000000e+01 2.300000000000000000e+01 2.500000000000000000e+01 2.100000000000000000e+01 2.000000000000000000e+01 2.700000000000000000e+01 2.100000000000000000e+01 2.700000000000000000e+01 3.000000000000000000e+01 1.800000000000000000e+01 2.100000000000000000e+01 2.400000000000000000e+01 2.900000000000000000e+01 2.800000000000000000e+01 2.900000000000000000e+01 2.100000000000000000e+01 2.200000000000000000e+01 2.800000000000000000e+01 2.100000000000000000e+01 2.000000000000000000e+01 2.900000000000000000e+01 1.400000000000000000e+01 3.400000000000000000e+01 2.300000000000000000e+01 2.100000000000000000e+01 2.000000000000000000e+01 2.400000000000000000e+01 2.000000000000000000e+01 2.300000000000000000e+01 1.900000000000000000e+01 1.600000000000000000e+01 1.800000000000000000e+01 2.200000000000000000e+01 2.700000000000000000e+01 2.500000000000000000e+01 1.600000000000000000e+01 1.500000000000000000e+01 2.100000000000000000e+01 2.600000000000000000e+01 2.000000000000000000e+01 3.000000000000000000e+01 1.900000000000000000e+01 2.400000000000000000e+01 3.100000000000000000e+01 1.800000000000000000e+01 1.000000000000000000e+01 1.900000000000000000e+01 2.100000000000000000e+01 2.100000000000000000e+01 2.200000000000000000e+01 1.900000000000000000e+01 1.500000000000000000e+01 2.500000000000000000e+01 1.400000000000000000e+01 1.800000000000000000e+01 2.200000000000000000e+01 2.700000000000000000e+01 1.900000000000000000e+01 1.900000000000000000e+01 2.200000000000000000e+01 1.200000000000000000e+01 2.900000000000000000e+01 2.500000000000000000e+01 1.600000000000000000e+01 2.000000000000000000e+01 2.200000000000000000e+01 2.300000000000000000e+01 1.900000000000000000e+01 1.900000000000000000e+01 1.300000000000000000e+01 2.400000000000000000e+01 1.500000000000000000e+01 1.900000000000000000e+01 1.800000000000000000e+01 2.300000000000000000e+01 2.000000000000000000e+01 2.400000000000000000e+01 2.000000000000000000e+01 2.400000000000000000e+01 2.200000000000000000e+01 3.000000000000000000e+01 2.300000000000000000e+01 2.200000000000000000e+01 1.900000000000000000e+01 1.800000000000000000e+01 2.600000000000000000e+01 2.700000000000000000e+01 2.000000000000000000e+01 1.700000000000000000e+01 2.300000000000000000e+01 1.600000000000000000e+01 2.000000000000000000e+01 2.300000000000000000e+01 1.900000000000000000e+01 2.300000000000000000e+01 1.700000000000000000e+01 2.800000000000000000e+01 1.200000000000000000e+01 1.600000000000000000e+01 2.300000000000000000e+01 1.700000000000000000e+01 2.000000000000000000e+01 1.600000000000000000e+01 2.800000000000000000e+01 3.100000000000000000e+01 1.900000000000000000e+01 2.200000000000000000e+01 1.800000000000000000e+01 2.100000000000000000e+01 2.400000000000000000e+01 1.600000000000000000e+01 1.200000000000000000e+01 2.000000000000000000e+01 2.400000000000000000e+01 2.200000000000000000e+01 2.900000000000000000e+01 2.200000000000000000e+01 2.300000000000000000e+01 2.700000000000000000e+01 1.500000000000000000e+01 2.100000000000000000e+01 2.400000000000000000e+01 2.100000000000000000e+01 2.400000000000000000e+01 2.100000000000000000e+01 2.600000000000000000e+01 2.000000000000000000e+01 2.600000000000000000e+01 1.400000000000000000e+01 2.400000000000000000e+01 2.200000000000000000e+01 2.800000000000000000e+01 1.800000000000000000e+01 2.200000000000000000e+01 1.900000000000000000e+01 2.500000000000000000e+01 1.900000000000000000e+01 1.500000000000000000e+01 1.900000000000000000e+01 2.200000000000000000e+01 2.200000000000000000e+01 1.900000000000000000e+01 2.300000000000000000e+01 1.500000000000000000e+01 1.500000000000000000e+01 2.000000000000000000e+01 2.100000000000000000e+01 2.200000000000000000e+01 1.700000000000000000e+01 1.700000000000000000e+01 1.300000000000000000e+01 1.200000000000000000e+01 2.600000000000000000e+01 1.300000000000000000e+01 2.200000000000000000e+01 2.100000000000000000e+01 2.200000000000000000e+01 1.900000000000000000e+01 1.200000000000000000e+01 1.700000000000000000e+01 1.600000000000000000e+01 2.200000000000000000e+01 1.600000000000000000e+01 2.000000000000000000e+01 1.400000000000000000e+01 1.900000000000000000e+01 1.800000000000000000e+01 2.000000000000000000e+01 2.100000000000000000e+01 2.400000000000000000e+01 2.100000000000000000e+01 1.400000000000000000e+01 2.100000000000000000e+01 2.100000000000000000e+01 2.100000000000000000e+01 1.400000000000000000e+01 2.400000000000000000e+01 1.300000000000000000e+01 1.000000000000000000e+01 1.500000000000000000e+01 2.000000000000000000e+01 1.500000000000000000e+01 1.300000000000000000e+01 2.100000000000000000e+01 1.700000000000000000e+01 1.700000000000000000e+01 1.700000000000000000e+01 2.300000000000000000e+01 2.600000000000000000e+01 1.900000000000000000e+01 2.100000000000000000e+01 2.200000000000000000e+01 2.000000000000000000e+01 2.700000000000000000e+01 1.600000000000000000e+01 1.500000000000000000e+01 2.000000000000000000e+01 2.400000000000000000e+01 2.300000000000000000e+01 2.100000000000000000e+01 1.700000000000000000e+01 1.200000000000000000e+01 1.200000000000000000e+01 1.900000000000000000e+01 2.500000000000000000e+01 2.000000000000000000e+01 2.400000000000000000e+01 1.700000000000000000e+01 1.400000000000000000e+01 2.200000000000000000e+01 1.800000000000000000e+01 1.800000000000000000e+01 2.200000000000000000e+01 2.800000000000000000e+01 1.800000000000000000e+01 1.900000000000000000e+01 2.500000000000000000e+01 1.400000000000000000e+01 1.800000000000000000e+01 1.300000000000000000e+01 2.200000000000000000e+01 2.100000000000000000e+01 1.500000000000000000e+01 2.100000000000000000e+01 1.500000000000000000e+01 1.600000000000000000e+01 1.600000000000000000e+01 1.700000000000000000e+01 1.900000000000000000e+01 1.600000000000000000e+01 2.500000000000000000e+01 1.600000000000000000e+01 1.900000000000000000e+01 1.400000000000000000e+01 1.400000000000000000e+01 2.100000000000000000e+01 2.100000000000000000e+01 1.700000000000000000e+01 1.900000000000000000e+01 1.600000000000000000e+01 2.000000000000000000e+01 2.100000000000000000e+01 1.300000000000000000e+01 2.200000000000000000e+01 2.400000000000000000e+01 1.400000000000000000e+01 2.100000000000000000e+01 2.000000000000000000e+01 1.500000000000000000e+01 1.900000000000000000e+01 1.700000000000000000e+01 1.800000000000000000e+01 1.500000000000000000e+01 1.800000000000000000e+01 2.400000000000000000e+01 1.600000000000000000e+01 2.100000000000000000e+01 1.800000000000000000e+01 1.300000000000000000e+01 2.100000000000000000e+01 1.900000000000000000e+01 2.100000000000000000e+01 1.600000000000000000e+01 2.000000000000000000e+01 1.600000000000000000e+01 2.300000000000000000e+01 2.200000000000000000e+01 2.000000000000000000e+01 2.000000000000000000e+01 1.700000000000000000e+01 1.800000000000000000e+01 2.400000000000000000e+01 1.800000000000000000e+01 1.300000000000000000e+01 1.500000000000000000e+01 1.600000000000000000e+01 1.600000000000000000e+01 2.000000000000000000e+01 2.200000000000000000e+01 1.200000000000000000e+01 2.500000000000000000e+01 1.400000000000000000e+01 2.100000000000000000e+01 1.300000000000000000e+01 1.600000000000000000e+01 1.200000000000000000e+01 1.900000000000000000e+01 2.500000000000000000e+01 1.300000000000000000e+01 1.700000000000000000e+01 2.700000000000000000e+01 1.900000000000000000e+01 1.500000000000000000e+01 1.700000000000000000e+01 2.400000000000000000e+01 1.600000000000000000e+01 1.600000000000000000e+01 6.000000000000000000e+00 1.200000000000000000e+01 1.000000000000000000e+01 1.400000000000000000e+01 1.600000000000000000e+01 1.700000000000000000e+01 1.000000000000000000e+01 1.100000000000000000e+01 1.100000000000000000e+01 1.400000000000000000e+01 8.000000000000000000e+00 1.300000000000000000e+01 1.800000000000000000e+01 1.800000000000000000e+01 2.100000000000000000e+01 9.000000000000000000e+00 1.700000000000000000e+01 2.300000000000000000e+01 7.000000000000000000e+00 3.000000000000000000e+01 1.700000000000000000e+01 1.600000000000000000e+01 1.500000000000000000e+01 1.300000000000000000e+01 1.100000000000000000e+01 1.000000000000000000e+01 1.400000000000000000e+01 2.200000000000000000e+01 1.800000000000000000e+01 1.800000000000000000e+01 1.700000000000000000e+01 2.500000000000000000e+01 1.400000000000000000e+01 2.600000000000000000e+01 1.400000000000000000e+01 1.700000000000000000e+01 1.900000000000000000e+01 1.700000000000000000e+01 1.000000000000000000e+01 1.400000000000000000e+01 1.500000000000000000e+01 2.100000000000000000e+01 1.900000000000000000e+01 1.700000000000000000e+01 1.100000000000000000e+01 1.000000000000000000e+01 2.100000000000000000e+01 1.500000000000000000e+01 1.600000000000000000e+01 1.600000000000000000e+01 1.200000000000000000e+01 2.000000000000000000e+01 1.600000000000000000e+01 1.100000000000000000e+01 1.200000000000000000e+01 1.100000000000000000e+01 1.500000000000000000e+01 2.000000000000000000e+01 1.400000000000000000e+01 1.300000000000000000e+01 8.000000000000000000e+00 1.900000000000000000e+01 2.200000000000000000e+01 1.700000000000000000e+01 1.500000000000000000e+01 1.700000000000000000e+01 1.900000000000000000e+01 1.600000000000000000e+01 2.200000000000000000e+01 1.300000000000000000e+01 1.300000000000000000e+01 1.800000000000000000e+01 1.800000000000000000e+01 1.100000000000000000e+01 1.900000000000000000e+01 1.700000000000000000e+01 1.700000000000000000e+01 2.100000000000000000e+01 1.800000000000000000e+01 1.400000000000000000e+01 1.300000000000000000e+01 1.600000000000000000e+01 1.200000000000000000e+01 1.900000000000000000e+01 1.400000000000000000e+01 1.800000000000000000e+01 2.200000000000000000e+01 1.200000000000000000e+01 1.500000000000000000e+01 1.400000000000000000e+01 2.100000000000000000e+01 1.100000000000000000e+01 8.000000000000000000e+00 1.800000000000000000e+01 2.100000000000000000e+01 1.200000000000000000e+01 2.500000000000000000e+01 1.000000000000000000e+01 1.700000000000000000e+01 1.200000000000000000e+01 1.900000000000000000e+01 1.400000000000000000e+01 1.700000000000000000e+01 1.600000000000000000e+01 1.500000000000000000e+01 2.300000000000000000e+01 9.000000000000000000e+00 1.300000000000000000e+01 1.400000000000000000e+01 1.700000000000000000e+01 1.400000000000000000e+01 1.800000000000000000e+01 1.600000000000000000e+01 1.900000000000000000e+01 1.500000000000000000e+01 1.400000000000000000e+01 7.000000000000000000e+00 2.400000000000000000e+01 1.200000000000000000e+01 1.100000000000000000e+01 1.300000000000000000e+01 8.000000000000000000e+00 1.700000000000000000e+01 2.200000000000000000e+01 1.200000000000000000e+01 2.400000000000000000e+01 2.000000000000000000e+01 1.500000000000000000e+01 1.600000000000000000e+01 9.000000000000000000e+00 1.000000000000000000e+01 1.300000000000000000e+01 1.500000000000000000e+01 1.500000000000000000e+01 1.200000000000000000e+01 1.600000000000000000e+01 1.900000000000000000e+01 1.500000000000000000e+01 1.000000000000000000e+01 1.500000000000000000e+01 1.100000000000000000e+01 1.800000000000000000e+01 1.500000000000000000e+01 1.600000000000000000e+01 1.500000000000000000e+01 1.600000000000000000e+01 5.000000000000000000e+00 1.400000000000000000e+01 1.600000000000000000e+01 1.500000000000000000e+01 1.900000000000000000e+01 1.600000000000000000e+01 1.200000000000000000e+01 1.600000000000000000e+01 1.000000000000000000e+01 2.800000000000000000e+01 9.000000000000000000e+00 2.100000000000000000e+01 1.100000000000000000e+01 1.400000000000000000e+01 1.500000000000000000e+01 1.400000000000000000e+01 9.000000000000000000e+00 8.000000000000000000e+00 1.300000000000000000e+01 1.800000000000000000e+01 1.100000000000000000e+01 1.000000000000000000e+01 1.200000000000000000e+01 1.700000000000000000e+01 1.400000000000000000e+01 1.000000000000000000e+01 1.100000000000000000e+01 1.500000000000000000e+01 1.400000000000000000e+01 1.300000000000000000e+01 1.500000000000000000e+01 1.600000000000000000e+01 8.000000000000000000e+00 2.000000000000000000e+01 1.300000000000000000e+01 7.000000000000000000e+00 1.000000000000000000e+01 2.100000000000000000e+01 1.100000000000000000e+01 1.400000000000000000e+01 1.500000000000000000e+01 1.400000000000000000e+01 1.300000000000000000e+01 1.300000000000000000e+01 2.100000000000000000e+01 1.300000000000000000e+01 1.000000000000000000e+01 2.300000000000000000e+01 1.800000000000000000e+01 1.300000000000000000e+01 2.000000000000000000e+01 1.500000000000000000e+01 1.700000000000000000e+01 1.500000000000000000e+01 1.600000000000000000e+01 1.100000000000000000e+01 1.400000000000000000e+01 1.100000000000000000e+01 1.400000000000000000e+01 1.600000000000000000e+01 1.500000000000000000e+01 1.300000000000000000e+01 1.200000000000000000e+01 1.500000000000000000e+01 1.200000000000000000e+01 1.200000000000000000e+01 9.000000000000000000e+00 1.400000000000000000e+01 9.000000000000000000e+00 1.400000000000000000e+01 1.300000000000000000e+01 1.900000000000000000e+01 9.000000000000000000e+00 1.800000000000000000e+01 1.600000000000000000e+01 1.000000000000000000e+01 1.000000000000000000e+01 1.300000000000000000e+01 1.600000000000000000e+01 1.600000000000000000e+01 1.900000000000000000e+01 1.300000000000000000e+01 1.400000000000000000e+01 1.400000000000000000e+01 1.200000000000000000e+01 5.000000000000000000e+00 1.600000000000000000e+01 1.000000000000000000e+01 1.100000000000000000e+01 1.100000000000000000e+01 1.600000000000000000e+01 1.300000000000000000e+01 8.000000000000000000e+00 1.500000000000000000e+01 1.200000000000000000e+01 1.000000000000000000e+01 1.300000000000000000e+01 1.700000000000000000e+01 1.400000000000000000e+01 1.200000000000000000e+01 1.400000000000000000e+01 1.200000000000000000e+01 1.800000000000000000e+01 8.000000000000000000e+00 9.000000000000000000e+00 1.300000000000000000e+01 1.000000000000000000e+01 1.500000000000000000e+01 1.600000000000000000e+01 1.300000000000000000e+01 1.500000000000000000e+01 2.400000000000000000e+01 1.100000000000000000e+01 1.200000000000000000e+01 1.300000000000000000e+01 1.200000000000000000e+01 1.500000000000000000e+01 1.300000000000000000e+01 1.000000000000000000e+01 6.000000000000000000e+00 1.200000000000000000e+01 1.300000000000000000e+01 1.000000000000000000e+01 4.000000000000000000e+00 1.200000000000000000e+01 1.300000000000000000e+01 1.400000000000000000e+01 1.000000000000000000e+01 8.000000000000000000e+00 1.400000000000000000e+01 1.600000000000000000e+01 1.200000000000000000e+01 1.300000000000000000e+01 1.500000000000000000e+01 1.300000000000000000e+01 1.000000000000000000e+01 1.800000000000000000e+01 8.000000000000000000e+00 1.200000000000000000e+01 1.200000000000000000e+01 6.000000000000000000e+00 1.300000000000000000e+01 1.200000000000000000e+01 1.300000000000000000e+01 1.700000000000000000e+01 1.200000000000000000e+01 1.100000000000000000e+01 1.500000000000000000e+01 7.000000000000000000e+00 1.100000000000000000e+01 1.400000000000000000e+01 1.300000000000000000e+01 2.100000000000000000e+01 1.000000000000000000e+01 2.400000000000000000e+01 1.600000000000000000e+01 1.600000000000000000e+01 1.000000000000000000e+01 1.100000000000000000e+01 1.300000000000000000e+01 1.400000000000000000e+01 1.200000000000000000e+01 1.900000000000000000e+01 1.400000000000000000e+01 1.200000000000000000e+01 1.400000000000000000e+01 7.000000000000000000e+00 1.100000000000000000e+01 1.200000000000000000e+01 1.200000000000000000e+01 1.000000000000000000e+01 5.000000000000000000e+00 1.500000000000000000e+01 1.100000000000000000e+01 1.500000000000000000e+01 1.300000000000000000e+01 1.200000000000000000e+01 1.200000000000000000e+01 1.000000000000000000e+01 1.500000000000000000e+01 2.100000000000000000e+01 1.600000000000000000e+01 1.500000000000000000e+01 1.500000000000000000e+01 1.600000000000000000e+01 1.700000000000000000e+01 1.500000000000000000e+01 1.100000000000000000e+01 1.600000000000000000e+01 1.800000000000000000e+01 1.700000000000000000e+01 1.300000000000000000e+01 9.000000000000000000e+00 9.000000000000000000e+00 9.000000000000000000e+00 1.400000000000000000e+01 1.800000000000000000e+01 1.400000000000000000e+01 1.500000000000000000e+01 7.000000000000000000e+00 1.300000000000000000e+01 8.000000000000000000e+00 7.000000000000000000e+00 1.500000000000000000e+01 1.300000000000000000e+01 1.100000000000000000e+01 1.300000000000000000e+01 1.400000000000000000e+01 1.100000000000000000e+01 2.000000000000000000e+01 1.300000000000000000e+01 1.200000000000000000e+01 7.000000000000000000e+00 1.400000000000000000e+01 1.500000000000000000e+01 1.500000000000000000e+01 1.500000000000000000e+01 1.500000000000000000e+01 9.000000000000000000e+00 1.100000000000000000e+01 7.000000000000000000e+00 1.400000000000000000e+01 7.000000000000000000e+00 1.100000000000000000e+01 1.300000000000000000e+01 1.200000000000000000e+01 1.500000000000000000e+01 9.000000000000000000e+00 8.000000000000000000e+00 1.500000000000000000e+01 1.200000000000000000e+01 1.700000000000000000e+01 1.500000000000000000e+01 1.400000000000000000e+01 1.000000000000000000e+01 1.200000000000000000e+01 1.300000000000000000e+01 7.000000000000000000e+00 1.200000000000000000e+01 1.200000000000000000e+01 1.400000000000000000e+01 1.300000000000000000e+01 1.200000000000000000e+01 1.700000000000000000e+01 1.100000000000000000e+01 1.000000000000000000e+01 1.700000000000000000e+01 1.600000000000000000e+01 1.300000000000000000e+01 9.000000000000000000e+00 7.000000000000000000e+00 8.000000000000000000e+00 1.200000000000000000e+01 1.200000000000000000e+01 1.400000000000000000e+01 1.000000000000000000e+01 5.000000000000000000e+00 1.100000000000000000e+01 1.000000000000000000e+01 1.200000000000000000e+01 1.200000000000000000e+01 1.500000000000000000e+01 1.100000000000000000e+01 1.200000000000000000e+01 1.400000000000000000e+01 1.100000000000000000e+01 1.400000000000000000e+01 2.000000000000000000e+01 1.900000000000000000e+01 1.400000000000000000e+01 1.200000000000000000e+01 1.100000000000000000e+01 1.300000000000000000e+01 1.300000000000000000e+01 1.000000000000000000e+01 1.200000000000000000e+01 8.000000000000000000e+00 1.400000000000000000e+01 1.700000000000000000e+01 1.100000000000000000e+01 9.000000000000000000e+00 1.400000000000000000e+01 2.100000000000000000e+01 1.000000000000000000e+01 1.100000000000000000e+01 9.000000000000000000e+00 1.400000000000000000e+01 1.600000000000000000e+01 1.300000000000000000e+01 9.000000000000000000e+00 6.000000000000000000e+00 9.000000000000000000e+00 1.100000000000000000e+01 1.200000000000000000e+01 1.800000000000000000e+01 1.100000000000000000e+01 1.700000000000000000e+01 1.100000000000000000e+01 1.400000000000000000e+01 1.200000000000000000e+01 1.200000000000000000e+01 7.000000000000000000e+00 1.600000000000000000e+01 1.300000000000000000e+01 1.600000000000000000e+01 1.500000000000000000e+01 1.700000000000000000e+01 8.000000000000000000e+00 1.200000000000000000e+01 1.700000000000000000e+01 1.200000000000000000e+01 8.000000000000000000e+00 1.000000000000000000e+01 1.600000000000000000e+01 8.000000000000000000e+00 1.000000000000000000e+01 1.200000000000000000e+01 1.200000000000000000e+01 1.300000000000000000e+01 1.800000000000000000e+01 8.000000000000000000e+00 9.000000000000000000e+00 1.000000000000000000e+01 1.400000000000000000e+01 1.600000000000000000e+01 1.100000000000000000e+01 1.200000000000000000e+01 1.200000000000000000e+01 1.600000000000000000e+01 1.700000000000000000e+01 1.500000000000000000e+01 1.300000000000000000e+01 1.900000000000000000e+01 1.100000000000000000e+01 1.200000000000000000e+01 1.500000000000000000e+01 1.000000000000000000e+01 1.000000000000000000e+01 9.000000000000000000e+00 1.800000000000000000e+01 1.300000000000000000e+01 1.000000000000000000e+01 1.400000000000000000e+01 9.000000000000000000e+00 9.000000000000000000e+00 1.200000000000000000e+01 7.000000000000000000e+00 2.100000000000000000e+01 1.100000000000000000e+01 1.100000000000000000e+01 8.000000000000000000e+00 1.400000000000000000e+01 1.100000000000000000e+01 1.700000000000000000e+01 1.400000000000000000e+01 6.000000000000000000e+00 9.000000000000000000e+00 1.800000000000000000e+01 1.500000000000000000e+01 1.300000000000000000e+01 1.400000000000000000e+01 1.000000000000000000e+01 1.100000000000000000e+01 1.200000000000000000e+01 9.000000000000000000e+00 1.200000000000000000e+01 1.000000000000000000e+01 8.000000000000000000e+00 1.000000000000000000e+01 1.500000000000000000e+01 1.600000000000000000e+01 1.800000000000000000e+01 1.100000000000000000e+01 1.000000000000000000e+01 1.700000000000000000e+01 1.300000000000000000e+01 9.000000000000000000e+00 1.400000000000000000e+01 1.100000000000000000e+01 1.200000000000000000e+01 1.400000000000000000e+01 1.200000000000000000e+01 3.000000000000000000e+00 1.600000000000000000e+01 9.000000000000000000e+00 8.000000000000000000e+00 8.000000000000000000e+00 1.600000000000000000e+01 7.000000000000000000e+00 1.600000000000000000e+01 1.500000000000000000e+01 8.000000000000000000e+00 1.600000000000000000e+01 7.000000000000000000e+00 1.100000000000000000e+01 1.000000000000000000e+01 8.000000000000000000e+00 1.200000000000000000e+01 1.300000000000000000e+01 7.000000000000000000e+00 7.000000000000000000e+00 1.000000000000000000e+01 1.300000000000000000e+01 1.300000000000000000e+01 1.900000000000000000e+01 1.100000000000000000e+01 9.000000000000000000e+00 1.000000000000000000e+01 9.000000000000000000e+00 9.000000000000000000e+00 1.100000000000000000e+01 1.400000000000000000e+01 7.000000000000000000e+00 7.000000000000000000e+00 1.400000000000000000e+01 1.000000000000000000e+01 9.000000000000000000e+00 1.600000000000000000e+01 1.200000000000000000e+01 5.000000000000000000e+00 1.300000000000000000e+01 1.300000000000000000e+01 1.000000000000000000e+01 8.000000000000000000e+00 1.000000000000000000e+01 8.000000000000000000e+00 8.000000000000000000e+00 1.800000000000000000e+01 1.400000000000000000e+01 1.300000000000000000e+01 1.200000000000000000e+01 1.500000000000000000e+01 9.000000000000000000e+00 1.000000000000000000e+01 1.200000000000000000e+01 9.000000000000000000e+00 1.000000000000000000e+01 1.000000000000000000e+01 7.000000000000000000e+00 1.000000000000000000e+01 7.000000000000000000e+00 1.000000000000000000e+01 9.000000000000000000e+00 1.600000000000000000e+01 7.000000000000000000e+00 7.000000000000000000e+00 9.000000000000000000e+00 1.500000000000000000e+01 1.200000000000000000e+01 8.000000000000000000e+00 1.200000000000000000e+01 9.000000000000000000e+00 1.300000000000000000e+01 1.200000000000000000e+01 9.000000000000000000e+00 9.000000000000000000e+00 9.000000000000000000e+00 1.500000000000000000e+01 9.000000000000000000e+00 9.000000000000000000e+00 9.000000000000000000e+00 1.300000000000000000e+01 1.600000000000000000e+01 8.000000000000000000e+00 1.000000000000000000e+01 4.000000000000000000e+00 1.000000000000000000e+01 1.200000000000000000e+01 1.400000000000000000e+01 1.300000000000000000e+01 1.300000000000000000e+01 1.400000000000000000e+01 8.000000000000000000e+00 1.100000000000000000e+01 6.000000000000000000e+00 1.400000000000000000e+01 9.000000000000000000e+00 7.000000000000000000e+00 1.400000000000000000e+01 1.200000000000000000e+01 9.000000000000000000e+00 1.400000000000000000e+01 1.100000000000000000e+01 1.000000000000000000e+01 1.000000000000000000e+01 1.100000000000000000e+01 1.800000000000000000e+01 8.000000000000000000e+00 5.000000000000000000e+00 6.000000000000000000e+00 8.000000000000000000e+00 1.000000000000000000e+01 1.000000000000000000e+01 1.300000000000000000e+01 5.000000000000000000e+00 1.200000000000000000e+01 1.500000000000000000e+01 9.000000000000000000e+00 9.000000000000000000e+00 1.100000000000000000e+01 1.500000000000000000e+01 1.100000000000000000e+01 1.100000000000000000e+01 1.000000000000000000e+01 9.000000000000000000e+00 5.000000000000000000e+00 1.100000000000000000e+01 8.000000000000000000e+00 1.000000000000000000e+01 1.100000000000000000e+01 1.500000000000000000e+01 1.700000000000000000e+01 8.000000000000000000e+00 1.300000000000000000e+01 1.200000000000000000e+01 1.200000000000000000e+01 7.000000000000000000e+00 1.000000000000000000e+01 1.100000000000000000e+01 1.300000000000000000e+01 9.000000000000000000e+00 9.000000000000000000e+00 8.000000000000000000e+00 1.200000000000000000e+01 9.000000000000000000e+00 1.000000000000000000e+01 1.600000000000000000e+01 1.100000000000000000e+01 1.200000000000000000e+01 9.000000000000000000e+00 1.300000000000000000e+01 6.000000000000000000e+00 1.700000000000000000e+01 1.600000000000000000e+01 9.000000000000000000e+00 8.000000000000000000e+00 6.000000000000000000e+00 5.000000000000000000e+00 8.000000000000000000e+00 1.200000000000000000e+01 1.700000000000000000e+01 7.000000000000000000e+00 1.300000000000000000e+01 1.300000000000000000e+01 3.000000000000000000e+00 1.300000000000000000e+01 1.300000000000000000e+01 1.400000000000000000e+01 1.300000000000000000e+01 4.000000000000000000e+00 1.600000000000000000e+01 8.000000000000000000e+00 1.400000000000000000e+01 9.000000000000000000e+00 1.000000000000000000e+01 1.100000000000000000e+01 8.000000000000000000e+00 9.000000000000000000e+00 1.400000000000000000e+01 8.000000000000000000e+00 1.300000000000000000e+01 7.000000000000000000e+00 8.000000000000000000e+00 1.400000000000000000e+01 1.400000000000000000e+01 7.000000000000000000e+00 1.800000000000000000e+01 1.200000000000000000e+01 9.000000000000000000e+00 6.000000000000000000e+00 4.000000000000000000e+00 9.000000000000000000e+00 7.000000000000000000e+00 1.100000000000000000e+01 1.100000000000000000e+01 1.200000000000000000e+01 1.500000000000000000e+01 1.200000000000000000e+01 8.000000000000000000e+00 7.000000000000000000e+00 1.200000000000000000e+01 1.000000000000000000e+01 9.000000000000000000e+00 9.000000000000000000e+00 1.300000000000000000e+01 1.300000000000000000e+01 8.000000000000000000e+00 1.400000000000000000e+01 1.000000000000000000e+01 1.400000000000000000e+01 1.400000000000000000e+01 7.000000000000000000e+00 1.300000000000000000e+01 1.500000000000000000e+01 4.000000000000000000e+00 1.500000000000000000e+01 1.300000000000000000e+01 1.200000000000000000e+01 7.000000000000000000e+00 7.000000000000000000e+00 4.000000000000000000e+00 1.300000000000000000e+01 7.000000000000000000e+00 1.100000000000000000e+01 9.000000000000000000e+00 8.000000000000000000e+00 4.000000000000000000e+00 1.000000000000000000e+01 1.200000000000000000e+01 1.400000000000000000e+01 1.300000000000000000e+01 1.100000000000000000e+01 1.000000000000000000e+01 1.500000000000000000e+01 1.500000000000000000e+01 1.600000000000000000e+01 1.000000000000000000e+01 6.000000000000000000e+00 9.000000000000000000e+00 1.100000000000000000e+01 1.300000000000000000e+01 1.000000000000000000e+01 1.000000000000000000e+01 8.000000000000000000e+00 1.000000000000000000e+01 7.000000000000000000e+00 1.100000000000000000e+01 6.000000000000000000e+00 6.000000000000000000e+00 7.000000000000000000e+00 5.000000000000000000e+00 1.200000000000000000e+01 8.000000000000000000e+00 1.500000000000000000e+01 1.100000000000000000e+01 1.000000000000000000e+01 1.500000000000000000e+01 1.200000000000000000e+01 1.200000000000000000e+01 1.100000000000000000e+01 1.200000000000000000e+01 1.200000000000000000e+01 1.200000000000000000e+01 8.000000000000000000e+00 1.100000000000000000e+01 1.300000000000000000e+01 1.400000000000000000e+01 8.000000000000000000e+00 9.000000000000000000e+00 6.000000000000000000e+00 1.200000000000000000e+01 1.300000000000000000e+01 1.100000000000000000e+01 6.000000000000000000e+00 5.000000000000000000e+00 6.000000000000000000e+00 8.000000000000000000e+00 1.000000000000000000e+01 1.400000000000000000e+01 1.200000000000000000e+01 1.200000000000000000e+01 1.000000000000000000e+01 1.300000000000000000e+01 1.000000000000000000e+01 1.000000000000000000e+01 1.200000000000000000e+01 1.300000000000000000e+01 9.000000000000000000e+00 1.400000000000000000e+01 1.400000000000000000e+01 1.000000000000000000e+01 1.500000000000000000e+01 1.100000000000000000e+01 7.000000000000000000e+00 1.000000000000000000e+01 1.200000000000000000e+01 1.200000000000000000e+01 1.000000000000000000e+01 5.000000000000000000e+00 7.000000000000000000e+00 1.100000000000000000e+01 7.000000000000000000e+00 7.000000000000000000e+00 1.600000000000000000e+01 1.200000000000000000e+01 1.000000000000000000e+01 8.000000000000000000e+00 5.000000000000000000e+00 9.000000000000000000e+00 1.600000000000000000e+01 9.000000000000000000e+00 1.100000000000000000e+01 7.000000000000000000e+00 1.100000000000000000e+01 1.200000000000000000e+01 5.000000000000000000e+00 1.400000000000000000e+01 7.000000000000000000e+00 1.100000000000000000e+01 9.000000000000000000e+00 1.100000000000000000e+01 1.300000000000000000e+01 1.700000000000000000e+01 1.200000000000000000e+01 9.000000000000000000e+00 1.000000000000000000e+01 6.000000000000000000e+00 4.000000000000000000e+00 8.000000000000000000e+00 1.000000000000000000e+01 8.000000000000000000e+00 1.000000000000000000e+01 4.000000000000000000e+00 1.700000000000000000e+01 9.000000000000000000e+00 6.000000000000000000e+00 1.000000000000000000e+01 9.000000000000000000e+00 5.000000000000000000e+00 1.300000000000000000e+01 9.000000000000000000e+00 6.000000000000000000e+00 1.100000000000000000e+01 1.000000000000000000e+01 1.300000000000000000e+01 1.000000000000000000e+01 7.000000000000000000e+00 1.500000000000000000e+01 7.000000000000000000e+00 1.400000000000000000e+01 8.000000000000000000e+00 1.100000000000000000e+01 1.000000000000000000e+01 1.400000000000000000e+01 1.100000000000000000e+01 8.000000000000000000e+00 1.200000000000000000e+01 1.600000000000000000e+01 8.000000000000000000e+00 1.200000000000000000e+01 1.200000000000000000e+01 7.000000000000000000e+00 1.100000000000000000e+01 5.000000000000000000e+00 8.000000000000000000e+00 9.000000000000000000e+00 1.100000000000000000e+01 7.000000000000000000e+00 1.500000000000000000e+01 1.700000000000000000e+01 1.100000000000000000e+01 8.000000000000000000e+00 1.000000000000000000e+01 8.000000000000000000e+00 1.100000000000000000e+01 1.100000000000000000e+01 8.000000000000000000e+00 1.000000000000000000e+01 1.200000000000000000e+01 6.000000000000000000e+00 1.000000000000000000e+01 1.700000000000000000e+01 4.000000000000000000e+00 1.200000000000000000e+01 1.500000000000000000e+01 5.000000000000000000e+00 5.000000000000000000e+00 1.100000000000000000e+01 8.000000000000000000e+00 1.400000000000000000e+01 8.000000000000000000e+00 9.000000000000000000e+00 9.000000000000000000e+00 1.000000000000000000e+01 9.000000000000000000e+00 9.000000000000000000e+00 1.500000000000000000e+01 1.200000000000000000e+01 1.100000000000000000e+01 9.000000000000000000e+00 9.000000000000000000e+00 6.000000000000000000e+00 6.000000000000000000e+00 9.000000000000000000e+00 1.200000000000000000e+01 1.400000000000000000e+01 7.000000000000000000e+00 7.000000000000000000e+00 4.000000000000000000e+00 1.300000000000000000e+01 9.000000000000000000e+00 7.000000000000000000e+00 1.300000000000000000e+01 1.600000000000000000e+01 1.200000000000000000e+01 1.200000000000000000e+01 7.000000000000000000e+00 1.200000000000000000e+01 9.000000000000000000e+00 1.300000000000000000e+01 1.200000000000000000e+01 8.000000000000000000e+00 1.100000000000000000e+01 1.300000000000000000e+01 9.000000000000000000e+00 9.000000000000000000e+00 8.000000000000000000e+00 5.000000000000000000e+00 7.000000000000000000e+00 1.200000000000000000e+01 8.000000000000000000e+00 1.100000000000000000e+01 6.000000000000000000e+00 1.100000000000000000e+01 1.500000000000000000e+01 5.000000000000000000e+00 1.000000000000000000e+01 1.200000000000000000e+01 4.000000000000000000e+00 7.000000000000000000e+00 1.200000000000000000e+01 1.000000000000000000e+01 7.000000000000000000e+00 7.000000000000000000e+00 9.000000000000000000e+00 1.100000000000000000e+01 1.500000000000000000e+01 1.000000000000000000e+01 1.100000000000000000e+01 1.200000000000000000e+01 5.000000000000000000e+00 7.000000000000000000e+00 7.000000000000000000e+00 9.000000000000000000e+00 7.000000000000000000e+00 7.000000000000000000e+00 1.300000000000000000e+01 6.000000000000000000e+00 1.100000000000000000e+01 8.000000000000000000e+00 1.000000000000000000e+01 4.000000000000000000e+00 9.000000000000000000e+00 9.000000000000000000e+00 7.000000000000000000e+00 8.000000000000000000e+00 1.200000000000000000e+01 8.000000000000000000e+00 1.000000000000000000e+01 1.100000000000000000e+01 9.000000000000000000e+00 1.000000000000000000e+01 1.200000000000000000e+01 1.200000000000000000e+01 7.000000000000000000e+00 1.100000000000000000e+01 1.800000000000000000e+01 1.100000000000000000e+01 1.100000000000000000e+01 1.200000000000000000e+01 8.000000000000000000e+00 8.000000000000000000e+00 1.100000000000000000e+01 1.000000000000000000e+01 5.000000000000000000e+00 1.300000000000000000e+01 1.100000000000000000e+01 7.000000000000000000e+00 8.000000000000000000e+00 1.100000000000000000e+01 8.000000000000000000e+00 1.100000000000000000e+01 6.000000000000000000e+00 1.200000000000000000e+01 1.100000000000000000e+01 7.000000000000000000e+00 8.000000000000000000e+00 6.000000000000000000e+00 1.100000000000000000e+01 1.100000000000000000e+01 1.200000000000000000e+01 8.000000000000000000e+00 4.000000000000000000e+00 1.700000000000000000e+01 8.000000000000000000e+00 9.000000000000000000e+00 1.000000000000000000e+01 1.400000000000000000e+01 1.500000000000000000e+01 8.000000000000000000e+00 9.000000000000000000e+00 8.000000000000000000e+00 1.100000000000000000e+01 1.800000000000000000e+01 1.300000000000000000e+01 8.000000000000000000e+00 5.000000000000000000e+00 6.000000000000000000e+00 1.400000000000000000e+01 2.000000000000000000e+00 8.000000000000000000e+00 8.000000000000000000e+00 7.000000000000000000e+00 1.600000000000000000e+01 7.000000000000000000e+00 1.400000000000000000e+01 1.000000000000000000e+01 8.000000000000000000e+00 4.000000000000000000e+00 1.000000000000000000e+01 8.000000000000000000e+00 1.300000000000000000e+01 1.000000000000000000e+01 9.000000000000000000e+00 7.000000000000000000e+00 5.000000000000000000e+00 1.000000000000000000e+01 7.000000000000000000e+00 6.000000000000000000e+00 1.300000000000000000e+01 1.300000000000000000e+01 9.000000000000000000e+00 9.000000000000000000e+00 1.200000000000000000e+01 8.000000000000000000e+00 1.300000000000000000e+01 9.000000000000000000e+00 1.100000000000000000e+01 1.100000000000000000e+01 1.000000000000000000e+01 1.300000000000000000e+01 9.000000000000000000e+00 9.000000000000000000e+00 8.000000000000000000e+00 1.400000000000000000e+01 1.000000000000000000e+01 1.100000000000000000e+01 1.100000000000000000e+01 4.000000000000000000e+00 9.000000000000000000e+00 1.100000000000000000e+01 1.000000000000000000e+01 8.000000000000000000e+00 1.200000000000000000e+01 1.200000000000000000e+01 7.000000000000000000e+00 7.000000000000000000e+00 8.000000000000000000e+00 8.000000000000000000e+00 3.000000000000000000e+00 8.000000000000000000e+00 8.000000000000000000e+00 1.000000000000000000e+01 8.000000000000000000e+00 2.400000000000000000e+01 7.000000000000000000e+00 4.000000000000000000e+00 7.000000000000000000e+00 8.000000000000000000e+00 9.000000000000000000e+00 1.000000000000000000e+01 1.000000000000000000e+01 1.500000000000000000e+01 1.000000000000000000e+01 1.500000000000000000e+01 8.000000000000000000e+00 6.000000000000000000e+00 6.000000000000000000e+00 1.100000000000000000e+01 8.000000000000000000e+00 1.200000000000000000e+01 8.000000000000000000e+00 1.100000000000000000e+01 1.100000000000000000e+01 6.000000000000000000e+00 2.000000000000000000e+01 1.300000000000000000e+01 6.000000000000000000e+00 1.000000000000000000e+01 1.000000000000000000e+01 6.000000000000000000e+00 1.300000000000000000e+01 1.300000000000000000e+01 9.000000000000000000e+00 1.100000000000000000e+01 6.000000000000000000e+00 1.000000000000000000e+01 1.400000000000000000e+01 1.000000000000000000e+01 1.100000000000000000e+01 1.200000000000000000e+01 1.000000000000000000e+01 1.100000000000000000e+01 1.600000000000000000e+01 4.000000000000000000e+00 7.000000000000000000e+00 7.000000000000000000e+00 1.400000000000000000e+01 7.000000000000000000e+00 1.000000000000000000e+01 1.100000000000000000e+01 1.500000000000000000e+01 7.000000000000000000e+00 1.300000000000000000e+01 1.400000000000000000e+01 1.100000000000000000e+01 1.400000000000000000e+01 1.400000000000000000e+01 1.100000000000000000e+01 9.000000000000000000e+00 6.000000000000000000e+00 1.300000000000000000e+01 8.000000000000000000e+00 1.000000000000000000e+01 5.000000000000000000e+00 5.000000000000000000e+00 1.000000000000000000e+01 1.100000000000000000e+01 1.000000000000000000e+01 6.000000000000000000e+00 7.000000000000000000e+00 5.000000000000000000e+00 9.000000000000000000e+00 9.000000000000000000e+00 1.300000000000000000e+01 8.000000000000000000e+00 1.200000000000000000e+01 4.000000000000000000e+00 7.000000000000000000e+00 5.000000000000000000e+00 7.000000000000000000e+00 1.300000000000000000e+01 9.000000000000000000e+00 1.300000000000000000e+01 8.000000000000000000e+00 8.000000000000000000e+00 7.000000000000000000e+00 9.000000000000000000e+00 8.000000000000000000e+00 3.000000000000000000e+00 3.000000000000000000e+00 1.300000000000000000e+01 6.000000000000000000e+00 7.000000000000000000e+00 7.000000000000000000e+00 1.200000000000000000e+01 7.000000000000000000e+00 7.000000000000000000e+00 4.000000000000000000e+00 9.000000000000000000e+00 1.300000000000000000e+01 8.000000000000000000e+00 9.000000000000000000e+00 1.000000000000000000e+01 7.000000000000000000e+00 1.400000000000000000e+01 6.000000000000000000e+00 1.200000000000000000e+01 1.400000000000000000e+01 1.500000000000000000e+01 8.000000000000000000e+00 8.000000000000000000e+00 1.600000000000000000e+01 6.000000000000000000e+00 1.100000000000000000e+01 8.000000000000000000e+00 1.400000000000000000e+01 8.000000000000000000e+00 1.000000000000000000e+01 1.300000000000000000e+01 1.400000000000000000e+01 1.000000000000000000e+01 8.000000000000000000e+00 9.000000000000000000e+00 7.000000000000000000e+00 8.000000000000000000e+00 7.000000000000000000e+00 1.000000000000000000e+01 5.000000000000000000e+00 1.100000000000000000e+01 1.000000000000000000e+01 1.500000000000000000e+01 9.000000000000000000e+00 7.000000000000000000e+00 7.000000000000000000e+00 7.000000000000000000e+00 1.300000000000000000e+01 8.000000000000000000e+00 1.400000000000000000e+01 1.400000000000000000e+01 1.200000000000000000e+01 8.000000000000000000e+00 4.000000000000000000e+00 1.000000000000000000e+01 6.000000000000000000e+00 1.400000000000000000e+01 1.700000000000000000e+01 7.000000000000000000e+00 4.000000000000000000e+00 1.500000000000000000e+01 9.000000000000000000e+00 1.200000000000000000e+01 7.000000000000000000e+00 5.000000000000000000e+00 5.000000000000000000e+00 1.600000000000000000e+01 1.100000000000000000e+01 7.000000000000000000e+00 4.000000000000000000e+00 1.300000000000000000e+01 1.000000000000000000e+01 1.300000000000000000e+01 1.000000000000000000e+01 1.000000000000000000e+01 1.400000000000000000e+01 1.100000000000000000e+01 8.000000000000000000e+00 4.000000000000000000e+00 6.000000000000000000e+00 1.000000000000000000e+01 1.000000000000000000e+01 1.000000000000000000e+01 7.000000000000000000e+00 1.000000000000000000e+01 1.300000000000000000e+01 6.000000000000000000e+00 1.300000000000000000e+01 1.100000000000000000e+01 1.000000000000000000e+01 8.000000000000000000e+00 9.000000000000000000e+00 1.000000000000000000e+01 8.000000000000000000e+00 1.000000000000000000e+01 1.100000000000000000e+01 1.100000000000000000e+01 1.000000000000000000e+01 9.000000000000000000e+00 6.000000000000000000e+00 1.300000000000000000e+01 9.000000000000000000e+00 9.000000000000000000e+00 6.000000000000000000e+00 9.000000000000000000e+00 8.000000000000000000e+00 9.000000000000000000e+00 7.000000000000000000e+00 7.000000000000000000e+00 1.600000000000000000e+01 1.300000000000000000e+01 8.000000000000000000e+00 3.000000000000000000e+00 9.000000000000000000e+00 1.800000000000000000e+01 6.000000000000000000e+00 1.200000000000000000e+01 5.000000000000000000e+00 1.100000000000000000e+01 6.000000000000000000e+00 1.000000000000000000e+01 9.000000000000000000e+00 1.400000000000000000e+01 1.500000000000000000e+01 7.000000000000000000e+00 1.000000000000000000e+01 4.000000000000000000e+00 8.000000000000000000e+00 6.000000000000000000e+00 7.000000000000000000e+00 5.000000000000000000e+00 6.000000000000000000e+00 8.000000000000000000e+00 1.300000000000000000e+01 8.000000000000000000e+00 7.000000000000000000e+00 5.000000000000000000e+00 5.000000000000000000e+00 1.400000000000000000e+01 1.300000000000000000e+01 8.000000000000000000e+00 7.000000000000000000e+00 6.000000000000000000e+00 8.000000000000000000e+00 9.000000000000000000e+00 4.000000000000000000e+00 8.000000000000000000e+00 8.000000000000000000e+00 1.200000000000000000e+01 1.200000000000000000e+01 8.000000000000000000e+00 2.000000000000000000e+00 4.000000000000000000e+00 8.000000000000000000e+00 1.800000000000000000e+01 1.100000000000000000e+01 7.000000000000000000e+00 9.000000000000000000e+00 7.000000000000000000e+00 1.500000000000000000e+01 8.000000000000000000e+00 1.100000000000000000e+01 6.000000000000000000e+00 8.000000000000000000e+00 1.000000000000000000e+01 5.000000000000000000e+00 1.000000000000000000e+01 1.100000000000000000e+01 6.000000000000000000e+00 1.300000000000000000e+01 7.000000000000000000e+00 1.300000000000000000e+01 7.000000000000000000e+00 5.000000000000000000e+00 3.000000000000000000e+00 7.000000000000000000e+00 9.000000000000000000e+00 9.000000000000000000e+00 1.300000000000000000e+01 6.000000000000000000e+00 6.000000000000000000e+00 6.000000000000000000e+00 7.000000000000000000e+00 6.000000000000000000e+00 1.000000000000000000e+01 5.000000000000000000e+00 1.000000000000000000e+01 1.000000000000000000e+01 1.200000000000000000e+01 1.000000000000000000e+01 1.200000000000000000e+01 9.000000000000000000e+00 5.000000000000000000e+00 9.000000000000000000e+00 9.000000000000000000e+00 1.200000000000000000e+01 8.000000000000000000e+00 1.000000000000000000e+01 1.000000000000000000e+01 7.000000000000000000e+00 7.000000000000000000e+00 1.000000000000000000e+01 6.000000000000000000e+00 8.000000000000000000e+00 8.000000000000000000e+00 1.000000000000000000e+01 6.000000000000000000e+00 1.200000000000000000e+01 6.000000000000000000e+00 4.000000000000000000e+00 1.300000000000000000e+01 1.000000000000000000e+01 6.000000000000000000e+00 8.000000000000000000e+00 5.000000000000000000e+00 1.000000000000000000e+01 7.000000000000000000e+00 6.000000000000000000e+00 8.000000000000000000e+00 8.000000000000000000e+00 8.000000000000000000e+00 8.000000000000000000e+00 7.000000000000000000e+00 1.100000000000000000e+01 5.000000000000000000e+00 6.000000000000000000e+00 7.000000000000000000e+00 1.000000000000000000e+01 1.600000000000000000e+01 1.000000000000000000e+01 1.400000000000000000e+01 8.000000000000000000e+00 8.000000000000000000e+00 1.500000000000000000e+01 1.100000000000000000e+01 7.000000000000000000e+00 1.000000000000000000e+01 7.000000000000000000e+00 4.000000000000000000e+00 4.000000000000000000e+00 7.000000000000000000e+00 2.000000000000000000e+00 8.000000000000000000e+00 9.000000000000000000e+00 9.000000000000000000e+00 2.000000000000000000e+00 5.000000000000000000e+00 7.000000000000000000e+00 6.000000000000000000e+00 1.400000000000000000e+01 6.000000000000000000e+00 8.000000000000000000e+00 1.100000000000000000e+01 6.000000000000000000e+00 7.000000000000000000e+00 6.000000000000000000e+00 6.000000000000000000e+00 6.000000000000000000e+00 7.000000000000000000e+00 1.100000000000000000e+01 1.000000000000000000e+01 1.300000000000000000e+01 1.300000000000000000e+01 1.300000000000000000e+01 7.000000000000000000e+00 9.000000000000000000e+00 1.100000000000000000e+01 7.000000000000000000e+00 1.400000000000000000e+01 6.000000000000000000e+00 4.000000000000000000e+00 8.000000000000000000e+00 1.100000000000000000e+01 7.000000000000000000e+00 1.000000000000000000e+01 8.000000000000000000e+00 1.500000000000000000e+01 1.000000000000000000e+01 1.100000000000000000e+01 5.000000000000000000e+00 3.000000000000000000e+00 8.000000000000000000e+00 6.000000000000000000e+00 7.000000000000000000e+00 4.000000000000000000e+00 9.000000000000000000e+00 6.000000000000000000e+00 1.100000000000000000e+01 8.000000000000000000e+00 4.000000000000000000e+00 5.000000000000000000e+00 4.000000000000000000e+00 7.000000000000000000e+00 6.000000000000000000e+00 3.000000000000000000e+00 9.000000000000000000e+00 1.100000000000000000e+01 3.000000000000000000e+00 5.000000000000000000e+00 1.000000000000000000e+01 6.000000000000000000e+00 1.000000000000000000e+01 1.500000000000000000e+01 7.000000000000000000e+00 9.000000000000000000e+00 1.000000000000000000e+01 1.200000000000000000e+01 8.000000000000000000e+00 6.000000000000000000e+00 7.000000000000000000e+00 8.000000000000000000e+00 4.000000000000000000e+00 5.000000000000000000e+00 9.000000000000000000e+00 8.000000000000000000e+00 9.000000000000000000e+00 1.000000000000000000e+00 1.200000000000000000e+01 8.000000000000000000e+00 8.000000000000000000e+00 8.000000000000000000e+00 4.000000000000000000e+00 8.000000000000000000e+00 4.000000000000000000e+00 8.000000000000000000e+00 7.000000000000000000e+00 9.000000000000000000e+00 5.000000000000000000e+00 7.000000000000000000e+00 1.000000000000000000e+01 5.000000000000000000e+00 3.000000000000000000e+00 1.000000000000000000e+01 1.400000000000000000e+01 8.000000000000000000e+00 7.000000000000000000e+00 8.000000000000000000e+00 7.000000000000000000e+00 6.000000000000000000e+00 8.000000000000000000e+00 6.000000000000000000e+00 8.000000000000000000e+00 6.000000000000000000e+00 6.000000000000000000e+00 7.000000000000000000e+00 9.000000000000000000e+00 1.200000000000000000e+01 6.000000000000000000e+00 5.000000000000000000e+00 4.000000000000000000e+00 8.000000000000000000e+00 1.000000000000000000e+01 8.000000000000000000e+00 1.000000000000000000e+01 8.000000000000000000e+00 8.000000000000000000e+00 1.000000000000000000e+01 6.000000000000000000e+00 6.000000000000000000e+00 8.000000000000000000e+00 7.000000000000000000e+00 4.000000000000000000e+00 6.000000000000000000e+00 1.200000000000000000e+01 9.000000000000000000e+00 1.000000000000000000e+01 8.000000000000000000e+00 3.000000000000000000e+00 7.000000000000000000e+00 4.000000000000000000e+00 8.000000000000000000e+00 9.000000000000000000e+00 7.000000000000000000e+00 5.000000000000000000e+00 6.000000000000000000e+00 4.000000000000000000e+00 7.000000000000000000e+00 5.000000000000000000e+00 8.000000000000000000e+00 6.000000000000000000e+00 1.000000000000000000e+01 8.000000000000000000e+00 3.000000000000000000e+00 7.000000000000000000e+00 1.200000000000000000e+01 6.000000000000000000e+00 1.200000000000000000e+01 6.000000000000000000e+00 6.000000000000000000e+00 9.000000000000000000e+00 7.000000000000000000e+00 7.000000000000000000e+00 9.000000000000000000e+00 6.000000000000000000e+00 9.000000000000000000e+00 8.000000000000000000e+00 9.000000000000000000e+00 4.000000000000000000e+00 8.000000000000000000e+00 6.000000000000000000e+00 1.000000000000000000e+01 8.000000000000000000e+00 7.000000000000000000e+00 1.000000000000000000e+01 7.000000000000000000e+00 2.000000000000000000e+00 6.000000000000000000e+00 3.000000000000000000e+00 1.000000000000000000e+01 1.300000000000000000e+01 8.000000000000000000e+00 3.000000000000000000e+00 5.000000000000000000e+00 7.000000000000000000e+00 7.000000000000000000e+00 7.000000000000000000e+00 7.000000000000000000e+00 5.000000000000000000e+00 1.100000000000000000e+01 9.000000000000000000e+00 5.000000000000000000e+00 5.000000000000000000e+00 1.400000000000000000e+01 1.200000000000000000e+01 4.000000000000000000e+00 7.000000000000000000e+00 7.000000000000000000e+00 9.000000000000000000e+00 9.000000000000000000e+00 1.300000000000000000e+01 6.000000000000000000e+00 8.000000000000000000e+00 1.100000000000000000e+01 1.300000000000000000e+01 1.100000000000000000e+01 1.100000000000000000e+01 4.000000000000000000e+00 9.000000000000000000e+00 5.000000000000000000e+00 1.100000000000000000e+01 3.000000000000000000e+00 6.000000000000000000e+00 6.000000000000000000e+00 1.000000000000000000e+01 7.000000000000000000e+00 1.000000000000000000e+01 6.000000000000000000e+00 7.000000000000000000e+00 6.000000000000000000e+00 7.000000000000000000e+00 1.100000000000000000e+01 6.000000000000000000e+00 5.000000000000000000e+00 9.000000000000000000e+00 8.000000000000000000e+00 9.000000000000000000e+00 3.000000000000000000e+00 5.000000000000000000e+00 1.000000000000000000e+01 5.000000000000000000e+00 6.000000000000000000e+00 5.000000000000000000e+00 7.000000000000000000e+00 5.000000000000000000e+00 3.000000000000000000e+00 1.200000000000000000e+01 1.500000000000000000e+01 4.000000000000000000e+00 7.000000000000000000e+00 4.000000000000000000e+00 7.000000000000000000e+00 6.000000000000000000e+00 1.000000000000000000e+01 3.000000000000000000e+00 1.000000000000000000e+01 5.000000000000000000e+00 6.000000000000000000e+00 7.000000000000000000e+00 1.300000000000000000e+01 7.000000000000000000e+00 1.000000000000000000e+01 7.000000000000000000e+00 9.000000000000000000e+00 9.000000000000000000e+00 5.000000000000000000e+00 7.000000000000000000e+00 6.000000000000000000e+00 7.000000000000000000e+00 1.000000000000000000e+01 9.000000000000000000e+00 0.000000000000000000e+00 1.100000000000000000e+01 9.000000000000000000e+00 4.000000000000000000e+00 9.000000000000000000e+00 2.000000000000000000e+00 9.000000000000000000e+00 6.000000000000000000e+00 9.000000000000000000e+00 7.000000000000000000e+00 5.000000000000000000e+00 7.000000000000000000e+00 7.000000000000000000e+00 8.000000000000000000e+00 1.000000000000000000e+01 6.000000000000000000e+00 1.500000000000000000e+01 9.000000000000000000e+00 6.000000000000000000e+00 7.000000000000000000e+00 8.000000000000000000e+00 9.000000000000000000e+00 3.000000000000000000e+00 1.000000000000000000e+01 5.000000000000000000e+00 1.200000000000000000e+01 5.000000000000000000e+00 3.000000000000000000e+00 7.000000000000000000e+00 6.000000000000000000e+00 8.000000000000000000e+00 7.000000000000000000e+00 1.000000000000000000e+01 9.000000000000000000e+00 7.000000000000000000e+00 7.000000000000000000e+00 7.000000000000000000e+00 1.000000000000000000e+01 6.000000000000000000e+00 1.300000000000000000e+01 2.000000000000000000e+00 5.000000000000000000e+00 6.000000000000000000e+00 1.200000000000000000e+01 5.000000000000000000e+00 8.000000000000000000e+00 7.000000000000000000e+00 1.000000000000000000e+01 5.000000000000000000e+00 8.000000000000000000e+00 8.000000000000000000e+00 1.000000000000000000e+01 5.000000000000000000e+00 2.000000000000000000e+00 6.000000000000000000e+00 5.000000000000000000e+00 7.000000000000000000e+00 6.000000000000000000e+00 9.000000000000000000e+00 7.000000000000000000e+00 9.000000000000000000e+00 5.000000000000000000e+00 6.000000000000000000e+00 6.000000000000000000e+00 4.000000000000000000e+00 8.000000000000000000e+00 8.000000000000000000e+00 7.000000000000000000e+00 5.000000000000000000e+00 8.000000000000000000e+00 9.000000000000000000e+00 5.000000000000000000e+00 6.000000000000000000e+00 1.100000000000000000e+01 5.000000000000000000e+00 3.000000000000000000e+00 1.200000000000000000e+01 7.000000000000000000e+00 7.000000000000000000e+00 7.000000000000000000e+00 1.000000000000000000e+01 4.000000000000000000e+00 1.100000000000000000e+01 1.000000000000000000e+01 6.000000000000000000e+00 6.000000000000000000e+00 9.000000000000000000e+00 1.100000000000000000e+01 8.000000000000000000e+00 8.000000000000000000e+00 3.000000000000000000e+00 8.000000000000000000e+00 4.000000000000000000e+00 1.100000000000000000e+01 5.000000000000000000e+00 7.000000000000000000e+00 7.000000000000000000e+00 3.000000000000000000e+00 9.000000000000000000e+00 4.000000000000000000e+00 4.000000000000000000e+00 1.100000000000000000e+01 6.000000000000000000e+00 8.000000000000000000e+00 5.000000000000000000e+00 8.000000000000000000e+00 9.000000000000000000e+00 1.000000000000000000e+01 3.000000000000000000e+00 8.000000000000000000e+00 5.000000000000000000e+00 8.000000000000000000e+00 7.000000000000000000e+00 1.100000000000000000e+01 1.200000000000000000e+01 5.000000000000000000e+00 6.000000000000000000e+00 7.000000000000000000e+00 3.000000000000000000e+00 1.000000000000000000e+01 6.000000000000000000e+00 1.100000000000000000e+01 3.000000000000000000e+00 6.000000000000000000e+00 1.200000000000000000e+01 5.000000000000000000e+00 8.000000000000000000e+00 1.100000000000000000e+01 1.200000000000000000e+01 1.100000000000000000e+01 5.000000000000000000e+00 5.000000000000000000e+00 6.000000000000000000e+00 1.100000000000000000e+01 8.000000000000000000e+00 1.100000000000000000e+01 5.000000000000000000e+00 8.000000000000000000e+00 9.000000000000000000e+00 8.000000000000000000e+00 1.300000000000000000e+01 1.100000000000000000e+01 7.000000000000000000e+00 7.000000000000000000e+00 5.000000000000000000e+00 5.000000000000000000e+00 8.000000000000000000e+00 9.000000000000000000e+00 8.000000000000000000e+00 1.000000000000000000e+01 8.000000000000000000e+00 1.000000000000000000e+01 5.000000000000000000e+00 9.000000000000000000e+00 3.000000000000000000e+00 6.000000000000000000e+00 5.000000000000000000e+00 6.000000000000000000e+00 1.100000000000000000e+01 9.000000000000000000e+00 8.000000000000000000e+00 9.000000000000000000e+00 1.000000000000000000e+01 2.000000000000000000e+00 1.000000000000000000e+01 3.000000000000000000e+00 9.000000000000000000e+00 6.000000000000000000e+00 9.000000000000000000e+00 9.000000000000000000e+00 2.000000000000000000e+00 3.000000000000000000e+00 1.200000000000000000e+01 8.000000000000000000e+00 1.000000000000000000e+01 2.000000000000000000e+00 4.000000000000000000e+00 8.000000000000000000e+00 6.000000000000000000e+00 1.100000000000000000e+01 7.000000000000000000e+00 9.000000000000000000e+00 7.000000000000000000e+00 8.000000000000000000e+00 6.000000000000000000e+00 4.000000000000000000e+00 5.000000000000000000e+00 8.000000000000000000e+00 1.100000000000000000e+01 9.000000000000000000e+00 8.000000000000000000e+00 1.100000000000000000e+01 6.000000000000000000e+00 7.000000000000000000e+00 8.000000000000000000e+00 5.000000000000000000e+00 1.100000000000000000e+01 5.000000000000000000e+00 8.000000000000000000e+00 6.000000000000000000e+00 8.000000000000000000e+00 1.100000000000000000e+01 7.000000000000000000e+00 5.000000000000000000e+00 1.000000000000000000e+01 7.000000000000000000e+00 6.000000000000000000e+00 8.000000000000000000e+00 5.000000000000000000e+00 6.000000000000000000e+00 7.000000000000000000e+00 5.000000000000000000e+00 1.000000000000000000e+01 9.000000000000000000e+00 4.000000000000000000e+00 9.000000000000000000e+00 8.000000000000000000e+00 1.100000000000000000e+01 1.000000000000000000e+01 5.000000000000000000e+00 7.000000000000000000e+00 2.000000000000000000e+00 6.000000000000000000e+00 4.000000000000000000e+00 2.000000000000000000e+00 4.000000000000000000e+00 1.000000000000000000e+01 7.000000000000000000e+00 8.000000000000000000e+00 8.000000000000000000e+00 5.000000000000000000e+00 5.000000000000000000e+00 3.000000000000000000e+00 6.000000000000000000e+00 4.000000000000000000e+00 9.000000000000000000e+00 7.000000000000000000e+00 2.000000000000000000e+00 4.000000000000000000e+00 9.000000000000000000e+00 7.000000000000000000e+00 9.000000000000000000e+00 3.000000000000000000e+00 4.000000000000000000e+00 5.000000000000000000e+00 6.000000000000000000e+00 4.000000000000000000e+00 5.000000000000000000e+00 2.000000000000000000e+00 1.000000000000000000e+01 6.000000000000000000e+00 7.000000000000000000e+00 4.000000000000000000e+00 7.000000000000000000e+00 6.000000000000000000e+00 5.000000000000000000e+00 3.000000000000000000e+00 2.000000000000000000e+00 7.000000000000000000e+00 9.000000000000000000e+00 9.000000000000000000e+00 4.000000000000000000e+00 9.000000000000000000e+00 8.000000000000000000e+00 5.000000000000000000e+00 7.000000000000000000e+00 6.000000000000000000e+00 5.000000000000000000e+00 2.000000000000000000e+00 9.000000000000000000e+00 7.000000000000000000e+00 3.000000000000000000e+00 9.000000000000000000e+00 9.000000000000000000e+00 6.000000000000000000e+00 5.000000000000000000e+00 5.000000000000000000e+00 8.000000000000000000e+00 6.000000000000000000e+00 5.000000000000000000e+00 4.000000000000000000e+00 5.000000000000000000e+00 4.000000000000000000e+00 2.000000000000000000e+00 3.000000000000000000e+00 7.000000000000000000e+00 9.000000000000000000e+00 5.000000000000000000e+00 3.000000000000000000e+00 8.000000000000000000e+00 7.000000000000000000e+00 5.000000000000000000e+00 1.100000000000000000e+01 4.000000000000000000e+00 6.000000000000000000e+00 1.000000000000000000e+01 8.000000000000000000e+00 3.000000000000000000e+00 5.000000000000000000e+00 1.000000000000000000e+01 4.000000000000000000e+00 9.000000000000000000e+00 1.100000000000000000e+01 5.000000000000000000e+00 2.000000000000000000e+00 5.000000000000000000e+00 6.000000000000000000e+00 4.000000000000000000e+00 5.000000000000000000e+00 2.000000000000000000e+00 3.000000000000000000e+00 8.000000000000000000e+00 8.000000000000000000e+00 7.000000000000000000e+00 6.000000000000000000e+00 5.000000000000000000e+00 4.000000000000000000e+00 8.000000000000000000e+00 2.000000000000000000e+00 5.000000000000000000e+00 1.000000000000000000e+01 5.000000000000000000e+00 5.000000000000000000e+00 1.200000000000000000e+01 4.000000000000000000e+00 9.000000000000000000e+00 9.000000000000000000e+00 9.000000000000000000e+00 5.000000000000000000e+00 1.000000000000000000e+01 7.000000000000000000e+00 9.000000000000000000e+00 8.000000000000000000e+00 3.000000000000000000e+00 4.000000000000000000e+00 6.000000000000000000e+00 6.000000000000000000e+00 5.000000000000000000e+00 6.000000000000000000e+00 6.000000000000000000e+00 6.000000000000000000e+00 1.100000000000000000e+01 9.000000000000000000e+00 5.000000000000000000e+00 8.000000000000000000e+00 7.000000000000000000e+00 4.000000000000000000e+00 5.000000000000000000e+00 4.000000000000000000e+00 5.000000000000000000e+00 2.000000000000000000e+00 1.300000000000000000e+01 5.000000000000000000e+00 3.000000000000000000e+00 6.000000000000000000e+00 1.100000000000000000e+01 7.000000000000000000e+00 6.000000000000000000e+00 6.000000000000000000e+00 8.000000000000000000e+00 2.000000000000000000e+00 6.000000000000000000e+00 3.000000000000000000e+00 1.000000000000000000e+01 9.000000000000000000e+00 9.000000000000000000e+00 7.000000000000000000e+00 6.000000000000000000e+00 6.000000000000000000e+00 4.000000000000000000e+00 4.000000000000000000e+00 6.000000000000000000e+00 4.000000000000000000e+00 5.000000000000000000e+00 9.000000000000000000e+00 9.000000000000000000e+00 3.000000000000000000e+00 8.000000000000000000e+00 5.000000000000000000e+00 7.000000000000000000e+00 8.000000000000000000e+00 4.000000000000000000e+00 5.000000000000000000e+00 9.000000000000000000e+00 6.000000000000000000e+00 2.000000000000000000e+00 4.000000000000000000e+00 8.000000000000000000e+00 6.000000000000000000e+00 7.000000000000000000e+00 0.000000000000000000e+00 5.000000000000000000e+00 3.000000000000000000e+00 6.000000000000000000e+00 7.000000000000000000e+00 1.000000000000000000e+00 5.000000000000000000e+00 1.200000000000000000e+01 7.000000000000000000e+00 8.000000000000000000e+00 2.000000000000000000e+00 3.000000000000000000e+00 1.000000000000000000e+01 6.000000000000000000e+00 2.000000000000000000e+00 3.000000000000000000e+00 2.000000000000000000e+00 7.000000000000000000e+00 7.000000000000000000e+00 7.000000000000000000e+00 6.000000000000000000e+00 4.000000000000000000e+00 6.000000000000000000e+00 4.000000000000000000e+00 6.000000000000000000e+00 1.200000000000000000e+01 7.000000000000000000e+00 9.000000000000000000e+00 6.000000000000000000e+00 5.000000000000000000e+00 6.000000000000000000e+00 1.000000000000000000e+01 8.000000000000000000e+00 9.000000000000000000e+00 4.000000000000000000e+00 5.000000000000000000e+00 7.000000000000000000e+00 9.000000000000000000e+00 4.000000000000000000e+00 9.000000000000000000e+00 9.000000000000000000e+00 4.000000000000000000e+00 4.000000000000000000e+00 9.000000000000000000e+00 5.000000000000000000e+00 5.000000000000000000e+00 7.000000000000000000e+00 5.000000000000000000e+00 1.500000000000000000e+01 4.000000000000000000e+00 5.000000000000000000e+00 8.000000000000000000e+00 7.000000000000000000e+00 5.000000000000000000e+00 6.000000000000000000e+00 6.000000000000000000e+00 6.000000000000000000e+00 7.000000000000000000e+00 6.000000000000000000e+00 4.000000000000000000e+00 2.000000000000000000e+00 8.000000000000000000e+00 5.000000000000000000e+00 7.000000000000000000e+00 4.000000000000000000e+00 3.000000000000000000e+00 4.000000000000000000e+00 3.000000000000000000e+00 4.000000000000000000e+00 8.000000000000000000e+00 3.000000000000000000e+00 5.000000000000000000e+00 8.000000000000000000e+00 9.000000000000000000e+00 2.000000000000000000e+00 7.000000000000000000e+00 6.000000000000000000e+00 2.000000000000000000e+00 1.300000000000000000e+01 3.000000000000000000e+00 8.000000000000000000e+00 4.000000000000000000e+00 4.000000000000000000e+00 4.000000000000000000e+00 8.000000000000000000e+00 7.000000000000000000e+00 9.000000000000000000e+00 5.000000000000000000e+00 4.000000000000000000e+00 5.000000000000000000e+00 5.000000000000000000e+00 8.000000000000000000e+00 7.000000000000000000e+00 5.000000000000000000e+00 5.000000000000000000e+00 8.000000000000000000e+00 9.000000000000000000e+00 7.000000000000000000e+00 4.000000000000000000e+00 9.000000000000000000e+00 6.000000000000000000e+00 4.000000000000000000e+00 1.200000000000000000e+01 9.000000000000000000e+00 7.000000000000000000e+00 4.000000000000000000e+00 3.000000000000000000e+00 4.000000000000000000e+00 5.000000000000000000e+00 6.000000000000000000e+00 7.000000000000000000e+00 6.000000000000000000e+00 8.000000000000000000e+00 4.000000000000000000e+00 1.000000000000000000e+01 8.000000000000000000e+00 5.000000000000000000e+00 8.000000000000000000e+00 5.000000000000000000e+00 9.000000000000000000e+00 6.000000000000000000e+00 4.000000000000000000e+00 3.000000000000000000e+00 6.000000000000000000e+00 6.000000000000000000e+00 6.000000000000000000e+00 3.000000000000000000e+00 3.000000000000000000e+00 3.000000000000000000e+00 7.000000000000000000e+00 1.100000000000000000e+01 6.000000000000000000e+00 6.000000000000000000e+00 5.000000000000000000e+00 8.000000000000000000e+00 2.000000000000000000e+00 4.000000000000000000e+00 3.000000000000000000e+00 3.000000000000000000e+00 9.000000000000000000e+00 4.000000000000000000e+00 2.000000000000000000e+00 5.000000000000000000e+00 4.000000000000000000e+00 2.000000000000000000e+00 5.000000000000000000e+00 8.000000000000000000e+00 7.000000000000000000e+00 1.200000000000000000e+01 6.000000000000000000e+00 2.000000000000000000e+00 4.000000000000000000e+00 3.000000000000000000e+00 9.000000000000000000e+00 4.000000000000000000e+00 3.000000000000000000e+00 4.000000000000000000e+00 4.000000000000000000e+00 5.000000000000000000e+00 7.000000000000000000e+00 4.000000000000000000e+00 8.000000000000000000e+00 5.000000000000000000e+00 2.000000000000000000e+00 5.000000000000000000e+00 5.000000000000000000e+00 6.000000000000000000e+00 9.000000000000000000e+00 4.000000000000000000e+00 4.000000000000000000e+00 6.000000000000000000e+00 8.000000000000000000e+00 4.000000000000000000e+00 7.000000000000000000e+00 5.000000000000000000e+00 8.000000000000000000e+00 5.000000000000000000e+00 6.000000000000000000e+00 4.000000000000000000e+00 1.000000000000000000e+01 9.000000000000000000e+00 2.000000000000000000e+00 3.000000000000000000e+00 4.000000000000000000e+00 8.000000000000000000e+00 6.000000000000000000e+00 4.000000000000000000e+00 9.000000000000000000e+00 6.000000000000000000e+00 4.000000000000000000e+00 1.000000000000000000e+01 6.000000000000000000e+00 3.000000000000000000e+00 5.000000000000000000e+00 5.000000000000000000e+00 6.000000000000000000e+00 6.000000000000000000e+00 8.000000000000000000e+00 5.000000000000000000e+00 4.000000000000000000e+00 8.000000000000000000e+00 5.000000000000000000e+00 6.000000000000000000e+00 5.000000000000000000e+00 1.000000000000000000e+00 1.000000000000000000e+00 5.000000000000000000e+00 6.000000000000000000e+00 9.000000000000000000e+00 4.000000000000000000e+00 1.000000000000000000e+00 7.000000000000000000e+00 7.000000000000000000e+00 6.000000000000000000e+00 7.000000000000000000e+00 7.000000000000000000e+00 5.000000000000000000e+00 1.000000000000000000e+00 6.000000000000000000e+00 6.000000000000000000e+00 6.000000000000000000e+00 9.000000000000000000e+00 4.000000000000000000e+00 5.000000000000000000e+00 8.000000000000000000e+00 6.000000000000000000e+00 7.000000000000000000e+00 4.000000000000000000e+00 7.000000000000000000e+00 5.000000000000000000e+00 5.000000000000000000e+00 2.000000000000000000e+00 9.000000000000000000e+00 9.000000000000000000e+00 7.000000000000000000e+00 6.000000000000000000e+00 7.000000000000000000e+00 5.000000000000000000e+00 8.000000000000000000e+00 5.000000000000000000e+00 4.000000000000000000e+00 3.000000000000000000e+00 8.000000000000000000e+00 3.000000000000000000e+00 5.000000000000000000e+00 7.000000000000000000e+00 6.000000000000000000e+00 6.000000000000000000e+00 7.000000000000000000e+00 6.000000000000000000e+00 6.000000000000000000e+00 6.000000000000000000e+00 1.000000000000000000e+00 5.000000000000000000e+00 5.000000000000000000e+00 7.000000000000000000e+00 3.000000000000000000e+00 7.000000000000000000e+00 5.000000000000000000e+00 7.000000000000000000e+00 6.000000000000000000e+00 5.000000000000000000e+00 3.000000000000000000e+00 5.000000000000000000e+00 6.000000000000000000e+00 8.000000000000000000e+00 4.000000000000000000e+00 3.000000000000000000e+00 3.000000000000000000e+00 3.000000000000000000e+00 3.000000000000000000e+00 1.000000000000000000e+01 5.000000000000000000e+00 5.000000000000000000e+00 6.000000000000000000e+00 5.000000000000000000e+00 7.000000000000000000e+00 4.000000000000000000e+00 7.000000000000000000e+00 6.000000000000000000e+00 8.000000000000000000e+00 2.000000000000000000e+00 7.000000000000000000e+00 9.000000000000000000e+00 7.000000000000000000e+00 6.000000000000000000e+00 7.000000000000000000e+00 7.000000000000000000e+00 3.000000000000000000e+00 5.000000000000000000e+00 3.000000000000000000e+00 1.100000000000000000e+01 5.000000000000000000e+00 6.000000000000000000e+00 1.100000000000000000e+01 7.000000000000000000e+00 2.000000000000000000e+00 7.000000000000000000e+00 1.400000000000000000e+01 3.000000000000000000e+00 4.000000000000000000e+00 7.000000000000000000e+00 6.000000000000000000e+00 6.000000000000000000e+00 5.000000000000000000e+00 2.000000000000000000e+00 5.000000000000000000e+00 4.000000000000000000e+00 8.000000000000000000e+00 9.000000000000000000e+00 0.000000000000000000e+00 2.000000000000000000e+00 5.000000000000000000e+00 6.000000000000000000e+00 3.000000000000000000e+00 6.000000000000000000e+00 4.000000000000000000e+00 7.000000000000000000e+00 3.000000000000000000e+00 1.000000000000000000e+01 5.000000000000000000e+00 5.000000000000000000e+00 6.000000000000000000e+00 1.100000000000000000e+01 8.000000000000000000e+00 7.000000000000000000e+00 6.000000000000000000e+00 5.000000000000000000e+00 9.000000000000000000e+00 6.000000000000000000e+00 6.000000000000000000e+00 8.000000000000000000e+00 7.000000000000000000e+00 3.000000000000000000e+00 5.000000000000000000e+00 3.000000000000000000e+00 2.000000000000000000e+00 9.000000000000000000e+00 3.000000000000000000e+00 4.000000000000000000e+00 5.000000000000000000e+00 8.000000000000000000e+00 7.000000000000000000e+00 9.000000000000000000e+00 9.000000000000000000e+00 5.000000000000000000e+00 5.000000000000000000e+00 5.000000000000000000e+00 8.000000000000000000e+00 8.000000000000000000e+00 4.000000000000000000e+00 5.000000000000000000e+00 6.000000000000000000e+00 7.000000000000000000e+00 8.000000000000000000e+00 9.000000000000000000e+00 6.000000000000000000e+00 1.000000000000000000e+01 6.000000000000000000e+00 7.000000000000000000e+00 8.000000000000000000e+00 3.000000000000000000e+00 7.000000000000000000e+00 4.000000000000000000e+00 3.000000000000000000e+00 9.000000000000000000e+00 4.000000000000000000e+00 3.000000000000000000e+00 4.000000000000000000e+00 6.000000000000000000e+00 2.000000000000000000e+00 5.000000000000000000e+00 7.000000000000000000e+00 8.000000000000000000e+00 3.000000000000000000e+00 1.000000000000000000e+01 6.000000000000000000e+00 5.000000000000000000e+00 6.000000000000000000e+00 5.000000000000000000e+00 7.000000000000000000e+00 6.000000000000000000e+00 6.000000000000000000e+00 8.000000000000000000e+00 6.000000000000000000e+00 5.000000000000000000e+00 4.000000000000000000e+00 9.000000000000000000e+00 3.000000000000000000e+00 6.000000000000000000e+00 6.000000000000000000e+00 5.000000000000000000e+00 4.000000000000000000e+00 3.000000000000000000e+00 5.000000000000000000e+00 8.000000000000000000e+00 4.000000000000000000e+00 3.000000000000000000e+00 6.000000000000000000e+00 3.000000000000000000e+00 6.000000000000000000e+00 7.000000000000000000e+00 5.000000000000000000e+00 8.000000000000000000e+00 5.000000000000000000e+00 2.000000000000000000e+00 6.000000000000000000e+00 4.000000000000000000e+00 8.000000000000000000e+00 3.000000000000000000e+00 7.000000000000000000e+00 4.000000000000000000e+00 6.000000000000000000e+00 3.000000000000000000e+00 5.000000000000000000e+00 6.000000000000000000e+00 6.000000000000000000e+00 5.000000000000000000e+00 5.000000000000000000e+00 3.000000000000000000e+00 4.000000000000000000e+00 5.000000000000000000e+00 5.000000000000000000e+00 6.000000000000000000e+00 2.000000000000000000e+00 3.000000000000000000e+00 2.000000000000000000e+00 3.000000000000000000e+00 6.000000000000000000e+00 7.000000000000000000e+00 4.000000000000000000e+00 2.000000000000000000e+00 3.000000000000000000e+00 3.000000000000000000e+00 4.000000000000000000e+00 5.000000000000000000e+00 7.000000000000000000e+00 6.000000000000000000e+00 6.000000000000000000e+00 2.000000000000000000e+00 5.000000000000000000e+00 2.000000000000000000e+00 1.000000000000000000e+01 5.000000000000000000e+00 5.000000000000000000e+00 5.000000000000000000e+00 7.000000000000000000e+00 4.000000000000000000e+00 8.000000000000000000e+00 9.000000000000000000e+00 3.000000000000000000e+00 2.000000000000000000e+00 3.000000000000000000e+00 8.000000000000000000e+00 4.000000000000000000e+00 4.000000000000000000e+00 1.000000000000000000e+00 5.000000000000000000e+00 5.000000000000000000e+00 7.000000000000000000e+00 8.000000000000000000e+00 6.000000000000000000e+00 5.000000000000000000e+00 4.000000000000000000e+00 6.000000000000000000e+00 3.000000000000000000e+00 0.000000000000000000e+00 5.000000000000000000e+00 0.000000000000000000e+00 1.000000000000000000e+00 4.000000000000000000e+00 1.000000000000000000e+00 3.000000000000000000e+00 1.000000000000000000e+01 3.000000000000000000e+00 4.000000000000000000e+00 4.000000000000000000e+00 2.000000000000000000e+00 3.000000000000000000e+00 4.000000000000000000e+00 6.000000000000000000e+00 2.000000000000000000e+00 2.000000000000000000e+00 4.000000000000000000e+00 2.000000000000000000e+00 5.000000000000000000e+00 2.000000000000000000e+00 5.000000000000000000e+00 6.000000000000000000e+00 4.000000000000000000e+00 4.000000000000000000e+00 7.000000000000000000e+00 2.000000000000000000e+00 9.000000000000000000e+00 6.000000000000000000e+00 6.000000000000000000e+00 1.200000000000000000e+01 2.000000000000000000e+00 6.000000000000000000e+00 5.000000000000000000e+00 5.000000000000000000e+00 4.000000000000000000e+00 2.000000000000000000e+00 3.000000000000000000e+00 2.000000000000000000e+00 4.000000000000000000e+00 5.000000000000000000e+00 3.000000000000000000e+00 7.000000000000000000e+00 6.000000000000000000e+00 4.000000000000000000e+00 4.000000000000000000e+00 4.000000000000000000e+00 3.000000000000000000e+00 1.000000000000000000e+00 4.000000000000000000e+00 1.000000000000000000e+00 0.000000000000000000e+00 3.000000000000000000e+00 2.000000000000000000e+00 2.000000000000000000e+00 1.000000000000000000e+00 2.000000000000000000e+00 4.000000000000000000e+00 4.000000000000000000e+00 2.000000000000000000e+00 5.000000000000000000e+00 2.000000000000000000e+00 1.000000000000000000e+00 2.000000000000000000e+00 6.000000000000000000e+00 3.000000000000000000e+00 4.000000000000000000e+00 3.000000000000000000e+00 1.000000000000000000e+00 5.000000000000000000e+00 6.000000000000000000e+00 4.000000000000000000e+00 8.000000000000000000e+00 5.000000000000000000e+00 1.000000000000000000e+00 5.000000000000000000e+00 4.000000000000000000e+00 3.000000000000000000e+00 4.000000000000000000e+00 5.000000000000000000e+00 3.000000000000000000e+00 4.000000000000000000e+00 6.000000000000000000e+00 3.000000000000000000e+00 1.000000000000000000e+01 8.000000000000000000e+00 2.000000000000000000e+00 8.000000000000000000e+00 2.000000000000000000e+00 4.000000000000000000e+00 1.000000000000000000e+00 5.000000000000000000e+00 2.000000000000000000e+00 8.000000000000000000e+00 3.000000000000000000e+00 4.000000000000000000e+00 6.000000000000000000e+00 4.000000000000000000e+00 4.000000000000000000e+00 2.000000000000000000e+00 2.000000000000000000e+00 2.000000000000000000e+00 0.000000000000000000e+00 2.000000000000000000e+00 4.000000000000000000e+00 5.000000000000000000e+00 4.000000000000000000e+00 6.000000000000000000e+00 2.000000000000000000e+00 1.000000000000000000e+00 4.000000000000000000e+00 4.000000000000000000e+00 4.000000000000000000e+00 2.000000000000000000e+00 1.000000000000000000e+00 3.000000000000000000e+00 4.000000000000000000e+00 5.000000000000000000e+00 3.000000000000000000e+00 5.000000000000000000e+00 4.000000000000000000e+00 3.000000000000000000e+00 3.000000000000000000e+00 1.000000000000000000e+00 3.000000000000000000e+00 6.000000000000000000e+00 2.000000000000000000e+00 4.000000000000000000e+00 6.000000000000000000e+00 5.000000000000000000e+00 4.000000000000000000e+00 6.000000000000000000e+00 3.000000000000000000e+00 3.000000000000000000e+00 3.000000000000000000e+00 7.000000000000000000e+00 5.000000000000000000e+00 5.000000000000000000e+00 2.000000000000000000e+00 3.000000000000000000e+00 2.000000000000000000e+00 6.000000000000000000e+00 6.000000000000000000e+00 7.000000000000000000e+00 4.000000000000000000e+00 5.000000000000000000e+00 5.000000000000000000e+00 4.000000000000000000e+00 5.000000000000000000e+00 4.000000000000000000e+00 4.000000000000000000e+00 4.000000000000000000e+00 3.000000000000000000e+00 1.000000000000000000e+00 2.000000000000000000e+00 4.000000000000000000e+00 5.000000000000000000e+00 3.000000000000000000e+00 1.000000000000000000e+01 3.000000000000000000e+00 5.000000000000000000e+00 6.000000000000000000e+00 9.000000000000000000e+00 0.000000000000000000e+00 3.000000000000000000e+00 5.000000000000000000e+00 3.000000000000000000e+00 6.000000000000000000e+00 4.000000000000000000e+00 4.000000000000000000e+00 3.000000000000000000e+00 3.000000000000000000e+00 3.000000000000000000e+00 2.000000000000000000e+00 0.000000000000000000e+00 4.000000000000000000e+00 5.000000000000000000e+00 3.000000000000000000e+00 3.000000000000000000e+00 6.000000000000000000e+00 1.000000000000000000e+00 6.000000000000000000e+00 3.000000000000000000e+00 8.000000000000000000e+00 4.000000000000000000e+00 3.000000000000000000e+00 5.000000000000000000e+00 5.000000000000000000e+00 3.000000000000000000e+00 1.000000000000000000e+00 1.000000000000000000e+00 5.000000000000000000e+00 3.000000000000000000e+00 4.000000000000000000e+00 2.000000000000000000e+00 1.000000000000000000e+00 3.000000000000000000e+00 2.000000000000000000e+00 5.000000000000000000e+00 3.000000000000000000e+00 3.000000000000000000e+00 2.000000000000000000e+00 8.000000000000000000e+00 2.000000000000000000e+00 3.000000000000000000e+00 1.000000000000000000e+00 3.000000000000000000e+00 1.000000000000000000e+00 0.000000000000000000e+00 1.000000000000000000e+00 2.000000000000000000e+00 2.000000000000000000e+00 4.000000000000000000e+00 4.000000000000000000e+00 2.000000000000000000e+00 3.000000000000000000e+00 3.000000000000000000e+00 4.000000000000000000e+00 4.000000000000000000e+00 3.000000000000000000e+00 3.000000000000000000e+00 6.000000000000000000e+00 3.000000000000000000e+00 6.000000000000000000e+00 0.000000000000000000e+00 2.000000000000000000e+00 4.000000000000000000e+00 4.000000000000000000e+00 3.000000000000000000e+00 4.000000000000000000e+00 5.000000000000000000e+00 3.000000000000000000e+00 4.000000000000000000e+00 3.000000000000000000e+00 2.000000000000000000e+00 7.000000000000000000e+00 7.000000000000000000e+00 3.000000000000000000e+00 5.000000000000000000e+00 7.000000000000000000e+00 3.000000000000000000e+00 3.000000000000000000e+00 4.000000000000000000e+00 4.000000000000000000e+00 4.000000000000000000e+00 6.000000000000000000e+00 4.000000000000000000e+00 3.000000000000000000e+00 6.000000000000000000e+00 3.000000000000000000e+00 5.000000000000000000e+00 1.000000000000000000e+00 3.000000000000000000e+00 5.000000000000000000e+00 3.000000000000000000e+00 3.000000000000000000e+00 2.000000000000000000e+00 6.000000000000000000e+00 5.000000000000000000e+00 4.000000000000000000e+00 7.000000000000000000e+00 5.000000000000000000e+00 1.000000000000000000e+00 7.000000000000000000e+00 3.000000000000000000e+00 7.000000000000000000e+00 3.000000000000000000e+00 4.000000000000000000e+00 4.000000000000000000e+00 4.000000000000000000e+00 1.000000000000000000e+00 2.000000000000000000e+00 2.000000000000000000e+00 1.000000000000000000e+00 4.000000000000000000e+00 3.000000000000000000e+00 5.000000000000000000e+00 6.000000000000000000e+00 5.000000000000000000e+00 5.000000000000000000e+00 6.000000000000000000e+00 2.000000000000000000e+00 2.000000000000000000e+00 6.000000000000000000e+00 1.000000000000000000e+00 4.000000000000000000e+00 4.000000000000000000e+00 8.000000000000000000e+00 3.000000000000000000e+00 2.000000000000000000e+00 2.000000000000000000e+00 3.000000000000000000e+00 3.000000000000000000e+00 3.000000000000000000e+00 2.000000000000000000e+00 3.000000000000000000e+00 4.000000000000000000e+00 0.000000000000000000e+00 1.000000000000000000e+00 2.000000000000000000e+00 6.000000000000000000e+00 4.000000000000000000e+00 3.000000000000000000e+00 2.000000000000000000e+00 4.000000000000000000e+00 2.000000000000000000e+00 1.000000000000000000e+00 6.000000000000000000e+00 6.000000000000000000e+00 1.000000000000000000e+00 3.000000000000000000e+00 6.000000000000000000e+00 6.000000000000000000e+00 2.000000000000000000e+00 8.000000000000000000e+00 5.000000000000000000e+00 3.000000000000000000e+00 8.000000000000000000e+00 1.000000000000000000e+00 3.000000000000000000e+00 3.000000000000000000e+00 4.000000000000000000e+00 2.000000000000000000e+00 3.000000000000000000e+00 8.000000000000000000e+00 5.000000000000000000e+00 4.000000000000000000e+00 5.000000000000000000e+00 4.000000000000000000e+00 3.000000000000000000e+00 4.000000000000000000e+00 1.000000000000000000e+00 4.000000000000000000e+00 1.000000000000000000e+00 4.000000000000000000e+00 1.000000000000000000e+00 2.000000000000000000e+00 3.000000000000000000e+00 4.000000000000000000e+00 5.000000000000000000e+00 7.000000000000000000e+00 1.000000000000000000e+00 4.000000000000000000e+00 5.000000000000000000e+00 4.000000000000000000e+00 5.000000000000000000e+00 5.000000000000000000e+00 3.000000000000000000e+00 1.000000000000000000e+00 3.000000000000000000e+00 1.000000000000000000e+00 1.000000000000000000e+00 5.000000000000000000e+00 2.000000000000000000e+00 0.000000000000000000e+00 2.000000000000000000e+00 6.000000000000000000e+00 6.000000000000000000e+00 8.000000000000000000e+00 2.000000000000000000e+00 2.000000000000000000e+00 5.000000000000000000e+00 1.000000000000000000e+00 5.000000000000000000e+00 2.000000000000000000e+00 3.000000000000000000e+00 2.000000000000000000e+00 4.000000000000000000e+00 2.000000000000000000e+00 5.000000000000000000e+00 1.000000000000000000e+01 4.000000000000000000e+00 6.000000000000000000e+00 6.000000000000000000e+00 3.000000000000000000e+00 5.000000000000000000e+00 5.000000000000000000e+00 1.000000000000000000e+00 6.000000000000000000e+00 2.000000000000000000e+00 3.000000000000000000e+00 3.000000000000000000e+00 7.000000000000000000e+00 2.000000000000000000e+00 3.000000000000000000e+00 3.000000000000000000e+00 4.000000000000000000e+00 3.000000000000000000e+00 2.000000000000000000e+00 4.000000000000000000e+00 1.000000000000000000e+00 3.000000000000000000e+00 6.000000000000000000e+00 2.000000000000000000e+00 4.000000000000000000e+00 6.000000000000000000e+00 7.000000000000000000e+00 2.000000000000000000e+00 4.000000000000000000e+00 1.000000000000000000e+00 3.000000000000000000e+00 3.000000000000000000e+00 3.000000000000000000e+00 1.000000000000000000e+00 1.000000000000000000e+00 1.000000000000000000e+00 1.000000000000000000e+00 6.000000000000000000e+00 6.000000000000000000e+00 4.000000000000000000e+00 6.000000000000000000e+00 3.000000000000000000e+00 6.000000000000000000e+00 5.000000000000000000e+00 2.000000000000000000e+00 4.000000000000000000e+00 2.000000000000000000e+00 1.000000000000000000e+00 3.000000000000000000e+00 3.000000000000000000e+00 4.000000000000000000e+00 5.000000000000000000e+00 4.000000000000000000e+00 8.000000000000000000e+00 5.000000000000000000e+00 1.000000000000000000e+00 1.000000000000000000e+00 1.000000000000000000e+00 3.000000000000000000e+00 3.000000000000000000e+00 4.000000000000000000e+00 3.000000000000000000e+00 0.000000000000000000e+00 3.000000000000000000e+00 5.000000000000000000e+00 3.000000000000000000e+00 6.000000000000000000e+00 4.000000000000000000e+00 3.000000000000000000e+00 3.000000000000000000e+00 3.000000000000000000e+00 5.000000000000000000e+00 2.000000000000000000e+00 2.000000000000000000e+00 3.000000000000000000e+00 4.000000000000000000e+00 3.000000000000000000e+00 3.000000000000000000e+00 6.000000000000000000e+00 3.000000000000000000e+00 2.000000000000000000e+00 1.000000000000000000e+00 5.000000000000000000e+00 3.000000000000000000e+00 3.000000000000000000e+00 4.000000000000000000e+00 2.000000000000000000e+00 4.000000000000000000e+00 3.000000000000000000e+00 4.000000000000000000e+00 2.000000000000000000e+00 2.000000000000000000e+00 2.000000000000000000e+00 3.000000000000000000e+00 3.000000000000000000e+00 3.000000000000000000e+00 7.000000000000000000e+00 5.000000000000000000e+00 4.000000000000000000e+00 2.000000000000000000e+00 3.000000000000000000e+00 3.000000000000000000e+00 2.000000000000000000e+00 2.000000000000000000e+00 0.000000000000000000e+00 6.000000000000000000e+00 2.000000000000000000e+00 4.000000000000000000e+00 1.000000000000000000e+00 3.000000000000000000e+00 1.000000000000000000e+00 3.000000000000000000e+00 1.000000000000000000e+00 4.000000000000000000e+00 2.000000000000000000e+00 5.000000000000000000e+00 5.000000000000000000e+00 5.000000000000000000e+00 4.000000000000000000e+00 7.000000000000000000e+00 4.000000000000000000e+00 2.000000000000000000e+00 3.000000000000000000e+00 5.000000000000000000e+00 6.000000000000000000e+00 3.000000000000000000e+00 9.000000000000000000e+00 4.000000000000000000e+00 3.000000000000000000e+00 2.000000000000000000e+00 3.000000000000000000e+00 2.000000000000000000e+00 6.000000000000000000e+00 4.000000000000000000e+00 4.000000000000000000e+00 2.000000000000000000e+00 4.000000000000000000e+00 5.000000000000000000e+00 9.000000000000000000e+00 2.000000000000000000e+00 5.000000000000000000e+00 3.000000000000000000e+00 3.000000000000000000e+00 1.000000000000000000e+00 4.000000000000000000e+00 6.000000000000000000e+00 5.000000000000000000e+00 3.000000000000000000e+00 4.000000000000000000e+00 6.000000000000000000e+00 3.000000000000000000e+00 4.000000000000000000e+00 5.000000000000000000e+00 8.000000000000000000e+00 0.000000000000000000e+00 4.000000000000000000e+00 1.000000000000000000e+00 2.000000000000000000e+00 4.000000000000000000e+00 2.000000000000000000e+00 3.000000000000000000e+00 8.000000000000000000e+00 4.000000000000000000e+00 4.000000000000000000e+00 6.000000000000000000e+00 3.000000000000000000e+00 4.000000000000000000e+00 4.000000000000000000e+00 2.000000000000000000e+00 6.000000000000000000e+00 3.000000000000000000e+00 5.000000000000000000e+00 3.000000000000000000e+00 7.000000000000000000e+00 0.000000000000000000e+00 2.000000000000000000e+00 4.000000000000000000e+00 3.000000000000000000e+00 4.000000000000000000e+00 6.000000000000000000e+00 3.000000000000000000e+00 4.000000000000000000e+00 7.000000000000000000e+00 4.000000000000000000e+00 4.000000000000000000e+00 3.000000000000000000e+00 6.000000000000000000e+00 4.000000000000000000e+00 5.000000000000000000e+00 3.000000000000000000e+00 3.000000000000000000e+00 3.000000000000000000e+00 7.000000000000000000e+00 4.000000000000000000e+00 3.000000000000000000e+00 3.000000000000000000e+00 7.000000000000000000e+00 5.000000000000000000e+00 4.000000000000000000e+00 3.000000000000000000e+00 6.000000000000000000e+00 1.000000000000000000e+00 2.000000000000000000e+00 3.000000000000000000e+00 3.000000000000000000e+00 1.000000000000000000e+00 3.000000000000000000e+00 4.000000000000000000e+00 3.000000000000000000e+00 1.000000000000000000e+00 5.000000000000000000e+00 2.000000000000000000e+00 5.000000000000000000e+00 2.000000000000000000e+00 6.000000000000000000e+00 3.000000000000000000e+00 2.000000000000000000e+00 5.000000000000000000e+00 2.000000000000000000e+00 9.000000000000000000e+00 4.000000000000000000e+00 7.000000000000000000e+00 7.000000000000000000e+00 3.000000000000000000e+00 5.000000000000000000e+00 2.000000000000000000e+00 6.000000000000000000e+00 4.000000000000000000e+00 8.000000000000000000e+00 5.000000000000000000e+00 1.000000000000000000e+00 6.000000000000000000e+00 3.000000000000000000e+00 6.000000000000000000e+00 4.000000000000000000e+00 1.000000000000000000e+01 3.000000000000000000e+00 3.000000000000000000e+00 4.000000000000000000e+00 2.000000000000000000e+00 4.000000000000000000e+00 2.000000000000000000e+00 3.000000000000000000e+00 4.000000000000000000e+00 3.000000000000000000e+00 4.000000000000000000e+00 4.000000000000000000e+00 2.000000000000000000e+00 1.000000000000000000e+00 4.000000000000000000e+00 6.000000000000000000e+00 1.000000000000000000e+00 5.000000000000000000e+00 5.000000000000000000e+00 5.000000000000000000e+00 1.000000000000000000e+00 6.000000000000000000e+00 2.000000000000000000e+00 2.000000000000000000e+00 3.000000000000000000e+00 5.000000000000000000e+00 3.000000000000000000e+00 2.000000000000000000e+00 2.000000000000000000e+00 3.000000000000000000e+00 1.000000000000000000e+00 1.000000000000000000e+00 3.000000000000000000e+00 3.000000000000000000e+00 8.000000000000000000e+00 5.000000000000000000e+00 4.000000000000000000e+00 3.000000000000000000e+00 3.000000000000000000e+00 3.000000000000000000e+00 2.000000000000000000e+00 6.000000000000000000e+00 5.000000000000000000e+00 1.000000000000000000e+00 3.000000000000000000e+00 2.000000000000000000e+00 7.000000000000000000e+00 2.000000000000000000e+00 2.000000000000000000e+00 4.000000000000000000e+00 6.000000000000000000e+00 3.000000000000000000e+00 7.000000000000000000e+00 7.000000000000000000e+00 2.000000000000000000e+00 3.000000000000000000e+00 1.000000000000000000e+00 2.000000000000000000e+00 3.000000000000000000e+00 2.000000000000000000e+00 6.000000000000000000e+00 6.000000000000000000e+00 7.000000000000000000e+00 2.000000000000000000e+00 1.000000000000000000e+00 3.000000000000000000e+00 6.000000000000000000e+00 2.000000000000000000e+00 5.000000000000000000e+00 5.000000000000000000e+00 2.000000000000000000e+00 3.000000000000000000e+00 2.000000000000000000e+00 3.000000000000000000e+00 7.000000000000000000e+00 4.000000000000000000e+00 3.000000000000000000e+00 2.000000000000000000e+00 4.000000000000000000e+00 7.000000000000000000e+00 2.000000000000000000e+00 0.000000000000000000e+00 4.000000000000000000e+00 0.000000000000000000e+00 7.000000000000000000e+00 6.000000000000000000e+00 3.000000000000000000e+00 2.000000000000000000e+00 2.000000000000000000e+00 8.000000000000000000e+00 3.000000000000000000e+00 3.000000000000000000e+00 5.000000000000000000e+00 2.000000000000000000e+00 1.000000000000000000e+00 1.000000000000000000e+00 4.000000000000000000e+00 7.000000000000000000e+00 5.000000000000000000e+00 6.000000000000000000e+00 4.000000000000000000e+00 2.000000000000000000e+00 0.000000000000000000e+00 4.000000000000000000e+00 3.000000000000000000e+00 2.000000000000000000e+00 2.000000000000000000e+00 3.000000000000000000e+00 3.000000000000000000e+00 4.000000000000000000e+00 3.000000000000000000e+00 0.000000000000000000e+00 7.000000000000000000e+00 2.000000000000000000e+00 1.000000000000000000e+00 7.000000000000000000e+00 4.000000000000000000e+00 4.000000000000000000e+00 5.000000000000000000e+00 4.000000000000000000e+00 6.000000000000000000e+00 2.000000000000000000e+00 4.000000000000000000e+00 3.000000000000000000e+00 4.000000000000000000e+00 4.000000000000000000e+00 4.000000000000000000e+00 2.000000000000000000e+00 3.000000000000000000e+00 2.000000000000000000e+00 1.000000000000000000e+00 6.000000000000000000e+00 5.000000000000000000e+00 2.000000000000000000e+00 4.000000000000000000e+00 3.000000000000000000e+00 4.000000000000000000e+00 4.000000000000000000e+00 1.000000000000000000e+00 3.000000000000000000e+00 6.000000000000000000e+00 4.000000000000000000e+00 0.000000000000000000e+00 5.000000000000000000e+00 3.000000000000000000e+00 3.000000000000000000e+00 6.000000000000000000e+00 3.000000000000000000e+00 6.000000000000000000e+00 8.000000000000000000e+00 3.000000000000000000e+00 1.000000000000000000e+00 2.000000000000000000e+00 3.000000000000000000e+00 5.000000000000000000e+00 4.000000000000000000e+00 4.000000000000000000e+00 3.000000000000000000e+00 2.000000000000000000e+00 5.000000000000000000e+00 5.000000000000000000e+00 3.000000000000000000e+00 5.000000000000000000e+00 6.000000000000000000e+00 2.000000000000000000e+00 0.000000000000000000e+00 6.000000000000000000e+00 5.000000000000000000e+00 2.000000000000000000e+00 3.000000000000000000e+00 2.000000000000000000e+00 6.000000000000000000e+00 1.000000000000000000e+00 3.000000000000000000e+00 3.000000000000000000e+00 4.000000000000000000e+00 4.000000000000000000e+00 3.000000000000000000e+00 2.000000000000000000e+00 3.000000000000000000e+00 3.000000000000000000e+00 6.000000000000000000e+00 3.000000000000000000e+00 8.000000000000000000e+00 7.000000000000000000e+00 9.000000000000000000e+00 5.000000000000000000e+00 4.000000000000000000e+00 2.000000000000000000e+00 1.000000000000000000e+01 3.000000000000000000e+00 3.000000000000000000e+00 6.000000000000000000e+00 6.000000000000000000e+00 1.000000000000000000e+00 5.000000000000000000e+00 6.000000000000000000e+00 2.000000000000000000e+00 4.000000000000000000e+00 2.000000000000000000e+00 4.000000000000000000e+00 1.000000000000000000e+00 2.000000000000000000e+00 2.000000000000000000e+00 4.000000000000000000e+00 7.000000000000000000e+00 3.000000000000000000e+00 4.000000000000000000e+00 3.000000000000000000e+00 4.000000000000000000e+00 2.000000000000000000e+00 1.000000000000000000e+00 2.000000000000000000e+00 5.000000000000000000e+00 1.000000000000000000e+00 6.000000000000000000e+00 2.000000000000000000e+00 1.000000000000000000e+00 2.000000000000000000e+00 3.000000000000000000e+00 6.000000000000000000e+00 2.000000000000000000e+00 2.000000000000000000e+00 2.000000000000000000e+00 3.000000000000000000e+00 2.000000000000000000e+00 3.000000000000000000e+00 4.000000000000000000e+00 2.000000000000000000e+00 4.000000000000000000e+00 6.000000000000000000e+00 5.000000000000000000e+00 7.000000000000000000e+00 4.000000000000000000e+00 4.000000000000000000e+00 5.000000000000000000e+00 5.000000000000000000e+00 4.000000000000000000e+00 3.000000000000000000e+00 3.000000000000000000e+00 8.000000000000000000e+00 4.000000000000000000e+00 2.000000000000000000e+00 4.000000000000000000e+00 4.000000000000000000e+00 4.000000000000000000e+00 3.000000000000000000e+00 6.000000000000000000e+00 2.000000000000000000e+00 2.000000000000000000e+00 1.000000000000000000e+00 5.000000000000000000e+00 6.000000000000000000e+00 5.000000000000000000e+00 6.000000000000000000e+00 3.000000000000000000e+00 2.000000000000000000e+00 3.000000000000000000e+00 5.000000000000000000e+00 1.000000000000000000e+00 2.000000000000000000e+00 2.000000000000000000e+00 5.000000000000000000e+00 4.000000000000000000e+00 2.000000000000000000e+00 2.000000000000000000e+00 5.000000000000000000e+00 5.000000000000000000e+00 3.000000000000000000e+00 5.000000000000000000e+00 3.000000000000000000e+00 3.000000000000000000e+00 2.000000000000000000e+00 2.000000000000000000e+00 3.000000000000000000e+00 3.000000000000000000e+00 4.000000000000000000e+00 6.000000000000000000e+00 2.000000000000000000e+00 7.000000000000000000e+00 5.000000000000000000e+00 4.000000000000000000e+00 2.000000000000000000e+00 5.000000000000000000e+00 2.000000000000000000e+00 5.000000000000000000e+00 5.000000000000000000e+00 3.000000000000000000e+00 3.000000000000000000e+00 4.000000000000000000e+00 4.000000000000000000e+00 7.000000000000000000e+00 1.000000000000000000e+00 6.000000000000000000e+00 2.000000000000000000e+00 3.000000000000000000e+00 4.000000000000000000e+00 1.000000000000000000e+00 4.000000000000000000e+00 5.000000000000000000e+00 1.000000000000000000e+00 4.000000000000000000e+00 0.000000000000000000e+00 4.000000000000000000e+00 5.000000000000000000e+00 3.000000000000000000e+00 4.000000000000000000e+00 2.000000000000000000e+00 4.000000000000000000e+00 3.000000000000000000e+00 4.000000000000000000e+00 5.000000000000000000e+00 6.000000000000000000e+00 1.000000000000000000e+00 4.000000000000000000e+00 4.000000000000000000e+00 0.000000000000000000e+00 1.000000000000000000e+00 2.000000000000000000e+00 4.000000000000000000e+00 1.000000000000000000e+00 4.000000000000000000e+00 4.000000000000000000e+00 3.000000000000000000e+00 3.000000000000000000e+00 2.000000000000000000e+00 6.000000000000000000e+00 5.000000000000000000e+00 3.000000000000000000e+00 2.000000000000000000e+00 7.000000000000000000e+00 0.000000000000000000e+00 6.000000000000000000e+00 3.000000000000000000e+00 7.000000000000000000e+00 4.000000000000000000e+00 1.000000000000000000e+00 6.000000000000000000e+00 2.000000000000000000e+00 2.000000000000000000e+00 1.000000000000000000e+00 3.000000000000000000e+00 4.000000000000000000e+00 6.000000000000000000e+00 4.000000000000000000e+00 4.000000000000000000e+00 6.000000000000000000e+00 3.000000000000000000e+00 3.000000000000000000e+00 2.000000000000000000e+00 1.000000000000000000e+00 5.000000000000000000e+00 4.000000000000000000e+00 2.000000000000000000e+00 3.000000000000000000e+00 2.000000000000000000e+00 7.000000000000000000e+00 4.000000000000000000e+00 3.000000000000000000e+00 4.000000000000000000e+00 3.000000000000000000e+00 3.000000000000000000e+00 2.000000000000000000e+00 5.000000000000000000e+00 4.000000000000000000e+00 2.000000000000000000e+00 5.000000000000000000e+00 3.000000000000000000e+00 8.000000000000000000e+00 2.000000000000000000e+00 4.000000000000000000e+00 3.000000000000000000e+00 5.000000000000000000e+00 4.000000000000000000e+00 1.000000000000000000e+00 3.000000000000000000e+00 3.000000000000000000e+00 2.000000000000000000e+00 7.000000000000000000e+00 5.000000000000000000e+00 6.000000000000000000e+00 4.000000000000000000e+00 3.000000000000000000e+00 4.000000000000000000e+00 3.000000000000000000e+00 7.000000000000000000e+00 3.000000000000000000e+00 3.000000000000000000e+00 6.000000000000000000e+00 9.000000000000000000e+00 1.000000000000000000e+00 0.000000000000000000e+00 3.000000000000000000e+00 7.000000000000000000e+00 1.000000000000000000e+00 4.000000000000000000e+00 5.000000000000000000e+00 4.000000000000000000e+00 3.000000000000000000e+00 1.000000000000000000e+00 3.000000000000000000e+00 5.000000000000000000e+00 5.000000000000000000e+00 3.000000000000000000e+00 4.000000000000000000e+00 3.000000000000000000e+00 7.000000000000000000e+00 3.000000000000000000e+00 3.000000000000000000e+00 3.000000000000000000e+00 6.000000000000000000e+00 2.000000000000000000e+00 4.000000000000000000e+00 6.000000000000000000e+00 2.000000000000000000e+00 5.000000000000000000e+00 4.000000000000000000e+00 1.100000000000000000e+01 3.000000000000000000e+00 5.000000000000000000e+00 2.000000000000000000e+00 3.000000000000000000e+00 4.000000000000000000e+00 3.000000000000000000e+00 4.000000000000000000e+00 7.000000000000000000e+00 4.000000000000000000e+00 4.000000000000000000e+00 7.000000000000000000e+00 1.000000000000000000e+00 4.000000000000000000e+00 7.000000000000000000e+00 5.000000000000000000e+00 3.000000000000000000e+00 2.000000000000000000e+00 4.000000000000000000e+00 4.000000000000000000e+00 2.000000000000000000e+00 1.000000000000000000e+00 2.000000000000000000e+00 5.000000000000000000e+00 7.000000000000000000e+00 7.000000000000000000e+00 7.000000000000000000e+00 4.000000000000000000e+00 5.000000000000000000e+00 3.000000000000000000e+00 7.000000000000000000e+00 8.000000000000000000e+00 4.000000000000000000e+00 4.000000000000000000e+00 4.000000000000000000e+00 4.000000000000000000e+00 3.000000000000000000e+00 5.000000000000000000e+00 3.000000000000000000e+00 7.000000000000000000e+00 5.000000000000000000e+00 3.000000000000000000e+00 1.000000000000000000e+00 1.000000000000000000e+00 4.000000000000000000e+00 6.000000000000000000e+00 2.000000000000000000e+00 4.000000000000000000e+00 5.000000000000000000e+00 1.000000000000000000e+00 5.000000000000000000e+00 4.000000000000000000e+00 2.000000000000000000e+00 4.000000000000000000e+00 3.000000000000000000e+00 4.000000000000000000e+00 1.000000000000000000e+00 6.000000000000000000e+00 4.000000000000000000e+00 5.000000000000000000e+00 8.000000000000000000e+00 3.000000000000000000e+00 5.000000000000000000e+00 6.000000000000000000e+00 6.000000000000000000e+00 7.000000000000000000e+00 5.000000000000000000e+00 4.000000000000000000e+00 4.000000000000000000e+00 6.000000000000000000e+00 2.000000000000000000e+00 3.000000000000000000e+00 4.000000000000000000e+00 1.000000000000000000e+00 6.000000000000000000e+00 4.000000000000000000e+00 6.000000000000000000e+00 3.000000000000000000e+00 5.000000000000000000e+00 3.000000000000000000e+00 5.000000000000000000e+00 5.000000000000000000e+00 7.000000000000000000e+00 5.000000000000000000e+00 2.000000000000000000e+00 5.000000000000000000e+00 7.000000000000000000e+00 6.000000000000000000e+00 4.000000000000000000e+00 4.000000000000000000e+00 5.000000000000000000e+00 6.000000000000000000e+00 3.000000000000000000e+00 1.000000000000000000e+00 3.000000000000000000e+00 2.000000000000000000e+00 8.000000000000000000e+00 3.000000000000000000e+00 2.000000000000000000e+00 3.000000000000000000e+00 1.000000000000000000e+00 5.000000000000000000e+00 7.000000000000000000e+00 2.000000000000000000e+00 4.000000000000000000e+00 4.000000000000000000e+00 4.000000000000000000e+00 3.000000000000000000e+00 4.000000000000000000e+00 3.000000000000000000e+00 5.000000000000000000e+00 3.000000000000000000e+00 3.000000000000000000e+00 0.000000000000000000e+00 5.000000000000000000e+00 4.000000000000000000e+00 6.000000000000000000e+00 5.000000000000000000e+00 3.000000000000000000e+00 1.000000000000000000e+00 3.000000000000000000e+00 1.000000000000000000e+00 7.000000000000000000e+00 7.000000000000000000e+00 1.000000000000000000e+00 1.000000000000000000e+00 3.000000000000000000e+00 6.000000000000000000e+00 3.000000000000000000e+00 2.000000000000000000e+00 0.000000000000000000e+00 4.000000000000000000e+00 6.000000000000000000e+00 1.000000000000000000e+00 1.000000000000000000e+00 2.000000000000000000e+00 6.000000000000000000e+00 2.000000000000000000e+00 1.000000000000000000e+00 3.000000000000000000e+00 0.000000000000000000e+00 1.000000000000000000e+00 3.000000000000000000e+00 6.000000000000000000e+00 5.000000000000000000e+00 4.000000000000000000e+00 2.000000000000000000e+00 4.000000000000000000e+00 5.000000000000000000e+00 3.000000000000000000e+00 3.000000000000000000e+00 3.000000000000000000e+00 5.000000000000000000e+00 1.000000000000000000e+00 2.000000000000000000e+00 7.000000000000000000e+00 2.000000000000000000e+00 3.000000000000000000e+00 0.000000000000000000e+00 3.000000000000000000e+00 6.000000000000000000e+00 5.000000000000000000e+00 3.000000000000000000e+00 5.000000000000000000e+00 5.000000000000000000e+00 3.000000000000000000e+00 2.000000000000000000e+00 5.000000000000000000e+00 5.000000000000000000e+00 5.000000000000000000e+00 2.000000000000000000e+00 4.000000000000000000e+00 2.000000000000000000e+00 3.000000000000000000e+00 8.000000000000000000e+00 4.000000000000000000e+00 2.000000000000000000e+00 5.000000000000000000e+00 5.000000000000000000e+00 6.000000000000000000e+00 3.000000000000000000e+00 5.000000000000000000e+00 7.000000000000000000e+00 5.000000000000000000e+00 3.000000000000000000e+00 7.000000000000000000e+00 3.000000000000000000e+00 1.000000000000000000e+00 2.000000000000000000e+00 5.000000000000000000e+00 5.000000000000000000e+00 4.000000000000000000e+00 7.000000000000000000e+00 2.000000000000000000e+00 3.000000000000000000e+00 3.000000000000000000e+00 4.000000000000000000e+00 6.000000000000000000e+00 5.000000000000000000e+00 5.000000000000000000e+00 4.000000000000000000e+00 6.000000000000000000e+00 4.000000000000000000e+00 4.000000000000000000e+00 3.000000000000000000e+00 6.000000000000000000e+00 2.000000000000000000e+00 2.000000000000000000e+00 1.000000000000000000e+01 2.000000000000000000e+00 7.000000000000000000e+00 3.000000000000000000e+00 3.000000000000000000e+00 2.000000000000000000e+00 2.000000000000000000e+00 2.000000000000000000e+00 6.000000000000000000e+00 1.000000000000000000e+00 5.000000000000000000e+00 4.000000000000000000e+00 8.000000000000000000e+00 5.000000000000000000e+00 3.000000000000000000e+00 2.000000000000000000e+00 4.000000000000000000e+00 8.000000000000000000e+00 5.000000000000000000e+00 2.000000000000000000e+00 2.000000000000000000e+00 4.000000000000000000e+00 2.000000000000000000e+00 4.000000000000000000e+00 2.000000000000000000e+00 5.000000000000000000e+00 3.000000000000000000e+00 6.000000000000000000e+00 4.000000000000000000e+00 6.000000000000000000e+00 2.000000000000000000e+00 4.000000000000000000e+00 2.000000000000000000e+00 4.000000000000000000e+00 2.000000000000000000e+00 7.000000000000000000e+00 5.000000000000000000e+00 7.000000000000000000e+00 2.000000000000000000e+00 2.000000000000000000e+00 0.000000000000000000e+00 6.000000000000000000e+00 3.000000000000000000e+00 7.000000000000000000e+00 6.000000000000000000e+00 2.000000000000000000e+00 2.000000000000000000e+00 6.000000000000000000e+00 2.000000000000000000e+00 3.000000000000000000e+00 4.000000000000000000e+00 6.000000000000000000e+00 1.000000000000000000e+00 3.000000000000000000e+00 3.000000000000000000e+00 6.000000000000000000e+00 5.000000000000000000e+00 1.000000000000000000e+00 6.000000000000000000e+00 2.000000000000000000e+00 5.000000000000000000e+00 2.000000000000000000e+00 3.000000000000000000e+00 3.000000000000000000e+00 5.000000000000000000e+00 5.000000000000000000e+00 9.000000000000000000e+00 4.000000000000000000e+00 3.000000000000000000e+00 3.000000000000000000e+00 4.000000000000000000e+00 4.000000000000000000e+00 7.000000000000000000e+00 6.000000000000000000e+00 2.000000000000000000e+00 3.000000000000000000e+00 8.000000000000000000e+00 5.000000000000000000e+00 4.000000000000000000e+00 5.000000000000000000e+00 7.000000000000000000e+00 3.000000000000000000e+00 1.000000000000000000e+00 7.000000000000000000e+00 4.000000000000000000e+00 4.000000000000000000e+00 2.000000000000000000e+00 3.000000000000000000e+00 4.000000000000000000e+00 5.000000000000000000e+00 3.000000000000000000e+00 9.000000000000000000e+00 3.000000000000000000e+00 3.000000000000000000e+00 0.000000000000000000e+00 1.000000000000000000e+00 4.000000000000000000e+00 3.000000000000000000e+00 2.000000000000000000e+00 5.000000000000000000e+00 3.000000000000000000e+00 3.000000000000000000e+00 0.000000000000000000e+00 5.000000000000000000e+00 1.000000000000000000e+00 3.000000000000000000e+00 6.000000000000000000e+00 6.000000000000000000e+00 2.000000000000000000e+00 4.000000000000000000e+00 2.000000000000000000e+00 4.000000000000000000e+00 3.000000000000000000e+00 6.000000000000000000e+00 7.000000000000000000e+00 3.000000000000000000e+00 6.000000000000000000e+00 2.000000000000000000e+00 0.000000000000000000e+00 2.000000000000000000e+00 5.000000000000000000e+00 1.000000000000000000e+00 4.000000000000000000e+00 4.000000000000000000e+00 0.000000000000000000e+00 4.000000000000000000e+00 3.000000000000000000e+00 2.000000000000000000e+00 5.000000000000000000e+00 1.000000000000000000e+00 3.000000000000000000e+00 2.000000000000000000e+00 5.000000000000000000e+00 1.000000000000000000e+00 5.000000000000000000e+00 3.000000000000000000e+00 4.000000000000000000e+00 4.000000000000000000e+00 3.000000000000000000e+00 6.000000000000000000e+00 8.000000000000000000e+00 3.000000000000000000e+00 8.000000000000000000e+00 2.000000000000000000e+00 7.000000000000000000e+00 2.000000000000000000e+00 2.000000000000000000e+00 1.000000000000000000e+00 6.000000000000000000e+00 6.000000000000000000e+00 6.000000000000000000e+00 2.000000000000000000e+00 5.000000000000000000e+00 4.000000000000000000e+00 4.000000000000000000e+00 4.000000000000000000e+00 6.000000000000000000e+00 3.000000000000000000e+00 5.000000000000000000e+00 3.000000000000000000e+00 5.000000000000000000e+00 5.000000000000000000e+00 5.000000000000000000e+00 4.000000000000000000e+00 5.000000000000000000e+00 4.000000000000000000e+00 5.000000000000000000e+00 4.000000000000000000e+00 7.000000000000000000e+00 5.000000000000000000e+00 3.000000000000000000e+00 1.000000000000000000e+00 4.000000000000000000e+00 3.000000000000000000e+00 6.000000000000000000e+00 3.000000000000000000e+00 5.000000000000000000e+00 1.000000000000000000e+00 0.000000000000000000e+00 3.000000000000000000e+00 2.000000000000000000e+00 3.000000000000000000e+00 2.000000000000000000e+00 0.000000000000000000e+00 3.000000000000000000e+00 3.000000000000000000e+00 4.000000000000000000e+00 1.000000000000000000e+00 1.000000000000000000e+00 4.000000000000000000e+00 1.000000000000000000e+00 3.000000000000000000e+00 7.000000000000000000e+00 6.000000000000000000e+00 6.000000000000000000e+00 2.000000000000000000e+00 3.000000000000000000e+00 4.000000000000000000e+00 7.000000000000000000e+00 2.000000000000000000e+00 4.000000000000000000e+00 5.000000000000000000e+00 1.000000000000000000e+00 2.000000000000000000e+00 1.000000000000000000e+00 8.000000000000000000e+00 4.000000000000000000e+00 7.000000000000000000e+00 3.000000000000000000e+00 9.000000000000000000e+00 4.000000000000000000e+00 7.000000000000000000e+00 8.000000000000000000e+00 4.000000000000000000e+00 4.000000000000000000e+00 4.000000000000000000e+00 1.000000000000000000e+00 2.000000000000000000e+00 1.000000000000000000e+00 3.000000000000000000e+00 6.000000000000000000e+00 3.000000000000000000e+00 4.000000000000000000e+00 5.000000000000000000e+00 3.000000000000000000e+00 7.000000000000000000e+00 1.000000000000000000e+00 3.000000000000000000e+00 3.000000000000000000e+00 6.000000000000000000e+00 3.000000000000000000e+00 3.000000000000000000e+00 4.000000000000000000e+00 2.000000000000000000e+00 2.000000000000000000e+00 9.000000000000000000e+00 4.000000000000000000e+00 5.000000000000000000e+00 5.000000000000000000e+00 3.000000000000000000e+00 8.000000000000000000e+00 1.000000000000000000e+00 5.000000000000000000e+00 2.000000000000000000e+00 6.000000000000000000e+00 4.000000000000000000e+00 2.000000000000000000e+00 3.000000000000000000e+00 2.000000000000000000e+00 2.000000000000000000e+00 4.000000000000000000e+00 2.000000000000000000e+00 3.000000000000000000e+00 7.000000000000000000e+00 7.000000000000000000e+00 7.000000000000000000e+00 3.000000000000000000e+00 5.000000000000000000e+00 2.000000000000000000e+00 5.000000000000000000e+00 1.000000000000000000e+00 2.000000000000000000e+00 1.000000000000000000e+00 5.000000000000000000e+00 1.000000000000000000e+00 4.000000000000000000e+00 3.000000000000000000e+00 6.000000000000000000e+00 5.000000000000000000e+00 5.000000000000000000e+00 4.000000000000000000e+00 5.000000000000000000e+00 4.000000000000000000e+00 4.000000000000000000e+00 2.000000000000000000e+00 5.000000000000000000e+00 4.000000000000000000e+00 4.000000000000000000e+00 5.000000000000000000e+00 6.000000000000000000e+00 8.000000000000000000e+00 1.000000000000000000e+00 4.000000000000000000e+00 3.000000000000000000e+00 5.000000000000000000e+00 7.000000000000000000e+00 2.000000000000000000e+00 5.000000000000000000e+00 6.000000000000000000e+00 8.000000000000000000e+00 6.000000000000000000e+00 5.000000000000000000e+00 3.000000000000000000e+00 2.000000000000000000e+00 3.000000000000000000e+00 6.000000000000000000e+00 6.000000000000000000e+00 0.000000000000000000e+00 5.000000000000000000e+00 3.000000000000000000e+00 7.000000000000000000e+00 2.000000000000000000e+00 2.000000000000000000e+00 2.000000000000000000e+00 4.000000000000000000e+00 6.000000000000000000e+00 2.000000000000000000e+00 7.000000000000000000e+00 5.000000000000000000e+00 1.000000000000000000e+00 9.000000000000000000e+00 3.000000000000000000e+00 3.000000000000000000e+00 3.000000000000000000e+00 4.000000000000000000e+00 6.000000000000000000e+00 2.000000000000000000e+00 2.000000000000000000e+00 1.000000000000000000e+00 2.000000000000000000e+00 5.000000000000000000e+00 6.000000000000000000e+00 2.000000000000000000e+00 4.000000000000000000e+00 2.000000000000000000e+00 3.000000000000000000e+00 2.000000000000000000e+00 1.000000000000000000e+00 2.000000000000000000e+00 3.000000000000000000e+00 4.000000000000000000e+00 6.000000000000000000e+00 1.000000000000000000e+00 3.000000000000000000e+00 2.000000000000000000e+00 2.000000000000000000e+00 3.000000000000000000e+00 5.000000000000000000e+00 3.000000000000000000e+00 4.000000000000000000e+00 5.000000000000000000e+00 6.000000000000000000e+00 6.000000000000000000e+00 3.000000000000000000e+00 3.000000000000000000e+00 1.000000000000000000e+00 2.000000000000000000e+00 4.000000000000000000e+00 5.000000000000000000e+00 4.000000000000000000e+00 5.000000000000000000e+00 3.000000000000000000e+00 2.000000000000000000e+00 5.000000000000000000e+00 2.000000000000000000e+00 4.000000000000000000e+00 1.000000000000000000e+00 3.000000000000000000e+00 2.000000000000000000e+00 2.000000000000000000e+00 1.000000000000000000e+00 2.000000000000000000e+00 6.000000000000000000e+00 3.000000000000000000e+00 3.000000000000000000e+00 4.000000000000000000e+00 3.000000000000000000e+00 2.000000000000000000e+00 5.000000000000000000e+00 3.000000000000000000e+00 5.000000000000000000e+00 3.000000000000000000e+00 5.000000000000000000e+00 2.000000000000000000e+00 5.000000000000000000e+00 6.000000000000000000e+00 2.000000000000000000e+00 2.000000000000000000e+00 2.000000000000000000e+00 5.000000000000000000e+00 7.000000000000000000e+00 4.000000000000000000e+00 2.000000000000000000e+00 5.000000000000000000e+00 7.000000000000000000e+00 2.000000000000000000e+00 1.000000000000000000e+00 4.000000000000000000e+00 2.000000000000000000e+00 1.000000000000000000e+00 3.000000000000000000e+00 5.000000000000000000e+00 2.000000000000000000e+00 2.000000000000000000e+00 1.000000000000000000e+00 0.000000000000000000e+00 3.000000000000000000e+00 3.000000000000000000e+00 2.000000000000000000e+00 4.000000000000000000e+00 1.000000000000000000e+00 5.000000000000000000e+00 1.000000000000000000e+00 4.000000000000000000e+00 4.000000000000000000e+00 2.000000000000000000e+00 5.000000000000000000e+00 1.000000000000000000e+01 3.000000000000000000e+00 0.000000000000000000e+00 1.000000000000000000e+00 3.000000000000000000e+00 0.000000000000000000e+00 5.000000000000000000e+00 5.000000000000000000e+00 9.000000000000000000e+00 4.000000000000000000e+00 3.000000000000000000e+00 2.000000000000000000e+00 4.000000000000000000e+00 2.000000000000000000e+00 1.000000000000000000e+00 5.000000000000000000e+00 3.000000000000000000e+00 2.000000000000000000e+00 2.000000000000000000e+00 4.000000000000000000e+00 5.000000000000000000e+00 3.000000000000000000e+00 1.000000000000000000e+00 6.000000000000000000e+00 3.000000000000000000e+00 8.000000000000000000e+00 2.000000000000000000e+00 3.000000000000000000e+00 4.000000000000000000e+00 6.000000000000000000e+00 4.000000000000000000e+00 4.000000000000000000e+00 3.000000000000000000e+00 2.000000000000000000e+00 1.000000000000000000e+00 3.000000000000000000e+00 2.000000000000000000e+00 5.000000000000000000e+00 1.000000000000000000e+00 1.000000000000000000e+00 6.000000000000000000e+00 4.000000000000000000e+00 1.000000000000000000e+00 1.000000000000000000e+00 5.000000000000000000e+00 6.000000000000000000e+00 4.000000000000000000e+00 4.000000000000000000e+00 2.000000000000000000e+00 3.000000000000000000e+00 5.000000000000000000e+00 6.000000000000000000e+00 5.000000000000000000e+00 5.000000000000000000e+00 1.000000000000000000e+00 7.000000000000000000e+00 2.000000000000000000e+00 1.000000000000000000e+00 4.000000000000000000e+00 4.000000000000000000e+00 5.000000000000000000e+00 4.000000000000000000e+00 6.000000000000000000e+00 4.000000000000000000e+00 2.000000000000000000e+00 5.000000000000000000e+00 3.000000000000000000e+00 2.000000000000000000e+00 4.000000000000000000e+00 2.000000000000000000e+00 2.000000000000000000e+00 4.000000000000000000e+00 3.000000000000000000e+00 5.000000000000000000e+00 4.000000000000000000e+00 7.000000000000000000e+00 4.000000000000000000e+00 2.000000000000000000e+00 4.000000000000000000e+00 4.000000000000000000e+00 3.000000000000000000e+00 3.000000000000000000e+00 2.000000000000000000e+00 3.000000000000000000e+00 5.000000000000000000e+00 2.000000000000000000e+00 6.000000000000000000e+00 2.000000000000000000e+00 5.000000000000000000e+00 3.000000000000000000e+00 3.000000000000000000e+00 7.000000000000000000e+00 3.000000000000000000e+00 1.000000000000000000e+00 2.000000000000000000e+00 7.000000000000000000e+00 1.000000000000000000e+00 6.000000000000000000e+00 2.000000000000000000e+00 3.000000000000000000e+00 4.000000000000000000e+00 1.000000000000000000e+00 2.000000000000000000e+00 4.000000000000000000e+00 2.000000000000000000e+00 3.000000000000000000e+00 5.000000000000000000e+00 5.000000000000000000e+00 3.000000000000000000e+00 2.000000000000000000e+00 6.000000000000000000e+00 1.000000000000000000e+00 5.000000000000000000e+00 4.000000000000000000e+00 5.000000000000000000e+00 2.000000000000000000e+00 3.000000000000000000e+00 2.000000000000000000e+00 4.000000000000000000e+00 3.000000000000000000e+00 4.000000000000000000e+00 6.000000000000000000e+00 4.000000000000000000e+00 3.000000000000000000e+00 5.000000000000000000e+00 5.000000000000000000e+00 5.000000000000000000e+00 3.000000000000000000e+00 3.000000000000000000e+00 2.000000000000000000e+00 9.000000000000000000e+00 5.000000000000000000e+00 3.000000000000000000e+00 6.000000000000000000e+00 4.000000000000000000e+00 1.000000000000000000e+00 6.000000000000000000e+00 6.000000000000000000e+00 3.000000000000000000e+00 4.000000000000000000e+00 1.000000000000000000e+00 4.000000000000000000e+00 3.000000000000000000e+00 5.000000000000000000e+00 2.000000000000000000e+00 4.000000000000000000e+00 5.000000000000000000e+00 3.000000000000000000e+00 2.000000000000000000e+00 5.000000000000000000e+00 2.000000000000000000e+00 3.000000000000000000e+00 5.000000000000000000e+00 4.000000000000000000e+00 7.000000000000000000e+00 5.000000000000000000e+00 4.000000000000000000e+00 6.000000000000000000e+00 5.000000000000000000e+00 2.000000000000000000e+00 2.000000000000000000e+00 4.000000000000000000e+00 6.000000000000000000e+00 4.000000000000000000e+00 3.000000000000000000e+00 6.000000000000000000e+00 3.000000000000000000e+00 4.000000000000000000e+00 7.000000000000000000e+00 3.000000000000000000e+00 5.000000000000000000e+00 7.000000000000000000e+00 3.000000000000000000e+00 4.000000000000000000e+00 7.000000000000000000e+00 5.000000000000000000e+00 0.000000000000000000e+00 6.000000000000000000e+00 3.000000000000000000e+00 4.000000000000000000e+00 8.000000000000000000e+00 4.000000000000000000e+00 3.000000000000000000e+00 6.000000000000000000e+00 4.000000000000000000e+00 3.000000000000000000e+00 7.000000000000000000e+00 3.000000000000000000e+00 0.000000000000000000e+00 1.000000000000000000e+00 4.000000000000000000e+00 5.000000000000000000e+00 2.000000000000000000e+00 8.000000000000000000e+00 6.000000000000000000e+00 4.000000000000000000e+00 2.000000000000000000e+00 6.000000000000000000e+00 2.000000000000000000e+00 6.000000000000000000e+00 1.000000000000000000e+00 5.000000000000000000e+00 4.000000000000000000e+00 0.000000000000000000e+00 5.000000000000000000e+00 4.000000000000000000e+00 4.000000000000000000e+00 1.000000000000000000e+00 3.000000000000000000e+00 2.000000000000000000e+00 3.000000000000000000e+00 3.000000000000000000e+00 2.000000000000000000e+00 2.000000000000000000e+00 5.000000000000000000e+00 4.000000000000000000e+00 3.000000000000000000e+00 6.000000000000000000e+00 3.000000000000000000e+00 4.000000000000000000e+00 3.000000000000000000e+00 5.000000000000000000e+00 1.000000000000000000e+00 3.000000000000000000e+00 2.000000000000000000e+00 1.000000000000000000e+00 2.000000000000000000e+00 1.000000000000000000e+00 6.000000000000000000e+00 9.000000000000000000e+00 2.000000000000000000e+00 2.000000000000000000e+00 5.000000000000000000e+00 1.000000000000000000e+00 5.000000000000000000e+00 3.000000000000000000e+00 4.000000000000000000e+00 3.000000000000000000e+00 6.000000000000000000e+00 6.000000000000000000e+00 3.000000000000000000e+00 4.000000000000000000e+00 8.000000000000000000e+00 5.000000000000000000e+00 2.000000000000000000e+00 5.000000000000000000e+00 5.000000000000000000e+00 4.000000000000000000e+00 1.000000000000000000e+00 5.000000000000000000e+00 6.000000000000000000e+00 5.000000000000000000e+00 4.000000000000000000e+00 4.000000000000000000e+00 2.000000000000000000e+00 4.000000000000000000e+00 2.000000000000000000e+00 6.000000000000000000e+00 4.000000000000000000e+00 6.000000000000000000e+00 3.000000000000000000e+00 1.000000000000000000e+00 5.000000000000000000e+00 7.000000000000000000e+00 1.000000000000000000e+00 3.000000000000000000e+00 8.000000000000000000e+00 3.000000000000000000e+00 2.000000000000000000e+00 4.000000000000000000e+00 5.000000000000000000e+00 8.000000000000000000e+00 6.000000000000000000e+00 2.000000000000000000e+00 2.000000000000000000e+00 4.000000000000000000e+00 4.000000000000000000e+00 5.000000000000000000e+00 4.000000000000000000e+00 5.000000000000000000e+00 4.000000000000000000e+00 4.000000000000000000e+00 5.000000000000000000e+00 3.000000000000000000e+00 4.000000000000000000e+00 2.000000000000000000e+00 2.000000000000000000e+00 3.000000000000000000e+00 3.000000000000000000e+00 1.000000000000000000e+00 3.000000000000000000e+00 4.000000000000000000e+00 5.000000000000000000e+00 2.000000000000000000e+00 2.000000000000000000e+00 3.000000000000000000e+00 4.000000000000000000e+00 4.000000000000000000e+00 4.000000000000000000e+00 4.000000000000000000e+00 5.000000000000000000e+00 4.000000000000000000e+00 5.000000000000000000e+00 2.000000000000000000e+00 2.000000000000000000e+00 4.000000000000000000e+00 8.000000000000000000e+00 1.000000000000000000e+00 2.000000000000000000e+00 2.000000000000000000e+00 4.000000000000000000e+00 4.000000000000000000e+00 0.000000000000000000e+00 2.000000000000000000e+00 3.000000000000000000e+00 2.000000000000000000e+00 2.000000000000000000e+00 1.000000000000000000e+00 5.000000000000000000e+00 5.000000000000000000e+00 2.000000000000000000e+00 2.000000000000000000e+00 1.000000000000000000e+00 4.000000000000000000e+00 4.000000000000000000e+00 5.000000000000000000e+00 8.000000000000000000e+00 5.000000000000000000e+00 1.000000000000000000e+00 2.000000000000000000e+00 5.000000000000000000e+00 3.000000000000000000e+00 5.000000000000000000e+00 5.000000000000000000e+00 6.000000000000000000e+00 2.000000000000000000e+00 4.000000000000000000e+00 4.000000000000000000e+00 6.000000000000000000e+00 4.000000000000000000e+00 4.000000000000000000e+00 4.000000000000000000e+00 4.000000000000000000e+00 5.000000000000000000e+00 5.000000000000000000e+00 4.000000000000000000e+00 2.000000000000000000e+00 0.000000000000000000e+00 1.000000000000000000e+00 5.000000000000000000e+00 5.000000000000000000e+00 1.000000000000000000e+00 5.000000000000000000e+00 1.000000000000000000e+00 2.000000000000000000e+00 6.000000000000000000e+00 6.000000000000000000e+00 4.000000000000000000e+00 2.000000000000000000e+00 6.000000000000000000e+00 3.000000000000000000e+00 2.000000000000000000e+00 1.000000000000000000e+00 5.000000000000000000e+00 2.000000000000000000e+00 4.000000000000000000e+00 7.000000000000000000e+00 4.000000000000000000e+00 2.000000000000000000e+00 3.000000000000000000e+00 6.000000000000000000e+00 5.000000000000000000e+00 3.000000000000000000e+00 4.000000000000000000e+00 4.000000000000000000e+00 4.000000000000000000e+00 8.000000000000000000e+00 7.000000000000000000e+00 1.000000000000000000e+00 2.000000000000000000e+00 5.000000000000000000e+00 5.000000000000000000e+00 3.000000000000000000e+00 1.000000000000000000e+00 3.000000000000000000e+00 4.000000000000000000e+00 5.000000000000000000e+00 3.000000000000000000e+00 2.000000000000000000e+00 2.000000000000000000e+00 5.000000000000000000e+00 5.000000000000000000e+00 2.000000000000000000e+00 1.000000000000000000e+00 2.000000000000000000e+00 2.000000000000000000e+00 5.000000000000000000e+00 2.000000000000000000e+00 7.000000000000000000e+00 2.000000000000000000e+00 4.000000000000000000e+00 6.000000000000000000e+00 6.000000000000000000e+00 5.000000000000000000e+00 5.000000000000000000e+00 5.000000000000000000e+00 2.000000000000000000e+00 2.000000000000000000e+00 2.000000000000000000e+00 0.000000000000000000e+00 4.000000000000000000e+00 6.000000000000000000e+00 5.000000000000000000e+00 4.000000000000000000e+00 6.000000000000000000e+00 7.000000000000000000e+00 5.000000000000000000e+00 6.000000000000000000e+00 3.000000000000000000e+00 5.000000000000000000e+00 4.000000000000000000e+00 2.000000000000000000e+00 6.000000000000000000e+00 5.000000000000000000e+00 9.000000000000000000e+00 6.000000000000000000e+00 6.000000000000000000e+00 2.000000000000000000e+00 2.000000000000000000e+00 6.000000000000000000e+00 5.000000000000000000e+00 3.000000000000000000e+00 4.000000000000000000e+00 2.000000000000000000e+00 3.000000000000000000e+00 5.000000000000000000e+00 3.000000000000000000e+00 3.000000000000000000e+00 3.000000000000000000e+00 4.000000000000000000e+00 2.000000000000000000e+00 3.000000000000000000e+00 2.000000000000000000e+00 1.000000000000000000e+00 4.000000000000000000e+00 7.000000000000000000e+00 6.000000000000000000e+00 5.000000000000000000e+00 2.000000000000000000e+00 5.000000000000000000e+00 3.000000000000000000e+00 3.000000000000000000e+00 2.000000000000000000e+00 4.000000000000000000e+00 3.000000000000000000e+00 1.000000000000000000e+01 3.000000000000000000e+00 8.000000000000000000e+00 9.000000000000000000e+00 6.000000000000000000e+00 3.000000000000000000e+00 7.000000000000000000e+00 4.000000000000000000e+00 2.000000000000000000e+00 3.000000000000000000e+00 4.000000000000000000e+00 3.000000000000000000e+00 5.000000000000000000e+00 3.000000000000000000e+00 3.000000000000000000e+00 3.000000000000000000e+00 5.000000000000000000e+00 0.000000000000000000e+00 3.000000000000000000e+00 2.000000000000000000e+00 4.000000000000000000e+00 7.000000000000000000e+00 4.000000000000000000e+00 1.000000000000000000e+00 3.000000000000000000e+00 2.000000000000000000e+00 4.000000000000000000e+00 2.000000000000000000e+00 6.000000000000000000e+00 3.000000000000000000e+00 2.000000000000000000e+00 5.000000000000000000e+00 3.000000000000000000e+00 8.000000000000000000e+00 5.000000000000000000e+00 3.000000000000000000e+00 4.000000000000000000e+00 4.000000000000000000e+00 3.000000000000000000e+00 8.000000000000000000e+00 3.000000000000000000e+00 4.000000000000000000e+00 6.000000000000000000e+00 1.000000000000000000e+00 2.000000000000000000e+00 2.000000000000000000e+00 9.000000000000000000e+00 2.000000000000000000e+00 5.000000000000000000e+00 5.000000000000000000e+00 5.000000000000000000e+00 3.000000000000000000e+00 3.000000000000000000e+00 5.000000000000000000e+00 2.000000000000000000e+00 7.000000000000000000e+00 4.000000000000000000e+00 3.000000000000000000e+00 0.000000000000000000e+00 3.000000000000000000e+00 5.000000000000000000e+00 5.000000000000000000e+00 4.000000000000000000e+00 0.000000000000000000e+00 5.000000000000000000e+00 1.000000000000000000e+00 4.000000000000000000e+00 5.000000000000000000e+00 5.000000000000000000e+00 3.000000000000000000e+00 2.000000000000000000e+00 2.000000000000000000e+00 5.000000000000000000e+00 6.000000000000000000e+00 1.000000000000000000e+00 0.000000000000000000e+00 6.000000000000000000e+00 4.000000000000000000e+00 1.000000000000000000e+00 5.000000000000000000e+00 4.000000000000000000e+00 3.000000000000000000e+00 7.000000000000000000e+00 2.000000000000000000e+00 2.000000000000000000e+00 3.000000000000000000e+00 0.000000000000000000e+00 5.000000000000000000e+00 5.000000000000000000e+00 5.000000000000000000e+00 4.000000000000000000e+00 4.000000000000000000e+00 3.000000000000000000e+00 2.000000000000000000e+00 2.000000000000000000e+00 5.000000000000000000e+00 6.000000000000000000e+00 6.000000000000000000e+00 5.000000000000000000e+00 1.000000000000000000e+00 3.000000000000000000e+00 0.000000000000000000e+00 0.000000000000000000e+00 2.000000000000000000e+00 2.000000000000000000e+00 4.000000000000000000e+00 4.000000000000000000e+00 5.000000000000000000e+00 6.000000000000000000e+00 2.000000000000000000e+00 4.000000000000000000e+00 4.000000000000000000e+00 4.000000000000000000e+00 4.000000000000000000e+00 5.000000000000000000e+00 3.000000000000000000e+00 2.000000000000000000e+00 2.000000000000000000e+00 7.000000000000000000e+00 4.000000000000000000e+00 6.000000000000000000e+00 4.000000000000000000e+00 5.000000000000000000e+00 2.000000000000000000e+00 3.000000000000000000e+00 4.000000000000000000e+00 5.000000000000000000e+00 5.000000000000000000e+00 2.000000000000000000e+00 2.000000000000000000e+00 2.000000000000000000e+00 4.000000000000000000e+00 6.000000000000000000e+00 0.000000000000000000e+00 2.000000000000000000e+00 5.000000000000000000e+00 2.000000000000000000e+00 4.000000000000000000e+00 5.000000000000000000e+00 3.000000000000000000e+00 5.000000000000000000e+00 3.000000000000000000e+00 7.000000000000000000e+00 7.000000000000000000e+00 3.000000000000000000e+00 4.000000000000000000e+00 5.000000000000000000e+00 4.000000000000000000e+00 1.000000000000000000e+00 7.000000000000000000e+00 6.000000000000000000e+00 5.000000000000000000e+00 5.000000000000000000e+00 4.000000000000000000e+00 3.000000000000000000e+00 5.000000000000000000e+00 3.000000000000000000e+00 5.000000000000000000e+00 1.000000000000000000e+00 3.000000000000000000e+00 4.000000000000000000e+00 3.000000000000000000e+00 2.000000000000000000e+00 4.000000000000000000e+00 3.000000000000000000e+00 5.000000000000000000e+00 4.000000000000000000e+00 2.000000000000000000e+00 2.000000000000000000e+00 2.000000000000000000e+00 1.000000000000000000e+00 4.000000000000000000e+00 3.000000000000000000e+00 4.000000000000000000e+00 1.000000000000000000e+00 1.000000000000000000e+00 3.000000000000000000e+00 1.000000000000000000e+00 4.000000000000000000e+00 5.000000000000000000e+00 2.000000000000000000e+00 2.000000000000000000e+00 4.000000000000000000e+00 3.000000000000000000e+00 4.000000000000000000e+00 7.000000000000000000e+00 2.000000000000000000e+00 3.000000000000000000e+00 2.000000000000000000e+00 2.000000000000000000e+00 5.000000000000000000e+00 4.000000000000000000e+00 4.000000000000000000e+00 5.000000000000000000e+00 4.000000000000000000e+00 6.000000000000000000e+00 4.000000000000000000e+00 4.000000000000000000e+00 1.000000000000000000e+00 5.000000000000000000e+00 1.000000000000000000e+00 3.000000000000000000e+00 3.000000000000000000e+00 4.000000000000000000e+00 4.000000000000000000e+00 3.000000000000000000e+00 5.000000000000000000e+00 4.000000000000000000e+00 1.000000000000000000e+00 4.000000000000000000e+00 1.000000000000000000e+00 5.000000000000000000e+00 4.000000000000000000e+00 2.000000000000000000e+00 3.000000000000000000e+00 2.000000000000000000e+00 3.000000000000000000e+00 3.000000000000000000e+00 4.000000000000000000e+00 4.000000000000000000e+00 3.000000000000000000e+00 4.000000000000000000e+00 1.000000000000000000e+00 6.000000000000000000e+00 3.000000000000000000e+00 3.000000000000000000e+00 4.000000000000000000e+00 4.000000000000000000e+00 1.000000000000000000e+00 1.000000000000000000e+00 7.000000000000000000e+00 1.000000000000000000e+00 4.000000000000000000e+00 1.000000000000000000e+00 6.000000000000000000e+00 3.000000000000000000e+00 5.000000000000000000e+00 3.000000000000000000e+00 3.000000000000000000e+00 2.000000000000000000e+00 5.000000000000000000e+00 1.000000000000000000e+00 5.000000000000000000e+00 2.000000000000000000e+00 2.000000000000000000e+00 6.000000000000000000e+00 3.000000000000000000e+00 8.000000000000000000e+00 2.000000000000000000e+00 3.000000000000000000e+00 1.000000000000000000e+00 0.000000000000000000e+00 2.000000000000000000e+00 8.000000000000000000e+00 5.000000000000000000e+00 5.000000000000000000e+00 1.000000000000000000e+00 5.000000000000000000e+00 2.000000000000000000e+00 4.000000000000000000e+00 4.000000000000000000e+00 8.000000000000000000e+00 0.000000000000000000e+00 1.000000000000000000e+00 3.000000000000000000e+00 3.000000000000000000e+00 5.000000000000000000e+00 0.000000000000000000e+00 1.000000000000000000e+00 3.000000000000000000e+00 6.000000000000000000e+00 5.000000000000000000e+00 3.000000000000000000e+00 5.000000000000000000e+00 1.000000000000000000e+00 3.000000000000000000e+00 2.000000000000000000e+00 4.000000000000000000e+00 6.000000000000000000e+00 2.000000000000000000e+00 1.000000000000000000e+00 3.000000000000000000e+00 0.000000000000000000e+00 4.000000000000000000e+00 3.000000000000000000e+00 1.000000000000000000e+00 2.000000000000000000e+00 5.000000000000000000e+00 7.000000000000000000e+00 2.000000000000000000e+00 2.000000000000000000e+00 0.000000000000000000e+00 5.000000000000000000e+00 4.000000000000000000e+00 4.000000000000000000e+00 8.000000000000000000e+00 3.000000000000000000e+00 2.000000000000000000e+00 4.000000000000000000e+00 2.000000000000000000e+00 2.000000000000000000e+00 4.000000000000000000e+00 3.000000000000000000e+00 2.000000000000000000e+00 4.000000000000000000e+00 2.000000000000000000e+00 3.000000000000000000e+00 4.000000000000000000e+00 5.000000000000000000e+00 4.000000000000000000e+00 2.000000000000000000e+00 3.000000000000000000e+00 4.000000000000000000e+00 4.000000000000000000e+00 3.000000000000000000e+00 2.000000000000000000e+00 2.000000000000000000e+00 5.000000000000000000e+00 5.000000000000000000e+00 2.000000000000000000e+00 3.000000000000000000e+00 4.000000000000000000e+00 2.000000000000000000e+00 5.000000000000000000e+00 2.000000000000000000e+00 3.000000000000000000e+00 4.000000000000000000e+00 7.000000000000000000e+00 1.000000000000000000e+00 2.000000000000000000e+00 5.000000000000000000e+00 3.000000000000000000e+00 3.000000000000000000e+00 5.000000000000000000e+00 4.000000000000000000e+00 2.000000000000000000e+00 4.000000000000000000e+00 1.000000000000000000e+00 5.000000000000000000e+00 1.000000000000000000e+00 2.000000000000000000e+00 2.000000000000000000e+00 2.000000000000000000e+00 2.000000000000000000e+00 5.000000000000000000e+00 3.000000000000000000e+00 5.000000000000000000e+00 3.000000000000000000e+00 7.000000000000000000e+00 7.000000000000000000e+00 1.000000000000000000e+00 2.000000000000000000e+00 0.000000000000000000e+00 3.000000000000000000e+00 2.000000000000000000e+00 4.000000000000000000e+00 1.000000000000000000e+00 5.000000000000000000e+00 0.000000000000000000e+00 2.000000000000000000e+00 2.000000000000000000e+00 6.000000000000000000e+00 2.000000000000000000e+00 2.000000000000000000e+00 4.000000000000000000e+00 7.000000000000000000e+00 3.000000000000000000e+00 4.000000000000000000e+00 2.000000000000000000e+00 2.000000000000000000e+00 6.000000000000000000e+00 2.000000000000000000e+00 4.000000000000000000e+00 2.000000000000000000e+00 3.000000000000000000e+00 1.000000000000000000e+00 5.000000000000000000e+00 5.000000000000000000e+00 2.000000000000000000e+00 4.000000000000000000e+00 4.000000000000000000e+00 3.000000000000000000e+00 2.000000000000000000e+00 1.000000000000000000e+00 6.000000000000000000e+00 1.000000000000000000e+00 6.000000000000000000e+00 2.000000000000000000e+00 2.000000000000000000e+00 5.000000000000000000e+00 3.000000000000000000e+00 6.000000000000000000e+00 5.000000000000000000e+00 3.000000000000000000e+00 3.000000000000000000e+00 3.000000000000000000e+00 3.000000000000000000e+00 3.000000000000000000e+00 3.000000000000000000e+00 1.000000000000000000e+00 1.000000000000000000e+00 2.000000000000000000e+00 4.000000000000000000e+00 2.000000000000000000e+00 4.000000000000000000e+00 3.000000000000000000e+00 0.000000000000000000e+00 4.000000000000000000e+00 1.000000000000000000e+00 4.000000000000000000e+00 2.000000000000000000e+00 1.000000000000000000e+00 4.000000000000000000e+00 7.000000000000000000e+00 3.000000000000000000e+00 2.000000000000000000e+00 4.000000000000000000e+00 1.000000000000000000e+00 2.000000000000000000e+00 3.000000000000000000e+00 5.000000000000000000e+00 2.000000000000000000e+00 3.000000000000000000e+00 4.000000000000000000e+00 5.000000000000000000e+00 3.000000000000000000e+00 2.000000000000000000e+00 3.000000000000000000e+00 1.000000000000000000e+00 4.000000000000000000e+00 5.000000000000000000e+00 3.000000000000000000e+00 6.000000000000000000e+00 3.000000000000000000e+00 4.000000000000000000e+00 4.000000000000000000e+00 5.000000000000000000e+00 4.000000000000000000e+00 2.000000000000000000e+00 3.000000000000000000e+00 3.000000000000000000e+00 3.000000000000000000e+00 3.000000000000000000e+00 3.000000000000000000e+00 3.000000000000000000e+00 3.000000000000000000e+00 2.000000000000000000e+00 1.000000000000000000e+00 5.000000000000000000e+00 1.000000000000000000e+00 3.000000000000000000e+00 2.000000000000000000e+00 4.000000000000000000e+00 5.000000000000000000e+00 4.000000000000000000e+00 3.000000000000000000e+00 1.000000000000000000e+00 1.000000000000000000e+00 1.000000000000000000e+00 2.000000000000000000e+00 4.000000000000000000e+00 5.000000000000000000e+00 7.000000000000000000e+00 2.000000000000000000e+00 6.000000000000000000e+00 1.000000000000000000e+00 3.000000000000000000e+00 2.000000000000000000e+00 0.000000000000000000e+00 5.000000000000000000e+00 3.000000000000000000e+00 3.000000000000000000e+00 2.000000000000000000e+00 2.000000000000000000e+00 6.000000000000000000e+00 3.000000000000000000e+00 2.000000000000000000e+00 1.000000000000000000e+00 3.000000000000000000e+00 4.000000000000000000e+00 5.000000000000000000e+00 5.000000000000000000e+00 1.000000000000000000e+00 3.000000000000000000e+00 3.000000000000000000e+00 3.000000000000000000e+00 0.000000000000000000e+00 1.000000000000000000e+00 2.000000000000000000e+00 3.000000000000000000e+00 5.000000000000000000e+00 4.000000000000000000e+00 3.000000000000000000e+00 1.000000000000000000e+00 5.000000000000000000e+00 5.000000000000000000e+00 3.000000000000000000e+00 6.000000000000000000e+00 4.000000000000000000e+00 3.000000000000000000e+00 1.000000000000000000e+00 4.000000000000000000e+00 2.000000000000000000e+00 4.000000000000000000e+00 3.000000000000000000e+00 1.000000000000000000e+00 4.000000000000000000e+00 3.000000000000000000e+00 2.000000000000000000e+00 3.000000000000000000e+00 3.000000000000000000e+00 1.000000000000000000e+00 4.000000000000000000e+00 1.000000000000000000e+00 3.000000000000000000e+00 5.000000000000000000e+00 0.000000000000000000e+00 5.000000000000000000e+00 2.000000000000000000e+00 1.000000000000000000e+00 5.000000000000000000e+00 3.000000000000000000e+00 1.000000000000000000e+00 3.000000000000000000e+00 2.000000000000000000e+00 4.000000000000000000e+00 1.000000000000000000e+00 3.000000000000000000e+00 3.000000000000000000e+00 3.000000000000000000e+00 2.000000000000000000e+00 2.000000000000000000e+00 3.000000000000000000e+00 5.000000000000000000e+00 0.000000000000000000e+00 3.000000000000000000e+00 1.000000000000000000e+00 4.000000000000000000e+00 1.000000000000000000e+00 1.000000000000000000e+00 4.000000000000000000e+00 1.000000000000000000e+00 6.000000000000000000e+00 1.000000000000000000e+00 3.000000000000000000e+00 1.000000000000000000e+00 2.000000000000000000e+00 4.000000000000000000e+00 2.000000000000000000e+00 5.000000000000000000e+00 7.000000000000000000e+00 1.000000000000000000e+00 3.000000000000000000e+00 4.000000000000000000e+00 3.000000000000000000e+00 1.000000000000000000e+00 4.000000000000000000e+00 3.000000000000000000e+00 6.000000000000000000e+00 3.000000000000000000e+00 3.000000000000000000e+00 6.000000000000000000e+00 1.000000000000000000e+00 6.000000000000000000e+00 4.000000000000000000e+00 1.000000000000000000e+00 3.000000000000000000e+00 2.000000000000000000e+00 1.000000000000000000e+00 1.000000000000000000e+00 5.000000000000000000e+00 2.000000000000000000e+00 5.000000000000000000e+00 6.000000000000000000e+00 0.000000000000000000e+00 3.000000000000000000e+00 3.000000000000000000e+00 1.000000000000000000e+00 5.000000000000000000e+00 4.000000000000000000e+00 4.000000000000000000e+00 1.000000000000000000e+01 0.000000000000000000e+00 2.000000000000000000e+00 2.000000000000000000e+00 2.000000000000000000e+00 3.000000000000000000e+00 4.000000000000000000e+00 2.000000000000000000e+00 1.000000000000000000e+00 5.000000000000000000e+00 3.000000000000000000e+00 2.000000000000000000e+00 4.000000000000000000e+00 4.000000000000000000e+00 2.000000000000000000e+00 3.000000000000000000e+00 1.000000000000000000e+00 5.000000000000000000e+00 7.000000000000000000e+00 4.000000000000000000e+00 1.000000000000000000e+00 3.000000000000000000e+00 3.000000000000000000e+00 2.000000000000000000e+00 2.000000000000000000e+00 1.000000000000000000e+00 7.000000000000000000e+00 5.000000000000000000e+00 5.000000000000000000e+00 2.000000000000000000e+00 4.000000000000000000e+00 4.000000000000000000e+00 1.000000000000000000e+00 5.000000000000000000e+00 3.000000000000000000e+00 1.000000000000000000e+00 2.000000000000000000e+00 4.000000000000000000e+00 8.000000000000000000e+00 5.000000000000000000e+00 1.000000000000000000e+00 2.000000000000000000e+00 2.000000000000000000e+00 7.000000000000000000e+00 2.000000000000000000e+00 5.000000000000000000e+00 4.000000000000000000e+00 2.000000000000000000e+00 2.000000000000000000e+00 3.000000000000000000e+00 2.000000000000000000e+00 5.000000000000000000e+00 3.000000000000000000e+00 3.000000000000000000e+00 0.000000000000000000e+00 2.000000000000000000e+00 1.000000000000000000e+00 2.000000000000000000e+00 4.000000000000000000e+00 1.000000000000000000e+00 0.000000000000000000e+00 3.000000000000000000e+00 2.000000000000000000e+00 4.000000000000000000e+00 2.000000000000000000e+00 0.000000000000000000e+00 2.000000000000000000e+00 4.000000000000000000e+00 4.000000000000000000e+00 3.000000000000000000e+00 4.000000000000000000e+00 1.000000000000000000e+00 6.000000000000000000e+00 4.000000000000000000e+00 5.000000000000000000e+00 5.000000000000000000e+00 2.000000000000000000e+00 0.000000000000000000e+00 1.000000000000000000e+00 2.000000000000000000e+00 3.000000000000000000e+00 4.000000000000000000e+00 3.000000000000000000e+00 3.000000000000000000e+00 3.000000000000000000e+00 4.000000000000000000e+00 4.000000000000000000e+00 2.000000000000000000e+00 4.000000000000000000e+00 4.000000000000000000e+00 4.000000000000000000e+00 3.000000000000000000e+00 3.000000000000000000e+00 3.000000000000000000e+00 3.000000000000000000e+00 1.000000000000000000e+00 1.000000000000000000e+00 2.000000000000000000e+00 2.000000000000000000e+00 3.000000000000000000e+00 4.000000000000000000e+00 4.000000000000000000e+00 6.000000000000000000e+00 5.000000000000000000e+00 5.000000000000000000e+00 8.000000000000000000e+00 1.000000000000000000e+00 1.000000000000000000e+00 2.000000000000000000e+00 3.000000000000000000e+00 1.000000000000000000e+00 2.000000000000000000e+00 3.000000000000000000e+00 4.000000000000000000e+00 2.000000000000000000e+00 3.000000000000000000e+00 4.000000000000000000e+00 1.000000000000000000e+00 2.000000000000000000e+00 3.000000000000000000e+00 1.000000000000000000e+00 4.000000000000000000e+00 3.000000000000000000e+00 1.000000000000000000e+00 2.000000000000000000e+00 3.000000000000000000e+00 1.000000000000000000e+00 0.000000000000000000e+00 2.000000000000000000e+00 1.000000000000000000e+00 1.000000000000000000e+00 1.000000000000000000e+00 1.000000000000000000e+00 3.000000000000000000e+00 1.000000000000000000e+00 4.000000000000000000e+00 0.000000000000000000e+00 3.000000000000000000e+00 4.000000000000000000e+00 1.000000000000000000e+00 4.000000000000000000e+00 2.000000000000000000e+00 3.000000000000000000e+00 2.000000000000000000e+00 0.000000000000000000e+00 4.000000000000000000e+00 2.000000000000000000e+00 1.000000000000000000e+00 1.000000000000000000e+00 5.000000000000000000e+00 2.000000000000000000e+00 5.000000000000000000e+00 1.000000000000000000e+00 1.000000000000000000e+00 4.000000000000000000e+00 1.000000000000000000e+00 2.000000000000000000e+00 2.000000000000000000e+00 1.000000000000000000e+00 5.000000000000000000e+00 1.000000000000000000e+00 2.000000000000000000e+00 3.000000000000000000e+00 5.000000000000000000e+00 0.000000000000000000e+00 3.000000000000000000e+00 2.000000000000000000e+00 0.000000000000000000e+00 4.000000000000000000e+00 1.000000000000000000e+00 2.000000000000000000e+00 1.000000000000000000e+00 2.000000000000000000e+00 3.000000000000000000e+00 3.000000000000000000e+00 4.000000000000000000e+00 2.000000000000000000e+00 1.000000000000000000e+00 0.000000000000000000e+00 2.000000000000000000e+00 1.000000000000000000e+00 2.000000000000000000e+00 3.000000000000000000e+00 1.000000000000000000e+00 2.000000000000000000e+00 2.000000000000000000e+00 2.000000000000000000e+00 1.000000000000000000e+00 3.000000000000000000e+00 3.000000000000000000e+00 4.000000000000000000e+00 1.000000000000000000e+00 2.000000000000000000e+00 0.000000000000000000e+00 1.000000000000000000e+00 2.000000000000000000e+00 0.000000000000000000e+00 4.000000000000000000e+00 5.000000000000000000e+00 0.000000000000000000e+00 1.000000000000000000e+00 3.000000000000000000e+00 5.000000000000000000e+00 3.000000000000000000e+00 2.000000000000000000e+00 3.000000000000000000e+00 3.000000000000000000e+00 1.000000000000000000e+00 5.000000000000000000e+00 6.000000000000000000e+00 1.000000000000000000e+00 1.000000000000000000e+00 2.000000000000000000e+00 5.000000000000000000e+00 0.000000000000000000e+00 1.000000000000000000e+00 1.000000000000000000e+00 2.000000000000000000e+00 1.000000000000000000e+00 3.000000000000000000e+00 2.000000000000000000e+00 2.000000000000000000e+00 3.000000000000000000e+00 4.000000000000000000e+00 6.000000000000000000e+00 2.000000000000000000e+00 1.000000000000000000e+00 6.000000000000000000e+00 1.000000000000000000e+00 4.000000000000000000e+00 2.000000000000000000e+00 2.000000000000000000e+00 0.000000000000000000e+00 1.000000000000000000e+00 2.000000000000000000e+00 2.000000000000000000e+00 2.000000000000000000e+00 0.000000000000000000e+00 1.000000000000000000e+00 5.000000000000000000e+00 0.000000000000000000e+00 2.000000000000000000e+00 3.000000000000000000e+00 0.000000000000000000e+00 5.000000000000000000e+00 1.000000000000000000e+00 2.000000000000000000e+00 0.000000000000000000e+00 2.000000000000000000e+00 0.000000000000000000e+00 2.000000000000000000e+00 4.000000000000000000e+00 3.000000000000000000e+00 1.000000000000000000e+00 4.000000000000000000e+00 3.000000000000000000e+00 1.000000000000000000e+00 1.000000000000000000e+00 0.000000000000000000e+00 1.000000000000000000e+00 0.000000000000000000e+00 1.000000000000000000e+00 2.000000000000000000e+00 1.000000000000000000e+00 3.000000000000000000e+00 5.000000000000000000e+00 2.000000000000000000e+00 5.000000000000000000e+00 4.000000000000000000e+00 1.000000000000000000e+00 2.000000000000000000e+00 2.000000000000000000e+00 4.000000000000000000e+00 4.000000000000000000e+00 2.000000000000000000e+00 2.000000000000000000e+00 2.000000000000000000e+00 2.000000000000000000e+00 1.000000000000000000e+00 1.000000000000000000e+00 4.000000000000000000e+00 5.000000000000000000e+00 4.000000000000000000e+00 5.000000000000000000e+00 3.000000000000000000e+00 1.000000000000000000e+00 3.000000000000000000e+00 1.000000000000000000e+00 3.000000000000000000e+00 0.000000000000000000e+00 3.000000000000000000e+00 1.000000000000000000e+00 0.000000000000000000e+00 5.000000000000000000e+00 0.000000000000000000e+00 3.000000000000000000e+00 1.000000000000000000e+00 2.000000000000000000e+00 1.000000000000000000e+00 5.000000000000000000e+00 2.000000000000000000e+00 4.000000000000000000e+00 3.000000000000000000e+00 1.000000000000000000e+00 4.000000000000000000e+00 3.000000000000000000e+00 3.000000000000000000e+00 1.000000000000000000e+00 3.000000000000000000e+00 4.000000000000000000e+00 2.000000000000000000e+00 2.000000000000000000e+00 1.000000000000000000e+00 1.000000000000000000e+00 2.000000000000000000e+00 1.000000000000000000e+00 2.000000000000000000e+00 3.000000000000000000e+00 1.000000000000000000e+00 3.000000000000000000e+00 4.000000000000000000e+00 0.000000000000000000e+00 5.000000000000000000e+00 2.000000000000000000e+00 4.000000000000000000e+00 4.000000000000000000e+00 2.000000000000000000e+00 4.000000000000000000e+00 1.000000000000000000e+00 2.000000000000000000e+00 0.000000000000000000e+00 1.000000000000000000e+00 0.000000000000000000e+00 1.000000000000000000e+00 4.000000000000000000e+00 1.000000000000000000e+00 5.000000000000000000e+00 3.000000000000000000e+00 1.000000000000000000e+00 0.000000000000000000e+00 0.000000000000000000e+00 2.000000000000000000e+00 3.000000000000000000e+00 3.000000000000000000e+00 2.000000000000000000e+00 4.000000000000000000e+00 2.000000000000000000e+00 1.000000000000000000e+00 0.000000000000000000e+00 4.000000000000000000e+00 2.000000000000000000e+00 1.000000000000000000e+00 4.000000000000000000e+00 1.000000000000000000e+00 3.000000000000000000e+00 1.000000000000000000e+00 1.000000000000000000e+00 6.000000000000000000e+00 3.000000000000000000e+00 0.000000000000000000e+00 2.000000000000000000e+00 4.000000000000000000e+00 1.000000000000000000e+00 1.000000000000000000e+00 2.000000000000000000e+00 1.000000000000000000e+00 2.000000000000000000e+00 2.000000000000000000e+00 5.000000000000000000e+00 2.000000000000000000e+00 2.000000000000000000e+00 2.000000000000000000e+00 0.000000000000000000e+00 3.000000000000000000e+00 1.000000000000000000e+00 3.000000000000000000e+00 0.000000000000000000e+00 4.000000000000000000e+00 0.000000000000000000e+00 6.000000000000000000e+00 5.000000000000000000e+00 3.000000000000000000e+00 2.000000000000000000e+00 3.000000000000000000e+00 1.000000000000000000e+00 2.000000000000000000e+00 3.000000000000000000e+00 2.000000000000000000e+00 0.000000000000000000e+00 1.000000000000000000e+00 2.000000000000000000e+00 3.000000000000000000e+00 1.000000000000000000e+00 1.000000000000000000e+00 4.000000000000000000e+00 1.000000000000000000e+00 3.000000000000000000e+00 2.000000000000000000e+00 0.000000000000000000e+00 2.000000000000000000e+00 5.000000000000000000e+00 2.000000000000000000e+00 2.000000000000000000e+00 5.000000000000000000e+00 2.000000000000000000e+00 1.000000000000000000e+00 5.000000000000000000e+00 1.000000000000000000e+00 4.000000000000000000e+00 3.000000000000000000e+00 2.000000000000000000e+00 1.000000000000000000e+00 2.000000000000000000e+00 1.000000000000000000e+00 3.000000000000000000e+00 1.000000000000000000e+00 3.000000000000000000e+00 4.000000000000000000e+00 1.000000000000000000e+00 3.000000000000000000e+00 0.000000000000000000e+00 1.000000000000000000e+00 3.000000000000000000e+00 2.000000000000000000e+00 2.000000000000000000e+00 0.000000000000000000e+00 1.000000000000000000e+00 2.000000000000000000e+00 3.000000000000000000e+00 2.000000000000000000e+00 1.000000000000000000e+00 4.000000000000000000e+00 1.000000000000000000e+00 1.000000000000000000e+00 0.000000000000000000e+00 2.000000000000000000e+00 5.000000000000000000e+00 0.000000000000000000e+00 3.000000000000000000e+00 5.000000000000000000e+00 4.000000000000000000e+00 7.000000000000000000e+00 3.000000000000000000e+00 4.000000000000000000e+00 0.000000000000000000e+00 2.000000000000000000e+00 3.000000000000000000e+00 3.000000000000000000e+00 3.000000000000000000e+00 2.000000000000000000e+00 3.000000000000000000e+00 1.000000000000000000e+00 1.000000000000000000e+00 1.000000000000000000e+00 1.000000000000000000e+00 1.000000000000000000e+00 1.000000000000000000e+00 1.000000000000000000e+00 3.000000000000000000e+00 0.000000000000000000e+00 1.000000000000000000e+00 1.000000000000000000e+00 1.000000000000000000e+00 1.000000000000000000e+00 0.000000000000000000e+00 4.000000000000000000e+00 1.000000000000000000e+00 3.000000000000000000e+00 4.000000000000000000e+00 2.000000000000000000e+00 0.000000000000000000e+00 2.000000000000000000e+00 1.000000000000000000e+00 4.000000000000000000e+00 2.000000000000000000e+00 2.000000000000000000e+00 0.000000000000000000e+00 2.000000000000000000e+00 0.000000000000000000e+00 3.000000000000000000e+00 3.000000000000000000e+00 2.000000000000000000e+00 3.000000000000000000e+00 2.000000000000000000e+00 1.000000000000000000e+00 1.000000000000000000e+00 3.000000000000000000e+00 1.000000000000000000e+00 1.000000000000000000e+00 3.000000000000000000e+00 3.000000000000000000e+00 4.000000000000000000e+00 2.000000000000000000e+00 2.000000000000000000e+00 4.000000000000000000e+00 2.000000000000000000e+00 3.000000000000000000e+00 0.000000000000000000e+00 3.000000000000000000e+00 0.000000000000000000e+00 1.000000000000000000e+00 3.000000000000000000e+00 0.000000000000000000e+00 3.000000000000000000e+00 2.000000000000000000e+00 0.000000000000000000e+00 0.000000000000000000e+00 1.000000000000000000e+00 1.000000000000000000e+00 0.000000000000000000e+00 3.000000000000000000e+00 5.000000000000000000e+00 0.000000000000000000e+00 3.000000000000000000e+00 3.000000000000000000e+00 2.000000000000000000e+00 1.000000000000000000e+00 2.000000000000000000e+00 0.000000000000000000e+00 0.000000000000000000e+00 0.000000000000000000e+00 3.000000000000000000e+00 1.000000000000000000e+00 1.000000000000000000e+00 3.000000000000000000e+00 1.000000000000000000e+00 4.000000000000000000e+00 2.000000000000000000e+00 0.000000000000000000e+00 4.000000000000000000e+00 2.000000000000000000e+00 5.000000000000000000e+00 1.000000000000000000e+00 2.000000000000000000e+00 0.000000000000000000e+00 1.000000000000000000e+00 2.000000000000000000e+00 0.000000000000000000e+00 2.000000000000000000e+00 3.000000000000000000e+00 0.000000000000000000e+00 1.000000000000000000e+00 1.000000000000000000e+00 3.000000000000000000e+00 0.000000000000000000e+00 2.000000000000000000e+00 2.000000000000000000e+00 3.000000000000000000e+00 1.000000000000000000e+00 0.000000000000000000e+00 3.000000000000000000e+00 2.000000000000000000e+00 1.000000000000000000e+00 2.000000000000000000e+00 1.000000000000000000e+00 0.000000000000000000e+00 4.000000000000000000e+00 4.000000000000000000e+00 3.000000000000000000e+00 2.000000000000000000e+00 2.000000000000000000e+00 2.000000000000000000e+00 3.000000000000000000e+00 3.000000000000000000e+00 1.000000000000000000e+00 0.000000000000000000e+00 2.000000000000000000e+00 1.000000000000000000e+00 1.000000000000000000e+00 1.000000000000000000e+00 2.000000000000000000e+00 2.000000000000000000e+00 3.000000000000000000e+00 2.000000000000000000e+00 1.000000000000000000e+00 2.000000000000000000e+00 0.000000000000000000e+00 1.000000000000000000e+00 0.000000000000000000e+00 0.000000000000000000e+00 2.000000000000000000e+00 0.000000000000000000e+00 0.000000000000000000e+00 0.000000000000000000e+00 1.000000000000000000e+00 0.000000000000000000e+00 0.000000000000000000e+00 1.000000000000000000e+00 0.000000000000000000e+00 0.000000000000000000e+00 3.000000000000000000e+00 1.000000000000000000e+00 1.000000000000000000e+00 1.000000000000000000e+00 0.000000000000000000e+00 2.000000000000000000e+00 0.000000000000000000e+00 1.000000000000000000e+00 0.000000000000000000e+00 2.000000000000000000e+00 0.000000000000000000e+00 1.000000000000000000e+00 3.000000000000000000e+00 1.000000000000000000e+00 0.000000000000000000e+00 4.000000000000000000e+00 3.000000000000000000e+00 3.000000000000000000e+00 3.000000000000000000e+00 2.000000000000000000e+00 1.000000000000000000e+00 3.000000000000000000e+00 1.000000000000000000e+00 3.000000000000000000e+00 3.000000000000000000e+00 4.000000000000000000e+00 3.000000000000000000e+00 1.000000000000000000e+00 2.000000000000000000e+00 2.000000000000000000e+00 0.000000000000000000e+00 4.000000000000000000e+00 4.000000000000000000e+00 0.000000000000000000e+00 1.000000000000000000e+00 4.000000000000000000e+00 1.000000000000000000e+00 2.000000000000000000e+00 2.000000000000000000e+00 2.000000000000000000e+00 2.000000000000000000e+00 2.000000000000000000e+00 1.000000000000000000e+00 2.000000000000000000e+00 1.000000000000000000e+00 0.000000000000000000e+00 3.000000000000000000e+00 0.000000000000000000e+00 2.000000000000000000e+00 0.000000000000000000e+00 1.000000000000000000e+00 3.000000000000000000e+00 3.000000000000000000e+00 0.000000000000000000e+00 2.000000000000000000e+00 2.000000000000000000e+00 2.000000000000000000e+00 0.000000000000000000e+00 1.000000000000000000e+00 0.000000000000000000e+00 2.000000000000000000e+00 2.000000000000000000e+00 2.000000000000000000e+00 1.000000000000000000e+00 1.000000000000000000e+00 0.000000000000000000e+00 0.000000000000000000e+00 1.000000000000000000e+00 1.000000000000000000e+00 1.000000000000000000e+00 0.000000000000000000e+00 2.000000000000000000e+00 1.000000000000000000e+00 2.000000000000000000e+00 3.000000000000000000e+00 1.000000000000000000e+00 3.000000000000000000e+00 0.000000000000000000e+00 0.000000000000000000e+00 0.000000000000000000e+00 0.000000000000000000e+00 1.000000000000000000e+00 1.000000000000000000e+00 2.000000000000000000e+00 2.000000000000000000e+00 1.000000000000000000e+00 3.000000000000000000e+00 2.000000000000000000e+00 0.000000000000000000e+00 5.000000000000000000e+00 0.000000000000000000e+00 2.000000000000000000e+00 2.000000000000000000e+00 5.000000000000000000e+00 0.000000000000000000e+00 2.000000000000000000e+00 1.000000000000000000e+00 1.000000000000000000e+00 1.000000000000000000e+00 1.000000000000000000e+00 0.000000000000000000e+00 1.000000000000000000e+00 2.000000000000000000e+00 0.000000000000000000e+00 1.000000000000000000e+00 0.000000000000000000e+00 2.000000000000000000e+00 3.000000000000000000e+00 1.000000000000000000e+00 3.000000000000000000e+00 4.000000000000000000e+00 0.000000000000000000e+00 0.000000000000000000e+00 4.000000000000000000e+00 1.000000000000000000e+00 0.000000000000000000e+00 0.000000000000000000e+00 3.000000000000000000e+00 2.000000000000000000e+00 0.000000000000000000e+00 1.000000000000000000e+00 2.000000000000000000e+00 2.000000000000000000e+00 1.000000000000000000e+00 2.000000000000000000e+00 0.000000000000000000e+00 1.000000000000000000e+00 0.000000000000000000e+00 0.000000000000000000e+00 1.000000000000000000e+00 0.000000000000000000e+00 2.000000000000000000e+00 0.000000000000000000e+00 0.000000000000000000e+00 3.000000000000000000e+00 1.000000000000000000e+00 2.000000000000000000e+00 3.000000000000000000e+00 1.000000000000000000e+00 3.000000000000000000e+00 2.000000000000000000e+00 0.000000000000000000e+00 2.000000000000000000e+00 0.000000000000000000e+00 3.000000000000000000e+00 1.000000000000000000e+00 2.000000000000000000e+00 1.000000000000000000e+00 0.000000000000000000e+00 1.000000000000000000e+00 1.000000000000000000e+00 0.000000000000000000e+00 3.000000000000000000e+00 0.000000000000000000e+00 1.000000000000000000e+00 1.000000000000000000e+00 3.000000000000000000e+00 1.000000000000000000e+00 0.000000000000000000e+00 0.000000000000000000e+00 2.000000000000000000e+00 0.000000000000000000e+00 0.000000000000000000e+00 1.000000000000000000e+00 0.000000000000000000e+00 1.000000000000000000e+00 0.000000000000000000e+00 0.000000000000000000e+00 0.000000000000000000e+00 1.000000000000000000e+00 1.000000000000000000e+00 2.000000000000000000e+00 1.000000000000000000e+00 0.000000000000000000e+00 2.000000000000000000e+00 1.000000000000000000e+00 1.000000000000000000e+00 1.000000000000000000e+00 0.000000000000000000e+00 0.000000000000000000e+00 0.000000000000000000e+00 0.000000000000000000e+00 1.000000000000000000e+00 0.000000000000000000e+00 2.000000000000000000e+00 1.000000000000000000e+00 0.000000000000000000e+00 1.000000000000000000e+00 0.000000000000000000e+00 2.000000000000000000e+00 0.000000000000000000e+00 2.000000000000000000e+00 1.000000000000000000e+00 0.000000000000000000e+00 1.000000000000000000e+00 1.000000000000000000e+00 0.000000000000000000e+00 0.000000000000000000e+00 1.000000000000000000e+00 0.000000000000000000e+00 0.000000000000000000e+00 1.000000000000000000e+00 2.000000000000000000e+00 0.000000000000000000e+00 2.000000000000000000e+00 2.000000000000000000e+00 2.000000000000000000e+00 2.000000000000000000e+00 3.000000000000000000e+00 0.000000000000000000e+00 1.000000000000000000e+00 0.000000000000000000e+00 0.000000000000000000e+00 1.000000000000000000e+00 0.000000000000000000e+00 4.000000000000000000e+00 2.000000000000000000e+00 3.000000000000000000e+00 1.000000000000000000e+00 0.000000000000000000e+00 0.000000000000000000e+00 2.000000000000000000e+00 0.000000000000000000e+00 1.000000000000000000e+00 0.000000000000000000e+00 3.000000000000000000e+00 0.000000000000000000e+00 1.000000000000000000e+00 2.000000000000000000e+00 2.000000000000000000e+00 1.000000000000000000e+00 3.000000000000000000e+00 3.000000000000000000e+00 2.000000000000000000e+00 0.000000000000000000e+00 1.000000000000000000e+00 1.000000000000000000e+00 1.000000000000000000e+00 2.000000000000000000e+00 0.000000000000000000e+00 1.000000000000000000e+00 0.000000000000000000e+00 0.000000000000000000e+00 0.000000000000000000e+00 1.000000000000000000e+00 3.000000000000000000e+00 1.000000000000000000e+00 1.000000000000000000e+00 0.000000000000000000e+00 0.000000000000000000e+00 0.000000000000000000e+00 1.000000000000000000e+00 1.000000000000000000e+00 0.000000000000000000e+00 0.000000000000000000e+00 0.000000000000000000e+00 1.000000000000000000e+00 0.000000000000000000e+00 1.000000000000000000e+00 0.000000000000000000e+00 0.000000000000000000e+00 0.000000000000000000e+00 0.000000000000000000e+00 1.000000000000000000e+00 0.000000000000000000e+00 1.000000000000000000e+00 1.000000000000000000e+00 0.000000000000000000e+00 1.000000000000000000e+00 0.000000000000000000e+00 0.000000000000000000e+00 0.000000000000000000e+00 3.000000000000000000e+00 1.000000000000000000e+00 2.000000000000000000e+00 1.000000000000000000e+00 1.000000000000000000e+00 0.000000000000000000e+00 1.000000000000000000e+00 0.000000000000000000e+00 1.000000000000000000e+00 1.000000000000000000e+00 0.000000000000000000e+00 1.000000000000000000e+00 0.000000000000000000e+00 0.000000000000000000e+00 1.000000000000000000e+00 3.000000000000000000e+00 0.000000000000000000e+00 1.000000000000000000e+00 0.000000000000000000e+00 3.000000000000000000e+00 3.000000000000000000e+00 1.000000000000000000e+00 0.000000000000000000e+00 0.000000000000000000e+00 0.000000000000000000e+00 0.000000000000000000e+00 0.000000000000000000e+00 0.000000000000000000e+00 0.000000000000000000e+00 0.000000000000000000e+00 0.000000000000000000e+00 0.000000000000000000e+00 0.000000000000000000e+00 0.000000000000000000e+00 0.000000000000000000e+00 0.000000000000000000e+00 0.000000000000000000e+00 0.000000000000000000e+00 0.000000000000000000e+00 0.000000000000000000e+00 0.000000000000000000e+00 0.000000000000000000e+00 0.000000000000000000e+00 0.000000000000000000e+00 0.000000000000000000e+00 0.000000000000000000e+00 0.000000000000000000e+00 0.000000000000000000e+00 0.000000000000000000e+00 0.000000000000000000e+00 0.000000000000000000e+00 0.000000000000000000e+00 0.000000000000000000e+00 0.000000000000000000e+00 0.000000000000000000e+00 0.000000000000000000e+00 0.000000000000000000e+00 0.000000000000000000e+00 0.000000000000000000e+00 0.000000000000000000e+00 0.000000000000000000e+00 0.000000000000000000e+00 0.000000000000000000e+00 0.000000000000000000e+00 0.000000000000000000e+00 0.000000000000000000e+00 0.000000000000000000e+00 0.000000000000000000e+00 0.000000000000000000e+00 0.000000000000000000e+00 0.000000000000000000e+00 0.000000000000000000e+00 0.000000000000000000e+00 0.000000000000000000e+00 0.000000000000000000e+00 0.000000000000000000e+00 0.000000000000000000e+00 0.000000000000000000e+00 0.000000000000000000e+00 0.000000000000000000e+00 0.000000000000000000e+00 0.000000000000000000e+00 0.000000000000000000e+00 0.000000000000000000e+00 0.000000000000000000e+00 0.000000000000000000e+00 0.000000000000000000e+00 0.000000000000000000e+00 0.000000000000000000e+00 0.000000000000000000e+00 0.000000000000000000e+00 0.000000000000000000e+00 0.000000000000000000e+00 0.000000000000000000e+00 0.000000000000000000e+00 0.000000000000000000e+00 0.000000000000000000e+00 0.000000000000000000e+00 0.000000000000000000e+00 0.000000000000000000e+00 0.000000000000000000e+00 0.000000000000000000e+00 0.000000000000000000e+00 0.000000000000000000e+00 0.000000000000000000e+00 0.000000000000000000e+00 0.000000000000000000e+00 0.000000000000000000e+00 0.000000000000000000e+00 0.000000000000000000e+00 0.000000000000000000e+00 0.000000000000000000e+00 0.000000000000000000e+00 0.000000000000000000e+00 0.000000000000000000e+00 0.000000000000000000e+00 0.000000000000000000e+00 0.000000000000000000e+00 0.000000000000000000e+00 0.000000000000000000e+00 0.000000000000000000e+00 0.000000000000000000e+00 0.000000000000000000e+00 0.000000000000000000e+00 0.000000000000000000e+00 0.000000000000000000e+00 0.000000000000000000e+00 0.000000000000000000e+00 0.000000000000000000e+00 0.000000000000000000e+00 0.000000000000000000e+00 0.000000000000000000e+00 0.000000000000000000e+00 0.000000000000000000e+00 0.000000000000000000e+00 0.000000000000000000e+00 0.000000000000000000e+00 0.000000000000000000e+00 0.000000000000000000e+00 0.000000000000000000e+00 0.000000000000000000e+00 0.000000000000000000e+00 0.000000000000000000e+00 0.000000000000000000e+00 0.000000000000000000e+00 0.000000000000000000e+00 0.000000000000000000e+00 0.000000000000000000e+00 0.000000000000000000e+00 0.000000000000000000e+00 0.000000000000000000e+00 0.000000000000000000e+00 0.000000000000000000e+00 0.000000000000000000e+00 0.000000000000000000e+00 0.000000000000000000e+00 0.000000000000000000e+00 0.000000000000000000e+00 0.000000000000000000e+00 0.000000000000000000e+00 0.000000000000000000e+00 0.000000000000000000e+00 0.000000000000000000e+00 0.000000000000000000e+00 0.000000000000000000e+00 0.000000000000000000e+00 0.000000000000000000e+00 0.000000000000000000e+00 0.000000000000000000e+00 0.000000000000000000e+00 0.000000000000000000e+00 0.000000000000000000e+00 0.000000000000000000e+00 0.000000000000000000e+00 0.000000000000000000e+00 0.000000000000000000e+00 0.000000000000000000e+00 0.000000000000000000e+00 0.000000000000000000e+00 0.000000000000000000e+00 0.000000000000000000e+00 0.000000000000000000e+00 0.000000000000000000e+00 0.000000000000000000e+00 0.000000000000000000e+00 0.000000000000000000e+00 0.000000000000000000e+00 0.000000000000000000e+00 0.000000000000000000e+00 0.000000000000000000e+00 0.000000000000000000e+00 0.000000000000000000e+00 0.000000000000000000e+00 0.000000000000000000e+00 0.000000000000000000e+00 0.000000000000000000e+00 0.000000000000000000e+00 0.000000000000000000e+00 0.000000000000000000e+00 0.000000000000000000e+00 0.000000000000000000e+00 0.000000000000000000e+00 0.000000000000000000e+00 0.000000000000000000e+00 0.000000000000000000e+00 0.000000000000000000e+00 0.000000000000000000e+00 0.000000000000000000e+00 0.000000000000000000e+00 0.000000000000000000e+00 0.000000000000000000e+00 0.000000000000000000e+00 0.000000000000000000e+00 0.000000000000000000e+00 0.000000000000000000e+00 0.000000000000000000e+00 0.000000000000000000e+00 0.000000000000000000e+00 0.000000000000000000e+00 0.000000000000000000e+00 0.000000000000000000e+00 0.000000000000000000e+00 0.000000000000000000e+00 0.000000000000000000e+00 0.000000000000000000e+00 0.000000000000000000e+00 0.000000000000000000e+00 0.000000000000000000e+00 0.000000000000000000e+00 0.000000000000000000e+00 0.000000000000000000e+00 0.000000000000000000e+00 0.000000000000000000e+00 0.000000000000000000e+00 0.000000000000000000e+00 0.000000000000000000e+00 0.000000000000000000e+00 0.000000000000000000e+00 0.000000000000000000e+00 0.000000000000000000e+00 0.000000000000000000e+00 0.000000000000000000e+00 0.000000000000000000e+00 0.000000000000000000e+00 0.000000000000000000e+00 0.000000000000000000e+00 0.000000000000000000e+00 0.000000000000000000e+00 0.000000000000000000e+00 0.000000000000000000e+00 0.000000000000000000e+00 0.000000000000000000e+00 0.000000000000000000e+00 0.000000000000000000e+00 0.000000000000000000e+00 0.000000000000000000e+00 0.000000000000000000e+00 0.000000000000000000e+00 0.000000000000000000e+00 0.000000000000000000e+00 0.000000000000000000e+00 0.000000000000000000e+00 0.000000000000000000e+00 0.000000000000000000e+00 0.000000000000000000e+00 0.000000000000000000e+00 0.000000000000000000e+00 0.000000000000000000e+00 0.000000000000000000e+00 0.000000000000000000e+00 0.000000000000000000e+00 0.000000000000000000e+00 0.000000000000000000e+00 0.000000000000000000e+00 0.000000000000000000e+00 0.000000000000000000e+00 0.000000000000000000e+00 0.000000000000000000e+00 0.000000000000000000e+00 0.000000000000000000e+00 0.000000000000000000e+00 0.000000000000000000e+00 0.000000000000000000e+00 0.000000000000000000e+00 0.000000000000000000e+00 0.000000000000000000e+00 0.000000000000000000e+00 0.000000000000000000e+00 0.000000000000000000e+00 0.000000000000000000e+00 0.000000000000000000e+00 0.000000000000000000e+00 0.000000000000000000e+00 0.000000000000000000e+00 0.000000000000000000e+00 0.000000000000000000e+00 0.000000000000000000e+00 0.000000000000000000e+00 0.000000000000000000e+00 0.000000000000000000e+00 0.000000000000000000e+00 0.000000000000000000e+00 0.000000000000000000e+00 0.000000000000000000e+00 0.000000000000000000e+00 0.000000000000000000e+00 0.000000000000000000e+00 0.000000000000000000e+00 0.000000000000000000e+00 0.000000000000000000e+00 0.000000000000000000e+00 0.000000000000000000e+00 0.000000000000000000e+00 0.000000000000000000e+00 0.000000000000000000e+00 0.000000000000000000e+00 0.000000000000000000e+00 0.000000000000000000e+00 0.000000000000000000e+00 0.000000000000000000e+00 0.000000000000000000e+00 0.000000000000000000e+00 0.000000000000000000e+00 0.000000000000000000e+00 0.000000000000000000e+00 0.000000000000000000e+00 0.000000000000000000e+00 0.000000000000000000e+00 0.000000000000000000e+00 0.000000000000000000e+00 0.000000000000000000e+00 0.000000000000000000e+00 0.000000000000000000e+00 0.000000000000000000e+00 0.000000000000000000e+00 0.000000000000000000e+00 0.000000000000000000e+00 0.000000000000000000e+00 0.000000000000000000e+00 0.000000000000000000e+00 0.000000000000000000e+00 0.000000000000000000e+00 0.000000000000000000e+00 0.000000000000000000e+00 0.000000000000000000e+00 0.000000000000000000e+00 0.000000000000000000e+00 0.000000000000000000e+00 0.000000000000000000e+00 0.000000000000000000e+00 0.000000000000000000e+00 0.000000000000000000e+00 0.000000000000000000e+00 0.000000000000000000e+00 0.000000000000000000e+00 0.000000000000000000e+00 0.000000000000000000e+00 0.000000000000000000e+00 0.000000000000000000e+00 0.000000000000000000e+00 0.000000000000000000e+00 0.000000000000000000e+00 0.000000000000000000e+00 0.000000000000000000e+00 0.000000000000000000e+00 0.000000000000000000e+00 0.000000000000000000e+00 0.000000000000000000e+00 0.000000000000000000e+00 0.000000000000000000e+00 0.000000000000000000e+00 0.000000000000000000e+00 0.000000000000000000e+00 0.000000000000000000e+00 0.000000000000000000e+00 0.000000000000000000e+00 0.000000000000000000e+00 0.000000000000000000e+00 0.000000000000000000e+00 0.000000000000000000e+00 0.000000000000000000e+00 0.000000000000000000e+00 0.000000000000000000e+00 0.000000000000000000e+00 0.000000000000000000e+00 0.000000000000000000e+00 0.000000000000000000e+00 0.000000000000000000e+00 0.000000000000000000e+00 0.000000000000000000e+00 0.000000000000000000e+00 0.000000000000000000e+00 0.000000000000000000e+00 0.000000000000000000e+00 0.000000000000000000e+00 0.000000000000000000e+00 0.000000000000000000e+00 0.000000000000000000e+00 0.000000000000000000e+00 0.000000000000000000e+00 0.000000000000000000e+00 0.000000000000000000e+00 0.000000000000000000e+00 0.000000000000000000e+00 0.000000000000000000e+00 0.000000000000000000e+00 0.000000000000000000e+00 0.000000000000000000e+00 0.000000000000000000e+00 0.000000000000000000e+00 0.000000000000000000e+00 0.000000000000000000e+00 0.000000000000000000e+00 0.000000000000000000e+00 0.000000000000000000e+00 0.000000000000000000e+00 0.000000000000000000e+00 0.000000000000000000e+00 0.000000000000000000e+00 0.000000000000000000e+00 0.000000000000000000e+00 0.000000000000000000e+00 0.000000000000000000e+00 0.000000000000000000e+00 0.000000000000000000e+00 0.000000000000000000e+00 0.000000000000000000e+00 0.000000000000000000e+00 0.000000000000000000e+00 0.000000000000000000e+00 0.000000000000000000e+00 0.000000000000000000e+00 0.000000000000000000e+00 0.000000000000000000e+00 0.000000000000000000e+00 0.000000000000000000e+00 0.000000000000000000e+00 0.000000000000000000e+00 0.000000000000000000e+00 0.000000000000000000e+00 0.000000000000000000e+00 0.000000000000000000e+00 0.000000000000000000e+00 0.000000000000000000e+00 0.000000000000000000e+00 0.000000000000000000e+00 0.000000000000000000e+00 0.000000000000000000e+00 0.000000000000000000e+00 0.000000000000000000e+00 0.000000000000000000e+00 0.000000000000000000e+00 0.000000000000000000e+00 0.000000000000000000e+00 0.000000000000000000e+00 0.000000000000000000e+00 0.000000000000000000e+00 0.000000000000000000e+00 0.000000000000000000e+00 0.000000000000000000e+00 0.000000000000000000e+00 0.000000000000000000e+00 0.000000000000000000e+00 0.000000000000000000e+00 0.000000000000000000e+00 0.000000000000000000e+00 0.000000000000000000e+00 0.000000000000000000e+00 0.000000000000000000e+00 0.000000000000000000e+00 0.000000000000000000e+00 0.000000000000000000e+00 0.000000000000000000e+00 0.000000000000000000e+00 0.000000000000000000e+00 0.000000000000000000e+00 0.000000000000000000e+00 0.000000000000000000e+00 0.000000000000000000e+00 0.000000000000000000e+00 0.000000000000000000e+00 0.000000000000000000e+00 0.000000000000000000e+00 0.000000000000000000e+00 0.000000000000000000e+00 0.000000000000000000e+00 0.000000000000000000e+00 0.000000000000000000e+00 0.000000000000000000e+00 0.000000000000000000e+00 0.000000000000000000e+00 0.000000000000000000e+00 0.000000000000000000e+00 0.000000000000000000e+00 0.000000000000000000e+00 0.000000000000000000e+00 0.000000000000000000e+00 0.000000000000000000e+00 0.000000000000000000e+00 0.000000000000000000e+00 0.000000000000000000e+00 0.000000000000000000e+00 0.000000000000000000e+00 0.000000000000000000e+00 0.000000000000000000e+00 0.000000000000000000e+00 0.000000000000000000e+00 0.000000000000000000e+00 0.000000000000000000e+00 0.000000000000000000e+00 0.000000000000000000e+00 0.000000000000000000e+00 0.000000000000000000e+00 0.000000000000000000e+00 0.000000000000000000e+00 0.000000000000000000e+00 0.000000000000000000e+00 0.000000000000000000e+00 0.000000000000000000e+00 0.000000000000000000e+00 0.000000000000000000e+00 0.000000000000000000e+00 0.000000000000000000e+00 0.000000000000000000e+00 0.000000000000000000e+00 0.000000000000000000e+00 0.000000000000000000e+00 0.000000000000000000e+00 0.000000000000000000e+00 0.000000000000000000e+00 0.000000000000000000e+00 0.000000000000000000e+00 0.000000000000000000e+00 0.000000000000000000e+00 0.000000000000000000e+00 0.000000000000000000e+00 0.000000000000000000e+00 0.000000000000000000e+00 0.000000000000000000e+00 0.000000000000000000e+00 0.000000000000000000e+00 0.000000000000000000e+00 0.000000000000000000e+00 0.000000000000000000e+00 0.000000000000000000e+00 0.000000000000000000e+00 0.000000000000000000e+00 0.000000000000000000e+00 0.000000000000000000e+00 0.000000000000000000e+00 0.000000000000000000e+00 0.000000000000000000e+00 0.000000000000000000e+00 0.000000000000000000e+00 0.000000000000000000e+00 0.000000000000000000e+00 0.000000000000000000e+00 0.000000000000000000e+00 0.000000000000000000e+00 0.000000000000000000e+00 0.000000000000000000e+00 0.000000000000000000e+00 0.000000000000000000e+00 0.000000000000000000e+00 0.000000000000000000e+00 0.000000000000000000e+00 0.000000000000000000e+00 0.000000000000000000e+00 0.000000000000000000e+00 0.000000000000000000e+00 0.000000000000000000e+00 0.000000000000000000e+00 0.000000000000000000e+00 0.000000000000000000e+00 0.000000000000000000e+00 0.000000000000000000e+00 0.000000000000000000e+00 0.000000000000000000e+00 0.000000000000000000e+00 0.000000000000000000e+00 0.000000000000000000e+00 0.000000000000000000e+00 0.000000000000000000e+00 0.000000000000000000e+00 0.000000000000000000e+00 0.000000000000000000e+00 0.000000000000000000e+00 0.000000000000000000e+00 0.000000000000000000e+00 0.000000000000000000e+00 0.000000000000000000e+00 0.000000000000000000e+00 0.000000000000000000e+00 0.000000000000000000e+00 0.000000000000000000e+00 0.000000000000000000e+00 0.000000000000000000e+00 0.000000000000000000e+00 0.000000000000000000e+00 0.000000000000000000e+00 0.000000000000000000e+00 0.000000000000000000e+00 0.000000000000000000e+00 0.000000000000000000e+00 0.000000000000000000e+00 0.000000000000000000e+00 0.000000000000000000e+00 0.000000000000000000e+00 0.000000000000000000e+00 0.000000000000000000e+00 0.000000000000000000e+00 0.000000000000000000e+00 0.000000000000000000e+00 0.000000000000000000e+00 0.000000000000000000e+00 0.000000000000000000e+00 0.000000000000000000e+00 0.000000000000000000e+00 0.000000000000000000e+00 0.000000000000000000e+00 0.000000000000000000e+00 0.000000000000000000e+00 0.000000000000000000e+00 0.000000000000000000e+00 0.000000000000000000e+00 0.000000000000000000e+00 0.000000000000000000e+00 0.000000000000000000e+00 0.000000000000000000e+00 0.000000000000000000e+00 0.000000000000000000e+00 0.000000000000000000e+00 0.000000000000000000e+00 0.000000000000000000e+00 0.000000000000000000e+00 0.000000000000000000e+00 0.000000000000000000e+00 0.000000000000000000e+00 0.000000000000000000e+00 0.000000000000000000e+00 0.000000000000000000e+00 0.000000000000000000e+00 0.000000000000000000e+00 0.000000000000000000e+00 0.000000000000000000e+00 0.000000000000000000e+00 0.000000000000000000e+00 0.000000000000000000e+00 0.000000000000000000e+00 0.000000000000000000e+00 0.000000000000000000e+00 0.000000000000000000e+00 0.000000000000000000e+00 0.000000000000000000e+00 0.000000000000000000e+00 0.000000000000000000e+00 0.000000000000000000e+00 0.000000000000000000e+00 0.000000000000000000e+00 0.000000000000000000e+00 0.000000000000000000e+00 0.000000000000000000e+00 0.000000000000000000e+00 0.000000000000000000e+00 0.000000000000000000e+00 0.000000000000000000e+00 0.000000000000000000e+00 0.000000000000000000e+00 0.000000000000000000e+00 0.000000000000000000e+00 0.000000000000000000e+00 0.000000000000000000e+00 0.000000000000000000e+00 0.000000000000000000e+00 0.000000000000000000e+00 0.000000000000000000e+00 0.000000000000000000e+00 0.000000000000000000e+00 0.000000000000000000e+00 0.000000000000000000e+00 0.000000000000000000e+00 0.000000000000000000e+00 0.000000000000000000e+00 0.000000000000000000e+00 0.000000000000000000e+00 0.000000000000000000e+00 0.000000000000000000e+00 0.000000000000000000e+00 0.000000000000000000e+00 0.000000000000000000e+00 0.000000000000000000e+00 0.000000000000000000e+00 0.000000000000000000e+00 0.000000000000000000e+00 0.000000000000000000e+00 0.000000000000000000e+00 0.000000000000000000e+00 0.000000000000000000e+00 0.000000000000000000e+00 0.000000000000000000e+00 0.000000000000000000e+00 0.000000000000000000e+00 0.000000000000000000e+00 0.000000000000000000e+00 0.000000000000000000e+00 0.000000000000000000e+00 0.000000000000000000e+00 0.000000000000000000e+00 0.000000000000000000e+00 0.000000000000000000e+00 0.000000000000000000e+00 0.000000000000000000e+00 0.000000000000000000e+00 0.000000000000000000e+00 0.000000000000000000e+00 0.000000000000000000e+00 0.000000000000000000e+00 0.000000000000000000e+00 0.000000000000000000e+00 0.000000000000000000e+00 0.000000000000000000e+00 0.000000000000000000e+00 0.000000000000000000e+00 0.000000000000000000e+00 0.000000000000000000e+00 0.000000000000000000e+00 0.000000000000000000e+00 0.000000000000000000e+00 0.000000000000000000e+00 0.000000000000000000e+00 0.000000000000000000e+00 0.000000000000000000e+00 0.000000000000000000e+00 0.000000000000000000e+00 0.000000000000000000e+00 0.000000000000000000e+00 0.000000000000000000e+00 0.000000000000000000e+00 0.000000000000000000e+00 0.000000000000000000e+00 0.000000000000000000e+00 0.000000000000000000e+00 0.000000000000000000e+00 0.000000000000000000e+00 0.000000000000000000e+00 0.000000000000000000e+00 0.000000000000000000e+00 0.000000000000000000e+00 0.000000000000000000e+00 0.000000000000000000e+00 0.000000000000000000e+00 0.000000000000000000e+00 0.000000000000000000e+00 0.000000000000000000e+00 0.000000000000000000e+00 0.000000000000000000e+00 0.000000000000000000e+00 0.000000000000000000e+00 0.000000000000000000e+00 0.000000000000000000e+00 0.000000000000000000e+00 0.000000000000000000e+00 0.000000000000000000e+00 0.000000000000000000e+00 0.000000000000000000e+00 0.000000000000000000e+00 0.000000000000000000e+00 0.000000000000000000e+00 0.000000000000000000e+00 0.000000000000000000e+00 0.000000000000000000e+00 0.000000000000000000e+00 0.000000000000000000e+00 0.000000000000000000e+00 0.000000000000000000e+00 0.000000000000000000e+00 0.000000000000000000e+00 0.000000000000000000e+00 0.000000000000000000e+00 0.000000000000000000e+00 0.000000000000000000e+00 0.000000000000000000e+00 0.000000000000000000e+00 0.000000000000000000e+00 0.000000000000000000e+00 0.000000000000000000e+00 0.000000000000000000e+00 0.000000000000000000e+00 0.000000000000000000e+00 0.000000000000000000e+00 0.000000000000000000e+00 0.000000000000000000e+00 0.000000000000000000e+00 0.000000000000000000e+00 0.000000000000000000e+00 0.000000000000000000e+00 0.000000000000000000e+00 0.000000000000000000e+00 0.000000000000000000e+00 0.000000000000000000e+00 0.000000000000000000e+00 0.000000000000000000e+00 0.000000000000000000e+00 0.000000000000000000e+00 0.000000000000000000e+00 0.000000000000000000e+00 0.000000000000000000e+00 0.000000000000000000e+00 0.000000000000000000e+00 0.000000000000000000e+00 0.000000000000000000e+00 0.000000000000000000e+00 0.000000000000000000e+00 0.000000000000000000e+00 0.000000000000000000e+00 0.000000000000000000e+00 0.000000000000000000e+00 0.000000000000000000e+00 0.000000000000000000e+00 0.000000000000000000e+00 0.000000000000000000e+00 0.000000000000000000e+00 0.000000000000000000e+00 0.000000000000000000e+00 0.000000000000000000e+00 0.000000000000000000e+00 0.000000000000000000e+00 0.000000000000000000e+00 0.000000000000000000e+00 0.000000000000000000e+00 0.000000000000000000e+00 0.000000000000000000e+00 0.000000000000000000e+00 0.000000000000000000e+00 0.000000000000000000e+00 0.000000000000000000e+00 0.000000000000000000e+00 0.000000000000000000e+00 0.000000000000000000e+00 0.000000000000000000e+00 0.000000000000000000e+00 0.000000000000000000e+00 0.000000000000000000e+00 0.000000000000000000e+00 0.000000000000000000e+00 0.000000000000000000e+00 0.000000000000000000e+00 0.000000000000000000e+00 0.000000000000000000e+00 0.000000000000000000e+00 0.000000000000000000e+00 0.000000000000000000e+00 0.000000000000000000e+00 0.000000000000000000e+00 0.000000000000000000e+00 0.000000000000000000e+00 0.000000000000000000e+00 0.000000000000000000e+00 0.000000000000000000e+00 0.000000000000000000e+00 0.000000000000000000e+00 0.000000000000000000e+00 0.000000000000000000e+00 0.000000000000000000e+00 0.000000000000000000e+00 0.000000000000000000e+00 0.000000000000000000e+00 0.000000000000000000e+00 0.000000000000000000e+00 0.000000000000000000e+00 0.000000000000000000e+00 0.000000000000000000e+00 0.000000000000000000e+00 0.000000000000000000e+00 0.000000000000000000e+00 0.000000000000000000e+00 0.000000000000000000e+00 0.000000000000000000e+00 0.000000000000000000e+00 0.000000000000000000e+00 0.000000000000000000e+00 0.000000000000000000e+00 0.000000000000000000e+00 0.000000000000000000e+00 0.000000000000000000e+00 0.000000000000000000e+00 0.000000000000000000e+00 0.000000000000000000e+00 0.000000000000000000e+00 0.000000000000000000e+00 0.000000000000000000e+00 0.000000000000000000e+00 0.000000000000000000e+00 0.000000000000000000e+00 0.000000000000000000e+00 0.000000000000000000e+00 0.000000000000000000e+00 0.000000000000000000e+00 0.000000000000000000e+00 0.000000000000000000e+00 0.000000000000000000e+00 0.000000000000000000e+00 0.000000000000000000e+00 0.000000000000000000e+00 0.000000000000000000e+00 0.000000000000000000e+00 0.000000000000000000e+00 0.000000000000000000e+00 0.000000000000000000e+00 0.000000000000000000e+00 0.000000000000000000e+00 0.000000000000000000e+00 0.000000000000000000e+00 0.000000000000000000e+00 0.000000000000000000e+00 0.000000000000000000e+00 0.000000000000000000e+00 0.000000000000000000e+00 0.000000000000000000e+00 0.000000000000000000e+00 0.000000000000000000e+00 0.000000000000000000e+00 0.000000000000000000e+00 0.000000000000000000e+00 0.000000000000000000e+00 0.000000000000000000e+00 0.000000000000000000e+00 0.000000000000000000e+00 0.000000000000000000e+00 0.000000000000000000e+00 0.000000000000000000e+00 0.000000000000000000e+00 0.000000000000000000e+00 0.000000000000000000e+00 0.000000000000000000e+00 0.000000000000000000e+00 0.000000000000000000e+00 0.000000000000000000e+00 0.000000000000000000e+00 0.000000000000000000e+00 0.000000000000000000e+00 0.000000000000000000e+00 0.000000000000000000e+00 0.000000000000000000e+00 0.000000000000000000e+00 0.000000000000000000e+00 0.000000000000000000e+00 0.000000000000000000e+00 0.000000000000000000e+00 0.000000000000000000e+00 0.000000000000000000e+00 0.000000000000000000e+00 0.000000000000000000e+00 0.000000000000000000e+00 0.000000000000000000e+00 0.000000000000000000e+00 0.000000000000000000e+00 0.000000000000000000e+00 0.000000000000000000e+00 0.000000000000000000e+00 0.000000000000000000e+00 0.000000000000000000e+00 0.000000000000000000e+00 0.000000000000000000e+00 0.000000000000000000e+00 0.000000000000000000e+00 0.000000000000000000e+00 0.000000000000000000e+00 0.000000000000000000e+00 0.000000000000000000e+00 0.000000000000000000e+00 0.000000000000000000e+00 0.000000000000000000e+00 0.000000000000000000e+00 0.000000000000000000e+00 0.000000000000000000e+00 0.000000000000000000e+00 0.000000000000000000e+00 0.000000000000000000e+00 0.000000000000000000e+00 0.000000000000000000e+00 0.000000000000000000e+00 0.000000000000000000e+00 0.000000000000000000e+00 0.000000000000000000e+00 0.000000000000000000e+00 0.000000000000000000e+00 0.000000000000000000e+00 0.000000000000000000e+00 0.000000000000000000e+00 0.000000000000000000e+00 0.000000000000000000e+00 0.000000000000000000e+00 0.000000000000000000e+00 0.000000000000000000e+00 0.000000000000000000e+00 0.000000000000000000e+00 0.000000000000000000e+00 0.000000000000000000e+00 0.000000000000000000e+00 0.000000000000000000e+00 0.000000000000000000e+00 0.000000000000000000e+00 0.000000000000000000e+00 0.000000000000000000e+00 0.000000000000000000e+00 0.000000000000000000e+00 0.000000000000000000e+00 0.000000000000000000e+00 0.000000000000000000e+00 0.000000000000000000e+00 0.000000000000000000e+00 0.000000000000000000e+00 0.000000000000000000e+00 0.000000000000000000e+00 0.000000000000000000e+00 0.000000000000000000e+00 0.000000000000000000e+00 0.000000000000000000e+00 0.000000000000000000e+00 0.000000000000000000e+00 0.000000000000000000e+00 0.000000000000000000e+00 0.000000000000000000e+00 0.000000000000000000e+00 0.000000000000000000e+00 0.000000000000000000e+00 0.000000000000000000e+00 0.000000000000000000e+00 0.000000000000000000e+00 0.000000000000000000e+00 0.000000000000000000e+00 0.000000000000000000e+00 0.000000000000000000e+00 0.000000000000000000e+00 0.000000000000000000e+00 0.000000000000000000e+00 0.000000000000000000e+00 0.000000000000000000e+00 0.000000000000000000e+00 0.000000000000000000e+00 0.000000000000000000e+00 0.000000000000000000e+00 0.000000000000000000e+00 0.000000000000000000e+00 0.000000000000000000e+00 0.000000000000000000e+00 0.000000000000000000e+00 0.000000000000000000e+00 0.000000000000000000e+00 0.000000000000000000e+00 0.000000000000000000e+00 0.000000000000000000e+00 0.000000000000000000e+00 0.000000000000000000e+00 0.000000000000000000e+00 0.000000000000000000e+00 0.000000000000000000e+00 0.000000000000000000e+00 0.000000000000000000e+00 0.000000000000000000e+00 0.000000000000000000e+00 0.000000000000000000e+00 0.000000000000000000e+00 0.000000000000000000e+00 0.000000000000000000e+00 0.000000000000000000e+00 0.000000000000000000e+00 0.000000000000000000e+00 0.000000000000000000e+00 0.000000000000000000e+00 0.000000000000000000e+00 0.000000000000000000e+00 0.000000000000000000e+00 0.000000000000000000e+00 0.000000000000000000e+00 0.000000000000000000e+00 0.000000000000000000e+00 0.000000000000000000e+00 0.000000000000000000e+00 0.000000000000000000e+00 0.000000000000000000e+00 0.000000000000000000e+00 0.000000000000000000e+00 0.000000000000000000e+00 0.000000000000000000e+00 0.000000000000000000e+00 0.000000000000000000e+00 0.000000000000000000e+00 0.000000000000000000e+00 0.000000000000000000e+00 0.000000000000000000e+00 0.000000000000000000e+00 0.000000000000000000e+00 0.000000000000000000e+00 0.000000000000000000e+00 0.000000000000000000e+00 0.000000000000000000e+00 0.000000000000000000e+00 0.000000000000000000e+00 0.000000000000000000e+00 0.000000000000000000e+00 0.000000000000000000e+00 0.000000000000000000e+00 0.000000000000000000e+00 0.000000000000000000e+00 0.000000000000000000e+00 0.000000000000000000e+00 0.000000000000000000e+00 0.000000000000000000e+00 0.000000000000000000e+00 0.000000000000000000e+00 0.000000000000000000e+00 0.000000000000000000e+00 0.000000000000000000e+00 0.000000000000000000e+00 0.000000000000000000e+00 0.000000000000000000e+00 0.000000000000000000e+00 0.000000000000000000e+00 0.000000000000000000e+00 0.000000000000000000e+00 0.000000000000000000e+00 0.000000000000000000e+00 0.000000000000000000e+00 0.000000000000000000e+00 0.000000000000000000e+00 0.000000000000000000e+00 0.000000000000000000e+00 0.000000000000000000e+00 0.000000000000000000e+00 0.000000000000000000e+00 0.000000000000000000e+00 0.000000000000000000e+00 0.000000000000000000e+00 0.000000000000000000e+00 0.000000000000000000e+00 0.000000000000000000e+00 0.000000000000000000e+00 0.000000000000000000e+00 0.000000000000000000e+00 0.000000000000000000e+00 0.000000000000000000e+00 0.000000000000000000e+00 0.000000000000000000e+00 0.000000000000000000e+00 0.000000000000000000e+00 0.000000000000000000e+00 0.000000000000000000e+00 0.000000000000000000e+00 0.000000000000000000e+00 0.000000000000000000e+00 0.000000000000000000e+00 0.000000000000000000e+00 0.000000000000000000e+00 0.000000000000000000e+00 0.000000000000000000e+00 0.000000000000000000e+00 0.000000000000000000e+00 0.000000000000000000e+00 0.000000000000000000e+00 0.000000000000000000e+00 0.000000000000000000e+00 0.000000000000000000e+00 0.000000000000000000e+00 0.000000000000000000e+00 0.000000000000000000e+00 0.000000000000000000e+00 0.000000000000000000e+00 0.000000000000000000e+00 0.000000000000000000e+00 0.000000000000000000e+00 0.000000000000000000e+00 0.000000000000000000e+00 0.000000000000000000e+00 0.000000000000000000e+00 0.000000000000000000e+00 0.000000000000000000e+00 0.000000000000000000e+00 0.000000000000000000e+00 0.000000000000000000e+00 0.000000000000000000e+00 0.000000000000000000e+00 0.000000000000000000e+00 0.000000000000000000e+00 0.000000000000000000e+00 0.000000000000000000e+00 0.000000000000000000e+00 0.000000000000000000e+00 0.000000000000000000e+00 0.000000000000000000e+00 0.000000000000000000e+00 0.000000000000000000e+00 0.000000000000000000e+00 0.000000000000000000e+00 0.000000000000000000e+00 0.000000000000000000e+00 0.000000000000000000e+00 0.000000000000000000e+00 0.000000000000000000e+00 0.000000000000000000e+00 0.000000000000000000e+00 0.000000000000000000e+00 0.000000000000000000e+00 0.000000000000000000e+00 0.000000000000000000e+00 0.000000000000000000e+00 0.000000000000000000e+00 0.000000000000000000e+00 0.000000000000000000e+00 0.000000000000000000e+00 0.000000000000000000e+00 0.000000000000000000e+00 0.000000000000000000e+00 0.000000000000000000e+00 0.000000000000000000e+00 0.000000000000000000e+00 0.000000000000000000e+00 0.000000000000000000e+00 0.000000000000000000e+00 0.000000000000000000e+00 0.000000000000000000e+00 0.000000000000000000e+00 0.000000000000000000e+00 0.000000000000000000e+00 0.000000000000000000e+00 0.000000000000000000e+00 0.000000000000000000e+00 0.000000000000000000e+00 0.000000000000000000e+00 0.000000000000000000e+00 0.000000000000000000e+00 0.000000000000000000e+00 0.000000000000000000e+00 0.000000000000000000e+00 0.000000000000000000e+00 0.000000000000000000e+00 0.000000000000000000e+00 0.000000000000000000e+00 0.000000000000000000e+00 0.000000000000000000e+00 0.000000000000000000e+00 0.000000000000000000e+00 0.000000000000000000e+00 0.000000000000000000e+00 0.000000000000000000e+00 0.000000000000000000e+00 0.000000000000000000e+00 0.000000000000000000e+00 0.000000000000000000e+00 0.000000000000000000e+00 0.000000000000000000e+00 0.000000000000000000e+00 0.000000000000000000e+00 0.000000000000000000e+00 0.000000000000000000e+00 0.000000000000000000e+00 0.000000000000000000e+00 0.000000000000000000e+00 0.000000000000000000e+00 0.000000000000000000e+00 0.000000000000000000e+00 0.000000000000000000e+00 0.000000000000000000e+00 0.000000000000000000e+00 0.000000000000000000e+00 0.000000000000000000e+00 0.000000000000000000e+00 0.000000000000000000e+00 0.000000000000000000e+00 0.000000000000000000e+00 0.000000000000000000e+00 0.000000000000000000e+00 0.000000000000000000e+00 0.000000000000000000e+00 0.000000000000000000e+00 0.000000000000000000e+00 0.000000000000000000e+00 0.000000000000000000e+00 0.000000000000000000e+00 0.000000000000000000e+00 0.000000000000000000e+00 0.000000000000000000e+00 0.000000000000000000e+00 0.000000000000000000e+00 0.000000000000000000e+00 0.000000000000000000e+00 0.000000000000000000e+00 0.000000000000000000e+00 0.000000000000000000e+00 0.000000000000000000e+00 0.000000000000000000e+00 0.000000000000000000e+00 0.000000000000000000e+00 0.000000000000000000e+00 0.000000000000000000e+00 0.000000000000000000e+00 0.000000000000000000e+00 0.000000000000000000e+00 0.000000000000000000e+00 0.000000000000000000e+00 0.000000000000000000e+00 0.000000000000000000e+00 0.000000000000000000e+00 0.000000000000000000e+00 0.000000000000000000e+00 0.000000000000000000e+00 0.000000000000000000e+00 0.000000000000000000e+00 0.000000000000000000e+00 0.000000000000000000e+00 0.000000000000000000e+00 0.000000000000000000e+00 0.000000000000000000e+00 0.000000000000000000e+00 0.000000000000000000e+00 0.000000000000000000e+00 0.000000000000000000e+00 0.000000000000000000e+00 0.000000000000000000e+00 0.000000000000000000e+00 0.000000000000000000e+00 0.000000000000000000e+00 0.000000000000000000e+00 0.000000000000000000e+00 0.000000000000000000e+00 0.000000000000000000e+00 0.000000000000000000e+00 0.000000000000000000e+00 0.000000000000000000e+00 0.000000000000000000e+00 0.000000000000000000e+00 0.000000000000000000e+00 0.000000000000000000e+00 0.000000000000000000e+00 0.000000000000000000e+00 0.000000000000000000e+00 0.000000000000000000e+00 0.000000000000000000e+00 0.000000000000000000e+00 0.000000000000000000e+00 0.000000000000000000e+00 0.000000000000000000e+00 0.000000000000000000e+00 0.000000000000000000e+00 0.000000000000000000e+00 0.000000000000000000e+00 0.000000000000000000e+00 0.000000000000000000e+00 0.000000000000000000e+00 0.000000000000000000e+00 0.000000000000000000e+00 0.000000000000000000e+00 0.000000000000000000e+00 0.000000000000000000e+00 0.000000000000000000e+00 0.000000000000000000e+00 0.000000000000000000e+00 0.000000000000000000e+00 0.000000000000000000e+00 0.000000000000000000e+00 0.000000000000000000e+00 0.000000000000000000e+00 0.000000000000000000e+00 0.000000000000000000e+00 0.000000000000000000e+00 0.000000000000000000e+00 0.000000000000000000e+00 0.000000000000000000e+00 0.000000000000000000e+00 0.000000000000000000e+00 0.000000000000000000e+00 0.000000000000000000e+00 0.000000000000000000e+00 0.000000000000000000e+00 0.000000000000000000e+00 0.000000000000000000e+00 0.000000000000000000e+00 0.000000000000000000e+00 0.000000000000000000e+00 0.000000000000000000e+00 0.000000000000000000e+00 0.000000000000000000e+00 0.000000000000000000e+00 0.000000000000000000e+00 0.000000000000000000e+00 0.000000000000000000e+00 0.000000000000000000e+00 0.000000000000000000e+00 0.000000000000000000e+00 0.000000000000000000e+00 0.000000000000000000e+00 0.000000000000000000e+00 0.000000000000000000e+00 0.000000000000000000e+00 0.000000000000000000e+00 0.000000000000000000e+00 0.000000000000000000e+00 0.000000000000000000e+00 0.000000000000000000e+00 0.000000000000000000e+00 0.000000000000000000e+00 0.000000000000000000e+00 0.000000000000000000e+00 0.000000000000000000e+00 0.000000000000000000e+00 0.000000000000000000e+00 0.000000000000000000e+00 0.000000000000000000e+00 0.000000000000000000e+00 0.000000000000000000e+00 0.000000000000000000e+00 0.000000000000000000e+00 0.000000000000000000e+00 0.000000000000000000e+00 0.000000000000000000e+00 0.000000000000000000e+00 0.000000000000000000e+00 0.000000000000000000e+00 0.000000000000000000e+00 0.000000000000000000e+00 0.000000000000000000e+00 0.000000000000000000e+00 0.000000000000000000e+00 0.000000000000000000e+00 0.000000000000000000e+00 0.000000000000000000e+00 0.000000000000000000e+00 0.000000000000000000e+00 0.000000000000000000e+00 0.000000000000000000e+00 0.000000000000000000e+00 0.000000000000000000e+00 0.000000000000000000e+00 0.000000000000000000e+00 0.000000000000000000e+00 0.000000000000000000e+00 0.000000000000000000e+00 0.000000000000000000e+00 0.000000000000000000e+00 0.000000000000000000e+00 0.000000000000000000e+00 0.000000000000000000e+00 0.000000000000000000e+00 0.000000000000000000e+00 0.000000000000000000e+00 0.000000000000000000e+00 0.000000000000000000e+00 0.000000000000000000e+00 0.000000000000000000e+00 0.000000000000000000e+00 0.000000000000000000e+00 0.000000000000000000e+00 0.000000000000000000e+00 0.000000000000000000e+00 0.000000000000000000e+00 0.000000000000000000e+00 0.000000000000000000e+00 0.000000000000000000e+00 0.000000000000000000e+00 0.000000000000000000e+00 0.000000000000000000e+00 0.000000000000000000e+00 0.000000000000000000e+00 0.000000000000000000e+00 0.000000000000000000e+00 0.000000000000000000e+00 0.000000000000000000e+00 0.000000000000000000e+00 0.000000000000000000e+00 0.000000000000000000e+00 0.000000000000000000e+00 0.000000000000000000e+00 0.000000000000000000e+00 0.000000000000000000e+00 0.000000000000000000e+00 0.000000000000000000e+00 0.000000000000000000e+00 0.000000000000000000e+00 0.000000000000000000e+00 0.000000000000000000e+00 0.000000000000000000e+00 0.000000000000000000e+00 0.000000000000000000e+00 0.000000000000000000e+00 0.000000000000000000e+00 0.000000000000000000e+00 0.000000000000000000e+00 0.000000000000000000e+00 0.000000000000000000e+00 0.000000000000000000e+00 0.000000000000000000e+00 0.000000000000000000e+00 0.000000000000000000e+00 0.000000000000000000e+00 0.000000000000000000e+00 0.000000000000000000e+00 0.000000000000000000e+00 0.000000000000000000e+00 0.000000000000000000e+00 0.000000000000000000e+00 0.000000000000000000e+00 0.000000000000000000e+00 0.000000000000000000e+00 0.000000000000000000e+00 0.000000000000000000e+00 0.000000000000000000e+00 0.000000000000000000e+00 0.000000000000000000e+00 0.000000000000000000e+00 0.000000000000000000e+00 0.000000000000000000e+00 0.000000000000000000e+00 0.000000000000000000e+00 0.000000000000000000e+00 0.000000000000000000e+00 0.000000000000000000e+00 0.000000000000000000e+00 0.000000000000000000e+00 0.000000000000000000e+00 0.000000000000000000e+00 0.000000000000000000e+00 0.000000000000000000e+00 0.000000000000000000e+00 0.000000000000000000e+00 0.000000000000000000e+00 0.000000000000000000e+00 0.000000000000000000e+00 0.000000000000000000e+00 0.000000000000000000e+00 0.000000000000000000e+00 0.000000000000000000e+00 0.000000000000000000e+00 0.000000000000000000e+00 0.000000000000000000e+00 0.000000000000000000e+00 0.000000000000000000e+00 0.000000000000000000e+00 0.000000000000000000e+00 0.000000000000000000e+00 0.000000000000000000e+00 0.000000000000000000e+00 0.000000000000000000e+00 0.000000000000000000e+00 0.000000000000000000e+00 0.000000000000000000e+00 0.000000000000000000e+00 0.000000000000000000e+00 0.000000000000000000e+00 0.000000000000000000e+00 0.000000000000000000e+00 0.000000000000000000e+00 0.000000000000000000e+00 0.000000000000000000e+00 0.000000000000000000e+00 0.000000000000000000e+00 0.000000000000000000e+00 0.000000000000000000e+00 0.000000000000000000e+00 0.000000000000000000e+00 0.000000000000000000e+00 0.000000000000000000e+00 0.000000000000000000e+00 0.000000000000000000e+00 0.000000000000000000e+00 0.000000000000000000e+00 0.000000000000000000e+00 0.000000000000000000e+00 0.000000000000000000e+00 0.000000000000000000e+00 0.000000000000000000e+00 0.000000000000000000e+00 0.000000000000000000e+00 0.000000000000000000e+00 0.000000000000000000e+00 0.000000000000000000e+00 0.000000000000000000e+00 0.000000000000000000e+00 0.000000000000000000e+00 0.000000000000000000e+00 0.000000000000000000e+00 0.000000000000000000e+00 0.000000000000000000e+00 0.000000000000000000e+00 0.000000000000000000e+00 0.000000000000000000e+00 0.000000000000000000e+00 0.000000000000000000e+00 0.000000000000000000e+00 0.000000000000000000e+00 0.000000000000000000e+00 0.000000000000000000e+00 0.000000000000000000e+00 0.000000000000000000e+00 0.000000000000000000e+00 0.000000000000000000e+00 0.000000000000000000e+00 0.000000000000000000e+00 0.000000000000000000e+00 0.000000000000000000e+00 0.000000000000000000e+00 0.000000000000000000e+00 0.000000000000000000e+00 0.000000000000000000e+00 0.000000000000000000e+00 0.000000000000000000e+00 0.000000000000000000e+00 0.000000000000000000e+00 0.000000000000000000e+00 0.000000000000000000e+00 0.000000000000000000e+00 0.000000000000000000e+00 0.000000000000000000e+00 0.000000000000000000e+00 0.000000000000000000e+00 0.000000000000000000e+00 0.000000000000000000e+00 0.000000000000000000e+00 0.000000000000000000e+00 0.000000000000000000e+00 0.000000000000000000e+00 0.000000000000000000e+00 0.000000000000000000e+00 0.000000000000000000e+00 0.000000000000000000e+00 0.000000000000000000e+00 0.000000000000000000e+00 0.000000000000000000e+00 0.000000000000000000e+00 0.000000000000000000e+00 0.000000000000000000e+00 0.000000000000000000e+00 0.000000000000000000e+00 0.000000000000000000e+00 0.000000000000000000e+00 0.000000000000000000e+00 0.000000000000000000e+00 0.000000000000000000e+00 0.000000000000000000e+00 0.000000000000000000e+00 0.000000000000000000e+00 0.000000000000000000e+00 0.000000000000000000e+00 0.000000000000000000e+00 0.000000000000000000e+00 0.000000000000000000e+00 0.000000000000000000e+00 0.000000000000000000e+00 0.000000000000000000e+00 0.000000000000000000e+00 0.000000000000000000e+00 0.000000000000000000e+00 0.000000000000000000e+00 0.000000000000000000e+00 0.000000000000000000e+00 0.000000000000000000e+00 0.000000000000000000e+00 0.000000000000000000e+00 0.000000000000000000e+00 0.000000000000000000e+00 0.000000000000000000e+00 0.000000000000000000e+00 0.000000000000000000e+00 0.000000000000000000e+00 0.000000000000000000e+00 0.000000000000000000e+00 0.000000000000000000e+00 0.000000000000000000e+00 0.000000000000000000e+00 0.000000000000000000e+00 0.000000000000000000e+00 0.000000000000000000e+00 0.000000000000000000e+00 0.000000000000000000e+00 0.000000000000000000e+00 0.000000000000000000e+00 0.000000000000000000e+00 0.000000000000000000e+00 0.000000000000000000e+00 0.000000000000000000e+00 0.000000000000000000e+00 0.000000000000000000e+00 0.000000000000000000e+00 0.000000000000000000e+00 0.000000000000000000e+00 0.000000000000000000e+00 0.000000000000000000e+00 0.000000000000000000e+00 0.000000000000000000e+00 0.000000000000000000e+00 0.000000000000000000e+00 0.000000000000000000e+00 0.000000000000000000e+00 0.000000000000000000e+00 0.000000000000000000e+00 0.000000000000000000e+00 0.000000000000000000e+00 0.000000000000000000e+00 0.000000000000000000e+00 0.000000000000000000e+00 0.000000000000000000e+00 0.000000000000000000e+00 0.000000000000000000e+00 0.000000000000000000e+00 0.000000000000000000e+00 0.000000000000000000e+00 0.000000000000000000e+00 0.000000000000000000e+00 0.000000000000000000e+00 0.000000000000000000e+00 0.000000000000000000e+00 0.000000000000000000e+00 0.000000000000000000e+00 0.000000000000000000e+00 0.000000000000000000e+00 0.000000000000000000e+00 0.000000000000000000e+00 0.000000000000000000e+00 0.000000000000000000e+00 0.000000000000000000e+00 0.000000000000000000e+00 0.000000000000000000e+00 0.000000000000000000e+00 0.000000000000000000e+00 0.000000000000000000e+00 0.000000000000000000e+00 0.000000000000000000e+00 0.000000000000000000e+00 0.000000000000000000e+00 0.000000000000000000e+00 0.000000000000000000e+00 0.000000000000000000e+00 0.000000000000000000e+00 0.000000000000000000e+00 0.000000000000000000e+00 0.000000000000000000e+00 0.000000000000000000e+00 0.000000000000000000e+00 0.000000000000000000e+00 0.000000000000000000e+00 0.000000000000000000e+00 0.000000000000000000e+00 0.000000000000000000e+00 0.000000000000000000e+00 0.000000000000000000e+00 0.000000000000000000e+00 0.000000000000000000e+00 0.000000000000000000e+00 0.000000000000000000e+00 0.000000000000000000e+00 0.000000000000000000e+00 0.000000000000000000e+00 0.000000000000000000e+00 0.000000000000000000e+00 0.000000000000000000e+00 0.000000000000000000e+00 0.000000000000000000e+00 0.000000000000000000e+00 0.000000000000000000e+00 0.000000000000000000e+00 0.000000000000000000e+00 0.000000000000000000e+00 0.000000000000000000e+00 0.000000000000000000e+00 0.000000000000000000e+00 0.000000000000000000e+00 0.000000000000000000e+00 0.000000000000000000e+00 0.000000000000000000e+00 0.000000000000000000e+00 0.000000000000000000e+00 0.000000000000000000e+00 0.000000000000000000e+00 0.000000000000000000e+00 0.000000000000000000e+00 0.000000000000000000e+00 0.000000000000000000e+00 0.000000000000000000e+00 0.000000000000000000e+00 0.000000000000000000e+00 0.000000000000000000e+00 0.000000000000000000e+00 0.000000000000000000e+00 0.000000000000000000e+00 0.000000000000000000e+00 0.000000000000000000e+00 0.000000000000000000e+00 0.000000000000000000e+00 0.000000000000000000e+00 0.000000000000000000e+00 0.000000000000000000e+00 0.000000000000000000e+00 0.000000000000000000e+00 0.000000000000000000e+00 0.000000000000000000e+00 0.000000000000000000e+00 0.000000000000000000e+00 0.000000000000000000e+00 0.000000000000000000e+00 0.000000000000000000e+00 0.000000000000000000e+00 0.000000000000000000e+00 0.000000000000000000e+00 0.000000000000000000e+00 0.000000000000000000e+00 0.000000000000000000e+00 0.000000000000000000e+00 0.000000000000000000e+00 0.000000000000000000e+00 0.000000000000000000e+00 0.000000000000000000e+00 0.000000000000000000e+00 0.000000000000000000e+00 0.000000000000000000e+00 0.000000000000000000e+00 0.000000000000000000e+00 0.000000000000000000e+00 0.000000000000000000e+00 0.000000000000000000e+00 0.000000000000000000e+00 0.000000000000000000e+00 0.000000000000000000e+00 0.000000000000000000e+00 0.000000000000000000e+00 0.000000000000000000e+00 0.000000000000000000e+00 0.000000000000000000e+00 0.000000000000000000e+00 0.000000000000000000e+00 0.000000000000000000e+00 0.000000000000000000e+00 0.000000000000000000e+00 0.000000000000000000e+00 0.000000000000000000e+00 0.000000000000000000e+00 0.000000000000000000e+00 0.000000000000000000e+00 0.000000000000000000e+00 0.000000000000000000e+00 0.000000000000000000e+00 0.000000000000000000e+00 0.000000000000000000e+00 0.000000000000000000e+00 0.000000000000000000e+00 0.000000000000000000e+00 0.000000000000000000e+00 0.000000000000000000e+00 0.000000000000000000e+00 0.000000000000000000e+00 0.000000000000000000e+00 0.000000000000000000e+00 0.000000000000000000e+00 0.000000000000000000e+00 0.000000000000000000e+00 0.000000000000000000e+00 0.000000000000000000e+00 0.000000000000000000e+00 0.000000000000000000e+00 0.000000000000000000e+00 0.000000000000000000e+00 0.000000000000000000e+00 0.000000000000000000e+00 0.000000000000000000e+00 0.000000000000000000e+00 0.000000000000000000e+00 0.000000000000000000e+00 0.000000000000000000e+00 0.000000000000000000e+00 0.000000000000000000e+00 0.000000000000000000e+00 0.000000000000000000e+00 0.000000000000000000e+00 0.000000000000000000e+00 0.000000000000000000e+00 0.000000000000000000e+00 0.000000000000000000e+00 0.000000000000000000e+00 0.000000000000000000e+00 0.000000000000000000e+00 0.000000000000000000e+00 0.000000000000000000e+00 0.000000000000000000e+00 0.000000000000000000e+00 0.000000000000000000e+00 0.000000000000000000e+00 0.000000000000000000e+00 0.000000000000000000e+00 0.000000000000000000e+00 0.000000000000000000e+00 0.000000000000000000e+00 0.000000000000000000e+00 0.000000000000000000e+00 0.000000000000000000e+00 0.000000000000000000e+00 0.000000000000000000e+00 0.000000000000000000e+00 0.000000000000000000e+00 0.000000000000000000e+00 0.000000000000000000e+00 0.000000000000000000e+00 0.000000000000000000e+00 0.000000000000000000e+00 0.000000000000000000e+00 0.000000000000000000e+00 0.000000000000000000e+00 0.000000000000000000e+00 0.000000000000000000e+00 0.000000000000000000e+00 0.000000000000000000e+00 0.000000000000000000e+00 0.000000000000000000e+00 0.000000000000000000e+00 0.000000000000000000e+00 0.000000000000000000e+00 0.000000000000000000e+00 0.000000000000000000e+00 0.000000000000000000e+00 0.000000000000000000e+00 0.000000000000000000e+00 0.000000000000000000e+00 0.000000000000000000e+00 0.000000000000000000e+00 0.000000000000000000e+00 0.000000000000000000e+00 0.000000000000000000e+00 0.000000000000000000e+00 0.000000000000000000e+00 0.000000000000000000e+00 0.000000000000000000e+00 0.000000000000000000e+00 0.000000000000000000e+00 0.000000000000000000e+00 0.000000000000000000e+00 0.000000000000000000e+00 0.000000000000000000e+00 0.000000000000000000e+00 0.000000000000000000e+00 0.000000000000000000e+00 0.000000000000000000e+00 0.000000000000000000e+00 0.000000000000000000e+00 0.000000000000000000e+00 0.000000000000000000e+00 0.000000000000000000e+00 0.000000000000000000e+00 0.000000000000000000e+00 0.000000000000000000e+00 0.000000000000000000e+00 0.000000000000000000e+00 0.000000000000000000e+00 0.000000000000000000e+00 0.000000000000000000e+00 0.000000000000000000e+00 0.000000000000000000e+00 0.000000000000000000e+00 0.000000000000000000e+00 0.000000000000000000e+00 0.000000000000000000e+00 0.000000000000000000e+00 0.000000000000000000e+00 0.000000000000000000e+00 0.000000000000000000e+00 0.000000000000000000e+00 0.000000000000000000e+00 0.000000000000000000e+00 0.000000000000000000e+00 0.000000000000000000e+00 0.000000000000000000e+00 0.000000000000000000e+00 0.000000000000000000e+00 0.000000000000000000e+00 0.000000000000000000e+00 0.000000000000000000e+00 0.000000000000000000e+00 0.000000000000000000e+00 0.000000000000000000e+00 0.000000000000000000e+00 0.000000000000000000e+00 0.000000000000000000e+00 0.000000000000000000e+00 0.000000000000000000e+00 0.000000000000000000e+00 0.000000000000000000e+00 0.000000000000000000e+00 0.000000000000000000e+00 0.000000000000000000e+00 0.000000000000000000e+00 0.000000000000000000e+00 0.000000000000000000e+00 0.000000000000000000e+00 0.000000000000000000e+00 0.000000000000000000e+00 0.000000000000000000e+00 0.000000000000000000e+00 0.000000000000000000e+00 0.000000000000000000e+00 0.000000000000000000e+00 0.000000000000000000e+00 0.000000000000000000e+00 0.000000000000000000e+00 0.000000000000000000e+00 0.000000000000000000e+00 0.000000000000000000e+00 0.000000000000000000e+00 0.000000000000000000e+00 0.000000000000000000e+00 0.000000000000000000e+00 0.000000000000000000e+00 0.000000000000000000e+00 0.000000000000000000e+00 0.000000000000000000e+00 0.000000000000000000e+00 0.000000000000000000e+00 0.000000000000000000e+00 0.000000000000000000e+00 0.000000000000000000e+00 0.000000000000000000e+00 0.000000000000000000e+00 0.000000000000000000e+00 0.000000000000000000e+00 0.000000000000000000e+00 0.000000000000000000e+00 0.000000000000000000e+00 0.000000000000000000e+00 0.000000000000000000e+00 0.000000000000000000e+00 0.000000000000000000e+00 0.000000000000000000e+00 0.000000000000000000e+00 0.000000000000000000e+00 0.000000000000000000e+00 0.000000000000000000e+00 0.000000000000000000e+00 0.000000000000000000e+00 0.000000000000000000e+00 0.000000000000000000e+00 0.000000000000000000e+00 0.000000000000000000e+00 0.000000000000000000e+00 0.000000000000000000e+00 0.000000000000000000e+00 0.000000000000000000e+00 0.000000000000000000e+00 0.000000000000000000e+00 0.000000000000000000e+00 0.000000000000000000e+00 0.000000000000000000e+00 0.000000000000000000e+00 0.000000000000000000e+00 0.000000000000000000e+00 0.000000000000000000e+00 0.000000000000000000e+00 0.000000000000000000e+00 0.000000000000000000e+00 0.000000000000000000e+00 0.000000000000000000e+00 0.000000000000000000e+00 0.000000000000000000e+00 0.000000000000000000e+00 0.000000000000000000e+00 0.000000000000000000e+00 0.000000000000000000e+00 0.000000000000000000e+00 0.000000000000000000e+00 0.000000000000000000e+00 0.000000000000000000e+00 0.000000000000000000e+00 0.000000000000000000e+00 0.000000000000000000e+00 0.000000000000000000e+00 0.000000000000000000e+00 0.000000000000000000e+00 0.000000000000000000e+00 0.000000000000000000e+00 0.000000000000000000e+00 0.000000000000000000e+00 0.000000000000000000e+00 0.000000000000000000e+00 0.000000000000000000e+00 0.000000000000000000e+00 0.000000000000000000e+00 0.000000000000000000e+00 0.000000000000000000e+00 0.000000000000000000e+00 0.000000000000000000e+00 0.000000000000000000e+00 0.000000000000000000e+00 0.000000000000000000e+00 0.000000000000000000e+00 0.000000000000000000e+00 0.000000000000000000e+00 0.000000000000000000e+00 0.000000000000000000e+00 0.000000000000000000e+00 0.000000000000000000e+00 0.000000000000000000e+00 0.000000000000000000e+00 0.000000000000000000e+00 0.000000000000000000e+00 0.000000000000000000e+00 0.000000000000000000e+00 0.000000000000000000e+00 0.000000000000000000e+00 0.000000000000000000e+00 0.000000000000000000e+00 0.000000000000000000e+00 0.000000000000000000e+00 0.000000000000000000e+00 0.000000000000000000e+00 0.000000000000000000e+00 0.000000000000000000e+00 0.000000000000000000e+00 0.000000000000000000e+00 0.000000000000000000e+00 0.000000000000000000e+00 0.000000000000000000e+00 0.000000000000000000e+00 0.000000000000000000e+00 0.000000000000000000e+00 0.000000000000000000e+00 0.000000000000000000e+00 0.000000000000000000e+00 0.000000000000000000e+00 0.000000000000000000e+00 0.000000000000000000e+00 0.000000000000000000e+00 0.000000000000000000e+00 0.000000000000000000e+00 0.000000000000000000e+00 0.000000000000000000e+00 0.000000000000000000e+00 0.000000000000000000e+00 0.000000000000000000e+00 0.000000000000000000e+00 0.000000000000000000e+00 0.000000000000000000e+00 0.000000000000000000e+00 0.000000000000000000e+00 0.000000000000000000e+00 0.000000000000000000e+00 0.000000000000000000e+00 0.000000000000000000e+00 0.000000000000000000e+00 0.000000000000000000e+00 0.000000000000000000e+00 0.000000000000000000e+00 0.000000000000000000e+00 0.000000000000000000e+00 0.000000000000000000e+00 0.000000000000000000e+00 0.000000000000000000e+00 0.000000000000000000e+00 0.000000000000000000e+00 0.000000000000000000e+00 0.000000000000000000e+00 0.000000000000000000e+00 0.000000000000000000e+00 0.000000000000000000e+00 0.000000000000000000e+00 0.000000000000000000e+00 0.000000000000000000e+00 0.000000000000000000e+00 0.000000000000000000e+00 0.000000000000000000e+00 0.000000000000000000e+00 0.000000000000000000e+00 0.000000000000000000e+00 0.000000000000000000e+00 0.000000000000000000e+00 0.000000000000000000e+00 0.000000000000000000e+00 0.000000000000000000e+00 0.000000000000000000e+00 0.000000000000000000e+00 0.000000000000000000e+00 0.000000000000000000e+00 0.000000000000000000e+00 0.000000000000000000e+00 0.000000000000000000e+00 0.000000000000000000e+00 0.000000000000000000e+00 0.000000000000000000e+00 0.000000000000000000e+00 0.000000000000000000e+00 0.000000000000000000e+00 0.000000000000000000e+00 0.000000000000000000e+00 0.000000000000000000e+00 0.000000000000000000e+00 0.000000000000000000e+00 0.000000000000000000e+00 0.000000000000000000e+00 0.000000000000000000e+00 0.000000000000000000e+00 0.000000000000000000e+00 0.000000000000000000e+00 0.000000000000000000e+00 0.000000000000000000e+00 0.000000000000000000e+00 0.000000000000000000e+00 0.000000000000000000e+00 0.000000000000000000e+00 0.000000000000000000e+00 0.000000000000000000e+00 0.000000000000000000e+00 0.000000000000000000e+00 0.000000000000000000e+00 0.000000000000000000e+00 0.000000000000000000e+00 0.000000000000000000e+00 0.000000000000000000e+00 0.000000000000000000e+00 0.000000000000000000e+00 0.000000000000000000e+00 0.000000000000000000e+00 0.000000000000000000e+00 0.000000000000000000e+00 0.000000000000000000e+00 0.000000000000000000e+00 0.000000000000000000e+00 0.000000000000000000e+00 0.000000000000000000e+00 0.000000000000000000e+00 0.000000000000000000e+00 0.000000000000000000e+00 0.000000000000000000e+00 0.000000000000000000e+00 0.000000000000000000e+00 0.000000000000000000e+00 0.000000000000000000e+00 0.000000000000000000e+00 0.000000000000000000e+00 0.000000000000000000e+00 0.000000000000000000e+00 0.000000000000000000e+00 0.000000000000000000e+00 0.000000000000000000e+00 0.000000000000000000e+00 0.000000000000000000e+00 0.000000000000000000e+00 0.000000000000000000e+00 0.000000000000000000e+00 0.000000000000000000e+00 0.000000000000000000e+00 0.000000000000000000e+00 0.000000000000000000e+00 0.000000000000000000e+00 0.000000000000000000e+00 0.000000000000000000e+00 0.000000000000000000e+00 0.000000000000000000e+00 0.000000000000000000e+00 0.000000000000000000e+00 0.000000000000000000e+00 0.000000000000000000e+00 0.000000000000000000e+00 0.000000000000000000e+00 0.000000000000000000e+00 0.000000000000000000e+00 0.000000000000000000e+00 0.000000000000000000e+00 0.000000000000000000e+00 0.000000000000000000e+00 0.000000000000000000e+00 0.000000000000000000e+00 0.000000000000000000e+00 0.000000000000000000e+00 0.000000000000000000e+00 0.000000000000000000e+00 0.000000000000000000e+00 0.000000000000000000e+00 0.000000000000000000e+00 0.000000000000000000e+00 0.000000000000000000e+00 0.000000000000000000e+00 0.000000000000000000e+00 0.000000000000000000e+00 0.000000000000000000e+00 0.000000000000000000e+00 0.000000000000000000e+00 0.000000000000000000e+00 0.000000000000000000e+00 0.000000000000000000e+00 0.000000000000000000e+00 0.000000000000000000e+00 0.000000000000000000e+00 0.000000000000000000e+00 0.000000000000000000e+00 0.000000000000000000e+00 0.000000000000000000e+00 0.000000000000000000e+00 0.000000000000000000e+00 0.000000000000000000e+00 0.000000000000000000e+00 0.000000000000000000e+00 0.000000000000000000e+00 0.000000000000000000e+00 0.000000000000000000e+00 0.000000000000000000e+00 0.000000000000000000e+00 0.000000000000000000e+00 0.000000000000000000e+00 0.000000000000000000e+00 0.000000000000000000e+00 0.000000000000000000e+00 0.000000000000000000e+00 0.000000000000000000e+00 0.000000000000000000e+00 0.000000000000000000e+00 0.000000000000000000e+00 0.000000000000000000e+00 0.000000000000000000e+00 0.000000000000000000e+00 0.000000000000000000e+00 0.000000000000000000e+00 0.000000000000000000e+00 0.000000000000000000e+00 0.000000000000000000e+00 0.000000000000000000e+00 0.000000000000000000e+00 0.000000000000000000e+00 0.000000000000000000e+00 0.000000000000000000e+00 0.000000000000000000e+00 0.000000000000000000e+00 0.000000000000000000e+00 0.000000000000000000e+00 0.000000000000000000e+00 0.000000000000000000e+00 0.000000000000000000e+00 0.000000000000000000e+00 0.000000000000000000e+00 0.000000000000000000e+00 0.000000000000000000e+00 0.000000000000000000e+00 0.000000000000000000e+00 0.000000000000000000e+00 0.000000000000000000e+00 0.000000000000000000e+00 0.000000000000000000e+00 0.000000000000000000e+00 0.000000000000000000e+00 0.000000000000000000e+00 0.000000000000000000e+00 0.000000000000000000e+00 0.000000000000000000e+00 0.000000000000000000e+00 0.000000000000000000e+00 0.000000000000000000e+00 0.000000000000000000e+00 0.000000000000000000e+00 0.000000000000000000e+00 0.000000000000000000e+00 0.000000000000000000e+00 0.000000000000000000e+00 0.000000000000000000e+00 0.000000000000000000e+00 0.000000000000000000e+00 0.000000000000000000e+00 0.000000000000000000e+00 0.000000000000000000e+00 0.000000000000000000e+00 0.000000000000000000e+00 0.000000000000000000e+00 0.000000000000000000e+00 0.000000000000000000e+00 0.000000000000000000e+00 0.000000000000000000e+00 0.000000000000000000e+00 0.000000000000000000e+00 0.000000000000000000e+00 0.000000000000000000e+00 0.000000000000000000e+00 0.000000000000000000e+00 0.000000000000000000e+00 0.000000000000000000e+00 0.000000000000000000e+00 0.000000000000000000e+00 0.000000000000000000e+00 0.000000000000000000e+00 0.000000000000000000e+00 0.000000000000000000e+00 0.000000000000000000e+00 0.000000000000000000e+00 0.000000000000000000e+00 0.000000000000000000e+00 0.000000000000000000e+00 0.000000000000000000e+00 0.000000000000000000e+00 0.000000000000000000e+00 0.000000000000000000e+00 0.000000000000000000e+00 0.000000000000000000e+00 0.000000000000000000e+00 0.000000000000000000e+00 0.000000000000000000e+00 0.000000000000000000e+00 0.000000000000000000e+00 0.000000000000000000e+00 0.000000000000000000e+00 0.000000000000000000e+00 0.000000000000000000e+00 0.000000000000000000e+00 0.000000000000000000e+00 0.000000000000000000e+00 0.000000000000000000e+00 0.000000000000000000e+00 0.000000000000000000e+00 0.000000000000000000e+00 0.000000000000000000e+00 0.000000000000000000e+00 0.000000000000000000e+00 0.000000000000000000e+00 0.000000000000000000e+00 0.000000000000000000e+00 0.000000000000000000e+00 0.000000000000000000e+00 0.000000000000000000e+00 0.000000000000000000e+00 0.000000000000000000e+00 0.000000000000000000e+00 0.000000000000000000e+00 0.000000000000000000e+00 0.000000000000000000e+00 0.000000000000000000e+00 0.000000000000000000e+00 0.000000000000000000e+00 0.000000000000000000e+00 0.000000000000000000e+00 0.000000000000000000e+00 0.000000000000000000e+00 0.000000000000000000e+00 0.000000000000000000e+00 0.000000000000000000e+00 0.000000000000000000e+00 0.000000000000000000e+00 0.000000000000000000e+00 0.000000000000000000e+00 0.000000000000000000e+00 0.000000000000000000e+00 0.000000000000000000e+00 0.000000000000000000e+00 0.000000000000000000e+00 0.000000000000000000e+00 0.000000000000000000e+00 0.000000000000000000e+00 0.000000000000000000e+00 0.000000000000000000e+00 0.000000000000000000e+00 0.000000000000000000e+00 0.000000000000000000e+00 0.000000000000000000e+00 0.000000000000000000e+00 0.000000000000000000e+00 0.000000000000000000e+00 0.000000000000000000e+00 0.000000000000000000e+00 0.000000000000000000e+00 0.000000000000000000e+00 0.000000000000000000e+00 0.000000000000000000e+00 0.000000000000000000e+00 0.000000000000000000e+00 0.000000000000000000e+00 0.000000000000000000e+00 0.000000000000000000e+00 0.000000000000000000e+00 0.000000000000000000e+00 0.000000000000000000e+00 0.000000000000000000e+00 0.000000000000000000e+00 0.000000000000000000e+00 0.000000000000000000e+00 0.000000000000000000e+00 0.000000000000000000e+00 0.000000000000000000e+00 0.000000000000000000e+00 0.000000000000000000e+00 0.000000000000000000e+00 0.000000000000000000e+00 0.000000000000000000e+00 0.000000000000000000e+00 0.000000000000000000e+00 0.000000000000000000e+00 0.000000000000000000e+00 0.000000000000000000e+00 0.000000000000000000e+00 0.000000000000000000e+00 0.000000000000000000e+00 0.000000000000000000e+00 0.000000000000000000e+00 0.000000000000000000e+00 0.000000000000000000e+00 0.000000000000000000e+00 0.000000000000000000e+00 0.000000000000000000e+00 0.000000000000000000e+00 0.000000000000000000e+00 0.000000000000000000e+00 0.000000000000000000e+00 0.000000000000000000e+00 0.000000000000000000e+00 0.000000000000000000e+00 0.000000000000000000e+00 0.000000000000000000e+00 0.000000000000000000e+00 0.000000000000000000e+00 0.000000000000000000e+00 0.000000000000000000e+00 0.000000000000000000e+00 0.000000000000000000e+00 0.000000000000000000e+00 0.000000000000000000e+00 0.000000000000000000e+00 0.000000000000000000e+00 0.000000000000000000e+00 0.000000000000000000e+00 0.000000000000000000e+00 0.000000000000000000e+00 0.000000000000000000e+00 0.000000000000000000e+00 0.000000000000000000e+00 0.000000000000000000e+00 0.000000000000000000e+00 0.000000000000000000e+00 0.000000000000000000e+00 0.000000000000000000e+00 0.000000000000000000e+00 0.000000000000000000e+00 0.000000000000000000e+00 0.000000000000000000e+00 0.000000000000000000e+00 0.000000000000000000e+00 0.000000000000000000e+00 0.000000000000000000e+00 0.000000000000000000e+00 0.000000000000000000e+00 0.000000000000000000e+00 0.000000000000000000e+00 0.000000000000000000e+00 0.000000000000000000e+00 0.000000000000000000e+00 0.000000000000000000e+00 0.000000000000000000e+00 0.000000000000000000e+00 0.000000000000000000e+00 0.000000000000000000e+00 0.000000000000000000e+00 0.000000000000000000e+00 0.000000000000000000e+00 0.000000000000000000e+00 0.000000000000000000e+00 0.000000000000000000e+00 0.000000000000000000e+00 0.000000000000000000e+00 0.000000000000000000e+00 0.000000000000000000e+00 0.000000000000000000e+00 0.000000000000000000e+00 0.000000000000000000e+00 0.000000000000000000e+00 0.000000000000000000e+00 0.000000000000000000e+00 0.000000000000000000e+00 0.000000000000000000e+00 0.000000000000000000e+00 0.000000000000000000e+00 0.000000000000000000e+00 0.000000000000000000e+00 0.000000000000000000e+00 0.000000000000000000e+00 0.000000000000000000e+00 0.000000000000000000e+00 0.000000000000000000e+00 0.000000000000000000e+00 0.000000000000000000e+00 0.000000000000000000e+00 0.000000000000000000e+00 0.000000000000000000e+00 0.000000000000000000e+00 0.000000000000000000e+00 0.000000000000000000e+00 0.000000000000000000e+00 0.000000000000000000e+00 0.000000000000000000e+00 0.000000000000000000e+00 0.000000000000000000e+00 0.000000000000000000e+00 0.000000000000000000e+00 0.000000000000000000e+00 0.000000000000000000e+00 0.000000000000000000e+00 0.000000000000000000e+00 0.000000000000000000e+00 0.000000000000000000e+00 0.000000000000000000e+00 0.000000000000000000e+00 0.000000000000000000e+00 0.000000000000000000e+00 0.000000000000000000e+00 0.000000000000000000e+00 0.000000000000000000e+00 0.000000000000000000e+00 0.000000000000000000e+00 0.000000000000000000e+00 0.000000000000000000e+00 0.000000000000000000e+00 0.000000000000000000e+00 0.000000000000000000e+00 0.000000000000000000e+00 0.000000000000000000e+00 0.000000000000000000e+00 0.000000000000000000e+00 0.000000000000000000e+00 0.000000000000000000e+00 0.000000000000000000e+00 0.000000000000000000e+00 0.000000000000000000e+00 0.000000000000000000e+00 0.000000000000000000e+00 0.000000000000000000e+00 0.000000000000000000e+00 0.000000000000000000e+00 0.000000000000000000e+00 0.000000000000000000e+00 0.000000000000000000e+00 0.000000000000000000e+00 0.000000000000000000e+00 0.000000000000000000e+00 0.000000000000000000e+00 0.000000000000000000e+00 0.000000000000000000e+00 0.000000000000000000e+00 0.000000000000000000e+00 0.000000000000000000e+00 0.000000000000000000e+00 0.000000000000000000e+00 0.000000000000000000e+00 0.000000000000000000e+00 0.000000000000000000e+00 0.000000000000000000e+00 0.000000000000000000e+00 0.000000000000000000e+00 0.000000000000000000e+00 0.000000000000000000e+00 0.000000000000000000e+00 0.000000000000000000e+00 0.000000000000000000e+00
[truncated: 3,599,776 more chars]
