# Supplementary material for: Bayesian inference of kinetic schemes for ion channels by Kalman filtering
Source: eLife. 2022 May 4;11:e62714. doi: 10.7554/eLife.62714 (PMC9342998; doi:10.7554/eLife.62714)
Supplement: Figure 10—source data 1. — All instrumental noise is already added. [file elife-62714-fig10-data1.zip › 5current.txt]

6.245875623630433582e-01 -4.568065097039745726e-01 2.169779024852082627e-01 -9.135911074276324984e-01 1.454382619722606462e-01 7.844019575888898366e-02 -2.853486114297845710e-01 -6.065701809711654402e-01 -4.995671633339474754e-02 -1.842168080993744628e+00 -5.135711163104499377e-01 5.795426260015152931e-01 1.231158943836669462e+00 -2.472411839257690480e-01 1.399945938287318947e+00 9.056748936812049067e-01 1.014398322152025411e+00 8.183084816137389250e-01 -2.122621213102830140e+00 -1.234672996105997400e-01 -5.811219842119608181e-01 6.130249726601880722e-01 -1.166885392467080923e-01 1.769249059946614411e+00 -7.706469818911216851e-01 2.637923818941532161e-01 2.092554125371282048e+00 2.367061902807567342e-01 -1.859029042653308483e+00 1.395834070009518868e+00 4.000725773485767633e-01 1.819769371094037413e-01 -2.114710788043536738e+00 3.532041077359545089e-01 5.010201540134464615e-01 9.374331896429869415e-01 -4.592453518377576649e-01 -3.137505359270913452e-01 6.360709075324787465e-01 8.785544404242192629e-01 1.402347410819133167e+00 2.272646824910539431e-01 -1.581428962846422426e+00 3.238992391957953160e-02 3.038369446631853155e+00 3.824817877509002484e-01 -3.216661125379447622e-02 -2.454555219213615525e-01 4.465683543994984905e-01 1.338082747195182831e+00 -9.868704081438935960e-01 -2.995781969642697939e-01 2.759324255220217403e-01 -6.126439424353213870e-02 -6.288291049807902267e-02 -7.290771810700924505e-02 -1.601965850947297543e-01 -6.972766939220368387e-01 6.433226086472911831e-01 5.338290255859660105e-01 -9.046085675796756709e-01 1.636546121391060815e+00 1.342231169259342494e+00 1.591524674457307276e+00 -1.278241219582210375e+00 -1.410250170666380143e+00 1.755806838500569567e-01 -7.471936677027174456e-01 2.195006874163971666e+00 1.236655319474907255e+00 -1.921115549964729219e-01 1.431807945148358518e+00 9.727879837424840970e-01 3.633329699819548009e-01 5.671555300590435111e-01 1.570050945662828656e+00 2.249191033233642056e-01 8.737666556127847706e-01 -9.257022620295929372e-01 -1.081443229702963693e+00 -5.019529191432541698e-02 2.143256129347409500e-01 -3.277806198959431483e-01 -5.372660642838672507e-01 9.158821603797057120e-01 4.354695790514113152e-01 1.048198193625125896e+00 1.671115392468696337e+00 -8.920136688478988995e-01 7.127865804800623262e-02 2.080425943884287865e-01 -1.446100116066624475e+00 -1.084321529578240184e-01 -1.642333222856015240e+00 -8.232712245989973754e-01 -3.401085472154645184e-01 1.403252230023032565e+00 -1.761927433718282643e+00 5.417439997308061139e-01 -9.233423859459888305e-01 5.947999251852479352e-01 3.897067385258110583e-01 7.761983198802093753e-01 7.283090707701495026e-01 1.417785468111172564e+00 -7.937401868635202140e-01 -3.795855242154729248e-01 -5.556093748720143388e-01 5.008042228975533722e-02 -2.931906564277753091e-01 6.366394549546267045e-01 1.540886203856922931e-01 4.332749774775769835e-01 1.438887040186999533e+00 9.570914424729877190e-01 -1.668540220567722443e+00 -4.500763858081747726e-01 2.313230175292204094e-01 1.723977597625663716e+00 2.762576766412826457e-01 -3.083077346195859381e-01 -8.487473600392372308e-01 -3.186537092523971548e+00 -1.241281458258053916e-01 2.620608277745945652e-02 9.794381841862901394e-01 -2.249283411560437096e-01 1.882641436904175070e+00 9.461524611730033618e-02 1.047890192942554588e+00 -8.858156627371821523e-01 -1.015105931885563750e-01 -3.321344166778519291e-01 2.064409926890572677e+00 -1.206491396953221606e+00 1.344098102879895285e+00 1.036830067674777700e+00 9.762196472370085476e-02 -1.031259555019530261e+00 1.446560081486480132e-01 1.209529071212103402e+00 -5.428918401126954230e-01 -3.556348574077060620e-01 1.292796759823864106e+00 5.322787659475403110e-01 1.767498075749069475e+00 -1.190196994471856451e+00 1.046667138160933597e+00 -7.432370217949137992e-01 -7.603021700724634790e-01 1.889755319675170409e+00 7.105804991038292551e-01 -1.506055044854682334e+00 5.623986253877685249e-01 -1.160296334520645629e-02 2.245657105414859966e+00 -1.091919136021093362e+00 -5.713302962623892922e-01 -4.757971306371501785e-01 -7.706145146733320850e-01 -4.244488106091713342e-01 1.661524118014194418e+00 2.565114432965026614e-01 -7.295933861274537247e-01 -6.858018825512282035e-01 8.107010414042806756e-01 -7.078796548514902920e-01 4.928534709807680936e-01 1.535946123537688668e-01 1.820625932400080416e+00 1.144880203839126809e+00 -4.675221327615540767e-01 2.475711925410373770e-01 -6.234046067762384347e-01 5.739152326534082693e-01 1.473218575972290445e+00 -6.632485342376931436e-01 -1.792679234730626403e-01 -3.725712669610195538e-01 -4.591657356825845637e-01 -1.029023581233857731e+00 -1.481497517408424114e-01 2.782944522114511043e-01 4.469044344130474467e-01 -1.502068679231300385e-01 4.035261382176453804e-01 1.068631094527249803e-01 -2.209903659129572318e-02 -1.414073513969809737e+00 -4.623109186859549191e-01 -3.387350290472146974e-01 3.610709535817072657e-01 2.429694548915356522e-01 -6.030718325713907424e-01 -2.184470495315207206e-01 1.574961365966777382e+00 -5.078102097473318199e-01 -8.434958644421991503e-01 6.326966533047490016e-01 1.137125675282284719e-02 -1.596348022036532033e+00 -1.980178183329025510e+00 1.875995185912021190e+00 8.289870948868524950e-04 -1.571409761686785034e+00 1.166862467521319058e+00 -5.584578372950652625e-01 -4.004786183623677553e-01 -8.196509203893585782e-02 -1.284064095326407751e+00 -7.157626008704445209e-01 -1.585212263034066815e+00 3.892985408017823334e-01 1.484242304648967004e+00 3.085675272029277050e+00 -9.297122666860856421e-01 6.978862064508043472e-01 -1.397908826704621132e+00 -1.047020889205907968e-01 4.587054090920926752e-01 -1.045927573600132984e-02 -1.473596682803548941e+00 3.342945687976208724e-01 -1.704344921905963206e+00 -4.519394300698649780e-01 9.834949522366366326e-01 1.356405728420577939e+00 3.574565164422698893e-01 6.713735853327643666e-01 -1.379431414622895313e-01 1.437339269864299718e+00 7.252660088363170887e-01 -6.570006352065194122e-01 -3.490210060088050903e-01 -5.796317699274170510e-01 3.095007054244517941e-01 -5.268354569448054914e-01 5.574365291503806663e-01 -4.965799251358078703e-02 1.601516846609015582e-02 1.101616507609795459e+00 -5.110797682392403951e-01 1.843790063683784952e+00 1.141683805565807619e+00 7.828239567867911752e-02 1.685700007035421555e+00 4.291840553013346882e-01 -3.207055765942850578e-01 -1.278600314186136178e+00 -8.078321412287086112e-01 1.541366559259058633e-01 -1.844892024187215762e+00 -7.964001346707233475e-01 4.914036638530067808e-02 -7.784455537583654383e-01 4.315564649955567766e-01 -1.158423339014653247e-01 -2.396312640872231281e+00 3.135373075816059729e-01 -4.966927217393133920e-01 -7.313436087901459270e-02 -1.283269476278961596e+00 -1.607847439029215009e+00 4.967698976297985763e-02 1.934273093906145435e+00 8.874908686015464676e-01 -7.099034749311906867e-02 5.576469620434231222e-01 -8.459872596281129420e-01 2.337717310970062190e+00 -1.408270718327008231e+00 -5.187668690003157529e-02 1.360620903313423079e-02 -1.276678647613106454e+00 6.256342209390417519e-01 -7.564387237826402099e-01 -1.089244751411636347e+00 -1.106696738368955213e+00 5.080742666755270198e-01 1.495904827295317097e-01 8.689306091781506813e-01 1.100751167826591992e+00 -6.676132424540180965e-01 3.609539166811758792e-01 2.045844806943586391e+00 -1.701416411204838275e-01 -2.024343481410943113e+00 -9.987351017523962149e-01 -9.368402358050616219e-02 3.543187820087760342e-01 9.337941394617248481e-01 1.626653021405144797e-02 -2.135864398150514043e-01 2.764222637639736080e-01 -2.066054153422693940e+00 1.083225213663247644e+00 3.267840279123871740e-03 7.424626376605312182e-03 4.991436223545746009e-01 1.922225444761495317e-01 -5.104487705969973366e-01 8.716272747454448799e-01 -1.875029535031653483e+00 -9.751654929595668930e-01 6.166602434677274924e-02 -2.445924993620669508e-01 3.817058474690155467e+00 1.833741552474394743e+00 -9.867491621067839280e-02 -6.603363811571772990e-01 -1.490852774796619817e+00 -6.520377102366330391e-01 1.118516784352900917e+00 -2.450416510082850774e+00 3.430164793705475779e-01 -4.742118019232152148e-01 1.978462570054685399e-01 -1.141625095360240483e+00 4.534831824821098367e-01 -1.805252354560573647e-01 1.251611347031538646e+00 6.973399817968242154e-01 -8.555036107036738668e-01 1.254101995318162688e+00 -3.540414817180391194e-01 -1.875703537190575698e+00 -3.713623667903068748e-01 -2.531348147619213229e+00 6.593583481261506840e-01 2.376062506388738615e+00 -2.089646307756993504e-01 7.949999027816914143e-01 1.237551276647839149e+00 3.696405674118203449e-02 -8.932750004632648011e-01 1.078046559030876317e+00 1.999499646956068410e+00 -5.984864167409912339e-01 4.086104895468210541e-01 -3.097114970720951654e-01 5.974739021885693280e-01 -7.604132294505596690e-01 -1.121834495350992222e+00 -4.867777402909189144e-01 1.975854974026294009e-01 1.226197939302153372e+00 7.909510579101360905e-01 1.889174773236584670e+00 2.133687770893847535e+00 1.897337368762060050e+00 -1.803666370634299798e-01 5.019563964687359103e-01 -8.143565642790930870e-01 4.818044466779952129e-01 -9.184752087541824261e-01 -3.066762627037855071e-01 6.383052970886338162e-01 -3.429777334618593909e-01 -1.383451009305538548e+00 -3.199979990692647380e-01 -3.828845328011101223e-01 -1.026242369600362636e+00 3.980621905098271629e-01 -5.361835088798942994e-01 1.397878259536035339e-01 -3.327753363450965396e-01 -9.890787847970857749e-01 -1.104635332505072398e+00 -1.135153606522023351e+00 -2.000052343508883723e+00 -3.952590110422877778e-01 5.612289038556318443e-01 -3.404463456273522648e-01 -1.082983867136420031e+00 -1.013777140343397054e+00 5.654805699300730071e-02 -1.187801121894347389e+00 1.014723086504144112e+00 -1.050613769682888332e+00 -1.572457951885074534e+00 -1.272769987576556128e+00 4.366656325778420777e-01 -5.121790737545339756e-01 -2.067653713313432728e+00 -5.120565404090895445e-01 4.181035283359875177e-01 -3.697528574156153103e-01 -2.902625481288680365e-01 1.570786612147642369e+00 -9.079351216228622734e-01 9.885063774766228439e-02 -4.610100059325850097e-01 -1.468331331694346709e+00 1.147757325144010077e+00 6.798017819576271936e-01 2.084595768217045286e+00 -8.610113719995725612e-01 -1.159338657113117677e+00 -8.904036715668559032e-02 1.996756442778960361e+00 8.688767308327870476e-01 1.768712607995415464e-01 -1.840749079743980055e+00 -1.421148315467908985e+00 -1.551139899158349156e+00 -4.169857846038599880e-01 1.376110281532892277e+00 6.946424736474535733e-01 -2.278200931832700338e+00 5.076349280086893678e-01 1.166660146470549275e+00 6.066453087100407426e-01 -8.321407194482471903e-02 -1.235146524892128284e+00 -4.980885164080874894e-01 -5.582024928770539240e-01 5.064437269492541027e-01 1.556664766591487004e+00 -4.592496198777226701e-01 -1.777442154049276413e+00 -1.642807476898241748e-01 1.446639938587107155e+00 -2.011675778187643759e-02 1.528133563714704213e-01 1.234508051628829151e+00 -7.352629012637712513e-01 -2.150213498521376942e-01 -6.881771821815997336e-01 8.689692183577631956e-01 1.068148545607836564e+00 1.035863488454937587e+00 3.141902183423614381e-01 1.574077535351668722e+00 1.037788054325614051e-01 1.411984959531561890e+00 9.510070726739708880e-01 8.647817084848895622e-03 -9.643234800027614684e-01 1.487500144443044237e+00 6.902323921757976821e-01 -1.284891507273996591e+00 -1.488767799228374544e+00 1.394761218072142483e+00 -1.156700536493074027e+00 -6.242606313550455033e-01 2.831974539731497709e-01 -2.059138523570520907e-01 2.517702131244269559e+00 5.210264006957319172e-01 -5.214065623751357181e-02 -5.610054015132677208e-01 -1.437293233199910425e+00 9.448580875447962768e-01 4.083456985098596337e-01 1.018116838945357872e+00 4.472243106143117819e-01 3.332986756312638632e-01 2.234270289264502996e+00 1.441875613013250401e+00 5.905297301694153456e-01 -4.627465750219846297e-01 -2.402308460298934634e+00 1.523534672435123728e-02 1.814635634402623487e-01 -7.795145480743237432e-02 3.219437727116923886e-01 6.681537562637607230e-02 3.828107640174695514e-01 1.859922980757980238e+00 1.243188361504865336e+00 1.154617309962466809e+00 1.125550985608967602e+00 -7.650222654937245403e-01 -7.339474604310204375e-01 6.867501838761608246e-01 -1.864309931335620951e-01 4.877820518786651349e-01 1.610960777101006602e+00 -5.653473964171774613e-01 2.692074666308154618e-01 7.204363074253814503e-01 -1.099602760403246116e+00 1.058835387261161554e+00 1.454979407852717010e-01 7.456397701530336208e-01 -2.515020092051236181e-02 -4.083591975422545817e-01 -1.458260954222445616e-01 1.269247565377821463e+00 -1.197961716760634010e+00 9.041291597076482889e-01 -1.392215220624343441e+00 3.448249150585472322e-01 -1.276440523951873074e-01 8.849481675638171119e-01 -2.993380349127833795e-01 1.609302907471769961e+00 1.024290379793741046e+00 -1.404875544712949065e+00 4.875074664986011053e-01 6.691243208399232367e-01 4.414925071045396887e-01 1.600999900926815211e+00 3.027306287275351449e-01 -7.924373571515739290e-01 5.462796224868264883e-01 5.170942528499504753e-01 1.594038814602887211e+00 1.421470649198021352e+00 -9.718004162423420356e-01 -1.942887273723911568e+00 5.244348265478713245e-01 1.875978194549322797e+00 1.266784912764753468e+00 2.173813639733775727e+00 -2.366343486059611367e-01 6.436942235615673580e-01 -2.160336068169757429e+00 -3.552413890395126894e-01 -5.744042682941212785e-01 -4.142232084390746749e-01 -1.944943715139503038e+00 6.187575492179842040e-01 1.829558006274150994e+00 2.186549523528020511e-01 9.015235861966255371e-01 1.532164235861183110e+00 5.154281957033333139e-01 8.676853656273204596e-01 -1.964430241604519789e-01 1.594871231017984892e+00 -8.642296993776719116e-01 -9.854001908300009938e-02 2.121128033454384998e-02 1.894294123434369162e-02 6.658647654655692749e-01 -1.420014767039387837e-01 -5.427686336504724540e-01 2.466193673531494324e-01 -1.102639770253122320e+00 -3.544973559149011688e-01 -2.846372220399188135e-01 8.885571205096612912e-01 -2.270104892147438436e-01 8.610958239320198881e-02 1.632681119406406145e-01 3.247221346329713931e-01 1.420857595560361952e+00 -1.443009610879610660e+00 -1.024879998430399786e+00 8.713516814539991329e-02 6.827647703577116589e-01 -1.294635864347299270e+00 -1.725939760802118306e+00 -2.564807191177606693e+00 -1.453126608800548780e+00 2.692430287814661316e+00 1.532261658517692027e+00 1.113885821182936775e+00 -1.482669805922298134e-01 -9.286117642305140585e-01 -1.034322829307646519e+00 -9.808421032560284969e-01 -8.623820621830373678e-01 1.397069776292450660e+00 -8.077263070655585908e-01 1.065024029709652043e+00 -1.245736200479136802e+00 -1.276255653314217531e+00 -5.883329387388406273e-01 -2.657007053483235737e-01 1.065369189873646372e+00 4.125201377839578520e-01 4.679080583951617522e-01 7.565381901224851324e-01 7.382073402355366909e-01 3.545075271625375279e-01 2.103059676937842681e+00 2.459169390137368794e+00 -2.034861002603570793e-02 -1.993189536768061876e-01 -3.740411194590707034e-01 9.254477256669475516e-01 7.771597796526998891e-01 3.401670229040671956e-01 2.731115474484367978e-01 8.639137066548947530e-01 -3.646569342756647569e-01 3.052988282605365589e-01 -8.666427839484497353e-01 6.129870923946107997e-01 1.055103722940059940e+00 1.020804108837198632e+00 2.066618857050709634e-01 -1.215840269651781380e+00 -9.711360554801434786e-01 -8.278764466766161956e-01 -1.696188557309186606e+00 -9.563637902723016726e-01 -1.370217702494862522e+00 6.231522615568252377e-01 -2.535967776795294837e-01 -4.239682632002417795e-01 8.086050086665480530e-02 6.481020296083271903e-01 1.958495581890234760e+00 -5.353305119818015934e-01 -2.943227578025706670e-01 -2.092043934716438791e+00 1.083015136388508104e+00 7.963842788043979937e-01 -6.679482303571872004e-01 2.176536154566035552e-01 1.194225346713698316e-01 7.740742646326206344e-01 2.626931061496929135e-02 -6.827945647050646105e-01 -8.703690007666911033e-01 1.287057406100925450e+00 -1.378229520654300488e+00 1.120326856819770178e+00 4.736427171742156883e-01 2.298178318478328042e-01 4.632773374819062484e-01 -1.404604405725417005e+00 -6.827973648608423041e-01 6.814898815859937731e-01 1.190376906727455664e+00 1.104725183281025092e-01 2.198887763522073269e-01 -2.037066948478373440e+00 5.191063523947508224e-02 -1.338368204393165950e+00 -2.067863179319690548e-01 -1.084426256093297347e+00 -9.295138049909091871e-01 -1.049947601222813276e+00 1.277241517177797048e-01 7.030897482272184806e-01 -6.150034018843872907e-01 -1.402205968799151714e+00 -1.237093561327318181e+00 -5.025981658089008208e-01 -6.178077128413248520e-01 7.917154474891487936e-01 1.334173736112609809e+00 4.218987792152886218e-01 1.185248710566539021e+00 1.270523595291595198e+00 1.104596529234933344e+00 -8.348132532893560720e-01 -8.554935819255068408e-01 -2.937044612501972518e-02 1.368411933007541492e+00 7.745254082854600153e-01 -8.119890409048318158e-01 -9.263293119490607630e-01 1.669485752251121280e+00 5.243178792071117034e-01 -8.628292015996884556e-01 4.288663823752886795e-01 -1.243566094122293020e+00 -9.285524623435844616e-01 2.537481155757213003e-01 -1.630895605482561017e-01 2.487834458678491595e-02 -5.963403340101366412e-01 1.610772383387003348e+00 1.348389784990830786e-01 -1.056047807168573049e+00 -2.815655573119690280e-01 1.423820005598081195e+00 2.311314962358087255e-01 1.183737509965682833e+00 -3.224095271432064758e-02 -5.841708541080995465e-01 -2.579942920256435457e+00 -1.390676387056161423e-01 -8.450466444360333895e-01 -3.075864790704658791e-01 -8.738587404535009817e-01 9.871410830958218252e-01 -1.334991288808952792e+00 2.432905421937859192e+00 7.628610488808733603e-01 6.255440675547107032e-01 -1.109978557464025711e-01 -1.550062253168040360e+00 7.189803725359419050e-03 -4.930551556127694690e-01 -2.187027065493919176e-01 7.048373944950692138e-01 4.548339329879079740e-01 -9.789621463924685907e-01 4.911134044878762844e-02 2.169438599589702255e-01 5.296493662310083339e-01 -8.996398269423371286e-01 -5.692369524062722563e-01 -2.283678878720290517e-01 -7.912190886913216259e-01 7.529440996271120623e-01 -3.207704516592084776e-01 9.350794280320370300e-01 8.045665119622403827e-01 -2.798299398126347093e-01 -7.620654775801884162e-02 4.604347464501841181e-01 -2.836527828223592840e-01 1.793136518832884274e+00 1.961984225474837640e+00 -5.259156303796892473e-01 -3.219952984667706075e-01 -7.089757607321055533e-01 -2.572997003669797444e-01 -1.251113410263678727e+00 -1.381808571101259986e+00 -1.933340179813509141e-01 2.029014546543242981e-01 -1.238641018206533495e+00 -1.274347411635478267e+00 3.789997916920254672e-01 -4.963149616552081089e-01 1.852577747111464390e+00 -2.360973043874110833e-01 -1.221962864069267907e+00 3.571098673798532852e-01 2.206075739616350853e-02 3.749757854756543551e-01 1.528629919166208662e-01 1.225780872308798841e+00 1.612789204499645024e-01 7.707432346067122353e-01 8.402564763577350382e-01 1.052953430460019657e+00 -3.575165437996597473e-01 4.795629409237078256e-01 1.617775369265131769e+00 -1.106536493621441686e+00 1.475427913800394508e+00 9.745338545293069643e-02 -6.630784287876386740e-01 3.368507282792223001e-01 -1.214258871808276519e+00 -3.832685012562565552e-01 1.825468583858815164e+00 -3.737248379708064117e-01 -1.154149472421686307e+00 -1.115010860868160369e+00 5.408143568383878552e-01 2.451431159963754214e-01 -2.334710521933934246e-01 8.319817565584167740e-01 -1.289932898622542012e+00 -5.208906528852388917e-02 2.493300639461215329e-01 -1.876017755455186009e+00 -6.230975166303106549e-01 3.636721149977559797e-01 1.297053468108216867e-01 -1.624732743234989840e+00 -1.144052315287710009e+00 -4.421481344104033484e-01 -6.517418365274272318e-01 7.885319962631778257e-01 -1.007006436417721806e+00 4.907268626592404814e-01 1.333558512862218215e-01 -9.019269140033396859e-01 5.802845665777650597e-01 -2.008080205777360572e-01 7.769480631758907130e-01 9.376624068888722574e-01 2.166981443027260479e+00 9.943798581673343184e-01 -1.759890218352339886e-01 -4.250320322954012076e-01 4.655889877368525331e-01 4.116941244821494261e-01 -8.502031271400407597e-01 8.164437641651655087e-01 -1.123960588115691550e+00 -9.523922454026086948e-01 3.975824713683193123e-01 -8.211066897862561165e-01 -6.023759208955616895e-01 -6.410009200408475216e-01 -1.139467241548516308e+00 -3.493194168678612210e-01 -1.176084575039747060e+00 -1.677354998268686392e+00 -2.109027436050897319e-01 1.628920355505222850e-02 5.115640180781619861e-01 -7.791977480092360242e-01 -3.585208511367369427e-02 -1.203184922794246631e-01 -6.011924047303633944e-01 -1.944287571535999959e+00 6.327113202829570682e-01 -1.596359698645770431e+00 -2.270906484582394802e-01 1.573415750904584076e+00 8.547882647020454971e-01 -2.191975003638773067e-01 -6.848728782566279039e-01 1.110944746942079453e+00 4.205503510363332587e-01 8.160984417243788425e-01 -1.835700515466951677e+00 9.686853092427864798e-02 -1.614148624840977986e+00 -1.136916005852412148e+00 -2.736602527988354794e+00 -1.140335757797785066e+00 -8.612277328160140577e-01 -2.103929046422998717e+00 8.172324265743000082e-02 2.538145078152858058e-01 -7.462266794158260719e-02 9.830332859070814999e-01 -4.219135437109232667e-01 -2.092714709688911767e-01 -1.447993075106420724e+00 -1.460840225770292822e+00 -2.910727220195127862e-01 -8.963019117078550868e-02 2.418204577483043238e-01 1.688471178799175743e+00 -4.784276521059154241e-01 6.444090227004818372e-01 -7.505529146873453072e-01 -1.522849472741371279e+00 -3.887385661459034081e-01 -8.939958735318713767e-01 2.925105840624906417e-01 8.086157971381080500e-01 1.059180501405579955e+00 -7.911697992866226770e-01 1.446557301383682437e-01 1.240153322105691069e+00 8.185445510813120773e-01 -2.667352517648723942e-01 -2.341876629314373348e-01 -3.343913369028953531e-01 -9.925456791559687797e-02 3.396646063256567594e-01 -1.257547979059683962e+00 -7.719473512220267342e-01 1.069631185664629891e+00 -3.261533689439929384e-01 1.432746037612623313e+00 1.397091902462501922e+00 1.243166745985964328e+00 3.236739361770581969e-01 -1.748542380505968830e-01 -5.168656227756723842e-01 8.605353093484875426e-01 -1.323746308352807155e+00 -7.667095242395437493e-01 -1.835520942346025919e+00 6.036256176659001715e-01 1.241654812370137674e-02 3.267680739678991420e-01 1.004647734370199830e+00 8.516279415107486604e-05 -1.108123403183840949e+00 1.050390999458763241e+00 1.952338493146335674e+00 -4.093568303763228111e-01 -4.700837601343789141e-01 2.244670268763028220e-01 -2.561384290730395752e-01 -1.043867827646262736e+00 -1.664319313067562645e-01 -3.071987508549113288e-01 4.527732106352682084e-01 -3.942744144420048391e-01 -1.247359253134252333e+00 -3.364097913584347399e-01 -8.617783249630663889e-01 -6.119919156836146623e-01 -5.537775122786503523e-01 1.075137424676417819e+00 -1.543072366442291843e+00 1.288905327375248211e+00 -6.288494242926127020e-01 -8.898613810695267246e-01 2.236877757450926651e+00 3.216942963505271535e-01 -5.195256536649566215e-01 2.919669369084890498e+00 -1.666096859743117775e-01 -1.839467380505309224e+00 4.799075457365269831e-02 6.536363260572267686e-01 4.193146383678734712e-01 -6.595178644733383777e-01 -8.250740097072153389e-01 -1.715185417517643349e-02 -9.491116874234377387e-02 9.767548016491292007e-01 -1.345125475166470075e+00 -2.830269025348244177e-02 -1.984980475456576410e-01 2.088178120665281412e+00 -6.293660511102243671e-01 -4.362304781707442847e-01 -4.700040477675126449e-01 3.480183987501280635e-02 1.223705244732455233e+00 -1.347401546335132150e-01 -1.049216396240692406e+00 1.784928708897524918e-01 1.102285977330939026e+00 -8.204753697914608790e-02 2.867623257157083105e-01 -8.888012397311964019e-01 -1.323929191622359447e+00 -2.144310640782098876e+00 7.478501047396818313e-01 3.191621162223809982e-01 -3.115478308417508835e+00 -2.722123442646460778e-01 1.723731871253666670e+00 -1.095198047474080782e+00 -8.303206513809783251e-01 -7.928943145059438313e-01 1.200155579146018198e-01 6.897696959132332273e-01 -6.295268421617830068e-01 -1.105371529950341491e+00 -3.702781617189699892e-01 -1.741365277007585144e+00 -1.219638388552272967e-02 -9.872649131637722952e-01 8.249134166631518772e-01 9.725556357268062835e-02 -3.019555995173726637e-01 1.608270823686025475e-01 1.294693651384387190e+00 6.839363598083890716e-01 3.373834430625577974e-01 -1.019954738859588650e+00 2.663249226850193923e-03 -5.077927503005217336e-01 8.847793794953651147e-01 -2.745412251732841091e-01 1.397840875677871297e+00 -4.302118427325189731e-02 -2.402069521565425525e+00 -4.000418469682842648e-01 3.522842805602923733e-01 -4.075605821028365772e-01 4.626408581884407512e-01 1.121905753423823482e+00 -2.124891806878293821e+00 1.001460691134893777e+00 1.128383034461918344e+00 -4.416036944963548372e-01 1.714234660681148936e+00 2.180525655886310865e+00 -8.265703410908433746e-01 -2.886660374293698039e-01 -5.686996453834460841e-01 1.649777088603911590e+00 1.462899575057132306e+00 -2.252297100515596451e-01 -2.445467089533313043e+00 2.465044200026516474e+00 3.471212473809470733e-01 -1.236406840220755976e+00 -7.400931527816677867e-03 -1.010965273407446796e+00 -3.403486464595730232e-01 -8.042320813318460937e-01 3.213496153574998959e-01 -1.234123122805586004e+00 -1.356329683411906517e+00 5.157464554920266897e-01 4.443808062543592174e-01 5.254048329657804578e-02 -5.718170921860040723e-01 -2.752984238996240562e-01 1.250684011864259537e-01 -4.154687125611404852e-01 1.833467476452474321e+00 -1.525158059377568875e+00 4.863867675137547556e-04 -3.255693446732124130e-01 3.168565012580079054e-01 -1.422531004007797917e-01 3.486984339197438110e-02 -7.501395198663172170e-01 -8.765692957494403137e-01 -1.682606274843910787e+00 -4.470387578983740506e-01 7.273291366519437640e-01 4.167267560240918156e-01 7.282813080453852672e-01 6.438897156467430216e-01 3.037221178400154598e-01 8.849116851451513943e-01 -4.625689012700796021e-01 -2.744305232899567404e+00 -1.362044210710105174e+00 9.172190503923497440e-01 2.853103605342418581e-01 1.092696812850906696e+00 3.055719386853307240e-01 -6.996441845268830395e-01 -9.684564621085881564e-01 -8.433400650441651436e-01 -8.196213950371652457e-01 -2.908530475538511073e+00 -6.163860803347500639e-01 1.665798147817969310e+00 2.077304637615682292e-01 8.893681340863839324e-01 -5.972360755999284176e-01 6.828131188227384296e-01 1.040209183379557922e+00 1.284002453606146510e+00 8.931891036331822686e-01 1.646810928926410345e+00 -4.375673783767541902e-01 -8.029732460365414104e-01 -9.454292284562049176e-01 1.132342672913651649e+00 -1.513746529549319764e+00 -1.613699854888375196e-01 -1.971973478007369218e+00 -1.988902506243578061e-01 1.557566830011092307e+00 -3.192829565386561264e-01 -1.092367997533634005e+00 -1.712609756677791806e+00 1.315041273542795874e+00 -2.804307675032031155e-01 1.087733023742012417e+00 1.469574444157336901e-01 1.320037494517176668e+00 2.788055718135212246e-01 8.246415197341385728e-01 2.168717274824215835e+00 2.428330385757726084e+00 1.448899887981156986e+00 2.194215835767134859e+00 2.451367712691805423e+00 2.343493153819800501e+00 2.311226555542114536e+00 1.264805874951744347e+00 2.689299493649261574e+00 1.739923420123974607e+00 2.384191902364578564e+00 2.573108128707684905e+00 1.478116147712218442e-01 2.520880939445652835e+00 3.715347881075552472e+00 2.200878594259803922e+00 4.612883357779756111e+00 1.774826207703622760e+00 3.842808150580526938e+00 2.646725892475639164e+00 1.660098784120994875e+00 4.360048291460546288e+00 3.901355297900765073e+00 3.921413259539174412e+00 3.260838354053552823e+00 2.057588677238764152e+00 3.392365001785482281e+00 5.844568736622166583e-01 3.933594873587603846e+00 1.267801215916238178e+00 4.363074198579042218e+00 3.956914620295128859e+00 5.363736639935059891e+00 4.899368597853209550e+00 5.189188519852720560e+00 6.637503855851674572e+00 4.541813767922385559e+00 2.511785392386032711e+00 3.879758746183420648e+00 2.597653923418027144e+00 5.519341974053660671e+00 3.172911775747254914e+00 4.517531337395280566e+00 5.515973886968980722e+00 4.618572666489534129e+00 2.628137271547187570e+00 4.051322710111481484e+00 4.318104031172082635e+00 6.087318327595369283e+00 6.046387405339808119e+00 5.499679274379882798e+00 3.426242488324076074e+00 4.778662690874852181e+00 5.929079713110581906e+00 6.079853972035752285e+00 4.700581505102327640e+00 6.315912433436375650e+00 3.857517373015648232e+00 6.762247820486333438e+00 4.813313014414926094e+00 6.235583215759520570e+00 6.917139951778804807e+00 4.589626007867374291e+00 6.395040614468558537e+00 6.429809939538314367e+00 5.067420936437250667e+00 6.755760414748404052e+00 5.274245379093684072e+00 5.356574317253271822e+00 6.334493841411508619e+00 6.437019173436863362e+00 6.616863964677410337e+00 7.346030426248061573e+00 4.235231323708938511e+00 6.781686718832160565e+00 5.696229437474171320e+00 3.892154407255305593e+00 7.186419920433039010e+00 6.689901957651623654e+00 6.446960859390711285e+00 6.573149847859561135e+00 7.059682959583462925e+00 6.224598033508415895e+00 5.169740163444243919e+00 7.297677490410488410e+00 6.957720717994988036e+00 5.911827584356791121e+00 7.632640472558588129e+00 6.868576911664724172e+00 4.771519899792837194e+00 7.323260927397856612e+00 8.077176784160863932e+00 7.783524209852248354e+00 9.563831280065230089e+00 1.097450224730765456e+01 6.874333696831512519e+00 7.356982753942639341e+00 8.471485404076922521e+00 9.375014788731984794e+00 7.746451205981456312e+00 8.266821052120750579e+00 1.173250415736617747e+01 9.663888375880752335e+00 7.812343173717344769e+00 8.465776750057139921e+00 9.557088686626610041e+00 1.135822869463144436e+01 9.463761918900891246e+00 9.116374824632966778e+00 9.810642530443987042e+00 9.463839396509763802e+00 8.048443644154696486e+00 9.091861948067295529e+00 8.830204458828065484e+00 7.944749793759453560e+00 1.064970548620666868e+01 7.546705700027471764e+00 1.016797385468549919e+01 8.640326487799407928e+00 1.026800066032034842e+01 9.178079235130839564e+00 1.036574149543689138e+01 9.406996632525892466e+00 1.054947748296102183e+01 7.706271814445822876e+00 9.858509333296877841e+00 1.080509603371482363e+01 9.277776524338118946e+00 8.866321875349189696e+00 8.709721029353504562e+00 1.160674216176894369e+01 9.585397303788095513e+00 1.126658715707975844e+01 1.043210164463106615e+01 1.149082896336277315e+01 9.954095505448041337e+00 1.144580304594986764e+01 1.160931035168957415e+01 1.061905712290541537e+01 9.341462883322433797e+00 1.247284279538865626e+01 1.049771818861390749e+01 9.517746972260027860e+00 1.164002723030849218e+01 9.786548733691255109e+00 9.597668830448879973e+00 9.757665799318015587e+00 1.131418877719661431e+01 1.102562684345558353e+01 8.537984994442119557e+00 1.077280297896844630e+01 9.943611206873969266e+00 8.622809694443571260e+00 1.060053143090491190e+01 9.963488135893634023e+00 1.000250659869639591e+01 8.145218801393365737e+00 1.025621304852279181e+01 1.164825874700945363e+01 1.043800979151235531e+01 1.153247526814620016e+01 1.279307862995028700e+01 9.091371186858978604e+00 1.054950926291161295e+01 1.175085678949385048e+01 1.125169910870452661e+01 1.015902887605166427e+01 1.358840062171113772e+01 1.105989878115054736e+01 1.075626938035853897e+01 1.087515970093559048e+01 1.078398208090650279e+01 9.842391773148232659e+00 1.214059108068246573e+01 8.521741818971349858e+00 1.081784169206858337e+01 1.090470451003853647e+01 1.196948407738292630e+01 9.795274855804747105e+00 1.116519984683280420e+01 9.916380390824205193e+00 1.017064098581819565e+01 9.787490423160301489e+00 1.159611300233279607e+01 9.028801712281167013e+00 1.071054316501913739e+01 1.234417153888819030e+01 1.222306302987088600e+01 1.097695566432795289e+01 9.843340538508103421e+00 9.423500325776727138e+00 1.256210596591012241e+01 1.222452537587008692e+01 1.088717214512709042e+01 1.226811974438015618e+01 1.335194956455464244e+01 1.159002740910828244e+01 1.074906036205865512e+01 9.236728842274967377e+00 1.228962494472200540e+01 1.201753269997206353e+01 1.170538122610775744e+01 1.298051843730501709e+01 1.407679417172628433e+01 1.217524498169535541e+01 1.328323821015257344e+01 1.440802393855052266e+01 1.403941705819598340e+01 1.363889901234049695e+01 1.447774017749508069e+01 1.335688596150618856e+01 1.329086451991101647e+01 1.314156547102248673e+01 1.300158951991273781e+01 1.330873252487810987e+01 1.616441997527888219e+01 1.265402023342716475e+01 1.322959514420516847e+01 1.238164987467911793e+01 1.342170185243861447e+01 1.302524326959645329e+01 1.490455420182828838e+01 1.319580214192917289e+01 1.440494962774704746e+01 1.203963846024416640e+01 1.371574659817195752e+01 1.219568745643193886e+01 1.330354646678162744e+01 1.239651386768934493e+01 1.476458402437221729e+01 1.303531569760501974e+01 1.296571818847068869e+01 1.381600230276408858e+01 1.285055119323924977e+01 1.440028559415422116e+01 1.481364949708080836e+01 1.381390803084299357e+01 1.462154817659141592e+01 1.349178612376711506e+01 1.336240045527120834e+01 1.463963441648574104e+01 1.571168352923435663e+01 1.346734653209581722e+01 1.536752895702446686e+01 1.419327727464827760e+01 1.643686352637146086e+01 1.543767892737447767e+01 1.306334327708119503e+01 1.674882437394141377e+01 1.728903254647427445e+01 1.626175979032984742e+01 1.763657867041700555e+01 1.601566814866151134e+01 1.824801068378222269e+01 1.535832457037184184e+01 1.672344826715264787e+01 1.548878262326852528e+01 1.559263257623343435e+01 1.440713577029780090e+01 1.621539824643825867e+01 1.455213906101901955e+01 1.427663242691628120e+01 1.517561639147555752e+01 1.567425047287187034e+01 1.434936740365620089e+01 1.542175664244821576e+01 1.616801942119559499e+01 1.403125880673341896e+01 1.491001078545694725e+01 1.339353482238733051e+01 1.474978190717343374e+01 1.438244821806867080e+01 1.591490849796763740e+01 1.535028435655715739e+01 1.568407083851394823e+01 1.425619810060223358e+01 1.505661546917659699e+01 1.499574025691676482e+01 1.516029647698489669e+01 1.665271699530065064e+01 1.637536153182947274e+01 1.609193803836571135e+01 1.802226694721817424e+01 1.417722414626643079e+01 1.711205204314380524e+01 1.767746027881354109e+01 1.833459737324151462e+01 1.556964717811757559e+01 1.751124397723073045e+01 1.672234496272660209e+01 1.535729899525649600e+01 1.481021991256030113e+01 1.935382764122114096e+01 1.635877431129004478e+01 1.634931717009645169e+01 1.661251863336980961e+01 1.490233698686875208e+01 1.504665221067169689e+01 1.674896156249246104e+01 1.590829198042727732e+01 1.886468230429899862e+01 1.771578211150341176e+01 1.808679934453611438e+01 1.721959686742277995e+01 1.893267963101135720e+01 1.722345859135162627e+01 1.922609603742628792e+01 1.989744051100260691e+01 1.925419420306642238e+01 1.985915795429062314e+01 1.846185029533647182e+01 1.861471148641944140e+01 1.985909415876801276e+01 2.009661008002830584e+01 2.114844524800686543e+01 2.034331559118678712e+01 2.045137490695848470e+01 1.976753300578112871e+01 1.903383050590610637e+01 1.942202142350829774e+01 2.030884014425490136e+01 2.272378367245937980e+01 1.886399966204460199e+01 2.035666780722723601e+01 2.104939473406271944e+01 2.179492263511079031e+01 1.887218962694993962e+01 1.858285985587129474e+01 2.142440275613689593e+01 1.922325044863316990e+01 2.148639850597027134e+01 1.991009183865033449e+01 2.192582696984990420e+01 2.230411486578763913e+01 1.966657816367369804e+01 2.014833119937224026e+01 1.964201101487885737e+01 1.837551002556278235e+01 2.070094241221967835e+01 2.188397108683789227e+01 2.082183711662609937e+01 2.112055374229981197e+01 1.886840235232878626e+01 2.186844854966077634e+01 2.307558398512909292e+01 2.106659198520322107e+01 2.204685575717003587e+01 2.304440496377038627e+01 2.135726750416637998e+01 2.151435687632755744e+01 2.201094554450109086e+01 2.108595924632657415e+01 2.086393142640318743e+01 2.126016603247220260e+01 2.008107022251878604e+01 2.275947880624939756e+01 2.129123669568116739e+01 2.231592534101531555e+01 2.206810923892881249e+01 2.177962590742167492e+01 2.114992133528068408e+01 2.215051914700875102e+01 2.145630944091682224e+01 2.325311941843092356e+01 2.343814176912559688e+01 2.152676043634181013e+01 2.136276443755934196e+01 2.242996051124031709e+01 2.064696850983828824e+01 2.282239458931354648e+01 2.142566792090343597e+01 2.027735541194374136e+01 2.014783893324403152e+01 2.213873936417651933e+01 2.015330190983263492e+01 2.159722622571097972e+01 1.890806392732657315e+01 2.038259037358212566e+01 1.974574343395693532e+01 1.908647570146790429e+01 1.912646687085944208e+01 1.945595256527827033e+01 1.893880080614056283e+01 1.938322908127129907e+01 2.236547814661832234e+01 1.950487466295524541e+01 1.987616175471862334e+01 1.954749670611056800e+01 2.106191772361623649e+01 2.106185880178467329e+01 2.077542805982520946e+01 2.032292218261842365e+01 1.934558699778208890e+01 1.987690964804905036e+01 2.070323994195246087e+01 1.944085713885145239e+01 2.028566049462256515e+01 1.915112025559084685e+01 2.206510094573446423e+01 2.272490427850024020e+01 2.236110402427172517e+01 2.109789101382743226e+01 2.127938498268655110e+01 1.958584032903898731e+01 2.070483058795329967e+01 2.134079733802409962e+01 2.125733991717530103e+01 2.245967761242241778e+01 2.124335120163265955e+01 2.210244327231237094e+01 2.340959367954833326e+01 2.152458162300498756e+01 2.228648009897832694e+01 2.049437252043806268e+01 2.172945865042400726e+01 2.113201627711671193e+01 1.959887675440135979e+01 2.247741063081757673e+01 2.233800207576418018e+01 2.438588797476753101e+01 2.352685519113039092e+01 2.236074488392863557e+01 2.018457303101486389e+01 1.909402851625272746e+01 2.214928565861482923e+01 2.277111040214668591e+01 2.065969801568800790e+01 2.362806255742072992e+01 2.408061345021885558e+01 2.330306270742289954e+01 2.044352499415613167e+01 2.182217620986961037e+01 2.139471976388811569e+01 2.155639562570831558e+01 2.215854449052819675e+01 2.262825720817690112e+01 2.414104828665765012e+01 2.338131431586162279e+01 2.160099060869353593e+01 2.292884847883875210e+01 2.237119295345910430e+01 2.194528434287785856e+01 2.504492830782292501e+01 2.447369556602608043e+01 2.534252275579354574e+01 2.668423497060600624e+01 2.338620026589122602e+01 2.742801157230429965e+01 2.723255098156713672e+01 2.418337052823588351e+01 2.502457750813796977e+01 2.384682100577985864e+01 2.599321404838396532e+01 2.523028397512110033e+01 2.705316603769722761e+01 2.655940958903020643e+01 2.868074567571544264e+01 2.377737013777911912e+01 2.335926794640055348e+01 2.607096920869782863e+01 2.430090075674480943e+01 2.421478346167914708e+01 2.532088087023697298e+01 2.465723699315799422e+01 2.683578985466237299e+01 2.644458687847794209e+01 2.642828630768361720e+01 2.653682516014739079e+01 2.675473901086802186e+01 2.749833242619423501e+01 2.776001714042682877e+01 2.673104184703916886e+01 2.728772085121747537e+01 2.843143025576983618e+01 2.656704774062437480e+01 2.661898164829863944e+01 2.856915175419280928e+01 2.687595175013004933e+01 2.545978730950425373e+01 2.852149528335366568e+01 2.663563378708536789e+01 2.728581853355640874e+01 2.599323198716656336e+01 2.715586495465498373e+01 2.548858840468941978e+01 2.632583752934590038e+01 2.814854048339125114e+01 2.632996459318759008e+01 2.799730088747410051e+01 2.720156653162396765e+01 2.457445353224791162e+01 2.893425984775530324e+01 2.880998802210202925e+01 2.567589640121773797e+01 2.615413666185205699e+01 2.611213182062108373e+01 2.508353272977730697e+01 2.602588864269249314e+01 2.537347509534167500e+01 2.589462868490679881e+01 2.834169934049249662e+01 2.555727686943109944e+01 2.542542921187240523e+01 2.653552842122801536e+01 2.556424088936406491e+01 2.490653642939910384e+01 2.565948749955273911e+01 2.593288335841535286e+01 2.446787448842324864e+01 2.518345088641286367e+01 2.552478433023090076e+01 2.481987296427484324e+01 2.489936840409452401e+01 2.452133725768406691e+01 2.517732056933841633e+01 2.524102984365064373e+01 2.597605956984713771e+01 2.527820726433134979e+01 2.547300488627907100e+01 2.628724201423120377e+01 2.480508441897609373e+01 2.538930693841398067e+01 2.700288823583148456e+01 2.663524919984980244e+01 2.649691055545264362e+01 2.653952251801003115e+01 2.573108026422764283e+01 2.499494639414855968e+01 2.382614412365611756e+01 2.659618109453154133e+01 2.567312596972794125e+01 2.787769510078284085e+01 2.596317723740997963e+01 2.465304751774380065e+01 2.386338745727486454e+01 2.843056441082317320e+01 2.848139507508412649e+01 2.688257798077373195e+01 2.904354649370826991e+01 2.927502489077322423e+01 2.804819650083364380e+01 2.943589776673736225e+01 3.050943071694562292e+01 3.098556244672496618e+01 3.000591905383686253e+01 2.871187875876253770e+01 3.110559804175427345e+01 2.860447301450569313e+01 3.205130432088459713e+01 3.014549730518536563e+01 3.289651068630756470e+01 2.810565520412041352e+01 2.956937044717868801e+01 2.869311755663372665e+01 2.706323205199243986e+01 2.795089574536041610e+01 2.934890669822311793e+01 3.089515112410479958e+01 3.031547956313565351e+01 2.900998296008967614e+01 2.867003835636623066e+01 3.085132702471709720e+01 2.827982687115447291e+01 2.941883764347657859e+01 2.853827336474670062e+01 2.857892214448493107e+01 2.840568730596563185e+01 2.910393213012825697e+01 3.009709593496124924e+01 2.849431596895435348e+01 2.709270838895365685e+01 2.839785781065823755e+01 2.925705452942045426e+01 2.872517079145338670e+01 3.021046660384305582e+01 3.010837206587423864e+01 2.924641041751563719e+01 2.818928501314329438e+01 3.105088671452481819e+01 3.187566404031609579e+01 3.023787566465339438e+01 3.168640320939083921e+01 3.052814538398482114e+01 3.021647241102146353e+01 3.210612573819479820e+01 3.158327324926107593e+01 2.810469803658821419e+01 2.970233400627865095e+01 2.831704807042910943e+01 3.106576970861644327e+01 3.189180987073307705e+01 3.068469720604897333e+01 3.245650379257804019e+01 2.934109018314356376e+01 3.165365988088386118e+01 3.211384902552261167e+01 3.031182415578966527e+01 2.983443785944842119e+01 3.002813607438140764e+01 2.973368916380422533e+01 2.782712741064344186e+01 2.970466403884629614e+01 3.216762536639100745e+01 3.163586725391180110e+01 3.010667189981295522e+01 3.054221892919186132e+01 3.026671335598895141e+01 3.044997927192591902e+01 2.955594016270765323e+01 3.218561035102240453e+01 3.000911151640049113e+01 3.206748002259328700e+01 3.098151482075519780e+01 2.853423004662458595e+01 3.265843739846491189e+01 3.398049350439169558e+01 3.467754275086377191e+01 3.271265116461368194e+01 3.192406547115117732e+01 3.489698016760813459e+01 3.423029212371251617e+01 3.432350941432459024e+01 3.412318597125565134e+01 3.500095922631236078e+01 3.385430259768793348e+01 3.100687251670466082e+01 3.343148620297710494e+01 3.212920172835059418e+01 3.327571155972500350e+01 3.343395262597727680e+01 3.282913989992133708e+01 3.255778059479867181e+01 3.153867046671658869e+01 3.428644284021171273e+01 3.280483870847009342e+01 3.149909004007894708e+01 3.512542865052057550e+01 3.397150747690749739e+01 3.407245347301082461e+01 3.402530571476908250e+01 3.467579595604591702e+01 3.315936575394661645e+01 3.189372656023269315e+01 3.276671810502597282e+01 3.158119699705316208e+01 3.168736956986596809e+01 3.227757571170416639e+01 3.379026010735621099e+01 3.304257395253450369e+01 3.237046785827094197e+01 3.296118403329597157e+01 3.189055190153938923e+01 3.093057517776347964e+01 3.372009132046198232e+01 3.292408234949513712e+01 3.398575909845293808e+01 3.343384333021020183e+01 3.373674414379247821e+01 3.431552683193554998e+01 3.252072514203858589e+01 3.257682787233665067e+01 3.128651073689347584e+01 3.241611578767286517e+01 3.421907894868571276e+01 3.457299357184808031e+01 3.674764672861069670e+01 3.421053903845648847e+01 3.461218169934844724e+01 3.493015090742817819e+01 3.431994178403279250e+01 3.691361953647869854e+01 3.501219796052938449e+01 3.475607116841709399e+01 3.711713050713306217e+01 3.707118491384794368e+01 3.521287317535755790e+01 3.581663192991797473e+01 3.567529831001709084e+01 3.474487088596283968e+01 3.407745297600244072e+01 3.418551016999424519e+01 3.141210817264153476e+01 3.706278321010911014e+01 3.680923233896202618e+01 3.738762166954611388e+01 3.453015521064958193e+01 3.407196089669675132e+01 3.494416914028644783e+01 3.257963121442675458e+01 3.300950774385842124e+01 3.475564897905140782e+01 3.395014463753611267e+01 3.688244056977054441e+01 3.357696189519669616e+01 3.642467624571576579e+01 3.202377531756305729e+01 3.388834617350374856e+01 3.318271377851650072e+01 3.405944445003756016e+01 3.352539286787247619e+01 3.239426223992070675e+01 3.384723937171277441e+01 3.294852346658025510e+01 3.445890604303677662e+01 3.488048260409748025e+01 3.269914356235158692e+01 3.366902697789836907e+01 3.484658902594815544e+01 3.469573069487087480e+01 3.401057393805483997e+01 3.273958338536433388e+01 3.312396474552442527e+01 3.161802783176114318e+01 3.122487135016388038e+01 3.418894459129433727e+01 3.167025868539011313e+01 3.276589151219730667e+01 3.401946966075271916e+01 3.288093988636217091e+01 3.363631428963141445e+01 3.184332780703451249e+01 3.109084639506225045e+01 3.354707136791447653e+01 3.483036897573033741e+01 3.298114491213179633e+01 3.376133353009087301e+01 3.321701504021658025e+01 3.187592706887042837e+01 3.151247172400445251e+01 3.306692576987492771e+01 3.253279440145219326e+01 3.238079258373164748e+01 3.450338028259988477e+01 3.313274223464317458e+01 3.245326407397008950e+01 3.512868837344312567e+01 3.364048625038286389e+01 3.396299089791390458e+01 3.369798405949384090e+01 3.220226168229201846e+01 3.513234272583559914e+01 3.468789061824315212e+01 3.475296850489458933e+01 3.340708646460807074e+01 3.298119473182538286e+01 3.550948095206483401e+01 3.533509874162250242e+01 3.434763651924099293e+01 3.465637315163339593e+01 3.246186542305972011e+01 3.632805265541384898e+01 3.619241601187449220e+01 3.370278581890200797e+01 3.747178612010999643e+01 3.647790125626062974e+01 3.562938011085419276e+01 3.728815009826681148e+01 3.747375146003071222e+01 3.595911690993670362e+01 3.788166978351630831e+01 3.682882824034878411e+01 3.626459298659467834e+01 3.817375917270817354e+01 3.609925019582640715e+01 3.704879767908554555e+01 3.798841274646866140e+01 3.730803133986300679e+01 3.729627864736966103e+01 3.771606228512581538e+01 3.816492829298077538e+01 3.819261185489267518e+01 3.685011267636902232e+01 3.844610627820674864e+01 3.789698736619609321e+01 3.731230113283876904e+01 3.877160652052629075e+01 3.730385165546266535e+01 3.688811784356038714e+01 3.729258594160938856e+01 3.681580356894203732e+01 3.882624117385845608e+01 3.846162139821615256e+01 3.765744001351028913e+01 3.753779855989466085e+01 3.824242689893483060e+01 3.825352674372746264e+01 3.802320441626912384e+01 3.874866159629752360e+01 3.882480751473273983e+01 3.703441272951810248e+01 3.937613134219710531e+01 3.740849789887678156e+01 3.848332987436525343e+01 4.015402747263011207e+01 4.011003941908750647e+01 4.223915891638921494e+01 3.835652885354347319e+01 3.793358789725125035e+01 3.740505162782235971e+01 3.850949314594212325e+01 3.865730879933005326e+01 3.908010532989013086e+01 3.828327392129233431e+01 3.919391887456812640e+01 4.041880848500400703e+01 4.095367040400335412e+01 3.863388356751600128e+01 4.035611504509036962e+01 4.083197744794733097e+01 4.107750770257850803e+01 4.110756956619444935e+01 4.131906203852383186e+01 3.772057331559377502e+01 4.085988192594921031e+01 3.946667445654421158e+01 3.860792270864213549e+01 3.975811779932227097e+01 4.160568046071858817e+01 3.922378791453906643e+01 4.084738160596318579e+01 3.950026477400384550e+01 3.858248954466603209e+01 4.080428373765560224e+01 3.797500898992166896e+01 3.995553140242006407e+01 3.880098448533654931e+01 4.072606968648473469e+01 3.996971465174163995e+01 4.139024703910002501e+01 4.214974770360206691e+01 4.400519659902439429e+01 4.595439802945615071e+01 4.348707594386979025e+01 4.368836931282632463e+01 4.217069341071341881e+01 4.211510462785548015e+01 4.435794081586463022e+01 4.388860388102916943e+01 4.428180518437105917e+01 4.329303164936342085e+01 4.232616457077945427e+01 4.215359599148776226e+01 4.391211523807906758e+01 4.454602171587900017e+01 4.287769030652550128e+01 4.474642944177792714e+01 4.357970993894208078e+01 4.318567933178982798e+01 4.362670581539050829e+01 4.417663890526243620e+01 4.235154242585205253e+01 4.564148442690787988e+01 4.424301717701055736e+01 4.419167162446439079e+01 4.369308608194068455e+01 4.400740609264733649e+01 4.494898021401419896e+01 4.447763863903166026e+01 4.592950501275387865e+01 4.509234816483103003e+01 4.364767576279484018e+01 4.471555394217975277e+01 4.645040047847081865e+01 4.625056705719433126e+01 4.326865298414077898e+01 4.538218933143720335e+01 4.352302845122147090e+01 4.626619806121439638e+01 4.408745734588164567e+01 4.662200328011732609e+01 4.672539926197158167e+01 4.643172393963378397e+01 4.500318998835535922e+01 4.574649769379196584e+01 4.397251551684631465e+01 4.504373274620513001e+01 4.524247518727574402e+01 4.745592137221160556e+01 4.711368438278945803e+01 4.801398534408009056e+01 4.658275746939396100e+01 4.805377348899624934e+01 4.840062309906868165e+01 4.885082545909041585e+01 4.707274056612095592e+01 4.704142662432101929e+01 4.628752934772671779e+01 4.458476769668892814e+01 4.679811151190360619e+01 4.830342653645033124e+01 4.925193007849745896e+01 4.795151258834814456e+01 4.863817618412871013e+01 4.699461188529416233e+01 4.754039962693276777e+01 4.585926243838635230e+01 4.764279091582805847e+01 4.825078093913797517e+01 4.874412075238125652e+01 4.947490273259005278e+01 4.994136910381129724e+01 4.973502264073380275e+01 4.989027922908442036e+01 4.991470212494134273e+01 4.931119594129558692e+01 4.950922960067570955e+01 5.274648134902233920e+01 4.977428818013437706e+01 5.075052132726577980e+01 4.918801776681537774e+01 5.051897620423095958e+01 5.106413273489346238e+01 5.094638092203086188e+01 5.107245160958816399e+01 4.810936063490469650e+01 5.008733417231432838e+01 5.056588798814976116e+01 4.701878863948371645e+01 4.703477184943342593e+01 4.668673271819601212e+01 4.707852307368733591e+01 4.880382470650049953e+01 4.798785064191157801e+01 4.621087644958876695e+01 4.744991642405850030e+01 4.834122330013285307e+01 4.946291943045932982e+01 4.852651489424447107e+01 4.952001218565136043e+01 5.081515247659694268e+01 5.051887579772549230e+01 4.766785693586510320e+01 4.860795073590915649e+01 4.948549242196146736e+01 4.801896664399134806e+01 4.962589817598873765e+01 4.968044227124372725e+01 5.001219141510208033e+01 4.893222941407096016e+01 5.013216869667444087e+01 4.872615885599861230e+01 5.116156872618845597e+01 5.031612279023217127e+01 5.067128266374028556e+01 5.016656367834859509e+01 5.230832731720119710e+01 5.040762010259107484e+01 4.962395231519509053e+01 4.916326515102105787e+01 4.982630270485805113e+01 4.698902413144718082e+01 5.014679968728207626e+01 5.374018331155458839e+01 5.035332718000717733e+01 5.018465233020923222e+01 5.038324233042663991e+01 5.109193138960970515e+01 5.083515323070739811e+01 4.856957242611341030e+01 4.740989503002438710e+01 4.693370903900913049e+01 4.650218131152208656e+01 4.900922849829838412e+01 4.889831354629947668e+01 4.951488038519734403e+01 4.928640587146612972e+01 5.060847010204192742e+01 4.974158785076384248e+01 5.236679366976984085e+01 4.861078912695040799e+01 5.083247531479685932e+01 5.034237413949912110e+01 4.958344590199956059e+01 4.993168847127218868e+01 5.120094286922180515e+01 5.398846715404805963e+01 4.902377051485107273e+01 4.993124005334325233e+01 5.190261870864609506e+01 5.223343710445423227e+01 5.064839632845583850e+01 4.891837385527193049e+01 5.419638260622281933e+01 5.093946716735481317e+01 5.122350197412774975e+01 4.944528191041890608e+01 5.111861470138250496e+01 5.272072210254859925e+01 5.225343693209603657e+01 5.080037771703450744e+01 5.315435687799296005e+01 5.245490676553587406e+01 5.226985664521111374e+01 5.266428311819007035e+01 5.275503462037044500e+01 5.298909914663084919e+01 5.157360388441538390e+01 5.038726991829858548e+01 5.019268702292450257e+01 5.374979246899425789e+01 4.932911439373816620e+01 5.041152028288335174e+01 5.238652148532793262e+01 4.952997584388173635e+01 5.231380986867723237e+01 5.172514131870525489e+01 5.176240949475300113e+01 5.324817217649420087e+01 5.322004541965212354e+01 5.201436189155803902e+01 5.260568955921684164e+01 5.080910994571929962e+01 5.165529703469975686e+01 4.951616911131277732e+01 5.311099767403809579e+01 5.253561124244588854e+01 5.159574362724408303e+01 5.257805870575437268e+01 5.172511904561375218e+01 5.059373365323383354e+01 5.279342527819311925e+01 5.241055280872516420e+01 5.292229075482561740e+01 5.289121164650040186e+01 5.120103720771489009e+01 5.000316005869381542e+01 5.381965712646745459e+01 5.051655958966557591e+01 5.032415415422175187e+01 5.131387633695509010e+01 5.332740499751318453e+01 5.261335645539139705e+01 5.091986359055410105e+01 4.773081692945130072e+01 5.158868922825633518e+01 5.161920491920982812e+01 5.029920531084083279e+01 5.177957106943006949e+01 5.278855045983824112e+01 5.397648006517457731e+01 5.197130778420802955e+01 5.255406059943794617e+01 5.000485861663630516e+01 5.262668986801676851e+01 5.165613797353601200e+01 5.698948278515747745e+01 5.123747156062854202e+01 5.478847980661228689e+01 5.510515432246739920e+01 5.333832524077671167e+01 5.307443884447513227e+01 5.409358572621425765e+01 5.328303043744180911e+01 5.276365777237037946e+01 5.268942483224184059e+01 5.392721816503471644e+01 5.360989937249470216e+01 5.399941337015816600e+01 5.577451776072943090e+01 5.583886517398825333e+01 5.443497068586638221e+01 5.729130897323015148e+01 5.715501143109422344e+01 5.255724254123526862e+01 5.518385852382029100e+01 5.587336075436234495e+01 5.600947505807847904e+01 5.447079304547567347e+01 5.289659689462356340e+01 5.290595770144679477e+01 5.605443338802519548e+01 5.518423492772834749e+01 5.530691762209943363e+01 5.365783142549283014e+01 5.666253906408600471e+01 5.538841955625900937e+01 5.580059891522891036e+01 5.651589928103523164e+01 5.486862796683796972e+01 5.883712753014958707e+01 5.376484705689329502e+01 5.608526521156895228e+01 5.621487754969624717e+01 5.503268667694811711e+01 5.528017958626025319e+01 5.373729272752738240e+01 5.634199631612235493e+01 5.543147252149784521e+01 5.644714834063274367e+01 5.502275897459961129e+01 5.620698425647317009e+01 5.750199768255955490e+01 5.657603070674242929e+01 5.706463241780377871e+01 5.562829496921347783e+01 5.388942177423124491e+01 5.832150870052552705e+01 5.680354891813180274e+01 5.654103553572654306e+01 5.497783850449982168e+01 5.308734855415125509e+01 5.742968993256214105e+01 5.468429599403936692e+01 5.567305286757691363e+01 5.238365815189866481e+01 5.600550647044525476e+01 5.731786587296034696e+01 5.458161640392708591e+01 5.439074949164523787e+01 5.453880982044696424e+01 5.710138822099854394e+01 5.506082968749328188e+01 5.406554405026063392e+01 5.470175315081974077e+01 5.207065741599969044e+01 5.451498485269166849e+01 5.523082914633734219e+01 5.322102269174178701e+01 5.254729845624081008e+01 5.419171386916242739e+01 5.227990188145825101e+01 5.424239460537277324e+01 5.399878689272536292e+01 5.657934300712933862e+01 5.789034989527721109e+01 5.447168952139683284e+01 5.482883914274538029e+01 5.554460911355441510e+01 5.243854055602050579e+01 5.392589927139860606e+01 5.403515030149734599e+01 5.179388391720508622e+01 5.387349834450434116e+01 5.604552918506445280e+01 5.503597677343030625e+01 5.374526721426703801e+01 5.394884034453592392e+01 5.271592518271729944e+01 5.201181782122731789e+01 5.460357908474858846e+01 5.608628695786170937e+01 5.268823318478118978e+01 5.307411876468280809e+01 5.334928773454482354e+01 5.210763301043622420e+01 5.439542741879730414e+01 5.363411871033510181e+01 5.344203724171408965e+01 5.299981278580903421e+01 5.387311814017380129e+01 5.137712899893184471e+01 5.177368875797439074e+01 5.138138670678502962e+01 5.273051042600729232e+01 5.264390679486136548e+01 5.274490114217427106e+01 5.363179261592173930e+01 4.995899657907536806e+01 5.289163490129600120e+01 5.232141238110797588e+01 4.955499044962716937e+01 5.178231886477335877e+01 5.175900069748569621e+01 5.393348191688062343e+01 5.069783287186628229e+01 5.226027781672466688e+01 5.214889203450223931e+01 5.372299265206812890e+01 5.278239944720930055e+01 5.318560535827603530e+01 5.413591987560814545e+01 5.513511458825590239e+01 5.348559084746175785e+01 5.380969307079544706e+01 5.306993637270030462e+01 5.104880697042926130e+01 5.195845708757849479e+01 5.362506802958180430e+01 5.339142931080656496e+01 5.148268996200260261e+01 5.324781101745646339e+01 5.370591747733118382e+01 4.925096566458188363e+01 5.117178210353949908e+01 5.116200346357238971e+01 5.353126127538465084e+01 5.184520854079778474e+01 5.276105026017902588e+01 5.173848310398086880e+01 5.155418797576329126e+01 5.373100779137419636e+01 5.136919388132677966e+01 5.245715716815349339e+01 5.199574554197174336e+01 5.212223063422363367e+01 5.149810317344983446e+01 5.198391231269579293e+01 5.265320835366463115e+01 4.901837487333776977e+01 5.124914553873197320e+01 5.184361528976432254e+01 5.299096946187499668e+01 5.246958721052553898e+01 4.994771918357199070e+01 5.199484639760938620e+01 5.093634789432640275e+01 5.153195336756780875e+01 5.356075821133310200e+01 5.216159847252705362e+01 5.227340211162876926e+01 5.352833830572743068e+01 5.282102632405439380e+01 5.315770870656309199e+01 5.292035041573136311e+01 5.218262720775377517e+01 5.286755897926901326e+01 5.286071141890080582e+01 5.322780159075129802e+01 5.276359123928600070e+01 5.259798601277863384e+01 5.173392755335141402e+01 5.286394298607009290e+01 5.280530029109749535e+01 5.321557846603349162e+01 5.432888085154606017e+01 5.350692423123656027e+01 5.126194790142164237e+01 5.453283627728121274e+01 5.252708401648298064e+01 5.325625037822933194e+01 5.388612139108031585e+01 5.270695359470957442e+01 5.458876884699242282e+01 5.488983580202422985e+01 5.292139884936156591e+01 5.212353487296511645e+01 5.309824109500686262e+01 5.780534958190454375e+01 5.494793326273367740e+01 5.520311688583841914e+01 5.523898652959600497e+01 5.291953001214758245e+01 5.383492353256283280e+01 5.153804519473543877e+01 5.294867527108104355e+01 5.240380184784365269e+01 5.528332978230756112e+01 5.710412627370922678e+01 5.443512907651759747e+01 5.470384255484982106e+01 5.519929897907207561e+01 5.674151269668611519e+01 5.595070762774541606e+01 5.438759473924057630e+01 5.342933615873445063e+01 5.295975209132298289e+01 5.699620497101446404e+01 5.660195261639527331e+01 5.368960734917178002e+01 5.676661772869431388e+01 5.395778211226119936e+01 5.430071702781555842e+01 5.524038824498799016e+01 5.370658420350626017e+01 5.400047166528118936e+01 5.320842118361533579e+01 5.485263903711915390e+01 5.591692912642772484e+01 5.485311259838695008e+01 5.656622400974539033e+01 5.648843843255835395e+01 5.550856870557812073e+01 5.342059103003502685e+01 5.399350863589835825e+01 5.477697320617387788e+01 5.437757448780522651e+01 5.527254876451264209e+01 5.208484478193814482e+01 5.576792930127167125e+01 5.672872121542950907e+01 5.491684022604710691e+01 5.401305271964505295e+01 5.487480131925448745e+01 5.490556222866750602e+01 5.469138083157336894e+01 5.442695033642143443e+01 5.372912488198144132e+01 5.585005744192608290e+01 5.614578689671741074e+01 5.677188639517883217e+01 5.536155544346553370e+01 5.557953261910343201e+01 5.805894240334934153e+01 6.078894049126717647e+01 5.606129176783172596e+01 5.767411476962563910e+01 5.532441463405931614e+01 5.679282121010205486e+01 5.776936192789464286e+01 5.604213135443092142e+01 5.584988835151019515e+01 5.730952837608774786e+01 5.672525905034569860e+01 5.802074370268701387e+01 5.727749279681099637e+01 5.416052067214258869e+01 5.904177827227671571e+01 5.609207185810662821e+01 5.781591009308298368e+01 5.885125562321369586e+01 5.776456383716325860e+01 6.028197517341351386e+01 5.678404228131849862e+01 5.765563238724357831e+01 5.683714168875636830e+01 5.943565079517801308e+01 5.744856010654400791e+01 5.678283583872641316e+01 5.616764842584119322e+01 5.701674774862959794e+01 5.795431080972505811e+01 6.024083992870519921e+01 5.750476182940450087e+01 5.829833720191239621e+01 5.556311563062789816e+01 5.791829983887765820e+01 5.496678740793642959e+01 5.928862940100510315e+01 5.788512417346301220e+01 5.686897419705191226e+01 5.893333720051772673e+01 5.903723464699247359e+01 5.714168394287019481e+01 5.844558213827715321e+01 5.766580405153599997e+01 6.184073319536872759e+01 5.709492005588265329e+01 5.894259237352211755e+01 5.845610864797645689e+01 5.694068888743085211e+01 5.764165223990885778e+01 5.680194963978043887e+01 5.512647090781169368e+01 5.835327168535747688e+01 5.715701660620784708e+01 5.727889151938104106e+01 5.718646426958359541e+01 5.793697123339766364e+01 5.790175466493835188e+01 5.646854290434732349e+01 5.723806244010710742e+01 5.922051585917503047e+01 5.650240468558268248e+01 5.650247768300166484e+01 5.868438687125787112e+01 5.537325974783622229e+01 5.643329577733077684e+01 5.695965976612135506e+01 5.715228059871265032e+01 5.663916464996629685e+01 5.709261261504403251e+01 5.689724812980249169e+01 5.795077269415698851e+01 5.775499110660386037e+01 5.869722584542294186e+01 5.546260751973088077e+01 5.642106935522546962e+01 5.723985658943080779e+01 5.791535259316427187e+01 5.683952481388731570e+01 5.854009664972838323e+01 5.569689376095791289e+01 5.796572381329794865e+01 5.628786643657359434e+01 5.723102877600854299e+01 5.655156521944925174e+01 5.622951581612856131e+01 5.626409067587518820e+01 5.939348114194138617e+01 5.780693895083586398e+01 5.702297330949751597e+01 5.846863050407713303e+01 5.706644523435341654e+01 5.859443920792321592e+01 5.723965852279025768e+01 5.606136074686608595e+01 5.834715454999921747e+01 5.865251303483621115e+01 5.760320545477016907e+01 5.673742533918093045e+01 5.631973011393438355e+01 5.804859877133900170e+01 5.750379970712032218e+01 5.752479800120638487e+01 5.873875786865446003e+01 5.935807074928793270e+01 5.903757513176164196e+01 5.777034482292581430e+01 5.994961244473763173e+01 5.961680972930850686e+01 5.513895645420216596e+01 5.804907531511925356e+01 5.762531606276441210e+01 5.882985383053703288e+01 5.819115387227475367e+01 5.755715133234797776e+01 5.856258078147492796e+01 6.047942603014471530e+01 5.874519848469878269e+01 5.767153315638150701e+01 6.040488683820419169e+01 6.032917694651153795e+01 6.098254294320848601e+01 5.886129734063855778e+01 5.889561658002403988e+01 5.941215420552906323e+01 5.761814895593848718e+01 6.052893756344503373e+01 5.867161776342435786e+01 5.913981076842065221e+01 5.894254296567278573e+01 6.025693126474049421e+01 5.866762362802742103e+01 5.947769522688888344e+01 6.028796126648838793e+01 5.813959266671182036e+01 5.625381847966904303e+01 5.763800568013578385e+01 6.026106295889840681e+01 6.074015092674073202e+01 6.061720161423647824e+01 5.787717891473199927e+01 5.720633666503441361e+01 6.087454657714035022e+01 6.031823594459228133e+01 5.700615235069610520e+01 5.927876872292824828e+01 6.080019822757095938e+01 5.995764549267330779e+01 5.829487337890817145e+01 6.072821398599900533e+01 5.597348153684435346e+01 5.879441905807036051e+01 5.658125305221197010e+01 5.788491843253955693e+01 5.795665363265667480e+01 5.909409191845611531e+01 5.974084282144190183e+01 5.631105298953792015e+01 5.755823253844234699e+01 6.028890767712589138e+01 6.022426821174391876e+01 5.845873215730354389e+01 5.721325646394101483e+01 6.006906300428139645e+01 5.596719846996661829e+01 5.820020336872431699e+01 5.839365891019472343e+01 5.786095878680454518e+01 5.773919705972896566e+01 5.952331871626058302e+01 5.926326649346333397e+01 5.972468511979123917e+01 5.815833831124609787e+01 5.857253407067592832e+01 5.949840523290142613e+01 5.714637574902790362e+01 5.951835929393664060e+01 5.878329301331919510e+01 5.791281786837305390e+01 5.862432830120064153e+01 5.848251021529805627e+01 5.840673428058246230e+01 5.914740380202097469e+01 5.793245941354750528e+01 5.666151509828573296e+01 5.722013963823403060e+01 5.817465093345474969e+01 5.785590790780677395e+01 5.969999462726434558e+01 5.801852746916812720e+01 5.933101912238559805e+01 5.469848359169964880e+01 5.790600202077835235e+01 5.720809594003740983e+01 5.751726618783009570e+01 5.856175724683689054e+01 5.843241802380239847e+01 5.924235624420183655e+01 5.825340020941638386e+01 6.089631178692142299e+01 6.006611059073969017e+01 5.893429207893446886e+01 6.027383101783080122e+01 6.163768883444384272e+01 6.114742838732119878e+01 6.031584331884922534e+01 6.068317653951965696e+01 6.211834821669941675e+01 6.067326583302727983e+01 5.812525852881366717e+01 6.195285483352086686e+01 6.037998213444048901e+01 6.129577148575349810e+01 6.120446212851629042e+01 5.931674836944412021e+01 6.036302231533358764e+01 6.041378349020264693e+01 5.839576658802253206e+01 6.203535655855497311e+01 6.001845000083037007e+01 5.889396165514188652e+01 6.017951772659289844e+01 6.041661785919741590e+01 5.910497699693457463e+01 5.797833069659682081e+01 6.000652919330902080e+01 6.085351262796017124e+01 5.911314366725537894e+01 5.932315368525633659e+01 5.992994026800894147e+01 5.735785473027286230e+01 5.863778445694793362e+01 5.923298619932066345e+01 5.931498715832483981e+01 5.923796253902769138e+01 5.894584971889752012e+01 5.925585920361272940e+01 5.896560270487785971e+01 6.002002812951405275e+01 6.151443084207530632e+01 5.786896815414619510e+01 5.889059351273031240e+01 6.120133412411238538e+01 5.974967953752793193e+01 5.901741560102340145e+01 6.008920156950272684e+01 5.943648841336515432e+01 6.065530673538104622e+01 6.061582071643837111e+01 6.011510204687561298e+01 5.943153672686047173e+01 5.857979246040627430e+01 5.848946766711242162e+01 6.113695580098028159e+01 5.791569025461436127e+01 5.598453392667859418e+01 5.691823200466987487e+01 5.593298513610286449e+01 5.703711866986242285e+01 5.948404045250994443e+01 5.709782417379318531e+01 5.863182678076768184e+01 5.872963313104388305e+01 5.760735279309957946e+01 5.770847027042953670e+01 5.696426887503171343e+01 5.882883382045370979e+01 5.686702435071088502e+01 5.787728602267564781e+01 5.751343150856268238e+01 5.839727852955619625e+01 5.743225827386063287e+01 5.827988976174928837e+01 5.925121878664520381e+01 5.593404389595805526e+01 5.682135647608482287e+01 5.761357014301481883e+01 5.701360646038968127e+01 5.724917332759005006e+01 5.669370109034001359e+01 5.598499932904011445e+01 5.886018268700148326e+01 5.769035902784398928e+01 5.852524244321417513e+01 6.071534643615300553e+01 5.717172571387708757e+01 6.171536910565360756e+01 5.810778350114622981e+01 6.168977902208073516e+01 5.697096541809298031e+01 5.640447575673587011e+01 5.771044339749067120e+01 5.919003821530120035e+01 5.763429297609168600e+01 5.842536772382448618e+01 5.885610645177835210e+01 6.030434305175657528e+01 6.171988114537779779e+01 5.745706060875431120e+01 5.997341776673447100e+01 5.794319243455130675e+01 5.635563382685113964e+01 5.962045912835706929e+01 5.708430677288929900e+01 5.699493451938607080e+01 5.698326683111996260e+01 5.892499926979893132e+01 5.685316519824777970e+01 5.739946762473929454e+01 5.957432276198795051e+01 5.775263416369917024e+01 5.663489426598935239e+01 5.815929256708101036e+01 5.817259683145368143e+01 5.829293789286665373e+01 5.786519227946090638e+01 6.014680516129573107e+01 5.548155793209832609e+01 5.666141071163880838e+01 5.792840819553706666e+01 5.790578038017342521e+01 5.575535240961077221e+01 5.929754580983028944e+01 5.656730236279378232e+01 5.814101463526370850e+01 5.663098665005951915e+01 5.697021393333707096e+01 5.646524058997112405e+01 6.004818149983820064e+01 5.853196332100417720e+01 5.572656277598917285e+01 5.861829641888672171e+01 5.948635295526219835e+01 6.089411608052387948e+01 6.001645385531223553e+01 5.752448704620406517e+01 5.853101924566335157e+01 5.741243873342708781e+01 5.609192048329396840e+01 5.842701102120985013e+01 5.615429295248211616e+01 5.743494790378626647e+01 6.016962920260022685e+01 5.718457217914604485e+01 5.839509646929321462e+01 5.857967088984515414e+01 5.814045351932379901e+01 6.116328094238298974e+01 5.731528414618712475e+01 5.878961815609901720e+01 5.887332665413513411e+01 5.736063581128999544e+01 5.909617398114807685e+01 5.923001894739846307e+01 5.862682267666669844e+01 6.071860805924551840e+01 5.873354841657992864e+01 6.086943514394204158e+01 5.773206590182464026e+01 5.971453041818386964e+01 5.947245723166886933e+01 5.992141240011810766e+01 5.864257477217180536e+01 5.926821891388378560e+01 5.865723444622620519e+01 6.086189091524837380e+01 5.921421891856295616e+01 6.029964845666971485e+01 6.164617815270950274e+01 6.060334452995180499e+01 6.093849572791346958e+01 5.857871655293612889e+01 5.983269903716030313e+01 6.257413996186413385e+01 6.261905077915592699e+01 6.179303703116555369e+01 5.864238841944803937e+01 5.948846400629273035e+01 6.289732064564718428e+01 5.905243324095461332e+01 6.226711124688964816e+01 5.928172911248202581e+01 5.874357273563035875e+01 6.050785442306622741e+01 6.346966053850044176e+01 6.214162143096374535e+01 6.083324973233040822e+01 6.130524791191720624e+01 6.398995760005078637e+01 6.164039528166348703e+01 6.261110448229105430e+01 6.370010363217611626e+01 6.254980363474887639e+01 6.187266871355485165e+01 6.346136639802690382e+01 6.077115353815671739e+01 5.964147565126672390e+01 6.064328016557525558e+01 5.890796209778394399e+01 6.165037286034490194e+01 6.228714791858169519e+01 5.900517806962263734e+01 5.797688131857429283e+01 5.767519085707072435e+01 5.799035613313897386e+01 5.782518983791928946e+01 6.025248465500591522e+01 6.029945028571538046e+01 6.115766405978462927e+01 6.053954414130899409e+01 5.958883604434062420e+01 6.188122760059945904e+01 6.211402040127853041e+01 6.055916206885267172e+01 6.005084346656884264e+01 6.124273331850906033e+01 6.069481685037424512e+01 6.219216719068369770e+01 6.109253553691505090e+01 6.091893721705525166e+01 5.993066552206295228e+01 6.161311391027923179e+01 6.166281284478921521e+01 6.358804330441468267e+01 6.133127938711735538e+01 6.254045355044116405e+01 6.100750419528572621e+01 6.040176071134449387e+01 6.244383604645975083e+01 6.226553259231635451e+01 6.069426898006253168e+01 6.185117726184378739e+01 6.257330831015740102e+01 6.161326497626367882e+01 6.052530579792338017e+01 6.151752392795489754e+01 5.970286617034681598e+01 6.027093724990874080e+01 5.965022278069955064e+01 5.885711535950710527e+01 5.878818736111514909e+01 5.857670360685236943e+01 6.025292832495903639e+01 6.359768083374155623e+01 6.145389745291547712e+01 6.169330226741291057e+01 6.041056663982431729e+01 6.182862961326672746e+01 5.877951903661929833e+01 6.151237958074650436e+01 6.165874297085694167e+01 6.192638394725815942e+01 6.190413194760079563e+01 5.890414199039170740e+01 5.890539018128104232e+01 6.054439499751444487e+01 6.083698153129982700e+01 5.958446458886219688e+01 6.094814820046455139e+01 6.169876468135704073e+01 5.757089664259214601e+01 6.161477569267319865e+01 5.917860752713686168e+01 6.093794313603710577e+01 5.930502320877582889e+01 6.261596374239939422e+01 5.698984899178103802e+01 6.189673218089220796e+01 6.198549058988339056e+01 6.274082925286841572e+01 6.159100331958212138e+01 6.040577096170409277e+01 6.089456407840528840e+01 6.242079625074978821e+01 6.116789054973613560e+01 5.968872406465372649e+01 6.320807718074097181e+01 6.164109633655885290e+01 6.138709080178337985e+01 6.265884692096638986e+01 6.286171233851143114e+01 6.425022475523667254e+01 6.242598980074266990e+01 6.095048755018351017e+01 6.408692081094010007e+01 6.170860835472294781e+01 6.189695642743540560e+01 6.055660551177800954e+01 6.067217204859592528e+01 6.245380185290472497e+01 6.231669381405806973e+01 6.065742930400676869e+01 6.101942263863244875e+01 6.350795072954146292e+01 6.329718853064339612e+01 6.186560936094655716e+01 6.070278372617758578e+01 6.191820422925034961e+01 6.097458494773457005e+01 6.318049969969190727e+01 6.025741221527658098e+01 6.313916927281998426e+01 6.307679529469901070e+01 6.330308614829095859e+01 6.335196530534449977e+01 6.154800341107517880e+01 6.303909018178104873e+01 6.117852649561540801e+01 6.154536980401168478e+01 6.146287682686227072e+01 6.104475043441411941e+01 6.353660273706711337e+01 6.385276116638983979e+01 6.563175386322950544e+01 6.372180102306391092e+01 6.862004942025666310e+01 6.464130918883094523e+01 6.270950991660118490e+01 6.305883401456009807e+01 6.113799509410200272e+01 6.239694796994610471e+01 6.327034417274823141e+01 6.092160116820206639e+01 6.142275352774291264e+01 6.327044226059806675e+01 6.388136953660335848e+01 5.920463868021903409e+01 6.361154787663880228e+01 6.323495871352366748e+01 6.241339934793579403e+01 6.272881652861299528e+01 6.204031296102427717e+01 6.158870747409008573e+01 6.283285345065796434e+01 6.388040478942874500e+01 6.241925960045863775e+01 6.350607963702412206e+01 6.168124916592859819e+01 6.368704609248256787e+01 6.073424495516218258e+01 6.444268276140959983e+01 6.469639676020899799e+01 6.442281791440076688e+01 6.186304360772211908e+01 5.996043469489069366e+01 6.322727671225492685e+01 6.348547875268064900e+01 6.281913259674804095e+01 6.300420156943601313e+01 6.491754162127085692e+01 6.505627717671009691e+01 6.163763712785300442e+01 6.165812939056444719e+01 6.256037143597696115e+01 6.362745681724724278e+01 6.281246687169890208e+01 6.346005416251502851e+01 6.316862642404733208e+01 6.297707448878808378e+01 6.057386753035345350e+01 6.263123416865209947e+01 6.098553388199708536e+01 6.253608843013397234e+01 6.242894979410600342e+01 6.210976959667348751e+01 6.185905711213788294e+01 6.055339456142626631e+01 6.231916207883743652e+01 6.105969478332917788e+01 6.102206595010977708e+01 6.117765865756399535e+01 5.999317396919389012e+01 6.096599363573008645e+01 6.300781378121256182e+01 6.232183838577478951e+01 6.465552393997471370e+01 6.176678873759637867e+01 6.066258543950303306e+01 6.270844538182941363e+01 6.242866349240753721e+01 6.089825179761430718e+01 6.245793914082426568e+01 6.071993871998061820e+01 6.293205856920442187e+01 5.908366094425395687e+01 6.291659970476963082e+01 5.987731879751498099e+01 6.324181853981513513e+01 6.107462713955570877e+01 6.291400942237013538e+01 6.214165350996226778e+01 6.028377355281617156e+01 6.198829524928468970e+01 6.176788349005957457e+01 6.277197864833392771e+01 6.538561038167553363e+01 6.222683093997511605e+01 6.449698605465208345e+01 6.174620557785839736e+01 6.450016647490420496e+01 6.406907971719205364e+01 6.526612734419427397e+01 6.208814370335714017e+01 6.299220795274475648e+01 6.375077926556495811e+01 6.404498004661887478e+01 6.568726668793939893e+01 6.807008178415198074e+01 6.562783137576330716e+01 6.532501631175820478e+01 6.582470358844966540e+01 6.487832407466741813e+01 6.527262614615095515e+01 6.466116220299876716e+01 6.644594816617025401e+01 6.607941888453463264e+01 6.320513359283001620e+01 6.382015248817973685e+01 6.564524102640383774e+01 6.383338481754586979e+01 6.361797221750044429e+01 6.187341194125765043e+01 6.288188522573493344e+01 6.419085435160347686e+01 6.189165820724008427e+01 6.292096538287687935e+01 6.167766583856482043e+01 6.083131141869322533e+01 6.308665291495837124e+01 6.134438224759778535e+01 6.132393417029178551e+01 6.267900740895696998e+01 6.143706268218156907e+01 5.958443211161241493e+01 6.003881166857277663e+01 6.136427267925113682e+01 5.819405496749899953e+01 5.889910118876329648e+01 6.175105260001411267e+01 6.275159324142080663e+01 6.084596100514848871e+01 5.899953419069122873e+01 5.975809357597358940e+01 5.939551242039868129e+01 5.972621613064939794e+01 5.712119431496334698e+01 6.311473462374168975e+01 6.048537098114569233e+01 6.396580476739350019e+01 6.387171521919987782e+01 6.167011121652582517e+01 6.069899990202855378e+01 6.319936937590627934e+01 6.415550410977414231e+01 6.093628091109060563e+01 6.118783523603021024e+01 6.042026468906795600e+01 6.029683206651212402e+01 6.001287007998131173e+01 5.866810725327615472e+01 6.182388252009106822e+01 6.068054983638951683e+01 6.273170150521075072e+01 6.312048906555342853e+01 6.209428539790476265e+01 6.254922122739611012e+01 6.006355350879911015e+01 6.035981796807240585e+01 6.146481423480535966e+01 5.993909104844200897e+01 6.054779659956447091e+01 6.189829308300301136e+01 6.016367504896577145e+01 6.164321598535520508e+01 5.957455228178340434e+01 6.222507793836077639e+01 6.241638251892026545e+01 6.200800863649929795e+01 6.018386508991152084e+01 5.973849139932512031e+01 6.006119455886503999e+01 6.212134346313529676e+01 6.262883266883002875e+01 6.038756010544710762e+01 6.065872397905936708e+01 6.193607084613797298e+01 6.125196457458591226e+01 6.132755970922628563e+01 6.113790745682788241e+01 6.110889491520424599e+01 5.993773553927299957e+01 6.252230330162242922e+01 6.010707560313677078e+01 5.866019635510549080e+01 5.919013084224343402e+01 5.991432905501250872e+01 6.149570107236294092e+01 5.850490306140974184e+01 5.792602992189417677e+01 5.882717486091078740e+01 6.120096483298257084e+01 6.091132909631675574e+01 5.914031798267591000e+01 5.773931082010692251e+01 6.082196651603334914e+01 5.839139104297969851e+01 6.047350587494064911e+01 6.106236188070733562e+01 6.021259207287035053e+01 5.930933085559446027e+01 6.266676933572444597e+01 6.091634583642856171e+01 6.049324440441192507e+01 5.957230528334950748e+01 5.987437375321949418e+01 6.061741907480880798e+01 6.211071724826828699e+01 5.964282663798455530e+01 5.778785090542167779e+01 5.903570699450420989e+01 6.027135548084235950e+01 5.991208919906823382e+01 5.989901550906309780e+01 5.899669831651560514e+01 5.956414214621681680e+01 5.883250899723664418e+01 5.851965219042095612e+01 5.586196948618212588e+01 5.551783645034955583e+01 5.856059363609278279e+01 6.016165862886740001e+01 5.678616719795939360e+01 5.927230630749354390e+01 5.836848989963736045e+01 5.930066862470815181e+01 5.783029384988465438e+01 5.988542208204830075e+01 5.552169724079541879e+01 5.844993651896692199e+01 5.688623145390786817e+01 5.610640890124263080e+01 5.874749440807880063e+01 5.866817154527007716e+01 5.728214741264131504e+01 6.068717167048660599e+01 5.798590729534880239e+01 5.872823773811320791e+01 5.720370277932470771e+01 5.903182412953934488e+01 5.879680434301748448e+01 6.166350913642882858e+01 5.897356738935897624e+01 6.146007711823747854e+01 6.166024457778068069e+01 5.989018926489923444e+01 5.934264130145687233e+01 6.042903649919705344e+01 5.797490581504336404e+01 5.713956056661226057e+01 5.902642040435839732e+01 6.001184583062753575e+01 5.743727699049024693e+01 6.137957383654975985e+01 5.637015522238984744e+01 6.265045264075833131e+01 5.814218689028639631e+01 5.702317663608065601e+01 6.056123126803566947e+01 5.820098212368977642e+01 6.021210874528242130e+01 5.966418534829318077e+01 5.992285929186019189e+01 6.173805027834660564e+01 6.115605333842592017e+01 6.291589372210321329e+01 5.963242324521625903e+01 6.193203390540145392e+01 6.010140338220911360e+01 5.967305848204986063e+01 5.938729662875127957e+01 6.074158281631886780e+01 5.900911693049366846e+01 5.713798433418543254e+01 5.878451589428800617e+01 5.684911739909797745e+01 5.938108622622550570e+01 5.830399113249817589e+01 5.922432998467261456e+01 6.094521693611360291e+01 5.861053841092863337e+01 5.722913887979041192e+01 5.411332026588475230e+01 5.852249542189282749e+01 5.792195253533051869e+01 5.946619181604500426e+01 5.473120885075228159e+01 5.710886411106081084e+01 5.528071461811192933e+01 5.629109646411932744e+01 5.687278776309746320e+01 5.439145151204103712e+01 5.744926225245382057e+01 5.503287544296478728e+01 5.678667976268321382e+01 5.906854926191087429e+01 5.729386284015958353e+01 5.778551104009414274e+01 5.939683148249486777e+01 5.585845014471963310e+01 5.691885439772635635e+01 5.699207169234500014e+01 5.543596200205115565e+01 5.855981300268614831e+01 5.415117046641589127e+01 5.692990189111768018e+01 5.762762737567759075e+01 5.737217245744005822e+01 5.654423087890654642e+01 5.705862448979054591e+01 5.723635447744499061e+01 5.551275004295997917e+01 5.567133794457961926e+01 5.760045807832856468e+01 5.852351849679794782e+01 5.403334094461986581e+01 5.828163416310032829e+01 5.520049217739804703e+01 5.871372358316329354e+01 5.830061150267282244e+01 5.768482882748531182e+01 5.577218112922612647e+01 5.574737323355199692e+01 5.594312415857648091e+01 5.522998414781868348e+01 5.460504643047011797e+01 5.419206926640700317e+01 5.440559670536110559e+01 5.615003146583936200e+01 5.559264114915070110e+01 5.351811008568096639e+01 5.406428166307421890e+01 5.556987248995840645e+01 5.576558207589254579e+01 5.564819089879863867e+01 5.264074657900143706e+01 5.274413559230766424e+01 5.312403081763796564e+01 5.498728494219975005e+01 5.639836324328349093e+01 5.364375339996470871e+01 5.277577348544208746e+01 5.357812769434251976e+01 5.277524987015967639e+01 5.552849842219916354e+01 5.397877610534863635e+01 5.330058878126252608e+01 5.572992326812147468e+01 5.512825622312649188e+01 5.414098482184975580e+01 5.766127983687028546e+01 5.517375739699937043e+01 5.280485064528243555e+01 5.280804619628526098e+01 5.166231203073924405e+01 5.302183589549515830e+01 5.247149492615247368e+01 5.320955812748660207e+01 5.353862756307527349e+01 5.334459514979678829e+01 5.416104199093742722e+01 5.719417584822490852e+01 5.381775372396529633e+01 5.355938974679159514e+01 5.400094656565892848e+01 5.473367702313277050e+01 5.584252931975472478e+01 5.476685627919895438e+01 5.555573208878705316e+01 5.606455716574696879e+01 5.794397694027709633e+01 5.577502463177081893e+01 5.614536790219995055e+01 5.128449776867573462e+01 5.381655999362212839e+01 5.431603721481631197e+01 5.533014695205575606e+01 5.549799899580479234e+01 5.466012159661727310e+01 5.308215899037730168e+01 5.615842090101424589e+01 5.178550202587234708e+01 5.317662727149473767e+01 5.283589841585799718e+01 5.319494412340614531e+01 5.428754636677097523e+01 5.249714579193086905e+01 5.219356808067967535e+01 5.127185561686135173e+01 5.351908007470040474e+01 5.421677335640336537e+01 5.713894518208395112e+01 5.209913073327417266e+01 5.458851624881779685e+01 5.654355047323213057e+01 5.363836450619700003e+01 5.361011264841846469e+01 5.409286927049929972e+01 5.394866703251998530e+01 5.176757471511720610e+01 5.324724292309051066e+01 5.410457696012493045e+01 5.125706425317566328e+01 5.179589417440156041e+01 5.393897292177891956e+01 5.328360930925484240e+01 5.271983564070206540e+01 5.302810970562388349e+01 5.432813795711442140e+01 5.285639223292241695e+01 5.204691493540880742e+01 5.310732444585318035e+01 5.288043088606009690e+01 5.252500453002045333e+01 5.090419368558604418e+01 5.298208579660501272e+01 5.115953573201175431e+01 5.179147966222699040e+01 5.374209550960033965e+01 5.344057561552178015e+01 5.232375123975470643e+01 5.152618983695581534e+01 5.298785658951504729e+01 5.331235752356047186e+01 5.501515359844764674e+01 5.128130556886844005e+01 5.221749125401290570e+01 5.406873935722184399e+01 5.130321377222448120e+01 5.087578179662418876e+01 5.271385550678733978e+01 5.321675094540724160e+01 5.323129594415763677e+01 5.117622087073685577e+01 5.236454642183577590e+01 5.071358548647766185e+01 5.018000363953271403e+01 5.104761065983291957e+01 5.212903264605127873e+01 5.371056503266763826e+01 5.282589550659105271e+01 5.298197746637784178e+01 5.500896924046178071e+01 5.447794218523693388e+01 5.542673542232011386e+01 5.334921696094265542e+01 5.404560078469106799e+01 5.467813879169996483e+01 5.235099730903039017e+01 5.210274000616420409e+01 5.414908777280793828e+01 5.441471018730067044e+01 5.377289888540359897e+01 5.307148548089599416e+01 5.782623494009507681e+01 5.601836521376259981e+01 5.357408887958268906e+01 5.607140331499635266e+01 5.466583389057831255e+01 5.362160186967092557e+01 5.397502128449191616e+01 5.816183092874944549e+01 5.599624147236789895e+01 5.636372860650703842e+01 5.363538734544819420e+01 5.825065733080666064e+01 5.420595274125621188e+01 5.574055137270940463e+01 5.470047276899364164e+01 5.632075087875401920e+01 5.572205107353742193e+01 5.635737648556913371e+01 5.308604101200570113e+01 5.696379568849257424e+01 5.367753226658043531e+01 5.536775423988986233e+01 5.516876935833208506e+01 5.500155909001240673e+01 5.487275826669315393e+01 5.747756700339188285e+01 5.488126210812622219e+01 5.417031743153536638e+01 5.847692956551502874e+01 5.716754055469195350e+01 5.674639293536547058e+01 5.643869039768651419e+01 5.769853646078168197e+01 5.602499744724467234e+01 5.818904548384974618e+01 5.796836014919181679e+01 5.801450275664032574e+01 5.717589135026249636e+01 5.618857790883382819e+01 5.733391997993709310e+01 5.523985016679760918e+01 5.658254499286100980e+01 5.670258349336268111e+01 5.611429597573120276e+01 5.733568526515188069e+01 5.908776931553308032e+01 5.709846171302543638e+01 5.570907610619587302e+01 5.629337308530843842e+01 5.640484544142915979e+01 5.525254049384741251e+01 5.774176919713188738e+01 5.601779232124216179e+01 5.807857446729185824e+01 5.708552502684285912e+01 5.865372570226222138e+01 5.863778237296377682e+01 5.631891200695938693e+01 5.649136682714426172e+01 5.568728348953130336e+01 5.607581769458890619e+01 5.799328445458007764e+01 5.612124304352366266e+01 5.762217372360009904e+01 5.687173603858458648e+01 5.558128755557508072e+01 5.723510612848597390e+01 5.589749020295822390e+01 5.711943612015465277e+01 5.515095442365478107e+01 5.731673092300201944e+01 5.745283169621047392e+01 5.871731053447668103e+01 5.895706019419453270e+01 5.931349960191850101e+01 5.543592146674203747e+01 5.704857875885179652e+01 5.577813088142538334e+01 5.603388568069832587e+01 5.773938935762954117e+01 5.856312409889844162e+01 5.766517236716748585e+01 5.445469125223040407e+01 5.485596189155793923e+01 5.573108545244605949e+01 5.693029810956210213e+01 5.469519591170715245e+01 5.464211067585995352e+01 5.670750458570616104e+01 5.583981808330317165e+01 5.547034055609893954e+01 5.656749749627623913e+01 5.963409087819027121e+01 5.688486391218773974e+01 5.539540542156919400e+01 5.741118119813112486e+01 5.614445217365283725e+01 5.798962319719575476e+01 5.668707102445284818e+01 5.871537574129956738e+01 5.662516088764223099e+01 5.645284644924372941e+01 5.431611865177320198e+01 5.486354269407309658e+01 5.616143117463999346e+01 5.389509658679592974e+01 5.520187156671958206e+01 5.546405058387973952e+01 5.632636902443957894e+01 5.424571804416712695e+01 5.572404089466285626e+01 5.611499970344656418e+01 5.445000188222126525e+01 5.687659419929617144e+01 5.343367738722182736e+01 5.579607803527905219e+01 5.597377004152723146e+01 5.421732245358919045e+01 5.696926799770283623e+01 5.383445830277985067e+01 5.407880779118352166e+01 5.489482633719534022e+01 5.585294052104539020e+01 5.348637796674882594e+01 5.398313827597993964e+01 5.263988045818718575e+01 5.569380428664945271e+01 5.687225210672734477e+01 5.796304599411309511e+01 5.754035067718240981e+01 5.635037853364583071e+01 5.967158090961936523e+01 5.839473619124494519e+01 5.948495453294195556e+01 5.588971499002477827e+01 5.869011178514841731e+01 5.746013510335831143e+01 5.760872074527384967e+01 5.707456592589434052e+01 5.716976057428114188e+01 5.537704642490916029e+01 5.550202406462990012e+01 5.424037376114581832e+01 5.874298878520631462e+01 5.726622688989045429e+01 5.583401035605336915e+01 5.571163688154415894e+01 5.551976101337524483e+01 5.578759054055169031e+01 5.669115101386454114e+01 5.628342851465021113e+01 5.429438949198499387e+01 5.512317101213744763e+01 5.807488775248071988e+01 5.453452111218984300e+01 5.155116726485367451e+01 5.428778935131759198e+01 5.348293187214397904e+01 5.551593644306044695e+01 5.425233411679899831e+01 5.732052759589240054e+01 5.354789253880889532e+01 5.501818281009894918e+01 5.506126612231474837e+01 5.507354592988172470e+01 5.393549345864985156e+01 5.277817209838714518e+01 5.370056697970190385e+01 5.527370835388256154e+01 5.420413961517643031e+01 5.400010203097437511e+01 5.540384982119842050e+01 5.451963436760969728e+01 5.547428454353844529e+01 5.437026969988098557e+01 5.438518339004070157e+01 5.299350353844589279e+01 5.452153225330451392e+01 5.365296892172661103e+01 5.403856510109481093e+01 5.417181477153942382e+01 5.512248561839407301e+01 5.328007103592294413e+01 5.387333092090732123e+01 5.312674720889162217e+01 5.277383897626199172e+01 5.315101952766867299e+01 5.389876236313684643e+01 5.289289634275261420e+01 5.389188330303738894e+01 5.526959060700819748e+01 5.225159727029753753e+01 5.531589754187968566e+01 5.167172544162691139e+01 5.444142461852798220e+01 5.399979253408320545e+01 5.284118584747272251e+01 5.310035386323860251e+01 5.607981149443727276e+01 5.407655101071862447e+01 5.483697914732872647e+01 5.358940677250868134e+01 5.470692859945065578e+01 5.423205804654094919e+01 5.417047384822833322e+01 5.297607950795743648e+01 5.522238367456263575e+01 5.586303269205040323e+01 5.453098403008444706e+01 5.432498245479624188e+01 5.412678691289529098e+01 5.298633221674358396e+01 5.381692003817015291e+01 5.216631525231683497e+01 5.434191265989836950e+01 5.524073465234200597e+01 5.391504984223224994e+01 5.347397854465818057e+01 5.352265352448270619e+01 5.330806116445317144e+01 5.611888344289788932e+01 5.363948569458521831e+01 5.616311594686125375e+01 5.524642473090358408e+01 5.624970520032670152e+01 5.453333368328584640e+01 5.446095860513111120e+01 5.553166731477370632e+01 5.498333415163376969e+01 5.818324661133721776e+01 5.867635933775970614e+01 5.596317987798030913e+01 5.605484277949543781e+01 5.608767008934992049e+01 5.581491079949482526e+01 5.324436736751255950e+01 5.853750309541634778e+01 5.631147393704467419e+01 5.752880808862767026e+01 5.788553254912812207e+01 5.615386703484124808e+01 5.411667126515198589e+01 5.185121503017082034e+01 5.566665908304965882e+01 5.509683965315662135e+01 5.687246719404508610e+01 5.380216757007858064e+01 5.343352533937633098e+01 5.392372796091002840e+01 5.223284627372594002e+01 5.092212355096290111e+01 5.145313500630668102e+01 5.231781180203272186e+01 5.400696667530544914e+01 5.160208577463974677e+01 5.220551973758185227e+01 5.319073167739358610e+01 5.352368089258423822e+01 4.991053037629747280e+01 5.175387261497002811e+01 5.280661006491521192e+01 5.249918622364540965e+01 5.118561500678334397e+01 5.147545882889580326e+01 5.107617264793776712e+01 5.179824598704352923e+01 5.310699959761451794e+01 4.988043387705000953e+01 5.359203175943759589e+01 5.227068281264759975e+01 5.198675562676832129e+01 5.221040583880031960e+01 5.586015096984326078e+01 5.278382203903571934e+01 5.418449263664392390e+01 5.154382393966982789e+01 5.423574868112810776e+01 5.203543802158303322e+01 5.249967707001547268e+01 5.451005115603197027e+01 5.219218915597814856e+01 5.156981718244569635e+01 5.167892007401191989e+01 5.271713554338208496e+01 5.286069016735005732e+01 5.081592042654146013e+01 5.410471856539609803e+01 5.078959491420062733e+01 5.059724851325118777e+01 5.152068169175838364e+01 5.135195027113621080e+01 5.077977709349331548e+01 4.899434198386794037e+01 4.975013806158221996e+01 4.902622276215273445e+01 5.155433119516017371e+01 5.219767850512906904e+01 5.230895332257363606e+01 4.839951351299697535e+01 5.154699269045485721e+01 5.347777342003840317e+01 5.248023403247927376e+01 5.319740081335373105e+01 5.033176154469934005e+01 5.353653385263443454e+01 5.208245110579566273e+01 5.340662123687462071e+01 5.277347039507096582e+01 5.464520759273675310e+01 5.490801580921421987e+01 5.241109836430427293e+01 5.315472741034852078e+01 5.261226521144929080e+01 5.413428468152216055e+01 5.202383853712991879e+01 5.238874396260784749e+01 5.162044203372855833e+01 4.964977087423326196e+01 5.106453788113112324e+01 5.194042846093190491e+01 5.586971950722995217e+01 5.296631251093661774e+01 5.147981612724494482e+01 5.174654375708104936e+01 5.206187830134826555e+01 5.045360452038729449e+01 5.140033333573561691e+01 4.897591461337006535e+01 5.075890277138695694e+01 4.946330252377093473e+01 5.110166886797011188e+01 5.049738686685759603e+01 4.990077117897796199e+01 5.072696238835539617e+01 5.350689198060933194e+01 5.268104161740107827e+01 5.206424633211316433e+01 5.214266841031442823e+01 5.435432566358685591e+01 5.359954202557114655e+01 5.112337390563167361e+01 5.092849035043103356e+01 5.269582060143276436e+01 5.273606477449194330e+01 5.151603664302007246e+01 5.194730969928227182e+01 5.082134597521339714e+01 5.199759257864130291e+01 5.286174002488731816e+01 5.299962783321123538e+01 5.562061794647723190e+01 5.255540745593390994e+01 5.334681576459963992e+01 5.190387823478486240e+01 5.272998674715074685e+01 5.427121936321409379e+01 5.257746251487292000e+01 5.229966608496756209e+01 4.960827578488464695e+01 5.327571216631680073e+01 5.189237367980514648e+01 5.069242518009741616e+01 5.055677766004961882e+01 5.040610142826613327e+01 5.070687967469839919e+01 5.344281198239955444e+01 5.304343846169291510e+01 5.218483726572673476e+01 5.207364669552478631e+01 5.435156947894750346e+01 5.020937131455185920e+01 5.194316627833465105e+01 4.974748394904008819e+01 5.196263075028748801e+01 5.420771648040671664e+01 5.442298098726399758e+01 5.092598539411967096e+01 5.331409122150353141e+01 5.484537721019080436e+01 5.572883577708621772e+01 5.323107127427811491e+01 5.435242390212394525e+01 5.248997036942986938e+01 5.450619472892240225e+01 5.407491773515263844e+01 5.705353301418509915e+01 5.325922582885409895e+01 5.321209441861067546e+01 5.311115875637440098e+01 5.481388353771111355e+01 5.208663148744803095e+01 5.393057276795796184e+01 5.582915590029127628e+01 5.461663240447649059e+01 5.277685390676992938e+01 5.137627369675426081e+01 5.291197924186735690e+01 5.569426441255498617e+01 5.346636094019731900e+01 5.354208205195764947e+01 5.515202989863342964e+01 5.624559162973889670e+01 5.427911518530026314e+01 5.504662924899637488e+01 5.692697922098832919e+01 5.839777994316824561e+01 5.545724910709206057e+01 5.837432654426194034e+01 5.551536125168291136e+01 5.580081171334767731e+01 5.599258264657735396e+01 5.618432136511025732e+01 5.900115891562195714e+01 5.819400443864073935e+01 5.897379355498440390e+01 5.665265747125049245e+01 5.566174902702513094e+01 5.650183748681693885e+01 5.885580083213908864e+01 5.827772060056580727e+01 5.774941043881364777e+01 5.929683247290401482e+01 5.639673819472020710e+01 5.876948952313838959e+01 5.596942408829311688e+01 5.730702101718318175e+01 5.783024293956263762e+01 5.701430120847029315e+01 5.592430895932490387e+01 5.585984540283959632e+01 5.466299018193273440e+01 5.747077350910183924e+01 5.488237564070183794e+01 5.630701726704367616e+01 5.733517617424429602e+01 5.526056398884588106e+01 5.716269900182994235e+01 5.635040818557552456e+01 5.666013117827951362e+01 5.799464170740395730e+01 5.694035997271580385e+01 5.703059216396598430e+01 5.757266912824446337e+01 5.468754878666526764e+01 5.656937861480392371e+01 5.799109237654059967e+01 5.815487622958909242e+01 5.762457383567196700e+01 5.611838107152482991e+01 5.579924442901049986e+01 5.796627836859966720e+01 5.713840354061692750e+01 5.701017912272255472e+01 5.576183648347014099e+01 5.489454574663086817e+01 5.566934505282937806e+01 5.605890293013513315e+01 5.508951877894571680e+01 5.329104593917038812e+01 5.696959152927838943e+01 5.637438560568629953e+01 5.555568340588482101e+01 5.606132074888910921e+01 5.479153686587010696e+01 5.543533567444460175e+01 5.786019290847026753e+01 5.535518599387476257e+01 5.656077221716359560e+01 5.551068414702280052e+01 5.456851952167330211e+01 5.525155231474618489e+01 5.791071689905415099e+01 5.718386649403858968e+01 5.744325816136531415e+01 5.862985467262705441e+01 5.683656094694141814e+01 5.692398390744357073e+01 5.702139633449453981e+01 5.524646678166441660e+01 5.413111742251184211e+01 5.654916662037092578e+01 5.741414315881200281e+01 5.761723595751176674e+01 5.458104431990105354e+01 5.727169852993394272e+01 5.725987328561733136e+01 5.977823057125089434e+01 5.639956360572106320e+01 5.527015086815606537e+01 5.559685634808503352e+01 5.412468858759689994e+01 5.647916405967589526e+01 5.877428365990399328e+01 5.474918674632408511e+01 5.475990143231477703e+01 5.594510098819651489e+01 5.534799096065192003e+01 5.124906185609082598e+01 5.384736021236839321e+01 5.330079329216252404e+01 5.669672642786805028e+01 5.589899530079624412e+01 5.496624628311417382e+01 5.333979042474329191e+01 5.702998326729409229e+01 5.598354738700479771e+01 5.395169945718413373e+01 5.618409649467750455e+01 5.457955020752481090e+01 5.472564967020639415e+01 5.549894315582125159e+01 5.502385093513129277e+01 5.382674850997827320e+01 5.584906426231095367e+01 5.285266816544424273e+01 5.394960908943946976e+01 5.363601363450383275e+01 5.356041919423824993e+01 5.682686381442061219e+01 5.469798498271313036e+01 5.424243542186624722e+01 5.563423686679936253e+01 5.431446564854483228e+01 5.528431037795962055e+01 5.566034801506415874e+01 5.506606719191086086e+01 5.621215942345858707e+01 5.525435125363753031e+01 5.587065033565134087e+01 5.358666359433011905e+01 5.473564296753952618e+01 5.363431493982653819e+01 5.538258717926225927e+01 5.466988323285661977e+01 5.508789735157699852e+01 5.355221376305255632e+01 5.604472901006919727e+01 5.538569079505795401e+01 5.264594569874457619e+01 5.546858967879525437e+01 5.470518265231112309e+01 5.518617662162164095e+01 5.568035567714828460e+01 5.406749954895455801e+01 5.564174186923730758e+01 5.449968149480346113e+01 5.379751543339600062e+01 5.604143588938551090e+01 5.516597741299189295e+01 5.543715915528502336e+01 5.412713423270362512e+01 5.595504824219523954e+01 5.332200919095070901e+01 5.432192252524662734e+01 5.300761921040952984e+01 5.384387039750754411e+01 5.329542999679505755e+01 5.225078390198135025e+01 5.501680680940830115e+01 5.883124659838799886e+01 5.774709379611874738e+01 6.075157603835919673e+01 5.795827152642483782e+01 5.929985599176981026e+01 6.115499968576430234e+01 5.964674102990683480e+01 5.986355555281581076e+01 5.988755130419401240e+01 5.902565518212504969e+01 5.933293145398512536e+01 5.811991336168659217e+01 5.749636213372989602e+01 6.048253249526770503e+01 5.943449725038517784e+01 5.949227181625617078e+01 5.656966501751388421e+01 5.891360230562813172e+01 5.693178693544796687e+01 5.696570517066287209e+01 5.768449474883833261e+01 5.614068353728868033e+01 5.692943333979435749e+01 5.992506826478074089e+01 5.894752001282925846e+01 5.648418469650216167e+01 6.006747517259029934e+01 5.476288632214593832e+01 5.661357926523572814e+01 5.825351010265949725e+01 5.682124451638969731e+01 5.656929280962803830e+01 5.899512291100824513e+01 5.985893304187312935e+01 5.804734299666623087e+01 5.765078201622763743e+01 5.775574868377383808e+01 5.777527768013094089e+01 5.894776158075756456e+01 5.728595915536789107e+01 5.737105003954111027e+01 5.706696662303138368e+01 5.620336230948949918e+01 6.027647161218440885e+01 5.836186643293100929e+01 5.599672237031106903e+01 6.159055072854095414e+01 5.932574492610206107e+01 5.870570429679343505e+01 6.202042638258050289e+01 5.974645285854510490e+01 5.886204648396616079e+01 5.830315811839091111e+01 5.990422109684728724e+01 5.868505420414550144e+01 5.875797807004654771e+01 5.811554618648115422e+01 5.866494401453285690e+01 6.001539592947316493e+01 5.968035967040143674e+01 5.822535237871438341e+01 6.054574663635037268e+01 6.008015133002508890e+01 5.979402076344768346e+01 6.010612367415198065e+01 5.831942914199666461e+01 5.935444634624661120e+01 5.554730078895700984e+01 5.862186490530804406e+01 5.589566109368988833e+01 5.651097200830596279e+01 5.707306166918325374e+01 5.756856628268097609e+01 5.585293045778396248e+01 5.826226559358814683e+01 5.987039665654087628e+01 5.718484640551891829e+01 5.957104561173303381e+01 5.999332544079755536e+01 5.965208777664141593e+01 5.817977592630463590e+01 5.828047552439620205e+01 5.684235522305259991e+01 5.762337179414640786e+01 5.796087400099678888e+01 5.813099608737093860e+01 5.865918065650983237e+01 5.768861582220825568e+01 5.928157387561333280e+01 5.841284203018003751e+01 5.820257712642909809e+01 5.735845427397502760e+01 5.522151713582522348e+01 5.840086358169615011e+01 5.451466097780743070e+01 5.478151107927100583e+01 5.768670191569507466e+01 5.654746054905408670e+01 5.863649872091993842e+01 5.940936970050112365e+01 5.909311840209103650e+01 5.602073740962977411e+01 5.661029670265554614e+01 5.747366136419707772e+01 5.219886516682899469e+01 5.657115096500502460e+01 5.494420526338102206e+01 5.666579845800499982e+01 5.521896677479189464e+01 5.480350289385789608e+01 5.629897884205637837e+01 5.672440328292137224e+01 5.700410979944945922e+01 5.811824247123717413e+01 5.489884037099483294e+01 5.811793059824154284e+01 5.940349135646159340e+01 5.651914015640248579e+01 5.669440442029146254e+01 5.662812051598035623e+01 5.798032942381276200e+01 5.730935637557357154e+01 5.767923603260884846e+01 5.711143491628891411e+01 5.786857697186221117e+01 5.694092163771104254e+01 5.531854916853172455e+01 5.638687298025948280e+01 5.325059195671797596e+01 5.512078693336055579e+01 5.801718783549439706e+01 5.684395051301791568e+01 5.612264209714867036e+01 5.809615704913127132e+01 5.843058196980266672e+01 5.638148120559191057e+01 5.719319256275878871e+01 5.668591231178862699e+01 5.722349163256354387e+01 5.796531147667480610e+01 5.806319399943382109e+01 5.691324555052428025e+01 5.644249913511769989e+01 5.785898992055911094e+01 5.587949796614798004e+01 5.851651684872614112e+01 5.868723070203397185e+01 5.711392073330291907e+01 5.762159085079542820e+01 5.752614660807170566e+01 5.797191334022005549e+01 5.920456322718148101e+01 5.977897290517055495e+01 5.631832956743905783e+01 5.632516399128479634e+01 5.847483676159498600e+01 5.451715359055768317e+01 5.580284621801578027e+01 5.865731502834664468e+01 5.804695010993683013e+01 5.734216413510567634e+01 5.723409852235278095e+01 5.787139057582972157e+01 5.963877912483523858e+01 5.931503266243167616e+01 5.669738264938499128e+01 5.664867708243905042e+01 5.825061154699582744e+01 5.710618192160026041e+01 5.716203443344704738e+01 5.745968408899811664e+01 5.840765443452397676e+01 5.778542229538575015e+01 5.828522493439619723e+01 5.885939574585777478e+01 5.744198926898732793e+01 5.764586479155220644e+01 5.762493099081579118e+01 5.801227767041207528e+01 5.731752048990180981e+01 5.770533534776753015e+01 5.909928138170324274e+01 5.548219839169992440e+01 5.653502436524319563e+01 5.658033956081752081e+01 5.659567568779518609e+01 5.499626612491664446e+01 5.716221354101269014e+01 5.595903578827945779e+01 5.509717592332228264e+01 5.529377907272673554e+01 5.473768839853585888e+01 5.459851908170039536e+01 5.671213506924970460e+01 5.588003074579969365e+01 5.744961406590074660e+01 5.637445002000831806e+01 5.566707623240040448e+01 5.594276358301417673e+01 5.504963783674886457e+01 5.761409956874978633e+01 5.789775662093661168e+01 5.636073064643777286e+01 5.336885990798515422e+01 5.792525854908112137e+01 5.805118599191825268e+01 5.941682535643443686e+01 5.637046094608449209e+01 5.572160432785448592e+01 5.722210713942148885e+01 5.908582926971399729e+01 5.537211740768350410e+01 5.701796678009422692e+01 5.663205969134602924e+01 5.716032110946981959e+01 5.682068161273905105e+01 5.674317455685817180e+01 5.779560796711768944e+01 5.605626060193896620e+01 5.646975121394215336e+01 5.552331168414931994e+01 5.650907374246771298e+01 5.727541931019683830e+01 5.425269834026098437e+01 5.581614719351741627e+01 5.850215427440790705e+01 5.690137806583163638e+01 5.881576613514771878e+01 5.584016715854573931e+01 5.818986789470870491e+01 5.561615605044720922e+01 5.551710305165826043e+01 5.494538179030361391e+01 5.726523436501857844e+01 5.733149878900932350e+01 5.563638811679708596e+01 5.829287576111383373e+01 5.774783513352915776e+01 5.816661127307824586e+01 6.013611168090201886e+01 5.976225394974259331e+01 5.888586711854889444e+01 5.954714081779628998e+01 5.967307665772649017e+01 5.903333348019926063e+01 5.897664500876574323e+01 5.965343452225768317e+01 5.987086789626275873e+01 6.097102214906567497e+01 5.947053323012243453e+01 5.913833554777641410e+01 6.341443869156811530e+01 5.717304520754046138e+01 5.936428975112548301e+01 6.071288620680545023e+01 6.006156191415269063e+01 5.982475913199134254e+01 5.961468151517424019e+01 5.982087518273674220e+01 5.663929325052312436e+01 5.977494588712070822e+01 6.089173668150196050e+01 5.944009226762002385e+01 6.060026857687920909e+01 6.213463856271752661e+01 6.203108547934395034e+01 6.141655873978146474e+01 5.855341691955717209e+01 5.943828292074083208e+01 5.842341785254042463e+01 6.015899739375075939e+01 5.954861266804266506e+01 6.119615385431136190e+01 6.202737200629476888e+01 6.221657246932445418e+01 6.448228184940514041e+01 6.577943788172046879e+01 6.453488037793852072e+01 6.470871431683666231e+01 6.221827735274884930e+01 6.019946657021580450e+01 6.273302779512021488e+01 6.134327260658949399e+01 6.008532111464502634e+01 6.185896080464173252e+01 6.102695058002976225e+01 6.207792406752898984e+01 6.024927536233773395e+01 5.934885409115804578e+01 6.100510046983526280e+01 5.897483099782431282e+01 6.198638560300170042e+01 6.098586400747721115e+01 6.312567218003058400e+01 5.876269323159772284e+01 6.424474025853807291e+01 6.184260706107362182e+01 6.238379344991894015e+01 6.324312161366660234e+01 6.116193963210098872e+01 6.142011638243519656e+01 6.019009301251849564e+01 6.468741299811890144e+01 6.243531371654000850e+01 6.437503790691587824e+01 6.452290555754159129e+01 6.168604111708840776e+01 6.178516708662420598e+01 6.268095874807184487e+01 6.282303633048089608e+01 6.060523392644054042e+01 6.232432009724934829e+01 6.374274133336202652e+01 6.492303817709630209e+01 6.155823483591433387e+01 6.370343210873478057e+01 6.344770843170910979e+01 6.468548252262505116e+01 6.570525790571605285e+01 6.662344081285046116e+01 6.776215570853685222e+01 6.460359290392327125e+01 6.363374176353877942e+01 6.545494564032539131e+01 6.400305192786541397e+01 6.546130645645574475e+01 6.491446768323481820e+01 6.414400159306428861e+01 6.250877929694337354e+01 6.352638940693396563e+01 6.389092905949950563e+01 6.394838039741099323e+01 6.400646212882196551e+01 6.382365788094448789e+01 6.251654180941390138e+01 6.426614418984611632e+01 6.429711423757781574e+01 6.275964746922040405e+01 6.449273074212163692e+01 6.375293394278477166e+01 6.297437307499603776e+01 6.484018196867715744e+01 6.304200360053746977e+01 6.130851161739410315e+01 6.544982872926964035e+01 6.361679157032401832e+01 6.414223893233383933e+01 6.576761948217583154e+01 6.436825132041337838e+01 6.157047904522533344e+01 6.168071877936370839e+01 6.453760804989479993e+01 6.520749448748433963e+01 6.453597938758817065e+01 6.435180100219028532e+01 6.644557604041705190e+01 6.382242024387463175e+01 6.461366593477627873e+01 6.346907099137927588e+01 6.477469731105290407e+01 6.332358103920716985e+01 6.633302154640979609e+01 6.546354469351368266e+01 6.624485508032346104e+01 6.798135198131589618e+01 6.392079965008621656e+01 6.685515101363125723e+01 6.624896066548097906e+01 6.719531057243952432e+01 6.728465010786518974e+01 6.708260046241650798e+01 6.767988392146898491e+01 6.664462558931717240e+01 6.953494727544070031e+01 6.831989945462866842e+01 6.877142168385223897e+01 6.742452947745623248e+01 6.679209635428983916e+01 6.758476423709038272e+01 6.725597641120755554e+01 6.881755610922454025e+01 6.674716721288068300e+01 6.919156509593297244e+01 6.401763133139674267e+01 6.743307221326752199e+01 6.810126720426785596e+01 6.811954217639441822e+01 6.779561526512965486e+01 6.964705020420019821e+01 7.208898573929037923e+01 6.736325778100942330e+01 6.712974880350321882e+01 6.678302942751959392e+01 6.855649220675704214e+01 6.925868929263349116e+01 6.826909596184913198e+01 6.991748879264559946e+01 6.927812988224215474e+01 6.998997154591678793e+01 6.673620123787125635e+01 6.820920602864066495e+01 6.954402483261030454e+01 7.021997991468428779e+01 7.057035692555504625e+01 6.980093768248539732e+01 7.012022391278243560e+01 6.800877680760703470e+01 7.016544778851840647e+01 7.115155029971352008e+01 6.974961384374456941e+01 6.944335692896719081e+01 7.075820673146783690e+01 7.078703773572813418e+01 6.928889107513758461e+01 6.965814095339344192e+01 6.998261548786831554e+01 6.958949945261915104e+01 6.785459019506819800e+01 6.977181387307841476e+01 6.799396292758675031e+01 6.882465673871199385e+01 6.883434158974495176e+01 7.036350650907438364e+01 6.823053946745255871e+01 6.780034127539137501e+01 6.982232706676641953e+01 7.009284967158478707e+01 6.929147861679220455e+01 6.849727257866194918e+01 6.769216667774102802e+01 6.970084103236916917e+01 7.050776692020153291e+01 6.968783475001515626e+01 7.094706193033906061e+01 6.866482124252624430e+01 7.010634918715987851e+01 6.898486146639227456e+01 6.704482054628942933e+01 7.023755586359699521e+01 6.735868534355678605e+01 6.894328698941721711e+01 6.630310462040075947e+01 6.786345908244825864e+01 6.689454370212291678e+01 6.966243700139357031e+01 6.757454695546201151e+01 6.928382839242833313e+01 6.847841978843582922e+01 6.838715155977249083e+01 6.805985477827481134e+01 6.713961883309002587e+01 6.792312879009577387e+01 6.963915474635274450e+01 7.090855877603372903e+01 7.135976813096442584e+01 6.924748048549487578e+01 6.876163153301715170e+01 7.123854941787180906e+01 6.685702175769498012e+01 7.125204563759358223e+01 6.801694515402205354e+01 6.633506144802929327e+01 6.824867934268132785e+01 6.555515703359962743e+01 6.710133468766949250e+01 6.696962698531326907e+01 6.880910947670965072e+01 6.790015766929209917e+01 6.868751111388507979e+01 6.949617213901284174e+01 6.731196452834507227e+01 6.866059521743096639e+01 7.001189397054531582e+01 6.833315395934099001e+01 6.767289021902570312e+01 6.493081014555328068e+01 6.567851886326424449e+01 6.428924397341928909e+01 6.818347520741937728e+01 6.813019288240343485e+01 6.712695577433002825e+01 6.743201532659182362e+01 6.769924958953794203e+01 6.928858990481363378e+01 6.677261867847344945e+01 6.805577932057549617e+01 6.673214814974170395e+01 6.800037564206891716e+01 6.586861633503410474e+01 6.663083792291767793e+01 6.827776753824240075e+01 6.695498005470254554e+01 6.637497148318584550e+01 7.097257334805324547e+01 6.699707786001486909e+01 6.570397148819100153e+01 6.583111125453555701e+01 7.000618057008463779e+01 6.770340226539408945e+01 6.650132718904644946e+01 6.925680784461776796e+01 6.772744291652104209e+01 6.850643011922535663e+01 6.731398762958184534e+01 6.794639353312697949e+01 6.577929497080275212e+01 6.553587769244228411e+01 6.826721011537114236e+01 6.768621517661931364e+01 6.769716453411220414e+01 6.490117953732831779e+01 6.991638292377732000e+01 6.654803593854757082e+01 7.024444891673105928e+01 6.588327471379521683e+01 6.934503073179824639e+01 6.712584067443640379e+01 6.386257819380819711e+01 6.646860563797106636e+01 6.494789137173921745e+01 6.340297888222408318e+01 6.822334689403483310e+01 6.896049939519053851e+01 6.569166127886094841e+01 6.633364742871862063e+01 6.633878917634311279e+01 6.521522287270121865e+01 6.660476122851405023e+01 6.679175463561644221e+01 6.496936552146378574e+01 6.700857870195848420e+01 6.474253705282222882e+01 6.648830728903803333e+01 6.393302827708873792e+01 6.935643144985006359e+01 6.912498210602258553e+01 6.579349380185270491e+01 6.589523090085714330e+01 6.664903899335676840e+01 6.548169821770360954e+01 6.596282112088529459e+01 6.748108586023160171e+01 6.834979908943844862e+01 6.525390781426204967e+01 6.868644644397210186e+01 6.450792932165319371e+01 6.548041107047134801e+01 6.731745864573913707e+01 6.521739825197333573e+01 6.582446656527515927e+01 6.808710152350931821e+01 6.617625784411174550e+01 6.602079904417642808e+01 6.692506854431613306e+01 6.746512703388127363e+01 6.669759236264985702e+01 6.648034727427481982e+01 6.543242685224461752e+01 6.717069159995801897e+01 6.651483434490192792e+01 6.662857619279343169e+01 6.629461614025385074e+01 6.607995467454740890e+01 6.784009897879528239e+01 6.428846943230034583e+01 6.701521977002808228e+01 6.561654081243955261e+01 6.611344955009502655e+01 6.737217497891903406e+01 6.605903249504723362e+01 6.749494965149969516e+01 6.695754421900537068e+01 6.517753191380884914e+01 6.804840232613798889e+01 6.501361694222450183e+01 6.665502346722001903e+01 7.029090216489868226e+01 7.046976979072378811e+01 6.602307410463632209e+01 6.726055347900897630e+01 6.821291913699215570e+01 6.758293956246549783e+01 6.618773865125213263e+01 6.726175624668503872e+01 6.996684296125886249e+01 6.829068919682343619e+01 6.794339480401775688e+01 6.788244385872692988e+01 6.773721638304753867e+01 6.586509977261376036e+01 6.751104359097682561e+01 6.806549827107657791e+01 6.865249085944725493e+01 6.543206704284732211e+01 6.647974205065548858e+01 6.807627753894729494e+01 6.982144005317327640e+01 6.776772066200139477e+01 6.715994504749490090e+01 6.721566350451584526e+01 6.922371808158207784e+01 6.537544726608201984e+01 6.825984114608385767e+01 6.896230927993995863e+01 6.848569125457909479e+01 6.992611736641630671e+01 7.071319608498950515e+01 6.893798646040163192e+01 6.830890702016472460e+01 6.780276776806623218e+01 6.911618465686272827e+01 6.874983053013255585e+01 6.249335987296956318e+01 6.729164836015304729e+01 6.596275860965717186e+01 6.645571675567263981e+01 6.351775836052919288e+01 6.560963899707883229e+01 6.350823819745218657e+01 6.673399963637059784e+01 6.765856189094445483e+01 6.783102660958483909e+01 6.562770110648334310e+01 6.532830370660768438e+01 6.392049754622662050e+01 6.434774150472476606e+01 6.478552984540807813e+01 6.552164543839667488e+01 6.566567692878417972e+01 6.502959473292538917e+01 6.550649229533672724e+01 6.563941097697764349e+01 6.323433812521938790e+01 6.198554382192472900e+01 6.528269749697980728e+01 6.323627687148117360e+01 6.070652141851136463e+01 6.382040936949429977e+01 6.311326333228831231e+01 6.526187587815277880e+01 6.343776358178269703e+01 6.479650022301922263e+01 6.254728772820040916e+01 6.359710006216312195e+01 6.530478827091897642e+01 6.510429092541554041e+01 6.217319192527370575e+01 6.192309151699218006e+01 6.150466896085198698e+01 6.380756838269503106e+01 6.332129139480855429e+01 6.564181583284729982e+01 6.793417504667394269e+01 6.655730118739818124e+01 6.464575481723557004e+01 6.559806944482816959e+01 6.094584350280731400e+01 6.433992680913962658e+01 6.372290401525393833e+01 6.400481074467978715e+01 6.064241318760640098e+01 6.187140327396826223e+01 6.264268058968646358e+01 6.328326432435908799e+01 6.116528867560083427e+01 6.138078547760858328e+01 6.338708451995896809e+01 6.190927651328532022e+01 6.349017175459933782e+01 6.093760939534936227e+01 6.257351141600218369e+01 6.385505262346444511e+01 6.209983904365127927e+01 6.170167264362765280e+01 6.419967966885459987e+01 6.381353998896189950e+01 6.669333414297146589e+01 6.434840074467376780e+01 6.233208947650817322e+01 6.500046945757044625e+01 6.373561717881108990e+01 6.243293661884649026e+01 6.738767171481781304e+01 6.446973780796638209e+01 6.538691566385946885e+01 6.307592362983471901e+01 6.403707469054185708e+01 6.396612569734114118e+01 6.403853273236786947e+01 6.262173258826726396e+01 6.346373259646583165e+01 6.490088211033921084e+01 6.123247853623979609e+01 6.273761381775026535e+01 6.272894101553742274e+01 6.345503667501456135e+01 6.223657279872882242e+01 6.286129514464682444e+01 5.928042123505029082e+01 6.053942992410037505e+01 6.158667232649170131e+01 6.021068450365278579e+01 6.003550921964548337e+01 6.243555468963104715e+01 6.135731821418560372e+01 6.286698892443226327e+01 6.133274604333323765e+01 6.511356949460827082e+01 6.222614033628227048e+01 6.403157695589925424e+01 6.363217802911105991e+01 6.277429918869363235e+01 6.095399336189765194e+01 6.160007660277872787e+01 6.219696914554069878e+01 6.213946469235919068e+01 6.030138737103485624e+01 6.078027959579977590e+01 6.072137839205382903e+01 6.414180634752476351e+01 6.440635132477272862e+01 6.245583037809192462e+01 6.345683025058163906e+01 6.253664349965970359e+01 6.544133848859009106e+01 6.368124548791354300e+01 6.537545019283042791e+01 6.447687156893215388e+01 6.319470343520313804e+01 6.437480261245038093e+01 6.051944176564968814e+01 6.233950990724576258e+01 6.029870383479811125e+01 5.987801298733180744e+01 6.068874325217597487e+01 5.976915100162798922e+01 6.109216499140392642e+01 6.016540179405480870e+01 6.043319468312444798e+01 6.074396654549848762e+01 6.111170216611515116e+01 6.112688935835744530e+01 5.981807382752636926e+01 6.103245697964397465e+01 5.936884196289175009e+01 6.189507069665581440e+01 5.913433382343707478e+01 5.942229065270797861e+01 5.985158837660791420e+01 5.786751114454568778e+01 5.824611721714194346e+01 5.665680925691807346e+01 5.834471228075906168e+01 5.787675681752165957e+01 5.667914773362563352e+01 5.780961326563914326e+01 6.076912619681179706e+01 5.836641476329101863e+01 5.695108428734332762e+01 5.752314614469993614e+01 5.757447084716638130e+01 5.804108035680677347e+01 5.734862280246575494e+01 5.656102739610125951e+01 5.790212589629461348e+01 5.919321039614656854e+01 5.780801560077541268e+01 5.670683007094716999e+01 5.613056724073305048e+01 5.556370988068027117e+01 5.659928832017255473e+01 5.585277288697773201e+01 5.766777564571840742e+01 5.674686789446313639e+01 5.382345131368414570e+01 5.153898387786767188e+01 5.496577286011762453e+01 5.597021302147928878e+01 5.773762540771251395e+01 5.854144559401495229e+01 5.708020976126010737e+01 5.791090156200124284e+01 5.583057391220276600e+01 5.681891254818947345e+01 5.846002721782004130e+01 5.772424324852647715e+01 5.706365761603629494e+01 5.667081444609900132e+01 5.708921191906850368e+01 5.646588887635401477e+01 5.652685887359717043e+01 5.689633391063317447e+01 5.954196042256370447e+01 5.785090021446156783e+01 5.648667828048863271e+01 5.996033286517048566e+01 5.830150946730176287e+01 5.748367616084259879e+01 6.050191147059424424e+01 5.826451069210607869e+01 5.864846377409517686e+01 5.814540621627635630e+01 5.923000285585409586e+01 5.643016766519421168e+01 6.016780397536872016e+01 5.739053156146248114e+01 5.820749459933506387e+01 5.765492531143194554e+01 5.949547428400278903e+01 6.054263301916208917e+01 5.810677930579814898e+01 5.526048063525395548e+01 5.828724790064148920e+01 5.812968374863690002e+01 5.736150680066391772e+01 5.827959655185429000e+01 5.722430477172234475e+01 5.460324781971655028e+01 5.589965944732677627e+01 5.825009148635083989e+01 5.672715621058276270e+01 5.544809272835870928e+01 5.473569919491855984e+01 5.443018676777147391e+01 5.684727882333116611e+01 5.697609477643661791e+01 5.917453158910704047e+01 5.729546789596822975e+01 5.878282693512290535e+01 5.803546173141474895e+01 5.460724409888598530e+01 5.571568261618421047e+01 5.612726535812580408e+01 5.693596760949707658e+01 5.609147505092548158e+01 5.727286905498375091e+01 5.535111422912483903e+01 5.500526302157284420e+01 5.501751768833434397e+01 5.556428649861814506e+01 5.414963829924442962e+01 5.844058921422045927e+01 5.702558068666589008e+01 5.596944638520302107e+01 5.837340662760330900e+01 5.799644879033871092e+01 5.780418583836700464e+01 5.736529126695235448e+01 5.532091255041211042e+01 5.543090036339276594e+01 5.445545001548755693e+01 5.628892890262770266e+01 5.788275980374095298e+01 5.834005460641060381e+01 5.469659901626721421e+01 5.510327774058422534e+01 5.401094896082974373e+01 5.855120468581675652e+01 5.718869736496002787e+01 5.813574189854826102e+01 5.502629757948790257e+01 5.616484008880069467e+01 5.484699816328033251e+01 5.876808303223045726e+01 5.914973681642030812e+01 5.727756934599038630e+01 5.604925203600416239e+01 5.730156090624397081e+01 5.824215768972589302e+01 5.724967434433273894e+01 5.670337499003075266e+01 5.499723145069233965e+01 5.577042257994898478e+01 5.647566609195598630e+01 5.901119999443078967e+01 5.909395573542117575e+01 5.573524975006711912e+01 5.805834569972854098e+01 5.700734480564137385e+01 5.591973485378409237e+01 5.857268938516010337e+01 5.869944241008855101e+01 5.721552173967570099e+01 5.618485554756420441e+01 5.583866370332597029e+01 5.504335040076657748e+01 5.665518430184614829e+01 5.692854132738943918e+01 5.704809908708588750e+01 5.843068931325349524e+01 5.840838620420270644e+01 5.770901903092367746e+01 5.837790847586560972e+01 5.459050822598752006e+01 5.650143196426623149e+01 6.005164708213787605e+01 5.816660638962931529e+01 5.769881789317734899e+01 5.817858980306426275e+01 5.727011096582722871e+01 5.829830881317781177e+01 5.926082801587853055e+01 5.844172090696356037e+01 5.741190029065558065e+01 6.095977252274848723e+01 5.946791425673492171e+01 6.132525926804476057e+01 5.841976915823593686e+01 5.949788168558791313e+01 6.061618279363955253e+01 5.976014771997255082e+01 5.798280141930519704e+01 5.957139214501924585e+01 5.960762925116831923e+01 5.968084005020281779e+01 5.790690962197366076e+01 6.050733172515155900e+01 6.025133058017732424e+01 6.122529969309751863e+01 6.092818632313915828e+01 6.066984244834362983e+01 6.073648419420852207e+01 6.290965479977312214e+01 6.177924305385435133e+01 6.327759720680268885e+01 6.308411234270405288e+01 6.173039116001821469e+01 6.084459254950019869e+01 6.145601328145104247e+01 6.087490905341526570e+01 6.408793905268846913e+01 6.294854862082199531e+01 6.110495900987021400e+01 6.126540828534095340e+01 6.269157998636816131e+01 6.202478571410963326e+01 6.413310272029036696e+01 6.488917247659979637e+01 6.179763114332013174e+01 6.314641872209747930e+01 6.297397415622868522e+01 6.497505580154407312e+01 6.151091359501992173e+01 6.163741239271026728e+01 6.254395881845097449e+01 6.436422194615163050e+01 6.325247422690105736e+01 6.421515192624765689e+01 6.341255595093989683e+01 6.315832721136987971e+01 6.221807600798138083e+01 6.180267229782936766e+01 6.316924390110017384e+01 6.269314177624916340e+01 6.268583341667968512e+01 6.351882491030698930e+01 6.314747905727253396e+01 6.363172382329769050e+01 6.312561848276463650e+01 6.488706015636704194e+01 6.088273770559028719e+01 6.206856921776149250e+01 6.216746812028785740e+01 5.977456569429340050e+01 6.012698628157955483e+01 6.636752719967724090e+01 6.383881741954131428e+01 6.188575440609945133e+01 6.386517066550050714e+01 6.180495954518396218e+01 6.208786515110095650e+01 6.306060463583074238e+01 6.359857434263323483e+01 6.386744392519944569e+01 6.253596449371321597e+01 6.520736411251732534e+01 6.470215714006164376e+01 6.422935137633517400e+01 6.453716542457013361e+01 6.513707408343177008e+01 6.349887448929796818e+01 6.607530671817906409e+01 6.699440135908444915e+01 6.017280873807457908e+01 6.711110000727829572e+01 6.264654454117270177e+01 6.465113733328358592e+01 6.538992942793116470e+01 6.738437247620423420e+01 6.607678956852278418e+01 6.560868803893251311e+01 6.628707230766052305e+01 6.414542492114318861e+01 6.835328625911103018e+01 6.643370290823709468e+01 6.467627533451310740e+01 6.416266833110549328e+01 6.462630252142844256e+01 6.439262968261169817e+01 6.659442934862943275e+01 6.554945009547887480e+01 6.605368640666736724e+01 6.484777573147665919e+01 6.473444949426945527e+01 6.482884534000216092e+01 6.649028202943138410e+01 6.679631850984863206e+01 6.621516754991901621e+01 6.505057315328608070e+01 6.691358281259677199e+01 6.258265867986161624e+01 6.391266371705577853e+01 6.495843943917061836e+01 6.403303751518832598e+01 6.522488524532015219e+01 6.585435809273977270e+01 6.562338333745810814e+01 6.735542867572593195e+01 6.318375604999506123e+01 6.384062144256040483e+01 6.275364516026201755e+01 6.636344271226856506e+01 6.472439528790364704e+01 6.280424640981339479e+01 6.428119728084358542e+01 6.429492574004102323e+01 6.123671301724920824e+01 6.370538174990824842e+01 6.289096386639403136e+01 6.323675826555935942e+01 6.409269011689670492e+01 6.393750511107286627e+01 6.311538395641713350e+01 6.430632181687241200e+01 6.503782274027422261e+01 6.167264535154037475e+01 6.116647947928103690e+01 6.062380797921839104e+01 6.523266362601658841e+01 6.352867578867454768e+01 6.198620289301351249e+01 6.304595036818094655e+01 6.494789881705617063e+01 6.382195175963146028e+01 6.794807403402445800e+01 6.795511488119012711e+01 6.383563500889432163e+01 6.505072857155458621e+01 6.526435922838909676e+01 6.552269317369554358e+01 6.472839578152564854e+01 6.432511775494369033e+01 6.509008085188077075e+01 6.592168367987791555e+01 6.523596816711611268e+01 6.311712574154712030e+01 6.472501524482076718e+01 6.410322014888787123e+01 6.475348280641810561e+01 6.571858476990922782e+01 6.427229385362745973e+01 6.440207183459941120e+01 6.097551026588543976e+01 6.706413747326493535e+01 6.636095088463103764e+01 6.541678643516650027e+01 6.603148695705205284e+01 6.546361201031882615e+01 6.289839525781987817e+01 6.685002488687162270e+01 6.546032277805221611e+01 6.589121811831365960e+01 6.641289328393401092e+01 6.565979240853761212e+01 6.519628079778220808e+01 6.699669529157473846e+01 6.891388387610915345e+01 6.657976616534101311e+01 6.801238148085046475e+01 6.699245406723298402e+01 6.766755020632345463e+01 6.895580551367399380e+01 6.872225075336987743e+01 7.099156867734232890e+01 6.807536570086830352e+01 6.878871667731623063e+01 6.574759276914684847e+01 6.573683139020866406e+01 6.698990975193191844e+01 6.904548452423406957e+01 6.621775084558774438e+01 6.761681298140477736e+01 6.922706305449590047e+01 6.944604749097022989e+01 6.758883669542960604e+01 6.971316349162404435e+01 6.793266790094386920e+01 6.670591995463303192e+01 6.739914189031824776e+01 6.705286026148047540e+01 6.993941031565229594e+01 6.738558471852579146e+01 6.771007628517422461e+01 6.674273130443523883e+01 6.932790463851048912e+01 6.772799735505103058e+01 7.071850240583874836e+01 7.035252794077435112e+01 6.907426931100553702e+01 6.712105758734547578e+01 6.906396072732269431e+01 6.623309896611199576e+01 6.742139984500752803e+01 6.899496927036150851e+01 6.831501402544246560e+01 7.105423455457412274e+01 6.580303153721428089e+01 7.171880428252973161e+01 6.976275658121053880e+01 6.602092063091910745e+01 6.679399066446630684e+01 6.869003142342265278e+01 6.655121546795686527e+01 6.911059754735538263e+01 7.035193425627797126e+01 6.943532265449783836e+01 6.750196924478622407e+01 6.951531718759437695e+01 7.135766855265957531e+01 6.850556333647809026e+01 6.892268780461172639e+01 6.925645735400458136e+01 7.046786177780032290e+01 6.667927115963965434e+01 6.487499298432811656e+01 6.804804574395446082e+01 6.591584841856841592e+01 6.680718300308389246e+01 6.860494672674728633e+01 6.721672698225822273e+01 6.832241743616583562e+01 6.941724638105307577e+01 6.868654992180563568e+01 6.611185669488781969e+01 6.940027917938942892e+01 6.766615551967976216e+01 6.539239637675719052e+01 6.959104781989468336e+01 6.964560318514479320e+01 6.905467085416903217e+01 6.955485645338949041e+01 6.763286697559345839e+01 6.788290328350139191e+01 6.909366778886089833e+01 6.840216704136228998e+01 6.554140764010708153e+01 6.593207701752989180e+01 6.616657779295999831e+01 6.847399839354710593e+01 6.606948028028675424e+01 6.710931678631072828e+01 6.766026077478825584e+01 6.644792444756943439e+01 6.749877458039038913e+01 6.883534402329605939e+01 6.866776989156029742e+01 6.654276284678176978e+01 6.527351359033892209e+01 7.036319209894800508e+01 6.695281355067037055e+01 6.902791330220176746e+01 6.731009920363536025e+01 7.043550353828287314e+01 6.997877553186354760e+01 6.934981209999034490e+01 6.966030729702778501e+01 7.042906207402957364e+01 6.707130506599713726e+01 7.012813883091097011e+01 6.793261914605423613e+01 6.795142831595546795e+01 7.176384047044341230e+01 6.880590761860702287e+01 7.035800663479190575e+01 6.905424450063323150e+01 7.189580069542660112e+01 7.442796355061263114e+01 7.212896358500603355e+01 7.004768563240160972e+01 6.874202723891879430e+01 6.907238472495406256e+01 6.930213801833413356e+01 7.128314452110598154e+01 6.727553260741643726e+01 6.908042290059852064e+01 6.906110477075044685e+01 6.674534727245900001e+01 6.974177060156637253e+01 6.844664835947081372e+01 6.601890220972273937e+01 6.803277525959738625e+01 6.454792931478382911e+01 6.841235772496305856e+01 6.598421521831741643e+01 6.554782498804378577e+01 6.657158356123936471e+01 6.586382960854358259e+01 6.700730696216791671e+01 6.620083718591858712e+01 6.383928522568762531e+01 6.756443241046294190e+01 6.541985927386681965e+01 6.393959714113617565e+01 6.783349617029445255e+01 6.800575223519381041e+01 6.981291819389188902e+01 6.692390961549315875e+01 6.944604154199453205e+01 6.783852901130823909e+01 6.873611401875534455e+01 6.693767227074025072e+01 6.947756332999706785e+01 6.515618969282591877e+01 6.824045212576233155e+01 6.741409727954592768e+01 6.578558257254056230e+01 6.634192604265264492e+01 6.812479054025388336e+01 6.611102583322096393e+01 6.718867543708752521e+01 6.759183677841423332e+01 6.775993024421548228e+01 6.709267197698864038e+01 6.854755043893585764e+01 7.231162950487662044e+01 6.865140921662720075e+01 6.829394973801896640e+01 6.624372473584675447e+01 6.760732517310511014e+01 6.862172207324321960e+01 6.901169744751551605e+01 6.710049940163079896e+01 6.747527443981965689e+01 6.739858309983300444e+01 6.674039561556188005e+01 6.751927579931641787e+01 6.623570815683011404e+01 6.488157711534513794e+01 6.652474745886806318e+01 7.096281146363241987e+01 6.870828619524995418e+01 6.685626666852721200e+01 6.491417401148204647e+01 6.801912425373762972e+01 6.892505305178869435e+01 7.194983060552033294e+01 7.034241285198291393e+01 7.103450929272436554e+01 6.909348637722668229e+01 7.007278618699098161e+01 7.142723189141469220e+01 7.280673651170012306e+01 7.205845634971178981e+01 7.104678653680350919e+01 7.020282834717475851e+01 7.070402439271360606e+01 7.195895547389868341e+01 7.082102030630919387e+01 7.162220272878563776e+01 7.054757424855507963e+01 7.104589380217900896e+01 7.195554977277288344e+01 7.295808888042485307e+01 7.269003069703397557e+01 7.079932167425509704e+01 7.318038554863247214e+01 7.138377208279678143e+01 7.102235079431133613e+01 7.158105486966054798e+01 7.322758561207987782e+01 7.077875549341497674e+01 7.442251522362694516e+01 7.394706777980618995e+01 7.236872064021298456e+01 7.154347053564481484e+01 7.365618852816999151e+01 7.456030117414267977e+01 7.856209740806407638e+01 7.546536506111101517e+01 7.556360476497386003e+01 7.549171980594429954e+01 7.746495455536052077e+01 7.734709326452559708e+01 7.797329781385221281e+01 7.791372493992847126e+01 7.642419828968708373e+01 8.039795880796300764e+01 7.861331836582110100e+01 7.736279653580099591e+01 8.018380308035601445e+01 7.912542145735018551e+01 7.909844190528444585e+01 7.902293184522724800e+01 7.783180685389517350e+01 7.892784176219630865e+01 7.995445463942033371e+01 7.864215082492285092e+01 7.909189545762693285e+01 8.122452301206402581e+01 8.058958265007264288e+01 7.859902775146987608e+01 8.142900025830302013e+01 7.783798403064496085e+01 8.063435030445204177e+01 8.124476918074819309e+01 8.319310229934701795e+01 8.202293346265940954e+01 8.152518515021318990e+01 8.054272999297931790e+01 8.058821722970432688e+01 7.948794632596377596e+01 7.980751673497285026e+01 8.075871094102178915e+01 8.001711039321092755e+01 7.961085507648871840e+01 8.213164584311545013e+01 8.207582826949314381e+01 8.111441686814880825e+01 8.202638869286958823e+01 8.090835154348206970e+01 8.064496997016712498e+01 8.058740696158963601e+01 7.978973708100633644e+01 7.881191305685381110e+01 7.967918450314554946e+01 7.902424202149643406e+01 8.055860442067807980e+01 7.768123035536932264e+01 8.043974626566101449e+01 8.203722618870121153e+01 7.922101058948500452e+01 8.001043298756691513e+01 7.934787475883160823e+01 8.030914654578222667e+01 7.903556564766132908e+01 8.079656983269056525e+01 8.151214698432525552e+01 7.919837580311818215e+01 8.161079912096860767e+01 8.170875687071857385e+01 8.178208970594242544e+01 7.791963493475155644e+01 7.703242369681987611e+01 8.142670135710379498e+01 7.916554661098771817e+01 8.127166627288042378e+01 8.189998598470791080e+01 7.962169299096269981e+01 7.846782677519378524e+01 7.725973667055777128e+01 8.082533764506311513e+01 7.914287415350719357e+01 8.003804118764817588e+01 8.104419347491263181e+01 7.988189454214123941e+01 7.841405371690267145e+01 7.932979696030508876e+01 7.915159276688810053e+01 7.812855799393715017e+01 7.911793166648539000e+01 8.026872149109713916e+01 8.255145109295438033e+01 8.259823984581473155e+01 7.856699425888334076e+01 7.739495083358978889e+01 8.092520025009523010e+01 7.858446084975753365e+01 7.818612865717345528e+01 7.697355330054378442e+01 8.060307047338991993e+01 7.798828042375373570e+01 7.770661049463603831e+01 8.027933260806719318e+01 7.888644628789441526e+01 7.942507008936135549e+01 7.621430579719057619e+01 8.055051182685691913e+01 7.998190330144061022e+01 7.862531431381043490e+01 7.892009274112058392e+01 7.915157629884454593e+01 7.705273071193066414e+01 7.751600053855563033e+01 7.736885460657491365e+01 7.871611845980095268e+01 7.892832429446752940e+01 7.542601055120866249e+01 8.033761908444597566e+01 7.507635845425092214e+01 7.722232153324087278e+01 7.648948497019657111e+01 7.937728127751017837e+01 7.758676240806286728e+01 7.825837133314583127e+01 7.683161648835795177e+01 7.883641503094298741e+01 8.043216796362948173e+01 7.910330317925713928e+01 7.723104465901931803e+01 7.822645993163067146e+01 7.715910355759402250e+01 7.761727076002233616e+01 8.096674821833535418e+01 8.255672852726284816e+01 7.928307577266357953e+01 8.091289157780893504e+01 7.766818592663183551e+01 7.923664349737573787e+01 7.754035419096773296e+01 7.831629893453617797e+01 7.561694347961773133e+01 7.648575517676393076e+01 7.847027605849028475e+01 8.062233350610628690e+01 7.923496783884674244e+01 7.749139838083304710e+01 7.901885972276177483e+01 7.982169601308268625e+01 7.910102764300172851e+01 7.865155243595896195e+01 7.478977928436131606e+01 7.809535775445341699e+01 7.816277277917438937e+01 7.574330272463346603e+01 7.762541644297846233e+01 7.692294214575865396e+01 7.740214886928117721e+01 7.508210576312544049e+01 7.779164890113298725e+01 7.670431562462535169e+01 7.493577443014847006e+01 7.639996270466835426e+01 7.297317466984556233e+01 7.598653868302713477e+01 7.464609290424934329e+01 7.526024293845028978e+01 7.462277254777426094e+01 7.057113262533540876e+01 7.592793016389855154e+01 7.312218328046694182e+01 7.374234678053781522e+01 7.216035023179978225e+01 7.408005521000221449e+01 7.361342977178711067e+01 7.412975085637081918e+01 7.413286665188546465e+01 7.387555325723656097e+01 7.335678489904994137e+01 7.369427923523814172e+01 7.520384118553961628e+01 7.294419257423123781e+01 7.241302253220111140e+01 7.368798115172172913e+01 7.231496405360405788e+01 7.363737652780375242e+01 7.577272414334746031e+01 7.406355783817910776e+01 7.213361709116526299e+01 7.590162553506854692e+01 7.411439996583010270e+01 7.512086174972834840e+01 7.436243432652570107e+01 7.503553571842894598e+01 7.684077287411206214e+01 7.623179185500498534e+01 7.571369885066532390e+01 7.096308625910201329e+01 7.507203395402405022e+01 7.730018519500588070e+01 7.449353646600432910e+01 7.494691652810143978e+01 7.331102368950895709e+01 7.415662221830555723e+01 7.402180477974525274e+01 7.569240235212464540e+01 7.637857934122058623e+01 7.538481561058814862e+01 7.529813043177830423e+01 7.611545018155918285e+01 7.309027991312609629e+01 7.564219561858513430e+01 7.741570122855532077e+01 7.537096280617528521e+01 7.518599068713250233e+01 7.586652722454149966e+01 7.448155679191540912e+01 7.440602760506774871e+01 7.485701119381877788e+01 7.455805330020480426e+01 7.381770155260613819e+01 7.497477509799986706e+01 7.371103320517467239e+01 7.521228421946705112e+01 7.397122030274957183e+01 7.212913768330379582e+01 7.324132465345815035e+01 7.587351576324381597e+01 7.479174031082584406e+01 7.324233516894575757e+01 7.475480165046599268e+01 7.200521177808525408e+01 7.103897329348602341e+01 7.239191574056376055e+01 7.369176543356938680e+01 7.356284797768196881e+01 7.070562096803078589e+01 7.426448524544953500e+01 7.072623477468141573e+01 7.368186200458912083e+01 7.041612465313237124e+01 7.171114965766041394e+01 7.124319354668281790e+01 7.099382522871381695e+01 7.252574153447777405e+01 7.149569097284158659e+01 7.298797054423755526e+01 7.055628792102862690e+01 7.449771781572725615e+01 7.185771896675775849e+01 7.375009007684191431e+01 7.197462846693456129e+01 7.333632397546439563e+01 7.136780993284178010e+01 7.277028010326931451e+01 7.243802664126468471e+01 6.882949922433608947e+01 6.911296482508605266e+01 7.174562285345183454e+01 7.085023819425057923e+01 7.037811967862110407e+01 7.264219510475280117e+01 7.337934496643988780e+01 7.313439446509791253e+01 7.249655305816123985e+01 7.085601499489875721e+01 7.477308952343429382e+01 7.104377957832659263e+01 7.407824680062429934e+01 7.170796531640691285e+01 7.027437065454897436e+01 7.178804133225492023e+01 7.263039123081526327e+01 7.327901748204682519e+01 7.141617439253973032e+01 7.430899898209246146e+01 7.289238345580754697e+01 7.289725404951316534e+01 7.179243946038849344e+01 7.202735943654089112e+01 7.052937337408789631e+01 7.149534877321653425e+01 7.082863307999686242e+01 7.187879971309311600e+01 7.071898494361748533e+01 7.261818752437731916e+01 7.351915506745984885e+01 7.138491128556637477e+01 7.223490337126769134e+01 7.208930469378849182e+01 7.391114485872503792e+01 7.789464142327038587e+01 7.534542222118858490e+01 7.494221768198728739e+01 7.561296429591935464e+01 7.713301111495637485e+01 7.455404279186220151e+01 7.572358523121191354e+01 7.277098904401533730e+01 7.622894200172424917e+01 7.639889071304548906e+01 7.654564072095367067e+01 7.659425345372588367e+01 7.572111217715776377e+01 7.277470915817032449e+01 7.750911492506968159e+01 7.589674096056891983e+01 7.407226403016736072e+01 7.555993704881504414e+01 7.517963840380227225e+01 7.369015035126558644e+01 7.580874813489542419e+01 7.532721098742915444e+01 7.475433466507165292e+01 7.466469709797908649e+01 7.418910372174961765e+01 7.366675811942162966e+01 7.436681188777818363e+01 7.175385074464939805e+01 7.170381812917513287e+01 7.438532502166584948e+01 7.125268156567774724e+01 7.522366589084613508e+01 7.142532604777912297e+01 7.363659256880015391e+01 7.351871850404469910e+01 7.326431568543905826e+01 7.266276040868918074e+01 7.693295453815937890e+01 7.397994968956905382e+01 7.508808603348963118e+01 7.365017850931722876e+01 7.576467866438410681e+01 7.330122225296699412e+01 7.437367033236371583e+01 7.307154382057068176e+01 7.496842067758858263e+01 7.440868830328642503e+01 7.297131457829895851e+01 7.349127645907701378e+01 7.182791875736884890e+01 7.150769873137494415e+01 7.154429293790067845e+01 7.522197353984725510e+01 7.235353332603500576e+01 7.115800261105266600e+01 7.368814934438590569e+01 7.241699797147278161e+01 7.360002482561012016e+01 7.077164114739343859e+01 7.168098740018066906e+01 7.263749305664329370e+01 7.150759478238533973e+01 7.234416348374361405e+01 7.254782605260747630e+01 7.071997085474998812e+01 6.997400944320570204e+01 6.931147067014381946e+01 7.296526498420232087e+01 6.971770802196972738e+01 6.792914958138950965e+01 7.002669023483881006e+01 6.896986982212563078e+01 7.004428668765879706e+01 7.015833347384356955e+01 6.904779837823660671e+01 7.017171164841221298e+01 6.826139651113288664e+01 7.067267169392552262e+01 6.990001817538633588e+01 6.808940396090619629e+01 6.975747853102298279e+01 7.021771961167932830e+01 6.847760615711352727e+01 7.120191689586631867e+01 6.771045504926735248e+01 7.108630676551584315e+01 6.719330836320192191e+01 7.047211524160039176e+01 6.781704690086498033e+01 6.860956482835280212e+01 7.060478205153692954e+01 6.931750101710062495e+01 6.920693031452127286e+01 6.805654790567812995e+01 6.800882575622266302e+01 6.921999545721511993e+01 6.718771547963775959e+01 7.062639652287124648e+01 6.762702064147030967e+01 6.724662643160384334e+01 6.868258197961495171e+01 6.850068681593266717e+01 6.773145784111460443e+01 6.971278873669062648e+01 7.062250931771852436e+01 6.760297879122128961e+01 6.855643154672243611e+01 6.661953510936604061e+01 6.815317799739939630e+01 6.713092732099254079e+01 6.620810782055737320e+01 6.974426498245841799e+01 6.564627336828306170e+01 6.757037176672730538e+01 6.956740450740525716e+01 6.851316106438336817e+01 6.873260970508138712e+01 6.794812489995186411e+01 6.941625972822625101e+01 6.903134983882020492e+01 7.055597687606527302e+01 7.135007928117671838e+01 6.888505161192726689e+01 6.931615627030622306e+01 6.728849872537828958e+01 6.937219803318423317e+01 6.742321849548362422e+01 6.770627500803135490e+01 6.553609410065810437e+01 6.526907572400565982e+01 6.749784755949342241e+01 6.876422655577908927e+01 6.829740381093326107e+01 7.054953163433427221e+01 7.010475481984231294e+01 6.927645544388786902e+01 6.824660023946746890e+01 6.665456796396419747e+01 6.899531719618053671e+01 6.887747102784538811e+01 6.780062505740210099e+01 6.775492125243164310e+01 7.031242943424487635e+01 6.885646454409439343e+01 7.061944514276190432e+01 6.981753811464948001e+01 6.990373940172942469e+01 7.032014963310265898e+01 6.824814808387989729e+01 6.912381750298827399e+01 6.962392123651316922e+01 7.162485677784428617e+01 7.006933850026034349e+01 6.959572045290865105e+01 6.866760053320449231e+01 6.903237781188499866e+01 6.990355460849229985e+01 6.805695742322542685e+01 6.930421762722176027e+01 6.877321481665372005e+01 6.701531372360187788e+01 6.901965735002544022e+01 6.898045667032398853e+01 6.871101312692248086e+01 6.702371521667583920e+01 6.849448939672744530e+01 6.847825894466168961e+01 7.066714000638145876e+01 7.028061942097839676e+01 6.951815176055939105e+01 7.113006363572495161e+01 7.281159997094351866e+01 7.257616107490481738e+01 6.905121484884905669e+01 6.919611524696453841e+01 6.690545087234232824e+01 7.036162755519848133e+01 6.772896333532460744e+01 7.098151846252046937e+01 6.952110542982971708e+01 7.082725549578485413e+01 7.051563167910826735e+01 6.862765894659679589e+01 7.149022806806036101e+01 6.825260030275606482e+01 6.878720706971765253e+01 6.819651735946054316e+01 6.816381376706388551e+01 7.106750605985247660e+01 6.979603216035170021e+01 6.922509845289634711e+01 7.019946389869697612e+01 6.893892769776826412e+01 6.804673155652709227e+01 7.116839485959756928e+01 6.790431680554314653e+01 7.082411736266509195e+01 6.947397445506535973e+01 7.135590391182411452e+01 7.051004548255218651e+01 7.195559213669375254e+01 6.936933196686739223e+01 6.673158792978480847e+01 7.027431696398599570e+01 6.905965065887754406e+01 6.975345055734139521e+01 7.031471721323408985e+01 6.943915246674571051e+01 6.910386336123669082e+01 6.967376560208813885e+01 6.988633337099888365e+01 7.090499502519374175e+01 7.038454886843820191e+01 7.106210195004800312e+01 6.884790616282623432e+01 7.004136950772006287e+01 7.214246705746853650e+01 7.163860056025312417e+01 7.091021284590713947e+01 7.153458700315255214e+01 6.932324489656622291e+01 6.900304274753497680e+01 6.991218591914174851e+01 7.139827917063750817e+01 7.103858094873811524e+01 7.165858604419796052e+01 6.931734064329778278e+01 6.953929843939471311e+01 6.866063379719680881e+01 6.721748027629774924e+01 6.899372985854911633e+01 6.950839480068646026e+01 6.709785339451076425e+01 7.089675493723935062e+01 6.866761328147950394e+01 6.748452684579645222e+01 6.750924128182727202e+01 6.908532487534527888e+01 6.777320579373215992e+01 6.992271933360622427e+01 6.867428253187489418e+01 6.818606130498289986e+01 6.942869764568359869e+01 6.987201185298826545e+01 6.900543629603332363e+01 6.831910775101843569e+01 7.019163600532216662e+01 6.882493736164190068e+01 6.905221738035534429e+01 6.928425309618971539e+01 6.933650134112608043e+01 6.651745830709276674e+01 6.648224101110463380e+01 6.833568483988710796e+01 6.778992359671188694e+01 6.806207090699754758e+01 7.006926723363871190e+01 6.850914799118191922e+01 6.768746806050994280e+01 7.201469335841285613e+01 6.870665157020287950e+01 6.971421808253128916e+01 6.695796721730945933e+01 6.809299729273271851e+01 7.045172834705333287e+01 6.503848781523559808e+01 6.783010976639147316e+01 7.086778031129701105e+01 6.841822160048840828e+01 7.067427923258217959e+01 7.090882800786850737e+01 7.228277882297689416e+01 6.851496481299145103e+01 7.054175965392175840e+01 7.094192458080421204e+01 6.865000347016820115e+01 6.659755513584084952e+01 6.812130634093949766e+01 7.340436460157459919e+01 6.929413866572684810e+01 6.899516744206347596e+01 6.918412153093140660e+01 6.960124633269319361e+01 7.092503283045815010e+01 6.921348268669281367e+01 6.884271465741920792e+01 6.673941560297629394e+01 7.010030465269154831e+01 6.761317392725662501e+01 7.218646187793763147e+01 7.075721719562793055e+01 6.885018112568401705e+01 7.062245780165612530e+01 6.975224280928325982e+01 7.010163481149226072e+01 6.826896082413648514e+01 7.109737986078704353e+01 6.780270799500713963e+01 6.875302496815112363e+01 7.075267237962896161e+01 6.908360071760046139e+01 7.000141075688519265e+01 6.950276748474335875e+01 7.056469394240038184e+01 7.125506740284224350e+01 6.845412808666752369e+01 6.793636878759963338e+01 6.949253818834014851e+01 6.913535048750676992e+01 6.856204866093003147e+01 6.730554658122649414e+01 6.834940660943148316e+01 6.624567013766800017e+01 6.697812294258258703e+01 6.906282134006592344e+01 6.754580671964355076e+01 6.970423820530156434e+01 6.811201548573211539e+01 6.587792494208119365e+01 6.771884490773470588e+01 6.676703841222261815e+01 6.707197422783262653e+01 6.748360544030710173e+01 7.033624364397974205e+01 6.841558797183205343e+01 6.947365980079565873e+01 6.832362808135151511e+01 6.821823743860869627e+01 6.856143230816870471e+01 7.093074537519390788e+01 6.900979062585872725e+01 7.073153197424822736e+01 6.983193224230338103e+01 6.885836070390864450e+01 6.922752676930709015e+01 7.115366121364628782e+01 6.883284184027091612e+01 7.001502193643257499e+01 7.075375808586129267e+01 7.147063756608041274e+01 7.048784314913606863e+01 6.698636470877755755e+01 6.828794571607450337e+01 7.072430035078122046e+01 6.946289879799161326e+01 7.191998008734100267e+01 6.856531784339466640e+01 7.116181649111960894e+01 6.669461573828920109e+01 6.859057455175842222e+01 7.097360071214986021e+01 6.971592309660337605e+01 6.621096961723074514e+01 6.836519265083525454e+01 6.882324024418144859e+01 6.739135967228007473e+01 6.854373984931500274e+01 6.968094378269684341e+01 6.937605080703237093e+01 6.934538821541256937e+01 6.806525270031610830e+01 6.761616618819682856e+01 6.836574212868049472e+01 6.812649377773453807e+01 7.005492265518978456e+01 6.656036320639920234e+01 6.690451750285352261e+01 6.558068654326959290e+01 6.800051475017635028e+01 6.968653048918834259e+01 6.882175735599894040e+01 6.894424117455263001e+01 6.810989866260794656e+01 6.734626571542150941e+01 6.713112837649666176e+01 6.658656820371379581e+01 6.765937607823686051e+01 6.956405406404650194e+01 6.846381485104016917e+01 6.613002927578320111e+01 7.009330605201176922e+01 6.857353224305332162e+01 6.839745211757843890e+01 6.877517068010509149e+01 6.829360093415400002e+01 6.766056188495345225e+01 6.708470704335903179e+01 6.709963825072682653e+01 6.731488906447471265e+01 7.082883624335818240e+01 6.733281621914829884e+01 6.850016024082884769e+01 6.963355500502204620e+01 6.769492652859392479e+01 6.769405114681504188e+01 6.869298355048530880e+01 6.678005405385093241e+01 6.916404086532088513e+01 6.641890385700892807e+01 6.736105142809725521e+01 6.795398158817975798e+01 6.718359665777454381e+01 6.835534000440338787e+01 6.941145258348932146e+01 6.776601755348492873e+01 6.981909648697732962e+01 6.914902565278534041e+01 6.863190136734752400e+01 6.872128592404278891e+01 6.712050463713993054e+01 6.594430239914882463e+01 6.605864183192980477e+01 6.829545081452306476e+01 6.762176395094458314e+01 6.734776679229854324e+01 6.645662378818586546e+01 6.636514014053979338e+01 6.962731613451924773e+01 6.926208023275444248e+01 6.683816860448001762e+01 6.753181419650945827e+01 6.751627731724913417e+01 7.162322636466235792e+01 6.784323709873643793e+01 7.071870247834056045e+01 6.684406061042641056e+01 6.785628599208422429e+01 6.605456957382551764e+01 6.824219321598340571e+01 6.949467439642918976e+01 6.797992256132373257e+01 6.708115707126886207e+01 6.908817045344252961e+01 6.688494171248692055e+01 6.743257008752343040e+01 6.879598263396547964e+01 6.988034751754206297e+01 6.762754564248884037e+01 7.001578158062470436e+01 6.863766471445545392e+01 6.886491748231145493e+01 7.087412684711679844e+01 6.844164091196917354e+01 6.934259026422311933e+01 6.880902584957512147e+01 6.958080911556875492e+01 6.979420851206856469e+01 7.046182319931774884e+01 7.072709235719395338e+01 6.739287926341538082e+01 6.807691141567011073e+01 6.893620754505396064e+01 6.877109957535979845e+01 7.046832545382528679e+01 6.828731635632634323e+01 6.845099672750114905e+01 6.629132581909236421e+01 7.012461589251442717e+01 6.791589280317070632e+01 7.105729309549144546e+01 6.991644169694937716e+01 6.920182871613447162e+01 7.176109433250556435e+01 6.900439255723679821e+01 6.667766287751435073e+01 6.892332552730772477e+01 6.755506084969016456e+01 6.770931835296238432e+01 6.860187812962769272e+01 7.005585236188663600e+01 6.897604305799737290e+01 6.298050213471450576e+01 6.802193988346242293e+01 6.571017176170298058e+01 6.468569098731813938e+01 6.573246855601315985e+01 6.470420251776565124e+01 6.574404989470383498e+01 6.466969607853010871e+01 6.350289530216490164e+01 6.443584875148123103e+01 6.554646440845472455e+01 6.414865892942172820e+01 6.330907270289890221e+01 6.335538857670626811e+01 6.236753127137924224e+01 6.100910063854175291e+01 5.727947692193091456e+01 6.228493899090217667e+01 6.228353995510728680e+01 6.214793339209364831e+01 6.162834607562274414e+01 6.215649842087593413e+01 6.198700890942755137e+01 6.202099639564216460e+01 5.980765147752686772e+01 6.165246905934840527e+01 6.121905317889128639e+01 6.226423524195829629e+01 6.159842005350305527e+01 6.201482283102255622e+01 6.081547498741978330e+01 6.290909865372098864e+01 6.307161607000408310e+01 6.308578228212365246e+01 6.301400264972115650e+01 6.350980696961349281e+01 6.109784020522598524e+01 6.354211049405969902e+01 6.424951137953566160e+01 6.544561198043055583e+01 6.454232609992766356e+01 6.163435275737828789e+01 6.356708861722182036e+01 6.331690347330653879e+01 6.419495457791975923e+01 6.479091640535067143e+01 6.291053987164284678e+01 6.391892455504035553e+01 6.299108238688549477e+01 6.340531551267283561e+01 6.388618454972723271e+01 6.611841892197878678e+01 6.323920445800551704e+01 6.644729721369621700e+01 6.366230128447732994e+01 6.486933644764745566e+01 6.319739469186801273e+01 6.334347524432079979e+01 6.334798284329939122e+01 6.605865876093180589e+01 6.347961025068550356e+01 6.494522849171229950e+01 6.442477129621879328e+01 6.339993611305018106e+01 6.224309112311657088e+01 6.357598205854245066e+01 6.443056872330281237e+01 6.391767595734035012e+01 6.780894291580031563e+01 6.578055461853314512e+01 6.422054676626760283e+01 6.552252340173805578e+01 6.421316849879346478e+01 6.465503944054231056e+01 6.465822315772238937e+01 6.570824593714756645e+01 6.487849791824572776e+01 6.310299743545044038e+01 5.964650807644304109e+01 6.359791104533432105e+01 6.297461933543765156e+01 6.446340987354061269e+01 6.190818974430487742e+01 6.305986321686820162e+01 6.347869692437433997e+01 6.456264988109296610e+01 6.280112779106988796e+01 6.428344044502401289e+01 6.615520670719477891e+01 6.211104661474142574e+01 6.533418631386027187e+01 6.109594473909567824e+01 6.551258760098252765e+01 6.406968371654777172e+01 6.583028131405251315e+01 6.317847125362643368e+01 6.390824904578505539e+01 6.416128730828218352e+01 6.557744931645909503e+01 6.289999969881356634e+01 6.150017987813006215e+01 6.356641338681010467e+01 6.311856862192725259e+01 6.178314585690127103e+01 6.215719065977956603e+01 6.373159809700899103e+01 6.277586609677443619e+01 6.118668739155538816e+01 6.416220168695186032e+01 6.356005149237967800e+01 6.249573824888297224e+01 6.523955584612751579e+01 6.266489243458131853e+01 6.525825113157334556e+01 6.583697904453021010e+01 6.533655981701993198e+01 6.483700836787572541e+01 6.412737926091016050e+01 6.306840478452598830e+01 6.555789780823148760e+01 6.456519106430219779e+01 6.650964899566822908e+01 6.666755719993793150e+01 6.484517327914905138e+01 6.525549293079983215e+01 6.654859322163270008e+01 6.539481205184429768e+01 6.619455976155717281e+01 6.471075364812040220e+01 6.402770433084606339e+01 6.468174243494819109e+01 6.426152287480752534e+01 6.538771528771762576e+01 6.557016650743864261e+01 6.489638249984579943e+01 6.360394628912864334e+01 6.451014536411584288e+01 6.291386757624910331e+01 6.772886575179981605e+01 6.400963277549463726e+01 6.346576436603739779e+01 6.260038177653300551e+01 6.255751756051105161e+01 6.240963729174978170e+01 6.367023435621750593e+01 6.265998238836780132e+01 6.493376556554495949e+01 6.620192600165776753e+01 6.620908595972868227e+01 6.238673348971440902e+01 6.346076701672414799e+01 6.297764248956183764e+01 6.604087671215340549e+01 6.506297561170518406e+01 6.328033524960682854e+01 6.319421752032884143e+01 6.559031968306302929e+01 6.378020024799438659e+01 6.288666248086766331e+01 6.416160113177319602e+01 6.515556261367632374e+01 6.701742586524483158e+01 6.283020629495874232e+01 6.417064261490031640e+01 6.466135934240708139e+01 6.396883333966794538e+01 6.354562864689798829e+01 6.416189214353845216e+01 6.402767562279636593e+01 6.403233425676160095e+01 6.580433543569340316e+01 6.254240879275791798e+01 6.427732267817654588e+01 6.378818500530787361e+01 6.329321384449325905e+01 6.432594520330398780e+01 6.197417737734107845e+01 6.109113381435991386e+01 6.324527338669663834e+01 6.721407545107869907e+01 6.374723086404290484e+01 6.132438504543628710e+01 6.446945784326125306e+01 6.548340252232790704e+01 6.553844182380872496e+01 6.348775088090729213e+01 6.371431843784360893e+01 6.399366325150316470e+01 6.148620387096054429e+01 6.509015096645750020e+01 6.471866385483008344e+01 6.612856869500977552e+01 6.448925129155298919e+01 6.175498519398289687e+01 6.437843576821914837e+01 6.468489318955428757e+01 6.545435488193281515e+01 6.602003621606976935e+01 6.139931310495153127e+01 6.361103186159110834e+01 6.382697770324931952e+01 6.509330560555059719e+01 6.378728872054786336e+01 6.659684945797739886e+01 6.678950924571506675e+01 6.629003560121131500e+01 6.381829653973922234e+01 6.482234142498710128e+01 6.285563943508827833e+01 6.614186440230555775e+01 6.600760364962553695e+01 6.277651638192912031e+01 6.602958706694727198e+01 6.375550672024039045e+01 6.460960969410210453e+01 6.338316092634199350e+01 6.402964292331245133e+01 6.188450777563582506e+01 6.377006711333775257e+01 6.282328201733310635e+01 6.183914110525455499e+01 6.412326184176114907e+01 6.296200053562547794e+01 6.426572825680095491e+01 6.104165976021712936e+01 6.555554434994347446e+01 6.266791789069048946e+01 6.367049814757997694e+01 6.323237973951186319e+01 6.226589917729680224e+01 6.102980916022875135e+01 6.127670097800861981e+01 5.979428050069747513e+01 6.153125984103299828e+01 6.117752173269521165e+01 6.006732480304007993e+01 6.206454254581195329e+01 5.733772134942437049e+01 6.189252397491783597e+01 6.107191262237920881e+01 6.031742042735076836e+01 6.097325874552014824e+01 6.208389227564713053e+01 6.202023664772195133e+01 5.875290364944438437e+01 6.171336575706266814e+01 6.017707388058131102e+01 6.239792828210387654e+01 6.121294034754192381e+01 6.127715008069538527e+01 5.972195279274136936e+01 5.815152113296306169e+01 6.015565035861408205e+01 6.161054211922867552e+01 5.814394361859471871e+01 6.200069446482905278e+01 6.116086058892619093e+01 6.158971079694681805e+01 6.064681135835456161e+01 5.901773721889278335e+01 5.912965314320437216e+01 6.024533146474962564e+01 5.787429697107491222e+01 5.897653189339142443e+01 6.064550608389024688e+01 6.203918206388662071e+01 6.022887094566946331e+01 5.794176208202205913e+01 6.212706943070947574e+01 5.939882898642278519e+01 5.986376048907573733e+01 5.966960829422729518e+01 5.932864510453038065e+01 6.140479675261018855e+01 6.009318801891772210e+01 6.090545712553803526e+01 5.868974573434486786e+01 6.029478087744632120e+01 5.840552040582514337e+01 5.799495708565083874e+01 5.820403680211340713e+01 6.096146709074022141e+01 5.750074988283299859e+01 5.932553756695669023e+01 5.756539143599235331e+01 5.576823189010201531e+01 5.816553329264368699e+01 5.719162222964076392e+01 5.925100801953444574e+01 5.757435993881049541e+01 5.815762443358023148e+01 5.706322056048481528e+01 5.731333283012658342e+01 5.756641271156224349e+01 5.535885795450840874e+01 5.655803902820684925e+01 5.835232067026687730e+01 5.680167751335282844e+01 5.782382740562845669e+01 5.716898175678112892e+01 5.775085973330899236e+01 5.931774970814831249e+01 5.961894563747509324e+01 5.717738360906553652e+01 5.803395475811916526e+01 5.577096457509751559e+01 5.604401689144420118e+01 5.720964638240430133e+01 5.394829121633512159e+01 5.770430952398447744e+01 5.774047706748798703e+01 5.842668049181847323e+01 5.827805143537661081e+01 5.496277732561018325e+01 5.747612706012190387e+01 5.726413679943989621e+01 5.844334549588684524e+01 5.832021094309568809e+01 5.886465452871846793e+01 5.760458193090055801e+01 5.677339794012676322e+01 6.004218241040722859e+01 5.628343605510249859e+01 5.746839444570510835e+01 5.540139443907087013e+01 5.573790798341245534e+01 5.672674777550361824e+01 5.630339637864999247e+01 5.760550705557908202e+01 5.805782969818690731e+01 5.838599555662528218e+01 5.642836836416016411e+01 5.770879724479657824e+01 5.861367577638164761e+01 5.710606449591572442e+01 5.946358985804739916e+01 5.470621766407276709e+01 5.993342686069605207e+01 5.695652083945791588e+01 5.602842726371121529e+01 5.609201341201902125e+01 5.603757134462239975e+01 5.505365107392591995e+01 5.594558120152404967e+01 5.648660458242360249e+01 5.801272716515173755e+01 5.922688278841985010e+01 5.825197233937623764e+01 5.753672719663463653e+01 5.479635412090578939e+01 5.668135521306634672e+01 5.757641991796410252e+01 5.679632181791267698e+01 5.740965123887245625e+01 5.606390304423255344e+01 5.625083971007019557e+01 5.691081081343343584e+01 5.746616216542849287e+01 5.456675502499892616e+01 5.763244466904065888e+01 5.557804212129930477e+01 5.601490695052233804e+01 5.436325022894772019e+01 5.665532098997806543e+01 5.727570582542017519e+01 5.435522595991764661e+01 5.795700007936302711e+01 5.487403235649780697e+01 5.889315764444929613e+01 5.660908219949475750e+01 5.695679011706896233e+01 5.379525226783457725e+01 5.660665393854237948e+01 5.570126280557089160e+01 5.589243637308828028e+01 5.741931412205784824e+01 5.496812511617972774e+01 5.738571879036885548e+01 5.678890617836830046e+01 5.510001447064362878e+01 5.235161237997645856e+01 5.685474699147182065e+01 5.340866389751372623e+01 5.175087049232715231e+01 5.521418249792717603e+01 5.472127898931095302e+01 5.472213095359324342e+01 5.386244237372321919e+01 5.605934350662338517e+01 5.687617547058636802e+01 5.465377561478268120e+01 5.710273887091302214e+01 5.665540834055131114e+01 5.451973154143507827e+01 5.589518391536884678e+01 5.447834842442339465e+01 5.519234826435739905e+01 5.347240356216773449e+01 5.462335373025769059e+01 5.322540697184225422e+01 5.326481239665917400e+01 5.532613602128397901e+01 5.554152161159625223e+01 5.485314863045144307e+01 5.592050783669200342e+01 5.542413701633284262e+01 5.214585709452974527e+01 5.384816861890313078e+01 5.374437767392939236e+01 5.474589757551967750e+01 5.323462388964642145e+01 5.187868573729723920e+01 5.376656700335276184e+01 5.563704747287804508e+01 5.128304732971329116e+01 5.375324411464565344e+01 5.250436027677150719e+01 5.401551047400284489e+01 5.572402061399194650e+01 5.532456095120294748e+01 5.280480763944505895e+01 5.358870467561095552e+01 5.372025270876088854e+01 5.394082715749620860e+01 5.348281310951615808e+01 5.200156748114270044e+01 5.172323155979981379e+01 5.387344794206615006e+01 5.240088227543985511e+01 5.371600816676898660e+01 5.266261315745006755e+01 5.473627360000755004e+01 5.179521119387420924e+01 5.017574702954108545e+01 5.275312419857830548e+01 5.283758216319775158e+01 5.371165146132361201e+01 5.349827745290465941e+01 5.441809909805886747e+01 5.180204432546880611e+01 5.135862692151465581e+01 5.440944248229002511e+01 5.221245472657641784e+01 5.273031526144599468e+01 5.211444511326681095e+01 5.260460107010715802e+01 5.362612595662641723e+01 5.233274348750569516e+01 5.123425173706606017e+01 5.189036755471550322e+01 5.229904163511163517e+01 5.005329869408452481e+01 5.153635163685796527e+01 5.190211641541112897e+01 5.139323945829056584e+01 4.972916895513737501e+01 5.179103301466907538e+01 5.066704064788115858e+01 5.228712219973923681e+01 5.020682936855855871e+01 5.156076600374782970e+01 5.160364607258624403e+01 5.241186709990560644e+01 5.211067950300580520e+01 5.185813073868219902e+01 5.064308195859984352e+01 5.127001429348766948e+01 5.386264840862309455e+01 4.895574363162995724e+01 5.157437499766191280e+01 4.992145022013346534e+01 5.214963799797381228e+01 5.050050696520990812e+01 5.129567721000687897e+01 5.037598183966576926e+01 4.943947061086893768e+01 5.023793628699656466e+01 5.119070580952367777e+01 5.175962366508606749e+01 5.287943002107176937e+01 5.174252721778263719e+01 5.257662307201763241e+01 5.032306224156990737e+01 5.192225687115537625e+01 4.793541322818814621e+01 4.838315034108692458e+01 5.132457804212415908e+01 4.828688586926784865e+01 4.951383393296731583e+01 4.775777582854964010e+01 4.764502106133635095e+01 5.127056027632545465e+01 4.701621553336983794e+01 5.025712061171623191e+01 4.990693456977862041e+01 5.106500274761353353e+01 4.866138514787638059e+01 4.760170311047763647e+01 4.978879002702967682e+01 4.832765421048345900e+01 4.944957493308144336e+01 4.974109371528587786e+01 4.999181671904877078e+01 4.964570614081843303e+01 5.093784032033193654e+01 4.722297100853862162e+01 4.910705981412142052e+01 4.880294762161985744e+01 4.815276861314656998e+01 5.149752515560599164e+01 5.057605360129601735e+01 4.695219313180457021e+01 4.973645113663553019e+01 4.976026294726653276e+01 4.815319051389014504e+01 4.955668874090160614e+01 5.031356315042947358e+01 5.172858304765784254e+01 5.058659652409787100e+01 4.856722874642839827e+01 5.047467500683951158e+01 4.875947175810258472e+01 4.859645735796748767e+01 4.751270737655796950e+01 4.844334023379860810e+01 4.820214830710950338e+01 4.928795306853454150e+01 4.939250072010209180e+01 4.972680279092178068e+01 5.034469038970114951e+01 4.973977265686906435e+01 5.055271921471396013e+01 4.919303952782713907e+01 5.023712052235715220e+01 4.601419477341506337e+01 4.882917082265531405e+01 4.510883069236655984e+01 4.686571813728482283e+01 4.880452574915070585e+01 4.806076625296922344e+01 4.892520168783526913e+01 4.728438817521575999e+01 4.706830129527460116e+01 4.502134423535806462e+01 4.968421021266848214e+01 4.723453161649900522e+01 4.937461096080144074e+01 4.861544290594734008e+01 4.640560143556229633e+01 4.793216098772251144e+01 4.685052054775195529e+01 5.001721517145129070e+01 4.865927720011996627e+01 4.881294545420301745e+01 4.873460873272625093e+01 4.560203486680428142e+01 4.889849952501523234e+01 4.888957137430130473e+01 4.653584052331216014e+01 4.949715678041142297e+01 4.658405558015919468e+01 4.722358246008504068e+01 4.543391827819633733e+01 4.969905042978188447e+01 4.920609501214167381e+01 5.003377506814990028e+01 4.510866843455121966e+01 4.726413059646031911e+01 4.813353803607301984e+01 4.738821268914153961e+01 4.730158273482039988e+01 4.677108701390347534e+01 4.513632915909222731e+01 4.642218929775344805e+01 4.658119783911040201e+01 4.863746503462897408e+01 4.680503740957829706e+01 4.600762159785060135e+01 4.784918302800231515e+01 5.018029060523025464e+01 4.829407324593555018e+01 4.908191764460042350e+01 4.799554476678518000e+01 4.735117133573155712e+01 4.661515937218197081e+01 4.625427030831055930e+01 4.769708114554185130e+01 4.849901902669118670e+01 4.870612821194627884e+01 4.796672509969179998e+01 4.626055206876875303e+01 4.613689069458904157e+01 4.633307372705230875e+01 4.797562782772137524e+01 4.670265273864639965e+01 4.668396976089302086e+01 4.781761970600429379e+01 4.460766411607581006e+01 4.681682610302539160e+01 4.725533133232654848e+01 4.616621196669784410e+01 4.517933381716384389e+01 4.524344979469629635e+01 4.251624514525342136e+01 4.551374689001305285e+01 4.623236132045892077e+01 4.644153064737776049e+01 4.463335117027052235e+01 4.342189982612562460e+01 4.325134577830793603e+01 4.394404052820002704e+01 4.249246365006735004e+01 4.478318967221053271e+01 4.211578423469822496e+01 4.490745580530387571e+01 4.343980377391951464e+01 4.436651928058872585e+01 4.669955107809263950e+01 4.368053900061233463e+01 4.554906067566327010e+01 4.605728299801068459e+01 4.291796940826033335e+01 4.634349936587262420e+01 4.532373665530568019e+01 4.359225325688900909e+01 4.502114122998067813e+01 4.432912889815009549e+01 4.434907473081064211e+01 4.338950839350647470e+01 4.200316243969910346e+01 4.171496718492316802e+01 4.263133264085843166e+01 4.223112464917370090e+01 4.285371805098149878e+01 4.393888884853000576e+01 4.210549039919742143e+01 4.084716244119650952e+01 4.383954058427445943e+01 4.212134956765411431e+01 4.478567228684774193e+01 4.049854694900468388e+01 4.167145588800723743e+01 4.306054404010406245e+01 4.329366803779082318e+01 4.277263738545360638e+01 4.438779763457367267e+01 4.414358416645697503e+01 4.269121938286367168e+01 4.201116245401150451e+01 4.401737581457687298e+01 4.236285230300774884e+01 4.457620088647172452e+01 4.287519166675106419e+01 4.398133139923998414e+01 4.261758077007949908e+01 4.499906387154857867e+01 4.413464030140211491e+01 4.056493556734066175e+01 4.529469344668231656e+01 4.369394937533343892e+01 4.381876945038479931e+01 4.182333246395518955e+01 4.349336149577383281e+01 4.267475884508864681e+01 4.177975843040462678e+01 4.272856837384317430e+01 4.268354326591198600e+01 4.378576615888442092e+01 4.195513049840557329e+01 4.299084242281094959e+01 4.217940553258043934e+01 4.210398458342096006e+01 4.572202020129200406e+01 4.194994666364490854e+01 4.245416061155703602e+01 4.141750500225327869e+01 4.203220628104680401e+01 4.501084456523285837e+01 4.380113525703032451e+01 4.338444522055072383e+01 4.448593303250426345e+01 4.303745710272269065e+01 4.205938551939529191e+01 4.182061126828627096e+01 4.229602165446042505e+01 4.157198306943445942e+01 4.207500163366917434e+01 4.152890426956808767e+01 3.987258626747470203e+01 4.256079403941443218e+01 4.252503719431014417e+01 4.197467831125325688e+01 4.304873487931352116e+01 4.092807577685957199e+01 4.314882245954780160e+01 4.297733072371781304e+01 4.235499584265492246e+01 4.263889796130791865e+01 4.056084352306659468e+01 4.299109593453058409e+01 4.299052903743645260e+01 4.285168095019319878e+01 4.321084612567105410e+01 4.337459792954689419e+01 4.014551137887628585e+01 4.089754522588426511e+01 4.380441039446570528e+01 4.138531889025665578e+01 4.435001302746839968e+01 4.210033857543020730e+01 4.284290072835249674e+01 4.405701639188806240e+01 4.342197690152719503e+01 4.304996013163367508e+01 4.279388736824022743e+01 4.382003326554923461e+01 4.355725880130166416e+01 4.476111342854292729e+01 4.423547369227242143e+01 4.339231740578627239e+01 4.279326068570884445e+01 4.323733550311438734e+01 4.571931085269697093e+01 4.528438978570879669e+01 4.479177273238606460e+01 4.348110866112231321e+01 4.190009902526868046e+01 4.287541792574312183e+01 4.398604963031851156e+01 4.162152308167976855e+01 4.159406742114448718e+01 4.294584427605732913e+01 4.402229529952341380e+01 4.388558146794255777e+01 4.420508415841328542e+01 4.258065552040181245e+01 4.358754031301014464e+01 4.128761032872615289e+01 4.333791705153244322e+01 4.322034247951071251e+01 4.386123594072325460e+01 4.200486239674131639e+01 4.193574082170909634e+01 4.274807102620877686e+01 4.193340087889289691e+01 4.264999190310430066e+01 4.160468635223824663e+01 4.387869935992750214e+01 4.333746807194501827e+01 4.336206121277930237e+01 4.225787434737151216e+01 4.388757021089726607e+01 4.294384057019261292e+01 4.249767922323499647e+01 4.341497347001650553e+01 4.197836421618155356e+01 4.343304680513134741e+01 4.130650666083160871e+01 4.312303366210642963e+01 4.050033744938382085e+01 4.212010241142423439e+01 4.084527674506517769e+01 4.064886437719933099e+01 4.120126963412153742e+01 4.223706082723933974e+01 4.244620176147564905e+01 4.115308925250389649e+01 4.185848869807232830e+01 4.208608129203129522e+01 4.148595336027331371e+01 4.078033753573390641e+01 4.258954236754637890e+01 4.158585822076121730e+01 4.067117391378108948e+01 4.030004110087125468e+01 4.106682297076815047e+01 4.093825898058917545e+01 4.241035189583156040e+01 4.012725278579871713e+01 4.151499046573371743e+01 4.150007037997373516e+01 4.072915921399438588e+01 4.086189493536437567e+01 3.947747773627674661e+01 3.958747749527574200e+01 4.003966414092892734e+01 4.215571879668929967e+01 4.201329523929982201e+01 3.956035333851575331e+01 4.175481295029733531e+01 3.965386903510815131e+01 4.318427127734582172e+01 3.989443918021497382e+01 4.255737878409447461e+01 4.042679115760466146e+01 4.033427854334557594e+01 4.029699927250364766e+01 4.019189169174222798e+01 4.064212118261317386e+01 4.134917895986164638e+01 3.943008346799066288e+01 3.998943228201260069e+01 4.095823558484963200e+01 4.170206798993099540e+01 4.129940958255693317e+01 4.214972178488515908e+01 4.269032133981511379e+01 4.102519824790509517e+01 4.161095714592543970e+01 4.079754236413491242e+01 4.095589331409615141e+01 3.921160376825765326e+01 4.169918793451754624e+01 4.120700198317931040e+01 4.205886430493301020e+01 4.412988504087091712e+01 4.045865098695721684e+01 4.448812938220284252e+01 4.152073609953644961e+01 4.170133355574151324e+01 4.023260743950949347e+01 4.075471737871500011e+01 3.984073963673471042e+01 4.203717717242172114e+01 4.175204759729485460e+01 4.017790316408748907e+01 4.074655056115049234e+01 4.144872366605881098e+01 4.086162603828423556e+01 4.076757428054197874e+01 4.133459988015872710e+01 3.938769050380985703e+01 3.989286756408172607e+01 4.130891538761508741e+01 4.084373882844572989e+01 4.039075565755437225e+01 4.209797224158214846e+01 4.029514965342797694e+01 3.913699582549183020e+01 3.902082008421443504e+01 4.141923558137766292e+01 4.035555904799869609e+01 3.870151622898410437e+01 4.360354855010877628e+01 4.043212511020621491e+01 4.115807302686544489e+01 4.069325533184642296e+01 4.265545179860502145e+01 4.075681981667806042e+01 4.070725266043078960e+01 4.008031912397702712e+01 4.067913379000757601e+01 4.200062743587881897e+01 3.900911045188517789e+01 4.199214591932949503e+01 3.984649569143813608e+01 4.106598950217027522e+01 4.272744670130892786e+01 4.137860647815490722e+01 4.255376737305660839e+01 4.103052830334140566e+01 4.339522139608969553e+01 4.110743134725419168e+01 3.981782060738461126e+01 4.099036511237120806e+01 4.040673656313986584e+01 4.231278574345594734e+01 4.009247746200870921e+01 4.076210139105467789e+01 4.109574180435303248e+01 4.065169365549473213e+01 4.170346393518555317e+01 4.019408397454728998e+01 4.121109539629443219e+01 4.099248050640238006e+01 3.858152472440685443e+01 3.992638618559878694e+01 4.091397661481438064e+01 4.033544276015972230e+01 3.812476857948141884e+01 4.005250807254339662e+01 3.890037246892780587e+01 3.622848099275168465e+01 3.718171456890743087e+01 3.716011217524297905e+01 3.955223269695238031e+01 3.994281322750873642e+01 3.873736603515376942e+01 3.852032554935044573e+01 3.946626484011125768e+01 3.726135155195083826e+01 3.830010040450197550e+01 3.668519752192289474e+01 4.016707480859103185e+01 3.888499547418521018e+01 4.006934906144867625e+01 3.918718241146687120e+01 3.810981691550645678e+01 3.990550249338016897e+01 3.767984413628896334e+01 4.097509178207874214e+01 3.865245089056366368e+01 3.756297231920527935e+01 3.951803554862513579e+01 4.043594374430423954e+01 4.059693374989865333e+01 4.006781691364515297e+01 4.063959922607450892e+01 3.822642578664724056e+01 3.656346315949105019e+01 3.794467334632679467e+01 3.696229025108653587e+01 3.686560698078502440e+01 4.020813603473097686e+01 3.723390735698479403e+01 3.821616384722037907e+01 3.868184990179880600e+01 3.669060327258327447e+01 3.914083277188942134e+01 3.971664870677158632e+01 3.960823410427511249e+01 3.792186556180621437e+01 3.667104218814834837e+01 3.821265914853466938e+01 3.841464500681058070e+01 3.747306894117621567e+01 3.883308361450586688e+01 3.766077900374332899e+01 3.928308792705131935e+01 3.718185982405046275e+01 3.749840631497649213e+01 3.706811218822346632e+01 3.795872129247968019e+01 3.834361882461059423e+01 3.915015248665248038e+01 3.925240480980865954e+01 3.597125031723510347e+01 3.738450562016465284e+01 3.787524662515550489e+01 3.787527477404158560e+01 3.664964567324850719e+01 3.832776525419879476e+01 3.954503881157400969e+01 3.825491174899202207e+01 3.918548378654677578e+01 3.671325869021600141e+01 3.765187132102145995e+01 3.570562996839180414e+01 3.958917940005814273e+01 3.778545768111774095e+01 3.602786865029058561e+01 3.922964876015767999e+01 3.997735048430901372e+01 3.714117350871033096e+01 3.608992468497115880e+01 3.796228254393077606e+01 3.778101109325355367e+01 3.919971770211802919e+01 3.867073945435978288e+01 3.681190812849177263e+01 3.908164384444160788e+01 4.128576951533747774e+01 3.681637489819094355e+01 3.832033399771395210e+01 3.623024418743032271e+01 3.903883013128115920e+01 3.797630673183200400e+01 3.804307810866239237e+01 3.942528370580291153e+01 3.875962319466344042e+01 3.890287776007769338e+01 3.614660311793802094e+01 3.718387620122144455e+01 3.776968964907815263e+01 3.568165686600453768e+01 3.840147781736351362e+01 3.883225107621061767e+01 3.735860748790543795e+01 3.765836279463173497e+01 3.744696344443581637e+01 3.633993672472198710e+01 3.682323706720391243e+01 3.907911182335271860e+01 3.715327313736376880e+01 3.836649856470103970e+01 3.890639064617893439e+01 3.793969728253616580e+01 3.687749931606683162e+01 3.669053793712394906e+01 3.775683843013515428e+01 3.613365678376156609e+01 3.693919796635248076e+01 3.849766594392454522e+01 3.679816189382228231e+01 3.787574814383311406e+01 3.789373558737252523e+01 3.756000647057818753e+01 3.656053562999110085e+01 3.668871847230278860e+01 3.930082865718895135e+01 3.796121361646721226e+01 3.609479916827847035e+01 3.791394205324019140e+01 3.524816847773573869e+01 3.690861492241163688e+01 3.742051366268299972e+01 3.695075958593877630e+01 3.719553125343305311e+01 3.792899180991295793e+01 3.764057791231594763e+01 3.766281889591706289e+01 3.424971981969348178e+01 3.599225086834149323e+01 3.517096043411680029e+01 3.691323626725492346e+01 3.753491107931494497e+01 3.769735692324238130e+01 3.417758606754437523e+01 3.605644450847233884e+01 3.709735934788213285e+01 3.489232706130966477e+01 3.597716314181793962e+01 3.521015589104949584e+01 3.379886482220014443e+01 3.536630701381976394e+01 3.603864364543650822e+01 3.314937060039398631e+01 3.578604317680488833e+01 3.415402262367457098e+01 3.569684242467033641e+01 3.550285126734142693e+01 3.370252952495213350e+01 3.586633849917063799e+01 3.450550292368556171e+01 3.453745449046589044e+01 3.550522226950418769e+01 3.613431131838574117e+01 3.594813103984018454e+01 3.529858419224152044e+01 3.555182000597102387e+01 3.368602352129015998e+01 3.514233006201180842e+01 3.494361907766348452e+01 3.542800072496972064e+01 3.300158089158679786e+01 3.547177485500201044e+01 3.467826647887357439e+01 3.636839567186955691e+01 3.669015381059765701e+01 3.565210540866226552e+01 3.511525231713065409e+01 3.599086686177759020e+01 3.607911465059495981e+01 3.439435781691629046e+01 3.347306675376871965e+01 3.334671529882125895e+01 3.522155857397386569e+01 3.291803196579114399e+01 3.398426724915722730e+01 3.441395342939502200e+01 3.432743688637251012e+01 3.119803999181861442e+01 3.449919967857216108e+01 3.095645147000332997e+01 3.173855038279842944e+01 3.329902744385366731e+01 3.227334124771631707e+01 3.237822691444829815e+01 3.095464997404059204e+01 3.467436043148634894e+01 3.197424194581851609e+01 3.322157693150163027e+01 2.830589314707644633e+01 3.022052037740345654e+01 3.198189377289330437e+01 3.058530366512901821e+01 2.613026297815453347e+01 3.119917019567650129e+01 3.103182096140410451e+01 2.872706888693728899e+01 2.723618009721304745e+01 2.947675043347642543e+01 2.796079566008986106e+01 2.675365426996985363e+01 3.099114577556661487e+01 2.789325484921733533e+01 2.873471308475075503e+01 2.862037112433286268e+01 2.981520311939320322e+01 2.902069716397747712e+01 2.725883308050374509e+01 2.562465561509631939e+01 2.846767884883040622e+01 2.904074644922946646e+01 2.682187228660872336e+01 2.753399563101786640e+01 2.932112280907773183e+01 3.006864994384205403e+01 2.720133912756705286e+01 2.932019038215701556e+01 2.604060848518359350e+01 2.846455829115681979e+01 2.692079540884333255e+01 2.926546862628205403e+01 2.975632430215483382e+01 2.784973090040666932e+01 2.686409526689354976e+01 2.780003671420964295e+01 2.791825203960600632e+01 2.842342267025275859e+01 2.864263947253289189e+01 2.789885531508467054e+01 2.826452855030138167e+01 2.691034766813859136e+01 2.851884996838026254e+01 2.768397709948984442e+01 2.899417911242349533e+01 2.582412991375319322e+01 2.800164449868929140e+01 2.750765017129928935e+01 2.900627662349455704e+01 2.630160633345473542e+01 2.750855394804946386e+01 2.517442928140271974e+01 2.772255995195761358e+01 2.657661982570184023e+01 2.555695975999841352e+01 2.741462735637228931e+01 2.594117310872681870e+01 2.725407534519818853e+01 2.509777209018714927e+01 2.886167836866061620e+01 2.855398064642588096e+01 2.629422972427459015e+01 2.675137420967858759e+01 2.474619864779963052e+01 2.768154648402905593e+01 2.593003309963007297e+01 2.829843868238991789e+01 2.692680128559541330e+01 2.704245145496258829e+01 2.661946185362316442e+01 2.785082145669978715e+01 2.715796110371374894e+01 2.711694505065408478e+01 2.793212124452409739e+01 2.570248276637152074e+01 2.705839804761824752e+01 2.575077858450941548e+01 2.698422650209471030e+01 2.590160835691979102e+01 2.738643377870842954e+01 2.700595739223472336e+01 2.587049545802344142e+01 2.674534280708092737e+01 2.584157401438564605e+01 2.721088318048770915e+01 2.506410444609119281e+01 2.805186495999523544e+01 2.387774020164869171e+01 2.542312606780605932e+01 2.445096553854141064e+01 2.556812581773985826e+01 2.616719161153035600e+01 2.697296756102099025e+01 2.726623712870739880e+01 2.378865749548180020e+01 2.477096546632610696e+01 2.508390568275827803e+01 2.568797733816153084e+01 2.569963071009725653e+01 2.571353865871886057e+01 2.331208197943345084e+01 2.559815378119583684e+01 2.620551433809782438e+01 2.409864690226052275e+01 2.442494335905995229e+01 2.531409001812148674e+01 2.369231127087179090e+01 2.516396717665108795e+01 2.495018839086801066e+01 2.197492330715375175e+01 2.653862112807558660e+01 2.380845738783907350e+01 2.478847226251530600e+01 2.187730543890728185e+01 2.210415788029459350e+01 2.173924264927567762e+01 2.427114843829238211e+01 2.579305067558151521e+01 2.380620250927707104e+01 2.338271483392676231e+01 2.193194608449032401e+01 2.253854809018781680e+01 2.280190181928507798e+01 2.253441772424669054e+01 2.248653016687753947e+01 2.250346713578658964e+01 2.306004211051905628e+01 2.403867222882498211e+01 2.577782466944787743e+01 2.289077172122423320e+01 2.394679608930185566e+01 2.324989119184785125e+01 2.245231453044378256e+01 2.505503791777852385e+01 2.176996748757544609e+01 2.452798252982134031e+01 2.495032175879791225e+01 2.408709644425151808e+01 2.223297966808199533e+01 2.217469334324666264e+01 2.264864719601114373e+01 2.333907296946234311e+01 2.074099041556486966e+01 2.320863472156270646e+01 2.259493964187239001e+01 2.172741374996484964e+01 2.182659750135492160e+01 2.198296538606712502e+01 1.743559726346293104e+01 2.147200341008607793e+01 2.284522819852880460e+01 2.373109638954380785e+01 2.226758153638918714e+01 2.086918023713779036e+01 2.232604467194887121e+01 2.177307875571222695e+01 2.261418645676781836e+01 2.173390159927057752e+01 2.303710475872075136e+01 2.244940346608376203e+01 2.234083486098682059e+01 2.425547924773173136e+01 2.207289438472304255e+01 2.232833262995333712e+01 2.367711205028819776e+01 2.429358566274706632e+01 2.263746995616904556e+01 2.352985828299786419e+01 2.211222871940147527e+01 2.165302243806888782e+01 2.457787770978981001e+01 2.213006093693096332e+01 2.483037879102028000e+01 2.404648335930632541e+01 2.142486529974820186e+01 2.315992587827824423e+01 2.339130886792606034e+01 2.203290419636048725e+01 2.317275542994573456e+01 2.229694371063460068e+01 2.280787239151820955e+01 2.357017537278676755e+01 2.227802115570059627e+01 2.244761770127492184e+01 2.317507450969721106e+01 2.629677204112330458e+01 2.213114970399457704e+01 2.264432458399694070e+01 2.167166690010196817e+01 2.345553959875988781e+01 2.394465337861225862e+01 2.228084665806676057e+01 2.256643838558152737e+01 2.321432581479347945e+01 2.437468906400498980e+01 2.269721835970984358e+01 2.296702354876858365e+01 2.438281630706832104e+01 2.111621368023140377e+01 2.287593871605108831e+01 2.189308373088438842e+01 2.145933260958349820e+01 2.230899027516009170e+01 2.230043474602038600e+01 2.341254002336290441e+01 2.177928397165943153e+01 2.235004159182205896e+01 2.250401042131388962e+01 2.274694439337778107e+01 2.337880692743810229e+01 2.428245408821459606e+01 2.531610583698877903e+01 2.256029135871936830e+01 2.305581722483166018e+01 2.175578840068506992e+01 2.491634557078659284e+01 2.114964148766217278e+01 2.218799942877032194e+01 2.359272253595490199e+01 2.128066614882753882e+01 2.304407482023877307e+01 2.337281373303652643e+01 2.556830272271254501e+01 2.472759900774203601e+01 2.230585951002350953e+01 2.255303317181108014e+01 2.392177456221957144e+01 2.157150351536351707e+01 2.345284414110913573e+01 2.194694863118865769e+01 2.214409393251744618e+01 2.294123446091920826e+01 2.343462554477252269e+01 2.350110943516679995e+01 2.143525099040058990e+01 2.295558901923388717e+01 2.202767667833338550e+01 2.264280699657838980e+01 2.430465542969565007e+01 2.288657140422603220e+01 2.339018886923000551e+01 2.097570838643943958e+01 2.337755490251343460e+01 2.262039608881192265e+01 2.200163819447458380e+01 2.216745796683538572e+01 2.360505890648006755e+01 2.234248834298804098e+01 2.317534082951330277e+01 2.432360033364565766e+01 2.334314155917734368e+01 2.257711976618993432e+01 2.181019133776608498e+01 2.240515795495963758e+01 2.394889842297502369e+01 2.221074338533457393e+01 2.338759217355489284e+01 2.322878096122835956e+01 2.302257136759442702e+01 2.506411538875670431e+01 2.309357439229586362e+01 2.355242913077974265e+01 2.081363104250671014e+01 2.400460164194907975e+01 2.204834508062654308e+01 2.283064724505131338e+01 2.310838426543252311e+01 2.338260572693779693e+01 2.240889600771485135e+01 2.140890597289121189e+01 2.151847774947109215e+01 2.403336847641147500e+01 2.177042261618980135e+01 2.291672909217571785e+01 2.315799989107484080e+01 2.125656540466237132e+01 1.991276193788384319e+01 2.327751088293965864e+01 2.380631279803096589e+01 2.207779527089451932e+01 2.233314647160045041e+01 2.292210225186424211e+01 2.271045925196720106e+01 2.340265808970253758e+01 2.173282921667277989e+01 2.319281047181492639e+01 2.350506666083649066e+01 2.141797409262979812e+01 2.181563525954237903e+01 2.284003930848612285e+01 2.242515209744906102e+01 2.197066749452532974e+01 2.017986112839636803e+01 1.950441004789012922e+01 2.449488627282654463e+01 2.212788452720191401e+01 2.200258784359157715e+01 2.164735169031770923e+01 2.054133525370288282e+01 2.281360201887368788e+01 2.231038628942147284e+01 2.210674941155975048e+01 2.214804696330060807e+01 2.216003348724832023e+01 2.156569948341341458e+01 2.235541162822912753e+01 2.190437668253712289e+01 2.255106178750383350e+01 2.181815525219264273e+01 2.148707336553458092e+01 2.050743134763347086e+01 2.157038537288683955e+01 1.988849351941056298e+01 2.270815887335973571e+01 2.355212143407652903e+01 2.258186391294805162e+01 2.152896846141720033e+01 2.310961594893926119e+01 2.155395826568141260e+01 2.361540042827848040e+01 2.030142685246912748e+01 2.320905150965935704e+01 2.226614089027238919e+01 2.275057130218680257e+01 2.243886394324550082e+01 2.152685421293404744e+01 2.261458555048558949e+01 2.136475600840452316e+01 2.186834021677510620e+01 2.112595978333435554e+01 2.154525811175592409e+01 2.287517163810068510e+01 2.442302601997957723e+01 2.252087580273687806e+01 2.195909312378341482e+01 2.285421173565547548e+01 1.853268578453177895e+01 2.149610093876539452e+01 2.075833668571656077e+01 2.150536242459567404e+01 2.109572174535524169e+01 2.142079996597612279e+01 2.074140200258226230e+01 2.184103939002866568e+01 1.944205387541494900e+01 1.980391589304916167e+01 2.090394952145240026e+01 1.861219086209612428e+01 2.030606883896233228e+01 2.040430965846058697e+01 1.942802705194920065e+01 1.887527497398553677e+01 1.987660089401614982e+01 2.092301462598723205e+01 2.077043348859849559e+01 1.965709153494640660e+01 1.847243082095027233e+01 1.881136175129696753e+01 1.981680426470571632e+01 2.042978307200402455e+01 1.956288004942280523e+01 2.036215983544370189e+01 2.157644795250933001e+01 1.972293686919549316e+01 2.181847772350294790e+01 1.924856295246717508e+01 1.937225570630928928e+01 2.178050871326029991e+01 2.229301900690292726e+01 1.939287748373500619e+01 2.052819086036740615e+01 2.018331674904418449e+01 1.931114058688185864e+01 1.920208952417749870e+01 1.872795340810135301e+01 1.952340772897769838e+01 1.976792900121224150e+01 1.948107937140373025e+01 1.873306838588529644e+01 1.931653946510341768e+01 1.955916760697929035e+01 2.063811449968842027e+01 1.956831172031843735e+01 2.045851410907324919e+01 1.997191268371368267e+01 1.999449232925408282e+01 1.769768944612316375e+01 1.802903142739645759e+01 2.067111492103806469e+01 2.223569302303397777e+01 1.763451382490075048e+01 1.993593655090643679e+01 2.047784987290898684e+01 1.986127657765799270e+01 1.767395825556459243e+01 2.014416532949763905e+01 2.019473639988237679e+01 1.886907271715296730e+01 1.982346209175187468e+01 1.959707580655580728e+01 1.965859343421048422e+01 1.778877108590998901e+01 1.846755486318560102e+01 1.849891466678446861e+01 2.335378973796487756e+01 2.010731137298049376e+01 1.838992104587452658e+01 2.022203577337078428e+01 2.067606770892325940e+01 1.908581376453447120e+01 2.082144652173938226e+01 1.952236814356401950e+01 1.747022541224514569e+01 1.887451661889324583e+01 1.890435563465218394e+01 2.053374713693402498e+01 1.826224832167324763e+01 1.707824662278331473e+01 1.990026918122780586e+01 1.878685588941216977e+01 1.810836315717527967e+01 1.898411498984407686e+01 1.731358314096887696e+01 1.933494058440461316e+01 1.834803929821341484e+01 1.870835718040689599e+01 1.996220512939016700e+01 2.099869637551267232e+01 1.873237872807356297e+01 2.132861887205293527e+01 2.041049228348040145e+01 1.842327515571437857e+01 2.043324664407482771e+01 1.816026454163879933e+01 1.715416079801837057e+01 2.264303893019705427e+01 2.115672464692379862e+01 1.890686765038277173e+01 1.997611019826096168e+01 2.093287205606350909e+01 1.966493103348793170e+01 2.105592552622854541e+01 2.023365073836874117e+01 1.934678637675164481e+01 1.839167168691167120e+01 1.847518315717960036e+01 1.742606071876594598e+01 2.128271918362236192e+01 1.857325643156069361e+01 1.896303691642474121e+01 1.937855768377903942e+01 1.855149000640320267e+01 1.955832340943791436e+01 1.827614642350255636e+01 1.901441959434461992e+01 1.881479263049594763e+01 1.815427206886418432e+01 1.875166130259460573e+01 1.813628023761159014e+01 1.925429539460890993e+01 1.911286319676118595e+01 2.083235507669127529e+01 1.705999508963418521e+01 1.904882235303135474e+01 1.671346228751736618e+01 1.884477074655760021e+01 1.922907085851310072e+01 1.725425701291901959e+01 1.846510835247093496e+01 2.045304257369010514e+01 2.085448722783990405e+01 1.980313096022219455e+01 1.912072086268960547e+01 1.892503494768586592e+01 1.923873665414655321e+01 1.984657019686481760e+01 1.952136490895145471e+01 1.926867378171377254e+01 1.971883428960288143e+01 2.007665678535456522e+01 1.845172135949129810e+01 2.141748358892086301e+01 1.866672710640076360e+01 1.871204974996707548e+01 2.009059487053617943e+01 1.786420842830850830e+01 1.805277247975744359e+01 1.834657466449876750e+01 1.966982334446699454e+01 1.974250436818763177e+01 1.801695537977772688e+01 1.797369334796657370e+01 1.959772577814946715e+01 1.887800315796446782e+01 2.102109055003527871e+01 2.055442387391969561e+01 1.697994234171340722e+01 1.895793794454307957e+01 1.762889029704040311e+01 1.870203628223172387e+01 1.867763975036393376e+01 1.886579950946152096e+01 1.974615927909340130e+01 2.021195302384760240e+01 1.785813777362469779e+01 1.754001639281426606e+01 1.824121154307032810e+01 1.840318764728548118e+01 1.732845659231677260e+01 1.859163500040355999e+01 1.977221035399812976e+01 1.976360961804352812e+01 1.782051980707640126e+01 2.029432681733126387e+01 1.942130694352028542e+01 1.921678061410943172e+01 1.902763718073304133e+01 1.929856121817441661e+01 2.106655818266381175e+01 1.906896797304142410e+01 1.732479594639075771e+01 1.996527137270539853e+01 1.830998508790011670e+01 1.853650039859957843e+01 1.995079892418244327e+01 1.999663691828135370e+01 1.960129864290640356e+01 2.186975233791914164e+01 1.836736125971530242e+01 2.001084321875560690e+01 1.996361873450486968e+01 1.640686918247821069e+01 1.767215163242343579e+01 1.920514149899215539e+01 1.982818017024569812e+01 1.748488076246798428e+01 1.704932012181986067e+01 1.934317501955294816e+01 1.945919787910085930e+01 1.726268042708605677e+01 1.467954246196561741e+01 1.989317471872142917e+01 1.763175329677143210e+01 1.916633883039798292e+01 1.885546014607157872e+01 1.814454667511249397e+01 1.709744123508130187e+01 1.891483495447114649e+01 2.089562720723027667e+01 1.901662054502136812e+01 1.547815492588607178e+01 1.749888775911735195e+01 1.543289804928396336e+01 1.778833624039520345e+01 1.987635466814587915e+01 1.746773517538340670e+01 1.622440118992896529e+01 1.730915381840729239e+01 1.565927779377030049e+01 2.080051472020236147e+01 1.644698957981906773e+01 1.650505804709104041e+01 1.722404753202710381e+01 1.754674457544791366e+01 1.433724073943757737e+01 1.721727068561486718e+01 1.742999424519643981e+01 1.842680588646496531e+01 1.791232481441400282e+01 1.903484524537891076e+01 1.751947555256227318e+01 1.862280626939202222e+01 1.702014507961800049e+01 1.697244979289670042e+01 1.782661749456470091e+01 1.443450852917257521e+01 1.726691322371770454e+01 1.559306451298409435e+01 1.365057812720762875e+01 1.657040657627491598e+01 1.556029652595831436e+01 1.614873018806251892e+01 1.711069205955382699e+01 1.834549297294591952e+01 1.559266261234500561e+01 1.651240228652204678e+01 1.619684472340208359e+01 1.740989071810744093e+01 1.824779582625654228e+01 1.787152507879820362e+01 1.777602841629517627e+01 1.708804174156444589e+01 1.838693405076255871e+01 1.615030733003526109e+01 1.642546622352561059e+01 1.824931368014484079e+01 1.596733530826649172e+01 1.731984704676909814e+01 1.714253499769521838e+01 1.745318737762194772e+01 1.621503754037300382e+01 1.675336263354424915e+01 1.576382345476400104e+01 1.628397674185783117e+01 1.643112641005926733e+01 1.412245310525778486e+01 1.886779850661992342e+01 1.722096445506739215e+01 1.674665580926912511e+01 1.770818810591396897e+01 1.694106915796503188e+01 1.543346310009503419e+01 1.613149907188718402e+01 1.599781985751776503e+01 1.467007209679567126e+01 1.824248350166845256e+01 1.631732581204797228e+01 1.533768302556701180e+01 1.712608150413545616e+01 1.663390548747804232e+01 1.768618206792810810e+01 1.729395922023535803e+01 1.388603809277359424e+01 1.627129523501584885e+01 1.973768243130599842e+01 1.617899704712583997e+01 1.653540958749830381e+01 1.889494548453670930e+01 2.017406962647089941e+01 1.888995476509796134e+01 1.747309885691062803e+01 1.591647844834612791e+01 1.773344249618945057e+01 1.462255449644922045e+01 1.698554982283101111e+01 1.648899744206751805e+01 1.634650642590158753e+01 1.707281259722015321e+01 1.729386436310297270e+01 1.622424179679706313e+01 1.691147395932550879e+01 1.759735181606925636e+01 1.776483713359728611e+01 1.726542535841319648e+01 1.660263854100097447e+01 1.715982337625525034e+01 1.674478120763943423e+01 1.656927536370511689e+01 1.818187670364707387e+01 1.740997741989123071e+01 1.637771594486761018e+01 1.756716096974182761e+01 1.629087489140614409e+01 1.593764879019498615e+01 1.595325538091812057e+01 1.787737942732102780e+01 1.473560155572830332e+01 1.615339238742197381e+01 1.706814379697617312e+01 1.668164648812082973e+01 1.695031963451782531e+01 1.792203257215822987e+01 1.597870451618711130e+01 1.679694938928329506e+01 1.683636858300489436e+01 1.711235630498574523e+01 1.750918964829174129e+01 1.723253098091586111e+01 1.670070794524630386e+01 1.632073332677168764e+01 1.661262007936852569e+01 1.768594236431847122e+01 1.720077452447761956e+01 1.590113269824114361e+01 1.610090192259549369e+01 1.837998798831777236e+01 1.651611786055032027e+01 1.771742761801823463e+01 1.623639438986618444e+01 1.754021363276873657e+01 1.571052692883105628e+01 1.767454797550892565e+01 1.654659734159226758e+01 1.713754955891401721e+01 1.697535964463043001e+01 1.695460492113537043e+01 1.714084920424840774e+01 1.881676729001404524e+01 1.676730689206675962e+01 1.748185329182443226e+01 1.754635682320515855e+01 1.609009838558047534e+01 1.712844968795954514e+01 1.784106468563564007e+01 1.684544631449732321e+01 1.690640307958523181e+01 1.724010814419727566e+01 1.703279456232728251e+01 1.646391959619510459e+01 1.751452544784907417e+01 1.688225729225313643e+01 1.843887006837958253e+01 1.757438094892426150e+01 1.666752829108035527e+01 1.743340407383415069e+01 1.662868921179306980e+01 1.776072193948508016e+01 1.659405807678181688e+01 1.753403765657339264e+01 1.926092783498758365e+01 1.896474442067589905e+01 1.733206653858352908e+01 1.668277501413652786e+01 1.734738318778140354e+01 1.732263707071891545e+01 1.613002763863490330e+01 1.723118511039153589e+01 1.582122998904962685e+01 1.699965991145589328e+01 1.517126528476382674e+01 1.809233969014745469e+01 1.809451674449846337e+01 1.757517756293701794e+01 1.712095886006242651e+01 1.606537248768260895e+01 1.766970881551279859e+01 1.703250358077781357e+01 1.648288371182459855e+01 1.635366707630765859e+01 1.799312985220845817e+01 1.636133477170704964e+01 1.762526887326792746e+01 1.590414264074580153e+01 1.582163785574292270e+01 1.643896285066668739e+01 1.596750534582787395e+01 1.857590725836507062e+01 1.739735995152360459e+01 1.346277578703122302e+01 1.683218786940641820e+01 1.718897016882013062e+01 1.625056505118880423e+01 1.559566011668296781e+01 1.578694512517249038e+01 1.584297166419064418e+01 1.709196207523502409e+01 1.774966064417395728e+01 1.549193345205633321e+01 1.755941524544313737e+01 1.814925049506481614e+01 1.842814937714918955e+01 1.757845285936257795e+01 1.814922846936006806e+01 1.632382370135610117e+01 1.707807036074178697e+01 1.625909468935039826e+01 1.725191453287084897e+01 1.831358517470244607e+01 1.555017344930151602e+01 1.504162330141882542e+01 1.730494475703453361e+01 1.755911424703776191e+01 1.672256437306385379e+01 1.766151128525184077e+01 1.769745179955501158e+01 1.723797531740618183e+01 1.733145532074631134e+01 1.600298938441747865e+01 1.602868781633719664e+01 1.725249897444135883e+01 1.547995029349309171e+01 1.861021381677578646e+01 1.636042980810899294e+01 1.922721709109412203e+01 1.781892011468368864e+01 1.631076262819095390e+01 1.502793247474119731e+01 1.570492535669462342e+01 1.823996076099086494e+01 1.489981647072906412e+01 1.736059928598389135e+01 1.613308395547722185e+01 1.619368466288732122e+01 1.745124445734989038e+01 1.714055332443672341e+01 1.757269129735305668e+01 1.810225032107084076e+01 1.570991687845042151e+01 1.745060555144005932e+01 1.655344428933432610e+01 2.005036857600783051e+01 1.583591153991281608e+01 1.727323191351329257e+01 1.750232712126110002e+01 1.675958024956716130e+01 1.579569558725475886e+01 1.642892783479317131e+01 1.794191518805473606e+01 1.600455840087060366e+01 1.749651496305616405e+01 1.876504569216868035e+01 1.519077862443062621e+01 1.895947700435671379e+01 1.773583235995503671e+01 1.827910058880033617e+01 1.738606005830739321e+01 1.671496563272022939e+01 1.728459459828121325e+01 1.490044970988464001e+01 1.735962191838872926e+01 1.473895009434540526e+01 1.689717883786822483e+01 1.593003863247149887e+01 1.318190591560852809e+01 1.745327760520958904e+01 1.492557642509703442e+01 1.760829414849922614e+01 1.493313396587940289e+01 1.728198807090292632e+01 1.628140472320501075e+01 1.665628160874366515e+01 1.513847822419134026e+01 1.535584894415970680e+01 1.704694507554104277e+01 1.545019681917043286e+01 1.650042535711414970e+01 1.601638548983177301e+01 1.615546795295211169e+01 1.502730793623513783e+01 1.749821630869731592e+01 1.508101203082157760e+01 1.729692035936985661e+01 1.677969018093016018e+01 1.592539428186000805e+01 1.691675576692355421e+01 1.641390283189758748e+01 1.593507440318011170e+01 1.563588254694527535e+01 1.648695126498309804e+01 1.615828648491913100e+01 1.605789354437484917e+01 1.732511487665889049e+01 1.713933204796895282e+01 1.483864723883663927e+01 1.713732282466884271e+01 1.568261134227508080e+01 1.732754477001149951e+01 1.610260661369981250e+01 1.700775378633997548e+01 1.787204416139344687e+01 1.463591421304968243e+01 1.543308977813481597e+01 1.592628703032240267e+01 1.606038447437445882e+01 1.411193201397972352e+01 1.585550786780942545e+01 1.415501367315457237e+01 1.534928675583766733e+01 1.704949357289149958e+01 1.777465316590458144e+01 1.629842919512517341e+01 1.468508771411871372e+01 1.559315669146876893e+01 1.468064457989232352e+01 1.581066146339412981e+01 1.573636709061032590e+01 1.504241986887346627e+01 1.693273878472142613e+01 1.550281727611502447e+01 1.423660026844098780e+01 1.621728740495488807e+01 1.750206666537066269e+01 1.490801520735089092e+01 1.698613869153285094e+01 1.680520937318510732e+01 1.681335895240715672e+01 1.413137801378449687e+01 1.623314874756055914e+01 1.635120706732454465e+01 1.591881447578168896e+01 1.602387385228033878e+01 1.595772630166855599e+01 1.641632541825680747e+01 1.595178123560185313e+01 1.469836226902451770e+01 1.744265764329842128e+01 1.455474922569733742e+01 1.357474852329353610e+01 1.541986035238613795e+01 1.618004737556703532e+01 1.542668867426183255e+01 1.641664243777459475e+01 1.637729303240392653e+01 1.481554201930437031e+01 1.527447264915389269e+01 1.569064853068447007e+01 1.513458521603476115e+01 1.628235736675009449e+01 1.461822975263413582e+01 1.455697395198406063e+01 1.513114110754545116e+01 1.324738727736120403e+01 1.761475221352763754e+01 1.527071558358175984e+01 1.481731494164607277e+01 1.490322911143008433e+01 1.401373941018520775e+01 1.484036481115454720e+01 1.688262036533958366e+01 1.687071424845478873e+01 1.457333272459123208e+01 1.473570936902897621e+01 1.408055825571567077e+01 1.641016071634413009e+01 1.492599315429895768e+01 1.466283545110495368e+01 1.401779522036205883e+01 1.559128315171074064e+01 1.444424455853940081e+01 1.624907335548136800e+01 1.413686826702088695e+01 1.540366409682438942e+01 1.635967415554600279e+01 1.444531453826079925e+01 1.820279021339961645e+01 1.552096657728716167e+01 1.721135590764686896e+01 1.523838694739172972e+01 1.551308631911745195e+01 1.542712829346489123e+01 1.372572424175262107e+01 1.441374761631714740e+01 1.380842556275294797e+01 1.458853081494913262e+01 1.658395002487490899e+01 1.671334685145047416e+01 1.503224215119558238e+01 1.558616240575620004e+01 1.595191888610282405e+01 1.628913447800136893e+01 1.676328779210996345e+01 1.493088635772624784e+01 1.710357381213609074e+01 1.427785518493469574e+01 1.526804073814136409e+01 1.567140492762950110e+01 1.582408175613680612e+01 1.351389239724128366e+01 1.464824026203133300e+01 1.540804215952585920e+01 1.556308732361386937e+01 1.459063222490721579e+01 1.544403873343556910e+01 1.401399004325801378e+01 1.566162725354214658e+01 1.420117227363144252e+01 1.524006181838250384e+01 1.410594395527919787e+01 1.491792905737097286e+01 1.458566498077412987e+01 1.413740450051476572e+01 1.493718146091938870e+01 1.479565040532385822e+01 1.432901783810721419e+01 1.604718188109995580e+01 1.512060677360389072e+01 1.651326934887681119e+01 1.564345482938717069e+01 1.550144519413017719e+01 1.485806587293051528e+01 1.572564791838497378e+01 1.615703677482435907e+01 1.518092970946373299e+01 1.423317437802677965e+01 1.589982762314669884e+01 1.477799701528095966e+01 1.437502707770275912e+01 1.599033442880963207e+01 1.460988279315408889e+01 1.460043193888082591e+01 1.597446663785218490e+01 1.761679876066249761e+01 1.598615873654068409e+01 1.477035898447824103e+01 1.359533285918739409e+01 1.413539857762727081e+01 1.614279657499928433e+01 1.694283109276416965e+01 1.537070138922338636e+01 1.406353658164714204e+01 1.488406079990097730e+01 1.466661052429855161e+01 1.625025613438268834e+01 1.648447132540375293e+01 1.470809920256034253e+01 1.525346396422892070e+01 1.340124803107904228e+01 1.485907403226402046e+01 1.397302693768772386e+01 1.547591977998178514e+01 1.354502674423720876e+01 1.406201092638124095e+01 1.357450050623724636e+01 1.357764862386842353e+01 1.612281195022220359e+01 1.414185265983433482e+01 1.501000320922027953e+01 1.486855357720728676e+01 1.554216755638379865e+01 1.408763316629635653e+01 1.493258039526153524e+01 1.617871506704312168e+01 1.600900801242586979e+01 1.246536412596704757e+01 1.393265346080493394e+01 1.417729241556789255e+01 1.671140697476646864e+01 1.454581613728733913e+01 1.440765352925929754e+01 1.640587694290618259e+01 1.425507530218534669e+01 1.419536182849525119e+01 1.587049342251864914e+01 1.544278087762678098e+01 1.543256558404481638e+01 1.595529439753232559e+01 1.550833340421985262e+01 1.421387093481552988e+01 1.332626732958719629e+01 1.640929873442098952e+01 1.596124275263925441e+01 1.584186447886426308e+01 1.557594374412616034e+01 1.526110176098911708e+01 1.442460889941303570e+01 1.612592146419277839e+01 1.642641674796281848e+01 1.480985664152031411e+01 1.374969598546289085e+01 1.639537465809203098e+01 1.318239488604407406e+01 1.585881963941585937e+01 1.621212647408190932e+01 1.329299629320246368e+01 1.495104052364383840e+01 1.677786593147671468e+01 1.448386179503050641e+01 1.556975755736253220e+01 1.523929071327904872e+01 1.625157310205259620e+01 1.241719578533235158e+01 1.583129789617364125e+01 1.383850982253431283e+01 1.595906008315018987e+01 1.284096601723128472e+01 1.518392517572846501e+01 1.458641081997273936e+01 1.387927765606521291e+01 1.383678940246142375e+01 1.500202268158814967e+01 1.293157098935407490e+01 1.316602846602067878e+01 1.361333903082188890e+01 1.464279866373303207e+01 1.360286161795619009e+01 1.486351506001471456e+01 1.555967467814722482e+01 1.589483560936371198e+01 1.473860395385689159e+01 1.556210121586176065e+01 1.485682464240730383e+01 1.499736393364261211e+01 1.376996289702400844e+01 1.464054392566319862e+01 1.606124206081907246e+01 1.508480574941219743e+01 1.455569963550400203e+01 1.405050721473923581e+01 1.564206734465399506e+01 1.451183579532312962e+01 1.365238758126447038e+01 1.318152561122292710e+01 1.363938786542389714e+01 1.326062919326428435e+01 1.358022135748281833e+01 1.470288428861563013e+01 1.368891156249172170e+01 1.452446484504530133e+01 1.291524436095237682e+01 1.478704799489565680e+01 1.496509716830931325e+01 1.330740285777408438e+01 1.483442629779897892e+01 1.185918239704277966e+01 1.244963911268921564e+01 1.405733352635087208e+01 1.381133279391058011e+01 1.587774605374858083e+01 1.387457050740473541e+01 1.267868978415590675e+01 1.288985933237442083e+01 1.233734030588533948e+01 1.578484781788953129e+01 1.413766026985811841e+01 1.463072928191550837e+01 1.295054881001081171e+01 1.382315888366934864e+01 1.435912651271212326e+01 1.404036168390548589e+01 1.475811261866265589e+01 1.428731256125030313e+01 1.398668872428656407e+01 1.473156734898918074e+01 1.495164515590969145e+01 1.359018564796013884e+01 1.425776172770630090e+01 1.384802274926981447e+01 1.489680864309363528e+01 1.224494763908032624e+01 1.402630017657635975e+01 1.238864860114301436e+01 1.313766385766598432e+01 1.454903277144462947e+01 1.653234738543296700e+01 1.513181802620646366e+01 1.488578207694811972e+01 1.376041967225961749e+01 1.480905294618166224e+01 1.429670509907535170e+01 1.317302675891075658e+01 1.295325830896046604e+01 1.620485075130366681e+01 1.292177662733964461e+01 1.449113213275742851e+01 1.311340901733061415e+01 1.353005813257179035e+01 1.414191259119890276e+01 1.342511835032915357e+01 1.228284954672822771e+01 1.324741729277060109e+01 1.651194808406219039e+01 1.387216658663187374e+01 1.498161249892093672e+01 1.281446809403242426e+01 1.516594751697662780e+01 1.401701687719271483e+01 1.244478090904352285e+01 1.106884672299116978e+01 1.307159536816532608e+01 1.373620676466218882e+01 1.346403307880273559e+01 1.371602608384701050e+01 1.289222371188341576e+01 1.422898902680078592e+01 1.250123432757845521e+01 1.497939288999996776e+01 1.294620737654152087e+01 1.492349446638039723e+01 1.357023044645938015e+01 1.272128787562899710e+01 1.272192659311490104e+01 1.295444151298059587e+01 1.385333218014112333e+01 1.354009334612010207e+01 1.408557248990251054e+01 1.435080798234944055e+01 1.352353830224255660e+01 1.497482858554231022e+01 1.486087198841002177e+01 1.317829816938364296e+01 1.340213925641141479e+01 1.293008401002103724e+01 1.383369802025826090e+01 1.265986168950659518e+01 1.767095596004077507e+01 1.235176176912554524e+01 1.563198029081854301e+01 1.413465955355819048e+01 1.603697850162639327e+01 1.343785365233684104e+01 1.406937106156867578e+01 1.379158898343035311e+01 1.431405219335920620e+01 1.329814373558268770e+01 1.400494068117415836e+01 1.336436791910299426e+01 1.311179856929838117e+01 1.376613775795722283e+01 1.520193144111016359e+01 1.482424774230808495e+01 1.351754822859147964e+01 1.446962390545573385e+01 1.189114869365480232e+01 1.479289150846546619e+01 1.447359123955845206e+01 1.313718921842381349e+01 1.378943236852966692e+01 1.327653230487116609e+01 1.282632947737966944e+01 1.455690705840957655e+01 1.501278361484955326e+01 1.398493027386657062e+01 1.529329751745508403e+01 1.428522162145806362e+01 1.485517380323252112e+01 1.344971947936609169e+01 1.381124901311240016e+01 1.609426089961510442e+01 1.439300684809205677e+01 1.575858165872597283e+01 1.370267560441760324e+01 1.348468016027410776e+01 1.466136938439896298e+01 1.344578648768385420e+01 1.359080131107241662e+01 1.539076780174020875e+01 1.312248009555849926e+01 1.319564718013832483e+01 1.436867311918517132e+01 1.494802306210736553e+01 1.428906261315245096e+01 1.601135864753024052e+01 1.258633764365499452e+01 1.271378929735233321e+01 1.262067805855665092e+01 1.404270846949122209e+01 1.298088042502542727e+01 1.319340130112383136e+01 1.316956189525497223e+01 1.474497054583896904e+01 1.204674582650601344e+01 1.243063240163225203e+01 1.394637104537704886e+01 1.198302377826275311e+01 1.340708888257799813e+01 1.138752735542862382e+01 1.360751260206444258e+01 1.501802745907595060e+01 1.508816156145074494e+01 1.065197045922383801e+01 1.289605296113622401e+01 1.091624911158578115e+01 1.400593195275187242e+01 1.236668552936948018e+01 1.176141120733148426e+01 1.249639073507177400e+01 1.161246145906730654e+01 1.269287475725001357e+01 1.421577764624114870e+01 1.428797494703607995e+01 1.246802192573303181e+01 1.351000943241195706e+01 1.303665092016130700e+01 1.309544907120251267e+01 1.356922593231106333e+01 1.264376351460987280e+01 1.193820024738212915e+01 1.215503896217337321e+01 1.405253516034093586e+01 1.301495893343143351e+01 1.446944465557731974e+01 1.548822285137361732e+01 1.291099041182025786e+01 1.217352041556541487e+01 1.406629020188769275e+01 1.485564479899150747e+01 1.318301636345882955e+01 1.318616534186385358e+01 1.162165573754745118e+01 1.126377029164401122e+01 1.218260237602391172e+01 1.179843630489004624e+01 1.291770900753094331e+01 1.191717198607362960e+01 1.057966054470037598e+01 1.333796443566865442e+01 1.203598266308792830e+01 1.261688308263360625e+01 1.265012415293173298e+01 1.106281688446503075e+01 1.217864478634487746e+01 1.206733454441950926e+01 1.165868358853779263e+01 1.121294724035574575e+01 1.199679338338120793e+01 1.172846352317927554e+01 1.121846357718342446e+01 1.213277863666882794e+01 1.294104562317051510e+01 1.346312706368002665e+01 1.141653338801549822e+01 1.331849586979432942e+01 1.092406868208686888e+01 1.082470927965680296e+01 1.199910068366628124e+01 9.597099250161056361e+00 1.046902254961853629e+01 1.209437919829658448e+01 1.085042282600951324e+01 1.339558612093330225e+01 1.251741765428120701e+01 1.322272337365721739e+01 1.239196469774012321e+01 1.333406338647844258e+01 1.244956555758194661e+01 1.163382083634475173e+01 1.154468838386406659e+01 1.219285315843697504e+01 1.242220747975102135e+01 1.172091260451209749e+01 1.181983173453590474e+01 1.093158789216531090e+01 1.216127636074202201e+01 1.172454797889387912e+01 1.113300900058343856e+01 1.280443593588270268e+01 1.039038352442272917e+01 1.228403573302112228e+01 1.053808744470184600e+01 1.084885064674486621e+01 1.151323993092028175e+01 1.040319568998354782e+01 1.083595539740831803e+01 1.231160550250515939e+01 1.203976791198341445e+01 1.192974428359388916e+01 1.102699871014774402e+01 1.013431570981811980e+01 1.163398214187041546e+01 1.165241016060971724e+01 1.287263813154917713e+01 1.239696261240507624e+01 9.879165961991098754e+00 1.154184550977395318e+01 1.201382892097399058e+01 1.117757645789839849e+01 1.043975916396464498e+01 1.128780378926935946e+01 1.141813067384972591e+01 1.081679731617777129e+01 9.227918657937122404e+00 1.014303290410229863e+01 1.046922921667678708e+01 1.046593697427592673e+01 9.694193751053996166e+00 8.782916224414055506e+00 1.089712555096580360e+01 1.240323668444924365e+01 1.053576875970075655e+01 1.009212031793807363e+01 1.185548539755418673e+01 1.191561557961490614e+01 1.194891472526351706e+01 9.787249481353150315e+00 9.213278192225649477e+00 1.323995942140511950e+01 1.148083026673686469e+01 1.295423506217585796e+01 9.982356023966715952e+00 1.228325948317019645e+01 1.056812584251227705e+01 1.083258629030740039e+01 1.053401748527330639e+01 1.169199539163728119e+01 8.894284379020019671e+00 1.164575844354705936e+01 1.129638552046117184e+01 1.139406847998900751e+01 1.112473513632571098e+01 1.092285421053531103e+01 1.258526523310016820e+01 1.056344377317683225e+01 1.200198013927147223e+01 9.749000422972470048e+00 1.191105029194582166e+01 1.033066439800258074e+01 1.007241146435556978e+01 1.153159497132045530e+01 9.428320465348679846e+00 1.088108359093070021e+01 1.223842421871782449e+01 1.188045674636377136e+01 1.021135124170615427e+01 1.131062556326179624e+01 1.115911275167121808e+01 9.566653668876533345e+00 1.204671688548504171e+01 1.014877503365038258e+01 1.117325817983891945e+01 1.047325454396881916e+01 1.000570133160796260e+01 1.052143644927781096e+01 1.102296085434218220e+01 9.764386859297633947e+00 1.253765314582951795e+01 1.209257278750690112e+01 1.042615455298519400e+01 9.693000929825547729e+00 1.079363358266091488e+01 1.016337107923366290e+01 9.976057187094017564e+00 8.655510879438079286e+00 1.268652255870558854e+01 9.693033373671497088e+00 1.353917200381068398e+01 1.284640145131596078e+01 1.301933340047611587e+01 8.623194245751735210e+00 1.180543783391493307e+01 1.101675698542938520e+01 1.191222574893578923e+01 1.102661116404268604e+01 1.154994071826991409e+01 1.136522398380004084e+01 1.121959591525798139e+01 9.393124415620349055e+00 9.738680177308456365e+00 9.273197883661101315e+00 9.794346873074303517e+00 9.262914530000811553e+00 8.690901435484819970e+00 8.780533140206015830e+00 1.009993199671520969e+01 9.490604431129588292e+00 9.316557754293254945e+00 1.099395471103769850e+01 1.022907556253024630e+01 1.151425293864351040e+01 1.085299245873168594e+01 9.702350877596792600e+00 9.064342107216782907e+00 9.909462072715495395e+00 1.128040944444446936e+01 1.026018143662694193e+01 9.687073065358804413e+00 9.002433518198099449e+00 9.153565454144304780e+00 1.172985026913553952e+01 9.350672843665405409e+00 9.622338977324757181e+00 8.312743364170696481e+00 1.117942310571351960e+01 1.005156763013602195e+01 1.155274132457397940e+01 9.354212304160576252e+00 8.980133508313564050e+00 1.156316096235659430e+01 9.295757382731176577e+00 1.035237034478694262e+01 1.151778164888080269e+01 9.314413374211394370e+00 9.790027825275362972e+00 1.108472109111750292e+01 8.744127929431726898e+00 1.062747439066037280e+01 1.024875308089865911e+01 8.775317266634298008e+00 7.281772631360322379e+00 1.085011046926990552e+01 9.791429201266142357e+00 7.622177314222396305e+00 1.039413859805753049e+01 9.231820597119185123e+00 1.008798811077534907e+01 9.046946257379177680e+00 9.260960918188304802e+00 8.687435685421077025e+00 8.782649211537894018e+00 8.566458823369897502e+00 9.396217458697236680e+00 8.603281440632825294e+00 8.253094885827177762e+00 7.739791923183578781e+00 7.801956013646213606e+00 1.086334887985586484e+01 9.491807320862641006e+00 9.061525799725501429e+00 9.352550159399736884e+00 8.633943796865660048e+00 8.333097893440847059e+00 1.007404510013131826e+01 8.915643702234470780e+00 8.405065571658743906e+00 8.773528788562337866e+00 9.003204076014151624e+00 7.050345753269718685e+00 9.404827258386001532e+00 8.753951630793391558e+00 7.305195647919866531e+00 8.720467024076098639e+00 8.473029194188303137e+00 8.931681887578259094e+00 9.129471888039935479e+00 9.253451272494311652e+00 8.649779946235154782e+00 8.299093719890729304e+00 8.225719451024243511e+00 9.716837923331640425e+00 8.273392402618119590e+00 8.960631292155390781e+00 7.112770314380598258e+00 9.231721717181205378e+00 1.005853859525653071e+01 8.731029030053084838e+00 9.855669715758788030e+00 1.144602893032866042e+01 9.681163939766037174e+00 8.681429713980429952e+00 1.015942269463497105e+01 9.005003985958172308e+00 8.660948096206450231e+00 1.075671215589774476e+01 8.846858067458489572e+00 8.160956496668033466e+00 7.921283849427959822e+00 8.135230121158269156e+00 9.228803533949992755e+00 7.862736310692625352e+00 7.955211640074201007e+00 9.619478464390086359e+00 7.279649364799491096e+00 1.035828448195603535e+01 8.927961285714907547e+00 7.764662876061698249e+00 7.568154638773035181e+00 9.640362454780825985e+00 8.817732669745646845e+00 1.127814975379315499e+01 8.989956928983561468e+00 9.343072030865124944e+00 1.087847600837521966e+01 7.819197696051530144e+00 9.274464498985711458e+00 8.376020458834297244e+00 9.536930072865089869e+00 9.236395786479773662e+00 8.207948710902673639e+00 1.020659214588507346e+01 9.133983538732760366e+00 8.505555454776375868e+00 7.499955906252062654e+00 7.383433474604541580e+00 8.158900553851093918e+00 8.915223682252729986e+00 8.418187796282538216e+00 9.457820103615324214e+00 9.488746764343908069e+00 9.196551333749553692e+00 1.006226594878642544e+01 8.717626849179465509e+00 9.927197936523649346e+00 1.007469305435627049e+01 8.258919247719424206e+00 9.489946478062373458e+00 8.450693672681227397e+00 7.978441203955755512e+00 9.564569896191954967e+00 8.610999178508750518e+00 8.592086702230373518e+00 9.733829784865990931e+00 9.090822806033283854e+00 1.046604315673348040e+01 9.192136688022428004e+00 8.119221236505822503e+00 9.242021367182626790e+00 8.709875924071294406e+00 8.365820755324024915e+00 9.412448880950481822e+00 9.292309516476477071e+00 7.706704149958595096e+00 9.327320171421453310e+00 8.488021722742175257e+00 7.888615206448667649e+00 7.273174622876982021e+00 9.302230809290575664e+00 9.144892158019912287e+00 9.839487666725329262e+00 8.656456898279921930e+00 8.901519623118852920e+00 1.057712551621469466e+01 9.624881507601303454e+00 8.400277527078705120e+00 7.702013595725630601e+00 6.283212709267798068e+00 7.882194673105090921e+00 9.376802450487309315e+00 7.618242723035111297e+00 7.877540585518934435e+00 9.339291718822337884e+00 9.436189303251392602e+00 6.698474396240715834e+00 6.417619617873093318e+00 7.667007405302218359e+00 7.521905573810739654e+00 7.688178229062917701e+00 8.153674783486017930e+00 7.986155808919845001e+00 6.603559978281339227e+00 7.578051813801311987e+00 8.809450938615984938e+00 7.149553187751647165e+00 9.177799763639953312e+00 8.499512538798784433e+00 6.917893124950352579e+00 9.044409592451939872e+00 8.953216280226962809e+00 9.344505425619322736e+00 6.678938366071061061e+00 6.795252898404542385e+00 8.423240239943671881e+00 6.699825314411841148e+00 7.941205875883883714e+00 6.720954733707979578e+00 7.648625533752404060e+00 8.514524845354745963e+00 7.107422976343625187e+00 6.314966365644745672e+00 7.697209391025978675e+00 7.632791935981775744e+00 6.901984687374715932e+00 9.106706984728438314e+00 8.043434158401703726e+00 7.663369432265982439e+00 8.709311402120057721e+00 8.558254802575607556e+00 7.336569486389323380e+00 9.061414414178267762e+00 8.053331621965064357e+00 8.071823710815957398e+00 7.916326906668321506e+00 7.443081110339195838e+00 7.997073757906140834e+00 9.864098695992584709e+00 8.232625706164707680e+00 8.516036448127806580e+00 8.125676988018939895e+00 6.771791725209102886e+00 8.527712186836435393e+00 9.394638959512457532e+00 8.206756663779112060e+00 8.782486933542724472e+00 6.849610501786299821e+00 6.836848942216904312e+00 7.339967230622829852e+00 9.163476101634842053e+00 7.866021495664799801e+00 8.466706285768310636e+00 9.500767973846251380e+00 8.949088630947255041e+00 7.862857568268627695e+00 6.878672604330265727e+00 6.775472743342420223e+00 8.488810475266152622e+00 6.079913183844726454e+00 8.512398049889167595e+00 6.874604977417901885e+00 8.307475112023478658e+00 7.177443036363876594e+00 7.482246317693708626e+00 7.076600929191369183e+00 8.848705414335931607e+00 8.467094817017162711e+00 8.980622266062184167e+00 6.894137770091025352e+00 8.285513165459772011e+00 7.659359791136353124e+00 7.397140267312508399e+00 8.223335609247358846e+00 9.883996697661379116e+00 8.584895516014967143e+00 7.846045891518416582e+00 7.922228078467886014e+00 6.851204605590263341e+00 6.464191724236417080e+00 7.817536426691766849e+00 7.093506816266770265e+00 7.002736734659937845e+00 8.305523757655087991e+00 7.666725945920380703e+00 6.145898644949328471e+00 7.591100706777657692e+00 7.214602715897617813e+00 8.978119376118018025e+00 8.841697253281550317e+00 9.177485267098889565e+00 7.006846360704352072e+00 9.026798208250850664e+00 6.570681119212428811e+00 5.942297570586056565e+00 8.557371966833775545e+00 7.769692242415239924e+00 7.184969372295714862e+00 7.752802711885203202e+00 7.233776039520040335e+00 7.685859822252785634e+00 7.399870450540351641e+00 7.792328021669489679e+00 8.141723081614552271e+00 7.520626842308903548e+00 7.872085419370132620e+00 7.844194447544862392e+00 1.058673660294392960e+01 7.487286377576958252e+00 7.509501293623528362e+00 8.563234043731604572e+00 8.251322327501711129e+00 9.437675524208678723e+00 5.830325364119631537e+00 7.415744396517233383e+00 8.797853759341066393e+00 7.681400354354548377e+00 7.555267195534952407e+00 7.668271355750899687e+00 6.870136158328089770e+00 6.613979995039804827e+00 7.090476894922486117e+00 5.805076714119867809e+00 7.556711793745480854e+00 5.174104456107219363e+00 6.912819871414438211e+00 6.660806020381646597e+00 7.108196088179531635e+00 8.801326021605733629e+00 6.330219905806448111e+00 7.615018808930044791e+00 5.837523881002907089e+00 7.753740819769955550e+00 7.074246751574841063e+00 5.757160767519036604e+00 7.222909382670950507e+00 6.110836675108226146e+00 7.357028210944576152e+00 8.736883198152245456e+00 7.409218390531798981e+00 6.075340044389281324e+00 6.497800361074159703e+00 4.928550661014922341e+00 6.614726360737321009e+00 6.055497553123644572e+00 8.431634864678400731e+00 6.159694945513338737e+00 6.789803320790042562e+00 9.234108221125421068e+00 5.933371904891997950e+00 7.650926776780955230e+00 6.499902146378813583e+00 6.223041859360699313e+00 5.280521099721771527e+00 6.939604581571926722e+00 6.961591940170615445e+00 7.743150009442253179e+00 8.132815034145558286e+00 6.288575102741000400e+00 6.237229610007619662e+00 6.749659699651770595e+00 6.184048990621082709e+00 5.682225061860554760e+00 8.370892673062499512e+00 5.921531043070616285e+00 7.403538552425841246e+00 7.979525450859976665e+00 6.034583350440916760e+00 7.909079275919614460e+00 7.649321211739743553e+00 5.534428764169147641e+00 7.108716886323675155e+00 7.597994638482220786e+00 5.951998225375747076e+00 6.893727112684604030e+00 6.584766071667605303e+00 5.840034399162808754e+00 8.918609264917328971e+00 6.594663694978176949e+00 6.814945445399311907e+00 6.015191096509374447e+00 9.419030433502479482e+00 6.250078036404002724e+00 7.596211981312578132e+00 6.853959004193687754e+00 8.532868050568151119e+00 8.423600520806525438e+00 6.169841433445578005e+00 7.182598777206690599e+00 5.813186243355374039e+00 5.615807171480199145e+00 4.884211996899228581e+00 8.805021806808161600e+00 6.059001864173105822e+00 7.106248749693286015e+00 5.390449287605256323e+00 6.996988072748956178e+00 6.496813312925926454e+00 7.060187333444593705e+00 7.845459212160878160e+00 7.246530715411759083e+00 6.772246594142392162e+00 6.817497769343687786e+00 7.025507236557252178e+00 7.387199434883734206e+00 7.752509478862269710e+00 6.500038034070975357e+00 8.288502900852346755e+00 6.721896533780049587e+00 7.004939571690044886e+00 5.631862946839767403e+00 7.648266668925158385e+00 7.636254793101786120e+00 5.907879329198293838e+00 6.961777604382976214e+00 6.676654476895205192e+00 6.845195273140951997e+00 7.435261932834609233e+00 5.063502236671419077e+00 7.162364216062964140e+00 7.394509588012721402e+00 7.827868959185480868e+00 5.499584057268192439e+00 6.484535597451740685e+00 8.124083178014076978e+00 7.036536494821989507e+00 5.895742659744782621e+00 7.445764528503155510e+00 7.835282413977940230e+00 7.354775981552664099e+00 7.846703726240968457e+00 5.059867833410709892e+00 6.320914313004164953e+00 7.358218515538691662e+00 6.129023584828622084e+00 6.007066455093871049e+00 9.057547221483115862e+00 5.400011285677283723e+00 4.103390928934268267e+00 6.595318765031994879e+00 7.931110376894372038e+00 4.479064762647298359e+00 8.299841756752165622e+00 5.560679636847117635e+00 6.747837315302136041e+00 6.443588473717640319e+00 7.922970107301436471e+00 6.958480067250626178e+00 6.965089190455302059e+00 7.184361609267124749e+00 9.038886369028707790e+00 8.471953109741590993e+00 6.212273096793284211e+00 6.473705030408280159e+00 6.594245656751215101e+00 7.718193557648493019e+00 7.579748360643028704e+00 5.311553529483140856e+00 5.394851297616413355e+00 6.268966078249250451e+00 6.097082130734395200e+00 6.075342370673319614e+00 7.052246620334917893e+00 6.454614395558034623e+00 8.100618585302925112e+00 7.041934990450372744e+00 7.036733954138163050e+00 6.776786684974856811e+00 8.780997214592238365e+00 7.526919038056135491e+00 6.015590007206918166e+00 7.396525240000173973e+00 7.292606352249682011e+00 7.438065685999506904e+00 8.187144064818745903e+00 4.963646925384983533e+00 8.278581477394471477e+00 7.804992369401607455e+00 7.621819401028140817e+00 7.368372961456431725e+00 7.809053304613002844e+00 4.896467475276465642e+00 8.960694816716035405e+00 7.480843498849441886e+00 7.519251856387231925e+00 8.047887316731330287e+00 8.330233951522908242e+00 5.312887488567051619e+00 7.026681787781776656e+00 5.487438010884879702e+00 5.223816374163727794e+00 6.292020751722573912e+00 7.234741544179314587e+00 5.622835826459316344e+00 6.745524582483099607e+00 6.340711349997689261e+00 5.063451296229241727e+00 5.341830406997274849e+00 6.328617949487511218e+00 6.542339214712677986e+00 6.061008347485640435e+00 5.768366886285906325e+00 6.025158896072191794e+00 5.942030659344779586e+00 3.972940185160644067e+00 5.612885415763612329e+00 6.001253445711995482e+00 6.280655779192614752e+00 3.575512923077196703e+00 3.610656844728014736e+00 2.683755893267753656e+00 5.394761144566074584e+00 5.061570508706315863e+00 4.690957114132449313e+00 7.288203480737432294e+00 5.428461270181339948e+00 4.958085757454609777e+00 6.355071758726104747e+00 3.862878348702556419e+00 4.786759896405593295e+00 5.474693679938526181e+00 5.991069474694565855e+00 5.262925041051659036e+00 5.914508256615100379e+00 4.707042629887595808e+00 4.733895085773783151e+00 5.154099715377179258e+00 5.666442751324418658e+00 4.913095412772256587e+00 4.114122645390311916e+00 4.748969216796484538e+00 2.444421333511552774e+00 4.655188096996983660e+00 6.456922575325828362e+00 6.145304154504872329e+00 5.376157514618070010e+00 4.183758950512494579e+00 5.469000223871502975e+00 4.441935115265176037e+00 4.673665298994453821e+00 5.108497176303925968e+00 6.058996345650471405e+00 4.199261008697778408e+00 5.780615176661714649e+00 4.931360736859230265e+00 6.671006357497461181e+00 4.918978082904568616e+00 4.791149082112439395e+00 4.480773857303717023e+00 5.002743268321726333e+00 5.322407763605450981e+00 5.110884328886194261e+00 6.037030555555075395e+00 5.714943058733791936e+00 6.086401096192130211e+00 3.981049897245838576e+00 4.917748010233318645e+00 6.445640742564110681e+00 4.307998446228761047e+00 5.817136776778642826e+00 6.072122315243145607e+00 3.566533201785336615e+00 3.332008876194445968e+00 4.961676742458736911e+00 4.908831801764846681e+00 4.825867994563889596e+00 5.038466297022651474e+00 5.807077062894557606e+00 4.932483266271368016e+00 3.252806748052333052e+00 4.978046457061727992e+00 5.306851133336771831e+00 5.259686599685960751e+00 5.828600786613387541e+00 4.573559341230774677e+00 6.109323723028253994e+00 4.195862858981294075e+00 5.050538430721215555e+00 5.069250835959349999e+00 4.710003511600253212e+00 5.030374585821951960e+00 4.314005164105251922e+00 3.997595861834906117e+00 4.471104379740532764e+00 4.890931210014846542e+00 6.496316786852405656e+00 3.826762572331046997e+00 6.334391513053330591e+00 4.853736077526104253e+00 4.129433211933767112e+00 5.148989354650213457e+00 4.926916014975099678e+00 4.851164891860680228e+00 4.852670010418095536e+00 7.991705050004558331e+00 4.438867526100993999e+00 6.366323212468795845e+00 5.154209371937976236e+00 6.222616973284998743e+00 5.009192089111143886e+00 4.981243872646688331e+00 3.851059865362918000e+00 2.373735849937346210e+00 4.756864621463422260e+00 3.507513384324401962e+00 4.217967398717327399e+00 4.922616200786416485e+00 4.888414921549344427e+00 3.822264389056946321e+00 4.232490378739913517e+00 3.795412685236397632e+00 4.922626988781845903e+00 4.790045008615664734e+00 4.590679671273798945e+00 2.702825437169056322e+00 2.496812319533199709e+00 4.577927405834508079e+00 3.462600294490769670e+00 5.011472265256504244e+00 3.992600112536225154e+00 4.890021262923486489e+00 4.363075461956524848e+00 1.881707554459109533e+00 5.317000336751334544e+00 4.137367378191134648e+00 4.961256020432643687e+00 3.727476184007139093e+00 3.512567287811950933e+00 4.488803370211047472e+00 4.513120706282530925e+00 4.702407558206215477e+00 3.414850337571570194e+00 4.922943813240983957e+00 5.284760357192188174e+00 4.677657556836510189e+00 4.182264125129809607e+00 3.634178964655731203e+00 5.463295116879913316e+00 1.495216925240135053e+00 3.421406937473213006e+00 3.726819060889874358e+00 2.258766272840227352e+00 4.551056822015500991e+00 5.008225352461757929e+00 4.690572462028741008e+00 3.260178732152655190e+00 6.237512679930214965e+00 2.379005742269056700e+00 3.237069461245733137e+00 3.871320115438699805e+00 3.798066576973539554e+00 4.738276354362539244e+00 3.772980956683073650e+00 5.243639703556723042e+00 2.237732707276193445e+00 3.153452203717393321e+00 3.494265268056578666e+00 5.477308365649004251e+00 3.387611502006167452e+00 4.591449441319658042e+00 4.337430111108991682e+00 4.484684465541046272e+00 3.750721395274081438e+00 3.557750767256265600e+00 4.702799102640421225e+00 4.328518155110963050e+00 2.757336476165890726e+00 5.335763614116174836e+00 4.589128115244672124e+00 3.514740668841525473e+00 2.458363333449021582e+00 4.830120764190986016e+00 5.714008389418769873e+00 4.285448952911093734e+00 4.573971923835648212e+00 4.841093626677822392e+00 4.343346412622398844e+00 3.077404769781566962e+00 5.101357073389517716e+00 5.710273639314801919e+00 4.246916253109461081e+00 5.535475715250100848e+00 3.516083116397894948e+00 5.701933282345514442e+00 4.260975213554068830e+00 3.854266284395976072e+00 5.614383934421704581e+00 4.126103476174093565e+00 2.818628987352726156e+00 4.718636731670449613e+00 5.272274891855062151e+00 3.235295389235307795e+00 3.014366902008923432e+00 5.962240469887477801e+00 3.132609495116672527e+00 4.285886392517409327e+00 3.063248621570366037e+00 4.140743730822425306e+00 4.047591595564002276e+00 4.087787445060669711e+00 5.318065844009241872e+00 6.359711430081266492e+00 3.794427355392067547e+00 3.246120233066060567e+00 3.762181987748094869e+00 3.571216350169595266e+00 3.531939902459382274e+00 2.464147558281855499e+00 1.690531811578646071e+00 5.426780848906258115e+00 2.907775376456183114e+00 3.975905154767207961e+00 3.161140778624648373e+00 4.612280354409407757e+00 3.839506067632789232e+00 3.341974096425678997e+00 3.491998958571081335e+00 4.346765351017752188e+00 4.058554664935348555e+00 5.922616012818759046e+00 3.355509983489505466e+00 3.181242192937154378e+00 3.663038449714389078e+00 5.498278682942473239e+00 2.308568441739932364e+00 3.652522322140568711e+00 4.106399411908175701e+00 5.258947998099958276e+00 3.415657694651616616e+00 1.391472305537573506e+00 3.228479721531024360e+00 3.494639009483708758e+00 4.808757663203964583e+00 5.147911946966102548e+00 1.267348694063485048e+00 3.479576739718532874e+00 3.325521795234867461e+00 4.519872039997125057e+00 3.558832697495219133e+00 3.315153927109868892e+00 3.471448501898739103e+00 3.678860301250636233e+00 3.599026109439921406e+00 4.320351436335148065e+00 3.157916366399801333e+00 4.313399536345622565e+00 5.099643479211780850e+00 3.636437235859417250e+00 4.167904916182590291e+00 3.957155532737420600e+00 2.829091746707329325e+00 5.226330334729621718e+00 4.350556486362525455e+00 1.870225498341101300e+00 4.296549236303414787e+00 4.920792404452399182e+00 4.807549272286894215e+00 5.015110381052839905e+00 5.674288553407134117e+00 4.688915044703435342e+00 2.373809160668296059e+00 3.365979294424336743e+00 4.461802238322516878e+00 5.544327959235479497e+00 2.187484650192900393e+00 3.292925808342563876e+00 5.890308157008773193e+00 4.633600165598674714e+00 4.983963574676014474e+00 2.665665464309850297e+00 3.035703594005850547e+00 4.836205432646118574e+00 4.176869481875817414e+00 3.929089680632106507e+00 5.036328269527398760e+00 3.421531832557842101e+00 2.627790603908740419e+00 3.183716093626343113e+00 2.860826214929681477e+00 3.426119973939498298e+00 4.986319173135536076e+00 4.384678627871674728e+00 1.870695906815149190e+00 2.415398310125662640e+00 3.042272689338767933e+00 3.011395241405927070e+00 3.890404585154110695e+00 2.500076291484052859e+00 3.916760561750920466e+00 3.913733923297612272e+00 4.309252200289278356e+00 3.906897601709598877e+00 4.648441202299683717e+00 2.214645364232463276e+00 3.891628995659643042e+00 2.046742673644228461e+00 4.097333425732744061e+00 2.844600715780492450e+00 2.290437337142701146e+00 2.493616378006594747e+00 3.912955705189689937e+00 3.324821230054307186e+00 2.931203173992848576e+00 4.777507748260783949e+00 4.044401114510072226e+00 5.073317775973668731e+00 5.483058049487702590e+00 4.752854532036198343e+00 6.546203728942510125e+00 3.594318275392771156e+00 3.901482913250126749e+00 4.324299805916157702e+00 4.306006511316676999e+00 4.583708609646959253e+00 3.521206050712663238e+00 4.412756953965073059e+00 4.428471200006526054e+00 5.688283293113593153e+00 4.020301454684073406e+00 2.089366851390412894e+00 4.085653588242485590e+00 4.334257631662815413e+00 5.544275246962381054e+00 4.279678390022620071e+00 4.043195249552296033e+00 2.295215538709671321e+00 3.313432010243249959e+00 4.475256128201130501e+00 4.696594955852329889e+00 3.245645538989950118e+00 4.463428831473273739e+00 6.232653793841895329e+00 2.485661598799134619e+00 3.040436689461131436e+00 3.925359661150896962e+00 3.219072297445896957e+00 5.846844225571000031e+00 3.064936356507899085e+00 4.245933518802633699e+00 6.427990494985922787e+00 4.461078720670716535e+00 5.904134299586893064e+00 3.552676432110463356e+00 4.539027566882638531e+00 2.654465764570233421e+00 1.708206409878572751e+00 4.262658410535686393e+00 2.907527229989812501e+00 2.374202537841085814e+00 3.551818969716843188e+00 4.603608410169946374e+00 2.989708312601629281e+00 3.466315246281043372e+00 3.860838562719779876e+00 3.827784077106284766e+00 3.585395682030291464e+00 3.147982010947122600e+00 3.187756334043029938e+00 5.269663577076072691e+00 4.102342334152329073e+00 4.105544872272100854e+00 4.482896618387660403e+00 4.987430231435880046e+00 3.318639644326697002e+00 5.437998876540192761e+00 5.029806535936310219e+00 4.437593573267285763e+00 3.493769757120348984e+00 5.668176770380352281e+00 5.696775345522735456e+00 4.416020434534010164e+00 4.753575736442438249e+00 4.995043312533456792e+00 2.967798794733841117e+00 2.606191774126948690e+00 4.206097013188752065e+00 2.962688452742862744e+00 2.669861453489406955e+00 5.737107076208105561e+00 2.753111108334945989e+00 3.640475595318703572e+00 3.201419380073996734e+00 2.267118747040123505e+00 3.579091814239207192e+00 3.168111414152152694e+00 4.841907252620480051e+00 4.974749890628390681e+00 4.434736963697010204e+00 4.129008730771017710e+00 3.658103972881119326e+00 3.350290416303397745e+00 2.749761600062211375e+00 4.929995370471761618e+00 3.568668710392622678e+00 4.017170844422350839e+00 3.324089205035910766e+00 2.663785623392439295e+00 3.641315882974974105e+00 2.008387101062522717e+00 4.585536819400868325e+00 6.068554814612441284e+00 3.288579672908698903e+00 2.807590641591756864e+00 3.219500155418975496e+00 3.824188406821163788e+00 4.780704315512585900e+00 4.649670679770120607e+00 3.063502183782758959e+00 4.207267752116632842e+00 4.421676108777255365e+00 3.647392632048018335e+00 5.063482321617620130e+00 4.334551443862708631e+00 5.615910162821842633e+00 1.388471614940272270e+00 5.587302561236564991e+00 4.010113588382486327e+00 3.685852082581754008e+00 4.147122931227527509e+00 3.227963971820863698e+00 5.006393403097717965e+00 4.298946115388920575e+00 4.359597236142909615e+00 5.950076952648634787e+00 2.729826212828396326e+00 2.636734464846735460e+00 3.208718158082568106e+00 3.571662280556572533e+00 4.249114233435056676e+00 5.228013862465640926e+00 4.992504277870335905e+00 5.331909969046979114e+00 3.714385708189009261e+00 3.885911771161715045e+00 4.427239238751144335e+00 4.454688652458615117e+00 4.061139891786160305e+00 4.162732451382727739e+00 4.175304287441823803e+00 1.569540879346080775e+00 2.801119394908978766e+00 4.265903878206068534e+00 4.964875462477785995e+00 2.198415497340498348e+00 6.179795116677607503e+00 4.061419200455841150e+00 3.067746023236632258e+00 7.956280578687110472e-01 4.191016208475380367e+00 5.163528953459952220e+00 3.885371116998111773e+00 2.203468317699130097e+00 3.265539113229020796e+00 4.866470847902576224e+00 2.361445916827647373e+00 3.463033143135832326e+00 6.273461694584923976e+00 4.070577246690533002e+00 3.160898119331525091e+00 3.723988262388473913e+00 6.285746976000564423e+00 5.936395971246392733e+00 2.980898999018614326e+00 5.775476282453735344e+00 5.092407320218348410e+00 2.531229590240655636e+00 3.627592429730517321e+00 4.656185030459583984e+00 3.812903116302212680e+00 4.215222230550689453e+00 3.331970270856637661e+00 6.121507645968571332e+00 2.944235335665036146e+00 3.911234455513437513e+00 2.963385556322110315e+00 4.276885236034137172e+00 5.313596665932951879e+00 3.749963531965916808e+00 4.449667534933364976e+00 3.020336104825463774e+00 3.012706751497791657e+00 3.220124570196946756e+00 4.105067951262649117e+00 3.734028960203161329e+00 6.910008577600633473e+00 2.740404751720321386e+00 5.139966134249047691e+00 4.757334239511664009e+00 3.619361630628431747e+00 3.370920224684868849e+00 4.747193672286359245e+00 4.855080579693351162e+00 4.290730973987070485e+00 3.887133014158612454e+00 5.507249773083238154e+00 4.181814979201018190e+00 5.069152384193947647e+00 5.787471048409532415e+00 5.013838103291745618e+00 1.432612064469767299e+00 2.735639211116382530e+00 4.946361979799195119e+00 2.965051979022820472e+00 3.286309337995651170e+00 3.938560163980514783e+00 3.542839549560187873e+00 4.348767558478739303e+00 3.860584687199306586e+00 4.085475102950509196e+00 4.694280900191158956e+00 2.847279365832525944e+00 4.475082661384296223e+00 3.079991643574870430e+00 3.183013606573958487e+00 4.942732851038106112e+00 4.859766062793794639e+00 3.619223493878199083e+00 4.662210910517707418e+00 4.188348231877188965e+00 3.370964282572456394e+00 3.581492593137778790e+00 2.574429893642693923e+00 3.216531122247418217e+00 3.375809235163227839e+00 5.461510574302702814e+00 2.480609284497690581e+00 6.597812897020022049e+00 5.197979227350750797e+00 2.641729180325758541e+00 3.009565639251191360e+00 4.252014791878963251e+00 2.823768668866924791e+00 3.831808177115872294e+00 2.990449706611487013e+00 2.350462271830125349e+00 4.197832415181439458e+00 6.090733921131140427e+00 4.518057829178160567e+00 1.848484777341775187e+00 4.495631149764033552e+00 5.264547028189479505e+00 4.844846290073188122e+00 4.140838065972149984e+00 4.442411115694580026e+00 2.378710908133733870e+00 3.628669343012991710e+00 3.070569800539563410e+00 5.833170586190722595e+00 2.816993093293073347e+00 4.023197168255606471e+00 5.087190581034635173e+00 5.050888443449021104e+00 2.844477853975105663e+00 2.855403269469301897e+00 3.670683886702346133e+00 4.925618607403259297e+00 5.305092033625995462e+00 1.861917008916333049e+00 3.547714204183454179e+00 4.744576401370435015e+00 3.046544144600324522e+00 3.701758900071407954e+00 3.066327786422488266e+00 2.207129471461793280e+00 1.524642689355202974e+00 4.523247499114058101e+00 4.929064558399550044e+00 4.146989934742292050e+00 3.282352969386478581e+00 4.014999415810893701e+00 4.646741028794827422e+00 2.806010320029956429e+00 4.430284648266726855e+00 5.231557195786240122e+00 1.519143943573858957e+00 4.357457918145157372e+00 3.555197061416177196e+00 3.064516815350294632e+00 4.278259768176634559e+00 4.168745687523890631e+00 5.605238082644262043e+00 4.882295351588856747e+00 5.314055050916225653e+00 4.205537760848343964e+00 4.493247196770046692e+00 3.494003612346543441e+00 3.546404372712979480e+00 3.507338573875957710e+00 4.342761606730736190e+00 3.360901806108633760e+00 4.156227042542378847e+00 4.600018280304460916e+00 5.839174109604829965e+00 4.304488538848003643e+00 4.062670569860912906e+00 4.641211084528245046e+00 4.470681105087345841e+00 6.588792285753878097e+00 3.933082050709237443e+00 5.148508375638288115e+00 3.624555702275482627e+00 2.455075280791278569e+00 4.887224265824070990e+00 3.933457892536044831e+00 2.965807419652338961e+00 4.306368276310791110e+00 3.290546843104163788e+00 4.920884252192419872e+00 4.976947897512824959e+00 2.919007695826845605e+00 3.259844553015528668e+00 1.877538505193946161e+00 4.746011053359126208e+00 5.605326558908989121e+00 3.283976598408703484e+00 3.186316249731298900e+00 4.398876472528659320e+00 4.482215933637791139e+00 4.484878520704379312e+00 3.917750416732943552e+00 3.475172329484389255e+00 3.427168777886252293e+00 3.974540465954508939e+00 3.359646571725074526e+00 4.568955527122381177e+00 4.095313942854746259e+00 1.800963492719015901e+00 3.362799906322365029e+00 4.085873002530030718e+00 3.734974607298831017e+00 4.818121977709535209e+00 1.908613657857251011e+00 4.559959126004722307e+00 1.607987735211297897e+00 4.852892208412402653e+00 3.435504770046127643e+00 6.088784640288436023e+00 3.781113906601901942e+00 3.430516586425707448e+00 4.134183806856672305e+00 3.573829511555255856e+00 3.370067408623991234e+00 3.878163088248984813e+00 3.115943359490330522e+00 4.649774452502244415e+00 3.953003505443885679e+00 3.049909748076879090e+00 3.222653979981148442e+00 3.095686444814434779e+00 2.822726231770728234e+00 4.317633020646722386e+00 1.478720609377922823e+00 3.984002622551638950e+00 4.856761098424112078e+00 4.169977845602925726e+00 2.532074569213943249e+00 3.535385051202228013e+00 2.928328982538702885e+00 7.881431300554133657e-01 5.623119013351125517e+00 5.291493738688342496e+00 5.883547663730864130e+00 4.402870668951656796e+00 4.455484611160763997e+00 3.225790983744556861e+00 3.179581615249345017e+00 3.956435222800485541e+00 3.506796596320854942e+00 4.281150397931094531e+00 5.216143269534415872e+00 4.247092815106006114e+00 3.267733714483877616e+00 3.395031747604482231e+00 2.253280580037223313e+00 4.330707475303073650e+00 3.975784992882178681e+00 3.995796627931959222e+00 3.605088573637168281e+00 5.216291740363826257e+00 2.478720221900139631e+00 7.736985606391699299e+00 3.777420084215841189e+00 4.543086344278978395e+00 4.424185467053699305e+00 3.626665425575225754e+00 5.041822029727371479e+00 3.500492879936524915e+00 4.920528980018684884e+00 3.771044639598569503e+00 4.907049136605972528e+00 5.531470505796054482e+00 3.498207042745639761e+00 4.283005922624908202e+00 3.465973378778810954e+00 3.768705464139922690e+00 3.144359669049235695e+00 1.845375505396364524e+00 3.815762667150213172e+00 3.911352186962044009e+00 2.189584997546619061e+00 3.654564371848882054e+00 1.905397669626758272e+00 2.612213164320603909e+00 3.168608672079413768e+00 2.976330398484110518e+00 2.609159163236579371e+00 3.013460055875702093e+00 3.540768718053831421e+00 2.810399707825672611e+00 4.457602106412049459e+00 3.323227549428143579e+00 2.665307727474483634e+00 4.754498045103977333e+00 3.802379151753197295e+00 3.857823995555523577e+00 1.194007714107568008e+00 1.468005054837605350e+00 4.414047086180072910e+00 2.892256670387667761e+00 3.136747519633317438e+00 2.567719228817145982e+00 3.705425590177272355e+00 3.615080165445709426e+00 3.597279937414066708e+00 4.774645020495529302e+00 1.985887467099596293e+00 3.425696233607030905e+00 1.945623828294931190e+00 3.503702331701539219e+00 3.964853911084000870e+00 2.962499152671513425e+00 4.615951219401706496e+00 3.070004504453152094e+00 3.771133802588689132e+00 2.959258157337095962e+00 2.551478540630125913e+00 7.709729119772946726e-01 2.657066820756226910e+00 4.119846983532535312e+00 3.304815861747589789e+00 1.222914898316004306e+00 1.306994051000133217e+00 2.384588283771496897e+00 1.108494006594169301e+00 2.210751866351821970e+00 2.630187564391245569e+00 3.033004946301548710e+00 5.082946674236531237e+00 2.412317823598284949e+00 2.601028207142029203e+00 4.282025270195934041e+00 1.651626860492950710e+00 2.972019278408666310e+00 2.775160486657819892e+00 4.389766806183793335e+00 1.977703156452250033e+00 3.147104493427184124e+00 2.355022134895151886e+00 4.591157565177574007e+00 4.079700628483720060e+00 4.819063633982775485e+00 2.543116467192135577e+00 2.515419743815760167e+00 1.867976650597461763e+00 3.571042109664899655e+00 2.253954658929407273e+00 3.941167285978347756e+00 3.289489227267458737e+00 3.371380488635101980e+00 2.497693652237465312e+00 1.611818628236870499e+00 1.350358513165923036e+00 2.616152406586197632e+00 4.027116859059852061e+00 1.950272913220599147e+00 5.020905918429042103e+00 1.192980085308795957e+00 3.555539579182898979e+00 3.650814545504423414e+00 1.000387675304097890e+00 2.129014044068055611e+00 3.103434044283271298e+00 1.687893873122690236e+00 2.556004674366018303e+00 1.437086378609868653e+00 1.735011207353112317e+00 2.788282522014801756e+00 3.359344659240156794e+00 2.350395093315415185e+00 1.021253030131855200e+00 4.714781644910669200e+00 2.847287614370578535e+00 1.958626303647910794e+00 6.163509039112825549e-01 3.774434931141600558e+00 8.922098069107671225e-01 1.747052826211245247e+00 3.020055322601033598e+00 2.096306657894636771e+00 3.116676534162956091e+00 3.395794333088578032e+00 3.999230428505273327e+00 2.137499142762386839e+00 4.986098701308149472e+00 2.961537901437508058e+00 3.481496269829691848e+00 2.889381874676651751e+00 3.933101154405322486e+00 4.322818996919989942e+00 3.475123989779078215e+00 4.111742631404641024e+00 3.534098891987099478e+00 1.865759646039514941e+00 1.916217224511450601e+00 3.457913718482231502e+00 2.874689568167726472e-01 4.387827970456050330e+00 2.522497749008262513e+00 2.108038273147593511e+00 3.693318597122950742e+00 3.076993781248362314e+00 2.535103054721908222e+00 1.608825829483538028e+00 4.661150896611032657e+00 3.245985372807786096e+00 3.266400144865233557e+00 2.823139866850435276e+00 3.724375750507140204e+00 3.302856142869120326e+00 4.077122327879335373e+00 2.850340311812193939e+00 3.577079528027041988e+00 5.278728638483284996e+00 3.157084134152106092e+00 3.012224205899217466e+00 2.394305683867510748e+00 2.817129107793893361e+00 3.682472531007278782e+00 3.411902028364515616e+00 3.561109679736051081e+00 2.381380919669305651e+00 3.498403250067594783e+00 2.467825685524626778e+00 2.194289823771334635e+00 4.791799493289104817e+00 5.109747113934064444e+00 4.279957360775443753e+00 2.885999048939945855e+00 3.846367555875385147e+00 2.511264571915201582e+00 2.065769034266005555e+00 4.054294651427543528e+00 4.160958334451285268e+00 2.434484444731099817e+00 3.110440897544949124e+00 2.536114173171302166e+00 2.855930001829357856e+00 4.849149316887651828e+00 3.502515115564471593e+00 1.125887856903125872e+00 3.238943513639419347e+00 1.865750474739601650e+00 3.799784539118658877e+00 3.328753966391607477e+00 4.274650024458059860e+00 3.187357196832743433e+00 4.766294297706219929e+00 4.494641404544457153e+00 2.325180338746059228e+00 4.259213682836215931e+00 2.349295091325695140e+00 1.105365945099920699e+00 3.420232782481532841e+00 2.953958621302766652e+00 2.864951995128904638e+00 4.142819996908425395e+00 4.251166357070436774e+00 4.342207045146563971e+00 2.915346049761578406e+00 3.505251291248907553e+00 3.195446979750733441e+00 3.436140780379797643e+00 2.967332724902450369e+00 2.298556960615976141e+00 5.044594330641590574e+00 2.606346102797342912e+00 2.859911162528436801e+00 5.600808379911941692e+00 2.561692954867045735e+00 1.506354442994857656e+00 1.351668698725357665e+00 2.263200686949160101e+00 3.580128067554480875e+00 1.867106153562672288e+00 2.527325560140064820e+00 1.542695564154264343e+00 3.077051754561483943e+00 1.994569228673272132e+00 3.595745210126496172e+00 3.986021718458313323e+00 4.341507366112602462e+00 9.348538674855175756e-01 1.970613039351286622e+00 5.454911210381747644e-01 2.845705684142674219e+00 3.162712125082933312e+00 5.066545650355568142e+00 1.223929833138433176e+00 2.166014936423124482e+00 2.876754285179786041e+00 2.618824082254505914e+00 3.919016722773791539e+00 1.548419228549924753e+00 3.480107565350434751e+00 2.594193676233136792e+00 2.815597404370322909e+00 9.397341840916253464e-01 3.692652229198536862e+00 3.379136178127418066e+00 3.489585712563211928e+00 1.701227456382060410e+00 1.898746685772216392e+00 4.565326520355891482e+00 2.311927279173207062e+00 2.889536806456819651e+00 4.353187447283911382e+00 2.534340380130214676e+00 3.615281982503762315e+00 3.101224719507089223e+00 2.201447725235881947e+00 2.641789426560952059e+00 3.132822909786110888e+00 3.008956559708103384e+00 2.076528347144582121e+00 4.233670536499050563e+00 4.167512960572557823e+00 3.506097811352414162e+00 3.441800014035258926e+00 3.539753679529008323e+00 1.576151344815974520e+00 2.181012767588646817e+00 4.015924238802417889e+00 2.210984877102437185e+00 4.215629957675331774e+00 1.760221735049427139e+00 3.391473206030003240e+00 2.890175433917753889e+00 3.511060768780094765e+00 1.825442478107105693e+00 4.892770478080045393e+00 2.336010943166424880e+00 2.192102588832169907e+00 4.111370123761708406e+00 2.445345104859319552e+00 3.332085049989237380e+00 2.352814894770748122e+00 1.380443089278293067e+00 2.980287757591088216e+00 1.440907805694187305e+00 4.585068946641268628e-01 3.240533323403350430e+00 3.116870123527429204e+00 3.173610023579639616e+00 2.887484697087511876e+00 2.067441579893626091e+00 2.405192275953419223e+00 3.109900184774254228e+00 2.860668088733706149e+00 4.206538760584500380e+00 2.639654365196196117e+00 1.851024525652837704e+00 4.352552192466196068e+00 2.078146627150225800e+00 4.202983587218139583e+00 1.778448674867804780e+00 2.842557958703193055e+00 3.804039358461311693e+00 2.824662327567895925e+00 1.421094881721394199e+00 3.603562273478356559e+00 2.620922014347424778e+00 3.503705549898091576e+00 2.015865680826568251e+00 2.567014898020267388e+00 2.446850889243955329e+00 3.511172125725735338e+00 2.915539171928021034e+00 2.189079335018229155e+00 2.551007518598406243e+00 2.585703986874647420e+00 3.286503509077474128e+00 2.676445172484883006e+00 6.335152952492961731e-01 1.818852024724353589e+00 2.358893877780189108e+00 5.194036978406280092e+00 3.904689202183628360e+00 2.565285506388595760e+00 2.355006209979237042e+00 4.022344275062178731e+00 1.421224645024959043e+00 3.676529939343449183e+00 3.252613380020082268e+00 2.288852877016064546e+00 3.578984028494130332e+00 2.966871329619993336e+00 2.347972556631406693e+00 4.298361537662331422e+00 2.676192920144856657e+00 3.997725151619586192e+00 4.220094348550947672e+00 2.741209758539879804e+00 3.206136943406326267e+00 1.962629472840524247e+00 3.873741009106183242e+00 9.018410695955015877e-01 7.718818419197064351e-01 3.170610160708893233e+00 3.232985140808839919e+00 3.259774656899471879e+00 1.080911087320391317e+00 3.339846314663677429e+00 4.417830586169234408e+00 2.281472131251665481e+00 1.500549301155901016e+00 3.936446497195647876e+00 4.052328482890001027e+00 3.633864270630942972e+00 3.985023922517636041e+00 3.084169409648020999e+00 3.201377353848062768e+00 4.659723101381594290e+00 2.832070450798422900e+00 2.217395374345979775e+00 1.233373680608270462e+00 4.513765051076166657e+00 3.989934758622236899e+00 5.025537088132097097e+00 2.465700985481795726e+00 3.320446675626410382e+00 2.967546864715323807e+00 3.030962669215726990e+00 2.758636011938569332e+00 1.705634133387793350e+00 1.981407183508128611e+00 2.235198668647520925e+00 2.623550130631924659e+00 2.676608881487267499e+00 3.027162226975034454e+00 3.196943231558283305e+00 3.907259541916209056e+00 4.502162269866226474e+00 4.170142086535929771e+00 4.870669323379683391e+00 3.253452453147657408e+00 5.211307501111630991e+00 4.076062957561847888e+00 4.327775345254539552e+00 3.664197547995669879e+00 5.415276172169410707e+00 2.808548224347851008e+00 2.930993805426437948e+00 3.084431466329662808e+00 2.523898240644463886e+00 3.311908844648033146e+00 2.553251235931957908e+00 1.928285149557185996e+00 1.496007321525436140e+00 4.034604264338901736e+00 2.285547893074160175e+00 2.795270352077565690e+00 2.685658758325764062e+00 -1.939141193048358747e-01 3.636528507638316920e+00 2.723847166994430413e+00 2.490798476157930263e+00 2.807690216920990078e+00 7.537177716018744755e-01 2.302971244806698348e+00 2.789273276789277833e+00 3.410852991826139657e+00 2.572046562781746371e+00 2.045902280981547250e+00 1.763290815465452077e+00 1.709898430323857133e+00 2.466901865042035347e+00 2.928017770596798464e+00 2.689606249700543295e+00 3.128506697959424265e+00 3.728226578859599627e+00 1.500147945436175023e+00 2.727784044250952000e+00 2.822091819875603758e+00 4.037972819913500544e+00 2.932672371447013759e+00 3.193657175233341583e+00 3.943997276590792911e+00 4.031783928306751363e+00 3.782206518300470499e+00 2.239450694359330640e+00 3.072735558647421872e+00 2.302059301036098571e+00 2.378323546562095991e+00 2.643423553848494478e+00 3.205786673714331236e+00 1.151592463101198671e+00 2.956111133787068912e+00 3.449945251430009296e+00 1.632402140521265421e+00 3.014174956163395258e+00 1.532046394503399966e+00 4.266383223998674978e+00 3.104535189155438246e+00 5.696749423075057051e-01 2.603644634546423031e+00 3.142303214895567187e+00 4.157064435978993444e+00 2.086721962485572845e+00 2.571829050163090713e+00 2.825075597247161063e+00 2.618139947044250349e+00 2.974479868331691090e+00 2.823789787200992496e+00 3.288889999220335092e+00 2.939325530988342372e+00 2.506378202394331289e+00 2.337736757814994792e+00 3.298722982923752767e+00 4.240248439981947115e+00 4.128117677721127698e+00 3.157326684499220271e+00 4.559885124527641942e+00 4.138153399305746660e+00 3.593791161482653429e+00 2.218177730795819258e+00 3.553296557906793218e+00 2.448762781073504868e+00 2.540654352926526194e+00 2.339325857673351994e+00 1.623566551089316690e+00 3.633108890125693602e+00 3.872576370230616849e+00 1.949864338838230182e+00 3.174657821302289129e+00 3.826128279235657459e+00 2.877185118674637554e+00 3.472376153016191846e+00 2.942489866506227347e+00 1.401210265672382826e+00 1.026095264020073117e+00 3.728266310014434204e+00 1.802987051197602053e+00 3.004091731392764419e+00 2.358508258528561274e+00 3.028173078994433443e+00 3.182214045047912165e+00 2.786760906172928820e+00 1.771570224953851858e+00 1.333566068769495683e+00 2.752759668174340923e+00 2.342452825303882769e+00 4.378321536837728623e+00 7.298051167024010022e-01 4.027286760755230510e+00 3.264186617501973586e+00 2.330507946863444868e+00 2.816053908423754137e+00 2.745918622449135871e+00 1.828129336175084774e+00 4.272270357198361346e+00 1.345241777154146501e+00 3.310263788428009057e+00 3.961846791669340728e+00 3.752309143279202619e+00 2.943065337102236168e+00 5.654888128062776076e+00 2.377594136991900697e+00 2.489209744094876164e+00 3.906935817309273418e+00 3.575481515875486682e+00 3.887156106886551221e+00 3.150457537833597943e+00 2.947324814420292149e+00 2.480545012134697469e+00 2.187675378292159856e+00 3.742733536963043228e-01 4.025485264103232375e+00 2.699840751834976071e+00 2.260059485836925397e+00 3.489939723009563455e+00 9.579772437494084025e-01 3.731937958157047319e+00 4.462570419399931154e+00 2.602030711967322052e+00 3.755453204453436999e+00 2.373782620743849048e+00 1.128303767094092303e+00 2.521028317042720790e+00 3.641083193314226474e+00 3.837625947010354643e+00 2.089428792062520301e+00 2.569088392176225977e+00 2.027635984770784106e+00 1.497408321283164145e+00 2.235340876440200741e+00 1.758976953567725321e+00 4.631211618585890477e+00 3.045661096085733544e+00 1.966229919786370850e+00 2.708275484730411353e+00 3.726933491766281303e+00 4.262826507336580306e+00 4.124595325572482096e+00 5.588976626725090213e+00 4.860707980694860098e+00 3.055190188715814159e+00 3.047323422119500691e+00 2.028244031044535323e+00 1.533838462216879250e+00 2.803419652600328771e+00 4.497326240014629661e+00 2.172465175792817504e+00 2.154224865485811158e+00 3.461792522075813228e+00 1.064502109979698075e+00 8.603192797854464224e-01 3.738852595968100267e+00 3.030084349814796241e+00 3.222027145099132461e+00 2.059371493490789629e+00 1.135084013105888134e+00 2.717522562075160408e+00 1.621795410284341044e+00 3.439230818505756293e+00 4.170261578856520046e+00 2.221945032081114935e+00 3.807883682007196402e+00 2.711092211315752287e+00 3.793900987443103112e+00 3.140370591768768538e+00 1.632723627786290876e+00 2.555819249678775940e+00 4.026289365420158695e-01 3.098839345406319445e+00 1.506839483791038159e+00 4.042731179404504438e+00 3.364298603657120523e+00 3.398820351726748790e+00 3.236266261287320756e+00 3.736079449039166001e+00 2.122529725547699364e+00 1.402717216012688173e+00 2.342272599945003808e+00 3.266678673142910050e+00 2.072596098559488009e+00 2.851660346563535953e+00 2.918449044786593394e+00 5.669843168710123393e+00 3.584115293170775374e+00 2.528996358989021864e+00 3.607566705383610017e+00 2.974505296590960857e+00 3.175016018586684918e+00 4.631610925005619883e+00 3.236912879534964649e+00 5.398919738863642515e+00 4.296140742673164148e+00 2.659304637353045120e+00 2.998080642675823526e+00 3.148180621513534394e+00 3.219522359176236748e+00 2.046171883070956543e+00 2.592337231093861494e+00 2.093472364041060629e+00 3.477326604581072012e+00 1.312796759533430890e+00 3.359938571847576050e+00 1.844290546548455367e+00 2.613482348327008431e+00 4.797152063242313247e+00 1.680977003770943945e+00 7.759320971103859099e-01 3.690579383762748300e+00 2.990541510864839214e+00 1.293904943080610881e+00 3.138588069801510283e+00 2.760347799646037270e+00 3.855239741974354040e+00 3.539579501874458245e+00 1.626088049871574182e+00 4.222491383166078194e+00 2.663561033716701054e+00 3.062745840305431955e+00 2.573784187079194652e+00 1.523343463932532282e+00 4.138710082755923558e+00 3.784094255524716122e+00 2.497703305936281648e+00 2.031444844760632584e+00 2.247430462460793699e+00 1.814409836510761265e+00 3.903333256683856334e+00 3.571678626412201574e+00 2.648146874440428178e+00 2.404250887717762630e+00 2.182873528072975411e+00 2.212770532267937185e+00 1.496968223463648773e+00 4.437151558844123933e+00 4.198323539999583076e+00 3.207812702384811310e+00 2.839303639067995544e+00 3.870965665482922979e+00 3.883316091327600361e+00 2.089097327640233370e+00 2.365921507747650310e+00 5.933788970315187150e+00 2.407846819983283648e+00 3.241363205674403503e+00 2.152651031729212683e+00 4.603130209117756166e+00 3.719563170440792987e+00 4.812662163070093868e+00 1.840690836457289592e+00 3.452118190188163016e+00 5.088682087959630174e+00 4.605955083147717843e+00 4.183457275208048998e+00 2.979581202190867639e+00 2.120510541622955714e+00 4.855628490703329803e+00 6.070607017531997052e-01 2.698254710574310877e+00 3.180157232859718963e+00 4.405858078149135437e+00 2.040334967916507924e+00 4.199771133930865652e+00 3.091507881090533871e+00 3.013285788284236766e+00 1.683525193163107225e+00 3.219432519908752788e+00 3.937097908687577252e+00 4.614092737456245708e+00 2.730561042784331427e+00 2.462684314022964838e+00 4.206862836472660128e+00 3.409449983002162288e+00 2.973468710770307499e+00 2.372306700234650290e+00 2.634826649234084162e+00 2.761792860047877607e+00 4.254200914081698315e+00 2.879410834205652581e+00 1.681555836975992202e+00 1.463944532082384509e+00 2.763771126314590099e+00 5.365977056187264616e+00 3.398966426136812657e+00 1.700160064510463975e+00 1.120207638433928343e+00 3.903656724411224577e+00 3.155996642921671480e+00 3.526982958764479648e+00 4.493798722339416685e+00 -9.337654507433107431e-02 3.267784769722521965e+00 3.394285712847169734e+00 2.655722077109826884e+00 2.076832580019453811e+00 4.432057008666750342e+00 2.977100642033553513e+00 3.495318843937012865e+00 2.804441585954815075e+00 2.439639021811564223e+00 4.036388038486627750e+00 2.081581983169844108e+00 4.719798747693999097e+00 4.043402697202991725e+00 4.166762800257304278e+00 2.660428128524363167e+00 2.229406262226207858e+00 4.951674192775652905e+00 3.256117178886100749e+00 4.755763862960806776e+00 3.308524918986631036e+00 2.196600775119794235e+00 2.830227527110484420e+00 2.693898892199384498e+00 1.494896752322607547e+00 5.068575227099605840e+00 3.282422676704261466e+00 2.342215988710124375e+00 5.708551529254300760e+00 2.054625960208309010e+00 3.601578559265022239e+00 2.290366730905647685e+00 2.666486109882792110e+00 3.214560337910616461e+00 4.027241369619071421e+00 2.944902360477305692e+00 3.591349827127755745e+00 2.726393568267772238e+00 1.095558221071242899e+00 3.801577881219349031e+00 2.153496880039051042e+00 3.611561314365356434e+00 4.284581277856294612e+00 3.843784241791618594e+00 2.445615455799633242e+00 1.794432938772585251e+00 2.114410196687027899e+00 2.017005493932147342e+00 4.473810507522130386e+00 3.547554785838493263e+00 3.344254614267674786e+00 2.874420075536921804e+00 3.422902232931891220e+00 3.857045451014990967e+00 9.265756006025073210e-01 4.665254267798333743e+00 4.092852104278296821e+00 3.128095137867691555e+00 2.868277247879186476e+00 4.122672907184980140e+00 3.082238905985794641e+00 8.600520688370734135e-01 4.777992425132122634e+00 2.034164751539600857e+00 2.131253400241172269e+00 4.159375090488692805e+00 4.538323862936632480e+00 3.400450732926827868e+00 1.242987030556340855e+00 2.845223877259052347e+00 3.626736367651131054e+00 2.428127076654650551e+00 2.329364647077766914e+00 2.782542036424622722e+00 2.330306747793632560e+00 3.634109964583239982e+00 2.839080715394984633e+00 3.779344979559474904e+00 3.153494615628167352e+00 3.302810954591369974e+00 3.182565372438261431e+00 5.102900533618726087e+00 4.670980470482009927e+00 4.629800997729129008e+00 1.968962637230964541e+00 4.859055938842438138e+00 3.281018365787640612e+00 4.328341000313606024e+00 2.988852506417490673e+00 2.749263857092491659e+00 4.131528121181466950e+00 2.316295327656450631e+00 4.101533625771737412e+00 3.264291297511429768e+00 1.138759018393498579e+00 1.693047225717366322e+00 3.824244964208087350e+00 3.464489113077318994e+00 1.757640687643133637e+00 2.634503295419372559e+00 3.322267265640364453e+00 4.591717652195160149e+00 2.161995645298879776e+00 3.383034567180992269e+00 3.022664913857638247e+00 4.922192351724418380e+00 3.036693077632192761e+00 4.425731418091445768e+00 2.636732184737282214e+00 2.330240616080961669e+00 1.119217284031809756e+00 2.243645102422886062e+00 3.366797920420776524e+00 2.055290488751396083e+00 4.338882012237578856e+00 3.911661883644977245e+00 1.224952220140786086e+00 3.633902692517366528e+00 3.168353422840274547e+00 3.920838972216015073e+00 3.125907762809287505e+00 3.523927451397628641e+00 3.423301017137053037e+00 2.391226135067330727e+00 3.381133934918191031e+00 3.964764659199731422e+00 2.796690560857305385e+00 2.142872181199711790e+00 2.802471977061498976e+00 2.673234940247114722e+00 4.646817473686275513e+00 2.151926597241027750e+00 7.674246034406537742e-01 2.780117854651095843e+00 3.482936717518269276e+00 3.687868127981464905e+00 4.072202792669473936e+00 3.473014511525155168e+00 2.912739444032064196e+00 2.141496799819180730e+00 4.308312572240491356e+00 2.948260653006674392e+00 2.796969551896856032e+00 1.760796665292791552e+00 1.485105982957392046e+00 4.085849369551787902e+00 2.685747123916400803e+00 2.441028388626950818e+00 2.461101417830538374e+00 2.494206141410401756e+00 3.846697774736927755e+00 2.923419250894547794e+00 3.478491523444938505e+00 4.018436414634737552e+00 2.663249375901571181e+00 2.819810325073656365e+00 4.141389895369078644e+00 2.225474857527105499e+00 3.817883571344090399e+00 2.108533997438456264e+00 3.875653866969815731e+00 4.334935344087321951e+00 2.812161942862846598e+00 4.301163991182202828e+00 2.455652930991926386e+00 2.295854754371408735e+00 3.982327497076178613e+00 2.549642821008623272e+00 2.632906673517839913e+00 2.822164846121723691e+00 5.554449972715846950e-01 2.675502575149372397e+00 4.416776587458803860e+00 2.633105148371912563e+00 2.506323357780126049e+00 1.411750705433746367e+00 2.094929071442111379e+00 2.636585945819181376e+00 2.458099122241001133e+00 2.354102689058631626e+00 1.142980101850360031e+00 3.126233815537749816e+00 1.639141303828772767e+00 1.204446516671414447e+00 2.914511508778320437e+00 1.281440393369569941e+00 4.934115901629905210e-01 2.317113814286919204e+00 1.766867929408388882e+00 1.536846569694788056e-01 1.528253216912170420e-01 3.301482083478174401e-01 -4.165807455062568443e-01 2.190284367368667162e+00 4.551516466648865000e-01 2.055367458638697631e+00 9.443416148367960172e-01 1.563826076790496789e+00 9.012327871487713082e-01 9.806865459990879996e-01 2.113154727764452900e+00 8.245083840614771953e-01 1.654780221054449107e+00 6.583785876309193874e-01 2.277670192143768091e+00 2.446666691687612083e+00 1.373680193232323488e+00 1.112140931489320916e+00 1.613398402118008668e-01 1.319758944555025071e+00 6.476801590075136339e-01 1.299707849621842159e+00 -1.734203083317576721e-01 5.509337440801778119e-01 1.187923102550308530e+00 1.655517044130879301e+00 1.572560798720104902e+00 -5.341674010432896358e-01 1.664401597012913570e+00 2.869674842127807768e+00 2.511797754120435044e+00 2.595798280681688386e+00 7.869264945999909777e-02 1.621947961316542175e+00 -7.025964512546947205e-01 2.497368347720418491e+00 2.546258973085101740e+00 4.010570694305339856e-01 8.570916049472592224e-01 1.965882182028120484e+00 -1.399012892249653639e-01 -9.611389345033267695e-01 3.771829644043723229e-01 4.680877729814005850e-01 3.197377763917391924e+00 1.009968511970847693e+00 1.822857725791640515e+00 1.432163905284942640e+00 1.508993192331280264e+00 2.170527298113712478e-01 1.116731172341298484e+00 -1.378505390377221529e+00 9.332938743251416591e-01 2.998157338396612914e+00 8.405049840821917639e-01 9.698915245909085492e-01 1.725166869054210794e+00 -1.026481962491831768e+00 1.415588493677240933e+00 2.888706259905530760e-01 8.855435348304266929e-01 1.390963153353082404e+00 1.848882898932307617e+00 1.580983508135949567e+00 6.519793738998151955e-01 2.111275962275680929e+00 1.849019632310132000e+00 1.983567032087148796e+00 2.539151195995400290e+00 -1.417811243932567411e-01 1.406146486736777002e+00 1.239648559213392398e-02 2.623491559493115854e+00 1.013556930193933781e+00 1.196981455627478930e+00 1.691720440190696229e+00 1.329510116934199404e+00 2.297985912005436754e-02 1.069279801434364963e+00 1.734111596869598371e+00 2.241715529892451819e+00 1.050170994820427639e+00 1.085485329103272667e+00 1.024320593694329595e+00 1.552554600641490312e+00 1.324204605114829958e+00 1.446430794215340709e+00 -7.515790343088381009e-01 3.741091618557114806e+00 2.352720274061836925e+00 -2.134543934268747223e-01 4.070450015068338701e-02 7.362170334381777925e-01 7.119542429968752639e-01 3.669014475214121829e-01 2.200381148785576446e+00 1.218690748719615913e+00 -2.548591543408925686e-01 2.037076620846283159e+00 -4.224396320397687532e-01 2.457743158226183056e+00 1.661355180143557764e+00 9.029606702112838446e-02 1.980147131226571711e-01 1.691577461202138366e+00 2.166905065415844156e+00 5.542894900016751003e-02 1.872630612858355859e+00 3.999149236310028943e-01 3.770293202006342881e-01 1.823673695093768476e-01 -2.890162823566543304e-01 5.421371239555048405e-01 8.074354500413525315e-01 6.370823002240726396e-01 2.057582090180983148e+00 2.138664645083810378e-01 3.455954461042837433e+00 1.217325335176778545e+00 3.772358585384962826e-01 7.991471765323513443e-01 1.268846842967074728e+00 5.089960852312136463e-01 5.938405342122312636e-01 -8.279022475820707605e-02 9.666596216297669297e-01 -6.637559755088968672e-01 2.761844347431873015e+00 1.419661915475047609e+00 2.578831348214772223e+00 -1.968212953007079324e+00 1.685618499740235920e+00 2.466658834198335093e+00 2.157422242999445849e+00 1.333891012461347669e+00 1.658258452142414185e+00 7.778538849114924325e-01 1.282466810802488144e+00 9.194015961823512884e-01 5.345584549761431825e-01 2.714779824527098206e+00 2.886111061367869102e+00 6.498787534699614898e-01 4.035748286413097241e-01 2.316627128845873074e+00 -1.053584753864202472e+00 8.173706873862581768e-01 5.067901120233164747e-01 1.429571580474289672e+00 2.088195328074792467e+00 1.603424945965541859e+00 -2.539014065083903815e-01 9.540605241923096891e-01 2.207275850905019876e+00 1.102726368908833576e+00 1.485411266274090147e+00 8.851724909031134514e-01 1.857564526990931331e+00 1.930099872237739378e+00 1.741510439080325101e+00 5.758056158845674677e-01 -4.076690954274108103e-01 2.997181541502028868e+00 8.773258037404740861e-01 2.332322382672491923e+00 8.722255021076531500e-01 1.857690926549926846e+00 -3.612972851787690232e-01 1.550715771338092575e+00 -1.600764734930325561e-01 1.278404893370955309e+00 1.415660468400181227e+00 2.416460412359574317e+00 -3.057848483490064884e-01 1.854681176309704194e+00 2.061134116691552887e+00 1.274364505165308081e+00 9.115667198540351457e-01 8.870488483742599017e-01 2.613806731046780740e+00 9.151037115590064941e-01 4.440638156204678721e-01 8.310137249625761946e-01 2.072535928322940535e+00 3.252272360471845092e-01 1.972983796520438649e+00 -1.052344051147429127e+00 7.161065285270123981e-01 -7.690201373476451829e-01 1.575028341022708389e+00 1.855565412429369454e+00 2.721237197219483317e+00 3.636307833654386812e+00 2.311260102298155150e+00 1.921604085939875861e-01 1.012987086911349310e+00 2.088350330166811375e+00 1.773157822044904575e-01 1.199008081529371994e+00 1.695287535701016868e+00 1.197994015303008197e+00 2.329458213136202271e+00 -1.598374374267891307e-02 8.262365312501038228e-02 -2.356905851719233169e-01 5.978992913472633841e-01 1.353685451416218877e+00 9.920032040748514301e-01 8.796836076090696066e-01 1.933505544886383376e+00 1.526077946270066654e+00 4.553756335546598755e-01 1.197756846559144162e+00 -2.028630872303352373e+00 1.512917862228551291e+00 1.241728556373173920e+00 1.673609752283571117e+00 1.611271551771656707e+00 2.587952525004834303e+00 1.005756503366570964e+00 2.907274305095327444e-02 2.051040858888082408e+00 1.476974743613213681e+00 1.915340590600733028e+00 -9.716637566182988461e-01 1.245040361933319906e+00 7.504568592041825914e-01 1.054941930436246400e+00 -8.370983954611468381e-01 1.834430732735405023e+00 1.025527675467694300e+00 1.887133437479304288e+00 1.783657259289466834e+00 2.173399617000780548e+00 1.552943419687561555e+00 1.156415819766518860e+00 -2.251139235119075377e-01 1.445566884755215664e+00 -1.053473479984340377e+00 -6.246200842468663250e-02 1.586388366701109609e+00 -8.707723235379023485e-01 2.622767318732306396e+00 2.060776598250316116e+00 1.898505422108190288e+00 3.192765733995217570e+00 4.099827339635055412e-01 1.591674916272930673e+00 2.375929044943623669e+00 1.883056100705626346e+00 1.930487396966088509e+00 5.661917769788881172e-01 1.368361320104702461e+00 1.009272838632276015e+00 7.584467990469742071e-01 7.315456911830355013e-02 -9.539405829351280119e-02 5.614358577513385296e-01 8.920175615833959570e-01 1.937894399708265603e+00 7.053078936883983019e-01 1.937506897288833185e-01 8.814443209921856148e-01 1.405890415541582339e+00 4.065525992266312838e-01 -1.482793292447177613e-01 1.271575052571776387e+00 -8.520519109181572404e-01 2.532673963653819804e+00 1.579783363366069171e+00 1.170945585053180471e+00 2.091148863308330164e+00 1.101542638425577980e+00 1.891870329506367243e+00 -1.344319366783389702e-01 2.178672164272431377e+00 1.069931583059603231e+00 9.928662475160628942e-01 -2.644461928642651838e-01 1.083478422768850535e+00 2.341200330768098414e+00 3.010324063504830061e+00 1.657673204462457806e+00 1.725400837466319448e+00 2.196105339583143135e+00 1.685331772687658436e+00 1.208463138534891401e+00 2.768623261777797495e+00 -5.261634228710488914e-01 2.907758205277860331e+00 7.055159996937175881e-01 1.470660791585129745e+00 1.974817741352755673e-01 -3.289666850215267613e-01 2.075104161960135696e-01 1.185501688241736629e+00 7.549541802970557436e-01 7.004844833378147673e-01 1.566188706087575877e+00 5.913367718568238729e-01 2.988839133529478942e-01 2.205984580564614106e+00 9.399030099661777049e-01 1.888609066831208771e+00 6.998253095544919589e-01 1.058760902729122932e+00 2.882599569016150998e-01 6.046776807766988115e-01 1.659757891963846710e+00 4.131118469464738485e-01 2.926059892459836886e-01 -2.577255110265104232e-01 9.231743883408309870e-01 8.762109504277666439e-01 1.035657657993746872e+00 -1.450454582969848083e+00 1.566533025145106173e+00 1.850840241724323876e-01 8.305415451211028977e-02 3.991580751971367524e-01 4.923663313824943599e-01 1.027403262878327839e+00 -7.754961216553903081e-02 9.955470656713118205e-02 8.414685049645438397e-01 9.126257784254938610e-01 4.078464745136816116e-01 -9.776479233595714025e-01 5.306092994887520176e-01 5.056954298245953661e-01 -1.961770108866874862e+00 -4.990226114166411708e-01 -1.580377567363794866e-01 -1.623368335828319742e+00 1.078970846584513366e+00 -9.578430176727263934e-01 -1.407019259626305085e-01 1.127934885797319486e+00 -9.259329080687808133e-01 4.615263447154469012e-01 -1.015168433828960826e+00 4.967237719760225212e-01 -8.122713075450128661e-01 -3.071917373573371940e-02 1.630351823014025481e+00 -1.366115607391598097e-01 -3.841652614522664821e-01 -9.640972516349918253e-01 -1.269230601603427599e+00 1.334357975537958207e+00 -8.551145164137399779e-02 -7.201031222419598254e-01 -1.463399185052019824e+00 1.302538751035052345e+00 -8.747592730743064537e-01 3.400682465969375179e-01 -7.220315923097898603e-01 1.067097228337597681e+00 -1.052883443966123878e+00 7.338478719743041223e-01 2.172693559471583491e+00 5.060594530740328834e-01 -1.177639055794112766e+00 -6.605554924226303415e-01 1.315343903888515742e+00 2.929599366327590992e-01 2.071835974362452037e-01 2.342417129670012477e-01 -3.296640451369851066e-01 1.193975231756776667e+00 -2.573864435914228754e-01 -4.114139901350473416e-02 -5.153813384003810283e-01 -2.285459617913371488e+00 7.756888330188935754e-01 1.835932525928031689e+00 -1.003661687263212920e+00 -8.120837897548280893e-01 2.137163155091612865e-01 1.299991592338407831e-01 4.381688291752111608e-01 -1.588314974089775622e-01 -7.814300597321763853e-01 6.363399745420482423e-02 2.817445837498888106e-01 2.766542235271920447e-01 1.630163036836806079e+00 4.325246929415931252e-01 1.465125131367867040e-01 -1.274088971817607663e-01 -1.027887369594289169e-01 1.198338123385343623e+00 8.348350464769187518e-01 -1.831699837728144875e-01 9.391948243730965373e-01 -1.035232951122089906e+00 -1.186415143167425024e+00 7.199023060135718577e-01 3.036553997269428873e-01 1.000081001192041796e+00 -6.840592636918502167e-01 -9.671962904940545336e-01 -1.323887356607397647e+00 -8.855156338794191173e-01 5.103286735404318764e-01 -1.258208744113078481e+00 9.703774625226911921e-01 2.134054637686331468e-01 5.127617565506004116e-01 -4.423136681664883163e-01 -5.659573130694130205e-02 -9.841828515337743832e-01 -5.823214410091640536e-01 -9.373745088800471414e-01 6.067331574587257054e-02 7.625551653540352248e-01 9.921636507643705194e-01 -1.720427879166618101e+00 -8.215627698590795003e-01 -1.832612471176626456e-01 1.166787164182324421e+00 -8.012632121051530554e-01 -2.108065822325756233e+00 -1.127608356837829673e+00 -1.680838578859666033e+00 1.888758328380976570e+00 5.274528128188058496e-01 2.432223122112212726e-02 -1.471104391781977050e+00 2.529374944384274460e-01 -1.287069937309893053e+00 6.278275141314016983e-01 1.240376248296199552e-01 6.919203494270881674e-03 1.889689876832081894e-01 4.829952001188123067e-01 -7.745351749517865869e-01 1.071319002116257080e+00 -1.131882410821654500e-01 -4.816569908712836079e-01 7.017027909706412547e-01 -1.222014771867472316e+00 1.349378075292586854e-01 -3.328716306624425192e-01 -3.017715499268534551e-01 -8.070061031205648661e-01 -2.302475949718867820e+00 -7.154467373163919675e-01 1.974494396624451253e+00 1.336039567803253503e+00 1.678602618099183319e+00 8.827777919606321078e-01 -1.935882825977907062e-01 -5.300012505816279473e-01 1.832670089464815411e-01 2.248106712735431223e-01 1.200401400764479654e+00 9.534141363685669779e-01 3.959684378725775722e-01 8.544505460055044077e-01 2.172185619758630337e-01 -1.863587333815425406e+00 -9.186833943461867324e-01 2.441947082059547081e-01 -1.379839725114591076e+00 -9.123586380251078598e-01 -1.485250555471175460e+00 1.596184321099344938e+00 1.278985896264612565e+00 -1.461883399112719140e+00 -2.343497636841122139e-02 2.675313452138960990e-01 7.007233418455699470e-02 9.777749041384139472e-01 -9.561536630108544710e-01 -7.730214945535860416e-01 -7.230498388386840114e-01 -1.618001554315503077e+00 -3.700878779838469579e-01 -3.267362863810953089e-01 -2.764795158951481938e-02 -1.059675753701498691e+00 1.231039593663276088e+00 -4.313573079786551245e-01 -1.070418706380508622e+00 1.742308694975231997e+00 -8.008907641252244192e-01 2.353445648792632239e-01 -3.820011781409241580e-01 -5.893907895567326305e-01 -1.519950011857500227e+00 -4.244359173928036189e-01 -1.366685852055993911e+00 -2.196133790555572229e+00 4.613565009317912580e-01 1.087027602604013987e+00 -6.734218084371204061e-01 1.829633617588661165e+00 -4.139768004122403866e-01 -1.223896364596474218e+00 4.867803196552487610e-01 7.296319827667786528e-01 -1.033847853671529204e+00 6.345114951496709788e-01 -1.464525619581004134e+00 1.207610274569446279e-01 -1.778852193137443249e+00 1.834854202841044390e+00 -2.502084837601568079e-01 9.053117179950921356e-01 2.209548507240693960e-01 -3.206274452834009803e-01 1.345598231817938917e+00 6.987583471563129089e-01 1.507117953400120003e-01 -4.595580448086918901e-01 9.872609894481425286e-02 5.716552652840256599e-01 -5.828177687588000921e-01 -9.481783039246880485e-01 -1.563958179209165023e+00 2.543952460951036110e-01 5.941811763193125540e-01 7.996240057863894801e-01 1.589674038707885151e+00 -1.334115590755756919e+00 1.111116366040913794e+00 1.218042173726747029e-01 -8.396403956887231734e-01 -2.953581554548639909e-01 6.546902263095634167e-01 1.311334265516655773e+00 7.188123453937040885e-01 7.165261584820282748e-01 -1.385227681254715959e+00 -1.082879277758089565e+00 7.653298624415711959e-01 -1.605893200475423610e+00 9.790128293661582992e-01 4.135206310250835182e-01 -1.558012477401802820e-01 -1.051116398274460240e+00 1.863210537141477691e-02 -2.553292584784100372e-01 7.257664505119649778e-01 6.706769548596347441e-01 -9.795253501165996912e-01 1.540523059485719104e+00 2.669899233185018872e+00 -8.132801016103330394e-01 5.354740980285763730e-01 -1.679026182065723516e+00 -4.540143614909672998e-01 8.931643174952117459e-01 8.636441794802064420e-01 -8.221790526016703460e-01 2.888151302415566946e-01 -3.413389718406263373e-01 -6.749031224094609316e-01 9.327634397438898384e-02 1.086136800382865975e+00 -5.674642393357254289e-01 -1.194411655339897849e-01 1.577299122560395395e+00 1.440885875456607845e-01 5.637926029147687368e-01 1.266079500718404693e+00 1.462400351389112618e+00 -2.020423721932833663e-02 1.607920529986247127e+00 -1.269148629739590139e-01 -9.643536015326027444e-01 1.176565933780731488e+00 2.086163380493351482e+00 1.371997724560094944e+00 1.179804552961783770e+00 1.183506367035760176e+00 -2.246550031549106041e-01 -2.801264564426985682e-01 -5.494027185863228357e-01 7.341171121580700731e-01 -3.930631722753678559e-01 -4.602000855749914798e-01 8.358489910398244627e-01 3.281701260395970543e-01 -1.087827891383583490e+00 -1.204165476162415649e+00 1.793752952391628464e+00 1.852682649744615162e+00 2.169482033016083999e+00 -6.139225771670450138e-01 -7.590283514221041195e-01 1.759811118852334877e+00 3.057070559445282942e-01 1.309751841148048657e+00 1.067522253210728689e+00 1.395014064789430241e+00 -1.072460770601810109e+00 4.418255467566948869e-01 9.201157103978684360e-01 -1.498353641765915456e-01 7.501695499805787204e-01 1.241950740688461535e-01 1.017281676829765003e+00 1.214220554147566800e+00 1.111363942640859914e+00 1.321118322957991253e+00 1.976059598959330754e-01 2.376237792652598491e-01 -1.904771279504668291e+00 -1.899649261870618722e-01 -4.673131014624149482e-01 -1.283477806677766064e-01 -1.306450456342505562e-01 -1.960383281139826295e+00 1.369427281451190082e+00 1.123410569985518581e+00 -2.332397496374524481e-01 -3.313814471067265677e-01 8.691009555433608647e-01 -1.624889336307336674e+00 2.115134419157585211e-01 -6.366836698443525400e-01 -7.708200923327602760e-01 1.441119818790894958e-01 3.148905588703886371e-01 1.265259293855525602e+00 -6.339855030607457476e-01 1.050481494061998866e+00 -3.869353997387912636e-01 -6.331775811034764390e-01 -3.546012208151853029e-01 7.952640431441306834e-01 -7.732331521179179878e-01 -5.075994698548385031e-01 9.869680661864531634e-01 -1.448538504229888446e-01 -8.565025838090538635e-01 4.450441700938433803e-02 -3.761122733096743942e-01 4.151061564572277041e-01 1.119089555972477612e+00 -2.685856488688307842e+00 6.969981214017313409e-01 -8.917575592740196733e-01 8.215006446738185586e-01 -1.032480590464056380e+00 1.701672270410569343e+00 -9.133760666871741929e-01 3.050645297075831319e-01 -4.798986900453676707e-01 -1.191108054108031666e+00 1.342063233522548804e-01 -1.587986847359548426e+00 -2.691797631384687861e+00 -4.690720313278682330e-01 7.882325232370553936e-01 -1.962724226277746453e+00 -8.773681130524999539e-01 9.089930917551032330e-01 1.288717225005777678e+00 -2.206412526885122016e+00 -4.360809149385988515e-01 -6.382072656687125534e-01 -1.841519604540586164e+00 -1.350112313401651942e+00 9.156892915340136829e-02 -5.214135167274124294e-01 7.710617843723106823e-02 -2.079856896802944333e-01 -3.848538593792663054e-01 -7.140541372440420975e-01 -3.718219325114812124e-01 -9.400561887317424037e-02 2.685878497379177610e+00 -6.117179448407989995e-01 1.620691823959819589e+00 1.117561125220376983e+00 7.313306805521202795e-04 4.187747540554009884e-01 7.897737988379377461e-01 -2.836076290354759277e-01 -3.538146292952479288e-01 -2.184250416459836863e+00 2.892665950023188826e-01 4.713489786217730515e-01 -1.287862359604801943e-01 -2.880081588323397668e-01 1.277749967004276010e+00 -3.778375579963366149e-01 -1.867961656610409305e-01 -2.090257123971691389e+00 5.417562893359549603e-02 -8.627722046793379063e-01 6.565593805274436701e-01 6.448949504506967800e-01 -3.356837297453386659e-01 -2.412300683230176601e-01 -1.478976729638342702e-01 -2.197033287191236806e+00 3.806854202711951740e-01 1.447181957864622226e-01 7.742808354839114671e-01 5.725466426535159581e-01 6.154571502427420571e-01 1.777667335098156220e+00 6.006872856146372452e-01 1.239020823305927888e+00 1.088266670037734807e+00 -9.758107657080199518e-03 2.613495881207435367e+00 -1.236347299567515795e-01 2.107607251086642541e-01 -1.385252270747427739e+00 -1.182007656186040201e+00 -8.398608319428840785e-01 -2.481941743455568783e-01 -1.271206755272185962e+00 7.022598596670340809e-01 7.114313048364899750e-01 -8.582479832358509420e-01 1.589954609017595777e+00 -1.579835142828234673e+00 -8.660944390035397733e-01 -1.741234217602427803e+00 -2.613633431525129724e-01 -5.429178554544248358e-01 -6.046144529170243143e-01 -1.028950235636242327e+00 1.389298935372626498e-02 -7.254677803059611518e-01 -7.567050325418346324e-01 3.999343041993433934e-01 7.483165180672307626e-01 3.583760375019988120e-01 1.833053423479694688e+00 8.539558627934490387e-01 1.307000296906679626e+00 2.536977461849612009e-02 -1.129009277374962483e+00 -1.105076029893182071e-01 1.261327786497273618e+00 -1.056772178532070727e+00 -1.189352613759031341e+00 6.604260117164579835e-01 6.479474625590786463e-01 1.191492849138500176e+00 -7.575066332435913541e-01 1.379476057773510345e+00 6.576373019522654406e-01 1.074737306646262214e+00 -1.111447339954741431e-01 6.635972427584004851e-01 1.244255820215995678e+00 -1.037384900350581063e+00 2.730437124834853013e-01 -2.803047817853143719e-01 -1.467960511094858811e+00 6.410073826221236448e-01 6.768375609752184108e-01 3.450643087907184214e-01 3.459611546986549602e-01 8.289694859411204098e-01 -9.709147288130869358e-01 -1.414537084624678531e+00 -8.314294384292368889e-01 7.386629040748705632e-01 2.824235024127823568e-01 -1.007088026168810213e+00 -5.405424268805395505e-01 6.689102479503374887e-01 1.385053504951909931e+00 -3.795298108199208764e-01 -5.611859778338000870e-01 1.936061550575865819e+00 4.561774018476573433e-02 9.458741076610818199e-01 1.605442349427078419e+00 9.970861220004223480e-01 2.239315212545383293e-01 -6.683746746759264279e-02 6.560785761110019543e-01 -7.118157415450205860e-01 1.335122533526374555e+00 6.923542781474306684e-01 -1.969984367715929663e+00 -2.284207987319706451e-02 -7.707776315977589443e-02 -5.971283755699392792e-02 -1.450498298059140767e+00 -4.362771363083891019e-01 1.422019600451643329e-01 -2.978522881462367100e-01 -3.754974340725235615e-01 -2.823397122891267430e-01 -9.078439578205496074e-01 -4.940980348131440714e-01 5.003791105632424685e-01 2.276526819070531005e+00 -3.728712387692262320e-01 1.083674372369026084e+00 -6.335112339797646097e-01 1.229893687036492933e+00 -1.796745803482618919e+00 -2.783122562413271051e-01 6.895076361660675834e-01 -4.844520872342951701e-01 -1.063234777574959988e+00 8.697225259845094980e-01 -1.505834317442972525e-01 7.897824805080414512e-01 -7.465480766987272476e-01 4.010337961976606636e-01 1.544412749291629972e+00 -9.846973566002090728e-01 7.799937940139149983e-01 -3.774517658637320805e-01 -9.600135021300731930e-01 -1.546476115595438294e+00 -1.149852498284308799e+00 2.807916871216918353e-01 6.295290949649247070e-01 1.445293547217968877e+00 1.291098510356320991e-02 -2.226301775185489940e-01 5.214380475074300580e-01 -1.602554668339917887e+00 3.951151924490442502e-01 -1.095678601756810533e+00 -1.774597404311775983e-01 9.788885781217856463e-01 -5.980799201148077060e-01 -6.385407914922072159e-01 -1.497370537820811587e-01 -1.981929628990978465e+00 2.037317316523842015e-01 -6.970556661746676319e-01 -1.197218885338368732e+00 -1.826092382996070240e+00 2.176794707953054075e+00 -9.194706769456248985e-01 6.094968251092883760e-01 5.710493289392328808e-01 -6.081098849050597943e-01 3.117500212942437843e-01 2.272336306748975743e-01 9.789941356041687026e-01 -6.422992888340171014e-01 -1.446660138619605407e-01 -8.198936129282053953e-01 -8.291246955048379164e-01 4.810349791733520980e-02 -4.376697213789046415e-01 1.991325226374918156e+00 8.531055610910229792e-01 -6.480857470709356916e-01 -1.194772250278866021e+00 -1.365881503549335463e+00 -6.215766957570217910e-01 -8.386988029754016694e-01 -3.473775668659007665e-01 -5.442622676617228095e-01 1.085583286458852159e+00 5.283795227160433816e-01 3.854301790546598716e-01 -1.448281825805723289e+00 -2.921243938924231731e-01 1.314846722513417498e+00 -1.451481191643647917e-01 -1.457143958694549157e+00 -2.156996059399284960e+00 5.193047081786320573e-01 4.660685730898063150e-01 -1.632668479833959962e-01 -1.157203539447570817e+00 1.084806003303816713e+00 9.262187503782141063e-01 7.815727915933390335e-01 -1.796129541111196382e+00 5.379236049195554870e-01 -3.492818249727808189e-01 -7.374789576491999066e-01 2.542217027731497936e+00 -4.413193078813835296e-02 -1.294922877467082900e+00 -3.763632010667676275e-01 -1.009039121767022706e+00 -1.266453951376451226e+00 -1.805397504102523420e+00 1.059157848538134772e+00 -1.019714621887620964e+00 1.421006206740821343e-01 -1.875715363845780637e+00 -3.689000881546274369e-01 -5.692283334977360498e-01 -4.852404574288604056e-01 1.006328761079362311e+00 1.618187638809901019e+00 -1.107104462687888841e-01 -3.589801745239062924e-01 8.681272341839452178e-01 -1.084242340398815729e+00 -1.106995480236428353e+00 -1.237920945694504393e+00 6.555066024621636345e-01 8.755727078485077142e-01 -1.065667685642408546e+00 1.241238453194676961e+00 -7.272357943534482061e-01 -2.933910014618425488e-01 1.396000582947489299e+00 9.231449614489777300e-01 4.076420163831147581e-01 1.610833370695972322e+00 2.295310546691482489e-01 7.513164556246108017e-01 -5.694475470662830885e-01 1.136027729682452803e+00 -1.840666608131053872e+00 -4.601419498564473520e-01 -8.980884708578570352e-01 -1.502518990655757447e+00 6.081497110103698533e-01 6.956407263623141102e-01 1.186006941383253716e-01 -5.857364678879469627e-02 -1.123253242641262695e+00 7.905420621757796029e-01 -5.406315536644202835e-01 -9.294816179017387769e-01 1.540365227030234374e+00 4.743707649136220117e-01 7.356168714388832131e-01 -8.911000832398762173e-01 1.222616002891497189e+00 -7.105213759037841692e-01 2.245548869301140504e-01 -1.133537580077798451e-01 -1.069633273177085009e+00 -9.518669409622596556e-01 6.780967841559794040e-01 -3.477957844039611390e-01 5.732726939356946882e-01 -7.180387540406234503e-01 -1.700681038346139873e-01 2.478493076224843605e+00 -9.789014422029057583e-01 1.349797235823410269e+00 4.441694970283248667e-01 -6.401518070011561479e-01 -4.745319302899541070e-01 -1.583973124121279552e+00 1.246821223657240907e+00 -1.722483153280973234e+00 -1.318757116705144394e+00 -1.889372905254304680e+00 -4.484679619883696899e-01 -6.604470389936539787e-01 1.801285184192114863e-01 -1.690484817169054521e+00 -8.063252791264365893e-01 1.510545374041567745e+00 -1.464092366427136804e+00 1.876700316380887079e-01 1.028939881835966297e+00 -3.874152145328579322e-01 1.151818346897289791e+00 1.536539326246733894e-01 2.910402218711682920e-01 -1.284009647607901594e-01 -1.084388749168033961e+00 -4.672813026540270087e-01 1.544194911697184036e+00 -2.064271920300259078e-01 7.114117326567652722e-01 2.596134680075221079e-01 -4.893375704531190973e-01 -9.785997172013840562e-01 2.730110008465265192e-01 -9.131788898480751593e-01 2.659976911117434284e-01 -2.855312858540075549e-01 1.410091729259450810e+00 -9.225098516929945980e-01 1.513153910643997256e-02 2.096802197956528335e+00 1.750576472333186029e+00 -6.459836168643309229e-01 1.040717773437800586e+00 4.216235359268653560e-01 1.038809034621679395e+00 2.019826401430218632e-01 -3.789395797761651585e-01 -1.409426707955196534e+00 -3.010496662701933168e+00 -3.032564622381004327e-01 -1.361879739936950884e+00 -2.988499945224742937e-01 -9.258218009018454042e-01 1.421589845830251164e-01 -1.092405310525324191e+00 -1.604599359244453849e+00 -1.417274709688872480e+00 2.880523710442992602e+00 -1.801056684787770701e+00 1.386883506879042494e-01 -8.958901830091393903e-02 1.083983783480042540e+00 1.415802741325788316e+00 6.620862181603949237e-01 7.076721026247181356e-01 -6.459330502448270561e-01 -5.168896363426241924e-01 5.895216392381960047e-01 3.167178192665179859e-01 -8.912686665768021488e-01 5.408083585912527580e-01 -1.943027068151909287e+00 7.461257382082345790e-01 9.345305326209318864e-01 -8.170077748040882604e-01 5.066987075108090322e-01 -4.103920337183352141e-01 -2.946325649018757820e-01 2.195764429739649470e-01 -1.382334777198705345e+00 1.655846033716437793e+00 6.672785519818146271e-01 5.556489018306761674e-01 -1.035688383044251148e+00 -1.175124737271815573e-01 8.587995179188623318e-01 -1.449251403146011530e+00 -1.583162638651004261e+00 -1.671247288034466871e+00 -7.008720817618863119e-01 4.351652064948281495e-01 -2.785907205551883536e-01 8.114913308922825363e-01 3.368938208392110445e-01 7.879416438503216158e-01 -6.713607080700653151e-01 -2.568363469992393178e+00 1.421013594612577036e+00 3.374219737154612875e-01 7.347348321488859080e-01 -2.466328073403819321e+00 1.310504534483431405e+00 1.178044171060836254e+00 -1.335803359517179656e+00 -1.127696147406840321e+00 2.792192045422894786e+00 -1.084264219376592342e+00 -1.279424245152298134e+00 -5.403175539048136189e-01 -1.526526022779989056e+00 -1.318353452098331102e+00 5.000616000626256774e-01 -8.978893565502797935e-01 -1.010468342728199076e+00 9.521805797839832941e-01 2.358882514079204906e+00 -5.948802903306431578e-01 1.929833730531167468e-01 3.864748760904092584e-01 -2.297287159266505063e-01 4.637789428636535649e-01 1.179905479059764284e+00 1.124222208254089583e+00 5.433180141920753714e-01 1.324109438982549847e+00 1.059586753338534054e-01 -3.358133413062525663e-01 2.460514515939605240e-01 -4.721876659007180274e-03 -7.254309034964141478e-01 -1.217320617091248169e-01 -7.693786886413839232e-01 1.239394807163344714e+00 -7.450843365957858511e-02 -7.324353056723775790e-01 8.041782053825956567e-01 4.994046849851269121e-01 -1.863744546896536791e+00 -8.244343954288450016e-01 -8.802747411726751237e-01 -1.346693480787391817e+00 -1.962372922836374579e-03 -5.350814798675297412e-01 -9.521835936530482769e-01 -5.573674054422103064e-01 -4.399743343484539548e-01 2.281419662580262686e-01 2.864800788764338968e-01 -3.013950243020334097e-01 -3.383159204312190527e-01 -1.232457449786940940e+00 4.962108087423197089e-01 -5.086181039033347284e-01 1.714559033994984549e+00 1.280035354457675911e-01 7.843181474541539577e-01 -1.468244746467424644e+00 6.225027039827465414e-01 -1.156345860486336363e+00 6.305681340596018813e-01 -9.486377648324911815e-01 3.175293174859700890e-02 3.002691312107643729e-01 1.172279642256168319e+00 2.101691731465746837e+00 1.469856776641439877e+00 -8.294941325538848220e-01 -1.033893389282378505e+00 -1.400467788126757318e+00 6.184216818795251758e-01 1.405572872299794829e-01 9.913705828063688885e-02 -7.471741774288491733e-01 -5.989588716679090236e-02 -7.210562815887268107e-01 1.962273683658982693e-01 1.547336124890711595e+00 -1.686127753857388889e+00 -1.135590367725353433e-01 -7.095038346964062104e-01 9.288534786065407722e-01 2.166021355403678239e+00 -7.881245948431420123e-01 -1.341023577901844233e+00 3.239267899675283280e-01 -2.219125621407576077e-01 8.028434203016313608e-01 -7.064372198134062364e-01 1.625226357204739625e+00 -5.953652428573791983e-02 1.465585782924970326e+00 -1.838716517027190855e+00 1.792227636065984731e-01 -1.909507198380167914e+00 -1.243645015396139142e+00 -5.519852705165578799e-01 3.538325350589060503e-01 9.148281197324903413e-01 -1.722752955141995113e+00 -2.769000482587419265e-01 -1.538342974522879603e+00 -2.198778396325736129e+00 -9.972741100168633910e-01 1.050692045707512179e+00 6.946065699010955941e-01 1.769652493931743453e-01 -8.966539718334017861e-01 5.376198251313628607e-01 1.593552396434047225e+00 7.162318758739253388e-01 2.752400840039469276e+00 1.042581013521403976e+00 -1.458670945724564127e+00 -5.691781721326742184e-03 1.336095015995856894e+00 1.659492747547120395e+00 -2.097158493849727856e-01 4.166405417562066282e-01 -1.254969387879814047e+00 -9.426187767349213098e-02 -6.838047762203387503e-01 1.182140384170364406e-01 -7.622509329213298379e-01 -1.276315791275711709e+00 -4.904187176614580590e-01 1.806311927282360230e+00 -1.373897113172428908e+00 7.419717740197506739e-01 -1.895163525402450699e-01 -8.841008113841601623e-02 1.481438138743984112e+00 -7.596855818245578096e-01 -1.926238798259317209e+00 -1.328430005078759801e-01 -7.197636042865592776e-01 -1.385511061094059304e+00 -3.159613288487739813e-01 6.114069208047646919e-02 -2.125401125682575998e+00 -1.046278461645536728e+00 -4.758813603165579220e-01 2.063540436850721971e+00 5.502481824287267648e-02 1.701502214958888759e+00 -9.323109939016255288e-01 -5.978642754914553770e-01 -1.058704960237060178e+00 -8.978702435473628896e-01 -5.357966888158831598e-01 5.440431221242264526e-01 2.753339477254369339e+00 3.898500551405206793e-01 -2.301397154188985494e-01 4.933085844173368262e-01 1.153550110688704056e+00 -1.154839990716197418e-01 2.354266201482054510e-01 4.504695677058278003e-01 -1.289428372511290277e+00 1.600228426126957815e-01 -1.115855279434048830e+00 -1.147688937561449407e+00 1.088916656732960231e+00 6.601751554935260391e-02 2.922679385705299060e-01 1.042626402110038986e-01 6.572406018171966791e-01 -7.885319930280297873e-01 -3.961812570331460504e-01 1.532034876376864085e+00 -6.537133406888433473e-01 4.515308890410182907e-01 2.358586081703467063e-01 -8.857102804235112981e-01 1.997559699049588966e+00 3.259854900122610144e-01 1.752310590918815247e+00 -8.075224513768043400e-01 -8.626583373463754256e-01 1.219365291629536108e+00 -1.669432944947792444e-02 4.598456044500702222e-01 -5.844452156722632630e-01 1.437557107320583505e+00 -1.709007525584359255e-01 1.180957661742993769e+00 -2.630681721030619369e-01 3.108826109663415105e-01 4.045313215820565134e-01 1.018209481041394693e-01 -6.266855992053274038e-01 -8.751913404590235812e-01 9.733358636170382772e-01 1.176765470987455098e+00 -1.813047304839833229e-01 1.013927468996691506e+00 8.843568614909719239e-01 3.246430708904216728e-02 -5.179394450984208254e-01 -3.445814722841168964e-01 1.321550123546358257e+00 -1.086229623112638487e+00 -5.421604369328061335e-01 -8.486554340884276959e-01 4.034455279188409182e-01 -5.418622616234363143e-01 5.068371175178069121e-01 -1.083933434003954588e+00 6.990906884221158579e-01 1.056257236161523005e+00 2.144862661904330281e+00 1.377593897496710351e+00 1.294058386444877584e+00 1.547737974272133332e+00 -1.109311929463239865e+00 4.919378500529069664e-01 1.694634858332248195e-01 8.279604143454256659e-01 1.131381987411776313e+00 1.656307338727154299e+00 -7.643679779387755335e-01 2.680079664725178112e+00 1.215314094123498834e-01 -8.815103063716588361e-01 1.691778331910694932e-01 4.492058517866997502e-01 -1.174632145953488749e+00 -5.108259475811114392e-01 7.015993042473251950e-01 -6.048946414548764805e-01 1.525516681197391033e+00 -9.259002114467677069e-01 -1.270569858383092887e+00 -5.130857474644555660e-01 -6.950890709367749665e-01 -1.315980755460305796e+00 -7.545403348876367211e-01 -1.154326023349117269e+00 9.307770319146676519e-01 -1.168397967760375522e+00 -4.898086905386232481e-01 -4.222280400699441327e-01 1.695814382078286053e+00 4.366127676845105721e-01 -5.790601781049672381e-01 -7.485606410668608213e-01 8.460177254702256899e-01 -4.295175265789157315e-01 3.117207379260644173e-01 -5.565009996645274848e-01 -2.191060762959036179e-01 -3.951496547145444405e-01 -5.389849605689579493e-01 -8.597574901057859487e-01 8.947904459367596042e-01 -1.423585066534494847e-01 -2.168600100603494396e-01 -2.433777434996981182e+00 -1.325988626881974830e-01 -1.587093212768718509e+00 -4.649962822420960484e-01 -1.509040006095024866e+00 1.290195621151724925e+00 -1.012060743648275585e+00 8.081061886126359450e-01 -3.630661489000513442e-01 -3.961389083267355948e-01 8.758317413403555740e-01 -4.183667010338766867e-01 4.668018571382788195e-01 7.079205920860546231e-01 1.716867064069348692e-01 1.480679997515239599e-01 7.391700069574556053e-01 -1.274807565974417078e-01 6.909762633009586263e-01 -8.925950880905598739e-01 1.087406963311945640e+00 3.906192028586105147e-01 -1.063310114879268076e+00 -8.400721889174728174e-01 -6.099455038813384605e-02 1.366716511257415556e+00 -1.581280262422566085e-01 -1.591367653812719940e+00 -4.445880091859630845e-01 -1.604508328981738341e+00 1.365743950874455548e+00 -1.055564872873097082e+00 1.435690163776311423e-01 -2.817930945863145187e-01 1.187211172194256648e+00 -7.827677445322591687e-01 2.002334340210547570e+00 -2.489480557704915886e-01 -6.961548994238749843e-01 1.048979895110574878e+00 -3.389439974522914234e-01 9.919811102048555762e-01 9.958978920835158677e-01 3.089662779748893889e-02 1.346285200756299538e+00 -5.769434023462683969e-01 8.722896803526977161e-01 2.620203688892820404e-01 -2.294668318308178412e-01 -5.417961103901540731e-01 1.077189492824747186e+00 1.773006127686206981e-02 6.106150306378357318e-01 -3.511383198348572710e-01 -1.170455005053184783e+00 -1.920585402753997029e-01 1.218878635041029890e+00 -3.831455006601372504e-01 -2.273643568122745151e-01 2.143474145862074298e+00 -1.234814673743952262e+00 1.359043997267450399e+00 2.366941238142705461e-01 -1.696048579450725458e-01 -3.139312298109911414e-01 1.011965567996099269e+00 -4.459410052229674792e-01 -1.358425327113455428e+00 1.275097781046550027e+00 -4.862886417676567374e-01 1.003091287762676725e-01 7.850971246513898105e-01 3.392503052319167378e-01 6.501346075702669758e-01 -4.668360951405635673e-01 -3.454490238322323603e-01 1.378878893230476022e-01 4.377866542960808793e-01 3.001362080464218263e-01 4.538047033406745756e-01 -1.407240089705765196e-01 -4.140631508198662769e-01 -3.684849099097386449e-01 9.600471855214560701e-01 2.878297931098134366e-01 -8.183658137782294784e-01 2.086620288405561574e+00 6.056241077630964975e-01 9.752199652941140329e-02 4.462838366036155913e-01 -1.611357583262339743e-01 7.406411140012493233e-01 3.840156344755572548e-01 -1.072464849066611325e+00 8.182942803255131015e-01 -4.596592994335433335e-01 -3.098309712081834810e-01 6.213053956160414781e-01 -9.348515158787730206e-01 1.103020232386777488e+00 -1.986898685460529057e+00 1.513628464211270286e+00 -4.067567261108455123e-01 -1.165869599056024164e+00 4.468412272195246837e-01 -4.485665640952907207e-01 2.058468238213853496e+00 2.200300174852152790e-01 -8.348929767587917050e-01 4.859406139433659622e-01 9.111505860162301129e-01 -1.040060814100400410e+00 -9.606062895385154565e-01 8.741806703553890445e-01 -1.783261360823791719e+00 -1.003797244270821620e+00 -8.184025914082171393e-02 1.645592478211432286e-01 4.197453932397610665e-01 -6.733643771903794484e-01 -6.941154675697057685e-01 -9.899443170977477724e-01 -4.738216977824152853e-02 4.121723521822669434e-01 -2.229142929003870843e-01 1.899913071168733758e+00 1.640722833791863344e+00 -5.496359907911166909e-01 -1.009087903920256046e-01 1.686333070027636216e+00 -7.551066575889713306e-01 -1.848069019015310621e+00 -2.695956020022086674e-01 -8.793627061631072994e-01 2.176815316120414012e-01 6.858761601097087546e-01 7.612547188457340352e-01 1.189516787201479797e+00 -1.687564466524841489e+00 -1.494030444245443012e-01 8.168351372926921927e-01 -6.927026216401708236e-01 -1.974693895462735549e+00 -2.042776360062808494e-01 1.584571934956420014e+00 -1.672234755576578635e+00 -7.579366857463557539e-01 -1.579425006280942290e-01 -5.814151072623374716e-02 -9.741974195643157142e-01 1.995796903514524434e+00 -1.693245556275100872e-01 -1.643218539054047911e+00 1.243511080439823724e+00 1.705698052015232724e+00 7.457349699310428237e-02 9.292997966649782504e-02 -1.024425370212101866e-01 7.437280289230413510e-01 -2.205536487848877569e-01 5.020293198246210675e-01 -1.010714574482367567e+00 1.604683784153086157e-01 -8.049970529221193161e-01 9.973277723507559811e-01 -4.694488374876621961e-01 1.888503176206883127e+00 5.944533630292103688e-01 5.870803721329017621e-01 -1.220835681082262265e-02 -1.193834507197254258e+00 -9.522937370267444690e-01 2.346102836671998482e+00 -1.835435909757423545e+00 -4.142741854128747514e-01 -2.326253867448562496e-01 -3.726673660513820097e-01 1.027256112670013599e-01 2.049789947608223528e+00 6.880852473646571488e-01 -7.605585464173854060e-01 -3.576126284043049108e-01 1.689726087238039021e-01 -6.973460735504950492e-01 -1.033324908379944285e+00 -1.287989043170758352e+00 1.903033790149777360e-01 8.033192063712961684e-01 1.029965132705136233e+00 1.462114117513952927e-01 -1.117914225660985306e+00 1.275262873605289560e+00 -1.055924191497200404e+00 -3.839623024557770048e-01 1.322155740858439898e+00 6.904937128029135784e-02 1.096603239106187289e+00 9.888638199787188610e-01 2.431787042844796076e+00 1.171575789674322854e+00 -5.235797743375577573e-01 -8.688620290060634632e-01 -1.215491769442361480e+00 9.130853111389738430e-01 1.213362827946644407e+00 -4.807851585313899778e-01 3.421199157119932388e-01 -1.246345190832116812e+00 -1.726430759137985438e-02 2.362230109657558419e+00 -1.326276846090327366e+00 8.076433991444199600e-01 3.931466626990552382e-01 -2.902607624161203659e-01 4.261682821069976979e-01 -1.326151408981083524e+00 -4.579804657227408704e-01 6.949023273479050244e-01 -5.551929394773511550e-01 6.124356371001700161e-01 2.382600241191353829e-01 -5.323525250893775818e-01 1.325182358328282684e+00 2.612747205225219860e-01 4.668831780248628577e-02 -2.483614053421056289e-01 -1.469985928860658042e+00 -8.129465709543727270e-01 -7.427863605983796580e-01 -9.056125946800622772e-01 -4.437681144426525170e-01 9.113029594733480510e-01 -3.411325769539114705e-01 -1.027966566714668462e+00 2.277864350110779257e-01 -1.928469386554691190e-01 -1.330348028652556636e+00 3.284697606085972832e-01 1.240914418866773339e+00 -1.131550804354301887e+00 3.484518373276313530e-01 -3.219167099840627988e-01 5.298855837477777220e-01 6.079438817311434429e-01 2.391266666062289437e-01 -7.056310150925206859e-01 8.993698360548072479e-01 -1.096999045779322612e+00 -9.058079279448624233e-01 -2.128384290989310479e+00 -1.218131921522062511e+00 4.570596924662994609e-01 -1.646258972575292301e+00 1.374489489327845648e+00 -1.329410518838218258e-01 -2.574089707463497412e+00 -1.213568892938889920e+00 5.576790493415435535e-01 4.015284295366784439e-01 -3.596966590070310721e-01 -7.477125346894653024e-01 3.019322901648935353e-01 -7.205196647428269152e-01 1.962578943237160700e-01 -1.208953679272855464e+00 2.746272060390630987e-01 1.158843254056411309e+00 2.469772002928370402e-01 4.040896167545061646e-01 -7.517847800345268949e-02 8.474127101437056719e-01 -4.203751653849385206e-01 -9.896826266136776740e-01 1.290288942646326431e+00 -3.838504814644694285e-01 -6.361223630739110124e-01 1.209721172728936089e+00 1.628616812370213551e-02 5.621970803121185967e-02 3.605112798208041924e-02 -1.718640772326717636e+00 -9.942262077125931796e-01 6.888246112489443407e-01 -6.657278541297052543e-01 2.587171999338432338e-01 7.859806759434847523e-01 3.205895938554577662e-01 -1.329112800160949570e+00 -5.485782973459548684e-01 3.237492295456302349e-01 8.728534670918590699e-01 2.282499865830106278e-01 1.893860732268740910e-01 -1.384816095612497078e+00 9.651171243279541567e-01 -1.360820483708680140e-01 -7.550941076586973333e-01 8.549315542201955109e-01 1.204387447807762967e+00 -1.512942913577902893e+00 -1.399505218754799607e+00 3.457858272113074061e-01 4.632015735697558312e-01 2.465016897301893106e+00 1.221691338583741793e+00 -8.932499482275364500e-01 6.960122134563831997e-01 1.677115875918814947e+00 5.879236102280551712e-01 7.575361845600304678e-01 -9.027030942452863860e-01 1.165268218863830363e+00 -1.348991985187121045e+00 -1.066475955734760062e+00 -6.091146407770854365e-01 -4.507168636426014396e-01 -6.427572229449852736e-01 -4.404583236225129150e-01 -1.212080195592387888e+00 4.158118761796897322e-01 9.396330857347737764e-01 7.811985750711282206e-01 -2.927029918253991059e-01 -4.631600941988466835e-01 2.003793401173254440e-01 -7.619655355790766471e-01 -5.741201033394619652e-02 -2.214033548888834635e-01 -1.985269637399946108e+00 4.426852367990900122e-02 -2.289749572587838344e-01 -3.547422789904192131e-01 -6.746872841097535378e-01 -4.481615050648743437e-01 -1.007844901151680794e+00 2.238836558784552899e+00 -7.744193285983677622e-02 1.057264156243126640e+00 5.634483971030499472e-01 1.993633852072061563e+00 1.754261650923750193e-01 9.530483995607370584e-01 -1.312979550665853978e-01 7.639871881310656976e-01 7.679795560193138915e-01 -1.626060254871369848e+00 1.105453766954112682e+00 2.888326096713713653e+00 -1.354170323216084659e+00 -8.668583155125412221e-01 -3.726056489815642858e-01 2.187288691166981991e+00 -4.712827590438235514e-01 -6.810868372907491475e-02 5.028699660157679441e-01 9.353963347103897430e-01 1.574106027498960003e+00 -6.133759512789805496e-02 1.452364193898912248e+00 -6.090749100104251301e-01 -5.808406982152268805e-01 -1.444642901841205695e+00 -1.325074847610745676e+00 9.013063399853858959e-01 -1.499246508264483746e-01 8.123673664409317152e-03 3.162959592980380541e-01 8.416030370287630458e-01 1.738201571322034900e+00 5.523598218453874137e-02 -1.407355288231649126e+00 -6.214040796164999048e-01 -8.421196978020780710e-01 -2.804985512040989448e+00 1.931487357080970690e-01 -1.781758503212619749e+00 1.251097389088844103e-01 9.345468296056811397e-01 2.173271484029767053e-01 1.619355366069737956e+00 -1.556018479378347363e+00 -5.818776992082338451e-01 -5.520250445786420990e-01 1.155256298493267053e+00 -2.826690189673467746e+00 8.540114099364126687e-01 -4.158165349088672746e-01 -8.793656444255303073e-02 7.429912690452723512e-01 -1.232501440204052251e-01 -9.167257325590626449e-01 3.040555072249401247e-01 -5.386264917141759812e-01 2.173864935607807136e-01 -6.681983519379319780e-01 -7.111498352403606837e-01 -2.057671418229212734e-01 -1.917008320413586819e+00 1.365983274699323680e+00 8.210830804142726924e-02 -1.124342991705774564e+00 1.444724342984665455e+00 9.579809915139058107e-01 -6.812224961715572791e-01 -8.479906393597603786e-01 1.197311790322592495e+00 -1.246886892716448036e+00 1.594137691454470540e-01 -1.161044567747851586e+00 1.326182273407400469e+00 9.580604440920460485e-01 -1.724801515571569466e+00 2.339398087843213569e-01 -1.285374212284335682e+00 7.306126610848350661e-03 6.735603563343034450e-01 -5.530130058157011197e-01 -3.429750083918081671e-02 3.298824169389180661e-01 -4.023038672689041029e-01 9.384240148406544080e-01 -7.052154653413074126e-01 5.479140868053077318e-01 -1.286569672955363730e+00 -1.298396079610798282e+00 5.812720496923814428e-01 -3.196778447108513665e-01 -1.423790095853236570e+00 1.310168161550796073e+00 4.984203457384655533e-01 4.569742244753714489e-01 -7.755425425671330641e-01 5.931998080497690173e-01 -4.876514119390371604e-01 3.352671405869089849e-01 -1.557528858437380981e+00 -4.774239875445296377e-01 -1.532579055883436236e+00 -2.461188589832744855e-01 -1.269482929686346351e+00 -9.989782405092240136e-02 -1.601250173082547024e+00 1.018538841522895200e-01 -3.441409442854099221e-01 7.358515546049873013e-01 -1.856289605515644703e-01 5.540048028597908264e-02 -1.668730544179668485e+00 3.229818240667235774e+00 2.560913342874379661e-01 -1.872785255467550591e+00 -6.675057344914872015e-01 1.538492093519507886e+00 6.739051634059083258e-03 -9.070247492176833903e-01 -9.266810772754425773e-01 -9.733748120193921327e-01 -4.793285815323695687e-01 8.087959627903461568e-01 -1.402968251500666952e+00 -1.895241392209209286e+00 -2.176904736582891964e-01 -3.965195962326392154e-01 2.220041580235573853e-01 -6.189559997535889480e-01 -1.218951346404962166e+00 -2.589435486598167468e+00 -1.345796346491590745e+00 1.946314401854144949e+00 -1.469895549344028662e+00 -1.508876696847651022e+00 1.557978122569703361e+00 1.557876681642873518e+00 -5.392499889270503666e-02 -2.989009192098401879e-01 -7.780817749306419284e-02 -1.616773188493428881e+00 -2.092506997565374838e-01 5.667511905404030159e-01 9.103636449131055075e-01 2.147339934950154294e+00 7.597874658178129792e-01 -2.569070022462123168e-02 -2.300649460283289705e-01 2.630273692694748977e-01 -3.413786448287445263e-01 8.202740304517164294e-01 1.077468103326742144e+00 -6.785759799101415135e-01 -4.887946227106982899e-01 -5.211315981530471042e-01 -2.324597884162427075e-01 -6.842701784951417121e-01 -4.201917557730200370e-01 1.054696104771576382e+00 -2.236568496604609546e+00 -1.218287761001088043e+00 -2.248347779207318986e+00 -3.939515263197980732e-01 2.730534409527590078e+00 4.100278569083532498e-01 1.902047908234157259e+00 4.852184677124649070e-02 -4.692312838559823951e-01 -9.697325317802504840e-02 1.063835196229929281e+00 -5.316999070956890958e-04 8.357078638820627514e-01 1.247958317884782176e+00 -2.380717713692118431e-01 1.551322233868452027e+00 5.243486550616840436e-01 2.580291938490626436e-01 1.742674403965134289e-01 5.615973093744304201e-01 7.633286194452879592e-01 -5.417527592207330711e-01 -3.682473418141061772e-01 1.644677387953193071e+00 6.058034326403089614e-02 -1.533817070543610273e+00 -1.304472694081815876e+00 8.584308627191673535e-01 9.371992585997573899e-01 -1.364189981482218483e+00 -4.060340072353416097e-01 8.292367624544855209e-01 2.660559183828020702e-01 4.727345400979537371e-01 -9.442856436792219921e-02 -1.054004171090744402e-01 3.660620758958380572e-01 3.394725520311517308e-01 -3.777914096840301328e-01 1.329396106507274133e+00 -1.120107695163229389e+00 7.192202856219728213e-01 5.874127959166748347e-01 -4.566030817210519621e-01 -4.891081682148030740e-01 9.549381597401098709e-01 6.155354841531204269e-01 -2.961215804577879140e-01 -5.538330498399296475e-01 3.169156947221903886e-01 -7.675987620232862518e-01 -1.044359270493346648e+00 5.832271641825705899e-01 -1.425724969448532553e+00 4.902368711994182782e-01 3.278141984062125092e-01 1.451939264309888733e+00 -1.699070663784923996e+00 9.021433568753973314e-03 -1.436764962626631670e+00 2.632557882598652865e-01 4.654253412641726206e-01 -6.616133681188381965e-01 -3.702082673136150026e-01 -1.946532769267309559e+00 4.655975381385881740e-01 -1.732740736734100118e+00 1.154148410122064483e+00 -8.677484817487461921e-01 -8.550853154498033737e-01 4.327346799472472916e-02 -1.510830666382131815e+00 -6.242390469884658843e-01 1.567918564626730404e+00 -2.972583613961187199e-01 1.027651984006802133e+00 -3.058826502570812789e+00 4.584614637545263438e-01 -1.121769075255814707e+00 -3.154288912369671571e-01 -6.313230862175130964e-01 -4.470681307203187571e-01 2.094156598878362363e+00 3.804074867266865057e-01 -9.506101763615043554e-01 -4.914786096064746035e-01 5.047439701756656349e-01 6.898482629749277395e-01 2.866982955658005094e-01 1.642237747172217377e+00 -6.138178871217720989e-01 8.711139629707832441e-03 -1.138930071157559398e+00 -1.035975194994884996e+00 -1.836822991882666178e-01 -6.193408544149988648e-01 -1.424885233646431049e+00 -3.886394756775993775e-01 8.525788518293999640e-01 -1.461207780950735113e-01 2.005777847612368325e-01 -7.288428658520667014e-01 1.311806202415643385e+00 1.676138753175679952e+00 -3.176284030915855761e-01 -1.495354522508041573e+00 -1.643690365103404327e-01 -7.879932810149258282e-01 7.122167593650925443e-01 2.994448615262560454e-01 4.368341585578070507e-01 2.243461577039314925e+00 -6.443434013668571936e-01 1.125882253341126793e+00 -1.709146110503897864e+00 1.887605017007717434e+00 -1.772173381591491070e+00 2.865364861877759406e-01 5.831723556260169916e-01 2.372761340750414671e+00 3.909714043820377571e-01 6.499734446903155938e-01 1.091888292458875975e+00 7.466514478986176206e-02 9.625332104872397210e-01 -5.934048510708701540e-01 -2.920553155212534183e-02 -1.361771448410904195e-01 -1.439021808415649861e+00 -1.772258249144351705e-01 3.092210678733676721e-01 -1.592844021014289790e+00 4.804729979728676881e-01 -8.797268153757300535e-01 -3.920524276878171732e-01 -1.234876569221192266e+00 -3.408662913703379427e-02 -5.315870538200929696e-01 5.765576039779644058e-01 -1.465939682838255820e+00 -4.088111848759919120e-02 -4.978552839045135014e-01 9.049299894353158846e-01 -1.617454518574275024e-01 -3.698074630578915833e-01 1.107985671940304728e+00 1.590860194003622219e+00 2.700904817777983191e-01 -1.143957891556687922e+00 6.119530079683035417e-01 -5.169858118513422918e-01 -1.329653380185221945e+00 -5.259156208170479019e-01 3.017688671900947139e-01 -3.954574163100865181e-01 1.152932582386852589e+00 1.834636948736332873e-01 7.004457437426599986e-01 -4.929956032443220670e-01 1.358510264556465730e+00 9.631485864778780437e-01 9.017872395697501542e-01 -9.364841807258472706e-01 -5.566353937324397538e-01 -1.106630965584360360e-01 5.204595577498484227e-01 4.309112783155685800e-01 -4.961694493820897889e-01 -1.943825023895664750e-01 -8.351314547163223023e-02 6.679472360472569203e-01 -3.381852344454824300e-01 2.821059679908917150e-01 -1.040504701396538501e+00 1.039035866382710172e+00 1.655621792858903985e-01 -1.852231550333049759e+00 7.286121798246752990e-01 9.880007424912382596e-01 1.736833106096636326e-01 2.594279160917850602e-01 1.339777183836962982e+00 -1.205554360886516463e+00 6.977023793673148289e-01 1.941853549859496875e-01 -1.717230928009240598e+00 -5.458858206089358678e-01 -6.407285917308962464e-01 -7.956700246685234623e-02 -7.393208086354717823e-01 4.662123042080150714e-01 -4.702180055669824554e-01 5.766295726350679773e-01 -1.690785927988027737e-01 -1.093769951639574217e-01 -8.955168775150088578e-01 -1.019747918815095550e-01 -3.069066572501323864e-01 -9.777833964862019389e-01 -9.100474558052400187e-02 -2.071070075177575021e+00 3.804494710549204961e-01 -3.262055376622236658e+00 -1.118937933085178749e+00 -1.022023532831214387e+00 1.220071883739996421e+00 -2.527834587101406294e-01 4.566490244819906286e-01 -1.867570870244241177e-01 1.354200071332069211e+00 -1.507342665499212808e-01 -9.278197969880480622e-01 7.420863489342875985e-01 3.882489367384486245e-01 -4.009400622567295680e-01 5.167586378127444480e-01 2.137763281701689499e-01 -1.666151299904276850e-01 1.011295873946955748e-01 8.442016498813091907e-01 1.021074874782831321e+00 3.506663966028382151e-01 1.019544447092415984e+00 -1.438034350694121111e+00 1.792145140936440839e+00 -8.333771449882566573e-01 1.012447991761841859e+00 -2.597395608716574489e-01 -8.323826259158999541e-01 6.115001546252363251e-01 -1.875167187994083884e+00 -1.163766696999899874e+00 -1.806483800511681989e-02 6.526236084401206006e-02 -1.981623967930112862e-01 3.597206413922052204e-01 1.699081017251400649e-01 -6.362592481548026146e-01 2.179290320678644033e-01 -3.994783087247215092e-01 1.005589747764253472e+00 -2.678798715597816016e-01 -4.014750741826913494e-01 1.638271126639347264e+00 -6.353393874550496978e-01 6.418687469665673717e-01 -1.296769059579529593e+00 6.060459887024674530e-02 3.058856198501355150e-01 1.719074693498245376e-01 -7.580434230036019461e-01 -3.872069780555487117e-01 1.100970320568313010e+00 1.084002211504902835e+00 -8.454252738458450933e-01 -7.523535610665550433e-01 7.335208111026508826e-01 -1.954909172270065110e+00 -2.111903482840667978e-01 -5.558432744049179863e-01 7.886123528727473353e-03 -1.103671588501496797e-01 -6.400629539502659116e-01 1.452962769717905056e+00 -1.035443517859154228e-01 3.678177820507402274e-01 -4.398984917083569313e-01 -6.009779075155488037e-01 1.829165790477012554e-01 -2.071875749719729876e-01 5.957919779826763573e-01 1.977100630982282947e+00 -5.334402230289182478e-01 -1.561535433787526461e-01 1.324179511753210914e+00 4.369053775444852183e-01 -6.166326474193626339e-01 1.761277427705063570e-01 6.362357227670606408e-01 -8.569830989739025684e-01 -7.590334477744353769e-01 5.681073937948050157e-01 -5.180091011687475849e-02 -1.034442598027616844e+00 2.628830879287758493e-01 2.717139793866844566e-01 -1.099255392793738961e+00 -6.699484515483004055e-01 -1.016381196371908713e+00 4.847075303198089546e-01 -1.470653001623224154e-01 -8.867530684975568622e-01 -1.255230848861903503e+00 -1.265895766708390324e+00 -6.218455248580275763e-01 3.124171067947061342e-01 1.127464128426510365e-01 3.538809972179896013e-02 -1.197237258162132889e+00 8.493870414404109948e-01 -1.915568410511613973e+00 1.069449757260632211e-01 9.957645570902221577e-01 -1.300708143832880248e+00 2.822769770940277478e+00 -1.277533613809095803e+00 -4.377642762538972998e-01 -1.537291043456029183e+00 2.059038913090061595e-01 9.980607432315746763e-01 -8.751731733334406904e-01 -9.299281815299554887e-01 -5.427228553605125683e-01 1.503465045436945813e+00 -1.023801760213034262e+00 6.983901482941390348e-01 -5.349903403450630840e-02 1.333892625457611558e+00 4.710822941152529864e-01 1.038177804718401820e+00 7.868857790580977563e-01 -1.838511797733486830e+00 4.235266443153488103e-01 2.624746236488635365e+00 -8.466387688854654092e-01 -2.612036900109159787e-01 -5.936231252437894623e-01 -1.119270690887185504e-01 3.471558659386883572e-01 1.489812066411342117e+00 -3.463896471405877309e-01 -4.471582957240620160e-01 -1.043556294096148696e+00 -1.223791531866839533e+00 1.075897133115068849e+00 -1.744548930898640160e+00 7.681912104966106547e-01 -7.928276314039677253e-01 2.196706195633666148e-01 8.105497717471712438e-01 -5.877039591515342831e-01 -6.824102485550624930e-01 -1.770627557701794641e-01 2.747259143823952865e+00 -1.791300825100111960e-01 7.844033356979205340e-01 1.209230316841002129e+00 1.362617056456582487e+00 1.936019708706864906e+00 1.553605378936511849e+00 1.904973966264289151e-02 3.688471455018189626e-01 7.348600932679463238e-01 6.454871360703374750e-01 -1.961862435680705508e+00 -1.523887847409839624e+00 1.853544778803962068e+00 1.856144508661692116e+00 -2.870161694224018789e-01 1.644627318458883991e+00 -8.676677519443265485e-02 1.266691746064627866e+00 3.170840179479367471e+00 1.419108500333975953e-01 -3.487765349744588739e-01 1.004321849593949878e+00 1.502444886113712297e+00 -3.750386711214699353e-01 -1.531827124854810762e+00 1.866877307679389864e+00 1.118454571667346187e+00 3.313206671786291801e-01 -5.880394861279792940e-01 -1.550390488540693390e+00 2.215819555679320096e+00 8.713875078355646231e-01 2.154340580828807195e+00 -2.094234379919951206e+00 7.646415006846314366e-01 1.127365598621842047e+00 -5.094581268037984279e-01 7.372735931561065215e-01 1.340327511435925323e-01 7.345154154812305602e-01 -2.895117086827114772e-01 6.542268051388723249e-01 -2.175655985940941339e-01 9.244837565879377994e-01 7.599754515620555928e-01 -1.310743395573880754e+00 -1.055617506432375841e+00 -1.785605972169416633e+00 5.718240266339592592e-01 -3.096670880030782946e-01 2.418223056214919842e-01 2.083451719606579655e-01 -1.217229641651610184e+00 3.321016355024709044e-01 -1.158618558332156878e+00 8.037496114828981408e-01 1.063361503154562238e+00 -7.490856823072264414e-02 -3.108556516420309390e-01 9.935927451317556613e-01 9.568043700229265092e-01 -6.162537530788451262e-02 6.643023703049646400e-01 -4.325521578593543581e-01 -6.218733331196595326e-01 -1.348353390874323487e+00 6.066570179312085198e-01 -3.414561747193055052e-01 -4.312350103976962390e-01 7.977317604760839620e-01 8.561952634920121374e-01 1.362235688657281063e+00 8.272943614284609948e-02 -2.298294068827805514e+00 -3.838383242020239061e-01 -9.635585174340391412e-02 -2.027703480820061965e-01 2.165434718540137471e+00 -7.110189505944506383e-01 2.339526242190345107e-01 7.324920753341491730e-01 -1.578292574265130810e+00 3.702829489236087457e-01 1.110236440224878773e+00 -1.174989601393483962e+00 -2.532936229650922244e-01 -4.002404472059566121e-02 -8.658428202164023535e-01 4.501953729567029772e-01 2.790723886575482426e-01 -3.461960101618163921e-02 4.002442649842946620e-02 -3.567342546174626094e-01 1.602706187637685575e+00 -1.831354057349481534e+00 5.758474235352228909e-01 5.594367300930345177e-01 3.672346061073856333e-02 -1.927604958524574141e-01 1.731621566455278316e+00 -5.242014818431057765e-01 5.769342833761672562e-01 9.800843034176940360e-01 -1.781281032338442039e-01 -1.273441627570396140e+00 6.472217767400856303e-01 4.061344609681459272e-01 -1.594832095794401078e-02 5.395944414266315992e-01 7.606073901110115276e-01 -8.787446242309081557e-01 2.703926136995132290e-01 6.275789469425480105e-01 3.528947201916347032e-01 -4.327706012680734293e-01 1.073536452745765368e+00 -5.200007036039346886e-01 -9.440638259966538381e-01 1.638793490096968064e+00 -3.663793138447297149e-01 4.338204732564899246e-01 9.104535651195488910e-01 8.062542422881122661e-01 -1.185262765707272736e+00 -2.955440446680865363e-02 1.029722826947317538e+00 2.576531233669701493e+00 -1.814538303450562717e-01 1.841195290656890471e+00 -7.665542844491395336e-01 -1.033008277666537467e+00 8.479724018895302695e-01 1.382443414211494970e+00 -4.160898795821938445e-01 5.310889257475143177e-01 1.514998838931024716e+00 -9.938073367314015361e-01 1.259635229045530380e+00 1.686550624272537824e-01 -6.664364108424118971e-01 8.342012796792183660e-02 5.377830104777744369e-01 -2.304611671682824103e-01 9.290170139796963822e-01 3.101248488852145213e-01 -5.549010062334609472e-01 -6.706159855906166367e-01 -2.713526054169823620e-01 9.537272084856831533e-01 1.224302513835132888e+00 -1.417898428867021110e+00 7.748882904912927916e-02 -7.106230374077282530e-01 1.325189159189852584e+00 -3.064526911015014732e-01 3.712233527386964438e-01 1.057097095532113951e+00 -2.168753396335424188e+00 1.401526314260818973e+00 -2.903429166622298885e-01 4.449192033603869834e-01 5.384080959073078709e-01 -1.799302883397060127e+00 -5.094844950608631295e-01 1.812484883739799713e-02 1.754550347497023877e+00 1.237238280527411138e+00 -4.357157343767122937e-01 1.909011496123363405e-01 -1.579029416223671989e+00 -9.331860176560921039e-01 -4.750960080882605241e-01 4.777831589932813872e-01 -3.566926287647331772e-01 -5.066579982127059623e-01 3.724576137581164237e-01 -5.279206221866372672e-01 -4.900246582773167825e-01 1.466173115692374518e+00 9.075792913577982457e-01 -8.531262096215490309e-02 -1.438038209683911717e-01 -2.372653971173778853e+00 -7.651450022163681641e-01 -4.988331914844484904e-01 5.179806123227660014e-02 -1.107639781637452803e+00 3.357027486148388640e+00 9.452400581292019766e-02 -4.310609706059310153e-01 6.649402775448208514e-02 6.148142090008626992e-01 3.291873530436016382e-01 -1.384295462956522949e+00 -5.511956263143437118e-01 7.803370232939877971e-01 6.439494545966454320e-01 9.293902073978135836e-02 1.190450049057327764e+00 -1.512543219955529761e+00 -4.486213881272655413e-01 -5.964313688455934459e-01 -8.887152571276067947e-01 4.610405730428088766e-01 -7.988651729869616913e-01 -8.561895779324845135e-01 -2.469016618322353307e-01 -1.865833823966352778e+00 -1.373007566391730050e+00 1.452813185481436620e-01 -4.135842140937798228e-01 6.167445710097824163e-01 -1.849273730288574502e-01 1.579347947317093770e-01 7.617495828740634689e-01 1.251753052236463493e+00 -5.982515273682170731e-01 2.999925849423006885e-01 -5.019386013322465478e-01 -1.188797458104877025e+00 -1.627764192885472250e+00 1.610383272275817124e+00 -9.335017678217044645e-01 -2.863866820567866345e-01 1.916163744540218650e+00 -2.267621635402779501e-01 -1.207699990346842611e+00 -8.368421653530001558e-01 3.861083158900273649e-01 -6.561563052135142016e-01 -6.214050018944228260e-01 -8.732058363107803034e-01 2.929021354074632821e+00 3.920285790010649696e-01 1.372882821329907577e+00 1.108219346369068714e-01 3.473533476378340423e-01 -1.696973181893281835e+00 2.905619669326894861e-01 1.748259261499402584e+00 4.137881326713280794e-01 -1.099613849290488332e+00 2.659063216427752785e-01 8.611134365234528465e-01 -1.457756936066245401e-01 1.071823688301307254e+00 -1.400342287014923803e+00 7.897530680087971877e-01 -3.348749798630392127e-01 -1.454044627545319004e-02 -1.208978633609135933e+00 1.609294098711025134e+00 9.828951911698960986e-01 2.571097726464242061e-01 1.753275444923986237e-01 9.559746351847836499e-01 -9.688299018771366899e-01 -7.911764404676017159e-01 -6.003326593437585679e-01 2.538556818606380050e-01 2.551543174744861364e-01 1.111420206378229247e+00 3.418747420667252457e-01 -7.642507041418646896e-01 2.241383374740379686e-01 -4.643143068404809726e-01 -1.815564468242778229e-01 6.087889104873219770e-01 7.279490736747884494e-01 1.670499054857788740e-02 -9.313218718924100026e-01 -8.087106265085869383e-01 5.863823202049986971e-01 -4.033873185802099720e-03 -7.617240000442109249e-01 9.274632248876771845e-01 1.515913757665191097e+00 3.861411197673634277e-01 -3.125076260941374584e-01 6.167867258905477268e-01 -2.051528868032772845e-01 -2.527642638289835375e-01 6.528801154681244112e-01 -2.602205627677933730e+00 -3.489803608421259140e-01 -1.144146195461534926e-01 5.524790081290287258e-01 -2.673949763328801743e-01 -3.296438100589469400e-01 2.372474316759727586e-02 5.312319206612560185e-01 -5.219479717528164864e-01 6.739396445681119507e-01 7.930147013514664556e-01 3.257833430962868149e-01 -2.425441879326526440e+00 1.475709457341775888e-01 -4.245449713672320158e-01 -2.944743366688372666e-01 -5.716463824130824101e-01 -3.450245396638864093e-01 -8.320413634776765432e-01 2.049676936947352757e-01 -1.001441731903216503e+00 3.294582614229964346e+00 2.284217525128169057e-01 3.734090658099201709e-01 6.796165685567840953e-01 -1.218614651714832853e+00 -4.103029360048998653e-01 1.513898794544801252e+00 9.360917734988926098e-01 -1.658882325054875873e+00 5.355443135547977018e-01 1.414033494163660976e+00 5.642524890685503003e-01 -2.752507456491257720e-01 7.822260450667194442e-01 7.582530538105161089e-01 1.007726856842305674e+00 -6.504876183018789559e-01 -7.898528275781128150e-01 2.865783331812836177e-01 1.194261360583810827e+00 3.217928096779748559e-02 -9.003403921868861071e-01 -3.755180002323010302e-01 1.772098367937616770e-01 -1.844903175552443431e+00 3.719953180799356190e-02 -5.825960875226002811e-01 6.510958096711070286e-01 -3.741834903864274531e-01 -5.386545332997628721e-01 2.251862113179123437e+00 -1.475037151311437388e-02 -9.577974940862969966e-01 -8.199931929580502044e-02 -4.926268403011496155e-01 -1.751431551085865568e+00 -3.105079003726847198e-01 1.056578743035886614e+00 2.259576018147106402e-01 2.826479209379974544e-01 -1.652760363916921271e+00 -8.744327953042364543e-01 1.412307320392307275e-01 4.538968452109871099e-01 -5.222590870506460536e-01 1.011526103974872415e+00 1.619220620003845590e-01 5.677234007248140868e-01 -1.225959640531901096e+00 -2.388330019123738879e-01 -5.110530818143810272e-01 2.917130646327733556e-01 1.550218145798267222e-01 1.089741529175484169e+00 3.874210991253402292e-01 -1.280906301157219040e+00 1.230356008500727988e-01 9.601394451031260990e-01 1.905428812821094109e+00 -3.469373584386948317e-01 -1.581829494038181183e+00 1.748803226948276446e-01 -1.476314723729836575e-01 -5.338086855733384928e-01 -9.776634561296686510e-01 -3.954295149870535875e-01 5.123836740858235261e-01 4.945532313458378959e-01 -3.690319200589873838e-01 -1.191783490137606316e+00 -1.837246862739050357e-01 -1.896634444192511371e+00 2.166143527076235475e+00 -7.214804585797189862e-01 2.259439138867566310e+00 -1.123012615602614339e+00 1.443968995926563359e-01 -8.150625195946392676e-01 -1.220749817590991437e+00 -5.740585314912094450e-01 2.822230241200477940e-01 1.139387300563585503e+00 -3.281769533439508613e-01 2.464236144726395794e-01 2.050363493691148786e+00 7.594849544278060582e-01 7.317526318672888663e-02 4.934471118700956560e-01 -4.278841117806368444e-01 1.971745003922704464e+00 -5.249544478503200828e-01 1.920381855486129608e+00 -2.235209048651032315e+00 4.052151027522106486e-02 1.667339410471968764e+00 3.621740880261534734e-01 -7.303067942095167187e-01 1.904062936652392568e-01 1.159055465644352134e+00 -3.084112992981690171e-01 -3.846677466110313276e-02 -6.519541995682961444e-01 1.332177719588958142e+00 2.564094386952475713e-01 -9.017774016195170272e-01 1.157892060977568915e+00 -6.140381908186036686e-01 -3.880815203029259197e-01 -1.611972220714494863e+00 1.012598280544342977e+00 7.789931497775051117e-01 6.374601387456977353e-01 -5.693798300973493820e-01 1.469787160892878530e+00 1.455959250754193857e+00 2.429404827042920711e+00 1.430751855324244870e+00 4.375467584170728563e-01 8.134630666904142382e-01 -8.958606786283611623e-01 -1.003808717994994604e+00 2.043250769801710831e+00 -1.073163785388540209e-01 1.415866001401618668e+00 3.347430725503409144e-01 1.930757809214372678e+00 -4.638594142834507883e-01 -1.172351600070094424e+00 -1.199193691740815026e+00 -5.804449670755704727e-01 6.822292653339055990e-01 -3.768784623820582713e-02 5.070425494236445972e-03 -3.928772360694978150e-01 -3.810466867806459046e-01 -6.800658339343516046e-01 1.348842630439832435e+00 -1.952377533403418353e+00 9.210855789096970003e-01 -1.070762452564251177e+00 -1.128672002873463809e+00 -1.506920589377034325e+00 3.637092202515398998e-01 1.674102284881759051e+00 8.038514690215119163e-02 3.189226740819047556e+00 8.756136255145371416e-01 1.139352311395756212e+00 7.428497285986259691e-01 5.340550303930723386e-01 -9.610402616428976863e-01 5.066514212145010153e-03 -3.687991153389630905e-01 8.448677773434121185e-01 2.085129609498450609e+00 -4.950161833513924692e-01 -1.014069730069176334e+00 1.473769022809719720e-01 -6.291784654927484732e-01 -4.567034809128823758e-01 1.017151467939924725e+00 -1.727375690770781791e+00 1.561490166661881895e-01 4.451276734274027813e-01 4.587457339517210242e-01 1.167975578728428276e+00 1.160071767121835518e-01 -1.108488386067025600e+00 5.600229035453503368e-01 1.554582614396536666e+00 -9.262892081071999462e-02 1.919176310231223911e-02 -7.675740778385198304e-01 -3.366966682449691328e-01 9.305030458577756569e-01 2.285259540934623246e+00 -7.848848522041640408e-01 -1.113747911231565579e+00 4.423273935162680415e-01 -1.114431408697525994e+00 6.587185900246325665e-02 -1.680793263273870464e+00 5.269948349162760781e-01 8.950489746896369558e-01 -1.288493761677423910e-01 -1.713862366853425301e-01 1.127679355171761974e-02 -1.536356542767102873e+00 -1.477444563096343533e+00 -1.153474498436825035e+00 -6.992135073772713927e-01 -8.514216209755335329e-01 -4.163762699777056042e-01 -1.038680100090981107e+00 9.450393139774400098e-01 2.826668056782559169e-01 9.568768024657001714e-01 3.881739603219272472e-01 3.455024817681633387e-01 1.172665212548535729e+00 8.091072960810893333e-01 -2.705553960504208377e-01 1.151179326147257154e+00 1.601827856446679244e+00 -9.079062770723921316e-01 1.129811615330623357e-03 1.239130249037623921e+00 3.347209200203130619e-01 3.420472526223772985e-02 1.269850909811347295e+00 -1.510063392322460674e+00 1.373224780719236315e-01 2.537997590837117734e-01 -2.850115271471855283e-01 -9.423556163971381627e-01 -7.319464107451191526e-02 6.667107101247981005e-01 -1.014055249306232032e+00 -9.579539050732959193e-01 -2.865678044946725622e-01 -4.124964321142249313e-01 -1.136246873258912826e+00 8.763227788261356288e-01 -3.089666175362755229e-01 -3.854058657285920897e-01 -7.204233984120015366e-01 1.370478858301164005e+00 -1.092648631346842203e+00 -1.962466566329839068e+00 9.588520817089180026e-01 -1.412515137495514495e+00 8.977286247741065317e-01 5.309680615689817973e-01 -1.337684305926679640e+00 -4.902468162025975795e-01 -4.177450995387241295e-01 1.041134291983691007e+00 -6.493844254364867785e-01 6.065279716903793084e-01 -2.814407077398064505e-01 -3.191397828045713925e-01 -4.489127827739570198e-01 -1.126484907640270261e-01 1.034045304007174537e-01 8.202274894982157782e-01 2.343285319625201257e-01 -1.031622554846971962e+00 2.981468918624153863e-01 1.488239325495528176e+00 6.970009742732692359e-01 4.488601891122063203e-01 1.556017004823382122e+00 -3.967228750541262894e-01 -7.130732918463169590e-01 -5.823592896345767267e-01 1.335756509635465661e-01 -1.158585258506558802e+00 -2.604288807140214823e-01 -2.741440420674517764e+00 1.388742852186392873e-01 -1.558542093315347099e-01 7.194672492705663780e-01 -2.265900082635079194e-01 -1.078789217300832437e+00 -1.216699141460106270e+00 -1.244004292110324039e+00 -1.185634491531940338e+00 -1.382527171116264553e-01 -4.684389268770089432e-01 -9.426216186101894490e-01 1.173853027077210509e+00 2.130616214421582888e-01 2.300946071297405859e-01 -1.999088253815105853e-01 -2.009711162707807475e+00 -1.776632773002068955e-01 -3.837516068897643684e-02 -4.067183198210885253e-01 -2.920525858133348751e-01 8.844011881948651843e-03 1.586498015990260191e+00 1.127669926001080292e+00 3.574308202555190883e-01 -1.105466210562822647e-02 1.172941734201991659e+00 8.330890511954639477e-01 3.165798353757442563e+00 -9.029052241120405498e-01 -1.427657523373257575e+00 6.070355843678855168e-01 3.200122964187089858e-01 1.109955442156480343e+00 7.176575002217836508e-01 -7.231204313682452200e-01 -1.682165836828565020e+00 1.113991291224240898e+00 -1.643783765977800959e-01 4.438935153322588478e-01 1.483594252960152460e+00 -1.567618423047657805e-01 -6.660286624841954550e-01 -8.034044340640725812e-01 -1.302053647498702671e-01 1.221197859339163250e+00 -1.384707995033316541e+00 -1.554860315693808781e+00 -1.700532330896098676e+00 5.356280484027903244e-01 1.352077127472720575e+00 -1.441394973940851365e+00 1.413553971102596618e+00 2.886633973788950147e-01 -2.596522570203968483e-01 9.945240472114297292e-02 2.051410619132905122e+00 1.570872740502643472e+00 -9.407314692090743558e-01 -2.899178882584229136e-02 4.693612824581918641e-01 -5.234164329564693074e-02 3.295751590358658722e-01 -1.175987385228490500e-01 -4.176299187831941651e-01 -1.685319250751852183e+00 6.381869861415736533e-01 1.489827322389021269e+00 6.790943718794922868e-02 -7.894614312887920926e-01 -1.102969643476282569e+00 -5.351984916872518649e-01 -8.808441342185743261e-01 -1.205801058018287852e+00 2.085813047943037457e+00 1.068712334233381744e+00 -1.540089970968179456e+00 2.807184042212239050e-01 3.902317727585221108e-01 -1.094665307355890266e-01 -5.842675355180233510e-01 -1.895919290585905692e+00 1.242488648490690073e+00 -6.737181803659909596e-01 1.352627784587107085e+00 4.182408694634257018e-01 1.280186840382601776e+00 2.842672520542399023e-02 2.804341733332613273e+00 -1.037657064988382505e+00 -9.248742572684734431e-02 2.118299003976665540e-01 1.097979756879128299e-01 1.104491375608047887e+00 8.103777891425364421e-01 1.690299043765068232e+00 -3.016828571626496980e-01 2.903500235675608443e-01 -7.660374054397256494e-02 2.562667203328080845e+00 -1.122987553823328044e+00 -6.864763627956209646e-01 1.256712859053413511e-01 -6.558999171603824285e-01 -3.301950720141925699e-01 -4.242791632166653115e-01 -1.345312543964834573e+00 -4.028873317528043341e-01 2.513048949079014771e-01 -3.792194575083917552e-01 1.332953335442227161e+00 -4.851782850378068557e-01 -2.617463633982097804e+00 -7.685296762669949766e-01 -4.676472675377690846e-01 -2.171547862124765804e-01 -9.856993774239151129e-01 1.562636832167623391e+00 7.269715403127668951e-02 1.049627576912005589e+00 -8.150308647702412743e-03 8.003424120039900891e-02 1.501624612637599832e-01 -6.427352493826160584e-01 -7.692687227257938298e-01 -4.653692689965521212e-01 -5.223730895975755573e-01 -5.211089672657253091e-01 -6.125511765445369461e-01 4.873291270258461316e-01 7.032839816964575608e-01 2.768063271236992917e-01 1.472557141133240266e-01 4.396320326997739669e-01 7.516353992010889051e-01 -6.739273575538897720e-01 2.521673331592217959e-01 1.491763177868589585e+00 4.164883861129070053e-01 1.508835654533245418e-01 -1.469222005448659607e-01 1.272193230550301424e+00 7.143270113115636200e-01 -1.777922060569944729e-01 -2.554639790852345271e+00 -6.314244235458027488e-01 2.343966988833644238e-01 4.823099119880288610e-01 1.452325857576700407e+00 -5.879270656963824226e-01 -5.183730177609753298e-01 -3.825009987131346989e-01 -3.733080826895053828e-01 1.833727867703191627e+00 5.585725434932435896e-01 -9.048015439185758124e-01 1.493506505749872204e+00 -4.332546482863078863e-01 -1.136968711638599583e-01 -3.458202338942733545e-01 -1.226072985813415617e+00 1.698608061043483497e+00 7.885008735232388322e-01 6.705856456026200174e-01 -2.354125309509287056e-01 -4.369184110127157794e-01 1.457865842809137558e+00 -4.271685097738722181e-01 4.397973699864216601e-01 -3.663318894499727474e-01 -1.400124441389341667e+00 -7.658563109514716638e-01 -1.043762704041808487e+00 1.068768113863941549e+00 -1.629977621349402161e-01 -5.465852749368658170e-01 4.395530679216550635e-02 -8.179387627064048372e-02 -2.259692559158002489e-01 1.038050123587073603e+00 1.335241142946159032e+00 1.004422302698950276e+00 5.493108503961787736e-01 -9.292407354259302199e-01 1.274566919100530660e+00 -5.505866109592780777e-01 -8.279569219453081219e-01 -1.280947750792809980e+00 -9.656159362451607331e-01 4.390477248248972897e-01 2.452537140440476549e+00 -4.786268428561514243e-01 3.308516059725455372e-01 -2.696990587923253635e+00 -4.476179201777503169e-01 -3.332961362852173148e-01 -8.785323436066636571e-01 -5.089911523501802204e-01 3.414545476577696692e-01 -2.474696776713428692e-01 5.716389194527079498e-01 -4.156304216396976559e-01 1.098438827898107428e+00 -5.258594794188785615e-01 -1.257549430389353073e+00 5.246345864531850589e-01 4.934905282501659274e-01 6.941372159377704465e-01 -9.292670843480420606e-01 1.216246677753298311e+00 1.849930279930258881e-01 1.139885812688669287e+00 1.683317203069918666e-01 -2.286847316867242352e-02 -5.359521119523581456e-01 -7.850185583053895799e-01 -1.145897689678732512e+00 -5.982681353606376096e-01 1.544066635134575538e+00 -8.487414563206778784e-01 -2.855167302899125348e-01 -1.186351594103079332e+00 -4.339457624339811970e-01 -3.398485261988818396e-01 -6.183580639004556678e-01 2.350658269266971523e+00 1.539363703596868360e+00 -4.658088686654253685e-01 8.523829373782894070e-01 4.256344440801670785e-03 1.553796829549958514e-01 -1.542255093168778846e+00 5.015701919434947254e-01 3.096977826143970658e-01 -4.990209834698469127e-01 1.451681162466626818e+00 3.511206954983240314e-01 7.833003412584128577e-01 7.057601431203156528e-01 1.069499144445864580e-01 -1.369261313249640510e+00 1.454119520991597359e+00 -1.202013232722416891e+00 6.921054192670811345e-01 3.503636795494223244e-01 9.089046485779862516e-01 -7.317006461624854519e-02 -3.407403094442404412e-01 4.995445660021001211e-01 1.904524914062551977e+00 -1.328583620503893392e-01 -5.119899562037009133e-01 -1.371666790225702481e+00 1.375457781577905214e+00 -5.685872521303027005e-01 -2.960468216920653650e-01 1.147391120865440817e+00 7.161860739403377307e-01 2.831102205491936030e-01 -4.631410730444892598e-01 2.429091238887129689e-01 7.094293456074923787e-01 8.595657304616034777e-02 -1.419654687406551041e-01 5.903023246226306309e-02 3.697907188449969795e-01 -5.532164971645503471e-01 -5.095191995089349835e-01 5.912376850623248803e-01 -2.237466479412776987e+00 -3.059772243753707821e-01 1.228007763382499978e-01 -1.409874915727973743e+00 2.980177185403394824e-01 2.432789854979252320e-01 -8.351522794069116129e-01 2.237428394301361201e-01 8.248518775334390263e-01 -3.283486562771984613e-02 -2.947197379557566776e-01 9.867219773499700253e-01 3.096949442822156673e-01 2.812336334124201365e-01 3.751602581540777054e-02 2.333967875684651805e+00 -4.005070843459873076e-01 3.789911502833298584e-01 -2.980751671278241560e-02 -1.603825746154108334e-01 -8.104538668581728889e-01 1.016359995622867843e-02 3.473400518394363645e-02 -1.013780079906230341e-01 -6.342583413442353102e-01 -3.481826113230519493e-01 -4.529440695247062831e-01 5.345564271844895909e-01 -2.003787291836137407e-01 -4.316125922607301213e-01 -1.696600785307968984e+00 -1.299969045235219500e+00 1.584367983297833016e+00 3.109664918098734576e-01 -3.765009506847056403e-02 -2.544738326966776043e+00 2.442579573167583812e-02 -9.421576793974678621e-01 -9.682312903502354740e-01 2.068068042611410196e+00 -1.162826620164045810e+00 1.094050055641412778e+00 -5.662765532317632911e-01 -6.628154927855495204e-01 -1.167891068344353966e+00 -5.938116952713724528e-01 -7.606200002250505798e-02 -1.718315770243496354e+00 1.717669736068320185e+00 -9.801955650167393230e-01 4.965657417913556249e-02 2.104212986462644430e+00 -1.544967933378344593e+00 7.536461550158648492e-01 -2.685506611749239325e-01 4.430915690369968685e-01 -7.199249057435577193e-01 6.342282734111365228e-01 -1.732185130709567700e+00 1.540123076294940052e+00 1.144628985787469633e+00 -5.366873807421222997e-01 1.283082210642281895e+00 -8.572985000295918478e-01 -5.743814199669557974e-01 6.330174070889237337e-01 -1.314486315966064467e+00 -1.129506820349420515e+00 8.520303137042528618e-01 -1.854348851812545496e+00 -1.612090835953116974e+00 1.438477069737646330e+00 2.398354262484860278e-01 -3.552842573136422155e-01 -1.276669513391692101e+00 -2.268454797162862135e+00 -3.353288254806172652e-01 6.597372931968653598e-01 3.262491930948679397e-01 2.020224258997553424e+00 -9.049683052426377161e-02 -5.992634534012807324e-01 -2.256684287416943491e+00 -1.456043730068651565e-01 -6.555886078146898610e-01 -1.829758833480030211e-02 2.340600002038106808e+00 -1.188668323319806541e+00 -1.097175809068724250e+00 -1.641641891142447740e+00 -2.395158889954016879e-01 1.476490698438950755e+00 -2.317595534561885273e+00 6.337525568226244355e-01 6.544409479513761951e-01 -5.528215439244487106e-01 7.483626176171845890e-01 -6.450397112409345102e-01 -4.791331103840745231e-01 9.535089402922889423e-01 -8.088080673229186557e-01 7.629600415678873260e-01 -1.632536386778785653e+00 -6.097558123854752710e-01 1.414435923115574978e+00 2.013971885297380915e-01 -2.596086477940789949e-01 -4.892628358633101526e-01 -7.297081475244069360e-01 -1.584366123160753537e+00 -3.346781337715939442e-01 1.962728877727166754e-01 -6.284525946807140162e-01 1.234145486217766319e+00 3.966257473055446736e-01 1.072390517082155714e+00 -3.348493660940883854e-01 -1.085097235067109089e+00 1.420730888094978939e+00 6.702142515874282003e-02 -6.272459387834583566e-01 6.213458213089440019e-01 -1.749116042694190298e+00 5.144620812643136976e-01 5.349797310815055384e-01 -7.445124868095057691e-01 2.246223212692317617e+00 1.475531797199974626e+00 2.138131622774506191e-01 2.056198598077473960e+00 1.669310407988264577e+00 3.633276783202184501e-01 -1.659388561045540555e+00 -5.501254027591884199e-01 8.002087063680420886e-01 1.021239681148868206e+00 1.882826462366404829e-01 1.513559165246030735e+00 7.607832040072253221e-01 -1.770041356494363560e+00 4.313066267214714089e-01 3.332476026803992131e-01 -5.826850134308502183e-01 -1.405738626438578776e-01 -7.044675037363995473e-01 -8.808595454013085080e-01 1.111892054239755012e+00 5.224040249445739414e-01 2.258728940919374761e-01 -4.609030275069243010e-01 -7.742838122419928859e-02 -1.052123930258194173e+00 1.629506732735460373e-01 -5.993709569742936560e-01 -2.425662732227988339e-01 3.120744186164074452e-01 1.283291137186090003e+00 1.946236106394812815e+00 -6.566825710063320942e-01 -1.254101912037776767e+00 2.209881958903034072e+00 2.862457269336662891e-01 -2.050036623289308135e+00 1.423967687752718758e+00 -2.749272925881857121e-01 6.578952120583385632e-01 2.587023437843123830e+00 -1.855887949470157866e-02 -3.132567394517772330e-01 1.435257789274742013e-01 5.680058891716488478e-01 4.783087934267171160e-01 -1.784418718316533592e-01 3.399331277497355530e-01 -2.155515400695279915e+00 -5.319071497361285150e-01 -4.708436840897421982e-01 -4.517226529047446149e-01 1.602859907945796358e+00 -6.669513551893864120e-03 6.635369300517111046e-01 -1.548351834121659831e-01 -4.032025282380243825e-01 -1.083583759662491319e+00 -4.964440320526488648e-01 1.601767394785633236e+00 8.564767749674053743e-01 -8.624602074067330149e-01 9.906568240883490972e-01 6.394617113646140494e-01 2.416093418206793075e-01 1.152647634994380344e-03 1.526452351148988251e+00 -1.152234220567613376e-01 -2.194572266629735591e+00 -1.602120881752710835e+00 -7.071254684636198995e-01 -8.294264476059005631e-01 -2.607931954400584673e-01 -4.126174935819134082e-01 -2.044952670058629851e-01 4.274884510201666932e-01 4.219268364565969404e-02 1.052246545083584284e+00 -7.440443153434955770e-01 1.511617300342293468e+00 8.112022813057311044e-02 -6.766386685014690316e-01 7.826137033816574773e-01 -1.488090611137261376e+00 -8.969784501610852390e-01 3.268298022139005665e-01 -7.429483115826586437e-02 2.304197995530606891e-01 1.334826884966557214e+00 2.028279516541182215e+00 2.296566355354187905e-01 -1.390838276047571265e+00 9.691203203968734581e-02 -3.264691613650764351e-02 5.216922344741106166e-01 -7.625152038347824401e-01 -1.170141674558143885e+00 7.460467516455737691e-01 -4.275342358628276829e-01 3.788791243455617574e-01 1.881019802376197037e+00 -1.193482066811093034e+00 -1.356406718697522051e-01 -9.101140363767320496e-01 2.031285332139840527e-01 4.774470089378326509e-01 9.411143729927393675e-01 -1.285309386325516057e-01 -6.680794386882861202e-01 1.160786843311518046e+00 -5.241461009715981945e-01 1.713217783624631840e+00 -2.472488394520787891e-01 -1.206951499164204300e+00 6.602231022763341839e-01 -2.054834489387987961e+00 8.680095342097240430e-01 -7.596489340333515417e-01 2.176125288937647353e-02 3.329995339443419855e+00 1.102471952473627059e-01 -5.386556051954435320e-01 1.678556713473913220e+00 5.531332905887236251e-01 -4.638953547125350130e-01 -1.365739416305669973e+00 -1.890864067310087160e+00 9.245197357256081938e-01 -8.653636317072013195e-01 -1.651197602584019153e+00 8.395375919312322299e-01 2.055834026707635154e+00 -9.162735922447363679e-01 -1.856607097095570813e+00 -1.248156642527674220e+00 -1.795084659189074561e+00 -4.057704811674747725e-01 2.727054533173233208e-01 6.484289595821673968e-01 -1.296973737364340185e+00 9.410229484233550989e-01 -1.159643822469095920e+00 7.762793523117705874e-01 1.214619341319688406e+00 -1.603337035380927977e+00 6.857700021992434447e-01 1.108304743822900118e+00 -8.532491389129578385e-01 -8.848602044534216449e-02 -6.351752737548393979e-01 -7.699524144596118225e-01 -9.062290033322925042e-01 1.601399887169374203e+00 1.638070742540359004e-01 -2.041554234936881596e+00 -4.026945796427847668e-01 1.099007475897527897e+00 -1.108566928348859948e+00 2.493750850818864107e-01 -1.346509711124648456e+00 5.226935085093717404e-02 -1.264677511207034366e-01 -1.314198314747584695e-01 1.037586925796358805e+00 3.553365235562125357e-02 -8.424001326648690169e-01 -1.036644685040639224e+00 -1.311284144400259644e+00 -9.443316886247705710e-01 -3.616334907367469431e-01 3.390492156375646271e-01 -1.394678622043366678e+00 -2.782014233937862846e-01 1.036459439477353195e+00 1.413292051503602265e+00 -1.923170241993831464e+00 -1.461069059743281828e+00 1.164299324828982130e+00 -1.157851614765947446e+00 -9.434703020870132129e-01 -6.355712816642214436e-02 -7.072720348286645198e-01 -3.757772283293465132e-01 4.166180460608776559e-01 6.489311116432273652e-01 7.575991121285988728e-01 -9.720937628859359636e-01 -1.097692418194303084e-02 -1.156044311679308878e+00 2.007974940190132562e-01 4.570681306445877334e-01 1.750172769611128554e-01 -1.339672562069298134e-01 3.071259093939168391e-02 -1.200477940844400848e+00 3.034497666772591806e+00 7.892772640447380805e-01 6.565509197601926417e-01 1.293304591355132649e+00 3.018831573958630776e-01 -2.049951244978804876e+00 2.372498597913572926e-01 1.479855901960869247e+00 -1.918439260051774675e-01 5.666081409237601063e-01 2.680036995242734754e+00 1.025809753144983683e+00 -3.632273079328119936e-01 4.692706440674891399e-01 1.526344636399448174e+00 -1.670476106706572761e+00 -1.924725016638099140e+00 9.711269483427795168e-02 -1.929139663614329037e-01 -4.106519148196308144e-01 2.633125050106898790e+00 -2.413656639987767250e+00 6.630805938539714450e-01 -1.931532545951540336e-01 3.442567161436520529e-01 1.067099840405423050e+00 -3.023270824542600432e-01 -5.789199224627902263e-01 -3.709517715600740839e-01 1.832681441962383806e+00 5.310194464441760909e-01 1.910266798400730659e+00 8.126418343729179261e-01 1.164375121834482885e+00 5.715032563351285511e-01 1.753453015322295139e+00 -3.304714188715180412e-01 -3.310521411809782544e-01 -2.796939394045884764e-01 6.258606892993178183e-01 7.293445025730570415e-03 -6.868838137678678901e-01 8.617706008618255531e-01 8.464611511759938534e-01 2.846892140443942343e-01 -1.876097389443550867e+00 -1.207079129683248597e+00 1.004153546576645128e+00 -2.262012400103879384e-01 1.355857648223286915e+00 4.084189141931969802e-01 2.231865514846164411e-01 -1.282909485918851955e-01 2.230947985501698927e-01 -4.318443451143307299e-01 6.965348554673889137e-01 5.687613578289961724e-01 1.176947510914513745e-01 7.278470849002760534e-01 1.640888391983039707e-01 4.240357853676294808e-01 2.040092329388514258e-01 2.060750089350754433e+00 -2.673902923084426231e+00 -7.567277221065631387e-01 -9.662086233267301871e-01 -8.016071366320394187e-01 -3.080667048137619712e-01 2.610464192514540538e-01 -8.439119618072553619e-01 1.967249523905487407e-01 -5.627044134911527440e-01 4.164541811986214870e-01 -2.231828916178811295e-01 -1.290117672812499394e-01 1.549571625285763421e+00 1.474942812498770461e+00 -8.628770745710793999e-02 1.529970207407378435e+00 5.052622205725665339e-01 -6.977120086914326835e-01 -4.390740546672642908e-01 -8.357926721231763167e-01 -1.348390298050025971e+00 6.706516057571785261e-01 -1.857362556492148320e+00 -3.196087236966098644e+00 -3.405911510332695347e-01 -2.415172228615767858e-01 1.470771786287262906e+00 1.070607130137151142e+00 7.711331664179977841e-01 2.995016673750116598e-01 2.819922561452844478e-01 5.142776872373820973e-01 -2.274615282588186849e-01 -1.743512545625434118e-01 1.874622486076779504e+00 -7.837658024298903570e-01 -5.979097708690353508e-02 -6.247887941022665093e-01 1.021144712032188595e+00 1.016855372830215654e+00 -4.023118656389398917e-01 -5.897370882666077563e-01 -2.998584199617918555e-01 -1.720839700295324626e-01 1.145482660615331438e+00 -1.097491541019907313e+00 2.606753885229746714e+00 2.469608411434489892e-01 6.883568179139457621e-01 1.220104096569414182e-01 1.595489620486831406e+00 -2.487095687780948305e-01 1.595654573259389641e-01 -9.312601001469680284e-01 5.143785712094453011e-01 4.314843647193972176e-01 -3.991860879677758267e-01 9.362203004945641727e-01 -6.687269985606063560e-01 1.092635556531007301e+00 1.335880937623499243e-01 -1.262661940169591102e+00 2.720023134149138766e-01 1.198192200762634219e+00 2.959358126958180346e-01 -1.289944496468935720e+00 -9.351321080236741912e-01 -1.504509050846527307e+00 1.318129753582623354e-01 -1.290038249231172385e+00 1.418042220808695131e+00 3.684077701302764241e-01 -1.436270957420543892e+00 1.241409754830199663e+00 2.037423952664561000e+00 1.147429787239230697e-01 4.083894447435881814e-01 -9.112429575660504488e-01 8.589599901842314145e-01 5.375757499133914097e-01 1.928176130217538753e-01 5.874571667150647603e-01 -1.978127910502462505e+00 7.901138289087538125e-01 -1.089562650267819954e+00 9.742412725145124242e-01 1.575537414399706293e+00 -8.438188511411819359e-01 -1.025884287741829937e+00 -2.063841118337333747e+00 1.540826690119921905e+00 -7.244667923913801211e-01 8.321740663756486134e-01 -2.626257184545722767e-01 1.011001453586120924e+00 -9.762529625723099791e-01 -7.654379245227513895e-01 7.929166933417131080e-01 -5.487760460046546829e-01 -1.223786323124572972e-01 1.059220948776152360e+00 1.602340303178670378e-01 1.126140843411241210e+00 -1.232544254513044502e+00 7.892488587872416028e-01 -1.375306884658365814e+00 -8.016409326683596737e-01 5.009456598794134186e-01 -6.113432407508837541e-01 6.895997810884473000e-02 -4.346847350558965539e-01 2.988215815033664069e-01 -4.244217882850576107e-02 -3.859129119755024817e-01 -1.616772040142303357e+00 1.009874840044784561e+00 2.275482717560319279e-01 1.919692314903694297e-01 -7.134289888728604367e-01 -5.940100527277722975e-01 6.022382242332541269e-01 -2.013671913452158291e-01 1.784090574414457286e+00 -4.736979020390926221e-01 -7.438552603539009267e-01 2.410182379834560629e-01 5.190346250113655330e-02 5.236768590420114444e-01 -1.339630984141357839e+00 9.393175956724431064e-01 -2.045349811030235804e-02 -2.350041281436883178e-01 1.507062851771295842e+00 -2.262006214306666596e+00 -5.343736724161303187e-01 1.075839670284589378e+00 3.722273243790120700e-01 -1.414750705341174308e+00 1.352694871153610645e+00 1.512952862709968441e-02 -1.920920646267203269e+00 -6.436027386632824365e-01 -1.088294469431098976e+00 -1.354948473625771532e+00 7.720544558105988386e-01 1.465758859404185377e-01 5.636438827035703536e-01 -2.499736768712124690e-01 5.579354856267763063e-01 -1.229755651814648854e+00 9.484114401852552501e-01 5.997567146929796110e-03 1.293232355303036263e+00 -9.910355974067870388e-01 4.263526811998383792e-01 -1.079743904341086802e+00 -1.017000334825492347e+00 7.318871899382600743e-01 4.964371504491557618e-01 -1.146552555057443606e-01 -4.502450050439507634e-01 4.035388902303796987e-01 1.351057534862373455e+00 -1.759286538628563323e-01 -1.268519070252874137e+00 2.077550214942111673e+00 7.024120379965828054e-01 4.573291089171130919e-01 1.078817398416378692e+00 -6.850004000183821384e-01 6.209177150014498769e-01 -4.675178678735593119e-01 1.649422111203127927e-01 1.178336114843869104e-01 1.417012033514348568e+00 3.731458606323017069e-01 1.079652039418783183e+00 -5.343323930783402398e-01 -7.101515349418745515e-01 1.152699569038788674e-01 9.165095829975712372e-01 3.171217548885855164e-01 -4.147219305782215981e-01 5.853590665842797053e-02 -8.466690456804417675e-01 1.841835111519410026e-02 -1.799408960047561123e+00 -9.803451333065513196e-02 -1.029311976995774813e+00 -4.161596644781113685e-01 -6.740669681306558081e-01 -7.784432889348870122e-01 6.268207230178839129e-02 1.846822988018829381e+00 -5.492018388678259200e-01 -7.608330158652033548e-01 -2.090114629941090651e+00 2.103440563205744684e+00 -2.410365936819264809e-01 6.582975779778449388e-01 3.575031217924937166e-01 2.768079073224552822e+00 8.603842233653664628e-01 1.155619525405654269e+00 1.076070005793309248e+00 -7.832153882565787706e-01 -5.310941943902317552e-01 2.390709261463954960e-01 7.551092331093102183e-01 -4.119147335539070087e-01 6.608967278351822738e-01 1.463227552247787333e+00 -1.273854556389072135e-01 2.222843932531935185e-01 -7.958386779473601846e-01 -1.470151345468434234e-01 -1.803630037637334649e+00 8.075946712556586471e-01 8.429890193698452716e-01 -5.741694566205637340e-01 1.826461823818816832e-01 -5.333278527445994843e-01 -4.453007073969842411e-01 -4.032398506527482551e-01 1.387142352127384459e+00 4.761343976856086124e-01 1.233070295875498212e+00 3.031429370955061042e-01 9.273820285598193269e-01 1.520969563437490013e+00 7.951548485738917371e-01 3.909292420512479049e-01 6.051394120987751979e-01 8.304550631013134510e-01 -1.647312833453739245e+00 -4.157756171216650531e-02 -1.033780854322355669e+00 9.283177729795420996e-01 3.025769362164594176e-02 -1.853358858310716895e-01 4.366950342626568227e-01 -6.388074874077394050e-01 -1.614447569352391199e+00 -6.676942422793126219e-01 -1.081636043154632576e+00 5.592893320851016759e-01 -4.221268630009185063e-01 -1.615476469465673137e+00 -1.506859172828876492e+00 -1.132585122283736645e+00 1.088178863106403327e+00 -9.233768941943882869e-01 2.859845819750625462e-01 -1.228428619882268480e+00 -7.773793280426920249e-02 -1.673563312946841242e+00 -2.721142747033733045e+00 -1.364440195910222309e-01 -1.738336806725423012e+00 1.227151062743540688e+00 5.334601362533523128e-01 5.894344185475795805e-02 5.761307180496875180e-01 1.381642588414785822e+00 -1.111540421802401202e+00 9.862204366163157543e-01 -7.224183346805167216e-02 -2.400052111251129161e-01 -5.732760110857574309e-01 -4.290238928542442487e-01 -3.396457569701309409e-01 -3.024272201421174810e-01 8.788936251954624357e-01 -4.302728829660326659e-01 9.323645576595479545e-02 1.292036136433889704e+00 1.507191231424921618e+00 -2.833591810250481458e-01 -3.505937952000844349e-01 -1.831177682984043431e-01 4.996309950771262720e-01 5.216145645178692503e-01 1.122410446240686088e+00 -3.573885808892221516e-01 -1.896734709087651849e+00 -1.692886340313653815e+00 1.348050199188460585e+00 -3.322937535199780301e-01 -1.052961612290131965e+00 -4.742489173121714474e-01 3.494866375500602085e-01 -4.576906106604516911e-01 1.537798918924160319e+00 -1.099049232459181402e+00 1.883378432857580331e-01 2.158907889569582628e-01 6.876681950397091347e-02 -1.378222820809626992e-01 -4.113779517519617346e-01 4.694032463290669921e-01 3.923091945099967948e-01 -4.829613179023842795e-01 -1.511713327541021890e-01 1.613099673325080197e+00 7.679659560477507529e-01 -8.482703078351590644e-05 -1.382555540618769951e+00 2.323093927599326314e+00 -1.070777216807176968e+00 -6.130761098772702367e-01 -6.883941274889856521e-01 -2.946950597042305109e+00 -8.733472023287669472e-01 -3.247964824058339195e-01 2.752241946291105634e+00 -6.698679356076258085e-01 2.993747911440501341e-01 1.160241442020262109e-01 2.765602457064392006e+00 -2.584003784813965199e-01 6.135718847673303777e-01 -1.583960874523494267e-01 8.857535906824419714e-01 -2.290277618589144776e-02 3.326174949764128530e-01 -5.893590423014251067e-01 8.086286790037698624e-02 -1.187298522839059567e+00 -7.758259153539500685e-01 2.641256905019433887e+00 -2.860686970399777818e-01 4.961129002332304028e-01 5.728663882292543974e-01 9.637066789210031459e-01 -7.023672249648683641e-01 -3.394920920335455783e-01 -6.342424496202824225e-01 1.161240555680318698e+00 1.559338187494989647e+00 -4.524884383452977832e-01 -2.665708104818269586e-01 2.340041537210307165e+00 3.234734538230120138e-01 6.819583601377071647e-01 6.455303792676342356e-01 -2.488220474351313660e-01 -1.635396657270494769e-01 1.962191876079804276e+00 -5.041866871923470494e-01 -2.597981448143652283e+00 -5.724310060836347303e-01 9.100244697731263432e-01 3.635994057515887223e-01 -1.739438582075704676e-01 -4.071110388712637085e-01 2.359617126842231905e+00 -5.083519539290988210e-01 -9.048234794140906645e-02 -5.811881342902437408e-01 1.563875368843750668e-02 -8.390727816616356805e-01 2.598128597822182417e-01 -1.475540583793007343e+00 1.251768508694738546e+00 -1.764568089256668859e+00 -7.609771874245899181e-02 4.077668834874616510e-01 -1.965401403367023903e-01 -9.056753998222880631e-01 1.523156931108953893e+00 5.605500086676091787e-01 6.566513978743593327e-01 2.001842812320916210e+00 5.091458111471972581e-01 -6.201013447475265394e-01 6.832727704343818376e-01 -9.124204245863180851e-02 9.859945228922931681e-01 8.058200661979806334e-01 -4.092855746430919539e-01 8.174465855464996267e-01 -6.668817335881735975e-01 2.817000918480086491e-01 -4.499864036064787909e-01 -8.361811891414709930e-01 4.817878470073034269e-01 -7.302082665715605714e-01 1.957680766287203111e+00 -1.055972613429349671e+00 -7.941734158952782341e-01 7.689280035494895360e-01 7.679520502502392709e-01 -1.077731958521320754e+00 -9.905030719177215781e-01 -1.203979447378553225e+00 3.136323480951736520e-01 4.412937152381808392e-01 1.338233116736921913e+00 -1.133740946169782715e+00 -1.258838754373856395e+00 5.239626936735959362e-01 1.342127257054666289e+00 -9.738083447888978839e-02 -1.874144332266857838e+00 5.694357197351834765e-01 3.909151241415434117e-03 9.120203493473687528e-01 1.130734943066924458e+00 2.243064156083918181e+00 7.196904553782922098e-02 -2.629631689659944205e-01 1.025775786757269770e-01 2.259360414001704009e-01 5.936143128103795741e-01 -1.041296373663886055e+00 2.962510575531679402e-02 5.611837506898891270e-01 7.489449664627932934e-01 -6.320254048213898024e-01 -3.483154138433781910e-02 -6.374090194195987102e-01 7.924908192164241694e-01 -3.511235472514560585e-01 -8.033524377216069712e-02 -3.609179875902797097e-01 -9.345026381256743564e-01 -2.633642371772488389e+00 6.994210419346995611e-01 -2.774058473013335302e+00 -1.043047062901721000e+00 -1.582259703278410035e+00 4.762465745299163666e-01 -2.001701989291735095e-01 -1.085401888414511795e+00 1.277265150671248461e-01 -1.167138108738362767e+00 1.373202065085052048e+00 -1.744481190722079189e+00 2.211049682720183651e-01 -6.503944944033364373e-02 -8.876172022320167887e-01 1.069568786940194860e-01 1.396227913489037409e+00 1.095610993820799406e+00 -1.692264393184761684e-01 1.150011516184969329e+00 5.877427151495692170e-01 2.292275555699265638e-02 -1.167574008249177453e+00 5.033785955150702485e-01 1.651723132255191184e-01 -3.823869715083236809e-01 -3.494662813643761301e-01 -5.088288307035504499e-01 5.601670870399495517e-01 9.171142921474587650e-01 -4.636894637323493162e-01 -5.317780242520055989e-01 -1.771155148067254492e+00 5.545189561620709195e-01 -1.845784523497691620e-01 8.112963335791942843e-01 3.171563022473063431e-01 -7.621853282462828227e-01 1.065850041145108840e+00 -1.454135423882341627e+00 1.396760410693335563e+00 -1.108623434527498119e+00 1.249249300597801593e+00 -8.350292378775381330e-01 1.353310471306486296e+00 7.540956809666425620e-02 1.724009771070285302e+00 9.353930991418192287e-01 -3.046069060595653702e-02 2.451694604194930793e+00 5.150668409813996540e-01 -1.767234828374262490e+00 -4.224622487202241150e-02 -1.052311898478038188e+00 -5.326174995703572002e-01 -9.208123963481500418e-01 -1.573968179645959475e+00 -8.268436418064150084e-01 2.834281736008141261e-01 4.796902874697159258e-01 2.111926032339042525e+00 1.212160124311552734e+00 -1.092597068642495728e+00 -4.615861123868519322e-01 -5.947798428228677770e-01 -1.008196715763720386e+00 3.276214884569734198e-01 -4.128725091050928359e-02 -8.834123164042421983e-02 -6.663997780801364512e-02 3.902713076423754979e-01 7.322753958674435015e-01 -4.208642483597713757e-01 4.078465986258122400e-01 -2.289440608576896741e-01 -5.551429654616811538e-02 5.850998365548754077e-01 -1.133260507734613343e-01 -3.595392820765219710e-01 1.003690511880286351e+00 -5.152011052156335591e-01 1.064492483193659078e+00 1.395349144269333541e+00 5.209396141680574521e-01 1.979519710887589490e+00 1.447981208767054051e+00 1.234619779917928595e+00 1.255351097826955975e+00 -4.395802892379800930e-01 9.294430015794478139e-01 -3.244797664292507822e+00 -1.621930065710061042e+00 3.960428495361164591e-01 -6.897310216035944519e-01 -9.837084490270102677e-01 8.640886634674194156e-01 -1.143537672431988561e+00 1.117392637987970755e-01 -1.738082011731131304e+00 4.780088516882294858e-01 -2.054179340454581892e-01 1.372503298733106503e+00 1.101597395269024116e+00 -1.040396706407084260e+00 -5.347837149623496655e-01 -9.961724159009784918e-01 1.828457162391707191e+00 -2.161704919269904004e-02 1.131151248625896333e+00 -2.725325896963167183e-01 -1.188515392624715394e+00 -7.048691193054487103e-01 1.008931585914592421e+00 -4.006398273059580406e-01 2.622237449947694143e-01 3.113620385645252120e-01 1.326507636423262415e+00 -9.911996415111228032e-02 9.344858853973447843e-01 5.388531334307843368e-01 -1.868484033034658598e+00 -6.864533685352527392e-01 7.980980718133701135e-01 2.050488410816806883e+00 6.929756139493311595e-01 1.772648943694407286e+00 -5.472896403253598718e-01 -2.609819930771600238e-01 -7.156676897908764712e-01 -1.180492759507620670e+00 -8.586395966678474212e-02 5.097670499026787372e-01 -2.718284118273462280e+00 -1.719058095089653904e+00 -6.933519739165521223e-01 -1.260821779339857063e+00 3.703672801433677275e-01 2.494529325525732588e+00 1.163945949638927724e+00 -1.216428165223563562e+00 -1.116279484004692735e-01 1.284185677939979175e+00 1.395178550259847272e+00 6.206169413196463980e-01 6.074796744423629491e-01 -5.107979083844941259e-01 5.940295235269182905e-01 7.367819227871784393e-02 -4.164627473936354796e-01 -5.641319556039524619e-01 -1.586553258558151880e+00 -2.413237556725805533e+00 4.256461938368677478e-03 -7.413443979647228732e-02 -5.656767480354876199e-01 -3.552703331695218902e-01 7.921547508781067171e-01 4.454997034871632233e-01 1.648225876947331248e+00 9.887585693077065585e-01 -1.159925188439705046e+00 -8.304185378554465036e-01 -1.348742339434884085e+00 -5.452508716070797457e-01 6.030020596129659349e-01 -1.137679917297358179e+00 -9.023568842055786909e-01 -5.016184377901696800e-01 1.758777642591632662e-01 2.041546844523111082e-01 6.121779918606191639e-01 7.992986604569766174e-01 -3.779790401249414344e-01 1.682384640931417763e-01 -9.937141971156363551e-01 7.362244156137783824e-01 -3.248085186504737903e-02 6.148389542119100382e-01 -2.894790084747509429e+00 4.375449224588198738e-01 8.662277251957207769e-01 2.192019018302458488e-01 -1.106038345197326578e+00 1.085007496617250711e+00 -9.811850184588540857e-01 5.037910823439187835e-01 4.063867534583208707e-01 5.174658463720755996e-01 1.461676837250656336e+00 -5.785509410559633858e-01 1.089668366386540299e+00 -1.157872486803293688e+00 5.238442340978027856e-01 -1.384672445248999462e-01 3.984506340934033664e-01 8.858403032070453209e-01 5.827239784040432191e-01 8.678626420565033195e-01 1.835530749793303287e-02 9.000500898231940106e-01 5.323363260221988247e-01 8.648461169368081292e-01 1.167956443299636438e-01 2.115860810024776661e+00 -1.503298728643362336e+00 4.084363759312228948e-01 9.349565393172500904e-01 -5.643961867114300618e-02 -1.239157910068647561e-01 1.001837324982681521e+00 6.698561984134375757e-01 7.613220192849701196e-01 -1.926394473867341528e+00 -5.524953558022046574e-01 8.107387009009408008e-01 -6.946434825589474504e-02 9.318906453369931731e-01 -1.436494156613826956e+00 -5.497779658209683840e-01 -3.887709842548442429e-01 2.252670626731855474e+00 1.048512820300384840e+00 2.335208112950846737e-01 1.440181307467891969e+00 2.362510012380626412e-01 4.687771972397994369e-01 -1.167526427938175182e+00 -7.664293536700313159e-02 -5.340879675202157006e-01 -1.830052789993299234e+00 1.694226459335206103e+00 -2.553786037191959069e-01 1.392375070593453001e+00 -1.520088708903577723e+00 1.146401710171002009e+00 5.337378490791795382e-01 -4.382171887679716660e-01 3.811215306234991829e-01 3.423374693835595228e-01 5.406510310347250464e-02 -6.831276893776189185e-01 3.855684066549682210e-01 -9.804565826152638816e-03 -2.187378090448276191e-01 1.576404024399299164e+00 -1.188157363788435061e+00 -8.724334629120471529e-01 -3.851387743765753435e-01 1.152760223001034479e-01 9.159263363914631473e-01 -8.315288126721039896e-01 1.647418453664600158e+00 -1.093792322791511173e+00 2.308718388531744437e-01 1.506958110015463870e+00 -5.794230413526982870e-01 3.738792323851384825e-01 -1.230454839672105560e+00 -1.210420362731502664e+00 -4.958337108796909143e-01 1.134008487793240372e+00 -4.369684810242095430e-01 6.739917957225275424e-01 -1.264675212933885184e+00 -6.675810301706437411e-01 -8.399609137607627618e-01 6.593148163463736534e-03 -1.550087534245750132e-01 -5.888205038764318111e-01 1.783303991391183008e-01 -3.822050453227213707e-01 1.801520918688654715e+00 -4.068458945516723602e-01 5.572897571539787709e-01 -3.609051369307905155e-01 9.456077889832834593e-01 -1.393719415108153059e-01 -1.847978838248519051e-01 8.308292231384530879e-01 4.376228914274770676e-01 -1.257252258926055966e+00 1.047982593398226303e+00 -7.718482707443898860e-01 3.561397355196679326e-01 -1.062437642133574021e-03 1.032234805517453780e-01 -4.790747215625154598e-02 -4.723181640355106348e-01 6.637822639645247769e-01 1.078644058211668977e+00 -1.446060427543428763e-04 -7.678630340020217160e-01 4.624661404193632364e-01 1.810942495140739572e+00 4.673824817651376917e-01 -1.963711371308082709e+00 1.071726589937816332e+00 9.131956002668487615e-01 -4.411729869790125269e-01 -4.912655023532104814e-01 2.931714313271570616e-01 1.688587619246712634e+00 6.746428661625567536e-01 -7.801400294758376042e-01 -7.736287715218762573e-01 9.183749115609581848e-01 1.245026277156305206e+00 -1.396348443056385502e+00 5.454959075552791026e-01 -1.593409702049863430e+00 1.561942680117840154e-01 3.922718534275481672e-01 -5.164474788233132385e-02 1.446291093617936729e+00 -8.672590452229985702e-01 -1.808990877769202310e+00 -1.354801832516335236e-01 -1.449086648440032654e+00 1.851122632696462211e-01 7.695474490495075592e-01 -2.762029053855365124e+00 -5.837173985086473171e-02 -2.007564802254324932e-01 3.374605427746724118e-01 9.679929382210913369e-01 4.800069699973076864e-01 -4.683480606253434542e-01 6.238775781105194707e-01 -3.627787691757575206e-01 5.203285305383805737e-01 -1.668962538484703995e+00 -9.021328895834495043e-01 5.672968588466994477e-01 1.417958093739052350e+00 -5.641361655797122454e-01 -3.827230801322641374e-01 -1.447322030286535721e+00 3.187293742299191490e-01 -5.717729860031851852e-02 -3.080745710436614826e-01 9.788798769060225169e-02 2.414061661964595817e+00 1.290489780508064788e-01 -4.125182861962847225e-01 4.823926076922371853e-01 -1.484861347128280329e+00 1.409998176750751342e-01 4.931550322849815315e-01 7.360066660202909672e-01 -3.554214940483519936e-01 4.514182177333531804e-02 -1.212790940980150056e+00 -1.661869248058557957e+00 1.402311132375932523e+00 7.968133559387126086e-01 -9.986772998236047583e-01 -8.101885987752186491e-01 1.475288037331385471e+00 -1.126157726199332965e+00 -1.710546152243672013e+00 -2.164278644055879219e+00 5.835376333897608347e-01 1.766494618493277269e-01 -1.106593275206571469e+00 3.058039017632332990e-02 1.182251200020076443e+00 -1.951747970180732095e+00 -9.507848153961933058e-01 5.390004139997218724e-01 6.469907571922679512e-01 1.352439169751332049e+00 1.395915833288837726e+00 -1.045858582965065731e+00 -8.535116937249979108e-01 1.101714835181351049e+00 1.013370354109701443e+00 2.438659980872327715e+00 1.724889277548896427e+00 -4.554030002642792119e-01 -8.940216292854502589e-01 1.220730912233750187e+00 1.638776490539953778e+00 -5.947709714312415102e-02 7.121099709135459976e-01 -2.079290273090547703e-01 -1.878414905861693018e+00 1.347652779398936795e+00 1.447359975902146878e-01 5.387661179985970827e-01 6.087631455965661909e-01 -9.737364922403461964e-01 -1.321200744941542216e-01 9.152740253557812844e-01 -1.961061768492991797e-01 9.952222034513458215e-01 8.038626307305285490e-02 2.078680471813013908e-01 -1.416111204555695613e+00 6.781867260026976929e-01 -1.984768630191583894e+00 5.368990869040726199e-01 1.328164041225226688e+00 -6.042025238060667602e-01 -6.778076709979024006e-01 -1.581508075909831834e-01 -1.804198902910315594e+00 1.220979322692934549e-01 -4.258863931768832600e-01 2.690556672713700248e+00 6.036259936920150837e-01 -5.138334736886950305e-01 4.179124670357631244e-01 8.227620026739660419e-01 -8.899730857055662692e-02 -2.429629323440994082e-01 -1.163185997546497541e+00 4.081588468489931731e-01 -2.034330873849743704e-01 -4.807745795710453018e-01 -3.536797540206065155e-02 8.119443063712663555e-01 -2.633571246012680334e+00 3.681047219737932918e-01 8.188296382819971742e-01 4.702175545023986047e-01 8.364387830254417233e-01 -1.381161072061458217e+00 -7.409686151610028748e-01 4.358464192387204172e-01 -3.726757574838902576e-01 1.688823697019310177e-01 -1.370386813582850083e+00 5.397723808075428620e-01 3.893442205207953144e-01 4.645514327673520016e-01 -5.378310196381907993e-01 -1.121007266069103725e+00 4.174776606834953996e-01 -1.727646018444499998e-01 -1.757139381598485928e-01 -5.067967486943758537e-02 7.130274274273596946e-01 -6.097030519247814695e-01 1.278640887065670695e+00 5.412802660743391836e-02 1.414599059860960795e+00 -1.789627510241036390e-01 1.005790672774899752e+00 9.803092732774036921e-01 -7.687655336875487411e-01 3.033337749129986216e-01 1.408596991076317140e-01 -8.493165624218884657e-02 -3.469951809624431949e-01 -1.297632606419315326e+00 -3.875635234378796423e-01 8.116789583656488505e-01 -2.464602181427545169e+00 4.868781562127804524e-02 1.050088440324938421e+00 2.469378683933952101e-01 1.295742051362337999e-01 1.713049077993456182e+00 -7.680590287013167039e-01 -1.680685755455041175e+00 -1.940178230518578406e+00 1.039138682706669314e+00 -1.785994520172254019e+00 -3.109074472426429647e-01 -1.676763579195329479e-01 -9.240918638466584234e-01 2.332391982940905439e+00 -4.653710387895441947e-02 7.016643568852399815e-01 2.485316818522978755e-01 -6.025437543654512673e-01 2.057224392759694265e+00 -2.133653461512509342e+00 -4.759462922828944231e-01 -4.933856743445920179e-01 -1.257714622075085220e+00 6.154293630323379727e-01 -3.877387037384384394e-01 -1.012875450731901550e+00 -6.403545580723304931e-02 -3.034659385948244026e+00 2.359819616391436448e+00 1.475924581476700803e+00 3.024282365166873765e-01 -1.060345823772639723e-01 3.150933144222492488e-01 1.009413798607503132e+00 -8.798710580607903564e-01 4.933953212027579194e-01 1.254768414889117834e+00 -2.806989189251647421e-01 2.205801958607102708e+00 -3.404591092912171435e-01 -3.561429170357694463e-01 -1.394594530742966798e+00 8.066113779638517389e-02 1.299660072995185156e-01 -7.741470024844615549e-01 -5.957071433716588649e-01 8.527937886794398903e-01 -4.115368249025307956e-01 1.707772231368191118e+00 -5.088210147089510249e-01 -1.238299471884234837e+00 -1.000465326931646581e+00 1.631544215925126995e+00 -9.000191839828601825e-01 1.908484564717083165e+00 -3.087716629663623258e-01 -2.191147014064945553e-01 1.850385683957737198e-02 2.071167990320420815e-01 5.462315445355458987e-01 9.838658951950335352e-02 -1.370856088512673043e+00 -6.283313790869665683e-01 -1.947323915356536705e+00 -2.692755379116452130e-01 -3.302578924194512489e-01 -1.210681101643947599e+00 1.283701029710021535e+00 1.880558694289812260e+00 1.606777516694609664e+00 -9.547430779059118411e-01 -1.599104699900790072e+00 -4.849885773587175319e-01 -7.773725106721356415e-01 -1.155658573935069572e-01 6.421355364509853114e-01 -5.620585523542793727e-01 -6.349346143311233037e-01 2.536394423139760601e-01 2.201731377829506120e-01 1.239290625586399130e+00 -9.625055714028153409e-01 -1.048888942029996496e+00 -5.403710361122698869e-01 -2.219610692771034899e-01 -2.014071203401858412e+00 -7.399337472973542829e-01 4.711504212980488493e-01 1.244439907588534178e+00 -1.070860131564750573e+00 -9.491594828324917410e-01 7.790116620622948573e-02 -5.558932003566603719e-02 -1.987755275752623119e+00 1.996667362886373809e+00 5.391108720095711543e-02 -6.182798070497109999e-02 -5.794894718363321484e-01 3.084385806554897358e-01 -2.210470875460228413e-01 1.596068818711627202e+00 4.337433517972445474e-01 -9.013133947516356170e-04 -1.249009148750511056e+00 -4.141061733005414747e-02 -1.806441665773018124e-01 3.981876350591223579e-01 -1.349667311968176346e-02 3.370796635777126293e-01 -8.254000381760306926e-01 1.196755275138251307e+00 -1.036713928104713967e+00 1.051782902665688635e+00 1.021884715615354988e+00 -4.456684816179353192e-01 4.675636779947043853e-01 8.096302539079112126e-01 5.861128858417965493e-01 1.889118861408169980e-01 -6.211544287648117502e-01 -8.776290419328769410e-01 4.706866654571267294e-01 9.919054189387698228e-01 -1.377694822771155625e+00 1.196364313255494638e-01 2.549560220142137526e-02 1.032032912950398007e-01 1.218358605533989669e+00 9.676147110894310621e-02 3.057433656599998217e-01 -3.245100626068078697e-02 3.619234935005216647e-01 -6.016247220594799217e-01 -4.902537769938875023e-01 -3.609617608430980562e-01 1.973477551215740311e+00 3.554228455153298216e-01 6.448365491111115455e-01 2.519857934052824877e+00 9.494690339971160187e-01 -6.338767578796732360e-01 5.281308096763019932e-01 9.478623578675744454e-01 -1.163208083527172976e+00 1.929228983601506187e+00 1.941350594810427710e+00 1.144702408495532397e+00 -1.450900598689985888e+00 -4.294716618515426187e-01 -1.843819675958095206e-01 -1.763965590216986179e+00 1.695803262343402951e+00 1.386331647355764307e+00 7.324211136084216589e-01 -5.261316297160801847e-01 1.542676673169603330e+00 -2.017253600061847951e+00 3.013509055693669447e-01 4.054042484337188057e-01 -2.958309275357141610e-01 2.575178146369447307e-01 5.714892687704034024e-01 2.515953179723650290e+00 -1.090921048371671143e+00 -1.187386408995523723e+00 -1.784718764108558231e+00 1.615108259070130003e+00 2.456156244908661579e-01 2.425705772391988646e-01 5.185228689299964389e-01 -1.542187835016688879e+00 -1.670260611418266317e+00 -1.562572783695099837e-03 1.624093817803868856e+00 -2.484675116814132612e-01 9.233859036347777938e-01 2.835811909886091775e-01 7.004984582055736597e-01 2.044238517338977879e+00 1.283427700297995688e+00 3.231420209290143952e-01 9.717661825697441191e-01 -1.333199042547057178e-01 -2.180591067620446299e+00 1.789983699867599753e+00 8.884313008004067758e-01 1.176950263154872722e+00 1.123739159416610622e+00 2.470149618634772115e-01 -7.184701896020468936e-01 2.025661138475321810e+00 -1.289683065959676966e+00 9.244030220000712950e-01 -6.026906019126128111e-01 8.703501908113834284e-01 1.706160694422734325e+00 -3.403076483157266297e-01 2.011900235140297866e-01 -7.819739975675977783e-01 -9.860725598191596442e-01 4.039337080314011619e-01 -1.910429824650929365e-01 1.131784693817261767e+00 -1.019704094671012529e+00 3.781310971887516525e-01 -4.817712574244609192e-01 -7.192684370686037998e-02 -1.896103942861203095e-01 2.209501931147081766e-01 5.690108617415418069e-01 -1.080997895686648169e+00 3.810260393190491035e-01 -8.075006785177134550e-01 2.796076897396996275e-01 1.203719723329362612e+00 -3.211528176330338269e-01 8.037270473755827593e-01 1.265628055069966562e+00 -8.246448485173142329e-01 -1.337875427889958280e+00 -1.422375053583875282e+00 -5.817073761104113450e-02 -2.722760317164963362e-01 -2.446505018424135688e-02 1.013741401765061445e+00 6.464022481174194201e-01 1.205769642378511364e+00 2.093717772942259359e+00 1.283222010561431370e+00 -2.975716330523311970e-01 -8.819536780613583815e-01 -6.193380543760000911e-01 3.939403069387792944e-01 -2.549208585813124706e-01 1.080691167586721457e+00 -8.252854912045806124e-01 4.639600239644437463e-01 8.327203936518579042e-01 -4.510732671484158351e-01 -1.577858971562153823e+00 -4.944688411479912227e-01 -8.748886030485634180e-01 -2.536048498835577814e+00 -1.153620608889200039e+00 -1.569356993609596129e+00 -8.754113789626126740e-01 5.855520110773191345e-01 4.488297376273348016e-02 1.068848253482026722e+00 -2.641033086027472776e-01 4.099681773683396813e-01 -9.081070052856728969e-01 -2.949076692782446885e-01 2.308093521509769097e+00 -1.043410421875260230e+00 -2.218043164149112290e+00 1.334738400631564348e+00 -5.005593210896783773e-01 -1.219314333842013820e+00 -7.839084475699414911e-01 1.026042433923479935e+00 -9.480420228227113277e-01 6.387900676808816458e-01 -1.618714230446173519e-01 -1.513885523173703618e+00 -1.427859184229485656e+00 1.997659322585202957e-01 4.268824643548272402e-01 -9.011142927654796075e-01 2.247065972286061974e+00 1.446362972493825616e+00 -2.476450198760886748e-02 5.107474379507376261e-01 1.992321657823876047e+00 1.039645071594229364e+00 7.834193461333127662e-01 -1.513579712804364874e+00 -9.083577691350762651e-01 -1.467743110967051789e+00 -2.192347497662767708e+00 1.746811189408843168e+00 -6.312760965784645073e-01 7.681778684911243493e-01 9.243332499978590411e-01 4.743923627748410921e-01 -5.078977890320542921e-01 -5.787262821713553551e-01 7.530043916081152755e-01 9.862238486546489602e-01 -4.507929090228945945e-01 -9.601482237441851808e-01 -1.355396381618152235e+00 5.584495279695144143e-01 -1.353754425362291292e+00 6.065686918692269058e-01 1.016288817103735198e+00 -4.504670829391497211e-01 4.582664660576654114e-01 9.936628797722919515e-01 1.681539365226698113e+00 -2.884876911472757377e-01 7.037223232702012332e-01 -2.443821120435641647e-01 -2.513699028351710218e+00 -2.982382640062402387e-03 -1.397016829355735901e+00 -3.528364306590434651e-01 6.877655658384284054e-01 2.147690741592449548e+00 1.468649060394924266e-01 3.179003169888980351e-01 1.027747853139325818e+00 -1.038022619976986860e+00 -6.541799719839583860e-01 -2.408716059316198255e-01 -1.191155869758366848e+00 -1.104460712268741984e+00 -4.650432540238652601e-01 -9.135199860875926614e-01 2.784404224536315420e-01 -9.349280461167619460e-01 -9.099456859602346182e-01 -1.200073998808623532e+00 1.232799557412471936e+00 9.905999161998074731e-01 7.691066060844933272e-01 -3.766365350699618642e-01 -1.234464567309234928e+00 -1.464412839829653423e+00 -3.335986637978097247e-02 -9.219590772673169621e-01 6.424098491012144585e-01 5.200079851522561025e-01 2.714271662804916829e-01 -7.417443472952364170e-01 -1.521449820069892489e+00 -3.019197201494016047e-01 -1.357554999610667279e+00 1.031654097776779910e-01 -4.123278446075407944e-01 1.266175054842874070e+00 1.094145694800896074e+00 -9.896862819688279078e-01 8.201749943683437349e-01 -1.097737557759881355e+00 1.437418759685722691e-01 -7.108569874424637280e-01 1.010905078489268361e+00 9.047682277794781847e-01 -4.991006084831505207e-01 -3.619514554560935432e-02 1.017195779600988725e+00 -8.927309855613999590e-01 -1.701417032711079580e+00 6.277311726525325319e-01 2.791573106549223748e+00 1.695010175253940377e-01 6.110355810906447499e-02 -5.482315025211657034e-01 -9.557217036658637033e-02 -9.184998255573892934e-01 -7.335507381044255037e-01 -2.672066610505787199e-01 -1.402615274522780009e+00 6.057360961473554628e-01 1.082129848063858812e+00 1.050853424016511967e-01 3.277934827440923682e-01 -7.648850547451725435e-01 2.709244284736120334e-01 -1.095411256982876669e+00 4.043527727519750092e-01 1.325244830727456247e+00 2.111692398707720186e-01 -3.372128124540330618e-01 -1.229718634756258089e+00 -8.585261734904460207e-01 5.979344650703775077e-01 -5.630108887914029303e-01 6.861107641852345340e-01 9.405625040292427963e-01 -9.800415016751368169e-01 7.229686940548629703e-01 6.058993416241544860e-01 9.076177024779662483e-01 1.794564397979798942e+00 -2.575562887104223098e+00 1.852248955365328464e-01 7.345968840502185015e-01 -3.370375095159592771e+00 -6.133949255184351079e-01 9.858912307713187106e-02 -7.606575378491645112e-02 8.623573165124799600e-02 -6.079787293762775047e-01 1.005534537982659904e+00 6.559855521896366115e-01 1.052899397290196992e+00 1.265814591071886985e+00 -1.007947185625350572e+00 -2.400538543643337686e-01 5.738954650390206691e-01 -2.233836512472962887e+00 -4.694555800376685739e-01 1.321068694140919153e-01 -4.334854783014368551e-01 -1.279479151398143832e+00 1.385609958919934159e-01 -6.637685639415035199e-01 -1.104547130901292862e+00 -1.410057004332197828e+00 -1.440417060470773891e-01 8.527064985988955792e-01 4.092684039332720181e-01 2.267865361570009952e+00 1.891683262881550115e-02 5.967269451203158770e-01 3.959069408372571930e-01 6.288716271995355989e-01 4.499738748719731007e-01 1.098353265432519654e+00 -1.118693795042073669e+00 1.040209109911265584e+00 1.624725100618189810e-01 -1.597734946847032100e+00 9.964909454129150523e-01 -1.243890794236410580e+00 4.058835440545113249e-01 -3.366500784628148613e-01 -7.584948815148404022e-02 -3.103083493368785639e-01 1.668481694014476879e+00 -4.237756464020057678e-01 5.476337403663275039e-01 1.436471624903944699e-01 3.083296561451656648e-01 2.337941610248778002e+00 2.242933510481948389e-01 1.227899423637062393e+00 5.634277575910529023e-01 1.154974198847964706e+00 -1.534919333364757277e+00 5.829017591460004116e-02 7.497141887496034940e-01 7.355217994521651148e-01 -3.951340152945362894e-01 7.024100237487602705e-01 8.932568957282537303e-01 4.004590968538228046e-01 -2.082612812640591393e+00 6.002023969571221862e-01 1.074641580363833726e-01 -4.086818447475409899e-01 3.142964776701596685e-01 1.287688894309760856e+00 6.844081782390170066e-01 -6.787003465191818741e-01 4.288883145904425209e-01 -2.740467282430942841e-01 -9.312913710075730600e-02 2.036121090892603902e-01 2.779083360861407392e-01 3.009509925501284711e-01 1.828305075965389326e-01 8.259780280308751665e-01 9.438326496585658365e-01 9.551889739985640615e-01 1.201493471822693060e+00 6.685170161474250916e-01 -4.133522770599215024e-01 -6.180033101651415395e-01 7.540809437552743466e-01 1.082736314015956713e+00 -7.172217002768799254e-01 -7.676297307955384230e-01 -1.019223421549451558e+00 1.211324758707498006e+00 3.888852465623547638e-02 -4.939579475570594069e-01 -2.523463078451774685e-02 8.059695386028103981e-02 -1.378803947148092846e-01 1.549661446387370078e-01 3.390602008358888919e-01 6.772529962994051911e-02 -7.290973165273825218e-01 2.294654734166523824e-01 1.507538747928320211e+00 7.158994737227469818e-01 -6.653194919539991981e-01 -5.740140800366519969e-01 2.941366648670238892e-01 -4.569706292171680229e-01 -1.869020312299782272e-01 1.503364761123668347e-01 -1.539502872938990796e+00 9.005856299834154033e-01 6.611913961472910550e-01 9.698019558236532500e-01 2.261696659865004566e-01 9.387861746923693573e-01 1.140063834983128487e-02 -1.167199257870823181e-01 2.701621120952791277e-01 -4.948205915273230504e-01 -3.599260074775345597e-01 -3.471281916908271481e-01 -7.696558356852574445e-02 -1.644952704100678176e+00 5.193764885420520949e-01 8.029824105685835489e-01 1.489963751371258027e+00 7.442972142891413068e-01 8.521028082685803140e-01 -8.404164493221694815e-03 -1.329492978481299492e-01 -1.632221240462007561e+00 1.054322601801738424e+00 2.111276077619381741e+00 2.530921861503725445e-01 1.740770654538086548e+00 9.632985329400545194e-01 3.918453294630395156e-01 9.092505149129833653e-01 1.197016695022245392e+00 -5.131671652342857382e-01 1.258893400370699744e+00 -3.572951214882554849e-01 -1.011891073385127182e+00 -8.430903415996806594e-01 -7.594391779923868047e-01 -8.164920470907243155e-01 -3.215054971370695513e-01 -1.267317925291757894e-02 -2.434713588430196030e+00 5.158235278972980176e-01 -9.153997732230998441e-01 -1.570681008087323915e+00 -1.744247547646186336e-01 3.964467716800784691e-01 -1.357774416103109116e+00 -4.416301719848015339e-01 1.093569090980434311e+00 5.025031332356993952e-01 -2.464839078282716200e-01 -5.175758062605422261e-01 -2.704172556847197484e-01 1.709291512834534732e+00 -6.028823277663137858e-01 2.737757342920753012e-01 -5.103583733091636709e-01 -3.590506750649019585e-01 -1.734975624191124943e+00 -1.116454097493213338e+00 8.589104591908017783e-01 6.099888804507741513e-01 -6.565899458553020596e-01 -4.893999458201592212e-01 -1.070613078447791855e+00 3.329486915926619939e-01 -2.163923021947937453e-01 6.702524159803835424e-01 -1.832659793288463401e+00 1.779107006941722968e+00 -6.613095116674876095e-02 1.515117584268696194e-01 -1.206141393547769392e+00 1.777992989084481668e+00 -1.287463501385591735e+00 1.051370444698732198e+00 -3.989456560636628108e-04 1.774735903420461058e+00 -2.226902479068932461e+00 1.007171058873498615e-01 6.564796863845432373e-01 6.943282678813271769e-01 -1.089856401453953572e+00 1.037644483227780468e+00 -1.490196294348367090e+00 1.010230213207127109e-01 -1.190062035984562838e+00 4.485673758423017188e-01 -9.466090593184376401e-01 -2.046346662660555316e-01 1.257670440730802364e+00 2.668026464051418412e-01 1.607069866961012172e+00 -8.305261525210470008e-01 -6.221469265091875700e-01 8.081900759495371789e-01 -1.640793442770932975e+00 1.251652553123263845e+00 -9.347268705240036057e-01 7.435047418714887391e-01 -3.338134845398670891e-01 -4.101682277658127984e-01 -1.125162753549417305e+00 7.166819202027332469e-01 -2.208771494721304129e-01 -1.320489447597717581e+00 -6.293068287866044885e-01 -8.546478324753684630e-01 -2.493685584118333409e+00 2.220778424558171871e-01 1.100684404020594087e+00 4.194506600235966554e-01 -8.060379107004042032e-01 -1.233039198191520969e+00 1.874035664613745711e-01 -2.355957160869913691e-01 6.287364985182368748e-01 1.437379779985774819e+00 -2.481208527125212671e-01 2.088383345592357276e+00 -8.551009690363917670e-01 1.403714170375145232e+00 -8.520607053536873865e-01 2.741845584479735143e-01 3.224609374263940897e-01 -1.037440896310259264e+00 -1.715844339105336624e+00 9.125406365384797214e-01 -4.432329020299567990e-01 9.938054341616121556e-01 1.051576099773996686e+00 -3.123748492430429222e-02 3.873510977272532352e-01 5.264837647007605259e-01 -1.321181962690263001e+00 1.568337213924496376e-01 -8.224847060437666668e-01 5.976430076275393022e-01 -1.216844817727524397e+00 -2.424108495802594077e-01 1.910321966806531602e-01 4.636992530055148443e-01 -7.150981093447364989e-01 -2.816021919136715734e+00 -1.874989730877250960e+00 1.605568417389146088e-02 -3.087650216787661273e-01 2.560260040748478794e-01 -1.772270511650222979e-01 1.062384897322225408e+00 1.522873783690396887e-01 -1.906515203822515936e+00 2.320015967257226669e-02 -3.128834166228403602e-01 7.742474220033593868e-01 7.522104239687434912e-01 -2.696217062834113665e-01 1.859867544217268076e+00 -1.388602750510129491e+00 -3.290411760222520798e-01 -2.915031594804958770e-01 -1.396206621052691887e-01 -7.422451625505459560e-01 1.339617617572998798e+00 -3.314046791702716099e-01 -5.001738135645971139e-01 1.749159757085928746e+00 5.337411904453955858e-01 -1.220642653381595499e+00 -2.265264904990968553e+00 -1.566436418058790192e+00 -6.598218082455511446e-01 -9.308532912510115720e-01 -1.134080994668303921e+00 1.091715407223861067e+00 -2.119312415726990473e+00 -6.480113803839674391e-01 -1.477349675743327317e+00 1.982907882340420036e+00 -4.682073290551842515e-01 1.635790895497967412e+00 6.022107713890553216e-01 -2.273592647065001415e-01 4.302055518230992193e-01 -1.099408876527973256e+00 8.507476759537246913e-01 4.156580142151474200e-01 -1.327791007486462060e+00 -2.819592211311183760e-01 5.736449503708446196e-01 8.554210555672573379e-01 -3.834924890091803151e-01 -3.388802351407991242e-01 8.864846881253399813e-01 8.101348396678530461e-01 -1.833604197886523846e+00 -1.265244042229931587e-01 -1.819859974245816858e-01 8.380116395107815030e-01 -1.176630768628775581e+00 9.689632197601157904e-01 2.410809282163904090e-03 7.847515174000728733e-01 6.808116295776370230e-02 1.131439178753100183e+00 2.331382319680604276e+00 1.473114584396683968e+00 1.187258667268373674e-01 6.267217062318550802e-01 -1.370958909222159461e+00 -3.937496161968794817e-01 -1.047339895388315956e+00 1.253724734293011789e+00 -1.106901072088004812e+00 -1.467430069744903379e-02 1.576701728092145149e+00 2.026518697165232474e+00 -9.460729209357084946e-01 -9.147792064489119745e-01 -8.216522950760289934e-01 -7.703301767383055054e-01 -6.215407926257540128e-01 -1.593017222537247701e-01 2.115886138846344577e-01 -3.762033204258148633e-02 1.812303242403795922e+00 -1.638088651272294527e+00 -1.207732717089841756e+00 -1.124129517828686087e+00 -5.214391725919688136e-01 4.372497423611811374e-01 -1.059085258385556561e+00 -1.060676651240104018e+00 -3.565425172478287053e-01 -4.107753840859544869e-01 -8.598759530552888553e-01 5.882375935461009453e-01 1.665960066609915025e+00 -9.160818891973168121e-01 -4.081245210194446305e-01 -8.348642580626075560e-01 -1.445619325610173256e+00 2.371099255248337312e-01 1.427309832143746071e-01 -1.631361967532035107e-01 1.496493472104851452e-01 7.257059497666437098e-01 -1.355546131539463461e+00 -1.037474761922612565e+00 1.470950427755270962e+00 -1.235281878195724214e+00 1.686229911970727580e+00 1.356903389367658253e-01 -8.809590480305625748e-01 1.116190785685527764e+00 -7.185710169339230013e-01 -1.825744032990874288e+00 -6.897170302123774022e-01 4.255300028098331078e-01 1.425012432657274619e+00 -2.113462999661246122e-01 1.396103685807358330e+00 1.496650707562598159e-01 -1.578980099109705604e+00 -8.648811780273286676e-01 1.059844006731718080e+00 -7.578608037083301996e-01 5.365628779118707392e-01 1.149624840344992238e+00 2.804249769057758357e-01 6.484440853084981471e-02 -4.147516373290293656e-01 7.856515050852499460e-01 3.216476097507263154e-01 1.184264985179247942e+00 2.199877166699734932e-01 5.482523159393728474e-01 -5.873876752411619218e-02 8.206018764613908223e-01 6.268774419566837397e-02 -1.251351631924884078e+00 1.231597635763500564e+00 1.063310250661247680e-01 -6.341442927875153845e-01 1.006491343298695051e+00 3.943159710043592781e-01 -1.373139639093985398e+00 -2.864288600436256660e-01 -4.150842131350216402e-01 -8.213223663112289019e-01 -7.029123903367230364e-01 -7.057462184524586624e-01 9.451165422473862820e-01 -8.881208214495904807e-01 -4.384993980578955064e-02 -1.708999403576153819e-01 5.897205630425731426e-01 1.612303182981070560e+00 4.818998229280232470e-01 -3.795828946130088699e-01 -5.999952606190275262e-01 4.165886442666359990e-01 -1.114268430433690948e+00 1.009165431554670755e+00 -1.221282017159667443e+00 -4.672394010992937941e-01 8.677752419327527944e-01 -1.340958297228086460e+00 -5.209417631409074545e-01 -7.219326050899842473e-01 1.926967342532912131e+00 -1.233975957002023116e-01 -1.221241564427278492e+00 -1.228835355911907401e+00 -7.337550324387006606e-01 -9.472777164605047373e-01 -4.475335865092299747e-01 -2.079831557334523850e+00 -9.737501229537607328e-01 6.140042625767831996e-01 -1.046479995315980627e-01 2.207443355814059927e-01 1.377823101252598326e+00 -8.983753647378933671e-01 1.102719247050579915e-01 1.053223658438906085e+00 1.511024868752278150e-01 -1.023078357218982770e+00 -9.282322674544101204e-01 1.268284246443501351e+00 -2.020412808604504784e-01 -6.798272619168115316e-01 -1.123536814161505193e+00 -5.126406134371573886e-01 -8.516064683528578039e-01 -7.613968586708785846e-02 1.047095902159505265e-01 -1.314945752238196652e+00 -3.042929249499129463e-03 -1.404735288028537976e+00 -4.763580314619464962e-01 2.033968376807621325e+00 -7.830330268806304783e-01 5.071606805190065348e-01 1.931793580401550470e+00 -2.066600570023486405e+00 5.020047958867751570e-01 1.345384016258811766e+00 -5.442964996921090259e-01 9.678237484657372658e-01 1.367908386116250874e+00 9.500681170156043409e-01 4.977206051563183853e-01 1.190639436645290816e+00 2.147685493924705591e-01 -4.376904586182454593e-01 1.453899844336409952e+00 1.479445197426718872e+00 -4.178525992591817784e-01 -2.189528292028012135e+00 1.683731307534161781e+00 1.365820247432963930e+00 2.207210237155339538e-01 -1.322758935209280340e+00 4.442638175329747807e-01 9.201932778328728024e-02 2.728410377622024485e-02 4.478008961867710469e-01 -4.330592215001122236e-01 -2.668762857136099953e-01 -5.227270844692036844e-01 3.010435019434756221e-01 2.182064452041590150e-02 2.546719178040505405e+00 1.485303041341110575e+00 -1.922758332602826359e+00 8.757785954895521696e-01 4.919092795575336075e-01 2.993185741930091126e-01 -6.860655857131187085e-01 4.232669449297454117e-02 1.673968347339705454e-01 -6.003585629395035150e-01 -1.186602709684774909e-01 1.821455242859843171e+00 -1.030971673544610168e+00 8.303231668551187827e-03 1.581018668063415067e+00 7.873352273164059278e-01 1.098989224870554393e+00 1.021796951051196167e+00 -4.080336926869430891e-02 2.909947743652668284e-01 9.173872217231758830e-01 -3.392932408497624786e-01 1.569983636523748061e+00 2.414726665002152051e-01 4.938375271509284903e-02 -8.611339680196655744e-01 1.208469136263905730e+00 2.060840848727661268e+00 -1.073436407918316737e+00 -1.222954819161455431e+00 2.156916984911569912e+00 8.934270375080212157e-01 7.743442151546755525e-01 9.398520900179303528e-01 3.268101166071786245e-01 -1.788709566959689079e+00 -3.371309416489435273e-01 -4.385502869918911362e-01 -1.389600498104009541e+00 -3.466808972164818203e-01 4.193765931926727308e-01 -5.029012042412993599e-01 -1.443547084380707668e+00 -1.345389699376765336e+00 1.155886375287803053e-01 7.795632074176279958e-02 -3.559181795608820087e-01 1.014870400370955633e-01 -8.100813781859912410e-01 -4.919962374956333706e-01 -1.283979129993447765e+00 -1.002936061041064669e-01 2.512148974712353211e-01 4.132312094940298053e-01 1.925511014933133369e+00 4.880470018761842721e-01 2.263450619883179638e+00 1.508494630913011392e+00 -9.838773809830733130e-01 -5.160093671414676120e-01 -7.287219647857136051e-01 -1.227150147271616615e-01 4.261894807097681426e-01 3.056249650492736114e-01 -7.122219599255582567e-01 -2.555864714704517704e-01 1.963086977956556289e+00 -2.782357658144387139e-02 -1.361148612243332279e+00 4.559308846464674159e-01 2.197080067907287937e+00 -2.028215236606510263e+00 -5.628254329273940648e-01 -1.309712276387081209e+00 1.311459065000573909e-01 -1.975701267332450550e+00 -1.296816676531704626e-01 4.951103671953359098e-01 -4.480178671831758219e-01 1.644534746348476295e+00 -1.414762698284299791e+00 1.159822751443694150e-01 1.000850824500078229e+00 5.873752069043120493e-03 -1.402480442110724534e-01 -9.573016500228011261e-02 9.389243372806686805e-02 -1.973647902655154274e-01 -1.265525077226139494e-01 1.421831361212463563e+00 -6.051330673399549775e-01 -1.956023811699475701e+00 2.127347469426552062e-01 -8.855071257180168187e-01 -3.914939781506092120e-01 1.371401840092127955e+00 1.298679753382050883e+00 -4.663641013356623621e-01 5.245207565504254044e-01 1.037318702571975310e-01 1.286068005254976443e+00 3.405333875673305921e-01 1.331352332157334839e+00 -1.358120767883842783e-01 9.625765060712810905e-01 1.070364693402992229e+00 8.405068995117712660e-01 -1.270384240851182067e+00 -7.977335481361881309e-01 -1.273422596832539666e+00 -1.059762040997443089e+00 3.723484314271184870e-01 1.364647309547179610e+00 -6.574157420385897677e-01 4.401044589224087922e-01 -3.640462106696765177e-01 1.391763375388811008e+00 2.754103241072275998e-01 5.951962293768128243e-01 5.908704289060713322e-01 -2.115813483736520006e-01 2.233926116690077013e+00 1.434954430085638943e+00 1.304046621062543432e+00 1.164728404262039607e+00 -6.004878216565096016e-01 -6.895150821108778638e-01 -4.407817514784024837e-01 1.926375744945094226e+00 -3.337299967984430626e-02 5.173611251591418714e-02 -5.392707494684815250e-01 1.427254031122718203e+00 -3.058104387450883976e-01 -1.031265622246440916e+00 -5.477164737055147947e-01 -4.655374466859095173e-01 -2.328039794232764428e-02 2.124978653352369573e-01 2.177941032705178248e+00 1.707554171939973831e+00 8.013783470747429805e-01 -1.863840108801878559e+00 -6.698147880729776737e-01 5.863142962817582404e-01 2.067932267498168386e+00 -1.585894165255603339e+00 1.602626785085563332e+00 2.974733283576536658e-01 -3.793164711552695079e-01 3.859668436285634274e-01 -6.628152119617516380e-01 1.594318697765199966e+00 -6.763141138476318481e-01 -1.592284601853732218e+00 -1.805048966868854743e+00 6.374038353008170121e-01 1.470712573168545811e-01 -2.262295225880544269e-01 -1.871200498172514159e-01 -8.821053473769140396e-01 -9.696382362002378130e-01 -4.922468460615174735e-01 -8.748022846211110648e-02 1.776944835413927448e+00 -5.150141163361068308e-01 -1.508821295346335911e-01 1.895202988076512274e-01 -2.761740804670259064e-01 5.811397341830792929e-01 -4.057268329140586438e-01 7.821292320451580515e-01 2.324902054446189026e-01 -1.887087393753483555e+00 -1.753029908792673730e+00 -4.326029547073250714e-01 1.197166358228092531e-01 -1.838913814313061224e-01 -6.729629782911512592e-01 4.237452721130329780e-01 8.065106054962375426e-01 1.502162755425900664e-01 6.801430820020308854e-01 1.532399159480809792e-01 -1.923747271049199181e+00 3.311200881185045741e-01 2.253355480000637900e+00 -9.121601022142014070e-01 1.911078065737308984e+00 -7.665484509677995550e-01 2.556760430353816616e-01 2.063240197256015040e+00 3.308368103099181834e-01 2.605592231709092488e+00 -3.143700719956111778e-01 -7.268868123537253201e-01 1.131797098140458147e+00 5.522334334666217232e-02 -8.068385938575095562e-01 -1.171022022875856772e+00 5.613984513207673777e-01 -1.039360615037411728e+00 -3.629214891664563347e-01 -3.441543426909047243e-01 5.865688512236536672e-02 -6.506007401323187223e-01 -8.103746678432546258e-01 -5.333230317196075987e-01 7.511858451899240396e-01 1.635520214613531698e+00 9.224825526862758807e-01 -7.329780386787816404e-01 -1.482392186566817482e+00 1.593971584948588038e+00 1.349788332387549250e+00 -4.264560008018990211e-02 -4.797447733969570360e-01 -7.758159619961003672e-01 -3.631528766549687592e-01 -1.972225904342114755e-02 -3.025512471595786512e-01 -2.693785991258936252e-01 -1.355285186466337333e+00 -1.016903551998171729e+00 -1.136007504873437213e-01 8.542730184418585448e-01 -1.016838867353332843e+00 3.480183992870760409e-03 -1.206419521896111791e+00 1.438437917062184601e+00 -1.974476119123178330e+00 1.035982235071933877e+00 4.460877843280752209e-01 -9.676900739955960340e-01 -7.234516231802730069e-01 -1.314353288057884095e+00 7.923046109152426242e-01 2.491020729962088384e-02 -8.792774383395112192e-01 -2.666640272685237290e-01 6.978797459504808565e-01 2.961813916775087388e-02 2.072431531707186469e-01 1.044389785275566807e+00 -8.374566154756185599e-01 1.605334235642207619e-01 1.194866259300649408e-01 -1.238463981523949542e+00 5.271472680268886046e-01 -1.859491912868719510e+00 4.825230144705185964e-01 -1.333210195828277600e+00 -2.480805423571349755e-01 -7.486655618533172296e-01 -3.362786604880634855e-01 5.314682896247554522e-01 -1.270927367517502571e+00 -1.073401818199139157e+00 -6.036864630890683703e-01 -6.531224315793999757e-01 2.018455082518703758e+00 2.396629240414459849e-01 3.119547400460476738e-01 -4.479106622930471571e-01 -9.779733872037560394e-01 2.095144473988152178e+00 -4.310279801331898253e-01 8.374108070969903395e-01 2.046707323030780984e-03 -4.095490908222939458e-02 -2.146249842774194949e+00 -4.263532102866152695e-01 -2.160032069887348083e+00 -6.059188157455909218e-01 -6.649387045006216468e-01 -4.707363829652410070e-01 2.146212419026083118e-01 1.263844856195502908e+00 1.252245813920108697e+00 1.043527162027375388e+00 3.096587447998141673e+00 -1.142833262016078599e+00 1.399615856621197474e-01 3.336994810866357186e-01 1.450919958903605478e+00 1.536251643108127674e+00 2.506814459559080444e+00 -5.446671986723966574e-01 1.715057133495430097e-01 1.751923269296077335e+00 -1.319068166147365107e+00 -2.397319360667387045e-01 -2.313992195610586056e-01 9.820434646513580557e-01 -7.887539202821869377e-01 6.552612835592862561e-01 4.165547131319377594e-02 -5.439144150295501801e-01 8.877324867048124180e-01 -1.814652305612358130e-01 4.323403249484120137e-01 1.364078069061282150e+00 4.003119839364497334e-01 -1.827816139948023277e+00 -1.419164857162214854e+00 3.883768067600636420e-01 3.792518795279026800e-01 -1.312236939159627358e+00 -1.383823079793723210e+00 -5.605408560943286878e-01 5.996321149358121438e-01 -9.316178442472954346e-01 1.594924479729304068e+00 -1.224829382647677711e+00 4.431680206072944883e-01 8.425968249282272948e-01 6.932588395999205177e-01 -1.860531795789362453e-01 -1.398512366584715227e+00 6.828047268072008347e-01 -6.910307220357668478e-02 -7.038750383048122394e-01 -1.051624719832861432e+00 5.626342026028475773e-01 1.113510902278277648e+00 -1.709191220339517647e+00 -1.617168363293283395e+00 3.045627846945994088e-01 -2.154427418957648666e+00 3.840778537004684301e-01 9.042344656165012262e-01 3.277188094112659100e-01 -1.484706234578886175e+00 1.445524060109878661e+00 -4.493510517769407769e-02 -3.172592525097254756e-01 -3.875243396346458175e-02 4.753457602031412321e-01 5.662510881355684589e-01 -1.324620615486913899e-01 -1.335097428525960916e+00 4.732155612152084134e-01 -4.453208156758887148e-01 -4.784463921778862039e-01 -1.443097003351846208e+00 -5.544832153157618765e-02 -1.210994811934092752e+00
[truncated: 3,621,885 more chars]
