# Supplementary material for: Bayesian inference of kinetic schemes for ion channels by Kalman filtering
Source: eLife. 2022 May 4;11:e62714. doi: 10.7554/eLife.62714 (PMC9342998; doi:10.7554/eLife.62714)
Supplement: Figure 10—source data 2. — The number in the file name indicates the brightness. [file elife-62714-fig10-data2.zip]

Archive with 36 entries (36 files):
- 00075current.txt
- 00075fluor.txt
- 001current.txt
- 001fluor.txt
- 0025current.txt
- 0025fluor.txt
- 002current.txt
- 002fluor.txt
- 004current.txt
- 004fluor.txt
- 005current.txt
- 005fluor.txt
- 0075current.txt
- 0075fluor.txt
- 01current.txt
- 01fluor.txt
- 025current.txt
- 025fluor.txt
- 02current.txt
- 02fluor.txt
- 04current.txt
- 04fluor.txt
- 05current.txt
- 05fluor.txt
- 06current.txt
- 06fluor.txt
- 10current.txt
- 10fluor.txt
- 1current.txt
- 1fluor.txt
- 2current.txt
- 2fluor.txt
- 5current.txt
- 5fluor.txt
- time.txt
- 1k1
