# Supplementary material for: Bayesian inference of kinetic schemes for ion channels by Kalman filtering
Source: eLife. 2022 May 4;11:e62714. doi: 10.7554/eLife.62714 (PMC9342998; doi:10.7554/eLife.62714)
Supplement: Figure 10—source data 2. — The number in the file name indicates the brightness. [file elife-62714-fig10-data2.zip › 00075current.txt]

-6.678379684101735103e-01 -1.003938139740212510e+00 -4.178419912079207599e-01 -8.259243971896286229e-01 -3.854509726615022447e-01 5.940848102601168357e-01 1.430918502527360525e+00 7.282653564741731200e-01 8.736027650648776899e-02 -8.932562608824134998e-01 -8.049615112921159055e-01 -1.024217062667901468e+00 -1.769215317686448352e-02 -5.101662284460156682e-01 7.086549069166496739e-01 -1.520375586169793625e+00 -1.958619996888771420e+00 6.518767349446107362e-01 5.624734130645009378e-01 1.350404762115275492e+00 -5.798178803251974323e-02 -1.400500342370448736e+00 -1.570408141541050906e+00 5.618202930315486787e-01 -3.192520891822184931e-02 -5.542001084846804870e-01 -2.533871704275037495e-01 -5.193118339146992612e-01 6.058046089593260852e-01 1.475160348846919378e+00 8.439298998306969946e-01 2.049301426738857845e+00 4.709544582403692448e-01 7.771173469139495138e-01 -2.379117476739416870e-01 -7.782529154731697707e-01 -5.504702753255300562e-01 -2.187263507379065164e+00 1.624380084922374845e+00 5.345040536699730005e-01 1.809832580027498805e+00 1.140223903798897043e+00 1.226359091730151230e+00 -3.353022795286551838e-02 1.479731869218935625e+00 2.832628545065258296e-01 -3.286864479156241248e-01 -7.515022309010347401e-01 -9.195286635023732780e-01 1.538049167786421090e-01 -8.292413236031100920e-01 1.942752592498637326e-02 -2.227886437895169713e+00 -6.630088765897782510e-01 -9.972111819714835068e-01 -3.619682358624600749e-01 4.446982697638851567e-01 1.270069319144445874e+00 2.236489179070614841e-01 -1.238640668246362875e+00 3.916891713774211525e-01 9.905928766691722842e-01 -1.325441502212276523e+00 -5.342063521301814166e-01 9.809765108244613563e-01 -5.231508391757920817e-01 -7.721134320022859931e-01 9.420694578615138592e-01 -1.037990694604667974e+00 -1.310275657649573988e+00 -2.361476342433842801e-01 -2.853950049329180283e-01 -1.001865773123897352e+00 -8.161930273602449049e-01 5.433332730959997692e-01 1.170451090508869196e+00 2.456191903876817406e+00 -5.582636240605145517e-01 1.438785760305510697e-01 6.073962054983637060e-01 -5.122509314592712526e-01 -3.221698970811626150e-01 -1.348085478337915644e-01 -4.591161747511828262e-01 3.077939549551604245e-02 -9.732614148511628538e-02 -1.728678922319070610e+00 -1.211971820835401337e+00 9.120011780029980697e-01 4.757889260246644936e-01 6.897419376439302419e-02 7.305746894379502865e-02 1.703125788069917323e+00 -6.222662413940598380e-01 -5.052691680549021847e-01 -4.176024838275348428e-01 -6.122491494158470715e-01 2.180671571432494460e+00 -5.852248976529378366e-01 4.043438437382670947e-01 3.138537642966882646e-01 -1.528979775511409400e+00 -2.338485723199114699e-03 8.197994844796869796e-01 -5.504656513178376454e-01 -3.762194676692741657e-01 5.786496349451368815e-01 -2.077086891007824843e+00 2.080605678083758889e-02 2.692620854365858629e-01 -6.002058280588710160e-01 -1.542915466887624598e+00 -1.116273051764178348e+00 -2.841068417268329260e-01 -4.756198685478967292e-01 -1.694336919613945516e-02 9.146192685365778230e-01 4.335685294818713009e-01 -9.448478353976934585e-01 4.435059216061875143e-01 -5.231999695324676125e-01 6.538899339760546603e-01 3.652215451748538344e-01 5.117814428997947696e-01 2.404015412591181677e-02 -9.080005365391132788e-01 1.158084368093756367e-01 3.564136206813853236e-01 6.168467213660122628e-01 2.191997199874524238e+00 5.887332046430343580e-01 -8.449656239495474397e-01 4.587601312293970723e-01 3.942292853218815063e-01 -8.108316355887800198e-01 -1.438157262894540933e+00 1.753301584743617580e-01 -6.040726419454698348e-01 1.778268367571968378e+00 -2.163894675148996249e+00 2.227807829729649747e+00 -2.195681026620727450e-01 5.213727607043205925e-01 5.789163776603952760e-01 -6.589482629640308620e-01 7.703241802876463762e-01 1.041085428107435262e-01 3.096464706386438046e-02 -4.886105121874063095e-01 4.116706968886892359e-01 -1.244759144946710805e+00 7.321583489939996747e-01 -5.200048773173854277e-01 3.425140897451648403e-01 -3.346589350933684703e-01 3.786745611840613424e-01 -4.720178170477022650e-02 3.996845675885937199e-01 8.957078366047750428e-01 5.490452444202429394e-01 -1.220278628046710390e+00 -2.613749254494546204e-01 1.671617172413778274e+00 -4.759723400306783980e-01 6.997294737099154505e-01 6.577212297519111073e-02 -4.299130804378428761e-01 -9.115690654236473511e-01 5.854079737125653660e-01 -1.158699600840569000e+00 1.834587266632901947e+00 2.337927050406938712e+00 1.245097928420667355e+00 8.187245595577951063e-01 3.029411423777991219e-01 2.285971311942970874e-01 -6.338371561605610216e-01 6.872752971026141466e-01 -1.691047094527862449e-01 -6.246896969048475468e-01 -6.484449709821414887e-01 -1.026229172707032067e+00 -1.770637978886724362e-01 -9.339480829301357590e-01 -1.816467832455292752e+00 1.101501362583559018e-01 4.017515599161351481e-01 1.519269717907195449e+00 1.365524098111005280e+00 4.602486993516128888e-01 -1.643126454318377450e+00 6.685757879940099624e-01 -1.514418386456419352e+00 -2.587979234137915419e-01 -1.509679838889843861e-01 5.642954792065508762e-01 -6.874443083528700704e-01 1.565105044155056691e+00 6.142454821041847257e-01 -2.728387987834214878e-01 1.353765089170389624e+00 -7.279404879404216544e-01 -5.803789989319103615e-01 9.797448333480487936e-02 1.129026687414315777e+00 -1.324007775134055320e+00 8.382614329989650226e-02 7.958357614327729035e-01 4.971883278968690645e-01 3.256417638597996489e-01 2.130743216949018137e+00 -5.515877978391611203e-01 -9.477215826739779914e-01 2.284040648334104140e-01 1.027247567709341114e+00 -8.460591581746437218e-01 1.593411013394216758e+00 3.744895310041421732e-01 1.966879694874782647e+00 -1.413255641726226308e+00 1.735068116580117614e+00 7.011552403753943397e-01 6.619068121712331498e-01 1.955574668347759282e+00 3.791770660529672488e-01 -5.920339415592939386e-02 5.135664811602029534e-02 1.732509642340867462e+00 5.245575337296389806e-01 -5.509571364824860512e-02 -1.447348187395726793e+00 -1.521965577105655054e+00 -2.261329712341809406e-01 -2.574402220715363399e+00 -3.429174281024212623e-01 3.276363801736104642e-01 -9.611672706790596044e-01 1.828794539712375711e+00 3.043557460612159038e-01 2.449882630323931554e-01 2.782138088516457053e-01 1.375894161198365939e+00 -6.468824561601925760e-01 -2.899855453075091405e-01 6.776190431065550746e-01 7.244196065800633244e-01 -2.233856002864756662e-01 2.817326491671860444e-01 6.470648577547521985e-01 -1.776693898907073521e-01 -3.286351437371584638e-01 -6.813459747271158884e-01 -5.768985730972624459e-01 7.610265700293218361e-01 -5.999618899289330121e-02 -1.402816225060639910e-01 -7.481779250296461958e-01 -3.297953736526635371e-01 -2.810758567243096251e-01 7.829528059258175077e-01 1.187579263184371570e+00 1.821254573331384033e-02 -1.193693324667033234e-01 -4.006968189259723645e-01 -1.120756054826603565e+00 5.999624005739247895e-03 -5.268512199259772766e-01 -1.595679433583496731e-01 2.851603641996742211e-01 1.391673452073073136e+00 -7.921315080806926590e-01 -1.703673854455345582e+00 -2.272577806707984927e-01 -2.242112191915570860e-02 3.376811602964209791e-01 1.244361786663861769e-01 3.729685200541824619e-01 8.049456272501062659e-02 -3.832998216849355932e-01 -7.991147226826043060e-01 -2.663054889901803612e+00 -1.710318865670436450e+00 -7.312151956275344533e-01 5.680527310736310787e-01 1.196270724736742119e+00 1.570217078931744226e+00 -2.624546933638269852e-01 1.590834192812794201e-02 1.380896895905266764e+00 4.052544073662763674e-02 -1.663208144504162433e+00 -2.315720027343793064e-01 1.078562529856662566e+00 5.463107486356251208e-01 3.294060370961200412e-01 5.964315845742622635e-01 -8.331368683588109558e-01 1.874342431421959887e+00 1.048163453408448742e+00 -5.870420814546534194e-01 1.777145838414695200e+00 -1.543706513146910320e+00 5.036324593543777262e-01 1.076654924100538979e+00 -1.698126867372819149e+00 6.203236048157218657e-02 1.662395614561162083e-01 -6.902291333715956378e-01 2.415460529932220435e-01 -1.616059364832767575e-01 -2.921860901059142313e-01 7.859319569602487565e-01 -2.740851802441702789e-01 2.796470572396558829e-01 -1.089633564829875612e+00 -7.867732795312201710e-02 2.124228056752608951e-01 4.269457583292424196e-01 -2.667343198950869465e-01 -3.310281676836572817e-01 1.610036941293851553e+00 1.004502779760992892e+00 -1.427296639008698076e+00 -7.655600721427944233e-01 1.896747278484753330e-01 -5.052375669073706499e-01 1.663893575720296392e+00 2.009210167233581035e-01 -1.048470884288637883e+00 -1.844713743344352119e+00 -1.893242321512063508e+00 -3.905995742786498304e-01 -6.701824571972131439e-01 -1.313172151257512743e+00 2.145077492054518142e+00 -7.450088163426626942e-01 -7.964805374987614650e-01 1.399422896276194095e+00 2.292627158048410774e+00 -7.195973638246325743e-01 1.307691856628379279e+00 -5.832105835837688712e-01 5.259819359164851216e-01 7.429161080563984054e-01 5.381772280609100623e-01 -5.295688349156092434e-01 5.339968317546146537e-01 -4.388004663696238317e-01 -1.720037869350583559e-01 -5.955163974736493726e-01 1.120905362620509882e+00 1.035021134350661010e+00 1.013878257570699049e+00 -7.305829427765794248e-01 1.118034111224066596e-01 -7.203710271838987822e-01 -3.165345310602598050e-01 2.793266722076329089e-01 7.945714858746675269e-01 4.447962695782477494e-01 1.532563112670910277e+00 -1.412605639366351973e+00 1.112713516379953749e+00 5.354632780015468052e-01 -1.242292574047562104e-01 -3.153609869298258372e-01 1.711134344683534536e+00 -3.215097445237261042e-01 1.389424091810985418e-01 7.422583089162614334e-01 -5.681715341579812728e-01 -3.115480491566064991e-01 -1.661022843693196416e+00 -9.310887126685678528e-01 9.799485173553501571e-01 5.708506928603093167e-01 2.200686844609539283e-01 -1.407098888036283801e+00 -2.522826973100681380e-01 1.049071933466716455e+00 1.671653162546347104e+00 -5.800286383501883636e-01 7.925843467253398944e-02 -5.044075622824069072e-01 -1.302083915451084817e+00 -2.364920830950158204e-01 -1.413101832212921016e-01 1.270413283070226607e+00 5.410186739714871740e-01 -3.379268921905004275e-01 -3.507087079960288234e-01 2.258241707039178869e-01 -4.941425334333267028e-01 -1.098029024271307774e+00 -1.609567338341825193e+00 -4.107163370947856246e-03 9.196307296135305398e-01 -4.482514471791159139e-01 1.809096043436537959e+00 4.144571587761203824e-01 -1.163521374286190957e+00 -1.038058624580813660e+00 -8.741060803644060684e-01 1.716206189583606156e-01 -3.257890503595587406e-01 8.648936320841715819e-02 -5.897151603274716214e-01 3.749375404574623594e-01 -5.780972875671297473e-01 6.017703508543591484e-01 2.876595184004431816e-01 2.397501655402553278e-01 1.018453184529562128e+00 6.190413191671381155e-01 -1.188072860636738837e-01 3.497004056078554801e-01 1.907201563157787105e-02 1.200674086756808201e+00 -1.190304305428947496e+00 2.462144803529723092e+00 -3.539355418288983590e-01 -9.782016201791270404e-01 -1.255025318515538835e-01 3.038085228411663632e-02 -1.104131550624498415e+00 4.838957198725420406e-01 -2.173813953617555472e-01 -9.060952606050132196e-02 -1.155195567872970175e+00 -8.861596121889968591e-01 -4.445998851067200497e-01 -1.247589815399098440e-01 -1.187216996411722514e+00 -9.443921654978594260e-01 -1.862006188616789071e-01 -2.336644870410396480e-01 1.022230856947607291e+00 -6.613191630982379055e-01 6.117147882691597038e-01 1.080572519540573317e+00 9.742931441861930608e-01 -4.424549615482371578e-01 1.899927337043661790e+00 3.869823490310103087e-01 5.000748421624504614e-01 1.076474708591630414e+00 -1.191409366290588023e+00 1.487260839300841297e+00 4.487564159467659630e-01 -2.935190780394541510e-01 8.083465562832897744e-01 -1.704676543102024322e+00 -1.244720898301034495e+00 5.686691718816214713e-01 -5.463675482629836155e-01 -6.925376644104649371e-01 1.609793811400599406e+00 -1.131906288727026144e+00 9.789140084033145506e-01 -3.310158773151169326e-02 6.966251939247938285e-01 -2.921881527252977694e-03 -1.038158978204576366e+00 7.056580315966636263e-01 -4.351697889410270914e-01 3.549299278888905507e-01 -1.945879339501686234e+00 -1.313931336447553999e+00 6.444193599697586317e-01 2.306979117271409224e-02 1.061101197519546346e+00 -1.023731158227671356e+00 -3.027500177753584820e-01 -6.545077883648505734e-01 2.211980305966384286e+00 -3.963440940141733232e-02 9.890864181599126059e-01 -5.886029522518509971e-01 4.966109957243044493e-01 -3.716429611621865914e-01 -1.696082737258493456e+00 1.338809042343442446e+00 -1.633192369700598556e+00 8.576333787655859853e-01 -1.379426261323677627e+00 -8.643646879217856682e-01 -1.302381859085383287e+00 1.410613296781269232e+00 -3.650083695480756951e-01 1.799893011823416877e-01 -6.537360059848354998e-01 -1.092109717444176731e+00 2.317686182157708552e-01 1.687053196139227884e+00 -2.795211481320711289e-01 4.111921853198903243e-01 8.793167448183915047e-01 1.510639092880473822e+00 5.692271327785654034e-01 2.746332850695263894e-01 -2.812279292673919295e-01 8.877057326394000025e-01 -8.581820187422349866e-01 -1.369692297936805137e+00 2.213685247056690619e-01 -1.283483593123510680e+00 -1.525163864826119209e+00 1.030505519248853669e-01 1.778156037353763042e+00 9.774599248977007271e-01 -5.672222530882149449e-01 -5.049068080346389431e-01 -1.487644809395628709e+00 1.363473751585553506e+00 -1.182511629921368268e+00 -8.641609481840094587e-01 -5.671753268765727940e-01 9.511621877370787237e-01 2.967495375935859103e-01 1.710163521904960682e+00 -2.651909816180787471e-01 3.096228029105779767e-01 -4.452826409110427486e-01 4.004165999717895219e-01 -4.220388685433816289e-01 -4.709202777503502246e-01 -8.743374020902635602e-01 -5.581835444679966729e-01 1.392620229220794315e+00 1.569143201163168966e+00 -7.206257274133544277e-02 1.184978920214746267e+00 -2.747063821271348294e-01 -1.455574753271629884e+00 -1.239973732226226755e+00 6.182808811871591814e-01 4.676167030387197721e-01 9.756683367294426423e-01 2.372419041355886549e-01 -1.350163308825109043e+00 -1.320944092626803679e+00 1.088427604625057832e+00 -5.665179771868922298e-01 9.814079270011693001e-01 -1.216613385474087261e+00 5.798916747565362462e-01 6.326407459087520779e-01 -1.198244020435434543e+00 8.254516715136317462e-01 -3.907943481445971812e-01 6.940999453191969426e-01 5.273986221240874184e-02 9.180994337467714983e-01 -1.191382152588015497e+00 -7.281638185068209021e-03 2.250562368771872102e+00 9.790320137375966292e-01 -9.380395470926644608e-01 -1.052018236220392700e+00 3.072321092896966414e-03 -1.732473369088245896e+00 -1.767496321237065127e+00 9.616046387303107679e-01 -4.137465097810185122e-01 5.011186531633001762e-01 3.445278783292667901e-01 1.326541675973381240e+00 1.572717626775219646e+00 -4.150210222627671169e-02 -7.568220285759084121e-01 -1.282577506974431847e+00 2.331093691524145139e+00 -5.317417851066145174e-01 9.952994714810109445e-01 -1.046660987405638066e+00 1.496037869802993248e+00 3.522205323048380743e-01 -9.532210176489932518e-01 8.910510961162736443e-01 1.057736181506880868e+00 -3.916832668177031573e-01 1.722511714681380202e+00 -5.441634277203498682e-01 -3.840002840003440832e-01 -1.253673069021509878e+00 6.836757096141662382e-01 -2.716054584872086064e+00 2.850190678677330669e-01 3.556448443163688911e-01 1.849607492151687099e-02 -7.950557456981990345e-01 -1.939637581503434571e+00 1.853660863966566597e+00 -1.514949380074616103e-01 7.423340040145355312e-01 -1.618383463404977629e-01 2.612503638884488000e-01 -1.264778883552652999e+00 -3.183121251392859730e-01 -2.631019705946967324e+00 1.805657872595757274e+00 -1.630607256259414550e-01 -1.441859678677785750e+00 -8.386002057335015802e-01 -5.920011487966516522e-02 1.953981476716984078e+00 8.103853107181214765e-01 8.159630156528229206e-01 -5.159577149681136010e-01 1.013998979603113471e+00 4.244321263551404932e-01 -1.473688376671059563e+00 2.395684885281367527e-01 5.044275900135668511e-01 8.507908539866145814e-01 1.177060517797062555e+00 3.924415725040206748e-01 -1.229926070258052784e+00 1.624249563076456959e-01 1.092052477684562761e-01 7.771727877816096697e-02 3.500922858189792763e-01 -6.504065928633318006e-01 2.706572477401552934e+00 -5.592028830447363236e-02 -6.058920821152012914e-01 8.944521747752320895e-01 -1.137481518901949928e-01 7.029646620304708104e-01 -5.246605032984580363e-01 5.073908100219655104e-01 -4.570036799468567557e-01 2.084262943124984169e+00 -1.396905344164828700e+00 6.160019757530290629e-01 -1.095936065855818820e+00 -1.369687515808471590e+00 6.323894341877003278e-01 5.896194749348185717e-04 7.598096669709648587e-01 -7.565480680112121048e-01 6.656442180118530283e-01 2.037373463250757855e+00 7.964918480685279079e-02 1.333901311382256871e+00 1.322426545668267783e+00 -2.817565438442395376e+00 -1.110311582795291629e+00 -5.151051007293767636e-01 -1.557341486233966288e+00 -1.395835314210270628e+00 1.965645795192353107e-01 -1.198035075227843027e+00 4.054541152553826078e-01 6.331768769377250639e-01 4.190725064185869125e-02 1.902309114204880691e+00 -7.853776864558184023e-01 -7.236657096058293215e-01 2.760542198032990835e-01 6.485354883084462618e-02 5.336123727178729848e-01 -6.705463384396658233e-01 -2.444657298920989152e-01 -1.505417646494246142e+00 -3.098627323220186192e+00 4.326650033198818357e-01 8.387240888498642688e-01 -3.335782852294640333e-01 5.971136060348504193e-01 -1.879331923384261804e+00 1.154859676133128676e+00 5.990557190143198651e-01 3.139518364349901947e-01 -1.004661474828119072e+00 2.248054447170487746e-01 -2.285288082198706494e+00 1.732688114094257159e+00 1.448524008943509855e+00 -1.414318556609401867e+00 -5.437167910600249759e-02 5.735301581080244349e-01 -2.499379037498066503e-01 3.439569078781111733e-01 -1.076530637892617603e+00 -1.036475898710376820e+00 6.505064917806271385e-01 1.086444572020539345e+00 -1.131784713884854687e+00 2.741388500213463031e-01 -6.335638215995799405e-02 2.888821965651298673e-01 -6.234676630443409806e-01 1.316345354999147288e+00 1.028620776391949043e+00 1.356233115936455791e+00 -8.095235266496656479e-01 -6.680557697147596619e-01 -1.364133470880494858e+00 4.020997908922599451e-01 1.596991676715392439e+00 -1.780607949764192455e+00 1.092653244781402577e+00 -9.858306704029278222e-01 -1.919212627553062545e+00 -6.143345045203714161e-01 3.461391903976066331e+00 1.392431320895411995e+00 -2.373452060478586922e-01 9.233235152197923901e-01 -1.355170808450506970e+00 1.512247135398947728e+00 1.380463583165885355e+00 -2.312164956952315192e-02 -7.931889424854930981e-01 -1.086746480097635414e+00 -7.545019644699353378e-01 -1.593617353713818519e+00 -7.310960251794852705e-02 3.255042953913725445e-01 5.149544250079225449e-01 -6.085015496732106843e-01 -1.116665518838257487e+00 1.372058357794348149e+00 -6.932561102722865076e-01 -1.681345683702208715e+00 1.122670124793888169e+00 6.453031341017677613e-01 -4.127637369533480594e-01 1.832713495338453180e+00 5.308799586369741114e-02 -1.191188230792870062e+00 -1.657352992077343323e+00 -6.412103280372499770e-01 -8.457142845712106727e-01 -1.078279483099113145e+00 -1.064320737322820953e+00 -1.020993027122499841e+00 2.069441754399534261e+00 4.688433617261120179e-02 -1.305650010855670562e+00 6.593925888655811640e-01 -1.295965715590718714e+00 -2.671156633809106395e-01 -1.326570628011381148e+00 1.691873796663525276e-01 -5.075242483049781095e-01 -6.823414814842421183e-02 1.753371689369066788e-01 8.532973485678306824e-01 1.145735823954978416e+00 -5.261632548531390841e-01 4.101493191791730775e-01 -1.180901836306972458e-01 3.955437268712297949e-01 -1.077425477085474682e-02 -1.368853633268370118e-01 -9.887698968460848503e-01 -6.585242073135405549e-01 -1.382075277518821643e+00 -8.448667788445290983e-01 1.623090184462957053e+00 -1.356878662461884488e+00 -1.450172885134589862e+00 -5.392164277711967157e-01 4.666100572325675433e-01 -9.627395259653102055e-01 2.689702128886092947e+00 -3.820526976978442235e-01 -1.384728287117297008e+00 3.820073858707181413e-01 -7.672768288105072387e-02 -5.007383795131921111e-01 -7.274615897301150991e-01 3.232333695200268475e-01 -2.253035642878508105e-01 1.180670320007064233e-01 5.945488911891044781e-01 1.851610461788866235e+00 2.584099304605525838e+00 -2.239538741523834087e-01 8.170197548797248910e-01 -1.836876159963005406e-01 -3.862679313535469783e-01 -7.939365792326623372e-02 5.959060640883886290e-02 -8.717444713969837444e-01 -9.665110655743459900e-02 -1.066494552875195123e-01 5.993074882025543199e-02 2.030006004057038904e-01 -5.171469798810429674e-01 -1.855115825999046564e+00 1.291096080575374394e+00 -1.565520685505863652e+00 4.657395348441480398e-01 3.657240761787578509e-01 3.997426055592515071e-01 -1.665196186018968669e-02 -1.509845656128805835e+00 2.840614328197060834e-01 -6.200634808909624152e-01 -1.629053860005841015e-01 -1.387553522553616192e+00 1.294830184346614343e+00 5.199465710960371467e-01 2.071811766161239798e-02 2.125536426472820484e-01 1.605677450244570037e-01 5.083507741993972262e-01 -1.209793045542674417e+00 -3.182019882017087520e-01 -3.875074348763562493e-01 -7.742943608663077626e-01 -1.514404245856221021e+00 1.673670975626628143e+00 -1.891980411402699014e+00 -1.105919877029888143e+00 8.336825862205659021e-01 2.696214785556496074e-01 1.649700436655018754e+00 1.236641747601572583e-01 -9.536192842203361497e-01 1.560657646546336874e+00 -4.935620828510775548e-01 -5.402209719056618731e-01 -1.286167882518731931e+00 -1.134399454630183657e+00 -1.040734927661992160e+00 3.322665395893885099e-01 -2.079490152611485065e+00 -2.894511143212393556e+00 -1.540015105736920742e-01 4.536243895469901366e-01 1.167444457004590763e+00 -8.096262965596591199e-01 -1.043025717782380957e+00 8.463589527149626424e-01 1.626345578279278614e+00 2.979436992296490838e-01 3.716220602298483944e-01 1.237470851850102083e+00 -8.934581407689236032e-01 7.830879618963686450e-01 2.400556703941928716e-01 1.605614897714247480e+00 1.818960130895718452e-01 -9.396178717117159573e-02 1.313358196261445787e+00 4.413674648860784200e-01 2.948099277530944473e-01 1.205610274789961744e+00 1.879224766914231015e+00 -1.919866012574071412e+00 3.393108750361224085e-02 -6.310908576740028586e-01 -1.422728678528249135e+00 -1.264540776198381344e+00 -1.568327088911571021e+00 -1.568004338825616406e+00 1.598443459694717905e+00 -8.050361647521308006e-01 -1.393001062724692485e+00 3.973078017134328288e-01 -3.094505145405154201e-01 -7.500683303020464487e-01 4.309683042734883118e-01 3.148532689827541753e-01 -9.296769595486805704e-01 -2.888082529433529944e-01 3.651602230340145194e-01 5.697630601212856361e-01 1.787762891683141397e+00 -7.105286579069853836e-01 -3.816563977187001355e-01 -5.250916102425217113e-01 9.303072918917389966e-01 1.079741065297049385e+00 8.951136037309425086e-01 1.590352275983472063e-01 1.926881860771210153e-01 6.447796690168838829e-01 -2.846165974484184957e-01 -4.237100070791121054e-01 -2.180380293363036459e-01 5.969122311512491397e-01 -1.243665185632319314e+00 -2.818957940501838622e-02 8.832479253992167045e-01 -6.148910417920687710e-01 4.405280001087519826e-01 -2.398611527772673002e-01 9.417492204985051796e-01 4.039916695264602065e-01 -7.802808229320600253e-01 3.050174203808092219e-02 8.658696091954651841e-01 -4.496826933708665819e-01 1.101073632011098091e+00 9.030652086705426296e-01 -1.600228412495458885e+00 2.736111522106501770e+00 -4.472055340491169068e-02 -9.622262592853722540e-02 2.924876134117915250e-01 6.353586009683108715e-01 -5.836553235617316648e-01 -2.581906003226933644e-01 4.412252649830299411e-01 -9.579841546841741939e-01 2.506195454597499594e-01 7.568127318989850139e-01 6.556280751900048220e-02 1.387477234801461901e+00 -8.329280811572555843e-01 1.249110061577721198e-01 1.118110143785588706e+00 -1.899895160760051160e+00 -4.802350537299612809e-01 3.867616640375187709e-02 -3.634869403957131095e-01 -4.681511153117896007e-01 1.091414193635421859e-01 -1.748989369496310453e-01 6.364236602913685426e-01 4.330239998408824675e-01 5.133525617653621476e-01 1.330451261916748562e-01 9.383064136112526654e-01 8.563421046145962556e-01 4.457934072189194130e-01 -2.311378101856040035e-01 -1.792816396355161102e+00 -4.153709057729195187e-01 2.292842928250172496e-01 7.264802938119083731e-01 3.439148416758418536e-01 -4.518409650360638019e-01 1.233135532351442576e+00 -6.413718386608655564e-01 6.717576662956973310e-01 -1.865970344881296150e-01 3.936628372479175075e-01 -7.078983137684498050e-01 8.661594876534025600e-01 2.327192605396335434e+00 -2.023850390480412820e-01 2.217468191524873511e+00 -8.279024070171197014e-01 -1.453320994307688352e+00 -8.713969511416701508e-01 9.763765973506175477e-01 1.933741927130589788e+00 5.787512035672690708e-02 -1.009505093136432219e+00 -7.376437425130154546e-01 2.543341462834244115e+00 1.997399390104167338e+00 1.045490270872616728e-01 -2.512111584183199797e-01 1.409580694651131061e-01 -5.005085851511132944e-01 -5.911837356582222425e-01 5.738619819703143499e-01 1.415828512957606256e+00 7.536024814979366271e-01 -4.125621238273549651e-01 -6.023279970758261825e-01 -1.690183244046579825e+00 3.761928332103644523e-01 6.735349688050746852e-01 -1.812535990527623486e+00 -2.238107857363591968e+00 6.700350219935745366e-02 1.366314045125202270e+00 -1.027025172357395322e+00 2.034900013470436753e-01 -1.628352650733792872e+00 -9.545699773009312938e-01 -1.267402812724549577e-02 -1.666503592915451026e+00 1.031046947266681224e+00 -3.171827411038758981e-01 8.503976624255014105e-01 -5.465331355876927866e-01 -9.497745009668759897e-01 2.985146808785271166e-01 -1.174623091966984445e+00 2.453642576201445991e+00 -1.609716671502664509e-01 1.262096412796827272e+00 1.758000707002965068e+00 4.380764466527172635e-02 4.051059113646978127e-01 -1.116017276189295249e+00 -1.017606458994342766e+00 -5.598721677125564344e-01 5.770727256807635097e-01 4.197139148586783164e-01 -1.746583840476655658e-01 1.314447937637257258e-01 1.959594765775825254e+00 -1.163545943252713766e+00 5.414929360370361877e-01 1.808800500422636404e+00 -4.443440349542329693e-01 -1.708010065697275759e-01 2.575219296119831691e-01 -1.285884346148109536e+00 1.257269787351201540e+00 -1.396406804594941820e+00 -2.622320224255286769e-01 -2.807015759494710383e-01 6.268238206188749828e-01 1.876120847477043219e+00 1.596192541409527266e+00 1.534283416699090963e-01 4.339255852619092746e-01 2.118566518731050063e+00 7.383424443586656949e-01 2.638352384546275076e+00 1.811652219805616193e+00 3.271556578659207126e-01 1.469720594250181422e+00 1.271894405470792577e+00 -7.561391724098706080e-01 4.373505428682491480e-01 1.758541428906930548e+00 1.735881230144965759e+00 2.232374061744387905e+00 1.438924410779967022e+00 1.782383656723824927e+00 3.510299308672199636e+00 2.794954406290678595e+00 2.781486284501992756e+00 7.702108600973005537e-01 1.873428309222918420e-01 1.912465012835177669e+00 2.862594893100862237e+00 2.877617744448112358e+00 3.403527700151435020e+00 4.354680286904148545e+00 3.410152323346686831e+00 4.227501794495923448e+00 3.413278164467789200e+00 4.056964750939903830e+00 3.731710945427981763e+00 4.605131556042425522e+00 2.415251125503665719e+00 3.238854814656421333e+00 2.136890855356988084e+00 1.444406850750926452e+00 4.111584073113949245e+00 5.881773286774090614e+00 5.267147883665420416e+00 5.169941072731676357e+00 5.805647335917015539e+00 4.901393635452603093e+00 3.195200424222440994e+00 4.563771987684472897e+00 4.310088585940226480e+00 5.319246190167263855e+00 4.765423083215793554e+00 5.472718974044608942e+00 5.463657558138955928e+00 8.504561663823198003e+00 7.762083248290960746e+00 7.136585223792891952e+00 7.556475066146413511e+00 7.343546479239525304e+00 5.338288208181740657e+00 4.939450494591438812e+00 7.238950064945261609e+00 8.251596334535555854e+00 7.075338511779010631e+00 7.616079716117449827e+00 9.441535292776745081e+00 8.372306308947706555e+00 1.054647378856065210e+01 1.177315445879931488e+01 1.033873793208226743e+01 8.652776846343465778e+00 9.204918843888751923e+00 9.723727813630283379e+00 9.493362263347655983e+00 1.030775524243109409e+01 1.013204031476171174e+01 1.024633496587320458e+01 1.059523985637455112e+01 1.131509519111871143e+01 1.041136417907171463e+01 1.137905369819563184e+01 1.005786437052420368e+01 1.072950349471794596e+01 1.130650455922303976e+01 1.030654339881490067e+01 9.554155788753591949e+00 1.180139873031414410e+01 1.003080514639438547e+01 9.549430535100977835e+00 9.978232107197428036e+00 9.670339216505697166e+00 1.331599399621077495e+01 1.181512760362457470e+01 1.215027809588251451e+01 1.174789917094878611e+01 1.070730043908606000e+01 1.109909619112823620e+01 1.225095637835172546e+01 1.212441383495391634e+01 1.185841141220305062e+01 1.060641123535174302e+01 1.433870545468281144e+01 1.207724075141908138e+01 1.187563993576756971e+01 1.179394340098469129e+01 1.343617302517827206e+01 1.495159663321353349e+01 1.266729698246177804e+01 1.174945403221883744e+01 1.501983311713725833e+01 1.169054459677890456e+01 1.395172291642722406e+01 1.178298687041793436e+01 1.127735774667229585e+01 1.306670248873269990e+01 1.501135163382365079e+01 1.381669622208074344e+01 1.345932085916361309e+01 1.443421420966805080e+01 1.301408174111182880e+01 1.298133211291265887e+01 1.132059334366141812e+01 1.470412613103931854e+01 1.218166073868228416e+01 1.286792729241424382e+01 1.436358770648021732e+01 1.731182762661365615e+01 1.518150719091054057e+01 1.428722071095664070e+01 1.507564623278542904e+01 1.584192540768140312e+01 1.476641646548857523e+01 1.546830305510177617e+01 1.442398615117917160e+01 1.507123535752898569e+01 1.638877838112129481e+01 1.573180307837289682e+01 1.469131035626690185e+01 1.467959979190029252e+01 1.560254391604185642e+01 1.910295293890866120e+01 1.700421590979050634e+01 1.675523518019429048e+01 1.673139918652603342e+01 1.705676839882288931e+01 1.796373247404065765e+01 1.867386326921358730e+01 1.647343060906192846e+01 1.739372050423132521e+01 1.909705706571894623e+01 1.623090166952702518e+01 1.774467153109893758e+01 1.778266636216380547e+01 1.684372250316685538e+01 1.722284764019891767e+01 1.857233096005255746e+01 1.953086122816221248e+01 1.745430765609022927e+01 1.914925832588265919e+01 1.747684398410322970e+01 1.599134063532411609e+01 1.821849446094109481e+01 1.713087056523265872e+01 1.828431882979914747e+01 1.692569131210230893e+01 1.845110505664316847e+01 1.695536202133850168e+01 1.885663991079389845e+01 1.878592804474661904e+01 2.030036834891140884e+01 1.908342899346479271e+01 1.799141579047159922e+01 1.642945202688932937e+01 1.771487145862624146e+01 2.023987815686416525e+01 1.747258236090886996e+01 2.257840117700577309e+01 1.801686238927443284e+01 1.958973491572125525e+01 1.882798899905406032e+01 1.892288082309893582e+01 2.070235800702818452e+01 1.938746651968652301e+01 1.989071272178192373e+01 1.803530714736406537e+01 1.994622558068680718e+01 1.727728837859107713e+01 1.580052098962469564e+01 1.761275820405958115e+01 1.802666944406595562e+01 1.543747038864862731e+01 1.922062141557112724e+01 1.621496669853709705e+01 1.670913538589825365e+01 1.764326136967556735e+01 1.821458208788781619e+01 1.955717796382962348e+01 1.933609360080929918e+01 1.905241600072749364e+01 2.020024777859261533e+01 1.871568601886913896e+01 2.079342517919537414e+01 1.947821489704345765e+01 2.113069704497828027e+01 2.014163789798221060e+01 1.917251565480588837e+01 1.909006736611404165e+01 1.949165236146297175e+01 2.163226223333624532e+01 1.823521904043967723e+01 2.115062460040173420e+01 1.902720376179754425e+01 2.207379561452888339e+01 2.038739840119928459e+01 2.077263635373933326e+01 2.048622811896872875e+01 2.029701625872786863e+01 2.014927562126477412e+01 2.322113774911616346e+01 2.204538538332442954e+01 2.289699766538804582e+01 2.286522052697452523e+01 2.406115932416550507e+01 2.194032139272132653e+01 2.465192236739364873e+01 2.482663575904274111e+01 2.381184886886089558e+01 2.409516004016519020e+01 2.559178817157561525e+01 2.528718278586024937e+01 2.661670966211958955e+01 2.479495168869041066e+01 2.631876851743869139e+01 2.687519637733008082e+01 2.416281747916145761e+01 2.581236252039870394e+01 2.463440756183028313e+01 2.666200558905109830e+01 2.655497335895523037e+01 2.665929138693254075e+01 2.426937179185986437e+01 2.696079655242066409e+01 2.533044074905830456e+01 2.729616903532985006e+01 2.687051897585964255e+01 2.990695525068539240e+01 2.647911138182480428e+01 2.754479866327445947e+01 2.642582853534865350e+01 2.780491218316639035e+01 2.699178748514449921e+01 2.971197964457170926e+01 2.794405846223082790e+01 2.833247432363951290e+01 2.614684252535257158e+01 2.581392282435027141e+01 2.944979669763792529e+01 2.513358215801412143e+01 2.924503363407263379e+01 2.941569476016624662e+01 2.836267636234040523e+01 3.065670187323389584e+01 2.868840670908171830e+01 2.747444170586736689e+01 2.943710381187902669e+01 2.797440970870616539e+01 3.181447214070396257e+01 3.107764320239258637e+01 2.957780611514169422e+01 3.268345634226551510e+01 3.147963122523641388e+01 3.187334087355341339e+01 3.047050080545169237e+01 3.488103638741308288e+01 3.392184170444710389e+01 3.451570815725251151e+01 3.275918526895254246e+01 3.168086355146492750e+01 3.553484023204503472e+01 3.428523954846133392e+01 3.392992158938407243e+01 3.447128797924594323e+01 3.298502280740432724e+01 3.191014974968057061e+01 3.449290129490665180e+01 3.167149862851278286e+01 3.294537996535445501e+01 3.330688081871456774e+01 3.635281403039441273e+01 3.369636438154933700e+01 3.515777753305102493e+01 3.507553469064596641e+01 3.283599039343030768e+01 3.450634915450159923e+01 3.516440610037926007e+01 3.462734438689120253e+01 3.247205714623567729e+01 3.320939323075591432e+01 3.362067332913104423e+01 3.631687206267114476e+01 3.508436235029490291e+01 3.695146828114702231e+01 3.662612627031570867e+01 3.656021962969023775e+01 3.384193986138904364e+01 3.328179305193911830e+01 3.632686239863927824e+01 3.554532794331863244e+01 3.459969673792753753e+01 3.747321099692787527e+01 3.771596618401238743e+01 3.749848269717143978e+01 3.665445655569724437e+01 3.625525247143588103e+01 3.687953576336241923e+01 3.657079765483624811e+01 3.732109591341714605e+01 3.753828712021288538e+01 3.817958133112521324e+01 3.711915404796512519e+01 3.925954100886014686e+01 3.633025291459482276e+01 3.569305881323801088e+01 3.988656578974664058e+01 3.897417419875448985e+01 3.709197029037536453e+01 3.833189280126460119e+01 3.790391763978392703e+01 3.823054027102043761e+01 3.794704089512352141e+01 3.771983066784076044e+01 3.936566714043178905e+01 3.794266318618866052e+01 3.721978716925318764e+01 3.738279729793116957e+01 3.994277182358428036e+01 3.941444657906315285e+01 4.165036930030905893e+01 4.114548067235895701e+01 4.006863507388393231e+01 3.863941296852885188e+01 3.831866829955107789e+01 4.035956328556396500e+01 3.883517757573454787e+01 3.808072582535590556e+01 3.797119225005049259e+01 3.988193666907400825e+01 4.030317797024992643e+01 4.291824470562702487e+01 3.925643894541805423e+01 4.334905032077870146e+01 4.212772209532617751e+01 4.473376573200798845e+01 4.501335320641672411e+01 4.615955841756111511e+01 4.627523217292274182e+01 4.729383398502397284e+01 4.809639336766626627e+01 4.459968317101165525e+01 4.481690230061099101e+01 4.753221610671545250e+01 4.842218975830089533e+01 4.728736451471083058e+01 4.736620304983158292e+01 4.635526211848019074e+01 4.634131149583899401e+01 4.930953835733703983e+01 4.816660751068402391e+01 4.877049869254940262e+01 4.937291660374444291e+01 4.707501049355319367e+01 4.834426098203302047e+01 4.573698040925906128e+01 4.773877047429338916e+01 4.873176986783187914e+01 4.830479867753048495e+01 4.872638166630516565e+01 5.061265341880216084e+01 5.197811640230328578e+01 4.981517034681770184e+01 5.132525632960332018e+01 5.087386602852265582e+01 4.906504947181826282e+01 5.231500165269132196e+01 5.098359865782558842e+01 5.126762259428020485e+01 4.812980480513859760e+01 5.121044788582255336e+01 5.074339669878541059e+01 4.913181799232548741e+01 5.172658437572067669e+01 5.059180653422576768e+01 5.189390891729080124e+01 5.158639553294964486e+01 5.172129376041450399e+01 5.268867946339733521e+01 5.143585992628649706e+01 5.437306767499401872e+01 5.361746158930699124e+01 5.344039498335206417e+01 5.184565078556520490e+01 5.497760412222333315e+01 5.511531862786544878e+01 5.388522437959441902e+01 5.444832494841407566e+01 5.488922933965333328e+01 5.646836583021710254e+01 5.494087402661382669e+01 5.522022197675609334e+01 5.889012297363095882e+01 5.446525299464262559e+01 5.522717424074520665e+01 5.711212538822925211e+01 5.464536402237967394e+01 5.753990956780956623e+01 5.392590939122271010e+01 5.708079074950366305e+01 5.607380998643748171e+01 5.647104610652702661e+01 5.889985413304802364e+01 5.536836387588535047e+01 5.655906579181832683e+01 5.613575073765175460e+01 5.532700748812258951e+01 5.627535288740514119e+01 5.982335954733560612e+01 5.805088705357549372e+01 6.025866328268005390e+01 5.819677415762317452e+01 5.804506797039935151e+01 5.916061904304204688e+01 6.011347750841702720e+01 5.911025408908504630e+01 5.941372562882567365e+01 5.982319349531754682e+01 6.346327652837897659e+01 6.197395263833549706e+01 6.528620872312301060e+01 6.295448262088465441e+01 6.615175408448368444e+01 6.613007276444633931e+01 6.498298478847300430e+01 6.770100893292283217e+01 6.526307676592735163e+01 6.747831400517902978e+01 6.312862852281436687e+01 6.680355460373812093e+01 6.698433042759317857e+01 6.469612513530688602e+01 6.465792773562334617e+01 6.583776829304089517e+01 6.911304689432236614e+01 6.629131350169129178e+01 6.572872679325364231e+01 6.672413886196022759e+01 6.551397604913026385e+01 6.726804295823785651e+01 6.561926806199372209e+01 6.691638719799865953e+01 6.671332057981518915e+01 6.479600935335820111e+01 6.354161442180760844e+01 6.432917690184193305e+01 6.528116027427678603e+01 6.539525521135807651e+01 6.480493548542725080e+01 6.383956979959718581e+01 6.248441466381346743e+01 6.431910015385055601e+01 6.352509858342608595e+01 6.384343253020033160e+01 6.588332242681961759e+01 6.588557490050344256e+01 6.588359726680380390e+01 6.493300380126156313e+01 6.510353938172141852e+01 6.503460015619903345e+01 6.274903351248842398e+01 6.202464164948080594e+01 6.411278747313349413e+01 6.157688692340116887e+01 6.373165091437054031e+01 6.405612736438550314e+01 6.410244870350123847e+01 6.087242585319448551e+01 6.117033841524344950e+01 6.186316054273302001e+01 5.934302414104279677e+01 6.283823710747759606e+01 6.089821048763037226e+01 6.131952201470784303e+01 6.353108080453963424e+01 6.434877972459162265e+01 6.371767494893934725e+01 6.390597824964881823e+01 6.435489092678174927e+01 6.209051206231102071e+01 6.650372221031375375e+01 6.465976739323399158e+01 6.163867555003635346e+01 6.441243838979664815e+01 6.333805288484210649e+01 6.300668356220157307e+01 6.502164417576881306e+01 6.249081744081140499e+01 5.961578905196856226e+01 6.309114704998825118e+01 6.391036172280610828e+01 6.282528680587379455e+01 6.247303021463859096e+01 6.369527214384969938e+01 6.289235059643863224e+01 6.630535205795119680e+01 6.255593503463572347e+01 6.474255468507266187e+01 6.275344526916196486e+01 6.208427024902672997e+01 6.339219941842942774e+01 6.476865870628517996e+01 6.401511813979884380e+01 6.554876778672208104e+01 6.282565619573620808e+01 6.422663010735736577e+01 6.447173235192107654e+01 6.446780796495410470e+01 6.927096354591208183e+01 6.431593768126775501e+01 6.671725057537020120e+01 6.450925488494299032e+01 6.586850367214896096e+01 6.381911820487722764e+01 6.533033892102706375e+01 6.504465197909017604e+01 6.777063899069945307e+01 6.504373134880871987e+01 6.876967720074453894e+01 6.737475149597061375e+01 6.570606605032486414e+01 6.418518886492446995e+01 6.925290806628873952e+01 6.859579498995323377e+01 6.784530522674539554e+01 6.957848238590162282e+01 6.709387459497841633e+01 6.720632638136221715e+01 6.912682022423750539e+01 6.862973374756502665e+01 6.760831974296712588e+01 6.718397576710314922e+01 6.936582565860899763e+01 6.810042768241818578e+01 6.456948817802427243e+01 6.755623485877426049e+01 6.805968458720184344e+01 6.990136553609264070e+01 6.688699783649099118e+01 6.971188001757359132e+01 6.706266558054171867e+01 7.087178104982123727e+01 7.117702100015534938e+01 7.122011760353841225e+01 7.002717110608728035e+01 7.077219627684799264e+01 7.011548952028176984e+01 7.129462175694852988e+01 6.874970279627351033e+01 7.131164033936269675e+01 7.129634973401704201e+01 6.944902153427544533e+01 6.949358462947678561e+01 7.002042153635977684e+01 7.038923076868361761e+01 6.914921641989630530e+01 7.138428755064001052e+01 6.995455237789761327e+01 7.110468387179999183e+01 7.172083376492365403e+01 6.988667022983364063e+01 6.822805793082535786e+01 7.206691621648046464e+01 7.164625603092309802e+01 7.430410018348244705e+01 7.142608105787344641e+01 7.552104014468933713e+01 7.662822563264505504e+01 7.526385710025864739e+01 7.389541855027944450e+01 7.089206584925831578e+01 7.075441722725324212e+01 7.326367427642991004e+01 7.242472349432676992e+01 7.150162434787168309e+01 7.480343245633829952e+01 7.391947695072120439e+01 7.423954385434558390e+01 7.460777867888538140e+01 7.213081771334951497e+01 7.415644278111479082e+01 7.481616921757591854e+01 7.316806316197050819e+01 7.372212050003466288e+01 7.171495838533633105e+01 7.509940816797346486e+01 7.469654178046398840e+01 7.250218943939057681e+01 7.436751219772702370e+01 7.427947612289285928e+01 7.410391564640909223e+01 7.797403285728675826e+01 7.655322571807937493e+01 7.838822702269031595e+01 7.750408775479708368e+01 7.535492410504667760e+01 7.792376850873932881e+01 7.716959168581601602e+01 7.772434915275020728e+01 8.073111933281275299e+01 7.988798685423196844e+01 7.838617921152089707e+01 7.690647395957176968e+01 7.781402943773221637e+01 7.825366094577582032e+01 7.802021212710626230e+01 7.743317018019479292e+01 7.679629402596523846e+01 7.729861393063548292e+01 7.787739440130319224e+01 7.826297179955211902e+01 7.836777099198911856e+01 7.667776444341266995e+01 7.864753223367360135e+01 8.133529346279652827e+01 8.047023919987668705e+01 8.031178036914705842e+01 7.888169853100696116e+01 7.764666922510363634e+01 7.590376221332502382e+01 7.928106284875018162e+01 8.001311871386175767e+01 7.758520643414640006e+01 7.984251186902901054e+01 7.961838764079269026e+01 8.082954638062480512e+01 7.840153032077411410e+01 7.720758791017948397e+01 7.737263860372083002e+01 7.746430391804672411e+01 7.868584525720959277e+01 7.701564856533170200e+01 7.690333281666177356e+01 7.967965953711278360e+01 7.841534388985469661e+01 7.947950917609236399e+01 8.224775796538921213e+01 7.859926971189987910e+01 7.958704029965916504e+01 7.940233306149659143e+01 7.920386206457727951e+01 7.777897318115097391e+01 7.866754942703279596e+01 7.797876288551722723e+01 8.023003818590156300e+01 8.251602148007164317e+01 8.098971325477997141e+01 8.309242225828936057e+01 8.384260862916244150e+01 8.128907072257328537e+01 8.056725979165722151e+01 8.494212666596139627e+01 8.156026651978891095e+01 8.022509800953305614e+01 8.303914231464575835e+01 8.255951537219627312e+01 8.068879295225794124e+01 8.036130617291168221e+01 8.213563480229289837e+01 8.232746350033707472e+01 8.187637591472105214e+01 8.168874628227951007e+01 8.230729528812243245e+01 8.047125174973159289e+01 8.185224924055077622e+01 7.677179829260033728e+01 7.839671222377262438e+01 7.864328870633654844e+01 7.915995326473969840e+01 7.677249709798111610e+01 7.750374122944943167e+01 7.862377125671714850e+01 7.911644301069559049e+01 7.832269577662817994e+01 8.260840797688908310e+01 8.287145731253461634e+01 8.355526414207122343e+01 8.209970020639262600e+01 8.232261761420973301e+01 8.255371068367000476e+01 8.290525918174746778e+01 7.932651370530420820e+01 8.164329358486931199e+01 8.113758452947246269e+01 8.206735649784572217e+01 8.285448346236246664e+01 8.540056074014046317e+01 8.507249218044394468e+01 8.196053597094865495e+01 8.361233129031180056e+01 8.160189600299403878e+01 7.969511569803056261e+01 8.231875248056680050e+01 8.150157284001265623e+01 8.061795212459368543e+01 8.172729658191914837e+01 8.294281433407599025e+01 8.345364811601976385e+01 8.434493329238944170e+01 8.380427194392758850e+01 8.164334891538625527e+01 8.146785170360519146e+01 8.344980132338866952e+01 8.319795868505275394e+01 8.212616947364242037e+01 8.231938133050371675e+01 8.262284034801946575e+01 8.355238950861857461e+01 8.277516353829305729e+01 8.405366611884787176e+01 8.318949751744780485e+01 8.041584861833229070e+01 8.262568420893336452e+01 8.223791485649749688e+01 8.209767659480264967e+01 8.172326961501248377e+01 8.400790004074949024e+01 8.131247342840666192e+01 8.320059662757263652e+01 8.279106447693411042e+01 8.466807603122653347e+01 8.269871136412123747e+01 8.559264869440016810e+01 8.385400216490626235e+01 8.400307052346585124e+01 8.479457048743853420e+01 8.265839895771503620e+01 8.672112603547145682e+01 8.568403912200174943e+01 8.578751516834824997e+01 8.382109390721959130e+01 8.447659251105926614e+01 8.592272137740448557e+01 8.498259093159640543e+01 8.575734896318734002e+01 8.369849283059502909e+01 8.410765141516283450e+01 8.453912965727383266e+01 8.303954494357483895e+01 8.361842909746371788e+01 8.538108377538502225e+01 8.597640711708284300e+01 8.330103515777990708e+01 8.449420345450890579e+01 8.246580255360022704e+01 8.335512210100965547e+01 8.265521254600918155e+01 8.431364076299620081e+01 8.354778383210012294e+01 8.513763397921188414e+01 8.508032230231378890e+01 8.579583102709848674e+01 8.801513569073196663e+01 8.694544442613425872e+01 8.370117274498502979e+01 8.803513647732884806e+01 8.906223247844692992e+01 8.733106509393492445e+01 8.672181595040828483e+01 8.668309306772005129e+01 8.954597812580689720e+01 8.808953058096849986e+01 8.695388788036932226e+01 8.670531715278636398e+01 8.597595280874472223e+01 8.762401437582768438e+01 8.859292343061333952e+01 8.806871729017620964e+01 8.746195077196884426e+01 8.877439692294771589e+01 8.856084373833662937e+01 8.828210763356362634e+01 8.900629783665657158e+01 9.069198239974049613e+01 8.753425888743190342e+01 8.767484656134823240e+01 8.627629114133357291e+01 8.788328821173269034e+01 8.757871523986362661e+01 8.825380259754835777e+01 8.851788568855053541e+01 8.593632509999707736e+01 8.866132641974692774e+01 8.732173205446270003e+01 8.769416411625743990e+01 8.795996018902712876e+01 8.955048434822334968e+01 8.603141395497986821e+01 8.873882736716127795e+01 8.919253823712382712e+01 8.929515795566774727e+01 8.606471485182339620e+01 9.207220112601643791e+01 9.110765640703506563e+01 8.831428872301630406e+01 9.091226423267706025e+01 8.960168299450425877e+01 9.005621888260026253e+01 8.786395986235277178e+01 8.990607861802084244e+01 9.049853955132034855e+01 9.082782866762063634e+01 9.339051969741424841e+01 9.326454866077261840e+01 9.133903023172958058e+01 9.054363466235990643e+01 9.122297678800170218e+01 9.169590033825477349e+01 9.224715247876284252e+01 9.548886181699405995e+01 9.334663773142099785e+01 9.187054689739822777e+01 9.153535605772609074e+01 9.083655763821887774e+01 9.212799755611726482e+01 9.328522712301698050e+01 9.222632862659989428e+01 9.229330176466933722e+01 9.281814042064188186e+01 9.039673212799681323e+01 9.106997663185464376e+01 9.310151940686458261e+01 9.343105634627025324e+01 9.281670631922469283e+01 9.185360665759598930e+01 9.483768288337972763e+01 8.949093347275103838e+01 9.034947806862585651e+01 9.101172384121355208e+01 9.071098080679861653e+01 9.184488693064834308e+01 9.191877361884583308e+01 8.950399125229900221e+01 9.145579517501904832e+01 9.006137528386024371e+01 9.000437249000404449e+01 9.377965889341344052e+01 9.110726022573633998e+01 8.947919808138863118e+01 8.988297431428996731e+01 8.843113758888385689e+01 8.856358968877982818e+01 9.176097120492984516e+01 9.136360022687853188e+01 9.109733515314680119e+01 9.243634295777842169e+01 9.052771437173394986e+01 8.967329345671173257e+01 9.060157112352062825e+01 9.159175619568821958e+01 8.768015940003458297e+01 9.055352300961790490e+01 9.178041022413789563e+01 9.345337028915804467e+01 9.159256493465204585e+01 9.103701380068743276e+01 8.650293604514622814e+01 8.724204718451647977e+01 8.997107547301153829e+01 8.953271262776928552e+01 8.895738155563189764e+01 8.871648755962364419e+01 8.928714402272333928e+01 8.812311226657519114e+01 8.872671628126398957e+01 8.875290050526851360e+01 8.901744876421093977e+01 9.004531589443485018e+01 9.190608647635757222e+01 9.046133391865042483e+01 8.966940934260902907e+01 9.021266527141682445e+01 8.899674120570020364e+01 8.888347567637983104e+01 9.063408950931396646e+01 8.991398461182480162e+01 9.044544587112510214e+01 9.185197084151717206e+01 9.227280057250339951e+01 8.723206990129710903e+01 9.035197267122143217e+01 9.232874648019550534e+01 8.937992581988855534e+01 9.093977727439761338e+01 9.093705336715990484e+01 9.497368509596353192e+01 9.387692322004649270e+01 9.385232041620591303e+01 9.485219917030475756e+01 9.189167641832773370e+01 9.158883872130100201e+01 9.119985452063495757e+01 9.067752933879168609e+01 9.451728226314280334e+01 9.205145133520154843e+01 9.483745544504367331e+01 9.405230278498552821e+01 9.378088179625036958e+01 9.271476750199101957e+01 9.538002917439361283e+01 9.434561747027599665e+01 9.507506629668334597e+01 9.271472248341612499e+01 9.610884157795952376e+01 9.542652178999358625e+01 9.575490712334905652e+01 9.391281118198682520e+01 9.503656304158511148e+01 9.513945810410235993e+01 9.475946148743901176e+01 9.573140362486390131e+01 9.405972751149769806e+01 9.676809484640274661e+01 9.610388044828124521e+01 9.967146016274261910e+01 9.728398256572931757e+01 1.009597073924516479e+02 9.934525242401346645e+01 9.638370123100752096e+01 9.973524748753547442e+01 9.789398300100164363e+01 1.001518509581275396e+02 9.755234629616582254e+01 9.967430767762358812e+01 9.998471872691479234e+01 1.003323263790253037e+02 9.766758620143291125e+01 1.005488260401417620e+02 1.012394287888843962e+02 1.004108917342345961e+02 1.003565808490809985e+02 9.896462955944848261e+01 1.022015450395636833e+02 1.026907990751710855e+02 1.024509597521361570e+02 9.876088187567822274e+01 1.016168282385537509e+02 1.019906385032664957e+02 9.998549333999238797e+01 1.024152493269604491e+02 1.006155062736378341e+02 1.006060361966823962e+02 9.908673479978631349e+01 1.025478441791213271e+02 1.019066730599561055e+02 1.009493479213093821e+02 1.011210033001167687e+02 1.018908600021796929e+02 1.032735330712849873e+02 9.986042120027229885e+01 1.028970778350249304e+02 1.014476421082272566e+02 1.008623024232393419e+02 1.009633237482528045e+02 1.013485430755530530e+02 9.921912909543165426e+01 1.019405540989346548e+02 1.009434766882187233e+02 1.019871041384900252e+02 1.022009415871344515e+02 1.028481788086276083e+02 1.042101755712410380e+02 1.019408774261061552e+02 1.061838464649376590e+02 1.036044876944301194e+02 1.042846381425092375e+02 1.014856835854088644e+02 1.015667607237054995e+02 1.044411290171222646e+02 1.038329826212437865e+02 1.010250120176916084e+02 1.041798263412766232e+02 1.031047728827343519e+02 1.034255360745827375e+02 1.046030498240826319e+02 1.039193680827967938e+02 1.043284955857251077e+02 1.043912000357195353e+02 1.034838493180746326e+02 1.069711243266651479e+02 1.060801056278261285e+02 1.098942214184984749e+02 1.075729715341795583e+02 1.068224975680294193e+02 1.078444224717363653e+02 1.086623483816293856e+02 1.082879954914094043e+02 1.090683947914294833e+02 1.107941303254623477e+02 1.080616195071524430e+02 1.083916146030223047e+02 1.103272444838463144e+02 1.109099997182678976e+02 1.096781390505025655e+02 1.066605916180068476e+02 1.110563719417369981e+02 1.113856024450202398e+02 1.095386967293581222e+02 1.098524390362671141e+02 1.109174520877348726e+02 1.109943049481167776e+02 1.102643320123985262e+02 1.096716282609209543e+02 1.095870301966533447e+02 1.111654483382119736e+02 1.121514768198833423e+02 1.104987360822631359e+02 1.115867549921646855e+02 1.109328357441069386e+02 1.112795236737980815e+02 1.105664816141849087e+02 1.127578079180558035e+02 1.108669245713802241e+02 1.114159409339073363e+02 1.107893809705715853e+02 1.111330705574290647e+02 1.090822439642688551e+02 1.104762426912195252e+02 1.089694577036107006e+02 1.104311540715528253e+02 1.092881172482148173e+02 1.119053663122281534e+02 1.125075049795606219e+02 1.114182561397341118e+02 1.071670894139856784e+02 1.129685669015981517e+02 1.099164805124836022e+02 1.096119988416100171e+02 1.096976045991170423e+02 1.124224224962167256e+02 1.114120627679775737e+02 1.118913232283868666e+02 1.129987449814434939e+02 1.136353570120321734e+02 1.158097056098111750e+02 1.132853463284395019e+02 1.110325856781128522e+02 1.125989973709346970e+02 1.139386259252479476e+02 1.118820533467500411e+02 1.100111722771107310e+02 1.139698559272116540e+02 1.149626334791906714e+02 1.145002266083443914e+02 1.123997623385094613e+02 1.111696693222480690e+02 1.135393256093201444e+02 1.149614923249277183e+02 1.167452147259434412e+02 1.148662483008259869e+02 1.156450618159006751e+02 1.142731818851915335e+02 1.152940065742979101e+02 1.159895383804082911e+02 1.146224836559301821e+02 1.173963711835531711e+02 1.173969508670846267e+02 1.160449830146932158e+02 1.147026646891101507e+02 1.166807256777836130e+02 1.188821479074879477e+02 1.193619830288460690e+02 1.169837442383096970e+02 1.191425507565566448e+02 1.166616762333934076e+02 1.179962581276747926e+02 1.199645138985761861e+02 1.190416404795469560e+02 1.181267527643570503e+02 1.203045048291114512e+02 1.185983015035291004e+02 1.214538684470714003e+02 1.196316014537132588e+02 1.220465066594988599e+02 1.189830158817219115e+02 1.188152491179389898e+02 1.183219849554852487e+02 1.184889948370561541e+02 1.219959626284976792e+02 1.182672358780424275e+02 1.187132117489472307e+02 1.225444252226834010e+02 1.198472022429174899e+02 1.205447823774119485e+02 1.186816793958302867e+02 1.236452964759822066e+02 1.207520826291986253e+02 1.213572534777853917e+02 1.235681348659656749e+02 1.244290802767891932e+02 1.211625125788588662e+02 1.215362905166652183e+02 1.215373376077070162e+02 1.216863409102783606e+02 1.228585957778889224e+02 1.223294136063033477e+02 1.240181817068221335e+02 1.212853015502599447e+02 1.225254990271530176e+02 1.205786291939007100e+02 1.253734088447903900e+02 1.250389818387530170e+02 1.221742451575441635e+02 1.255712374781301719e+02 1.268298287971028913e+02 1.265704319027115474e+02 1.255822741630803705e+02 1.302497370162923289e+02 1.252945730939165685e+02 1.266279390037859969e+02 1.289584448159344277e+02 1.298992475635658082e+02 1.294052509826683774e+02 1.285760954944695982e+02 1.270543334844573593e+02 1.268207902841818395e+02 1.269474469694774683e+02 1.262966723542113101e+02 1.271233085509094423e+02 1.260197572118260751e+02 1.264543377318072430e+02 1.314281366417214940e+02 1.315751658932825592e+02 1.292141335645691527e+02 1.315716931726537950e+02 1.317639077520446733e+02 1.319986742129747483e+02 1.288497820156481168e+02 1.305936475249387456e+02 1.258720862847143280e+02 1.267529202272038447e+02 1.289880768285748047e+02 1.307770032937719407e+02 1.325047959775755260e+02 1.305807779256332140e+02 1.329368796772391477e+02 1.323534070850431874e+02 1.296244987660913068e+02 1.330694272818178376e+02 1.352827956469361368e+02 1.303833154001474384e+02 1.320634968634053905e+02 1.336082546013006720e+02 1.276987451257658819e+02 1.329586118488305146e+02 1.313601971382320812e+02 1.348342597614252156e+02 1.325187173851531952e+02 1.302358457093828576e+02 1.345576616896614439e+02 1.321193496461374650e+02 1.325020291528634004e+02 1.327421827219745865e+02 1.335504955399188134e+02 1.293349717023582457e+02 1.310653160706604581e+02 1.303123739827582597e+02 1.290648967613461195e+02 1.294461187849795749e+02 1.314454897733552627e+02 1.333919248593506950e+02 1.282199398366695959e+02 1.320375085301673153e+02 1.303882097013112684e+02 1.343526255510719807e+02 1.307230948660049421e+02 1.317995051747770958e+02 1.345814233241042359e+02 1.322729203469453978e+02 1.331173511062199566e+02 1.329769179623397974e+02 1.326790086801410666e+02 1.318414462053527245e+02 1.317571401314081072e+02 1.328600469473150554e+02 1.280688202795625728e+02 1.345338235922497745e+02 1.328199275712226779e+02 1.316802776003630981e+02 1.313874090520536129e+02 1.330379354756409498e+02 1.335161125983946704e+02 1.293789411441089499e+02 1.320883291645251632e+02 1.333809918411894841e+02 1.350750078747594785e+02 1.338943121845946109e+02 1.350206936107258002e+02 1.359286064926212703e+02 1.357951433969471680e+02 1.334782140617903679e+02 1.311467772905581342e+02 1.386338571921272944e+02 1.329662358794712418e+02 1.326223283747030450e+02 1.325797232247589363e+02 1.360525526306694815e+02 1.343648920141507972e+02 1.377362898069188759e+02 1.359877401293309447e+02 1.349570269864534851e+02 1.346969205593012475e+02 1.342772540162695805e+02 1.366714901926935113e+02 1.384309913504567646e+02 1.379197017808581336e+02 1.370364777960210176e+02 1.393875953763863436e+02 1.397118960651737041e+02 1.371199856677676792e+02 1.337877445572968611e+02 1.369709075393406579e+02 1.351847874789384321e+02 1.322497923714260253e+02 1.371586011098649749e+02 1.360596367950003298e+02 1.363750763635934788e+02 1.326662221944319811e+02 1.338341567823985372e+02 1.354817256400366432e+02 1.366311273855372406e+02 1.328463877501543777e+02 1.363712774907512255e+02 1.332857031472580331e+02 1.356532622796441387e+02 1.367886995780505970e+02 1.343844868474660927e+02 1.326788036100402053e+02 1.339200715057212392e+02 1.372924030882912518e+02 1.359106900882675575e+02 1.316759284962833760e+02 1.364760105669848826e+02 1.347757544781742638e+02 1.399844877063027013e+02 1.355446568871235513e+02 1.349278512561779166e+02 1.376549125964224061e+02 1.387352075178719133e+02 1.368406397794493046e+02 1.364111190222741357e+02 1.366982667099439368e+02 1.373072783869039597e+02 1.373088500278194033e+02 1.364174894053415414e+02 1.348005871452509723e+02 1.378557076681954641e+02 1.346446837509809029e+02 1.351228328585063139e+02 1.339063388329960844e+02 1.378251092629555785e+02 1.366726735139009463e+02 1.355445256697092020e+02 1.378170597995591038e+02 1.348507959885079686e+02 1.385031361777959660e+02 1.371997546789041849e+02 1.353900563494134417e+02 1.361323965629855763e+02 1.364505281660214280e+02 1.380050116984853616e+02 1.370002460700449092e+02 1.360645904797856360e+02 1.349728740595433294e+02 1.337527095014112035e+02 1.341699052563664623e+02 1.339612090738832251e+02 1.339751325639894617e+02 1.333581946688863979e+02 1.326348043372758525e+02 1.327669187234837977e+02 1.349931621043948553e+02 1.347200619138935451e+02 1.333307514193541010e+02 1.360765748460671318e+02 1.336876292342380736e+02 1.330946852772047464e+02 1.334040604047147838e+02 1.355353578144531355e+02 1.349105192396146151e+02 1.322348881461235521e+02 1.356611214982027036e+02 1.313917965138002160e+02 1.364572256038497073e+02 1.356811879813354551e+02 1.354341383451887282e+02 1.334431065709389941e+02 1.332101410774602925e+02 1.355390389613045841e+02 1.341080635845056861e+02 1.373188501151895480e+02 1.358742112351158653e+02 1.326893679548387865e+02 1.371085730760286197e+02 1.347303312183453272e+02 1.354842671731689734e+02 1.349184728267601372e+02 1.386709836998613810e+02 1.351552844328184904e+02 1.356926864796756718e+02 1.385638749885182506e+02 1.351113373112742408e+02 1.346860921553056585e+02 1.371567622442432537e+02 1.354190583850910059e+02 1.361272980815259928e+02 1.349953956088101563e+02 1.369170940854433240e+02 1.369151880932713539e+02 1.366877340290609766e+02 1.363485520037571916e+02 1.383052719230664707e+02 1.390433541692923427e+02 1.386789184475907177e+02 1.372968473863230372e+02 1.397007423726816171e+02 1.405149339981809646e+02 1.404107053858385257e+02 1.428640737043500621e+02 1.416805273483284964e+02 1.405637882180803899e+02 1.443745469005646953e+02 1.420426533721582416e+02 1.387407728279544301e+02 1.407138982462120396e+02 1.449286465955840981e+02 1.430740034755756653e+02 1.405187234604951811e+02 1.419420925490657908e+02 1.416567515995601525e+02 1.430526946689620615e+02 1.452003993116805134e+02 1.444962258832673001e+02 1.432794658681633848e+02 1.439757003678304841e+02 1.441880712905553992e+02 1.442358534047715750e+02 1.422205384985998080e+02 1.444742479211421085e+02 1.431730812490216351e+02 1.454112693288027458e+02 1.418177398905928897e+02 1.458575404227281638e+02 1.434676885876972108e+02 1.433077782287865318e+02 1.447327082982520778e+02 1.450638837476791707e+02 1.453904145182710579e+02 1.464429397903539325e+02 1.470312341916277319e+02 1.448393246369384428e+02 1.439907148843895186e+02 1.462432344409161828e+02 1.466998556161459533e+02 1.458717446883153741e+02 1.464610731548161766e+02 1.459206843242862703e+02 1.470032132765716426e+02 1.457065081777247997e+02 1.475749593553135242e+02 1.467800612911252074e+02 1.480327994771176634e+02 1.475202649173348277e+02 1.477529315710412732e+02 1.472763887146928425e+02 1.473959602583254309e+02 1.476342776592751704e+02 1.472095604758454783e+02 1.462341796735046842e+02 1.473790466398232013e+02 1.469842166655727169e+02 1.493513213491469003e+02 1.484942392284689276e+02 1.492278748392837713e+02 1.494007617557890910e+02 1.489834486834582492e+02 1.466170534534281558e+02 1.508717318383295378e+02 1.489394118574631420e+02 1.503395057726408766e+02 1.476450492691750185e+02 1.474939650871103254e+02 1.494681587046354139e+02 1.503371713321535879e+02 1.522855424841779381e+02 1.507437351319241827e+02 1.506859922139052514e+02 1.506248361126554300e+02 1.510368090289316569e+02 1.499568407320636823e+02 1.489511443384553218e+02 1.533909762717487411e+02 1.508351409171938542e+02 1.497267804771694841e+02 1.498702757226488984e+02 1.522843422024246252e+02 1.485471982124934414e+02 1.524687754830224264e+02 1.508951503004331016e+02 1.525205102539748339e+02 1.523935799026661471e+02 1.490360419558031424e+02 1.487803586594105809e+02 1.487757431980304830e+02 1.525988048915680508e+02 1.492554745210240128e+02 1.553581532252306090e+02 1.518551036760441946e+02 1.505688795694477164e+02 1.548283983551710321e+02 1.554154357174400047e+02 1.536554706185584678e+02 1.529246682523391598e+02 1.548065658369317248e+02 1.542316885508633391e+02 1.525331297945844256e+02 1.542387515159578584e+02 1.573319527276537428e+02 1.539561006346262673e+02 1.542477594781237542e+02 1.541313943117579868e+02 1.531406183129864758e+02 1.545718640922358986e+02 1.529238602064446013e+02 1.550459398033838738e+02 1.521149580319225834e+02 1.533330099213531241e+02 1.507687667292356650e+02 1.516580995347858334e+02 1.515486962411850413e+02 1.506740652782677614e+02 1.544927142825921464e+02 1.520766898289068649e+02 1.513111817577325837e+02 1.513035504403342486e+02 1.511263817936773819e+02 1.549507713545261822e+02 1.539407025444224928e+02 1.545540764502480613e+02 1.537034139324264288e+02 1.526991333394099399e+02 1.547047971635814463e+02 1.561856905559278630e+02 1.515488450688466457e+02 1.537933030849149247e+02 1.539946438369162820e+02 1.537186639267071655e+02 1.537254030247772789e+02 1.542814995052212623e+02 1.538642781843082616e+02 1.568397160311165806e+02 1.535813423096190604e+02 1.545228251442847238e+02 1.576657788774784876e+02 1.548096865927211070e+02 1.560578107356328132e+02 1.550453577582100024e+02 1.555797214118285865e+02 1.557335395769953266e+02 1.592988862287689358e+02 1.539873106971738537e+02 1.564558408750147578e+02 1.527262302727565668e+02 1.546082829690332403e+02 1.538767339364068221e+02 1.551244720496154912e+02 1.507473173379770515e+02 1.534494315990132520e+02 1.505846514068796864e+02 1.524535031498326134e+02 1.518602112126750967e+02 1.540584011469401275e+02 1.532135229966947918e+02 1.516124698950144989e+02 1.514811909649867516e+02 1.532653000320423473e+02 1.524438853074863403e+02 1.536500021101506945e+02 1.552181858265336984e+02 1.485912288130395211e+02 1.534492409974863278e+02 1.540907758652128621e+02 1.531688981897224551e+02 1.533252686003947929e+02 1.509949728099217054e+02 1.505885376389832118e+02 1.495090214858479669e+02 1.509202495896832374e+02 1.527069359621816318e+02 1.513513462539992247e+02 1.541475690757039274e+02 1.508988105904148824e+02 1.561056596328168951e+02 1.544539841495607391e+02 1.542462832280825751e+02 1.565045390927776054e+02 1.546946132302464605e+02 1.538823046632132900e+02 1.581584078547658407e+02 1.559717797027579422e+02 1.543290105305308657e+02 1.554394588711803067e+02 1.556552688594950951e+02 1.544016732299243415e+02 1.526983686747108493e+02 1.551719285924354779e+02 1.534911644674368745e+02 1.546473660791591556e+02 1.554721388455047020e+02 1.539230068713772539e+02 1.532181418554157517e+02 1.522124903261324675e+02 1.518700344435100078e+02 1.527833376192104993e+02 1.566095537417318440e+02 1.555990141883546869e+02 1.560112578062278033e+02 1.553213646172237929e+02 1.555533762023169970e+02 1.555413953585140803e+02 1.538070790529017984e+02 1.528650525865161569e+02 1.501834736862875843e+02 1.517527548553791519e+02 1.532902219023768566e+02 1.503193042018959034e+02 1.497779794312940567e+02 1.495694354636844992e+02 1.458929379472449170e+02 1.464784046583613701e+02 1.486014386185813123e+02 1.460044859636308274e+02 1.503780358755731754e+02 1.459779254653854252e+02 1.508640425785633283e+02 1.469478243868473157e+02 1.524528128095910802e+02 1.491699448580017417e+02 1.506938544598457383e+02 1.487865295559033427e+02 1.491004636905276755e+02 1.481054178120706126e+02 1.495344599048749217e+02 1.501912031734781010e+02 1.505998085211556941e+02 1.458605046496596174e+02 1.495737633546888787e+02 1.482642165669378471e+02 1.515764716070681288e+02 1.481658986058686196e+02 1.493644937606855478e+02 1.492331874604226414e+02 1.502987352328517545e+02 1.539824840012138623e+02 1.522261670785923684e+02 1.517355550630123560e+02 1.465823141658112547e+02 1.524907878111656316e+02 1.521660825370686609e+02 1.534208549985254990e+02 1.506966882921527997e+02 1.516041670361475440e+02 1.515895010461313461e+02 1.515289747113188810e+02 1.510397688267332796e+02 1.503546048168483367e+02 1.480546543281853644e+02 1.489758924941723137e+02 1.524183875357093427e+02 1.504772262645138028e+02 1.483643334999202068e+02 1.520403416136074668e+02 1.499105441782126320e+02 1.544614540999762369e+02 1.517344809050883612e+02 1.525731902383259921e+02 1.532828456567440583e+02 1.543236265221443375e+02 1.528815056785870183e+02 1.553023167745911621e+02 1.535810899477653493e+02 1.550441619568759108e+02 1.516083806623931878e+02 1.562815279016753607e+02 1.533165683424307417e+02 1.531822728270223308e+02 1.537394780261766414e+02 1.533211309597788556e+02 1.533259760868596118e+02 1.549283522686036179e+02 1.497174045298023941e+02 1.515214212248240528e+02 1.519411539274204017e+02 1.543913573144704117e+02 1.525842533894638109e+02 1.512845809055374104e+02 1.519971164213998520e+02 1.514219096446942672e+02 1.506478857480937847e+02 1.529780816818887388e+02 1.532322916076288379e+02 1.505380669771726900e+02 1.524794698035164231e+02 1.534824330453257915e+02 1.548458587210522808e+02 1.552723546810514677e+02 1.545252265193149128e+02 1.531881251461735758e+02 1.548906114452928762e+02 1.529052276937561885e+02 1.542062451122195057e+02 1.520050811961812371e+02 1.535982178401413023e+02 1.530269246791436331e+02 1.548398014956665065e+02 1.554014709090642725e+02 1.563453040626703512e+02 1.574718438455225851e+02 1.585376143338815496e+02 1.533324579764548616e+02 1.554979168936685312e+02 1.589715765149065589e+02 1.559679449308508481e+02 1.548837010044582598e+02 1.566745693599260107e+02 1.536561462014558970e+02 1.517331833190445138e+02 1.535852376755265993e+02 1.582933310037765864e+02 1.554190823593624202e+02 1.591730352013118761e+02 1.581353748702817086e+02 1.576094565834026184e+02 1.580576421168142360e+02 1.547857218650835307e+02 1.529280020798864825e+02 1.549873772748244107e+02 1.542564489555139460e+02 1.552020346362070029e+02 1.569826663518480245e+02 1.562477686859241430e+02 1.538264994435415929e+02 1.563075217344684233e+02 1.573844562492290322e+02 1.541700278880584278e+02 1.588455289781658735e+02 1.570828337602021065e+02 1.582932726856319903e+02 1.560889372333102756e+02 1.586167470394915142e+02 1.573887108361006142e+02 1.592763178151913905e+02 1.559519686629587056e+02 1.558164514524881383e+02 1.560633338229689286e+02 1.576177405804551483e+02 1.567468591082501348e+02 1.561990453392954237e+02 1.593156043749438311e+02 1.570731203294388365e+02 1.594272624550879982e+02 1.576479862658890738e+02 1.589148981548608788e+02 1.589747999020006830e+02 1.598199312160444947e+02 1.584517441559626434e+02 1.571673373029350387e+02 1.589120065526514907e+02 1.614600875812153333e+02 1.620542084603459045e+02 1.582893138887908719e+02 1.591330581683685068e+02 1.598956421006316191e+02 1.613338717607342971e+02 1.625731758599351338e+02 1.601890410384635004e+02 1.571604825599612809e+02 1.621632357667068050e+02 1.600048998290102418e+02 1.585800163440717085e+02 1.595768398736307745e+02 1.589773155806839782e+02 1.590038026581504198e+02 1.606859828834243444e+02 1.598941898335554868e+02 1.594702510883793138e+02 1.605271856466803513e+02 1.624876676043266173e+02 1.613182980700751727e+02 1.587583393402967999e+02 1.572720153311657043e+02 1.633110873687698188e+02 1.628892870461966709e+02 1.585301273525600720e+02 1.624481807610265491e+02 1.582009463034641499e+02 1.614874214965941519e+02 1.590616311874660767e+02 1.603745458545368763e+02 1.619596544121930606e+02 1.601695261142606057e+02 1.615998349073395559e+02 1.608377609095907417e+02 1.659558191453982658e+02 1.609506013094616321e+02 1.628365189915770941e+02 1.629499003589525614e+02 1.622102548833651952e+02 1.636689127117327587e+02 1.649949125565206884e+02 1.670732036328579682e+02 1.673512971613498621e+02 1.619576621670360623e+02 1.664151138872631464e+02 1.617491772607032203e+02 1.661601232090319229e+02 1.658708405619817370e+02 1.650833220861244115e+02 1.667476012109765975e+02 1.656254188324648737e+02 1.682383296363226748e+02 1.643810643655416186e+02 1.636131872071611895e+02 1.678592488973498860e+02 1.680982839378423819e+02 1.690485516051705588e+02 1.665809702993908559e+02 1.689456227482635313e+02 1.666675490467445400e+02 1.686287419810290089e+02 1.660996994199230130e+02 1.700338667392022103e+02 1.686750684529380919e+02 1.679027552721576058e+02 1.707848589232151255e+02 1.706225446944547173e+02 1.693178549569917379e+02 1.722135653987512569e+02 1.669260015657659437e+02 1.690888283063868585e+02 1.679267441705223689e+02 1.688921753685873171e+02 1.695193173957874535e+02 1.687500715276614471e+02 1.660418189818951191e+02 1.676979049314064980e+02 1.671858066827534799e+02 1.660466454770178757e+02 1.667327455661121007e+02 1.681806194351185013e+02 1.640078066514172690e+02 1.688053295510437692e+02 1.696047919721530945e+02 1.679478107442038777e+02 1.661456792305164072e+02 1.661577905851267758e+02 1.667384294346187517e+02 1.671791092515886419e+02 1.697576095387453847e+02 1.670548007641176866e+02 1.682265353115829214e+02 1.637921709220705679e+02 1.669859570551292620e+02 1.640353983976862082e+02 1.668815010500022709e+02 1.652775164127305914e+02 1.647802717394648084e+02 1.649986837497646661e+02 1.654120164736653180e+02 1.660010334436832125e+02 1.652944353782513360e+02 1.635322395727366143e+02 1.648009269718941709e+02 1.658291191931822652e+02 1.660490326713581908e+02 1.683473360535623158e+02 1.655928799813750913e+02 1.676938060091607383e+02 1.660864743103599608e+02 1.655800718243181961e+02 1.657348547026686560e+02 1.667828935724163273e+02 1.644172050490101640e+02 1.641379897657602953e+02 1.653502440950937569e+02 1.644563193868378619e+02 1.616279772869956162e+02 1.605293241629330794e+02 1.610226194478927653e+02 1.633371198475829544e+02 1.645417459527865560e+02 1.611579293155569133e+02 1.570138289759843246e+02 1.608059628992816954e+02 1.620905759100591297e+02 1.618014090676361150e+02 1.619462296063517783e+02 1.604341897596202102e+02 1.608648067263243320e+02 1.589915259002678454e+02 1.606073518000828244e+02 1.615013225121027745e+02 1.611663066305839891e+02 1.638278878452482843e+02 1.622616665404905802e+02 1.644585584067513651e+02 1.630393367008847179e+02 1.635779751943704809e+02 1.628179923023149058e+02 1.634100354459543212e+02 1.640884370617465038e+02 1.600302921202444679e+02 1.605017669795894619e+02 1.620750231212489325e+02 1.597310478474207116e+02 1.645104417410877602e+02 1.609859741826550987e+02 1.630623953725103661e+02 1.595439129104658207e+02 1.621596503671632661e+02 1.632833523319119990e+02 1.626443899259415673e+02 1.619949081350952156e+02 1.616253630594643482e+02 1.602473827258525887e+02 1.613084750619180454e+02 1.628261584128918003e+02 1.623375611045591995e+02 1.622543958679210050e+02 1.640746545949347421e+02 1.599502201254796887e+02 1.587918980828296469e+02 1.604189366305682540e+02 1.592977053110631971e+02 1.626615851419565217e+02 1.597424790566709305e+02 1.609409358636212914e+02 1.576303373254891653e+02 1.575314656232852712e+02 1.586742304006307620e+02 1.622306028193864051e+02 1.604586796277761493e+02 1.606006224962086719e+02 1.604536609552005189e+02 1.586854614722248868e+02 1.615818271902657557e+02 1.627255727712160081e+02 1.613108602341629307e+02 1.602307404074775263e+02 1.604180519099457456e+02 1.627833487557306000e+02 1.624057897855026624e+02 1.631515119454582248e+02 1.630709733135220461e+02 1.614677236621593579e+02 1.618732367706994069e+02 1.639561216102090100e+02 1.618936414822022130e+02 1.637758471823242701e+02 1.603778608741917253e+02 1.603066785000474965e+02 1.612824948878505325e+02 1.610050496914997211e+02 1.604246670507684485e+02 1.644533450567156194e+02 1.590576742705441120e+02 1.611702571581467964e+02 1.637460696601064285e+02 1.603893095852172621e+02 1.608458138602494500e+02 1.623334138375822420e+02 1.621619820596152692e+02 1.606512405270479178e+02 1.617736324136176336e+02 1.599266467412685984e+02 1.603807089860268604e+02 1.623413170629634976e+02 1.642618108940694412e+02 1.590083513232207224e+02 1.607831638486737802e+02 1.533750904520680649e+02 1.591951106290943301e+02 1.568961867051553156e+02 1.564712155044447854e+02 1.575059486563706912e+02 1.581162716887477586e+02 1.586112378814060548e+02 1.595874418734535425e+02 1.604297936871827517e+02 1.614836810761867696e+02 1.529429058727477866e+02 1.567668506737248322e+02 1.557526080933370451e+02 1.560339208110723632e+02 1.548544818061928652e+02 1.544153892153899506e+02 1.532184461222390723e+02 1.527015098616194280e+02 1.589960161201145752e+02 1.587148271659269767e+02 1.582360687027767483e+02 1.578448429925448124e+02 1.536611153522996744e+02 1.520526603035911535e+02 1.581515249447155611e+02 1.569514515490106419e+02 1.589886120145939969e+02 1.578871063889780828e+02 1.561105527641528283e+02 1.550019860575002895e+02 1.542927824575154716e+02 1.518492597320721131e+02 1.568378816737136106e+02 1.547170861066950636e+02 1.563825806469717747e+02 1.529990236419041878e+02 1.574184209584937264e+02 1.580114810558652323e+02 1.563199494768381896e+02 1.568006231282823535e+02 1.582632518934252062e+02 1.571036762814590020e+02 1.544993929768237422e+02 1.594947128249378068e+02 1.538865074083639684e+02 1.555484775566251869e+02 1.578990684252018752e+02 1.591532805754258391e+02 1.576174316832674833e+02 1.599454085372063048e+02 1.600463575877710127e+02 1.596212905993275228e+02 1.583286033763627927e+02 1.583170683048600438e+02 1.593889026315012813e+02 1.597867836035883329e+02 1.575671155801828149e+02 1.591915024405835197e+02 1.589623812896412005e+02 1.544681129294751258e+02 1.586090443517893505e+02 1.584818340778249421e+02 1.584815537077070644e+02 1.598932489202261422e+02 1.592510478640372753e+02 1.586109718907719639e+02 1.583225694273927218e+02 1.586270165055345842e+02 1.580164746888334832e+02 1.589280178617212869e+02 1.612492892157245308e+02 1.582296644299444495e+02 1.580092676645743666e+02 1.601517348497404498e+02 1.588875215699107457e+02 1.602537250846105223e+02 1.628390416547456425e+02 1.565919636866894109e+02 1.609994628124366045e+02 1.593570885543811642e+02 1.640104830400846083e+02 1.599697050570883334e+02 1.603437566604710298e+02 1.612757337930145809e+02 1.587252624735582174e+02 1.577538362123935372e+02 1.584498713797913751e+02 1.590526103139031591e+02 1.572199443145084672e+02 1.563673950798231260e+02 1.591644047254442569e+02 1.591008408348173191e+02 1.560470107419259307e+02 1.607110952626122753e+02 1.569154396175333375e+02 1.560972024210161919e+02 1.583169146661367961e+02 1.572425924512918129e+02 1.574878977312332324e+02 1.572898656598540583e+02 1.576966938942620686e+02 1.587748707785746376e+02 1.608476777974878758e+02 1.613495650288616616e+02 1.637978186783423098e+02 1.613218633435287188e+02 1.623136197595244141e+02 1.621482126147455460e+02 1.618431621862028749e+02 1.613430096239763714e+02 1.588174714482797469e+02 1.604702116877197398e+02 1.631036270273662581e+02 1.651408007977718455e+02 1.645126390649039365e+02 1.629091852941882337e+02 1.633015039337693395e+02 1.617443297779319664e+02 1.617177976328236184e+02 1.649534096706385071e+02 1.655218806128945914e+02 1.651849546446109116e+02 1.630060570221222918e+02 1.647517805206299499e+02 1.631455488400776233e+02 1.648845527268848343e+02 1.678818488463047913e+02 1.635068549756499579e+02 1.655907257503058077e+02 1.667908245324581458e+02 1.676523980738256512e+02 1.651547508332017173e+02 1.687441520738455267e+02 1.692585824770348495e+02 1.698348687570450579e+02 1.683106500139669208e+02 1.692683051661675790e+02 1.707222892005959807e+02 1.662736300047629072e+02 1.699904433438142917e+02 1.717420704025074372e+02 1.713727212824531705e+02 1.705527310436452240e+02 1.674933603526526724e+02 1.683578426000883894e+02 1.700945485681295395e+02 1.696129009934579130e+02 1.715867224169327301e+02 1.720221358197221662e+02 1.726030243314651500e+02 1.755321214562651733e+02 1.705052224855416796e+02 1.670475996548158548e+02 1.717856674872207634e+02 1.707235433312749535e+02 1.696351224955795374e+02 1.696789446043364933e+02 1.693255896407259797e+02 1.678827539647647313e+02 1.666977523501303438e+02 1.674444150131926392e+02 1.666003714492867971e+02 1.686917169260831884e+02 1.671899580660102913e+02 1.703952206860217302e+02 1.666947912458025769e+02 1.643285463632043388e+02 1.679055241246911123e+02 1.630888162007450433e+02 1.679989528165031345e+02 1.664853421382427712e+02 1.666104241205969458e+02 1.637169231537464213e+02 1.658029210857596354e+02 1.687030614270407796e+02 1.648572724979590873e+02 1.663308913468159460e+02 1.660109824962698895e+02 1.657774923705376295e+02 1.677834685159791377e+02 1.658457659047899426e+02 1.682447568087983996e+02 1.691093869129326492e+02 1.646928528876003952e+02 1.696592739678940234e+02 1.737081865129026426e+02 1.743710194232381241e+02 1.704602667610870697e+02 1.707676844427348897e+02 1.727854371561176663e+02 1.708882352651798158e+02 1.699760434091687955e+02 1.725089441496901657e+02 1.724765348198042432e+02 1.702607165512782785e+02 1.727376440703728235e+02 1.737897829629016542e+02 1.755690317164958287e+02 1.714855178891203025e+02 1.746795653572075651e+02 1.722694563029161543e+02 1.717037973053911344e+02 1.736300202806709194e+02 1.724642767472633125e+02 1.758577370459548490e+02 1.717701992470254311e+02 1.752550424985449808e+02 1.726426857105712429e+02 1.739823084450687531e+02 1.780907153220791486e+02 1.751567448903623756e+02 1.776075081595606378e+02 1.754237828154975887e+02 1.754094336495400626e+02 1.768991195100084610e+02 1.757553451543917618e+02 1.771694680413959020e+02 1.742841254840279532e+02 1.755165363490298489e+02 1.737545885251107336e+02 1.723212748724996004e+02 1.759279210032677838e+02 1.737640512802908859e+02 1.746496992946194098e+02 1.742909966586523183e+02 1.704901543509010935e+02 1.709992763866147811e+02 1.784547269662449480e+02 1.748776575678952838e+02 1.728191791946450735e+02 1.736449220657371768e+02 1.745997824483112879e+02 1.781085185749331856e+02 1.722845130016183361e+02 1.746141301320878654e+02 1.758669171760064955e+02 1.756155577768409159e+02 1.711500354432433824e+02 1.733888308744062101e+02 1.697516718469114494e+02 1.731483855572140271e+02 1.757661290834765282e+02 1.732691992210103820e+02 1.738986276581491381e+02 1.731523259433897408e+02 1.729769541484280921e+02 1.744811768117430688e+02 1.708225506454036804e+02 1.730649897407259914e+02 1.727970510588633033e+02 1.718384054022626231e+02 1.737959788820924132e+02 1.734701473132166996e+02 1.707033365743508284e+02 1.728583285959955447e+02 1.722258150328527790e+02 1.717833397796662211e+02 1.721663280493102377e+02 1.691142189805468092e+02 1.682752853730975175e+02 1.689907436577979638e+02 1.710528928907528439e+02 1.738828522535235663e+02 1.729852450345442207e+02 1.695702692101447440e+02 1.719262357009196478e+02 1.708986604855707583e+02 1.742748410835653772e+02 1.728765110672486855e+02 1.739195678259244460e+02 1.735810538744008795e+02 1.719152786872261061e+02 1.728414256006178391e+02 1.691163904643865976e+02 1.705431605449520873e+02 1.730309552618568318e+02 1.685393831646402987e+02 1.729459330655177212e+02 1.717378410133341902e+02 1.726449728416868652e+02 1.726789026699779015e+02 1.720308160046438388e+02 1.698143280559696393e+02 1.703868479323702445e+02 1.704629990466111451e+02 1.709339536229391854e+02 1.705466733377177206e+02 1.718870136818224239e+02 1.758349346160765378e+02 1.720889619862688562e+02 1.750526019766193144e+02 1.739359624870513130e+02 1.726423540133580445e+02 1.725574275962324577e+02 1.739805915778806025e+02 1.749483698631363211e+02 1.716166507217724586e+02 1.757950225683385383e+02 1.729790883925087712e+02 1.679060136008069435e+02 1.752908653475407448e+02 1.748647236121520336e+02 1.750066543944667785e+02 1.762240782775859884e+02 1.697943888235197392e+02 1.727411571590879760e+02 1.731956449831452289e+02 1.712188957221960948e+02 1.739117859980431717e+02 1.755610795978821841e+02 1.728512584526883700e+02 1.717333410039667854e+02 1.776848348420982120e+02 1.788882965306312656e+02 1.781635236981160517e+02 1.757383254176114349e+02 1.767857021285196311e+02 1.770582275349601673e+02 1.819729214119201117e+02 1.765512898093796537e+02 1.785378291200962337e+02 1.746390183883027589e+02 1.761082639096629521e+02 1.785264971759982870e+02 1.800572430334431431e+02 1.792864520313020762e+02 1.814890867676462278e+02 1.793838326547203508e+02 1.777143136953295368e+02 1.822199078269705979e+02 1.780343412397497218e+02 1.790548376755012043e+02 1.769117085865100023e+02 1.774654580432091109e+02 1.771123366745711110e+02 1.826270832276390479e+02 1.836054123689932851e+02 1.789239126087999523e+02 1.787182287422524780e+02 1.810951633551574957e+02 1.819253369657132851e+02 1.791996360202016376e+02 1.790008396213826529e+02 1.779456391064088905e+02 1.795779407677682968e+02 1.819907681009737530e+02 1.772880278389977491e+02 1.787487104840402310e+02 1.774756616102664282e+02 1.790949894861372513e+02 1.747665167297770381e+02 1.753238556380628665e+02 1.778182283540448054e+02 1.800661862600545362e+02 1.777762049547742720e+02 1.763049848621037086e+02 1.763884993988407075e+02 1.753628658677540955e+02 1.777977220124188023e+02 1.751156601467364169e+02 1.745989267564201839e+02 1.808424847474666137e+02 1.780293617485772018e+02 1.751694323602681038e+02 1.727098624428551545e+02 1.752306387089764144e+02 1.762359664360961631e+02 1.740636079444539064e+02 1.725770804174428008e+02 1.734935532540351915e+02 1.712138001536846730e+02 1.735940042009271735e+02 1.752752915311270385e+02 1.758459059081559417e+02 1.739238905707510412e+02 1.762148462666474131e+02 1.771896563929354329e+02 1.736912871823730029e+02 1.759991128634985387e+02 1.752201223461388508e+02 1.738474513333154619e+02 1.736618866248468294e+02 1.716766088662289746e+02 1.739597333011351736e+02 1.762169810259516680e+02 1.705937733171201387e+02 1.721780246672557553e+02 1.736994157697925516e+02 1.736587290570632547e+02 1.752356706335604031e+02 1.729054080236964239e+02 1.762137514882609821e+02 1.738847208656170267e+02 1.708678177988291793e+02 1.787050410618886076e+02 1.755301581047253592e+02 1.746707693932866619e+02 1.712288581408376444e+02 1.757597553857104060e+02 1.753769655157977922e+02 1.742649196034563772e+02 1.767044878289498513e+02 1.766800772383600702e+02 1.747502805732435434e+02 1.718781039992294382e+02 1.755488005110727556e+02 1.749133189477728934e+02 1.749622405796961289e+02 1.743599233401271249e+02 1.747717915734092742e+02 1.726952644831980876e+02 1.742591158500477206e+02 1.747192825836485213e+02 1.757365116823855260e+02 1.752348041894543940e+02 1.750335491960773311e+02 1.739085201070299718e+02 1.740016734161698650e+02 1.748126146650938324e+02 1.750373612859808645e+02 1.736782651433487388e+02 1.760926454895946733e+02 1.721842389526332795e+02 1.729333705961561520e+02 1.727803965482850685e+02 1.715693134565229911e+02 1.731547801484351794e+02 1.765650653106004313e+02 1.740868141087387073e+02 1.754675779953637687e+02 1.691972027942484829e+02 1.761543624402266062e+02 1.769386975592019269e+02 1.755405650733335960e+02 1.751066611530315811e+02 1.787052243100159501e+02 1.757934509966246139e+02 1.781421650372488159e+02 1.783656789660444417e+02 1.773452213840770924e+02 1.761794397671135073e+02 1.802676354078255088e+02 1.763942118445482663e+02 1.767051852579405420e+02 1.743332442779721703e+02 1.778253029797084253e+02 1.787445808889008561e+02 1.772489261317152511e+02 1.784152361045155430e+02 1.785754705049212703e+02 1.789661562535720236e+02 1.794802258241208506e+02 1.808450990963713707e+02 1.823039131019732508e+02 1.787627294202451367e+02 1.773735993608821673e+02 1.783053532333455280e+02 1.777497086840010354e+02 1.778912483375836473e+02 1.749626468685010821e+02 1.756632887540575041e+02 1.789430102208352196e+02 1.796633530822065552e+02 1.774343630555230789e+02 1.794175074840893558e+02 1.793151204370881260e+02 1.758444733666720197e+02 1.768506907627846658e+02 1.768285268558120436e+02 1.759008649637700330e+02 1.789782364684333231e+02 1.767902017415312628e+02 1.759399831200852304e+02 1.795095608935245650e+02 1.768559197021729688e+02 1.772266014234305089e+02 1.769632627670452791e+02 1.759024076538062218e+02 1.809364418409216739e+02 1.745949776144529153e+02 1.782863675179874292e+02 1.776121779738579960e+02 1.761176469986459665e+02 1.748163717395602248e+02 1.725044567335118302e+02 1.785882479354405348e+02 1.761487228202054780e+02 1.749053846032558113e+02 1.756084655533791477e+02 1.732999900010065062e+02 1.779922490744658035e+02 1.785321526427333083e+02 1.763829512237840333e+02 1.772577803649501220e+02 1.780155982270735535e+02 1.796023183809764419e+02 1.790829883117516204e+02 1.782590529538517501e+02 1.751170778160258692e+02 1.778217776490967594e+02 1.786983943003187392e+02 1.775540193832058264e+02 1.773718964982146531e+02 1.771492356513809057e+02 1.804131626555598871e+02 1.802085050555060093e+02 1.788650364266997883e+02 1.814282841031308067e+02 1.796326048838524798e+02 1.761619871734123990e+02 1.785549879216365809e+02 1.766722967375088444e+02 1.784965256932108559e+02 1.767047184494538499e+02 1.788727679551440417e+02 1.774060278598945501e+02 1.773697878642152261e+02 1.752125230735992147e+02 1.805102855020744812e+02 1.772747534583439517e+02 1.790979418105568755e+02 1.799798969618315994e+02 1.792250837293126153e+02 1.804146459165787917e+02 1.780876514038874916e+02 1.776461506512312098e+02 1.815622281006159540e+02 1.780471937406939560e+02 1.787425435069989703e+02 1.798670089625667856e+02 1.770885634318946416e+02 1.774372390021310935e+02 1.812495432499754031e+02 1.786110748779018707e+02 1.775406873723179331e+02 1.804660638249162332e+02 1.788781675766919079e+02 1.773830040908549677e+02 1.775074724389854737e+02 1.790480054513383266e+02 1.799378378159183853e+02 1.795166438790163284e+02 1.793026509742138614e+02 1.765437581769468807e+02 1.786112710289573045e+02 1.769469760093441835e+02 1.785433804599520045e+02 1.783586843743269981e+02 1.794984508595949251e+02 1.762998962291129033e+02 1.777540741506323343e+02 1.794878969596976219e+02 1.768773661649860856e+02 1.764179948742632291e+02 1.784462039072069501e+02 1.760824386607704923e+02 1.775415122647929422e+02 1.783434473874486343e+02 1.784182360697863317e+02 1.758728303168811067e+02 1.805526631111822269e+02 1.770679988707126995e+02 1.759255034467423400e+02 1.789304408047665333e+02 1.794294457443828321e+02 1.774547157183031061e+02 1.744128339753546584e+02 1.748404689179767786e+02 1.749322526456687115e+02 1.784580658763119345e+02 1.750795754198412624e+02 1.717759795522884758e+02 1.738181333965161741e+02 1.728097410250075541e+02 1.771828921393179428e+02 1.740824790583383788e+02 1.749271467203313080e+02 1.736333946688702667e+02 1.727194894429107990e+02 1.756706997659201761e+02 1.776019039319658361e+02 1.708394918258727841e+02 1.753823532536445668e+02 1.759887530095871853e+02 1.754443555232665801e+02 1.770715937877969282e+02 1.751924144064194877e+02 1.733548249534097749e+02 1.762430584123893311e+02 1.764889701687424406e+02 1.756334822848730539e+02 1.744179801705843715e+02 1.766586627052219853e+02 1.706261775079923098e+02 1.748348771294183450e+02 1.735266589522409788e+02 1.716314952903359767e+02 1.742902332123589417e+02 1.731657395758576001e+02 1.791295852826679038e+02 1.739851575457923900e+02 1.765860586157400576e+02 1.751503643818630280e+02 1.747802616001204683e+02 1.750419932130531606e+02 1.763803444178979873e+02 1.794923463301032598e+02 1.758343231119175130e+02 1.771323278019917495e+02 1.778225757228389341e+02 1.757182568812987711e+02 1.796786250838717649e+02 1.772327499984432393e+02 1.803023950726743294e+02 1.846565665327924535e+02 1.808212628410118157e+02 1.796734955754735665e+02 1.777544692128409736e+02 1.831184688500853213e+02 1.827054069160656127e+02 1.822255718604986612e+02 1.836092315182628170e+02 1.800282566256328209e+02 1.784574966812274965e+02 1.807740113867152445e+02 1.779854937914451511e+02 1.777228287203605817e+02 1.802637581698963629e+02 1.781411453699977585e+02 1.756127973296382834e+02 1.772257023200267838e+02 1.782750998574816776e+02 1.798843717396409261e+02 1.767664387891944955e+02 1.788272643231630070e+02 1.799866812999484864e+02 1.777251131638863342e+02 1.781473360245585980e+02 1.784425815064806784e+02 1.770140220381422580e+02 1.778310789419836055e+02 1.768158416547585432e+02 1.791640014686688573e+02 1.785928386721248557e+02 1.766822958860724953e+02 1.773615174891893389e+02 1.805930738205276214e+02 1.775789793560887233e+02 1.753113732991767506e+02 1.776836923182493422e+02 1.775161951935169213e+02 1.779312188859523758e+02 1.810431095733759150e+02 1.817736284419987669e+02 1.802785983226775386e+02 1.797888275081687937e+02 1.787139648151269000e+02 1.789212245909410228e+02 1.803446321545909257e+02 1.788082515656180078e+02 1.769432754554076723e+02 1.775573642472847098e+02 1.769700873003350239e+02 1.802732406771474984e+02 1.761519847607885936e+02 1.778378503939451889e+02 1.789398565302832367e+02 1.779993712613494949e+02 1.752777606008796454e+02 1.770977413163001870e+02 1.761563508788966317e+02 1.754177434293185911e+02 1.775997154299477643e+02 1.785870191101847411e+02 1.753091872753674352e+02 1.784119439553290078e+02 1.781298778412662500e+02 1.801058808895316190e+02 1.777795071545514247e+02 1.805624163192576930e+02 1.797593675430371718e+02 1.741153619582447618e+02 1.751435265318205836e+02 1.767738334856616405e+02 1.768459246873784139e+02 1.801934686147180855e+02 1.724227923659701105e+02 1.758188446192940262e+02 1.731658593917488531e+02 1.748427148390143202e+02 1.756949265723064855e+02 1.743171630501292952e+02 1.725014246038804799e+02 1.730412318996318106e+02 1.742701790455706430e+02 1.726355918042621340e+02 1.721247706995001181e+02 1.744559584003949340e+02 1.719267844035250334e+02 1.701803419117868827e+02 1.725513227049370357e+02 1.732839216683919688e+02 1.720190068609936418e+02 1.724402738390198522e+02 1.748245995033259135e+02 1.734351092914003516e+02 1.755347808441392772e+02 1.732291398971612750e+02 1.743128629266915084e+02 1.727870393929491968e+02 1.714890846733127603e+02 1.756318117770511833e+02 1.743842457829905470e+02 1.730030702262585862e+02 1.752183722476190439e+02 1.739660750963299733e+02 1.707685223942922335e+02 1.763630938319517156e+02 1.767089768487680033e+02 1.726680389553034445e+02 1.753617755122059236e+02 1.763541864374612373e+02 1.711136347726953488e+02 1.724284733478326928e+02 1.727328900747426701e+02 1.733957718757269788e+02 1.728539350984970895e+02 1.729670311363704513e+02 1.740155861981574219e+02 1.756984659326529936e+02 1.738219354260679665e+02 1.700037406109991593e+02 1.699856687451386676e+02 1.754019052025458905e+02 1.715366289171020071e+02 1.747575653530336979e+02 1.720185170531865140e+02 1.728513475706380973e+02 1.687784705785599897e+02 1.744788252648402818e+02 1.754617730587396238e+02 1.734023254127800726e+02 1.733548420504893386e+02 1.731272953636870398e+02 1.773728070782193527e+02 1.789722482444342120e+02 1.781342961018533231e+02 1.750480775097037451e+02 1.755146725037951683e+02 1.748401103491975732e+02 1.746110394930082634e+02 1.777934235313008742e+02 1.736458300252402580e+02 1.740375862830813105e+02 1.732902310815448459e+02 1.749002023955521850e+02 1.749672952316941519e+02 1.755590619532624714e+02 1.754692491128070913e+02 1.774740549549414368e+02 1.761194014627973274e+02 1.783745544066434832e+02 1.746779110424749604e+02 1.733772824860604089e+02 1.719216952627707258e+02 1.755458872418408589e+02 1.749410233742919729e+02 1.748557053642470294e+02 1.739553234400180770e+02 1.749636336214422840e+02 1.748344261905548365e+02 1.734539133869597265e+02 1.743573285523089567e+02 1.771139628541818354e+02 1.730751321335789328e+02 1.750220194903575077e+02 1.780396744769621478e+02 1.762585591030913292e+02 1.790181463937371404e+02 1.769284469046630193e+02 1.792775848158556755e+02 1.800614367766180237e+02 1.798633611678757518e+02 1.784334846325528190e+02 1.775813995648548769e+02 1.779246901927850786e+02 1.784847074093831054e+02 1.776122075130680287e+02 1.807107058751324473e+02 1.786241807030440611e+02 1.784732718149799098e+02 1.791462477441244516e+02 1.758597457530711665e+02 1.804924052019892713e+02 1.764810494449493774e+02 1.768016797510534843e+02 1.776161073213883981e+02 1.797730864019518151e+02 1.822934228296751655e+02 1.798086642459391840e+02 1.772601178518297047e+02 1.817384752427530543e+02 1.760942399438755785e+02 1.782142212756547224e+02 1.773942003389416584e+02 1.737115403325341276e+02 1.748322793339139309e+02 1.770662245359291092e+02 1.759945693419703616e+02 1.778466006910364285e+02 1.759016423085753900e+02 1.760676049023994381e+02 1.770653072384781126e+02 1.776393676631764151e+02 1.755867495521383148e+02 1.775943337946311829e+02 1.748537056939571812e+02 1.773196432123446300e+02 1.747115790808283009e+02 1.776000320315320096e+02 1.752894289897106717e+02 1.756947291430542748e+02 1.755509326228513487e+02 1.770108362005855156e+02 1.754135714007200875e+02 1.762321790635364493e+02 1.750866872312156488e+02 1.758061343036176538e+02 1.757812529433605846e+02 1.729797513269216154e+02 1.735257285409711585e+02 1.744154032498052516e+02 1.725517672962903930e+02 1.755113868354879116e+02 1.761137902675945099e+02 1.736126794189481473e+02 1.762499640535784522e+02 1.723352425611602428e+02 1.767954207740394281e+02 1.775460435982000433e+02 1.769646304956996516e+02 1.771005042415737876e+02 1.739696793560918024e+02 1.736556145496314798e+02 1.729343620845502869e+02 1.764821789059149637e+02 1.755143535203505394e+02 1.750706341208535548e+02 1.714180483726288742e+02 1.717645564728661611e+02 1.716886640344101806e+02 1.726484662633523897e+02 1.737257914067798197e+02 1.715618881125642758e+02 1.718370056591104742e+02 1.728596672252695612e+02 1.727417345352605764e+02 1.722173344178817445e+02 1.723735699806607329e+02 1.733362802358542183e+02 1.720326306229175088e+02 1.701828734629303881e+02 1.727715224188933405e+02 1.745926742814590682e+02 1.751180464781751596e+02 1.747545622535781149e+02 1.747938083368671869e+02 1.729429593283880990e+02 1.751535803843564452e+02 1.748790133549738641e+02 1.754108210509979813e+02 1.760177173011318530e+02 1.781391058723859828e+02 1.751214357238410173e+02 1.771109559725171039e+02 1.757472048482844116e+02 1.738606193520369914e+02 1.759984178441939662e+02 1.794961374923794608e+02 1.745105969931130971e+02 1.730715138598281442e+02 1.778324061884200376e+02 1.709227948393321412e+02 1.767411996057267061e+02 1.776943806274446729e+02 1.783263173744215351e+02 1.764435935471392156e+02 1.736014147115699018e+02 1.749192487191717760e+02 1.755706625608689819e+02 1.741100882396490590e+02 1.727744539551935645e+02 1.729053639497483630e+02 1.720415376243026344e+02 1.720124291849419365e+02 1.748275133688717915e+02 1.707961609498232178e+02 1.725590694730040582e+02 1.723192981059983140e+02 1.698650551331715803e+02 1.703723200946790826e+02 1.682556354022886751e+02 1.708109480583105437e+02 1.736221156068567950e+02 1.764200904122496638e+02 1.716173329790163962e+02 1.749990845452324209e+02 1.745801917809788790e+02 1.737075822384534547e+02 1.759906315588179666e+02 1.701811900854176542e+02 1.768301786266696070e+02 1.693871682529619989e+02 1.756211575624220416e+02 1.739596876274705437e+02 1.754172437197732393e+02 1.710967095624682770e+02 1.736790911274786424e+02 1.746059059139548708e+02 1.753153788584596668e+02 1.741447807464332982e+02 1.747163153077430309e+02 1.742870555909143775e+02 1.742889249913867218e+02 1.762965082227941593e+02 1.765286975415606321e+02 1.756173128886210861e+02 1.759811451090315018e+02 1.778864649862671001e+02 1.796094337645204746e+02 1.812476841949201685e+02 1.773301039348552308e+02 1.749272071452965633e+02 1.775384623278235949e+02 1.770490729136927541e+02 1.756150217870484767e+02 1.783602298848406349e+02 1.796619570692059824e+02 1.789217720822538809e+02 1.777673027020167353e+02 1.792772657077755412e+02 1.804794463925510399e+02 1.792593178011977102e+02 1.780793334233428595e+02 1.800198138678111093e+02 1.775800733449813720e+02 1.771411323293949636e+02 1.786926126458191391e+02 1.799428751071683905e+02 1.764653177152145531e+02 1.785515473728305835e+02 1.808514993034276017e+02 1.780801048286349726e+02 1.793287924047597244e+02 1.765860053432933228e+02 1.785503502937379494e+02 1.808936318708272495e+02 1.767997358566556727e+02 1.795807496745281071e+02 1.773161774499283752e+02 1.810059785012410600e+02 1.775151232466430997e+02 1.780728184162739183e+02 1.783506970392714948e+02 1.779373960835496291e+02 1.830470174421137131e+02 1.779786892658802060e+02 1.787257629292320189e+02 1.805677150352895808e+02 1.786259796159368420e+02 1.792141421645485764e+02 1.766467043961853847e+02 1.744432629211822245e+02 1.772560015730129237e+02 1.747896861470428007e+02 1.763228616689216892e+02 1.784213378016997922e+02 1.789495567079163720e+02 1.704851628640480783e+02 1.757797359187518111e+02 1.763761986737702046e+02 1.767241269519928437e+02 1.775875311563541743e+02 1.729129509123766582e+02 1.787465099694010178e+02 1.807160062165489194e+02 1.752825585922077209e+02 1.768426431309958389e+02 1.775790699041924370e+02 1.774836528013205452e+02 1.777972341280929527e+02 1.801411163346419642e+02 1.764177199843882988e+02 1.748100278964284655e+02 1.802631842808903002e+02 1.758037986265482857e+02 1.769989002385810863e+02 1.761941198168610754e+02 1.793162567505391394e+02 1.754919583387716955e+02 1.771719538082703309e+02 1.764900779810242852e+02 1.787586306137026213e+02 1.793733785681298230e+02 1.750672237301009204e+02 1.738009194410673786e+02 1.743263076971244914e+02 1.754775068297463463e+02 1.725050139673191154e+02 1.741797928668713951e+02 1.744615553694823404e+02 1.714562553765222503e+02 1.753852952262770657e+02 1.734376685017706734e+02 1.752402434896754357e+02 1.729933376530654527e+02 1.745666295108071324e+02 1.737059515781606365e+02 1.749932323859360679e+02 1.697169108689544430e+02 1.728914909508442577e+02 1.723112858681233206e+02 1.699167758165457940e+02 1.753345273952438674e+02 1.712615559624120181e+02 1.722079954182746349e+02 1.737953479857648915e+02 1.692001455686504983e+02 1.691696545927289037e+02 1.717176926010199907e+02 1.705808110001230204e+02 1.760002290349670488e+02 1.744181039811340668e+02 1.741494787871241385e+02 1.749181708737216923e+02 1.715630711365834316e+02 1.755515878944035535e+02 1.720908389721588776e+02 1.715776662644659325e+02 1.749712383293777407e+02 1.718702418689529736e+02 1.703037027708937501e+02 1.721473372054010440e+02 1.739457637838271182e+02 1.743801550322638434e+02 1.710767212250875389e+02 1.707446757523889573e+02 1.747967355833157228e+02 1.726955362158743128e+02 1.734479287340555231e+02 1.712361852950156447e+02 1.765012861608001344e+02 1.752344724956901416e+02 1.732766957463173298e+02 1.722449806453308554e+02 1.734516774010491815e+02 1.728857930332162596e+02 1.729315911717341407e+02 1.725093547809744905e+02 1.740764512993103779e+02 1.727232409440609899e+02 1.736020773131524209e+02 1.724891787398189820e+02 1.728640887273764974e+02 1.731974610843302003e+02 1.736044623025127294e+02 1.732136675607245024e+02 1.722079389975206993e+02 1.714825952198035566e+02 1.733099389597627749e+02 1.725254682219074311e+02 1.746256124092988955e+02 1.717195993131443856e+02 1.735190068454864729e+02 1.685694622188146639e+02 1.740035781589753583e+02 1.730348591674004979e+02 1.749528622915545100e+02 1.742774605111886785e+02 1.700607356962688357e+02 1.686678246374919468e+02 1.724980266467065633e+02 1.707754054378774526e+02 1.682837773842029492e+02 1.724666233329618024e+02 1.725591013701107386e+02 1.734876303213407311e+02 1.718461170632052131e+02 1.730599631956487201e+02 1.726418144496346088e+02 1.730506689636945055e+02 1.717591654877011251e+02 1.732806029723871291e+02 1.730088840146280518e+02 1.720906903806372839e+02 1.705992494517363411e+02 1.682095192428190558e+02 1.722287045790727404e+02 1.682115619286426806e+02 1.674606402712619797e+02 1.670890941856191603e+02 1.655705873760290103e+02 1.682000935897757188e+02 1.699674900292265818e+02 1.687614413358415391e+02 1.653260860847782112e+02 1.658922134870967398e+02 1.654305709628127374e+02 1.654347427936461372e+02 1.662712055848114687e+02 1.665549339065555614e+02 1.633640520519882671e+02 1.651009228993862905e+02 1.675359067823302723e+02 1.652845717312346210e+02 1.688956811132867131e+02 1.676643514455973900e+02 1.656886902560757733e+02 1.654875659719733108e+02 1.654999535831226751e+02 1.682659097132037118e+02 1.674203751650508138e+02 1.626257262719788628e+02 1.646178852955301295e+02 1.641533365076391249e+02 1.677086089397419642e+02 1.655864792065130473e+02 1.674248075688193751e+02 1.699171899398734524e+02 1.688828553878756509e+02 1.668513213962625912e+02 1.683098084676373958e+02 1.709176509885317330e+02 1.660163704111848233e+02 1.662352877128367084e+02 1.689245710685953838e+02 1.707365037622622026e+02 1.716244272845719081e+02 1.710886696314462938e+02 1.693329718918646449e+02 1.690296816923861343e+02 1.700547798642777764e+02 1.724206543133070113e+02 1.741550948036844773e+02 1.692625427935620053e+02 1.728496674159848965e+02 1.709870785979630625e+02 1.752260207263112477e+02 1.745637395824030591e+02 1.757494189021051625e+02 1.736719111226607595e+02 1.718797852378228015e+02 1.720043497119475546e+02 1.727343259188468210e+02 1.727128198270832797e+02 1.731849055143208318e+02 1.730498511430128872e+02 1.759102884163267788e+02 1.757646621683901458e+02 1.739120666519881127e+02 1.716199365361158584e+02 1.744019337368908111e+02 1.732126728472651109e+02 1.753263843475595536e+02 1.730605659925022621e+02 1.741753817998733780e+02 1.706595260491930617e+02 1.732135344939061099e+02 1.743512652874775029e+02 1.744834508689010306e+02 1.738705001942942090e+02 1.711157542207603797e+02 1.729146909791321320e+02 1.760881657098721291e+02 1.735576008520321238e+02 1.750243088248294612e+02 1.744099039595857334e+02 1.774039618111911807e+02 1.739267772679505413e+02 1.742662116163272970e+02 1.740246019853705945e+02 1.760730427142160295e+02 1.742582805764815532e+02 1.743763037542428549e+02 1.751868033280063912e+02 1.737887610163819261e+02 1.727206676676536858e+02 1.750727056390176131e+02 1.733965031599647943e+02 1.730319318262155264e+02 1.734264888205583190e+02 1.724641933226697574e+02 1.765662508911767077e+02 1.764420558201522908e+02 1.761668244533572079e+02 1.720428714621098436e+02 1.740959144511863599e+02 1.723513673031919780e+02 1.758636028462224203e+02 1.743353953145255275e+02 1.770980985480993013e+02 1.730306471428913540e+02 1.725293739498715127e+02 1.784386521703993651e+02 1.725371863663278020e+02 1.733103223827895079e+02 1.770697141645730994e+02 1.732992678363623611e+02 1.727330349378220831e+02 1.716517857265946247e+02 1.737892561262718516e+02 1.726363635696270933e+02 1.729164053226333522e+02 1.698467524746129129e+02 1.741343759695758422e+02 1.716272685956841144e+02 1.724175838647909984e+02 1.726171093735676720e+02 1.714288020001504265e+02 1.731658329221495194e+02 1.729384795482733637e+02 1.729562546141800965e+02 1.738259353398250937e+02 1.710217185264643831e+02 1.734172306751617327e+02 1.733459708598296629e+02 1.737335459020098938e+02 1.716129493782378859e+02 1.766126288978255161e+02 1.749695719978188038e+02 1.736349357605970170e+02 1.703586954001021923e+02 1.705526435598079615e+02 1.725687028075305989e+02 1.735708200682461495e+02 1.737111051557907331e+02 1.712401308947526957e+02 1.702821799207333981e+02 1.704104776321652537e+02 1.711791576538389563e+02 1.752940699005494309e+02 1.731074911294447531e+02 1.738964500206856485e+02 1.721092081016874147e+02 1.719562768350373005e+02 1.712393241729958220e+02 1.744520611696943320e+02 1.712928914214608938e+02 1.744167530999908422e+02 1.723881897148115172e+02 1.724184665657772939e+02 1.735662140875828925e+02 1.710508743685967659e+02 1.684147170192782994e+02 1.754748682943357210e+02 1.708986145389023079e+02 1.753966843343841902e+02 1.712353932101100327e+02 1.765057748156288824e+02 1.702059637672649899e+02 1.756560599737651671e+02 1.721960927091112126e+02 1.740265657400362045e+02 1.756855264233991818e+02 1.776221052438828849e+02 1.756189223140343643e+02 1.761599800001991127e+02 1.743562635155257681e+02 1.799363056103055101e+02 1.771555401818229711e+02 1.781677521323817359e+02 1.758702575192382085e+02 1.745060572933286096e+02 1.743958713085220325e+02 1.765553975322183362e+02 1.723662053391141455e+02 1.747274435231166763e+02 1.704960482776843378e+02 1.749238955981404899e+02 1.723341120949202434e+02 1.728301859597442558e+02 1.792538415589418150e+02 1.743200855404090248e+02 1.765118766021374483e+02 1.738071217789668594e+02 1.709654551034507506e+02 1.783971313786466339e+02 1.743621958226253241e+02 1.758270154406848746e+02 1.716153253863269299e+02 1.727129055846199606e+02 1.727810937150717052e+02 1.734387533231182488e+02 1.714299986544625654e+02 1.763339972612233737e+02 1.715775792537887412e+02 1.732788932071865133e+02 1.759113095480960283e+02 1.726482980570892778e+02 1.718647276510866959e+02 1.698134504985304716e+02 1.703921165266595494e+02 1.694305684801980192e+02 1.714975948845874427e+02 1.727336602379838268e+02 1.735630421685326041e+02 1.738057583102535943e+02 1.708631286021979463e+02 1.685388231107447439e+02 1.721104009972342794e+02 1.731157842965605766e+02 1.724102145775231065e+02 1.714534807652495374e+02 1.741475732249118948e+02 1.724480587777727578e+02 1.758594832432077339e+02 1.701996361219773348e+02 1.729907575336077628e+02 1.707325288946808257e+02 1.703777468412186806e+02 1.671435881335505087e+02 1.662656832240441815e+02 1.648722317213216684e+02 1.634332854986372752e+02 1.678579855741661788e+02 1.679969738974686209e+02 1.684826715974434421e+02 1.670926690276994577e+02 1.660201429560963788e+02 1.686795681106815152e+02 1.675522551998818130e+02 1.674761225738156156e+02 1.664551642700661205e+02 1.685426544909585687e+02 1.638893228378350386e+02 1.680181911241993760e+02 1.685336597819257065e+02 1.692434250715757287e+02 1.665487733148392522e+02 1.669965321456930667e+02 1.691393265578896887e+02 1.709208194462174788e+02 1.689241870019383782e+02 1.714404993294703274e+02 1.704637055784737356e+02 1.718223934610222443e+02 1.701305852807411725e+02 1.688153964645524923e+02 1.658780870871723039e+02 1.639757987187898607e+02 1.686284323981752209e+02 1.693223848245011425e+02 1.704061748216360002e+02 1.709710711970088255e+02 1.683290972605915101e+02 1.704905550270140964e+02 1.695190294674585232e+02 1.659436301519679660e+02 1.677122776313754855e+02 1.686686936304691358e+02 1.691458547214008092e+02 1.665822060898169923e+02 1.689782648029392647e+02 1.686635950301917148e+02 1.699361589497687817e+02 1.695301929492946726e+02 1.664248825591019454e+02 1.682053371403522135e+02 1.660364740105309806e+02 1.684136118396458812e+02 1.657908097971310326e+02 1.689109071850263035e+02 1.656098016957848529e+02 1.692415698407804712e+02 1.675588142332635471e+02 1.713699180547819481e+02 1.707193291024478299e+02 1.672776529517027768e+02 1.665425361350860669e+02 1.679012125162452946e+02 1.689556178171317811e+02 1.666560951720373964e+02 1.640737668059549321e+02 1.670405387854822266e+02 1.667007177940060387e+02 1.622633761708463283e+02 1.668756710208241998e+02 1.650595853902150623e+02 1.677191120109666542e+02 1.654082453541946052e+02 1.626539477682198935e+02 1.686775412589935002e+02 1.657553922295232667e+02 1.676399968795944346e+02 1.634394500374134793e+02 1.659004461629855598e+02 1.665012969043841338e+02 1.653828489210412442e+02 1.657830638881075629e+02 1.647152809688909940e+02 1.640752419612128108e+02 1.680206371471980731e+02 1.665010958481166767e+02 1.650497001302826732e+02 1.672324202883018529e+02 1.673475063550342554e+02 1.692417723935365075e+02 1.672745959497194406e+02 1.693133000238932482e+02 1.678100657227086288e+02 1.672318902845387356e+02 1.638118434765142695e+02 1.691837489178384146e+02 1.709064368131448077e+02 1.687816077222871343e+02 1.663986366070783447e+02 1.660609902739210781e+02 1.699467524288775735e+02 1.650868825643815114e+02 1.663395169980031199e+02 1.695681062288002181e+02 1.663336885932646965e+02 1.666509835054276607e+02 1.658667317941710451e+02 1.667928581157554504e+02 1.651336250424379557e+02 1.670319722347828701e+02 1.651083622211577051e+02 1.652036669743395123e+02 1.669425103803305603e+02 1.677971154796874487e+02 1.651866119529373975e+02 1.628022064612061115e+02 1.666774198285710895e+02 1.671731301599626818e+02 1.683672025795971194e+02 1.672032650850505604e+02 1.635762387238749511e+02 1.635636429299853489e+02 1.704693021658509053e+02 1.665151036664621813e+02 1.626121410664943028e+02 1.681194546994591121e+02 1.656099858225371406e+02 1.652050144910849383e+02 1.684097176474991215e+02 1.644990259650594737e+02 1.661640936537478694e+02 1.661582073469345744e+02 1.643143983345535446e+02 1.660395315797347848e+02 1.630230115535654249e+02 1.677598367378872695e+02 1.670562119120291413e+02 1.665370996282372857e+02 1.690135770902825527e+02 1.700950980795858243e+02 1.672444835259293541e+02 1.675281359484937411e+02 1.685549843555203609e+02 1.680086919709636391e+02 1.690196757137161399e+02 1.684769882953114291e+02 1.658978178066776650e+02 1.676023341439849048e+02 1.709598564790924797e+02 1.701691623368680268e+02 1.664292491273720884e+02 1.716609588237981825e+02 1.692979480455133796e+02 1.693087101097653715e+02 1.696477519905974987e+02 1.657772150586616817e+02 1.710726680250295999e+02 1.708388173776901624e+02 1.694354153472698385e+02 1.703359251786000357e+02 1.702812340255110826e+02 1.669085839758562315e+02 1.679282068971506874e+02 1.670529425752197881e+02 1.683692790736877782e+02 1.675545476746521274e+02 1.655923874741712325e+02 1.670762467597138823e+02 1.640062837334238566e+02 1.638065973036082426e+02 1.645438824813305700e+02 1.629404276597969954e+02 1.641647787578191355e+02 1.650845357634615880e+02 1.664052155117564382e+02 1.698294950899028493e+02 1.660756484207583696e+02 1.622638709586850894e+02 1.642632756933447808e+02 1.643041549630589770e+02 1.631916934664943426e+02 1.652998184815881757e+02 1.654817982268606045e+02 1.593554453459142621e+02 1.650763863776550693e+02 1.633863664159677569e+02 1.638793168715165223e+02 1.618825769444585490e+02 1.627972898745863120e+02 1.609954358669343719e+02 1.622125517833675872e+02 1.618607992223040242e+02 1.600490425370602168e+02 1.619306463228162727e+02 1.633690319843860550e+02 1.602929151936374126e+02 1.614855694163370856e+02 1.623398045887257979e+02 1.575330289846506844e+02 1.627946364174504481e+02 1.605402431259795435e+02 1.631261211287232982e+02 1.628923154944010889e+02 1.615223999167438365e+02 1.627530160508880783e+02 1.583812982932932130e+02 1.640798911404878879e+02 1.637655062003533999e+02 1.614123179714142680e+02 1.592941864885831649e+02 1.617988960595895662e+02 1.616937555721793274e+02 1.614679456841269030e+02 1.596195459913130321e+02 1.632722444972925473e+02 1.615546537039735142e+02 1.659171046427241549e+02 1.594181122798267722e+02 1.591223643607487190e+02 1.606796703687491288e+02 1.584429028335540295e+02 1.584687175102876608e+02 1.614794830987851526e+02 1.612795736145914987e+02 1.641860376826883794e+02 1.582177618447390728e+02 1.607806586222830276e+02 1.606460125177033831e+02 1.606034254235913465e+02 1.652395987548505047e+02 1.595749943234563943e+02 1.625955707471044605e+02 1.627360547444837948e+02 1.575987271341533358e+02 1.627374349290735154e+02 1.614335196994608737e+02 1.616937504947941306e+02 1.621272092488619876e+02 1.621964221679935463e+02 1.646709646890808472e+02 1.665582540088628321e+02 1.647960370435629613e+02 1.653734775818865614e+02 1.667956302436199110e+02 1.649555134385895485e+02 1.625944219079669608e+02 1.648804786144297054e+02 1.616741517926191989e+02 1.655642800229177567e+02 1.674795431170498432e+02 1.689682761367674573e+02 1.660897894674664315e+02 1.654275046344462226e+02 1.657757910474577159e+02 1.676784529638856327e+02 1.653354915298019705e+02 1.662689007777953236e+02 1.629852874463516628e+02 1.634951596064222770e+02 1.652975555143229656e+02 1.668402698082372524e+02 1.670159135813579212e+02 1.612330860198014477e+02 1.639621525547000829e+02 1.641471806656494721e+02 1.611532515189332742e+02 1.653619044514617258e+02 1.657867920803540471e+02 1.627353667380048137e+02 1.659896727802301371e+02 1.654644732829566465e+02 1.635778114333574536e+02 1.646681659910748010e+02 1.632291217629546622e+02 1.669015817653871920e+02 1.636622637480818696e+02 1.628239824604333421e+02 1.632815897005334875e+02 1.649005801116072689e+02 1.628512820488188595e+02 1.665544087266471820e+02 1.627464834372821372e+02 1.660270532566372594e+02 1.596378435172865693e+02 1.626989316476736747e+02 1.648925306594819631e+02 1.626591566947930687e+02 1.649951022720308629e+02 1.645311136150068876e+02 1.649702025356711488e+02 1.631535338031371509e+02 1.668775265262577818e+02 1.622753910787473615e+02 1.634128561881436212e+02 1.646220405409789294e+02 1.648696571762272640e+02 1.666795270680709962e+02 1.656826712631363989e+02 1.689818604903457242e+02 1.635871994136120406e+02 1.651197573574341675e+02 1.674006132845566412e+02 1.640478226020122179e+02 1.661090351543878683e+02 1.629895922260698171e+02 1.667611040098119872e+02 1.668409707459009894e+02 1.681652796719548917e+02 1.651855040913605137e+02 1.652041207165725325e+02 1.646434281773098576e+02 1.603465882672487908e+02 1.598977233537995630e+02 1.614723232453125377e+02 1.660284170754632669e+02 1.626836495980232939e+02 1.673361820316128217e+02 1.604428879581252545e+02 1.650211092769096410e+02 1.623540101123246870e+02 1.661370802726813451e+02 1.620275486693445828e+02 1.618982569709014570e+02 1.580357318580612400e+02 1.632855313675438254e+02 1.634966107397872292e+02 1.645065242943764190e+02 1.633399004810743520e+02 1.623263199219545356e+02 1.632966296028661191e+02 1.645134818185167092e+02 1.664828119699639331e+02 1.659952427783823339e+02 1.640392701009855614e+02 1.645556171677761199e+02 1.649504086727904735e+02 1.651285063816276306e+02 1.618281637942053237e+02 1.658577104240821143e+02 1.659482220035554576e+02 1.648649718935327542e+02 1.611232364592301565e+02 1.628778753217647193e+02 1.577971215601939150e+02 1.622950817750731005e+02 1.635415288755085328e+02 1.642488831852714952e+02 1.575073497925382355e+02 1.638072477288390019e+02 1.618284552905634257e+02 1.611752733668534461e+02 1.634572832245016230e+02 1.620317499536770640e+02 1.636264999915967735e+02 1.636838268621632153e+02 1.643767885456346107e+02 1.661782452704671869e+02 1.644798259439918127e+02 1.632413308861476366e+02 1.673127201859720117e+02 1.648222177005322635e+02 1.665789909289262027e+02 1.650841928585621190e+02 1.642742155392971881e+02 1.633820776385051943e+02 1.660594640794707857e+02 1.672019443376664469e+02 1.680594636439856799e+02 1.631880943866692064e+02 1.617796196318709576e+02 1.618339677705086217e+02 1.611839553042502189e+02 1.647249607736872861e+02 1.610486655496396793e+02 1.604143118975786138e+02 1.606716766610031470e+02 1.622615265236497351e+02 1.598544211577530234e+02 1.564107149058399955e+02 1.584578679527410259e+02 1.576593676361420080e+02 1.559202493663856899e+02 1.580794916998196982e+02 1.617166839302349217e+02 1.568487609639706193e+02 1.566709980159065196e+02 1.579235864089135077e+02 1.602885199815158614e+02 1.559356718969859230e+02 1.589621406933591459e+02 1.590245017978353985e+02 1.640376690359052816e+02 1.564148050063824371e+02 1.577657507366146774e+02 1.603423535578421024e+02 1.575805224610981554e+02 1.580358272238880204e+02 1.564175508152512464e+02 1.561532326057651119e+02 1.545765324601140094e+02 1.578797375866365940e+02 1.567208541256942453e+02 1.567248148462374502e+02 1.574088634293474627e+02 1.574634775779384199e+02 1.561685998123069226e+02 1.572727485706181483e+02 1.583713257936310583e+02 1.574350351125084160e+02 1.606025988059174381e+02 1.567323030883047750e+02 1.575354295984452051e+02 1.568730869884832373e+02 1.579976037803144777e+02 1.563832967080532512e+02 1.557486902979159140e+02 1.540428649682022240e+02 1.553845956669920270e+02 1.539939282615364107e+02 1.538786571080029546e+02 1.556498392696361748e+02 1.553416738011153768e+02 1.543339059130721296e+02 1.580372239765595452e+02 1.557159088386970893e+02 1.546230477108522621e+02 1.562016360261072521e+02 1.550875301274633671e+02 1.567308563634288703e+02 1.548543741356928933e+02 1.570617160529662328e+02 1.558478151589785625e+02 1.547224250074133920e+02 1.565572809057757979e+02 1.587061337205369398e+02 1.528253607527472013e+02 1.537804505793230305e+02 1.522143822078751896e+02 1.536387748046997217e+02 1.547534534167496076e+02 1.547587802594539994e+02 1.548571900777691326e+02 1.554312080593172709e+02 1.559656682076255549e+02 1.566867143837405365e+02 1.584171947501031070e+02 1.563960352362311426e+02 1.555454216380076673e+02 1.578298105142336283e+02 1.571778986161009470e+02 1.565996566155767482e+02 1.584000327861481026e+02 1.575839942372273299e+02 1.584790389663372423e+02 1.583467545239603282e+02 1.579107457491630271e+02 1.555344663124237456e+02 1.567760930866791114e+02 1.576348286675546433e+02 1.582698548195370734e+02 1.540789850155661043e+02 1.548825340969182207e+02 1.569127203853937544e+02 1.575262977091753385e+02 1.532621488852208529e+02 1.569551257801877568e+02 1.605051290725262447e+02 1.550234042780739401e+02 1.588917965418455935e+02 1.572006294836339748e+02 1.579865008570807561e+02 1.566904423981335981e+02 1.578727569766651868e+02 1.583848427356170134e+02 1.570337519816776535e+02 1.588548539871445939e+02 1.572534247254262709e+02 1.595847122643924934e+02 1.593221952764156981e+02 1.533816665539170572e+02 1.583518649022192903e+02 1.570246246954776836e+02 1.548852765631177988e+02 1.544914900648520018e+02 1.550980327922231652e+02 1.529532908371012923e+02 1.544771174466527270e+02 1.568033937384649619e+02 1.567532008965538637e+02 1.579335186637675292e+02 1.547349193402438914e+02 1.565236029450670117e+02 1.581182808118320509e+02 1.573152918072087232e+02 1.593047684549173084e+02 1.569875668845733401e+02 1.548888398616475115e+02 1.596004311553825801e+02 1.582327303546748851e+02 1.589273118704041963e+02 1.595339520836825216e+02 1.586695130940308047e+02 1.576908121959076539e+02 1.602732760085954169e+02 1.602345987392377822e+02 1.561273709359341524e+02 1.563784102352927903e+02 1.592605605872088859e+02 1.607734696680236652e+02 1.581521683471618189e+02 1.583683677784580652e+02 1.596987887035383835e+02 1.585418408985034375e+02 1.614830269741157167e+02 1.583376083269249364e+02 1.588308075652417131e+02 1.594518876835819867e+02 1.574332548635156002e+02 1.584597314330613926e+02 1.598205310174717511e+02 1.561427964224498623e+02 1.596736780144208012e+02 1.636960915910228778e+02 1.623801601757604942e+02 1.590902631233666966e+02 1.601291484143994523e+02 1.583624038994756233e+02 1.610548668404859427e+02 1.567416390327523743e+02 1.590812638105886947e+02 1.568760807616385478e+02 1.568474789921627348e+02 1.539854170934540605e+02 1.514464627487239454e+02 1.546043041285213349e+02 1.554622972907644680e+02 1.537888774755583086e+02 1.567152916235984037e+02 1.573585217093677784e+02 1.552701871264770830e+02 1.550547767561277794e+02 1.538946355325055606e+02 1.525313890548760298e+02 1.549501387129071475e+02 1.546276692341438661e+02 1.554775348960669135e+02 1.542658276778130073e+02 1.544754817822498580e+02 1.550913630022846519e+02 1.572706043314425983e+02 1.522576589816249282e+02 1.542664873528679834e+02 1.550090614824521253e+02 1.571072664457873032e+02 1.539071668050313804e+02 1.540518398576484742e+02 1.581655917021476228e+02 1.548775136870068536e+02 1.535070791071736380e+02 1.540190494099740022e+02 1.547331417438350627e+02 1.558657269754072558e+02 1.549139516345264269e+02 1.535985886345061715e+02 1.516517931271956456e+02 1.552271573836210621e+02 1.592242409776393117e+02 1.576399565853454874e+02 1.568548335231128590e+02 1.572750490551538860e+02 1.555956818925576499e+02 1.576119552548239824e+02 1.605686150401265309e+02 1.546677064274939823e+02 1.581733393664430594e+02 1.580081699734613494e+02 1.581581613998556008e+02 1.597485961357479312e+02 1.564437511056071628e+02 1.558435237938995499e+02 1.591393921830288321e+02 1.587461507661097642e+02 1.619478923258893701e+02 1.601323416118999319e+02 1.620067486643466736e+02 1.625664810253414601e+02 1.638711895748689926e+02 1.610689587838905368e+02 1.607255285119444181e+02 1.624619794265671828e+02 1.610892162156473830e+02 1.630783876335575258e+02 1.612301496668075629e+02 1.614498476682421710e+02 1.607162288775450065e+02 1.640875914961733031e+02 1.680420735448107621e+02 1.636703361195330331e+02 1.587677137931191567e+02 1.613836741634026737e+02 1.602803504601459963e+02 1.627730528546149742e+02 1.649758769057027621e+02 1.658841120321361586e+02 1.677666462707898631e+02 1.623938668084358881e+02 1.661029205762748688e+02 1.628489060882870376e+02 1.653008967183443758e+02 1.672273877994396116e+02 1.628210125479552062e+02 1.641022577541525891e+02 1.624977764084762555e+02 1.613751953694732038e+02 1.659390710098642785e+02 1.620553000347781563e+02 1.620353399681562792e+02 1.626462508685171997e+02 1.615694170077524063e+02 1.606652980811068687e+02 1.615594030224700930e+02 1.606946723064744447e+02 1.649473919870103487e+02 1.629724646105832448e+02 1.619364328210600377e+02 1.626464435718279162e+02 1.621543875715858292e+02 1.613575948049545445e+02 1.663827208555485413e+02 1.601640343181505273e+02 1.624797652570431978e+02 1.619060584644324763e+02 1.625124281871790970e+02 1.625394370823337056e+02 1.631175192340078581e+02 1.643769512614823327e+02 1.618379550834562508e+02 1.636065269243536022e+02 1.659869435919871705e+02 1.632000090545434148e+02 1.639029642440624741e+02 1.632463362397274977e+02 1.613715837086929810e+02 1.597187569908437865e+02 1.592906262583466628e+02 1.630401275007206152e+02 1.582939621227869225e+02 1.592978789745112067e+02 1.595198177003147464e+02 1.584699728378531631e+02 1.587315674616679075e+02 1.585840237296745272e+02 1.579431682106853430e+02 1.613434585020065128e+02 1.587640827342077330e+02 1.583682996573988078e+02 1.597138840476423809e+02 1.560987925107109220e+02 1.618662091128962004e+02 1.583533474464651079e+02 1.576760449932797314e+02 1.596696333312226557e+02 1.567422599307098210e+02 1.621573594526338695e+02 1.591183442509691588e+02 1.611121608904617801e+02 1.613611233874160575e+02 1.580967983455668389e+02 1.582839429233972908e+02 1.573151932996089499e+02 1.596480193079108005e+02 1.599937989879645670e+02 1.538513217245148894e+02 1.581097387928911076e+02 1.543733342885368245e+02 1.564708520841987252e+02 1.552996120863764133e+02 1.563120362349129664e+02 1.583694850598469372e+02 1.571064255627301236e+02 1.574019280718299569e+02 1.558435038896251399e+02 1.563804963543005897e+02 1.577112956315620238e+02 1.573834105353188875e+02 1.543849675345609853e+02 1.618050829852819561e+02 1.576404805031249339e+02 1.601884592757056680e+02 1.586527880256101071e+02 1.572240744618843280e+02 1.597957947071059266e+02 1.560603647883287692e+02 1.576449230546419926e+02 1.569392802492491796e+02 1.595457663020396240e+02 1.604178511022342661e+02 1.601613768844447918e+02 1.631843466154227258e+02 1.600535397152044652e+02 1.590741361958113771e+02 1.612841253265008277e+02 1.614363279340855399e+02 1.596965623094808677e+02 1.570938183963483539e+02 1.561842824270898973e+02 1.604838821480736044e+02 1.584744367767637527e+02 1.602929854117847697e+02 1.587342244441427397e+02 1.540179974700429852e+02 1.569963361604004319e+02 1.594461104880261928e+02 1.571649124408187390e+02 1.565688205319706015e+02 1.582074100935567458e+02 1.562682696545200827e+02 1.560441237161910237e+02 1.599955561786741498e+02 1.597988335403404108e+02 1.570360554708489360e+02 1.596673242787385334e+02 1.627091899043651608e+02 1.591403883868581204e+02 1.608785386128561186e+02 1.607869691447173182e+02 1.626553868965535798e+02 1.599528814983790426e+02 1.604693247477605951e+02 1.629316938282511558e+02 1.615045357389912795e+02 1.599668052502935041e+02 1.647204014149850479e+02 1.616650644582806251e+02 1.635501088232845461e+02 1.667094497264698703e+02 1.636260052790756276e+02 1.649165012987738521e+02 1.649939269108522524e+02 1.647828738171475607e+02 1.645665008698478573e+02 1.648059617040987632e+02 1.606528818019867799e+02 1.622782552114076680e+02 1.607284675716375659e+02 1.638606600579262818e+02 1.618560620754822992e+02 1.625762378265675636e+02 1.609701350184716375e+02 1.629556119612889802e+02 1.611498206537581837e+02 1.594826070936622955e+02 1.624895944001616499e+02 1.627231520909095082e+02 1.582437229688574973e+02 1.615577750697428314e+02 1.569889378297989424e+02 1.601522992274080934e+02 1.594815587881674901e+02 1.571121318303633245e+02 1.625496975709404524e+02 1.630078541525286653e+02 1.631608522840769240e+02 1.607639632204146380e+02 1.608168496859726986e+02 1.608596459531028700e+02 1.622323723952285945e+02 1.599537761558411262e+02 1.582557214977495619e+02 1.590675837829135446e+02 1.591712825699717371e+02 1.611600855515095816e+02 1.563560444867387957e+02 1.613507628427482530e+02 1.597687284309835150e+02 1.574379698746486724e+02 1.633747961297548272e+02 1.587232686923321410e+02 1.597912734184876342e+02 1.582053838692515342e+02 1.602916455562892679e+02 1.622583178255178495e+02 1.601171295392887544e+02 1.636473337448229017e+02 1.594656848954805639e+02 1.595089300850096095e+02 1.588467976296684299e+02 1.590825541275105195e+02 1.630983672587695708e+02 1.592737018091090704e+02 1.572859261095822490e+02 1.580254534670016824e+02 1.614596990446066229e+02 1.615907639056950700e+02 1.592163350535978168e+02 1.611305796659858913e+02 1.640268977511188382e+02 1.615029352619243355e+02 1.637427885905325979e+02 1.632298657538155453e+02 1.612672686323240328e+02 1.590455310461640295e+02 1.582783799141977568e+02 1.568124988714329220e+02 1.628571780139845089e+02 1.613174989410215119e+02 1.609404633706166408e+02 1.617954518138031972e+02 1.618700083435484771e+02 1.577751146106840849e+02 1.617418539170933514e+02 1.646116897398756009e+02 1.641029464817121948e+02 1.644557681557322439e+02 1.637944226260421203e+02 1.656842794707451674e+02 1.629467552434561810e+02 1.631500990479256927e+02 1.639738614898893729e+02 1.645077148096135602e+02 1.653312547181684806e+02 1.631856835032069171e+02 1.620527219898866633e+02 1.612233304521116963e+02 1.625840509710920117e+02 1.647743826180205531e+02 1.632937244387418616e+02 1.638337992863671957e+02 1.643518896324026173e+02 1.628645386072311112e+02 1.599149779236307722e+02 1.615422562295646003e+02 1.631984332009153604e+02 1.624324466617592293e+02 1.593257970161990613e+02 1.621432022616824042e+02 1.595809770759273647e+02 1.605141677437697751e+02 1.625017652813162670e+02 1.615149457715727124e+02 1.578081622758477636e+02 1.619421212781857378e+02 1.629723496383288364e+02 1.609999488673255712e+02 1.598889980430587343e+02 1.617035129026956497e+02 1.581376304583024250e+02 1.602936347629302247e+02 1.593950762862386910e+02 1.580479902477765393e+02 1.587830182777834409e+02 1.602172815233163305e+02 1.597912012262622738e+02 1.609714913500228874e+02 1.602785348985069049e+02 1.619348654205656430e+02 1.608228370092850810e+02 1.631030228903812827e+02 1.626965482624962647e+02 1.602027772711502678e+02 1.600596303669764779e+02 1.629447087177584592e+02 1.614847242072542031e+02 1.623227768788293588e+02 1.615871857537252083e+02 1.645257961714312955e+02 1.618318363469421683e+02 1.606662316450357082e+02 1.606133455959802916e+02 1.608247973852205064e+02 1.601468504646141753e+02 1.627195470677502556e+02 1.605872590581690247e+02 1.608233605649267588e+02 1.604941013731800865e+02 1.624568579787880651e+02 1.632252108955035226e+02 1.627767512666953564e+02 1.602477666512849055e+02 1.626721935174986413e+02 1.608769590667970419e+02 1.621068006253652527e+02 1.635804078744041874e+02 1.611234741401484598e+02 1.617847096757463135e+02 1.614595014939278599e+02 1.622273690039957330e+02 1.636121102217392433e+02 1.618055134009402991e+02 1.602716121661948989e+02 1.637729273231807099e+02 1.638462157250042992e+02 1.570907474615604826e+02 1.609589676704747774e+02 1.600332664989449825e+02 1.619122415784011650e+02 1.606729140931068969e+02 1.636876080929457942e+02 1.591822780892647700e+02 1.604414066268833210e+02 1.610612278221390454e+02 1.627639410503381328e+02 1.627097345378246587e+02 1.611895750165300853e+02 1.571299693635705523e+02 1.594776696095697162e+02 1.594032761059343670e+02 1.616197146005446825e+02 1.611942389124379531e+02 1.585802347199542908e+02 1.595190072627857489e+02 1.579433405430811206e+02 1.619441813790509741e+02 1.583048474135618164e+02 1.580895049116725204e+02 1.591019878406142425e+02 1.640940833939808670e+02 1.637287003392423799e+02 1.620966202387419344e+02 1.629723002353507866e+02 1.616641334287770633e+02 1.604269077335781049e+02 1.654963948709899739e+02 1.635022254423169272e+02 1.601868178717267597e+02 1.614432286749557761e+02 1.619697421084324276e+02 1.613749651181020397e+02 1.599748843324183838e+02 1.594529989503644174e+02 1.589412485993596817e+02 1.572578945609692767e+02 1.597165726492524982e+02 1.608975944435978818e+02 1.594151285168875347e+02 1.605691744630095172e+02 1.606526126473144984e+02 1.630825073357049462e+02 1.603070376468326685e+02 1.617261191443725750e+02 1.620887942966217850e+02 1.601456719646112674e+02 1.621894311769229091e+02 1.606486663346115336e+02 1.640249045619510184e+02 1.605325938870584821e+02 1.603994374357841366e+02 1.601839930358919730e+02 1.630844393193899009e+02 1.607726244795673551e+02 1.616671188350866828e+02 1.608133544773353947e+02 1.604735499508348653e+02 1.624629202479468120e+02 1.583955421741586349e+02 1.614031620498851964e+02 1.635896841074586803e+02 1.648760618362591117e+02 1.613949715219195582e+02 1.611915570697094893e+02 1.617282652573909729e+02 1.628995494949297438e+02 1.628612206249130452e+02 1.654944433349837993e+02 1.637516743869666698e+02 1.632571524603732485e+02 1.651292821977974370e+02 1.644733249769065537e+02 1.634293596629300396e+02 1.626533602209549656e+02 1.621628386230939896e+02 1.621754933560830807e+02 1.561701283722869960e+02 1.610529725844413349e+02 1.639875950331392573e+02 1.610643002402612467e+02 1.587531631148956421e+02 1.605648118691245259e+02 1.613281910049768442e+02 1.626270160518579360e+02 1.593178529842567173e+02 1.583248065569516143e+02 1.613766494792776598e+02 1.621155552626723875e+02 1.618793604125503691e+02 1.631951653161472393e+02 1.650655036923324133e+02 1.618228195979272357e+02 1.636884528597974224e+02 1.624986424300474539e+02 1.644972767712027064e+02 1.626758719011764924e+02 1.621612522436688266e+02 1.628267812264041083e+02 1.626291013654647202e+02 1.654998213942255347e+02 1.587000729989846377e+02 1.608725134220188124e+02 1.629868696004114668e+02 1.611502143055047327e+02 1.582957973711238537e+02 1.605960094206617441e+02 1.598146066463870056e+02 1.567141583039229147e+02 1.592098211182266425e+02 1.592048525382716662e+02 1.586905988379107271e+02 1.637919115971837982e+02 1.606214041570608799e+02 1.598858107837215528e+02 1.609529241590988704e+02 1.614784900524201419e+02 1.601234675524536044e+02 1.586566722560599487e+02 1.600779675958952737e+02 1.562411782192590408e+02 1.572404673182880686e+02 1.562924659396721552e+02 1.579196068631906940e+02 1.558929565936069537e+02 1.576084289933179150e+02 1.569479749690120514e+02 1.549811934841247592e+02 1.592764767183723507e+02 1.599878942277185843e+02 1.528796658297021622e+02 1.566832061720987497e+02 1.586088525123183786e+02 1.576702353798041827e+02 1.554539874256069538e+02 1.631970069260073615e+02 1.586360077059762261e+02 1.620744732656377209e+02 1.591503570923109976e+02 1.589931192594941649e+02 1.584518500463359487e+02 1.586683555104715424e+02 1.578930355798446499e+02 1.600981681877293568e+02 1.612003070203146251e+02 1.584357647209469917e+02 1.599685395105490215e+02 1.582162717790522493e+02 1.590761215904141181e+02 1.592902543749041229e+02 1.592368385283548662e+02 1.593141417344004935e+02 1.578955976972484052e+02 1.593233372279483149e+02 1.610921021685225298e+02 1.598346566936080251e+02 1.604025870348957596e+02 1.608105729916906057e+02 1.596925871157737618e+02 1.563683977719070981e+02 1.593297608844460171e+02 1.618104152632986086e+02 1.635431266079876309e+02 1.626129966772529087e+02 1.614630898538714803e+02 1.633597949935368945e+02 1.613852146739586715e+02 1.631548363068021672e+02 1.653367001029880896e+02 1.666914989198924104e+02 1.644296941922568465e+02 1.676178149856870050e+02 1.669389875821041755e+02 1.666272357246591582e+02 1.654781805517485509e+02 1.611946540150100304e+02 1.629288751839232816e+02 1.658412298238261258e+02 1.643895537626318628e+02 1.626411598138444106e+02 1.666130389263429947e+02 1.641323669635813758e+02 1.637479736962365564e+02 1.646076188898748285e+02 1.646907550692975235e+02 1.627866423534594560e+02 1.644903163906122359e+02 1.630848811881631946e+02 1.666860564516963734e+02 1.647909935718952568e+02 1.632812991649431922e+02 1.630274865378867730e+02 1.634190127244013979e+02 1.628475454248198560e+02 1.616981796476221120e+02 1.614961643017986717e+02 1.617606086108262389e+02 1.620416773328540785e+02 1.621149209153256550e+02 1.639410931058150709e+02 1.627013788845738418e+02 1.602091451349284625e+02 1.630232503953401704e+02 1.571586691992312126e+02 1.616744122110159481e+02 1.581239496362786383e+02 1.631782071687906353e+02 1.600846712560557705e+02 1.620630697115950909e+02 1.598587215957731473e+02 1.596739391942021484e+02 1.606705198178403293e+02 1.597448016852172543e+02 1.643454204043855498e+02 1.618439569336826764e+02 1.595088070793420627e+02 1.635280782706587672e+02 1.602632945867850083e+02 1.637983928239549130e+02 1.613746184196382387e+02 1.603190479567315663e+02 1.639694326112179397e+02 1.584747108988551076e+02 1.606229100724121395e+02 1.592361410971865894e+02 1.650266832584499923e+02 1.645055010808115696e+02 1.654447109589519869e+02 1.665766834633551809e+02 1.655216974571567334e+02 1.669139744578006059e+02 1.671292927954791026e+02 1.676648291738175942e+02 1.688367575352507117e+02 1.675897073782278142e+02 1.665942640566001103e+02 1.666531741042397243e+02 1.672262023249082858e+02 1.661236723923067302e+02 1.654393718677419542e+02 1.621113558275408195e+02 1.658476322007257693e+02 1.647650913621873485e+02 1.668108586778549238e+02 1.648496027649061944e+02 1.692559029336409253e+02 1.646317254523586371e+02 1.683813475095800527e+02 1.634912447967130902e+02 1.618920692474629561e+02 1.633266211858905592e+02 1.641176625490241747e+02 1.620778327156191096e+02 1.617379259944664796e+02 1.659734587554506504e+02 1.633087747285300111e+02 1.663242980217318632e+02 1.656507552055574592e+02 1.636617475345425419e+02 1.668603620984032716e+02 1.616172100503456761e+02 1.639759883272632237e+02 1.662748562043580591e+02 1.638375690541560630e+02 1.655381265258647261e+02 1.645042642199335035e+02 1.659629816098402557e+02 1.662392522150555862e+02 1.636323459814421142e+02 1.619962207890305308e+02 1.704138911017820419e+02 1.651701924284780318e+02 1.667906783068274308e+02 1.662734142448097430e+02 1.650479146870844716e+02 1.638891539609210781e+02 1.646986282853318926e+02 1.629398809495608305e+02 1.645372558736199835e+02 1.651625669092969417e+02 1.653708817410882261e+02 1.665835259562432213e+02 1.656551868620293533e+02 1.630379784069409368e+02 1.643422916788339023e+02 1.656490441165938705e+02 1.657287678066865624e+02 1.682111698163220694e+02 1.634451744838156060e+02 1.646694663927409295e+02 1.663880720869957202e+02 1.671723288166949430e+02 1.674640094387743829e+02 1.647128312656272158e+02 1.642321484944466761e+02 1.685578727777954384e+02 1.671880016299861893e+02 1.654755956875274876e+02 1.676129401936294698e+02 1.699452963019462572e+02 1.667448056977101771e+02 1.660220993674586225e+02 1.624386739313547707e+02 1.620136444372798792e+02 1.645009276740515531e+02 1.662196329928638932e+02 1.621735594979417954e+02 1.605157735169175339e+02 1.607182744926261080e+02 1.623353144951652212e+02 1.635194288001414691e+02 1.613514326392673297e+02 1.593428937082304913e+02 1.624307799532046488e+02 1.628931885738628296e+02 1.644334504022561703e+02 1.618839987590848750e+02 1.613493744884135879e+02 1.628124700359946075e+02 1.634848744076289506e+02 1.618953771751744455e+02 1.617748619406633566e+02 1.619790221921151101e+02 1.604111762145605837e+02 1.644488805177084600e+02 1.637557563262358826e+02 1.622461949713395768e+02 1.600782716502659468e+02 1.631674975588339578e+02 1.640200855182232544e+02 1.664076495843511054e+02 1.603947977605495510e+02 1.608161379169092982e+02 1.606374344511415018e+02 1.623810411275430567e+02 1.619750231481557705e+02 1.604087822876286680e+02 1.644696936813544710e+02 1.643197913739720093e+02 1.625932383333696691e+02 1.646260730901158524e+02 1.611094235913404589e+02 1.628427125396615907e+02 1.638648033584156565e+02 1.627243226506546421e+02 1.636572191256718440e+02 1.643237728178234534e+02 1.638482974566491635e+02 1.622294073797579301e+02 1.642521528939342375e+02 1.619672006704454645e+02 1.598584951822234927e+02 1.634278527664523040e+02 1.606441781304630183e+02 1.614622573901527289e+02 1.643420361547790378e+02 1.645341368528016517e+02 1.640311313329959546e+02 1.617474461252395486e+02 1.628250416414827555e+02 1.646121984861547674e+02 1.635147928054432498e+02 1.635380429693407507e+02 1.609252393845579547e+02 1.619467817744628348e+02 1.633436903169508696e+02 1.605946153142929234e+02 1.614718087194979432e+02 1.618647045964047209e+02 1.639212841024053375e+02 1.615362606056984589e+02 1.608708042901508009e+02 1.589380308809718088e+02 1.624271535383917637e+02 1.629473545543321791e+02 1.595543397830016943e+02 1.639058548154883113e+02 1.636465646671802574e+02 1.649344206587443864e+02 1.633081018891375891e+02 1.661665680831852683e+02 1.620515196589834090e+02 1.638185379420189918e+02 1.612351263872169227e+02 1.622066839634523205e+02 1.625945630864274278e+02 1.670311027387036233e+02 1.654347604559562797e+02 1.654674074071229484e+02 1.634404865981009323e+02 1.670293322975207673e+02 1.642932409056908796e+02 1.637558737642029030e+02 1.645473129802214203e+02 1.641411360293650716e+02 1.644808942064972541e+02 1.662167277630557578e+02 1.656021177964395292e+02 1.621202218610211503e+02 1.650686315461295521e+02 1.640297757673416470e+02 1.654184619807361969e+02 1.628766499523208324e+02 1.671721868187771918e+02 1.637973947642263681e+02 1.663678526460342653e+02 1.692386212308962286e+02 1.636912511655371247e+02 1.678303951709618502e+02 1.645028873523274626e+02 1.673475357482973891e+02 1.671174590592046911e+02 1.666784367321390619e+02 1.634299664013184383e+02 1.672601670397348812e+02 1.626899037235676815e+02 1.641654169469139788e+02 1.634817673982939539e+02 1.615710132349482251e+02 1.642236112036275699e+02 1.644466662431973702e+02 1.636172630729018351e+02 1.645668010378890074e+02 1.624411912105161093e+02 1.618070895738075023e+02 1.641415267064312218e+02 1.626981049120256273e+02 1.641699609119438890e+02 1.638049981335923917e+02 1.627378486284632118e+02 1.666589160318702625e+02 1.649941920798102046e+02 1.646617199897044372e+02 1.598433874707659470e+02 1.601483950236592761e+02 1.642849569759637234e+02 1.632324693227128307e+02 1.638781671449558814e+02 1.638790922720560275e+02 1.630983956964073798e+02 1.633253659560757001e+02 1.602855692592102343e+02 1.603513977365866481e+02 1.635659175527166269e+02 1.612505057093756307e+02 1.611470625600231301e+02 1.608582824764972372e+02 1.630173165492516887e+02 1.635573367856719074e+02 1.630713913269443083e+02 1.631096858515302586e+02 1.634338032991674936e+02 1.630109249138843097e+02 1.632549768798421610e+02 1.644254841194464518e+02 1.617964911942476363e+02 1.630583158021376278e+02 1.647958280739771340e+02 1.617366791196869258e+02 1.636452390035240114e+02 1.653845068916692469e+02 1.675726003433133258e+02 1.654136244728400698e+02 1.672710853605909165e+02 1.654229999947744432e+02 1.644155262315000527e+02 1.652268206264447485e+02 1.634382312557102352e+02 1.617185129963970667e+02 1.659302360076482898e+02 1.646242471627906241e+02 1.637149420038418555e+02 1.633461115386884899e+02 1.674535045408528049e+02 1.671934686896267124e+02 1.674035564787443207e+02 1.632430524754051078e+02 1.615206088035178880e+02 1.634181928727548438e+02 1.641813246775053585e+02 1.629588382932666093e+02 1.584834691972772305e+02 1.622100792694490110e+02 1.594843358904328454e+02 1.633309642608511183e+02 1.594978339321788496e+02 1.591520607553728439e+02 1.603757747284383584e+02 1.622006230085923733e+02 1.621968987139956653e+02 1.612060275576886568e+02 1.610053136915393281e+02 1.613410955723443294e+02 1.609274298487485453e+02 1.621483228703895065e+02 1.630069609296005240e+02 1.623383362134180175e+02 1.627106967594104390e+02 1.634135606563967542e+02 1.621241716712300160e+02 1.630190737749381356e+02 1.620545564025691760e+02 1.653438280683090795e+02 1.637658853670799886e+02 1.614552891883059829e+02 1.659637434703253120e+02 1.644564236146137262e+02 1.616954062441014344e+02 1.630884567861462529e+02 1.651756379814665934e+02 1.620873769480563737e+02 1.614202208458227403e+02 1.591032820599850766e+02 1.658042896432220630e+02 1.616496125292376860e+02 1.667869937039657486e+02 1.615180369776487908e+02 1.587535852743656051e+02 1.624892105662156325e+02 1.626702982767885715e+02 1.653747392362233199e+02 1.609730667802660093e+02 1.632281213085174443e+02 1.602967574144410321e+02 1.628028758830961635e+02 1.602242867058936895e+02 1.642708452141217776e+02 1.618909340070925396e+02 1.626183066332954752e+02 1.628552478495426499e+02 1.655047145439407359e+02 1.636935494194958096e+02 1.623293032816486061e+02 1.652828583955678425e+02 1.643026599266620451e+02 1.645921608539429144e+02 1.672938502410667070e+02 1.617602046061336409e+02 1.622351042130576957e+02 1.579117300697106430e+02 1.620297702337816759e+02 1.621717865324787624e+02 1.634634530866060516e+02 1.602352076554642508e+02 1.605959995786389811e+02 1.577785425523669858e+02 1.604748568450264656e+02 1.581838387393839298e+02 1.608402240540084165e+02 1.574958219801676194e+02 1.581930611147907939e+02 1.607195769018789520e+02 1.615581337023426158e+02 1.594806848862238269e+02 1.585230044941314986e+02 1.576326223215714890e+02 1.566004478526097898e+02 1.602646441945090601e+02 1.599324711014834861e+02 1.637658359146907117e+02 1.645678384594619672e+02 1.634374471261050701e+02 1.624546314390867394e+02 1.649510726123715187e+02 1.644704373314704071e+02 1.648266093346981336e+02 1.643467185114996312e+02 1.639414780797106062e+02 1.637640827773028604e+02 1.602702907003027804e+02 1.643527584557539001e+02 1.609247214546596467e+02 1.645774562128348748e+02 1.617907423269931826e+02 1.646059354746818997e+02 1.638813635505855757e+02 1.608393417408415473e+02 1.604776168254796573e+02 1.645806172628932416e+02 1.619971691513215433e+02 1.617920678604234865e+02 1.628151361720538262e+02 1.600837970598661855e+02 1.609734188387165830e+02 1.599230456882941951e+02 1.650103058631460442e+02 1.619478057264378208e+02 1.610967858898423799e+02 1.605184317685920519e+02 1.589700858053648176e+02 1.599931012918638373e+02 1.597254319310221433e+02 1.563491906285632354e+02 1.599537314014194180e+02 1.620415828317157718e+02 1.596912572568390374e+02 1.613299866545321493e+02 1.611670514601268849e+02 1.607558404934879945e+02 1.604916065713304647e+02 1.655581712418089921e+02 1.644875783135154848e+02 1.616050563409621077e+02 1.622631400494263403e+02 1.601373412130146789e+02 1.646919015396427426e+02 1.619166067007786864e+02 1.616630890946199770e+02 1.636353984273505660e+02 1.657926383799314181e+02 1.655515698203175532e+02 1.667580998658253861e+02 1.637221528943481701e+02 1.659833691220847527e+02 1.647481005142914796e+02 1.635098375029272688e+02 1.644388648828483781e+02 1.645647794054070232e+02 1.664253611126990222e+02 1.671800327738212388e+02 1.665070760692956640e+02 1.653815297592182105e+02 1.622594624636556375e+02 1.651473898843088080e+02 1.624468505072352400e+02 1.628552824740878577e+02 1.625434872542894880e+02 1.620588012514727438e+02 1.637883175393197348e+02 1.627186493024726417e+02 1.643493273454134851e+02 1.642798438321420917e+02 1.649418534101734224e+02 1.662348425582603682e+02 1.632980871400839931e+02 1.656996732189034276e+02 1.668975320894662104e+02 1.675191643159321870e+02 1.680110619792344266e+02 1.672390083250221551e+02 1.689785076080729311e+02 1.696834413894071929e+02 1.690225780054586835e+02 1.672448545256224008e+02 1.656270957581815253e+02 1.654141291839328574e+02 1.674746714555542724e+02 1.638373052823944818e+02 1.643921188849377302e+02 1.673910712442524868e+02 1.659434797757138540e+02 1.669850346487424702e+02 1.631087512405498501e+02 1.654236686739981792e+02 1.683885052545516601e+02 1.656818523998628336e+02 1.676591521456475107e+02 1.675510292348301107e+02 1.636137225901398722e+02 1.646277103996295352e+02 1.629232175016310578e+02 1.654798418569429828e+02 1.681918314617397812e+02 1.622882936998904881e+02 1.661702510499974892e+02 1.656883083834804040e+02 1.648785308584621703e+02 1.677210837283976730e+02 1.638275575544594460e+02 1.665607928300640310e+02 1.660509014188828587e+02 1.627521687152907646e+02 1.623133623946120281e+02 1.657985420358252497e+02 1.672459488076885350e+02 1.653997055160515117e+02 1.671544095635370866e+02 1.633179094046834905e+02 1.646731095193554495e+02 1.635989782496682778e+02 1.642967918289397460e+02 1.645189530663141113e+02 1.637586824125255021e+02 1.658554491883348874e+02 1.652971445001817301e+02 1.691488712528519613e+02 1.679730796263108630e+02 1.644194158989571974e+02 1.680148239872545730e+02 1.648089632912206923e+02 1.654367599292084492e+02 1.681990867833956429e+02 1.691548915146744321e+02 1.671494419829943467e+02 1.659764239877458465e+02 1.663033682400674138e+02 1.647659872817684175e+02 1.626692129288217643e+02 1.654464936739919096e+02 1.638614862965451664e+02 1.664035419513788838e+02 1.643281814672969290e+02 1.644332082207561427e+02 1.622717072347854810e+02 1.655816711536658090e+02 1.592807479644566229e+02 1.633989539216433968e+02 1.637909818128929658e+02 1.627787352676295427e+02 1.641885652610435784e+02 1.646390278500741715e+02 1.633211706005205315e+02 1.588498068523745417e+02 1.644520551802991406e+02 1.599110549201213871e+02 1.651322960773203192e+02 1.651075719863178790e+02 1.654690298588472217e+02 1.615624560405848911e+02 1.625035335770232336e+02 1.589977547142800631e+02 1.629887610034167551e+02 1.615393426306720812e+02 1.647274227932435622e+02 1.666351073688992983e+02 1.629160160592412581e+02 1.635626886867829342e+02 1.647107874576134066e+02 1.642847758521578214e+02 1.639850276586714983e+02 1.658511011572563518e+02 1.671302890321546499e+02 1.663482999167364937e+02 1.687722243894477288e+02 1.660956423868314005e+02 1.646935900924000862e+02 1.680558705616679163e+02 1.651800545605093475e+02 1.663789883983658058e+02 1.642473345015399957e+02 1.662189319322835104e+02 1.668596918213146978e+02 1.654956713118766913e+02 1.634223405752406393e+02 1.621063150167997833e+02 1.644701021550052360e+02 1.618477725239624476e+02 1.629117001067421882e+02 1.605236152220739996e+02 1.631230212786599338e+02 1.644019661111954349e+02 1.641725086621138416e+02 1.644505496323028240e+02 1.618846352426954240e+02 1.625711968564449137e+02 1.604659144985882335e+02 1.609302835265547174e+02 1.606683152886233756e+02 1.605275973608438278e+02 1.627219447021374492e+02 1.618485604232403432e+02 1.596371450694572047e+02 1.597636994853053523e+02 1.578038097007843703e+02 1.574326963430095816e+02 1.605837601187514849e+02 1.620869569514490820e+02 1.611361922682789327e+02 1.633873953832300003e+02 1.614768208794415614e+02 1.613168405916722179e+02 1.611261552573903089e+02 1.599894807461943458e+02 1.610161628417015720e+02 1.631251097875000085e+02 1.668789339911784566e+02 1.659572722625311485e+02 1.615131347922216776e+02 1.643470856163386031e+02 1.627297297941481418e+02 1.582324146459500582e+02 1.607133781434956745e+02 1.603434959339344630e+02 1.595869515520407163e+02 1.586291877523239009e+02 1.612667397364752730e+02 1.600659575231354381e+02 1.639025688220404220e+02 1.635158518749535972e+02 1.621994183229894588e+02 1.623523340650946523e+02 1.622403141203565724e+02 1.651207441306378030e+02 1.614524163041166389e+02 1.641066087848858501e+02 1.617845999273611142e+02 1.640407062897442643e+02 1.610561636881328695e+02 1.628098765126323144e+02 1.616949193152509281e+02 1.611931103680075239e+02 1.584468089085823408e+02 1.613656756692129761e+02 1.621078551399057801e+02 1.592807423648375220e+02 1.610398493351440834e+02 1.619063335681283320e+02 1.626470701654784818e+02 1.596287464624848553e+02 1.597465010574694020e+02 1.578166223305012181e+02 1.609900376044766404e+02 1.618374508920541928e+02 1.619176384900122798e+02 1.617909143852070315e+02 1.622133604351266456e+02 1.614746694030943388e+02 1.627603796948513946e+02 1.631000171471154658e+02 1.610858624481324171e+02 1.620915502677205211e+02 1.617324614014592328e+02 1.584527942570316839e+02 1.624419419857606215e+02 1.622658996433912932e+02 1.633949616994887037e+02 1.616088890003105405e+02 1.627588464922959304e+02 1.613514176678577599e+02 1.603079737176878439e+02 1.606142425188940877e+02 1.588979848865408826e+02 1.595258617219871553e+02 1.582010718129730549e+02 1.601709706596487592e+02 1.634963946416816043e+02 1.606732528542439695e+02 1.571388262078334037e+02 1.594934442565852919e+02 1.609856002222571760e+02 1.598000964689174168e+02 1.602755067734304362e+02 1.576883163615720491e+02 1.603696044790606550e+02 1.573474044747062806e+02 1.624932172737467511e+02 1.617012280247363947e+02 1.659560045686567662e+02 1.640406236398229112e+02 1.653293358341047394e+02 1.643223487978698927e+02 1.612679156336766937e+02 1.646050245377288945e+02 1.631443630361006001e+02 1.611543444683403550e+02 1.640270883500844263e+02 1.630204876565555026e+02 1.644431567712409503e+02 1.622716064860321410e+02 1.624609068447453240e+02 1.614149073355064274e+02 1.631680531677102124e+02 1.609840024772837808e+02 1.640047177686095665e+02 1.655640506786586457e+02 1.635796857948365073e+02 1.606919917265885545e+02 1.643292620805907234e+02 1.626473599872360580e+02 1.643697067757245236e+02 1.636520829896755629e+02 1.595967913340438145e+02 1.613369194481543047e+02 1.617495288151967259e+02 1.598046162482858108e+02 1.622606673374205570e+02 1.668133475984948575e+02 1.605859748791416450e+02 1.605242849806007257e+02 1.611027037873081724e+02 1.611931095544667869e+02 1.607034307193468123e+02 1.597293633277344895e+02 1.626513027997097822e+02 1.605720358651381616e+02 1.611833983565830408e+02 1.601911294324369521e+02 1.588808728593499779e+02 1.593946827652449656e+02 1.604394595772360219e+02 1.589360727208536730e+02 1.571841793100012978e+02 1.608300960072542409e+02 1.590126686607983686e+02 1.594381272350462098e+02 1.590334996764587743e+02 1.578172161822723467e+02 1.597655831966520736e+02 1.568652682511833802e+02 1.607577241084499349e+02 1.591006304630524255e+02 1.584393489756011775e+02 1.569788212411973802e+02 1.573131850353024959e+02 1.553220946518316623e+02 1.564843027098054051e+02 1.572571988350736376e+02 1.564925545422152311e+02 1.572009974999864710e+02 1.580859765663087160e+02 1.575978922102177364e+02 1.543541703318880423e+02 1.558613688591242123e+02 1.591862648176545747e+02 1.567226091290323211e+02 1.587682831286073792e+02 1.566253100880617239e+02 1.554357001858777778e+02 1.566889595171680014e+02 1.579860957957414769e+02 1.535410413281818762e+02 1.554335627975690102e+02 1.543381116924460628e+02 1.541997586262234279e+02 1.538969138117386706e+02 1.524703167720543320e+02 1.565042217137740579e+02 1.569228786818351864e+02 1.558935979828524978e+02 1.571260345952250077e+02 1.511446126882374301e+02 1.534949612071181662e+02 1.543218279421206773e+02 1.534560795692650856e+02 1.536722438294592337e+02 1.510072108783994338e+02 1.526806374979907730e+02 1.539134309886403003e+02 1.502747961114575901e+02 1.507212875162236685e+02 1.468544747477801593e+02 1.488901678853267185e+02 1.513872732789730549e+02 1.457305422254824236e+02 1.484528155671540048e+02 1.500914349446054246e+02 1.487465099100251678e+02 1.484764704869222101e+02 1.493447830069001441e+02 1.495344483961827109e+02 1.460137175500125011e+02 1.465652564077616375e+02 1.458081266718151312e+02 1.477381422742111852e+02 1.463503180967149717e+02 1.491685620667954595e+02 1.481615960830802123e+02 1.470709735219334675e+02 1.457848003152797673e+02 1.464117012268546034e+02 1.467657235407627923e+02 1.467529419329981692e+02 1.461963488025671438e+02 1.500154621352041886e+02 1.459376157356415433e+02 1.480417163509334273e+02 1.466476041454419033e+02 1.462261426871454830e+02 1.477327517974819102e+02 1.503538303848227997e+02 1.464630489521723575e+02 1.481769602138406583e+02 1.451763915526300650e+02 1.455320220768226704e+02 1.469046841705883537e+02 1.466390501700774394e+02 1.457232869862429538e+02 1.461695998454506196e+02 1.450524073978335764e+02 1.432505945014735289e+02 1.436364893851584270e+02 1.452184011433806177e+02 1.439302472822143670e+02 1.441755561693470895e+02 1.476416129587646537e+02 1.454300030084610569e+02 1.427181479598766600e+02 1.440809654113443230e+02 1.448177718819619884e+02 1.449089464918080239e+02 1.420755877359235626e+02 1.429796327579877868e+02 1.428098194270257295e+02 1.462618663550072142e+02 1.436805601237837777e+02 1.433164003527423063e+02 1.451489563448942022e+02 1.406458906538110796e+02 1.438370378499664639e+02 1.463560833504806453e+02 1.401503316209217758e+02 1.439768872583811117e+02 1.431928020755000261e+02 1.429960544078763007e+02 1.405633172255374461e+02 1.407098784234707125e+02 1.433811335338895958e+02 1.408011303451330605e+02 1.420164264215403875e+02 1.386607188955791514e+02 1.406373636298180827e+02 1.422269443188879450e+02 1.407002421873005744e+02 1.391156065126037049e+02 1.368808102970741061e+02 1.393745848777275000e+02 1.382581517107159357e+02 1.381325817010599621e+02 1.395087500158905414e+02 1.394880462376068238e+02 1.381415448447595224e+02 1.401853528796324042e+02 1.387000898726298317e+02 1.363119420971639784e+02 1.383312148879924450e+02 1.371087528352365155e+02 1.369044185641141667e+02 1.369723602348102531e+02 1.403655152486406905e+02 1.382904649795327714e+02 1.390438847386661223e+02 1.401598950364421228e+02 1.376648827030949462e+02 1.395079696381916960e+02 1.364466011371736442e+02 1.388837991723482048e+02 1.371690546337916032e+02 1.399313618977128328e+02 1.380713799958684831e+02 1.408788384379957677e+02 1.367628031571970837e+02 1.379848746542512856e+02 1.374698729415806611e+02 1.355017148851247555e+02 1.361112710771828631e+02 1.369188546669210496e+02 1.377803979177130316e+02 1.377318956419098868e+02 1.350171717852643667e+02 1.355434688790677740e+02 1.359141781614040951e+02 1.359840581865035745e+02 1.375979539107678420e+02 1.354799980206541932e+02 1.348791789478959799e+02 1.354264819583742110e+02 1.334424628374670760e+02 1.362279070589425487e+02 1.378919022516841721e+02 1.360418330538231828e+02 1.357128553119869423e+02 1.340103498486806188e+02 1.360503146451042369e+02 1.363492501728814545e+02 1.350593995438007369e+02 1.354506797517882433e+02 1.324098325201812827e+02 1.311063806381248469e+02 1.339730661097811151e+02 1.297046298093648602e+02 1.341490988896596548e+02 1.323294255652640743e+02 1.361661842423355893e+02 1.345003324882317202e+02 1.328039535105251048e+02 1.303888115620263477e+02 1.334312978175524336e+02 1.292822310464052009e+02 1.293066907076352834e+02 1.322609229944514482e+02 1.313852584014516651e+02 1.312955861727148488e+02 1.305022047368657638e+02 1.324523327698356070e+02 1.275469228050829429e+02 1.280887607511313036e+02 1.322481155314337968e+02 1.299414404221113273e+02 1.270876125332597724e+02 1.265033008657502478e+02 1.294198988525002676e+02 1.289261136045231524e+02 1.299153241067294005e+02 1.335474893296236587e+02 1.322474453992264785e+02 1.297050555461427450e+02 1.300702770746457020e+02 1.290365218382133037e+02 1.312605525601813952e+02 1.296907085566895432e+02 1.274021609643011885e+02 1.285528743493509580e+02 1.294285530941086222e+02 1.304265389329586071e+02 1.284329152597202324e+02 1.274323869986274076e+02 1.286233470564147581e+02 1.271461107243382855e+02 1.289476061316098310e+02 1.274993467541034562e+02 1.289653703678007446e+02 1.257515581652682073e+02 1.255939235561645404e+02 1.246396077150474042e+02 1.249664026490594040e+02 1.242901408558122114e+02 1.233218261468845185e+02 1.216110210366837663e+02 1.240595899261663106e+02 1.261277685525487158e+02 1.226256507723365132e+02 1.245501583826863481e+02 1.213849625771969443e+02 1.199051699357181064e+02 1.204761422535047330e+02 1.218575811572804497e+02 1.211180556988647226e+02 1.229987456939748256e+02 1.229458274138278995e+02 1.236053833492199487e+02 1.208766009989217167e+02 1.231302632621952995e+02 1.238952518120886168e+02 1.212601833753305556e+02 1.209160922320691185e+02 1.195199244942932921e+02 1.198382089034123226e+02 1.224835685290079823e+02 1.218266130898523869e+02 1.198082807276243500e+02 1.204958811659179929e+02 1.202708138887161908e+02 1.221356395854193835e+02 1.199200395434076256e+02 1.216520803064804994e+02 1.179851788533959365e+02 1.191387116559790087e+02 1.198564846038654110e+02 1.193864962108336272e+02 1.205834669874558642e+02 1.199248457638822032e+02 1.185112913918961226e+02 1.196439517488096129e+02 1.185242130381817987e+02 1.206681966550548992e+02 1.188079400548429021e+02 1.235859476136946569e+02 1.170196086981012797e+02 1.179339381967296703e+02 1.203606906704475961e+02 1.203522897185818010e+02 1.181757272401015086e+02 1.197455615633332826e+02 1.219679369720150390e+02 1.179509780068358538e+02 1.185947966074796653e+02 1.181569180307433555e+02 1.181217091438692677e+02 1.193031829980745613e+02 1.158870443330035869e+02 1.196366063945465612e+02 1.169623065456317335e+02 1.159845648934607141e+02 1.159449800623174411e+02 1.162614314732431922e+02 1.166950831914561348e+02 1.143375273163147909e+02 1.152679098495021890e+02 1.184193185035186531e+02 1.157142502508654758e+02 1.143286368924493956e+02 1.145874326580320428e+02 1.186228923952278365e+02 1.141479967866045939e+02 1.146942178618661501e+02 1.176848384353012591e+02 1.154697206303030299e+02 1.144159187230429922e+02 1.161604180312038466e+02 1.149081230389761004e+02 1.145738769898596132e+02 1.136218647538577216e+02 1.180011312409776849e+02 1.184439927301869488e+02 1.155257573575496792e+02 1.138805094773124011e+02 1.148996655835457688e+02 1.150045188356230454e+02 1.135501573642085589e+02 1.143254672667046350e+02 1.157184832335042586e+02 1.156089787367527890e+02 1.159802823140426824e+02 1.173901307462131882e+02 1.138134573037989981e+02 1.142057786033112166e+02 1.166984799875204430e+02 1.114828135237322329e+02 1.161963808954759827e+02 1.155603257249036062e+02 1.149372941477296308e+02 1.126223327843036373e+02 1.141918201574962666e+02 1.138171583701816871e+02 1.130860170774020759e+02 1.139369626450666573e+02 1.158880203616942595e+02 1.119145326430656979e+02 1.139021612688929679e+02 1.149103925888548190e+02 1.121997797541942674e+02 1.126006473394989769e+02 1.134209826529716452e+02 1.136478814407539346e+02 1.148633311240858177e+02 1.146413086785958910e+02 1.145733884527537612e+02 1.110724757255671307e+02 1.167334940367936156e+02 1.134118821305135327e+02 1.125769212656511371e+02 1.144316302722189107e+02 1.125925306321555155e+02 1.112361074587616798e+02 1.129886511949723484e+02 1.127085298335309602e+02 1.115293902078662995e+02 1.136853527741527330e+02 1.135843292037270231e+02 1.111717586293309949e+02 1.119605520007598898e+02 1.136537571586556368e+02 1.120239823579988041e+02 1.138754505722820483e+02 1.105100459564117585e+02 1.110590430941931146e+02 1.153993857211287093e+02 1.135357892036448959e+02 1.130840226388541367e+02 1.120697063714793558e+02 1.101626125822722031e+02 1.090084523061329520e+02 1.124385300656177265e+02 1.103038755106401538e+02 1.110933873230788294e+02 1.123892293350518514e+02 1.108181193718443041e+02 1.119037834575458135e+02 1.124913017220076483e+02 1.110180650674800376e+02 1.101739106289300878e+02 1.126537491135871534e+02 1.110008714471277500e+02 1.083012111896869669e+02 1.101283242069913229e+02 1.097860207284593912e+02 1.109562121423763017e+02 1.091622372436051336e+02 1.089444836645556762e+02 1.103108231832321167e+02 1.109207836659415989e+02 1.107582590447602939e+02 1.116258298419494395e+02 1.098747335684405186e+02 1.102805061134434510e+02 1.073412439919587342e+02 1.086955089274972437e+02 1.081839108755896177e+02 1.090822236688387363e+02 1.057086931515076174e+02 1.062606834661496862e+02 1.073602725583032367e+02 1.051159213601197422e+02 1.082656336839924904e+02 1.052872345694569844e+02 1.067061410809148754e+02 1.066736821658449657e+02 1.075300571034698720e+02 1.052250151248939858e+02 1.067013252790710425e+02 1.066040590119524580e+02 1.037409077105035067e+02 1.073320213063613267e+02 1.064449224440573687e+02 1.055640005129745447e+02 1.055772198681666652e+02 1.065078681433795964e+02 1.064171549304735152e+02 1.040581182576105590e+02 1.048624529280021562e+02 1.069633703685977082e+02 1.034056475917376474e+02 1.059587291113173535e+02 1.056737925136721969e+02 1.058788052624840930e+02 1.031557749664495276e+02 1.033863106742276301e+02 1.058191402965491079e+02 1.054252738032175358e+02 1.056289384224797203e+02 1.040033059698191096e+02 1.038403602072548608e+02 1.059870138905567245e+02 1.049895755515792786e+02 1.042153099198325350e+02 1.017920326308561840e+02 1.041383593642258063e+02 1.071885832072452587e+02 1.070014741142083778e+02 1.047211945818543910e+02 1.031273584972846749e+02 1.051790364052547346e+02 1.044656434191853123e+02 1.053181947321609329e+02 1.040940766630191661e+02 1.063297039506986579e+02 1.055374265312351412e+02 1.049938186888566207e+02 1.036183714572004391e+02 1.045567872700373755e+02 1.033739127958168922e+02 1.053906667024785691e+02 1.012397179234852018e+02 1.030414730979110800e+02 1.032800030424484845e+02 1.032623147682389941e+02 1.039906815899762194e+02 1.019469339781477544e+02 1.017015795257072739e+02 1.017618743773077057e+02 1.037824910762249999e+02 1.022284512494986757e+02 1.036996974678873897e+02 1.023252369828880717e+02 1.035732792995301281e+02 1.039702051575232247e+02 1.038763009943874636e+02 1.029249533829819256e+02 1.025877479583989356e+02 1.053969087859952651e+02 1.035156438753041215e+02 1.026071931029809861e+02 1.020753352366876783e+02 1.014554768213465508e+02 1.016532499813027783e+02 1.049177409051259247e+02 1.035667662438951737e+02 1.014896165639425618e+02 1.039838504156280834e+02 1.015914219365415789e+02 1.039796716270603127e+02 1.020540669025073299e+02 1.035242916389884158e+02 1.024896902653134845e+02 1.031169823359279434e+02 1.007333109021587063e+02 1.035284973904602595e+02 1.036238745238924110e+02 1.004580360270088448e+02 1.044686430206235030e+02 1.018142661627101120e+02 1.038230452362011818e+02 1.024048908996811633e+02 1.015341286431144283e+02 9.988361607665744657e+01 9.839182708371964736e+01 1.011432218097774580e+02 9.976267167560875748e+01 1.025014580261822488e+02 1.010836019595546276e+02 9.994457605524583244e+01 1.028959243358831941e+02 1.029465519449484248e+02 9.987336288146217100e+01 1.011844044611628561e+02 9.750559023468292708e+01 1.005122053401670286e+02 1.021092815948029084e+02 1.001905070251368528e+02 1.028672309938212805e+02 9.919015714283746377e+01 1.000562301467827098e+02 1.019939036533623664e+02 9.985573125698172703e+01 1.011689637150981014e+02 1.014798150652487863e+02 1.027007891396353472e+02 1.013906070916443412e+02 9.916619781614259921e+01 9.966090826849507778e+01 1.010613595284845161e+02 1.008319054370257817e+02 1.001367782071290407e+02 9.923829365962103566e+01 9.911988332925140810e+01 9.970910760210841772e+01 9.852969632754845009e+01 9.629037418637045675e+01 1.005438210269279011e+02 9.778450383012243208e+01 1.009474891354434618e+02 9.773672992123715630e+01 9.865007844484813404e+01 9.881093762883999432e+01 9.730585855295394992e+01 9.892216755684691520e+01 1.016884226902707695e+02 9.764938574090031409e+01 9.711161768606295652e+01 9.976120448161545085e+01 9.569089240705423549e+01 9.678692758564918108e+01 9.978392742040878716e+01 1.001536538699937608e+02 9.845820436659901986e+01 9.580601951537676086e+01 9.950216619111046157e+01 1.009072428351706634e+02 9.976864531853424012e+01 9.856713721536014816e+01 9.805632273629892381e+01 9.848030065797225063e+01 9.819129334065392811e+01 9.789999491962720413e+01 9.642918338945553103e+01 9.564991237433558524e+01 9.948258003874425981e+01 9.675416742785570534e+01 9.916373657768681937e+01 9.724638934859943618e+01 9.778002937879482204e+01 9.789863302779617982e+01 9.798305377249081971e+01 9.709426005276962712e+01 9.740900090888115415e+01 9.739211055240579640e+01 9.423248205412581058e+01 9.516210599350608845e+01 9.486101741862614745e+01 9.455170083378521895e+01 9.353356547205297034e+01 9.269591483980101998e+01 9.360093767239446549e+01 9.450774708864187801e+01 9.276718620471849874e+01 9.297688872715190200e+01 8.958557083942916677e+01 9.378315623403656787e+01 9.253185337443885317e+01 9.321817937907570695e+01 9.425089873949256969e+01 9.258825525605406881e+01 9.201531278428510063e+01 9.246341919831783684e+01 9.208423410816121191e+01 8.905475913201880189e+01 9.162345001430844604e+01 9.200436567546483957e+01 8.997675468655278053e+01 9.080385098772397612e+01 9.146120193202280291e+01 9.085311110203949170e+01 8.984011559109681855e+01 9.046076912998904618e+01 9.024499755564167458e+01 8.740601071075231232e+01 9.060849086782246786e+01 8.989345289122194060e+01 9.087659722161264142e+01 8.937088891214321507e+01 9.157487242503803770e+01 9.025033222438334235e+01 9.233421705637582022e+01 8.975476657169750183e+01 8.934547955382740270e+01 9.015475522497089855e+01 8.906398874375346963e+01 8.754568919735534394e+01 9.054624336335854196e+01 9.009004846702967484e+01 8.985279840139509133e+01 8.917440346161929199e+01 8.981672611617855750e+01 9.089016955211018001e+01 9.038790835249473332e+01 8.795774579544175253e+01 8.980469511194206689e+01 8.889129593822039510e+01 9.090772613591911977e+01 9.216873671185456374e+01 8.781273990336184454e+01 8.885947780337940571e+01 8.867335478169883345e+01 8.861881318524453377e+01 8.853987726452209017e+01 8.765629180144912880e+01 8.775737704808281592e+01 8.861035765252320573e+01 8.723301952718922792e+01 8.612340258551765260e+01 8.708478330391972122e+01 8.562502630064926734e+01 8.853856874903163998e+01 8.826564134898104896e+01 8.431527924661223494e+01 8.523891711855411302e+01 8.555891050985451329e+01 8.547867590469437005e+01 8.559646904117757060e+01 8.577069729664508202e+01 8.494818021167073141e+01 8.678505152697692893e+01 8.852382526636604609e+01 8.505861472274679613e+01 8.583780179927541099e+01 8.679081139260462407e+01 8.455064694158157579e+01 8.705609464695854172e+01 8.373413316473079249e+01 8.424715314232766161e+01 8.736904338060581665e+01 8.386623188965887721e+01 8.426560945476708753e+01 8.515306223882316772e+01 8.804790470382067724e+01 8.693446967747334497e+01 8.393514811318961222e+01 8.380786687973559879e+01 8.582333745199758823e+01 8.484049414531160949e+01 8.540941029685008345e+01 8.475801012361725384e+01 8.600547394326962092e+01 8.812940699248400733e+01 8.537895112553604804e+01 8.444760251720796873e+01 8.319400201599309241e+01 8.412803762832584198e+01 8.431433348024056329e+01 8.315154647665725918e+01 8.503592012550943480e+01 8.392941785809762223e+01 8.409544076064770479e+01 8.568515296903888157e+01 8.477491573592678265e+01 8.312082175314047561e+01 8.284842506198245360e+01 8.371960535307349005e+01 8.417844189012620859e+01 8.395522301824674116e+01 8.284397920980686081e+01 8.436784426031221074e+01 8.633552899239300871e+01 8.378299040741190140e+01 8.414369446652082729e+01 8.568538048358128378e+01 8.323750934451115313e+01 8.342878244631992857e+01 8.385877039217396600e+01 8.465290545176304704e+01 8.506886686912159234e+01 8.374423418219748783e+01 8.304292397919225266e+01 8.430023812070436406e+01 8.128908060857624207e+01 8.174804376812886630e+01 8.439425246200556785e+01 8.358517767813941646e+01 8.549582687171067619e+01 8.422728043940611542e+01 8.730173335123588174e+01 8.456480145144199412e+01 8.325195396953337479e+01 8.650234971063073885e+01 8.470072113839653127e+01 8.378579259919561650e+01 8.274119081575959456e+01 8.289522540364491476e+01 8.289127466123811416e+01 8.405159356069107446e+01 8.493964884189057329e+01 8.161038847982744926e+01 8.379993248531967254e+01 8.425462741444023607e+01 8.413415212819326428e+01 8.273470648821745499e+01 8.209363766552233699e+01 8.068688965936738100e+01 8.027404678148708683e+01 8.253867155019557345e+01 8.204568875818239349e+01 8.178728519149821352e+01 8.445591454094949313e+01 8.306290361932083499e+01 8.286213691174658891e+01 8.399739228303795358e+01 8.072898327647359906e+01 8.294293088892202093e+01 8.029712084419713847e+01 8.233197287182447610e+01 7.856690925537148473e+01 8.019246611885992593e+01 7.836584394577593571e+01 8.253024637445929557e+01 8.149232639714654169e+01 8.085146846783543140e+01 7.960957672925539441e+01 7.924901868919212689e+01 7.763858685993643860e+01 7.831650441104956428e+01 7.694209500485030162e+01 7.670959887128211108e+01 7.758324521048515976e+01 8.008884340114001077e+01 7.586951519283410050e+01 7.992914521829234786e+01 7.757386893154641427e+01 7.848793414317121631e+01 7.570545163862020388e+01 7.706439463378384858e+01 7.977181180763919599e+01 7.818723620548271924e+01 7.892248698941851615e+01 7.876923656456450829e+01 7.955984107890705559e+01 7.730716155549798430e+01 7.855357802818987523e+01 7.738411824675858952e+01 7.680157490702754330e+01 7.824420379147883864e+01 7.607884282010705590e+01 7.697339928121223807e+01 7.811210016761276620e+01 7.688209971449141733e+01 8.046534801524850877e+01 8.003306888485900572e+01 7.964748413477281019e+01 7.969560533565599769e+01 7.760401906984940013e+01 7.854808712119117331e+01 7.430394296593532033e+01 7.779041977543161579e+01 7.684193126151731690e+01 7.681697555846258751e+01 8.049504476648809259e+01 7.819837668077040860e+01 7.785291798975224253e+01 7.693980924872141713e+01 7.748521196246457521e+01 7.674273373126142417e+01 7.764146348954886889e+01 7.721758668555487759e+01 7.595106140913148352e+01 7.402599148515611205e+01 7.703820764833602652e+01 7.472471861268371640e+01 7.548624442333199624e+01 7.679018312637610677e+01 7.608480891813258040e+01 7.478514106331294897e+01 7.525494906637754866e+01 7.394963128262386931e+01 7.437937611624688827e+01 7.242275973178351478e+01 7.344746010570351302e+01 7.523998839909437208e+01 7.431741754322067095e+01 7.490449960339275037e+01 7.579302625544607963e+01 7.538522510643043972e+01 7.358228725182418373e+01 7.442233660625639402e+01 7.175274943221015178e+01 7.510929505529362871e+01 7.370253256414959253e+01 7.304150006825481967e+01 7.399938339165154844e+01 7.591097492080713494e+01 7.296249997567274193e+01 7.606365760074457683e+01 7.287374032800101986e+01 7.454211569502820112e+01 7.445048360335427162e+01 7.245814036439995220e+01 7.411174728700096637e+01 7.314672944919703923e+01 7.160939984614837783e+01 7.264037319405566961e+01 7.281250208060653506e+01 7.032617905506987199e+01 7.200937499554822807e+01 7.243660583030231237e+01 7.264561376897182754e+01 7.332182698671134347e+01 7.081405981851385434e+01 7.426221280358946331e+01 6.961504634363872412e+01 7.280973361429913382e+01 7.235216453871804276e+01 6.963480889337385804e+01 7.175952409878301808e+01 7.169151414269406075e+01 7.024969533809343147e+01 7.012145253596460748e+01 7.121529091326493699e+01 7.280992144509399111e+01 7.136675490090884466e+01 7.068225101319092119e+01 7.018716781068070532e+01 7.163099755906020505e+01 6.913246990666839054e+01 7.185181105061106166e+01 7.225442861872843991e+01 6.972964898558120694e+01 7.228345215746485053e+01 7.121320085379211662e+01 7.112477195339842240e+01 7.185565955237235869e+01 6.830351789337645130e+01 7.164182922900030803e+01 7.123920632476308867e+01 7.091018609409339035e+01 7.133844087055358330e+01 7.096417444365388860e+01 7.036160771597170083e+01 7.177954430126075636e+01 7.149884473515861316e+01 6.975560087396630138e+01 6.925442753666176543e+01 6.888017554860782354e+01 7.090902275301714042e+01 7.163813959323736924e+01 7.220957543420489344e+01 6.855866701049187384e+01 6.930741909858956262e+01 6.914459176484731984e+01 7.089087945895614951e+01 7.069275383992737716e+01 7.086608386942853599e+01 6.954217324907406805e+01 7.166715645547795077e+01 7.016683466869100982e+01 6.965381792883549394e+01 7.000600117713676696e+01 6.920326706648246784e+01 6.959575878161217588e+01 7.164159174191975410e+01 6.922649672360539341e+01 7.015643675888146902e+01 6.907121235882920018e+01 6.789047731969012034e+01 6.753159704251996232e+01 6.984531969060525114e+01 6.963838418297810051e+01 6.985993628800981980e+01 6.974496769954012620e+01 7.027439253098516758e+01 6.932339311787855252e+01 7.133334733543894401e+01 6.813511255201653682e+01 6.943057279714695085e+01 6.820005053783835081e+01 6.792755016406292157e+01 7.256885795778924830e+01 6.971274624895676197e+01 7.055625494089763095e+01 7.001060458254156060e+01 7.041912206306700739e+01 7.106229459927980940e+01 7.106821877474766325e+01 7.150324220237973805e+01 7.142310769955786043e+01 7.041170563726453224e+01 6.779056207434290116e+01 7.003254556981435996e+01 7.014215138983800557e+01 6.866034227798076017e+01 6.908872533735983268e+01 7.170176111734517121e+01 7.011445391898729440e+01 7.155477248465349760e+01 7.008967862196998055e+01 7.014856055207408758e+01 6.828666385341350065e+01 7.163197399793732245e+01 7.136008107934887335e+01 6.846087504723196560e+01 7.007117955284050481e+01 7.107696907024461552e+01 6.827721856032428605e+01 7.163667372701003444e+01 7.078155329145309338e+01 6.933267497066692897e+01 7.193631903703953867e+01 6.912617684774609472e+01 7.082409715688955032e+01 6.787639490653201335e+01 6.881538781096224966e+01 7.039713603416633703e+01 6.975201875287605446e+01 6.724433701201887459e+01 6.702634150214954900e+01 6.997529375971366505e+01 6.892276603926111989e+01 7.005211247426139209e+01 6.860915531121291622e+01 6.729010925505214402e+01 7.103820956896372252e+01 7.089713657657787849e+01 7.032079271469457638e+01 7.222536062830437231e+01 6.783692820755968000e+01 6.825579307182776745e+01 6.773637556208380772e+01 6.683459780115987314e+01 6.553715890945221645e+01 6.720102587988559151e+01 6.671871149369462728e+01 6.584492072832765075e+01 6.630417279255554774e+01 6.555661356497469683e+01 6.542845037158878085e+01 6.236026715289222011e+01 6.575240144086582461e+01 6.490737498483167656e+01 6.430016726017115047e+01 6.510664755307080043e+01 6.757986340324363539e+01 6.272979332589036972e+01 6.464630154677949747e+01 6.467841193916788711e+01 6.422074936338169948e+01 6.348170948289898519e+01 6.496201259738094791e+01 6.348302894596405110e+01 6.497335486682376882e+01 6.609275309017047562e+01 6.670871566942675202e+01 6.521119846665172304e+01 6.620464786276687619e+01 6.381219008541397386e+01 6.445639927527109592e+01 6.557162315598411340e+01 6.355113821184375666e+01 6.195863883077171153e+01 6.441118981505817942e+01 6.444467604164596253e+01 6.005322130488021770e+01 6.412418569997186069e+01 6.354548799936917192e+01 6.315661505207518900e+01 6.375718073226013871e+01 6.531141774845346504e+01 6.674560468035167560e+01 6.593007144122229590e+01 6.388882881188243346e+01 6.528498806741966121e+01 6.177939236477553209e+01 6.364188231873710322e+01 6.445381801384345977e+01 6.286382216784528509e+01 6.387652854487191689e+01 6.389152693285313944e+01 6.443296513836355643e+01 6.400057388335356734e+01 6.406604265175823798e+01 6.323407273179449106e+01 6.564473105648782791e+01 6.319989554850950952e+01 6.477682843641625254e+01 6.354456306536294363e+01 6.404625289823582079e+01 6.222095501259636308e+01 6.500952082368048934e+01 6.270203958758450113e+01 6.495725732312871514e+01 6.209601905181712311e+01 6.497751413522057362e+01 6.184221425276971473e+01 6.189781885336973488e+01 6.399589005115907980e+01 6.134840787931872796e+01 6.208940739652131668e+01 6.142090744878982633e+01 6.261415308587650230e+01 6.132583067971479096e+01 6.431806492592596669e+01 6.307125148691043393e+01 6.318909382145740494e+01 6.357134034925596211e+01 6.226982291412260651e+01 6.214242994299093681e+01 6.038441471067105937e+01 6.297980383439951169e+01 6.199704354418589247e+01 6.290608857669965204e+01 6.046748328610178191e+01 6.255832974082511555e+01 6.356836267069942892e+01 6.336271278200442936e+01 6.241530671564856902e+01 6.333177165396264741e+01 6.113143385709593502e+01 6.365691381867998189e+01 5.957219194686659591e+01 6.098738266853940360e+01 6.226839679214590717e+01 5.973100129314297391e+01 5.978528584889942721e+01 6.221405200003337654e+01 6.116521886625896798e+01 6.387063090973234125e+01 6.066085718210348432e+01 6.002957776327406236e+01 5.973502950491481300e+01 6.104967072239895032e+01 6.221209329915600250e+01 5.892643410832029360e+01 6.214364344619158942e+01 6.047662646726715963e+01 5.897824750515110992e+01 6.054891278597254001e+01 6.040228535303982937e+01 6.012197550079802966e+01 6.068226914889056189e+01 6.292610365335869460e+01 6.237727012452869246e+01 6.134336702042286049e+01 5.953314632291184694e+01 6.050254230038690650e+01 6.067159869224142454e+01 6.344076354549095242e+01 6.257807326140664372e+01 6.062325202812404967e+01 6.281923267203757177e+01 6.116292298924319937e+01 6.141870310894223906e+01 5.867058473288862785e+01 6.171397501130237373e+01 6.288710470882884351e+01 5.980472020111437814e+01 6.312843729438700535e+01 6.052450788424902584e+01 6.121286182109086837e+01 5.999949777454471445e+01 5.956048199987434089e+01 6.011228407623075753e+01 6.119178966224018978e+01 6.271007290859242289e+01 6.149749511177984829e+01 6.045941692278319834e+01 6.031756257084322215e+01 6.118663393004358397e+01 6.051236609353148310e+01 5.992225411023927251e+01 6.168456194134218862e+01 6.155026198712684504e+01 6.005420983564312110e+01 6.024585067054869825e+01 6.154117250806668693e+01 6.254160322758525581e+01 6.224828853254709315e+01 6.309510714091710071e+01 5.808492399218990698e+01 6.265060482110395412e+01 5.977898264074160295e+01 5.881786199250068137e+01 6.040591553673480973e+01 5.716937534702267243e+01 5.798799678422995640e+01 5.983344155366269490e+01 5.831206141459500714e+01 5.852548813793290350e+01 5.961840119694333140e+01 5.912541140370562687e+01 5.881925229492020435e+01 5.911959310131740608e+01 5.808932390530624446e+01 5.971890639760317043e+01 5.913253200185066305e+01 5.890546587238762299e+01 5.741586204546707251e+01 5.600490122331834186e+01 5.970279887116058859e+01 5.833858428986575717e+01 5.669583012217128015e+01 5.901952254536865183e+01 5.624230630847060297e+01 5.851077539031227559e+01 5.855079639844547756e+01 5.708222321719161840e+01 5.792481081757446759e+01 5.353851259917117744e+01 5.530979768133968832e+01 5.491586838727673836e+01 5.287748670997206801e+01 5.689034636958359670e+01 5.694991308545391462e+01 5.629075049489544114e+01 5.570190392582853889e+01 5.607889756799272618e+01 5.619081649798081202e+01 5.735583841673119565e+01 5.642096754562606975e+01 5.510735787720682310e+01 5.537518999673086739e+01 5.492646008166067162e+01 5.393997769722363245e+01 5.507814304462282706e+01 5.353847634969852010e+01 5.449822376541253988e+01 5.464432310219878275e+01 5.477162154516106085e+01 5.612681681444205140e+01 5.380530426537190891e+01 5.484277778282885407e+01 5.514857695265970250e+01 5.354686292075518850e+01 5.336358020912611977e+01 5.411389816887402304e+01 5.714151775029515790e+01 5.549745595430734824e+01 5.339779290663272349e+01 5.384629498234584588e+01 5.290539823080797532e+01 5.344155565993499835e+01 5.196311906710709394e+01 5.499854315844103070e+01 5.429182629848881447e+01 5.335265901287282730e+01 5.309751291099177450e+01 5.164520686492335244e+01 5.388369643072716997e+01 5.488768034414717079e+01 5.577531636592880204e+01 5.324102403915410520e+01 5.086450044977203788e+01 5.380564401522511986e+01 5.311460950208663689e+01 5.307247815561510862e+01 5.560867382091538502e+01 5.459837889972214242e+01 5.255254824908647038e+01 5.446983494062495623e+01 5.380733805157210270e+01 5.403739143094893649e+01 5.363072456101669161e+01 5.374519361116259830e+01 5.520827696197416401e+01 5.368491608524522007e+01 5.336802749943320379e+01 5.480492125459493735e+01 5.348875298859765337e+01 5.363381340549491227e+01 5.599349841295051533e+01 5.449319178320646984e+01 5.383138584194028908e+01 5.392995344277804293e+01 5.079982047760938713e+01 5.294209035408978536e+01 5.386749793022182331e+01 5.395949964401794574e+01 5.301448879990383034e+01 5.580657362738387661e+01 5.224837355194940614e+01 5.191947282995126756e+01 5.571122416212109840e+01 5.471202052490497891e+01 5.519491495608757958e+01 5.640510990870829744e+01 5.376066062700660098e+01 5.491193849387335035e+01 5.318707766691745320e+01 5.533046860026318825e+01 5.170798903202476993e+01 5.167664786041920166e+01 5.608682577859730145e+01 5.281904507217109312e+01 5.022868395311704859e+01 5.009297120319651242e+01 5.116168004509768963e+01 5.478972151269404378e+01 5.166736585821094963e+01 5.114526933456147617e+01 5.244262211078643787e+01 5.239657315230283530e+01 5.106356175128080821e+01 5.366614735731982222e+01 5.321643812004035823e+01 5.334030064231891544e+01 5.330530994299529368e+01 5.236143999489872414e+01 5.196960020092544852e+01 5.161989685359372260e+01 5.332161758786022432e+01 4.989187340963415807e+01 5.128431386802345315e+01 5.079320923937997634e+01 5.092496713231498262e+01 5.250065496777664009e+01 4.922061549466673114e+01 4.952131538071780170e+01 4.949394217286093323e+01 5.052020020803280431e+01 4.992013982943342398e+01 5.049471496885187349e+01 4.982991517981756147e+01 4.957742666681285471e+01 5.120214274690518863e+01 4.867011035967641419e+01 5.106542724239637465e+01 4.879547478759410239e+01 4.937408521056903510e+01 5.172923036197044411e+01 5.033602827394570767e+01 4.722055250511542823e+01 4.853321744280350458e+01 5.152059228497128629e+01 5.036291527457892414e+01 4.932999201762240915e+01 4.956892907840322238e+01 4.995371434653607423e+01 4.974474846640168124e+01 5.043548022096704386e+01 5.010965887177030709e+01 4.933430510237324995e+01 5.104950362959893795e+01 4.822619829090002952e+01 4.955480685239270855e+01 4.933828960664001784e+01 4.984298340924700454e+01 4.954393632065465169e+01 4.955658505319608764e+01 4.893679494865394020e+01 5.032907115067913395e+01 4.887198940236338274e+01 4.902032188154191772e+01 4.807544257460863690e+01 4.871602821777823067e+01 4.764172147308222804e+01 4.980576763710505617e+01 4.786513555286407495e+01 4.971894693130605702e+01 4.859085708317158492e+01 4.787995464663390521e+01 4.993533413141950916e+01 4.783506438506530856e+01 4.746139651569129825e+01 5.161282754213672064e+01 4.793516687960607925e+01 4.648020295446298178e+01 4.981019499765127279e+01 4.897136482658479650e+01 4.794409497564513600e+01 5.041636907603816553e+01 5.093179265314165605e+01 5.106688952357118438e+01 5.182020847171468603e+01 4.829764692744080179e+01 4.818689745781218647e+01 4.957225824333026054e+01 4.950676830175775933e+01 4.973589317199853355e+01 4.959018996859371953e+01 4.738924168355516287e+01 4.956514811744084881e+01 5.179075113612802284e+01 4.932603934878132179e+01 4.886896099082040479e+01 5.045693506006573870e+01 4.949685741524210414e+01 4.851369810411971883e+01 4.662846178989386914e+01 4.853341956974123406e+01 4.986866965410372643e+01 5.014789369315176515e+01 4.935692883198900915e+01 5.100426154147000801e+01 4.878323236611832669e+01 4.993475032224284860e+01 4.925504218661840383e+01 4.876353522223804760e+01 4.883536696162002499e+01 4.470387840016608294e+01 4.778834646548988729e+01 4.928042709132470378e+01 4.901744494638273864e+01 4.804964380580803862e+01 4.956668098466148820e+01 4.966370112221972732e+01 4.825762936676480308e+01 4.824239887200197074e+01 4.740084384003210261e+01 4.939126962071830462e+01 4.979941622444123794e+01 4.751344818835758588e+01 4.805459757383239605e+01 4.985339741232328237e+01 4.967650959743397721e+01 4.833703323652843409e+01 4.847956742645214945e+01 4.993674551548004814e+01 4.981441403900164033e+01 4.688305860283724513e+01 4.848875997159134243e+01 4.989635855665690656e+01 4.832628319286948937e+01 4.776414463734406013e+01 4.847588674283261412e+01 4.828797909217912121e+01 4.740022451558596828e+01 4.711228877435564755e+01 4.968724381903155063e+01 4.831895057672869598e+01 4.759546302328465117e+01 4.848976428024511875e+01 4.897246801793030357e+01 4.637859119878430647e+01 4.912236919837212668e+01 4.743091200717012157e+01 4.692670394847038295e+01 4.642213618784558804e+01 4.933314424322769298e+01 4.873487714890868716e+01 4.796585692136780210e+01 4.694953305738133054e+01 4.631621551935168668e+01 4.618402229739117359e+01 4.537566863836090647e+01 4.865116434492099984e+01 4.323111200293115530e+01 4.507050484417493408e+01 4.598676363198655537e+01 4.602146977573840303e+01 4.653902159722510845e+01 4.554487829300634871e+01 4.433950029959240879e+01 4.480158062832979482e+01 4.526231105844470193e+01 4.854488622951512866e+01 4.478839767782031345e+01 4.239949125567869004e+01 4.388340415866773725e+01 4.393857935602417086e+01 4.393981285926103908e+01 4.585869817481053445e+01 4.455427358850172936e+01 4.417123175554788617e+01 4.308092662961698949e+01 4.396533726596754832e+01 4.240809630555339282e+01 4.217070458153515489e+01 4.265462909998878160e+01 3.910005202681271896e+01 4.165107541773120658e+01 4.207941146697793044e+01 4.424100252960952417e+01 4.394233209558723274e+01 4.316147229412005260e+01 4.388775228710909460e+01 4.352806940031192084e+01 4.349476088453715050e+01 4.306742409279529227e+01 4.352374539992361235e+01 4.302366110216647144e+01 4.437610715071279088e+01 4.280289658870876224e+01 4.401540238055503096e+01 4.066548073128286234e+01 4.267733282914155524e+01 4.103740298517855223e+01 4.035846212881364181e+01 4.073241689891413131e+01 4.259091803094492690e+01 4.196604194472828198e+01 4.229520867080059077e+01 4.127951178629820816e+01 4.270117736551917886e+01 4.139456790060037861e+01 4.428492821413550473e+01 4.011298911918542842e+01 4.152897322690038351e+01 4.170767515764823941e+01 4.117319358580049737e+01 4.054218859930927010e+01 3.851704778092315706e+01 4.127618332489959130e+01 4.209958624334748123e+01 4.081268369398298290e+01 4.184903656927378535e+01 4.241615462816253768e+01 4.231145786117365049e+01 3.945614268696344595e+01 4.201606890377102843e+01 4.175159983244476791e+01 3.964442366184827193e+01 4.154394130199019486e+01 3.969422111924325947e+01 4.166325466058621885e+01 4.386254077061946077e+01 3.986281104681336984e+01 3.940610218550823873e+01 4.057947089724632406e+01 4.022686448906764412e+01 3.958998309959113726e+01 4.063410681034086736e+01 3.939345291112577740e+01 4.175883867321338272e+01 4.198495260637939452e+01 4.185735340043552810e+01 3.938026746675102885e+01 3.875860167042671378e+01 3.997062819430450276e+01 4.038637091036488158e+01 3.871081332002605535e+01 4.139968554345873741e+01 4.198855304453520887e+01 4.113610531825116112e+01 4.046745086369124067e+01 4.164954666899485147e+01 4.062552110444686093e+01 4.101570694757453595e+01 4.207001633636183868e+01 4.240327166039834594e+01 4.212069637877910111e+01 4.338677817551469929e+01 4.026115436844508366e+01 3.795612850227605151e+01 4.061030453410987207e+01 3.937517564643784596e+01 3.955326818347509743e+01 4.009500885424076699e+01 4.059858859276737775e+01 4.224402921379793696e+01 4.003419162237572948e+01 3.954702323387137142e+01 4.247963118048697595e+01 3.923419002644982356e+01 4.155503579765191091e+01 4.116853319033817371e+01 4.056675451846071923e+01 4.048649157656643638e+01 4.024012781522122850e+01 4.061205437642531990e+01 4.092375198683399873e+01 4.039307450748304973e+01 4.361502748801753881e+01 4.020957251063263982e+01 4.032338383281295080e+01 4.048846645404390188e+01 4.182218972886624186e+01 4.184557594730194552e+01 4.122511941409656089e+01 4.042962863456580891e+01 4.046892249243703077e+01 4.236103970820622777e+01 4.017104633348864695e+01 4.069717660674602655e+01 4.217870716728533154e+01 4.139779086187119361e+01 3.967145684943919548e+01 4.132334322658003600e+01 3.955141918018454561e+01 3.929659295898093774e+01 3.976604275869486571e+01 4.036850379489775520e+01 3.985158520866030329e+01 3.966899570833948729e+01 3.850539787256504809e+01 4.046293779523633560e+01 4.106352422846540406e+01 3.936253033868624129e+01 3.998475440687573723e+01 4.024394504994003086e+01 4.321125338848872133e+01 4.100578618683939425e+01 3.923227557787011932e+01 4.019141308027276693e+01 3.812855634894302170e+01 3.960011691466500849e+01 4.120103802555404116e+01 4.212942715840856778e+01 3.846342206561378418e+01 3.806313276692508651e+01 3.904734037927817525e+01 4.006306948182171368e+01 3.978205516632271355e+01 3.775632172921045537e+01 3.847599455799329604e+01 3.798259261538298404e+01 3.925731703968220643e+01 3.755710675900918005e+01 3.686260824392359581e+01 3.844556507848339777e+01 3.905634594040743934e+01 3.988375160414044274e+01 4.058066229735101160e+01 3.858304601220951469e+01 3.733858522695497584e+01 3.922458264421923957e+01 3.816777334929417265e+01 3.964596857823064369e+01 4.020290534483249445e+01 3.894446625212810176e+01 3.907901175633055857e+01 3.889811350686628089e+01 4.016873930837741113e+01 3.899718790661715673e+01 4.051109401731963544e+01 3.866852199602849538e+01 3.869878306309140470e+01 4.111416647794651169e+01 3.923945424810613503e+01 3.902451945841482228e+01 3.710470084519395328e+01 3.847167062649629798e+01 3.613890671207538929e+01 3.606371185558290904e+01 3.660415851267541143e+01 3.614921551733057470e+01 3.678542758700913851e+01 3.701919472675851353e+01 3.490995192672825453e+01 3.543540309365700836e+01 3.775777701687020738e+01 3.716509531441953129e+01 3.690379010566156381e+01 3.527807320924296874e+01 3.556964722302257798e+01 3.421152210184081355e+01 3.865130555594252115e+01 3.597974947387731248e+01 3.626799230961373155e+01 3.586276043286494541e+01 3.704754992295567462e+01 3.775232359287296902e+01 3.665998781528204375e+01 3.682759296361407308e+01 3.571876169465658535e+01 3.776130009435725299e+01 3.869505624454399140e+01 3.630023220262921768e+01 3.361995854869017819e+01 3.572215443481356800e+01 3.474123051260029627e+01 3.650887172155468363e+01 3.567263886928974870e+01 3.409581175048815993e+01 3.696168224170727257e+01 3.629061989356768692e+01 3.593455712671590874e+01 3.446131703075744923e+01 3.546743070697363009e+01 3.575688286813491601e+01 3.689040984156842740e+01 3.524360090215846952e+01 3.427531067051990732e+01 3.415097577196509349e+01 3.513291339813692105e+01 3.429139803403955256e+01 3.621073837291451980e+01 3.519864266668911057e+01 3.641728710334094643e+01 3.591298333581917035e+01 3.603099533620574846e+01 3.695250756160829297e+01 3.505211368430541086e+01 3.735475167584585421e+01 3.350042726679818372e+01 3.656678904694932442e+01 3.495161807317217750e+01 3.610391627464261433e+01 3.518723914332586133e+01 3.572632599161099165e+01 3.566775377007414960e+01 3.662032201899884143e+01 3.609528767253717518e+01 3.583529731675931629e+01 3.449509977143103612e+01 3.425735848522339211e+01 3.428879086081373373e+01 3.486184887962345158e+01 3.479119206045461965e+01 3.527806197158015777e+01 3.349975088182503669e+01 3.472604632029947425e+01 3.463240004677706452e+01 3.483766279698892987e+01 3.564173722928466503e+01 3.457581450288378022e+01 3.608092510354375548e+01 3.450941997316378007e+01 3.571080408506363568e+01 3.540052699960189386e+01 3.396876556289950599e+01 3.428921359185758888e+01 3.515328606453034865e+01 3.647577343778862513e+01 3.435167162283625686e+01 3.602838598370875900e+01 3.432859523077011232e+01 3.325055090114020828e+01 3.691066206445021436e+01 3.682414012313048346e+01 3.667681251990548219e+01 3.602915700145252487e+01 3.690709554416638838e+01 3.496924902638295407e+01 3.383501727271301007e+01 3.559617001752170751e+01 3.617402695809260393e+01 3.432404320171077927e+01 3.474519294819785387e+01 3.427708015335333158e+01 3.600930020971614454e+01 3.490234895338505794e+01 3.448308586356564120e+01 3.715972170862330870e+01 3.479565966147379896e+01 3.527875219534836759e+01 3.611268160352642553e+01 3.423374133918822793e+01 3.506586574750025420e+01 3.365058591874743144e+01 3.362815020329529148e+01 3.431942617543268170e+01 3.516019521904732414e+01 3.582961336095220872e+01 3.435313150428319773e+01 3.615664065617699663e+01 3.582605601343188795e+01 3.543946614539914464e+01 3.508089007482062982e+01 3.466604112529331161e+01 3.526737516320272192e+01 3.511923106722817778e+01 3.343144939815579164e+01 3.323647506218354408e+01 3.567247135758075416e+01 3.467869342756757334e+01 3.290833752729005113e+01 3.574745645832109631e+01 3.537995925250315565e+01 3.394690866476087621e+01 3.253864740046158488e+01 3.379212303361182279e+01 3.120121261749447683e+01 3.304720063700391108e+01 3.386956941324744008e+01 3.383005218158317717e+01 3.268561966191916923e+01 3.386789597413788044e+01 3.317338441491516932e+01 3.238419070027584468e+01 3.291399372685551583e+01 3.195370105645950431e+01 3.312109764334876161e+01 3.169652940883054981e+01 3.190027315239003514e+01 3.365891359410802863e+01 3.183521442349354658e+01 3.300817715953752440e+01 3.495078472106006728e+01 3.562304172185400830e+01 3.374144594768556260e+01 3.377056830883246619e+01 3.203415321709112362e+01 3.257770597364820730e+01 3.423483459331247758e+01 3.260626321099415037e+01 3.305908138753287062e+01 3.329837974535431044e+01 3.098348805379798776e+01 3.318523759278458840e+01 3.310629591969054530e+01 3.709678306783145274e+01 3.184460167802221875e+01 3.077890165863652072e+01 3.420751985691389052e+01 3.232501098376754811e+01 3.350936004131584411e+01 3.373533653007345379e+01 3.156647236945343948e+01 3.295456773808261630e+01 3.431771520478106652e+01 3.524651717868967893e+01 3.151607533315904774e+01 3.190230417964372833e+01 3.389603991969841701e+01 3.356081089293940778e+01 3.098591512493316458e+01 3.241473436912558270e+01 3.270233933383262581e+01 3.175137220170810792e+01 3.524230789338738390e+01 3.387823576795502589e+01 3.394858026025369213e+01 3.351955637779372665e+01 3.346569158782061493e+01 3.512514004419833924e+01 3.333213117970202433e+01 3.267630238769093154e+01 3.341586803845986253e+01 3.348166310977945415e+01 3.277102597648500648e+01 3.183773020602394865e+01 3.320688448269220316e+01 3.274253086880446517e+01 3.347475117608234996e+01 3.142856960046668746e+01 3.261744473342306350e+01 3.292698222297462252e+01 3.306349929509203633e+01 3.281084190420993707e+01 3.439149875037948334e+01 3.290034904441459673e+01 3.259133535612031096e+01 2.966498951073864632e+01 3.383743214885091533e+01 3.163541599002675042e+01 3.167307153470002490e+01 3.338427571653529213e+01 2.964487248218214077e+01 3.104150989634910829e+01 2.971599588934981995e+01 2.855926825816284520e+01 2.982749241517348793e+01 3.162956632963673087e+01 3.359928496768988282e+01 3.445713905337911598e+01 3.162632486752091054e+01 3.029952602066556722e+01 2.914644358409605474e+01 3.126577774732072967e+01 3.129887145711771623e+01 3.465823295155281869e+01 3.308955626796213068e+01 3.445109568206997608e+01 3.117456276932469805e+01 3.201993462069687268e+01 3.149619603225460196e+01 3.085403227212819743e+01 3.279266792254902896e+01 3.240271300784199582e+01 3.175143803301793000e+01 3.247487040019155558e+01 3.410958436633804780e+01 3.246334565751369894e+01 3.108847635588420744e+01 3.117846674838138554e+01 3.343739341987431146e+01 3.198602071570996586e+01 3.209503189123149269e+01 2.899109820370041035e+01 3.132319713311610343e+01 3.363253542781359329e+01 3.091447641240781152e+01 3.255722135624836255e+01 3.351751809505955748e+01 3.412928281876938286e+01 3.058475257345613230e+01 3.318241620089018795e+01 3.346294584623394996e+01 3.046756291348048862e+01 3.207173262018046955e+01 3.040127042248726497e+01 3.105156218910074273e+01 3.114619386877376428e+01 3.264319035771185185e+01 2.967703243902099075e+01 3.337605997206114239e+01 3.118274666707560883e+01 3.326365751571822216e+01 2.942153153688697031e+01 3.153519192522329462e+01 3.368654304326153692e+01 3.148796097996229904e+01 3.124961586643833655e+01 3.132645891041463315e+01 3.292271472692321765e+01 2.992115218699562362e+01 3.197393121596515542e+01 3.089591766479007973e+01 3.001104354664839136e+01 3.271920793219405255e+01 3.223613298229593482e+01 3.136267556010060176e+01 3.347967060521493465e+01 3.198224901215845506e+01 3.101098122528170364e+01 3.234146288272471281e+01 3.099232163411220853e+01 3.160645689393733448e+01 3.269704757679262030e+01 3.181403263961819405e+01 3.209551130256593154e+01 3.203415042361735487e+01 3.167772301602287399e+01 3.240710881582726444e+01 3.224499972644033363e+01 3.171555882488858202e+01 3.041267449616114504e+01 3.206474018433784323e+01 3.384470407535916081e+01 3.260362146281961060e+01 3.227248051400026441e+01 3.046437323252842688e+01 3.251195889320656818e+01 3.435589546605676503e+01 3.319393160931650044e+01 3.423310169933673563e+01 3.134602248258060442e+01 3.150184132834108297e+01 3.154690354581148881e+01 3.210274556625719100e+01 3.265825007563205418e+01 3.123669400522781459e+01 3.165936264686568435e+01 3.106701937643698486e+01 3.044671519425316575e+01 3.054106858081419418e+01 3.137143644533133369e+01 3.013317464550094726e+01 2.986971827147565151e+01 3.242888595610561708e+01 3.201492645765932821e+01 3.089170766214799357e+01 3.064682280313439122e+01 3.225840254568493037e+01 2.983668357524810233e+01 3.039347145603263911e+01 3.170455527420781294e+01 3.181800128145992446e+01 3.117451057854459862e+01 3.267303935744185139e+01 3.019471127959192458e+01 3.077647293016647012e+01 3.012731625750095077e+01 3.254964797871515714e+01 3.169360695936063976e+01 2.853467716710154889e+01 2.925491632070600900e+01 3.177075942862134283e+01 3.249312736498438881e+01 2.917010699227784798e+01 2.916734671689008351e+01 2.856934199777049699e+01 2.949266719920618485e+01 2.895651535786942787e+01 2.843091923640281493e+01 2.996964834186827886e+01 3.246377016762374978e+01 3.036522203099528383e+01 2.981374173004358497e+01 2.884172872715794256e+01 2.910111382159808002e+01 2.694781456184006529e+01 2.971890079927564798e+01 2.723651795011244303e+01 2.825772687829625340e+01 2.917686372477284706e+01 2.914060072746226027e+01 2.825555167032522164e+01 2.845563645451606760e+01 2.888008348807365167e+01 3.089923232605497461e+01 3.203851925098978626e+01 2.958406446346992524e+01 2.863239754022784922e+01 2.951950986127540588e+01 2.848000123294059094e+01 3.059797706092896519e+01 2.887273846684115242e+01 2.990194085106901767e+01 3.030599758723984039e+01 3.187453888506762922e+01 3.156452617864512789e+01 3.038522922190158937e+01 3.078463149413498812e+01 2.943638608055606198e+01 3.043514179223111782e+01 2.979180917012702068e+01 3.093652442681563741e+01 3.016508924145709969e+01 2.944560413914841135e+01 2.854914530153781982e+01 2.773632740200531543e+01 3.219319147749777699e+01 3.049209817525576582e+01 2.835672668788992112e+01 2.623871184289092184e+01 2.778023777379658910e+01 3.199453748101209172e+01 3.112298059687178764e+01 2.927851067862044232e+01 3.029327026376073917e+01 2.802384309070378876e+01 2.688078441559121856e+01 2.784595872054487486e+01 2.834324851991775418e+01 2.975596114685039595e+01 2.780711036434001571e+01 2.955075896508992983e+01 3.075860051827016761e+01 2.878200699514344763e+01 2.926077409576610222e+01 3.033101168794085467e+01 2.776420374525429935e+01 2.836073861789408213e+01 2.824832840706415382e+01 2.958404038022966986e+01 2.952689095291706423e+01 3.063129707235026800e+01 2.927969777223607295e+01 2.812924202701886500e+01 3.003572094019966343e+01 2.640239421930942498e+01 2.696048654856867088e+01 2.831759399860430904e+01 2.753312655167083634e+01 2.910166878952011160e+01 2.865829297246021312e+01 2.853913373572576617e+01 2.893873213864547722e+01 2.793542165919147990e+01 2.841334334363823544e+01 2.732825138092950823e+01 2.954412742487956933e+01 2.691953521472261457e+01 2.513284793130129202e+01 2.687138729010703742e+01 2.791117641122101745e+01 2.766348616549100825e+01 3.017426502636663344e+01 2.775629597183315411e+01 2.803092609686803627e+01 2.811937011513912665e+01 2.775940645368188697e+01 2.890584515605140226e+01 3.100350750901540664e+01 2.929867345283870961e+01 2.851318672126269149e+01 2.684092441001811480e+01 2.830066255956854349e+01 2.734538572825550773e+01 2.718343422486789152e+01 2.546469793624679667e+01 2.925998987375337990e+01 2.994169322529187482e+01 2.823848437393697708e+01 2.778915002135597234e+01 2.848547336821371445e+01 2.999285247186325520e+01 2.695101738546277659e+01 2.710809346650889751e+01 2.729778373896333221e+01 3.074232061176650177e+01 2.679304225677624274e+01 2.857648755576722266e+01 2.545295366759689060e+01 2.666475282879063613e+01 2.640440156818749173e+01 2.685734903663838224e+01 2.883959976348778653e+01 2.874327996100035065e+01 2.678021176573944473e+01 2.868021064866042735e+01 2.944215613709150858e+01 2.505893988443895282e+01 2.740522042582031048e+01 2.983974027194064860e+01 2.950755649967765848e+01 2.806073664156570402e+01 2.629109244325731254e+01 2.837283569086183377e+01 2.660328538029710543e+01 2.479882199885528848e+01 2.621328219077802046e+01 2.696068838992655614e+01 2.522632774925378740e+01 2.625741792522446616e+01 2.603975935025486876e+01 2.486417659804903479e+01 2.738641389289063710e+01 2.569007247382205605e+01 2.753539732349906188e+01 2.441292520211520412e+01 2.533051160491458376e+01 2.467282054455497686e+01 2.483601192063359875e+01 2.449779114224077148e+01 2.386797683270975412e+01 2.506452373962351032e+01 2.553638261228298845e+01 2.534935864677890649e+01 2.417174995057678899e+01 2.475881577521273869e+01 2.710464802314227484e+01 2.440468766502683096e+01 2.538982943058419295e+01 2.733278869301625491e+01 2.365619598011476299e+01 2.469909676240791896e+01 2.643128799059055467e+01 2.507885305991662150e+01 2.512683799395553308e+01 2.581789325729424789e+01 2.628049405723293930e+01 2.504943468861450384e+01 2.536707345141041614e+01 2.611095802446883596e+01 2.554285436699046485e+01 2.574400668059888275e+01 2.748073400068146199e+01 2.583089182230331105e+01 2.803505628281516593e+01 2.798155731437936922e+01 2.899094603528402203e+01 2.762209954387952138e+01 2.790575279335449466e+01 2.787685822342522712e+01 2.527532785377293223e+01 2.639964274808877676e+01 2.619270869385219669e+01 2.750519814543162767e+01 2.751427322079836912e+01 2.639136638872804497e+01 2.716065775675624749e+01 2.663452218484406586e+01 2.631113469528343884e+01 2.507327187160734994e+01 2.617152409342550712e+01 2.904058076883451278e+01 2.673286035085983414e+01 2.529029435158216188e+01 2.371980434683099759e+01 2.563965049113017969e+01 2.507484449740728394e+01 2.430715182329793933e+01 2.624673478523382997e+01 2.731780550026472554e+01 2.565753133370489536e+01 2.654512861039876626e+01 2.785697213673439165e+01 2.636592428834851631e+01 2.473277780352395183e+01 2.627803043970199326e+01 2.523237215330465588e+01 2.747116691343988037e+01 2.643163806512788128e+01 2.583957098815409736e+01 2.622342632444405908e+01 2.369191635409798380e+01 2.611964359883807774e+01 2.490488667841381343e+01 2.515846287236032808e+01 2.536194354404393181e+01 2.688531691724562478e+01 2.320721215168440565e+01 2.567777614268594988e+01 2.442131920658567878e+01 2.439421378217128833e+01 2.551868026102526343e+01 2.445130446362418652e+01 2.593318206614777210e+01 2.508703833214324419e+01 2.493802734689061751e+01 2.582880051606990435e+01 2.716178053326336794e+01 2.478521281194372605e+01 2.488571037489240467e+01 2.586253714096603673e+01 2.527846209654315501e+01 2.454361412997728920e+01 2.503613239485708064e+01 2.420486459624217090e+01 2.372895427863481288e+01 2.467130996991080849e+01 2.481081615333503976e+01 2.459261178039108131e+01 2.471563624603682641e+01 2.518910171569041978e+01 2.523763616033225077e+01 2.531835946251434066e+01 2.550460642000657785e+01 2.472925427667398424e+01 2.503808613323640486e+01 2.410514092331118263e+01 2.214740774683512115e+01 2.650328084644696958e+01 2.527029004586420413e+01 2.546578471330022708e+01 2.529515266941238494e+01 2.450931921275760672e+01 2.507590465969315474e+01 2.572685402848234304e+01 2.391396761005753291e+01 2.517083272699543883e+01 2.635755606910075244e+01 2.536258639104141110e+01 2.498196946638980620e+01 2.393422149722929149e+01 2.546812923713964594e+01 2.419076409053781163e+01 2.691009195102451557e+01 2.376497967119770749e+01 2.325330303775650975e+01 2.490108897084993345e+01 2.567462409696687686e+01 2.555608219689710481e+01 2.524671091127897071e+01 2.364865872920160683e+01 2.517648000399936947e+01 2.464841512621834951e+01 2.630590227408832860e+01 2.569860760883078754e+01 2.485188558507098833e+01 2.542181887282831099e+01 2.481186543207403616e+01 2.466337554868316673e+01 2.647546122064389706e+01 2.440279294944713584e+01 2.543830241967688011e+01 2.607388252037890553e+01 2.727700523481867023e+01 2.546756114539082105e+01 2.607201419137022924e+01 2.455581817780671372e+01 2.438468007987076192e+01 2.564415008428623821e+01 2.516304649591270248e+01 2.494663085924155155e+01 2.646333962481958935e+01 2.351058713524844634e+01 2.616807972472916788e+01 2.369436853061670689e+01 2.110318909512251295e+01 2.484640669122855527e+01 2.340723035655004480e+01 2.539804021678612500e+01 2.504762507887623713e+01 2.368022776494783344e+01 2.364110071289067960e+01 2.480395642633463993e+01 2.620361208084765892e+01 2.435925252043176314e+01 2.408003243157390472e+01 2.519689244336819911e+01 2.493409970846726509e+01 2.550920299725269302e+01 2.580468716994490563e+01 2.542732113807107908e+01 2.642137385862185184e+01 2.720302183306214872e+01 2.617742368838488431e+01 2.548414539908640819e+01 2.668557896417983599e+01 2.453871978148173838e+01 2.491344173757345715e+01 2.613140519154207553e+01 2.415501499122514062e+01 2.534830626111052965e+01 2.572660674981140616e+01 2.467693709238223221e+01 2.425012565398992592e+01 2.523139674072951166e+01 2.460599926070918286e+01 2.440082686304312531e+01 2.497919507635921121e+01 2.361209607745576733e+01 2.338223309325232790e+01 2.494664336710961905e+01 2.512865820299744257e+01 2.504369864603975060e+01 2.655957004835980584e+01 2.492895481227515830e+01 2.648706243232279434e+01 2.268603091641206859e+01 2.195885907598980680e+01 2.307257365716893105e+01 2.253059172255273168e+01 2.154034547890929474e+01 2.473022464718685498e+01 2.232243929751820488e+01 2.269774594242877797e+01 2.552047153278389047e+01 2.478507288593396751e+01 2.336225535574453716e+01 2.451825165078595603e+01 2.257723646851958677e+01 2.215307549112696961e+01 2.443337951509847272e+01 2.457523242629782700e+01 2.366347330634112822e+01 2.390543017728041875e+01 2.250304582356258365e+01 2.388847467245617295e+01 2.378433973120909073e+01 2.272647455056416987e+01 2.569447846139559744e+01 2.269593108812529536e+01 2.432193646019432975e+01 2.409186606019556720e+01 2.478669354068427211e+01 2.339309489178598156e+01 2.355520471235906754e+01 2.377805743038517861e+01 2.553601473169286962e+01 2.436590025302022511e+01 2.259271215376332975e+01 2.488949093461199169e+01 2.476237801128749183e+01 2.311414710543591156e+01 2.378868723354561610e+01 2.516843927084272536e+01 2.381921594017310539e+01 2.388553891923113781e+01 2.181600198335573637e+01 2.251805004078859440e+01 2.741335433816292522e+01 2.490806040494123152e+01 2.293949791301590579e+01 2.310729858541169079e+01 2.397790404634542227e+01 2.502311926495818994e+01 2.503820641545654269e+01 2.373378706449710407e+01 2.418753047256443978e+01 2.425393928911025299e+01 2.149915606358764464e+01 2.419266410718702076e+01 2.373059907583354544e+01 2.145736358304203151e+01 2.212321568710985886e+01 2.441242160334711997e+01 2.449733893211713465e+01 2.290350928873632697e+01 2.296185685628135786e+01 2.354170524344097615e+01 2.265093826820171330e+01 2.314887626018072808e+01 2.190512713352293162e+01 2.244165308249566237e+01 2.134747791582588050e+01 2.416062258042328992e+01 2.232676408250127054e+01 2.237627025012008630e+01 2.278904490636383073e+01 2.116503124041083339e+01 2.209147533355581317e+01 2.134048580715595378e+01 2.280277756149568802e+01 2.229134004157034354e+01 2.136485199400137702e+01 2.167578385701007804e+01 2.141740021985192755e+01 2.061612744237895001e+01 1.949205998558353059e+01 2.175388816235085088e+01 2.183453890343277948e+01 2.267128697775400425e+01 2.128130823719540032e+01 2.202119082029151187e+01 2.203339537475637755e+01 2.131184200792114680e+01 2.221917820012967226e+01 2.257173224928281741e+01 2.461024099263578080e+01 2.085337961903669068e+01 2.311493077093712500e+01 2.341747284658213246e+01 2.197555610027544049e+01 2.030502203044286347e+01 2.154279561176157642e+01 2.363839287071810702e+01 2.041114990522055805e+01 2.214488965668187603e+01 2.274498485812786086e+01 2.370278218926416258e+01 2.145518526477544796e+01 2.233152102224668667e+01 2.280725775108800235e+01 2.285698765863220316e+01 2.090087775807955595e+01 2.220093871102128347e+01 2.096102453055019410e+01 2.258156559363454008e+01 2.329206925993194233e+01 1.903801094960813955e+01 1.938003121428456055e+01 2.086317871977106364e+01 2.090699423154627468e+01 2.100294202542774613e+01 2.233361703223933858e+01 2.279158453605888113e+01 2.350890529120418293e+01 2.098786951524505184e+01 2.225533896402693301e+01 1.931747166848224495e+01 1.968001455965389113e+01 1.977114182236998730e+01 2.162017260206615887e+01 2.151139860194206221e+01 2.082568418101279661e+01 2.074261537531783972e+01 2.210451528448830061e+01 2.239778003034470188e+01 1.961212364479879966e+01 2.190395250505823199e+01 2.083471342378513569e+01 2.427400312090213674e+01 2.439036418416001695e+01 2.254395065951907995e+01 1.991367474734355270e+01 2.165418657891020260e+01 2.191302591101277031e+01 2.087289399630156694e+01 1.935903011706442456e+01 2.303609333295339212e+01 2.088769348490252042e+01 2.255999247348858461e+01 2.107587625324612901e+01 2.008043956773253669e+01 2.194889347404101443e+01 2.333665803604101896e+01 2.190629574922618872e+01 2.300243159768465517e+01 2.252806851026648971e+01 2.072837244580475868e+01 2.177007393696894155e+01 2.321658995474236420e+01 2.164199662970542803e+01 2.074736223971371274e+01 2.336240004795299541e+01 2.251937635973878571e+01 2.030467166560377734e+01 2.145939463102103062e+01 1.998171237759228092e+01 2.246870215154972072e+01 2.203264220547200480e+01 2.182454216508978107e+01 2.155133339484068600e+01 2.170669993108943530e+01 2.149618072476409836e+01 2.218841861363171120e+01 2.072037564632967843e+01 2.125035850668272985e+01 2.080465500588977434e+01 2.239357119053207157e+01 2.263495349996905759e+01 2.288845219299973621e+01 2.047451864139197397e+01 2.259276387599705771e+01 2.260198925124143443e+01 2.222479596422139991e+01 2.024098914044820674e+01 2.075927763249494618e+01 2.203219153078669024e+01 2.178521332664530874e+01 2.275587158327688186e+01 2.078287822410138475e+01 2.080806269504702044e+01 2.249247346034845663e+01 2.214573986428733932e+01 2.197403715743421415e+01 2.156545262885611791e+01 2.184645422913266444e+01 1.956158636715302634e+01 2.073056428640659377e+01 2.268913535258972303e+01 2.071847081523296197e+01 2.399540639484940030e+01 2.068784444785227805e+01 2.190002664712410407e+01 2.182661624514074461e+01 2.243131126788356511e+01 2.155112162239777618e+01 2.063609259553255271e+01 2.104087894699017980e+01 2.193309699353968867e+01 2.172428071742043088e+01 2.055703228385878489e+01 2.028212209535517019e+01 2.164417154887411243e+01 2.137108471346409644e+01 2.081086721602597578e+01 1.978540230392601629e+01 2.066189271604516264e+01 2.042140305278081414e+01 2.030229310837319900e+01 1.892297667571671482e+01 2.151597700351560860e+01 2.143845110503440665e+01 2.224136012163430820e+01 2.118955797255560469e+01 1.990646957273468232e+01 1.997113595015787268e+01 2.118018109786380165e+01 2.053446921729417696e+01 2.191910779925045460e+01 2.028091330771678003e+01 1.901712615150039554e+01 1.806350149360686430e+01 1.921117063420264870e+01 1.767580448791846948e+01 1.746003554089243792e+01 2.024879109627701723e+01 2.038674430376077851e+01 1.982183121123956937e+01 1.738812700148754331e+01 1.718744719425809109e+01 2.100743653635690222e+01 1.806073851932492502e+01 2.058996074231562901e+01 1.774746469825102579e+01 1.690091179818233869e+01 1.712271187362643943e+01 1.797375257461708031e+01 1.978563380757838175e+01 1.838367143158263062e+01 1.785971447246177135e+01 1.708140350193064094e+01 1.869556329995576505e+01 1.560699956396065780e+01 1.812248478933052809e+01 1.709662602042599744e+01 1.789689325189369384e+01 1.611832185940794560e+01 1.853466155891295841e+01 1.826271615858332353e+01 1.811355602258514352e+01 1.841555978980013464e+01 1.878314523013044735e+01 1.692375948726093426e+01 1.821656307784309092e+01 2.067134744332933138e+01 1.708976601103843862e+01 2.001914577594663314e+01 1.585429880611293996e+01 1.752268552693232451e+01 1.812544345686972846e+01 1.437896803695933379e+01 1.775188984846510465e+01 1.870944996999001475e+01 1.792456230221818103e+01 1.756733891085904276e+01 1.732212955548932953e+01 1.955221722897867309e+01 1.736116321328193024e+01 1.877363105051700387e+01 1.591163959344642187e+01 1.774345969734509509e+01 1.830719484378271744e+01 1.700611216739037346e+01 1.726624329827844662e+01 1.609000387814435484e+01 1.724960030840158609e+01 1.510519650493425203e+01 1.716869258596810965e+01 1.745233954021810518e+01 1.583263413349579096e+01 1.667049442638891676e+01 1.818549774426270815e+01 1.931831697622303068e+01 1.634803296085522462e+01 1.688668783854794597e+01 1.757456704750279997e+01 1.604316964258848088e+01 1.590210436785921644e+01 1.639988565885990468e+01 1.791998287548659619e+01 1.595885704598879151e+01 1.761257994388774506e+01 1.596055371598483141e+01 1.840934915018983631e+01 1.617715036934981754e+01 1.818176696172633555e+01 1.675900705136741919e+01 1.600577749624280699e+01 1.533591812793299169e+01 1.501234796686003925e+01 1.622354324352298960e+01 1.504696701977321283e+01 1.673244173148366798e+01 1.457779865999451019e+01 1.669377179681717038e+01 1.588937052038764008e+01 1.808143001226422442e+01 1.538845676885019920e+01 1.517264816541656458e+01 1.691260918379639122e+01 1.716329304549006807e+01 1.800745677740414408e+01 1.674090498209401900e+01 1.684374884307050024e+01 1.584996577665569539e+01 1.634013543182167894e+01 1.725861236118245401e+01 1.656924108942293117e+01 1.780851487412562051e+01 1.814328611178410355e+01 1.418149117427429395e+01 1.664484346767345357e+01 1.453840719783819146e+01 1.567256571104215901e+01 1.556900369205209955e+01 1.550643232787009929e+01 1.468349956618243191e+01 1.676502150634611965e+01 1.313040402969154741e+01 1.523972532050127349e+01 1.460925272403440367e+01 1.552593631429038368e+01 1.456914829160549729e+01 1.602184640463238807e+01 1.465723309724869772e+01 1.543460126773062235e+01 1.397908078918758612e+01 1.569476484692684970e+01 1.494229250425759936e+01 1.274749117652918962e+01 1.319657169202317348e+01 1.497410707261276563e+01 1.568938690864226970e+01 1.444449575228255789e+01 1.553505429705339935e+01 1.675708886598872738e+01 1.637385729897681230e+01 1.780390783797168197e+01 1.394369598266719201e+01 1.515797014530501663e+01 1.244494607278154596e+01 1.502803878961217698e+01 1.503664789430650650e+01 1.265043624799840494e+01 1.422218937445929754e+01 1.403837605698825008e+01 1.367988598064332706e+01 1.375732140853078889e+01 1.470815751737877974e+01 1.637930409822608624e+01 1.247363107280203565e+01 1.337999448691297744e+01 1.283158053808482713e+01 1.398109926558308658e+01 1.249066771421815503e+01 1.449895441407789676e+01 1.292987290376162335e+01 1.395437915273210727e+01 1.409705642494186506e+01 1.369760848066276004e+01 1.349736042836461358e+01 1.451830678115866213e+01 1.265213064138802324e+01 1.205314604714028448e+01 1.283474267950980519e+01 1.098446183314563918e+01 1.232871841279423464e+01 1.469798096476944771e+01 1.112351121860463010e+01 1.141695308605512160e+01 1.334311850108489139e+01 1.402511234921173511e+01 1.312837160996837582e+01 1.274049669671747509e+01 1.438264775406058149e+01 1.227985368616386630e+01 1.299573549926024540e+01 1.395983369139064756e+01 1.350577493699154097e+01 1.315602921443379714e+01 1.379676793872864593e+01 1.160701145102621901e+01 1.269944374261628361e+01 1.226272311840489593e+01 1.283482290309708596e+01 1.210176470441251873e+01 1.270926491913108158e+01 1.387523565003429660e+01 1.431754666573788981e+01 1.174821261907651859e+01 1.188742007919904253e+01 1.326601984971405557e+01 1.363281733733899159e+01 1.331695443451130423e+01 1.258025414781873152e+01 1.229559643395110058e+01 1.362729138825975461e+01 1.320638094106556082e+01 1.264198066587646530e+01 1.333059410032158532e+01 1.428280880318719248e+01 1.165893235781029524e+01 1.367121252012619692e+01 1.378366769466817310e+01 1.306333315934420014e+01 1.413377044786233760e+01 1.064426663614686852e+01 1.299292328295423360e+01 1.335063901546713794e+01 1.371639113165715429e+01 1.390335101598889445e+01 1.229890810403894008e+01 1.132040064477697783e+01 1.289923021444129780e+01 1.397726901130648436e+01 1.350558010036154144e+01 1.419028705992441530e+01 1.383218257550200114e+01 1.315224247997511142e+01 1.253568517387090608e+01 1.357653858319607920e+01 1.489722970708066541e+01 1.340546009467877120e+01 1.122515685783964834e+01 1.242912024048995256e+01 1.204470306760094545e+01 1.180642149193584700e+01 1.136467883259131106e+01 1.214323463655161994e+01 1.423591002167806252e+01 1.257046743962946067e+01 1.105524663545662989e+01 1.123703688761783681e+01 1.337590006602507131e+01 1.346022394354631047e+01 1.463962687751981484e+01 1.415362325703037882e+01 1.349549344470012180e+01 1.169226300291868448e+01 1.169093399387649512e+01 1.291186501313694990e+01 1.351300783802588867e+01 1.375723857558152652e+01 1.325744041818893137e+01 1.406785746678639093e+01 1.226983269820474476e+01 1.277716026263382432e+01 1.317902998383350166e+01 1.263167594144707451e+01 1.306050864146838286e+01 1.378028942285926917e+01 1.158534687169582256e+01 1.245347607130406331e+01 1.168251574575058527e+01 9.828896103159568298e+00 1.249204542787156846e+01 1.157729673444299934e+01 9.241282939891949155e+00 1.076455756921689044e+01 1.142021011976598288e+01 1.262267450019401416e+01 1.108052091094893044e+01 1.164271343576052509e+01 1.366052058913966682e+01 1.052153570661819693e+01 1.075203963539211216e+01 1.092641102892183724e+01 1.083261290534214716e+01 1.157161786150697047e+01 9.588317282431212618e+00 1.101952634278829990e+01 1.262312996969584766e+01 1.125537750047440433e+01 1.116542666694693153e+01 1.009652890611062048e+01 1.061853923425277024e+01 8.612561548966834124e+00 1.199466381296918449e+01 8.935460200384630625e+00 1.002674685829233781e+01 9.424305708146944127e+00 1.047671571136480217e+01 1.000083840256696277e+01 1.215252138219560329e+01 9.551687671401488444e+00 8.089374981303485868e+00 1.027084864351556881e+01 9.461595764139154596e+00 1.163857617258160460e+01 8.530686685446596584e+00 8.681085580546254121e+00 9.856217311191088015e+00 9.826816020022327791e+00 9.543156516511022147e+00 6.295777194923985576e+00 8.711454004277042529e+00 8.493514925863637544e+00 9.891306039650928028e+00 8.521198053848257459e+00 8.201808742601400581e+00 1.052739720909979049e+01 9.296472894689475908e+00 8.199776407706755421e+00 8.035675089951695327e+00 8.873030970306295728e+00 9.270183441649164635e+00 8.503774701171268546e+00 8.674945853251340822e+00 9.274385867514329362e+00 6.612222723737123609e+00 8.575852196368265012e+00 8.863452535074205940e+00 7.751146053600409758e+00 7.519780991915360424e+00 9.554982484483319993e+00 8.806314456626642695e+00 7.874152761004857837e+00 8.872801700473806008e+00 9.660435069708658062e+00 6.860557542054544378e+00 8.583949807905284501e+00 8.973928369959859097e+00 9.450226892385476418e+00 6.947223426832652926e+00 8.357827507177194803e+00 7.267192539679995456e+00 6.998846042298132453e+00 7.346293517567737297e+00 9.692316618111616933e+00 8.760080959128018208e+00 9.028995488414679471e+00 6.732132213918935015e+00 8.080640654213416596e+00 5.933991598197763118e+00 7.733379112835341296e+00 7.953677100106597564e+00 8.133056387780316143e+00 5.936126994236076371e+00 7.315309338621613477e+00 8.102023393706936361e+00 5.739850446313290000e+00 7.911928478276988308e+00 6.951877897555727159e+00 8.411992868665926437e+00 9.093272538686829165e+00 9.186907666046845833e+00 8.391928811418924994e+00 6.841854979698588579e+00 9.435217492918324567e+00 9.222400012037237360e+00 7.026960129043439807e+00 9.279401218745356061e+00 7.898369192238480885e+00 8.349264721902670772e+00 1.002537479322449698e+01 7.802139901834326707e+00 8.324830035328934841e+00 9.262003031497815897e+00 7.924329773313993464e+00 9.603132075442564641e+00 7.477828281824235646e+00 8.365209769362664360e+00 8.576734963155672631e+00 7.022765504297968420e+00 7.506293404507310640e+00 7.249553045096686077e+00 7.755233789887069129e+00 7.596242523238272426e+00 6.723758606347048250e+00 7.821584863616887873e+00 7.821369645867635612e+00 8.056685771850348843e+00 7.699515155763618779e+00 7.643324068651352832e+00 7.888652490674405549e+00 8.844085615819771817e+00 8.204827378118045189e+00 8.976849397850267920e+00 6.291689905585525544e+00 8.295810827107580110e+00 8.642037650951559513e+00 8.891617550263259062e+00 7.654947053831504533e+00 6.045216212194525873e+00 7.648040963548499604e+00 7.025166962127508796e+00 7.410590592010979805e+00 6.837191021460813367e+00 7.963851798754047806e+00 7.615158248845098399e+00 5.743729910237433955e+00 7.099216149052083757e+00 9.029138955389713672e+00 6.500139203057611503e+00 8.889179013515054351e+00 9.072023612917590185e+00 8.815787878514489861e+00 6.219314242197206966e+00 7.741345273115666892e+00 7.748984884417621899e+00 5.998410889593068340e+00 1.024510613018851402e+01 8.756179516875191027e+00 9.003422392347051328e+00 8.044301720093427477e+00 8.175538197252288697e+00 8.611353963665605349e+00 9.972470667013462631e+00 8.253851014825336563e+00 9.441654206698386176e+00 7.987208531749207197e+00 7.783268852411733718e+00 7.902797996187128859e+00 8.858340005604610212e+00 7.666793859004039646e+00 8.037490944329874765e+00 8.165912881748422336e+00 5.977813214343390413e+00 7.464788490297156187e+00 6.564914562396986675e+00 7.396636034316194319e+00 8.221727122475899208e+00 7.864984394129951539e+00 5.856744340638209145e+00 1.069083582223276885e+01 8.216454527158397525e+00 6.371834286452522811e+00 7.739491773835013078e+00 8.494867301155649031e+00 9.174254354286716762e+00 8.156641273830484096e+00 9.096007189827364670e+00 8.172931075366490106e+00 7.092163986881100612e+00 6.622762778924120575e+00 7.704882985520921324e+00 7.620778007669222198e+00 8.887551317621996461e+00 9.368381023476098690e+00 8.882723518893243408e+00 7.024081093080542182e+00 8.919360298673350229e+00 8.074056035326988123e+00 9.337495274736419049e+00 8.766860706578411211e+00 9.059688738590873314e+00 8.500622690616278732e+00 7.882463706342283771e+00 7.262062274734553569e+00 9.378491135638322262e+00 9.142809446762884207e+00 7.225586125915355318e+00 1.006143387048523685e+01 8.770281553654751150e+00 6.576446496168692590e+00 8.521131802647328612e+00 8.744660763021146366e+00 7.564878920068561996e+00 8.633272153809439686e+00 9.253866001783583428e+00 7.545089614472639816e+00 8.317642685907223665e+00 7.390915602657734063e+00 9.561324087631621893e+00 6.662988991079442869e+00 8.086476446978357657e+00 8.812609908767644384e+00 6.338068801592501522e+00 8.665498407249003776e+00 7.468727887967474111e+00 8.276618941052101164e+00 6.140124139151517113e+00 8.006843793482472549e+00 8.138097071992492104e+00 8.654441808263499070e+00 6.016204611708686478e+00 8.638695295070437652e+00 6.740239021657305152e+00 7.433491149786851437e+00 6.555630315116008688e+00 8.969840947633521466e+00 6.047095604437909167e+00 8.536750883136262402e+00 7.891235966792519818e+00 9.821674941537924752e+00 6.531586249312582915e+00 7.926964562106273426e+00 9.011608588255366925e+00 8.131147178660235397e+00 6.706628403429900409e+00 6.821686314695012854e+00 9.654006242280942729e+00 8.452654603938116296e+00 9.612646867142640161e+00 6.593747879507141363e+00 9.603809134836303940e+00 7.704820506368391442e+00 7.818072843451813192e+00 8.898884675547201084e+00 7.877461809209975740e+00 7.712546807737981958e+00 7.051234961322662365e+00 6.942848714872965843e+00 7.750922769186747274e+00 7.263988440039868877e+00 7.727028435635198811e+00 7.945002643888180671e+00 7.400315787164768899e+00 7.995168750346739905e+00 7.296986290923886287e+00 6.516189265415257559e+00 7.966948261367495121e+00 6.241328298883043857e+00 8.452154708292489715e+00 8.129867026420248166e+00 7.534564990768815917e+00 7.724074309429846963e+00 9.036317072035101816e+00 8.555492524614287220e+00 8.854677265870153136e+00 6.420858361082001586e+00 6.869722946296029420e+00 6.739063175335918920e+00 7.922063444925410813e+00 6.292321285034921274e+00 5.732760875387224786e+00 7.285927847386735934e+00 7.377223344981691966e+00 8.469254673847638415e+00 6.685011676495552280e+00 6.818141384946985184e+00 7.441133931269031443e+00 7.145375425248905898e+00 7.529084820879909046e+00 6.788317441644203143e+00 5.155871620714003178e+00 6.835405340259210760e+00 4.956073902256647123e+00 7.091441325059921752e+00 8.728867801790098468e+00 5.847893695588742169e+00 5.449319180249416306e+00 6.430777993193003361e+00 6.623950079255028101e+00 6.165555462893365757e+00 7.195990296710347067e+00 6.362649581955168721e+00 5.025414760486867749e+00 4.828890133595650447e+00 8.130901693413322917e+00 6.073317790702439822e+00 6.822541002486179451e+00 6.282134555217160354e+00 6.588590165874212090e+00 6.644176338904608237e+00 6.403769079370877471e+00 5.210019199279131819e+00 6.990007378131283033e+00 5.975438523595567375e+00 8.130745734484975173e+00 6.712905730415062777e+00 6.919355531298027273e+00 7.716581836230357538e+00 6.578813447191484087e+00 6.571494569962901267e+00 7.034304257936057070e+00 5.798263580769680736e+00 7.950520238715111709e+00 7.450633517011332252e+00 6.897012168922005415e+00 7.176437343838013128e+00 6.956129411892873371e+00 6.920901423740104974e+00 6.175371965003938257e+00 9.080387266062381002e+00 4.723906068692510729e+00 5.519079981127780421e+00 7.958721165275442821e+00 7.031403425887789105e+00 6.164291518149177307e+00 6.023954631799477433e+00 7.788600845648341320e+00 5.544135780853229889e+00 6.512715163325479395e+00 7.971448347960692793e+00 7.513416952621558842e+00 7.090743070197347286e+00 8.122266817763351909e+00 6.985819518845095999e+00 5.439865094469739759e+00 8.179031844086516401e+00 6.460141603321043036e+00 6.021980445902347157e+00 7.623346032115333237e+00 7.576878882455221564e+00 7.314483103940203179e+00 7.507632011483075907e+00 7.925208118875098684e+00 7.383236891829018766e+00 7.480314647814685358e+00 7.318921464574769331e+00 6.592235359199325906e+00 8.149390867563592877e+00 8.196015738310650889e+00 9.326915891754318011e+00 8.641274626576239015e+00 8.684740265937547221e+00 6.811950766797119527e+00 7.405990882055759172e+00 7.836148833719292384e+00 7.115020399672659757e+00 7.285941389818852088e+00 6.994979978836094681e+00 7.086188179098492412e+00 4.362903338766600747e+00 5.626894420131671737e+00 6.770988208433237787e+00 6.809293144664768427e+00 5.423370370006012742e+00 6.713888661258913260e+00 7.224116381938342712e+00 6.985108111466986180e+00 6.395742907176801495e+00 6.936392733451971715e+00 6.878171782376202970e+00 7.356954282679885715e+00 8.252835854785576686e+00 5.721727871097850304e+00 7.048496908789934068e+00 6.925730366979089503e+00 7.270634415381041826e+00 7.482566130644500824e+00 5.918595581874295242e+00 7.667745354942527847e+00 6.693731519381879380e+00 7.069718077534027145e+00 7.406185592436388632e+00 6.128343377472762477e+00 8.343484654938992051e+00 5.755307309663545645e+00 5.864816283363235350e+00 7.896279675623401495e+00 6.233823689362051113e+00 5.519182253385896075e+00 7.491772908294451305e+00 6.745583524662319697e+00 1.034797036139337933e+01 5.424262384800403680e+00 6.528264875677071366e+00 8.529307020028905839e+00 7.026781549337949961e+00 8.171013942648103878e+00 7.631399502261395185e+00 8.166025743226782652e+00 6.914202567628300322e+00 8.364139633901709558e+00 7.077426374844925760e+00 8.722004116569925358e+00 8.144218560819155073e+00 7.299057980779689814e+00 6.538259708034850348e+00 8.501214243597136289e+00 7.686747388409708392e+00 9.399881633407245474e+00 6.898982706353056216e+00 6.929508208771164135e+00 8.798877245085668264e+00 4.601275110898918719e+00 6.086944287152244115e+00 7.590946571422646727e+00 6.666931045870631678e+00 7.684057194450163664e+00 6.321317365104727415e+00 5.713045738872169821e+00 5.230804200184633324e+00 6.949959681056519400e+00 7.551426720246697144e+00 5.659593950144451213e+00 7.112678839170815337e+00 6.559949496624116527e+00 8.601214092383836274e+00 7.007761295866568041e+00 5.864721087031766089e+00 6.111204687644601563e+00 6.476164476771421263e+00 4.463555231521472599e+00 7.781521770934368476e+00 7.459930679063748293e+00 6.517683987635587428e+00 6.505058005666066734e+00 4.857618536953954624e+00 7.368254719817382004e+00 8.929209171738641260e+00 7.678042152322497316e+00 6.171120545883440833e+00 6.559909475175070170e+00 6.991068792771981677e+00 6.222041773944763321e+00 7.754210178135455322e+00 6.721875546289027170e+00 7.852410022684001234e+00 7.472225954480053112e+00 6.658553137037418246e+00 8.543297189436263039e+00 7.207430787567085773e+00 7.828248703453028590e+00 6.964897896522036724e+00 7.173641388155115983e+00 5.425686091761749097e+00 6.298041089505722390e+00 6.454475221897038040e+00 9.302465924159806221e+00 6.368712128563817743e+00 6.903929298511579660e+00 7.733878995490017338e+00 6.444966655352870610e+00 6.734325174872126674e+00 5.988509675453227210e+00 7.054576511964971708e+00 6.098382153206605594e+00 6.589565443602833916e+00 7.315646811312862319e+00 7.493559946759821067e+00 6.903979818427488979e+00 6.758626453022309910e+00 7.981851499674792905e+00 6.944679643860550478e+00 7.996308119964274042e+00 6.769291002339364205e+00 7.048025308558537816e+00 8.390369093170983561e+00 8.063536579827090378e+00 7.047347741753175576e+00 8.986406288620566229e+00 7.245734607134783900e+00 8.118556460504990469e+00 6.684473382366329375e+00 6.160089580075869264e+00 7.342557829446259454e+00 5.499076096330323793e+00 6.032247664958171995e+00 5.577966991591620349e+00 5.867565887753435128e+00 7.264990959079700161e+00 5.755036826425508067e+00 5.528690488746919485e+00 8.859452200088330898e+00 6.294399443799548521e+00 6.314929760009571957e+00 4.774042017304782171e+00 4.508743263928326250e+00 4.174993401848453800e+00 5.712326702356040897e+00 7.752000274529843971e+00 6.776446984790754691e+00 5.506339968671189133e+00 6.168050678749861682e+00 6.726114040330991806e+00 4.894106163499924556e+00 5.418056484218642055e+00 6.853995902379605987e+00 6.034684475872369447e+00 6.781313687569960891e+00 5.260190922901690769e+00 6.302137208188231199e+00 6.297783323046892257e+00 5.459331978114523309e+00 7.625716902892063942e+00 6.825692929739129333e+00 5.511012255674581972e+00 7.026503187578773790e+00 4.642978841403014201e+00 6.978280320919731494e+00 6.386206092566682813e+00 6.545776926230219672e+00 6.615805546247093716e+00 5.786875968694836558e+00 6.572653145867103142e+00 6.636844203380189988e+00 7.269249118561801559e+00 7.071564174216745435e+00 4.905291235716592979e+00 5.988509477866671205e+00 8.597032923660218984e+00 4.957321687309320879e+00 2.976761116521487338e+00 6.008943501152057998e+00 6.385361481368736492e+00 6.619656545472367704e+00 4.033835970136483873e+00 6.743878463858118621e+00 7.179892489269274591e+00 2.769395681543261656e+00 6.414717408664241560e+00 5.794400903614699949e+00 4.520989438638419955e+00 7.242892718589285295e+00 5.326373786407928357e+00 6.781975571717520523e+00 5.373690738360348718e+00 5.562053921638689502e+00 5.225818446971755016e+00 5.434502656093830986e+00 6.393299031245769370e+00 6.429622093887445544e+00 5.894514951171001549e+00 6.967476979114898050e+00 5.498642389796143171e+00 6.358391241003602978e+00 4.873449932393203454e+00 4.410028254284771521e+00 6.886813323302006573e+00 4.890464206009403902e+00 5.383211967938906106e+00 7.580924507355534026e+00 7.153836256409014105e+00 5.908478570541594088e+00 6.566986240485944037e+00 5.468274739116568917e+00 4.747628536331485627e+00 4.025676398821390833e+00 5.843752373550207935e+00 3.991202888117405312e+00 4.084343599583178275e+00 2.299681212004858644e+00 4.968655569823663853e+00 3.650142675736455011e+00 4.302142963115497487e+00 2.861144981688415356e+00 3.848428768443882042e+00 3.740680904050289080e+00 3.687320805381079758e+00 3.666406047091382625e+00 4.175412126818286218e+00 4.342117405668818542e+00 3.090648169595212380e+00 4.324971721039099215e+00 4.164588025687210759e+00 5.609215383848340508e+00 3.698587685304543182e+00 4.029963996465426135e+00 6.212024115486032727e+00 2.819616263805389877e+00 3.721419541370428075e+00 3.888133918501079922e+00 4.140597084133564643e+00 4.729644063946683019e+00 4.259828859371788568e+00 2.800420278839268473e+00 5.254208644993935806e+00 4.367818028019780030e+00 5.071269781309061919e+00 6.397113428885293551e+00 3.783188581757676694e+00 4.582724905986055752e+00 5.372781753882804878e+00 6.567603837479992990e+00 4.672467406643150412e+00 4.302149981964917380e+00 5.270769208290055019e+00 4.599439592054643811e+00 5.615552379456600463e+00 4.380403918669601993e+00 4.984703318206810785e+00 5.570256482819228694e+00 4.666627434635348237e+00 5.122468201511359176e+00 6.655519826655439175e+00 3.844983284937059764e+00 5.342860309008075070e+00 6.028396800860496008e+00 3.604722572160291350e+00 4.963034479519696340e+00 6.570365826306827195e+00 4.940862412425225614e+00 5.230391772134656669e+00 4.113546227482747675e+00 4.807399232233113828e+00 5.163355539988288001e+00 3.765648434167709890e+00 4.854040942706721040e+00 6.257505074545151480e+00 4.941458772750087824e+00 5.496939121479774926e+00 4.257569906292233419e+00 3.642501643986322701e+00 4.122921060683172989e+00 4.349883367869034068e+00 4.364559448693730914e+00 4.454723634816795119e+00 3.906638224728692155e+00 4.453760520156190061e+00 6.679647801171063826e+00 5.732225014126691498e+00 7.564135851743391648e+00 6.139057381584223094e+00 4.254420706208243530e+00 7.046845289092540376e+00 4.711387294855718721e+00 6.616877105227268352e+00 3.100452273534323844e+00 4.080592979228893746e+00 4.692444927226361528e+00 4.192613662523410945e+00 6.765272929568696192e+00 5.947468873845259019e+00 6.861713040560799115e+00 5.276725553471481867e+00 5.657243373566306133e+00 5.268974902215688871e+00 5.568843376970028736e+00 5.110461308931471436e+00 5.446930540923022868e+00 4.309313401868273274e+00 4.083860993588644739e+00 4.714169830239463010e+00 4.186665735796312404e+00 4.033991983223031319e+00 4.613617219044543916e+00 3.686566094359257750e+00 4.594949634827886875e+00 5.075442425998593521e+00 4.937057697739931861e+00 3.455261416216641734e+00 2.689156352803441674e+00 4.689495884102382384e+00 2.873150903468135731e+00 5.706432396495113579e+00 5.394430599163627882e+00 5.123455149457887714e+00 3.753010041268310282e+00 2.993836554881075251e+00 2.983684382816559122e+00 4.734288581493331094e+00 2.853092730301370228e+00 5.037743866983680263e+00 3.590033615557722158e+00 4.646436970299607339e+00 4.687521215697683985e+00 4.111910418548007762e+00 4.171099997780039814e+00 4.741297072263360057e+00 4.699082110682101465e+00 4.543802961950381025e+00 3.428005024064620265e+00 5.060842878925253530e+00 3.035303233481713825e+00 3.698045002184002783e+00 4.808035061814497801e+00 3.764964938623649005e+00 5.931866906577228704e+00 4.122938914964236368e+00 5.323133118223292826e+00 3.357182567729467326e+00 3.424438223781686830e+00 4.142932490706536797e+00 5.062925989224404510e+00 3.934591933363194016e+00 4.238178921811093680e+00 5.038040741215972673e+00 3.273297164974603213e+00 2.886865220551301014e+00 4.488578879148316325e+00 4.293575532031074005e+00 7.089070305281760298e+00 3.991635006952634956e+00 3.327855065915217736e+00 4.473348583697451808e+00 4.026993929678563511e+00 6.056995523041642571e+00 4.110816880475762325e+00 2.684395872018884077e+00 4.668266230556086249e+00 3.835212061086815005e+00 4.713822552042521430e+00 3.450519747277527305e+00 3.619807587611440169e+00 2.582487069378516242e+00 5.260657180983306702e+00 3.644958032144824056e+00 5.227200559299781446e+00 3.522138760103991295e+00 2.668506144979618355e+00 4.172833658362677056e+00 2.002976431240968136e+00 5.035810364307340414e+00 4.744208633534247710e+00 4.422779204413973986e+00 2.265145012135277636e+00 4.173844916346049594e+00 3.297847031544071328e+00 5.953114034572073443e+00 5.477646391619651389e+00 3.220282773861586900e+00 5.259003538099761066e+00 4.977625458725869478e+00 5.128809752244495535e+00 4.548630757440138339e+00 1.806206129672030647e+00 4.324450423894858453e+00 4.191665424087482883e+00 2.694965277131074366e+00 3.255058615891621709e+00 3.128787564725393988e+00 4.979297289179458019e+00 4.241586654477793594e+00 3.733206906065411168e+00 2.812792324734271876e+00 4.983412006919672343e+00 1.577584890182630595e+00 3.106509497958663601e+00 5.193474589124738472e+00 3.617488684430241630e+00 2.610806031546908823e+00 5.150195052200599477e+00 5.754956414190155023e+00 2.834370557846623395e+00 4.286784832437986026e+00 4.949079134647941913e+00 4.639074011726554758e+00 5.106818484094610255e+00 4.322171017033682894e+00 2.837988108322938352e+00 2.942374331751305139e+00 2.469812686703173554e+00 2.734451314426746382e+00 3.742100641411258977e+00 3.659913261506630988e+00 5.724790536297087229e+00 1.595393503189314055e+00 1.854876800320263364e+00 4.323494600651793363e+00 3.090212411829200256e+00 3.373214824069991291e+00 3.689143991880178053e+00 3.137525615489013653e+00 5.994617706266641477e+00 3.197497930336688388e+00 4.418548321326985828e+00 3.269277193280752059e+00 4.944383060757052029e+00 5.510963100719039609e+00 2.655162304726046862e+00 3.835505037040786824e+00 1.748366250597324090e+00 3.564782565990460395e+00 4.336515265770370497e+00 3.514430661845027171e+00 3.712624633497742632e+00 3.469346713512395208e+00 4.828021222359189402e+00 3.140388449108399538e+00 4.620890584931027334e+00 2.723787945613102668e+00 3.034684986823562802e+00 4.580335839192275493e+00 2.877476129727126519e+00 5.435991625698004981e+00 5.113330925682617156e+00 3.485583029791329945e+00 4.152031046718155594e+00 4.688086372199314233e+00 5.279539841750929163e+00 3.362503242815539473e+00 5.500236045465179302e+00 3.067703535434654682e+00 4.517165251930419956e+00 4.344917509885193319e+00 4.506049783714905388e+00 3.476045019245183276e+00 3.672131648031614848e+00 3.926507930249739431e+00 2.891029409675939021e+00 4.736198642469409137e+00 5.414347876162682205e+00 4.311621654848016405e+00 3.577992568669026152e+00 4.063108911044292171e+00 2.475028714306352295e+00 4.091514599226302451e+00 3.865833444995674828e+00 3.379021218821825823e+00 3.917294062709747671e+00 5.164570937168246445e+00 2.505511509562617256e+00 3.466988133456927912e+00 6.264371815381561959e+00 3.129989898049307051e+00 5.256089974502232920e+00 5.413301887038143967e+00 4.245480965107550908e+00 3.398695752168860107e+00 3.607259926427521801e+00 2.537027793093427519e+00 4.222325176497415455e+00 2.838654372548775839e+00 2.956423331517932684e+00 3.966642828288226230e+00 3.006678151278964428e+00 3.756127846509077273e+00 3.048397631402593344e+00 4.760532435187649014e+00 1.860844074146251526e+00 3.081208021004360642e+00 2.219570303249170706e+00 2.564642907891870660e+00 2.110059381883439222e+00 4.351927921266020682e+00 4.547910421586791152e+00 2.918679485808024943e+00 1.148377827806493334e+00 2.359371893899409933e+00 4.018407651127196001e-01 2.078805144454478615e+00 4.087196598152289528e-01 2.300164630492653295e+00 2.323882634538836367e+00 2.882370754988173189e+00 2.440824541999436548e+00 3.261322409094046026e+00 1.945470908307899149e+00 4.040170517812738282e+00 2.602212364484528084e+00 2.852009527646708786e+00 2.795742824625222944e+00 1.408048629499851101e+00 3.319242453078413924e+00 2.541029857327187003e+00 1.335846866428119117e+00 3.788818755988232034e+00 2.105201402396812416e+00 3.416228046347391079e+00 2.726202249414619416e+00 2.778843859419970475e+00 2.576162409262432895e+00 4.054304376321463010e+00 1.380909188883435057e+00 4.194232400626394686e+00 3.179820139422255831e+00 2.349469576563299800e+00 2.757868191669828661e+00 5.591399062344171611e+00 1.525041372271527917e+00 2.179013788483585845e+00 3.298993589847232677e+00 4.358033163685174571e+00 3.614825622815232897e+00 5.470467271351258987e+00 1.921390345054848847e+00 3.602198579818344903e+00 1.244739970202451973e+00 4.759565280017344691e+00 3.512850496420529378e+00 3.306361109525108422e+00 4.818744277592251102e+00 1.759666127095180999e+00 4.479269191439158249e+00 1.873736956087292294e+00 3.385382069229209812e+00 4.851917512442818214e+00 4.648858342514210484e+00 3.754203241367105370e+00 1.727045081165536677e+00 2.209713177642482318e+00 2.767136677587796800e+00 3.372878859217876002e+00 2.718971568528056437e+00 2.207324288388687883e+00 2.941409552604265620e+00 2.834270668003550764e+00 3.536052173033451762e+00 2.626642953493939725e+00 4.784250109672503193e+00 3.567046217824595189e+00 3.341150459625751967e+00 3.077919838559555199e+00 1.917019075787564475e+00 3.378809341331099780e+00 3.422672940234754879e+00 3.679504034045556260e+00 3.026185383796117900e+00 3.393893429928583672e+00 1.988217786730538172e+00 1.991564856988302212e+00 3.246659757035974536e+00 2.060281708123527178e+00 3.824679607485740540e+00 1.742873165261676682e+00 3.697295499729938317e+00 2.297586271609621811e+00 2.404613631945115682e+00 3.604023889398685565e+00 4.177077956336634479e+00 3.776650361641118003e+00 3.522725686003735923e+00 2.942427375290583846e+00 4.408322746044237128e+00 3.662452298679284457e+00 3.325121094177290626e+00 2.579108357567869714e+00 3.865984063360734080e+00 4.264050032895760900e+00 4.015701395501694471e+00 9.424315731716801370e-01 2.399444232503446628e+00 4.189847940476624011e+00 1.045082586465877705e+00 3.320076392573379831e+00 4.755497092664253245e+00 4.356052723080189537e+00 1.811850993013908173e+00 3.429580144338251646e+00 3.069234880996693615e+00 2.664550437606683975e+00 1.629417728478248506e+00 3.438477878894418804e+00 4.733500594545152929e+00 3.405524724011534055e+00 2.912203837661127448e+00 3.035429144329995665e+00 2.966870756534576437e+00 2.134145114633748008e+00 2.932903417414692182e+00 4.756360140388403934e+00 3.328682207414778826e+00 3.425903374061783246e+00 4.375264793090813065e+00 2.074814140833013631e+00 4.465161001238823424e+00 3.812064324279351712e+00 1.908700627259273253e+00 3.244426893152015712e+00 6.774126479889130970e-01 2.281954670963694642e+00 4.390726768647585487e+00 1.246069325300941610e+00 1.484331014166777818e+00 2.227177891994039705e+00 3.593961880683993471e+00 3.713696546361292761e+00 1.216206279523309064e+00 1.748309715321999747e+00 2.614263326472280102e+00 3.868751684321874773e+00 3.503589080249402077e+00 2.078327315332375136e+00 2.411675539682926583e+00 1.551778970070013974e+00 2.651829766635761310e+00 3.372633781720270729e+00 1.817292451011389920e+00 4.667539599335148282e+00 3.574796780826758891e+00 2.420839251139363046e+00 2.389333521633943747e+00 3.854446619068959468e+00 5.159765092218992599e+00 2.250535911097693464e+00 2.268195081217899478e+00 2.424730025063554617e+00 2.923127827468831708e+00 4.094288815885405164e+00 5.292262199334258455e+00 5.543393748079385119e+00 2.255149676561538641e+00 2.816458841599872809e+00 -8.429683758017415818e-02 3.766572903636177472e+00 3.188866635793208726e+00 4.375283901388765884e+00 3.816385651901591736e+00 2.286575983919051591e+00 4.673271393243712879e+00 3.032455967611893843e+00 4.243888002734498066e+00 3.404399854415742777e+00 3.356997064274351406e+00 1.495161774177082403e+00 3.706578033720171472e+00 2.912528464264704464e+00 2.155337349133478853e+00 2.127243188970912691e+00 3.010094738010852922e+00 1.490574907928208681e+00 3.057482978943684149e+00 -7.699222071136044843e-01 4.249200668164908379e+00 2.257240696351563880e+00 3.889262563374052295e+00 3.295563817732358736e+00 3.150601238535409632e+00 2.736480163539305011e+00 2.588604890118401780e+00 1.893384592867339178e+00 3.431742934107085752e+00 3.827792729359887902e-01 3.155263156404068070e+00 4.701877959394967554e+00 3.051963435416481296e+00 4.023590263990167060e+00 2.932311471794502467e+00 4.264380533695855569e+00 1.944845128701056636e+00 3.624737744191906419e+00 5.610127335238286328e-01 3.989283703815953874e+00 2.878746806383812640e+00 4.619993030800412015e+00 2.933553938011457252e+00 3.303733236928335870e+00 1.723437775661720961e+00 4.217679306155392993e+00 2.763195231799964624e+00 2.676598343915411515e+00 3.127401735139772487e+00 4.859295799522371340e+00 3.052937367727199813e+00 3.029545094192806154e+00 3.622339319672136071e+00 2.112488538476492650e+00 4.056848006820439778e+00 2.115269477565985046e+00 4.039747210455245430e+00 3.349894945525898837e+00 1.813268673540441078e+00 4.556963677464355378e+00 2.246301813205073383e+00 2.431617131678756927e+00 3.579506941021281197e+00 3.052408853590623306e+00 2.502543571463278216e+00 6.035129642304973840e-01 3.291214428223855570e+00 3.232888689978188790e+00 2.670487725329060424e+00 2.415443042303069276e+00 3.520975769791239607e+00 4.361293063991214858e+00 3.212082557529217564e+00 2.406678990764329118e+00 3.129672438741211593e+00 3.552463571263967612e+00 3.594243113805299927e+00 3.488201503775271828e+00 2.691030706970701125e+00 2.208401638991530191e+00 3.337931334794189464e+00 3.469108191648329065e+00 2.844270346749827372e+00 3.052807001716136615e+00 1.869501711611065264e+00 3.102437718896313701e+00 3.176780232271401605e+00 3.516771364276279233e+00 4.736826376656277482e+00 2.766505021329018099e+00 3.051945168539448083e+00 1.465772526868841963e+00 1.698623753385275714e+00 3.187043370255002284e+00 2.180570861316498910e+00 1.298158701736392917e+00 3.837578678259536247e+00 2.578626316652393502e+00 3.246718126900330237e+00 4.294554491779879690e+00 4.170078347336620084e+00 3.684648299597938603e+00 2.798578649350359271e+00 3.221880009021448554e+00 4.233522124706533774e+00 4.377710309832922420e+00 4.393064491682260098e+00 3.654291408533504537e+00 3.032889439877870963e+00 2.681641282516050495e+00 2.657526638843445976e+00 1.803052396585338668e+00 1.827061388340979642e+00 2.740053309644629120e+00 2.752515849959180194e+00 1.727515726621264847e+00 3.592416037313062027e+00 4.823581602700805604e+00 2.669480781809210335e+00 3.347590948749200823e+00 3.380455335892770474e+00 3.728546167603715933e+00 3.453218790617826883e+00 2.243155590757945017e+00 2.906631404026970511e+00 1.816986323512169044e+00 2.600039949065183986e+00 1.715785151632024386e+00 2.932049594637613499e+00 2.027785896037653135e+00 3.414829785329110745e+00 2.498399652898219969e+00 1.178426847779685316e+00 1.680209419402263649e+00 3.282545786317727643e+00 1.867638930115991913e+00 3.624608157646623141e+00 5.033188223004057882e+00 3.239879533430383152e+00 3.806586889929703510e+00 3.804177224926272416e+00 2.341458826957850903e+00 2.383481873127132555e+00 3.057407221097461658e+00 3.470899565726154101e+00 2.902977441866558372e+00 1.704821348815428905e+00 1.133391142529159845e+00 1.438405375817910503e+00 5.091711118990482898e-01 1.803942175613302723e+00 8.954353536914561040e-01 1.013993948073109053e+00 2.213579156102640333e+00 2.480884471495054200e+00 1.356836368283216077e+00 2.065451865066184833e+00 1.522516024891026332e+00 8.342771791238842161e-01 3.581358734186257387e+00 -7.881211592511301323e-01 2.516934468536863534e+00 1.209604500645470981e+00 1.194218063577321631e+00 1.062587731121968471e+00 2.047588660462488885e+00 6.613340511623294615e-01 2.315041124233130354e+00 1.590623667815837416e+00 1.508871003739643335e+00 3.757429293223876199e-01 1.674257210257704243e+00 2.802984019582729136e+00 1.913265631653852383e-01 1.561709372255972283e+00 1.578204540118390842e+00 1.723543440286159134e+00 -1.118228587924951500e-01 5.023629665311737380e-01 1.661313906947482266e+00 1.190085698672348702e+00 3.585724148498620867e+00 9.957120146247210313e-01 1.411542835035336285e+00 1.673730403129968236e+00 9.838728195842736390e-01 4.112523279179545632e+00 2.667353713127508907e+00 1.714262208298325874e+00 7.379244036288511444e-01 1.091510425665827233e+00 8.978745419560203445e-01 1.843423344243305229e+00 2.387165367046806264e+00 5.606736735282666917e-01 2.007784290496353652e+00 2.036822412619994083e+00 1.088567837321346543e+00 3.767123391358676354e+00 3.522087611645769556e+00 2.075618737211390563e+00 1.235682578071656490e+00 3.924985318892287633e+00 2.723957881479018184e+00 6.080371793485106480e-01 3.088295189795142281e+00 2.024522665009281130e+00 3.962502349100121890e+00 6.664314892677358770e-01 1.764312432578192480e+00 1.939204986076891846e+00 2.209831793570112168e+00 1.921054900516161901e+00 1.451733558057429541e+00 2.630914206916417530e+00 7.931489628221362054e-01 2.511822206879034680e-01 1.838903547191949039e+00 6.179863234443310205e-01 8.208377086378906284e-01 3.266143967632956002e+00 4.000338670947848563e+00 1.790998795381532949e+00 -1.504686667036726072e-02 1.791362383148445536e+00 2.126189267268800975e+00 2.158200417601813026e+00 1.902860913945416454e+00 8.843206923603235126e-01 2.803753118741786565e+00 9.656237127061250147e-01 2.445972734740841315e+00 2.239204472481102659e+00 2.270357302215333384e+00 2.093168248556966482e+00 4.447527802584525070e+00 -9.067507677900243923e-01 1.867898652949190552e+00 1.030874985527721943e+00 3.440820533420456684e+00 2.725130745014282763e+00 4.083479717521919738e+00 6.601061697916501547e-01 2.747896574282325588e+00 2.087566243532994914e+00 4.628960100542063749e+00 2.777554172914350694e+00 1.793293099991449813e+00 3.813743029849961719e+00 1.496585966274153634e+00 1.872090894930501737e+00 1.480424678687340512e+00 6.702022538578217281e-01 1.620275733860718326e+00 6.716269915005492752e-01 1.493769253194938917e+00 2.523891175703352197e+00 1.966935305944466528e+00 3.142199500022178071e+00 2.131991854656761110e+00 3.955462168319876959e+00 2.716841939689350838e+00 3.741170660494357314e+00 2.758190257767580089e+00 1.043618259092830236e+00 1.821921239772036794e+00 1.500551638006759614e+00 1.921353554981065193e+00 1.809231142131632941e+00 1.404708343484315947e+00 1.669278850905745015e+00 1.126935540412692838e+00 3.391912990153761687e+00 3.049184356545359798e+00 2.842958907350750852e+00 1.549998193327114748e+00 1.624362289426379835e+00 1.423183680253541084e-02 2.627142798267250168e+00 3.177603848551527665e+00 2.343557343662488801e+00 3.166184134928337723e+00 2.593463803421207636e+00 2.378827388014809419e+00 4.767048610567424127e+00 1.984590550781802909e+00 2.963380853412656002e+00 3.106601910419223955e+00 2.090453220631263598e+00 2.655267429768873200e+00 3.997415740368175818e+00 1.839539487982231325e+00 2.086248805750664292e+00 1.877116711609716049e+00 1.378979487310836083e+00 2.158426356361501153e+00 2.336996840598613012e+00 3.375829842232667133e+00 4.111722965307367694e+00 2.799170327382886736e+00 2.337110153065645068e+00 2.110067176415603818e+00 4.252956784745725471e+00 1.577506170253084372e+00 4.311337255740366636e+00 4.057132552021650795e+00 2.551282803404645971e+00 1.680962800265273671e+00 1.137109840503368829e+00 3.377040013136620722e+00 1.192818391313913207e+00 9.450519363014729946e-01 2.287408876543752356e+00 1.003310408968092649e+00 2.313936714172342590e+00 1.771775846963315582e+00 2.527999075369288917e+00 3.298482508658828305e+00 2.130629460058854008e+00 1.440325940368430757e+00 1.528337631590774404e+00 2.004785013115782277e+00 2.291856804066318531e+00 8.276352871365715291e-01 1.804867171483222066e+00 1.600502921480398077e+00 2.703144587043309954e+00 2.112018792400252032e+00 8.741596844676046141e-01 2.371169731351713494e+00 2.021346822420837963e+00 2.565473417853502802e+00 9.971268721971404680e-01 -1.670408494472074568e-01 2.153678022719960783e+00 2.364879555126520927e+00 2.676037548497092633e+00 1.792547416076748279e+00 2.245296374408316087e+00 2.072644381660246005e+00 7.111389568816206541e-01 2.096271823326421035e+00 2.962370045112510120e+00 1.500136981707614892e+00 1.544994206221756539e+00 6.461910402373922668e-01 2.001511205737935839e+00 9.320384689254671562e-01 8.770089702346439697e-01 3.303046273082771211e+00 1.461059570444730005e+00 3.164923826970559517e+00 1.450570807428327447e+00 3.579578988684188889e-01 3.533245306960042242e+00 2.627553289888041821e+00 2.161665088788708555e+00 1.508495011262013241e+00 2.476910251266141394e+00 2.387632523409263019e+00 1.920577647337272431e+00 -8.419629794893995767e-02 2.317623132070421921e+00 3.374765476224653504e+00 1.877994569050848828e+00 2.185685988175873895e+00 1.052196580263231374e+00 5.984875657057371345e-01 1.059462363272242413e+00 1.791028463820180994e+00 2.544152263313947060e+00 1.706973456942577405e+00 2.727641477892519095e+00 1.839353348460267545e+00 2.511828703484013214e+00 1.759345810730438497e+00 2.236985762649545517e+00 2.710639772037411355e+00 1.982277883532646445e+00 1.529650162665124435e+00 3.344860582904140678e+00 3.254712068101750511e+00 7.680594414920779434e-01 1.426305758890322739e+00 9.264149703387426493e-01 2.486442477003409923e+00 2.174687686536397990e+00 2.845105452042881566e+00 2.118524583859594301e+00 8.273615880682516632e-02 1.893915406791876643e+00 2.178448277711142467e+00 9.913195856885327339e-01 1.654730575834131745e+00 2.224527174576643951e+00 2.045221919532417054e+00 3.647915488851616761e+00 2.585833334065916755e+00 3.020841620427942686e+00 1.522451081804838013e+00 2.560561204818178282e+00 1.829245905019303065e+00 1.234964734596008418e+00 1.419820889871230118e+00 1.973347525762820798e+00 1.200405750154331264e+00 2.493111334429374715e+00 2.434837223595010425e+00 3.398800430301101905e+00 3.055138167790442782e+00 1.319080491338589178e+00 5.097768241365072672e-01 2.226273545333099513e+00 8.749026394654330074e-01 1.694576054924385122e+00 2.171701875541932836e+00 2.078923025558997661e+00 3.012609224330463853e+00 1.645792769077869755e+00 3.426529697097085769e+00 3.636731257248339233e+00 2.801867191708036664e+00 1.881595059830272199e+00 2.899556035592581349e+00 1.764814584257072827e+00 2.785079627446709338e+00 2.321866750425306769e+00 1.820223888215397601e+00 1.408142884744370216e+00 1.257422775009846783e+00 9.487198058207443330e-01 4.046572074527383656e+00 2.079187809692653932e+00 1.194168817821224859e+00 3.484365448005899424e+00 2.034927863040406848e+00 1.872723277262293928e+00 1.016288909135151242e+00 1.390201240760398749e+00 2.952911844040915668e+00 1.156723676250607902e+00 2.998389836314769852e+00 2.692399307769678174e+00 2.129547138903499004e+00 1.607568532106361747e+00 3.899820979537341192e-02 1.172624444157186252e+00 3.602036728663253751e+00 3.208027696997116873e+00 3.315228871875716354e+00 2.222339071170250868e+00 1.630645863821805541e+00 2.903217833050941721e-01 1.378262497870519798e+00 1.066785529248443609e+00 1.286339780146814604e+00 2.101211511011975563e+00 9.241882068970292963e-01 4.106242296629936117e-01 1.478516867465060614e+00 6.064524109007690678e-01 1.391041173193977576e+00 3.046518499445606931e+00 3.027107175206046996e+00 3.789109190191758403e-01 1.527651666734968439e+00 1.599822948525351229e+00 5.973365643199384234e-01 2.665935626431338967e+00 2.034480482867329076e+00 2.733934662741117627e+00 8.186659905569435569e-01 4.599555701667149554e-01 2.756610624144262278e+00 1.228027240424844679e+00 2.656124520383359222e+00 1.902250846447794963e+00 -1.668770707683289445e-01 2.763744524649449641e+00 2.309646374064322938e+00 1.738385012138576213e+00 2.778039069185623156e+00 2.247901354166068622e+00 1.045467819425394129e+00 -5.529773625260898662e-01 1.616223257113124312e+00 2.627433549548849889e+00 2.826877396367862172e+00 3.137384504049458567e+00 8.332744856179676862e-01 3.400702312107984682e+00 2.044776508391486392e+00 3.193387010943130822e+00 2.990659490800724019e+00 1.895449604969597912e+00 3.548258389221934817e+00 2.830330575839424156e+00 1.686508240594405184e+00 2.375548516182433900e+00 3.142299249165036557e+00 1.503995382554153659e+00 1.880458228899918094e+00 1.870201900214882640e+00 2.357252627081019014e+00 2.123235793076009514e+00 2.372840948653482940e+00 2.427622577889612110e+00 2.899539147958107410e+00 2.185256080400078904e+00 1.261508472789444557e+00 1.139829461889064310e+00 2.907702252881626315e+00 2.626362815868316769e+00 1.248846157850416860e+00 1.505098134047415215e+00 2.350890720569956738e+00 2.779804070859927645e+00 2.727487320101901425e+00 1.705471597911985659e+00 1.756986582003343011e+00 1.396718271221708996e+00 2.326173760317681971e+00 7.573520104447136747e-01 2.420485832163864703e+00 3.775964014539553659e+00 1.756993430654001820e+00 1.698405132685322005e+00 4.586405702299671816e-01 5.417662344860750823e-01 3.458911054460745316e+00 1.371925632299455300e+00 1.116399241879344917e+00 2.874630368389938795e+00 2.648772453699698382e+00 4.344076967744166851e+00 2.060980298381844378e+00 6.627533578818461946e-01 1.947263486204137584e+00 2.776216839182489515e+00 4.031432263197831212e+00 3.760774478334720339e+00 -1.021795043409014780e-01 1.619186654181019147e+00 2.804216194926264727e+00 2.054289864171515489e+00 1.276191864349147886e+00 1.922386103478824326e+00 2.024397879593041516e+00 1.584197926633359899e+00 1.875073933663583770e+00 3.581654949066705562e+00 -2.718400029807557239e-01 4.307273037288186224e-01 6.556339189868337636e-01 1.936768807212425059e-01 1.295684162955958341e+00 3.999484418837453426e-01 4.120240295168207112e+00 7.567227322319383109e-01 2.487765399354799900e+00 1.003009255330312932e+00 1.573994635175115286e+00 1.692082990188542357e+00 3.593108954026215329e+00 1.651887915030228360e+00 1.643655451625154251e+00 1.910978633640995961e+00 2.438701061629118261e+00 1.916034606685603547e+00 1.984311551248433725e+00 2.360460394739098522e+00 2.480899257450297046e+00 2.449899162721308699e+00 -6.166265035107494630e-02 1.202728805235174558e+00 3.298927479818130948e+00 1.635614746534171937e+00 2.521536526802712785e+00 2.417574662152537801e+00 6.968016079534216090e-01 2.139477472627932197e+00 1.975354907834075302e+00 2.816520935951037252e+00 3.205000518383401165e+00 3.154263227914591905e+00 1.537813568233332706e+00 2.180504799349196610e+00 1.068648932373164495e+00 2.472653642350986836e+00 2.011238971977058032e+00 2.944390987645095326e+00 2.243992864810292698e+00 1.831656095174560406e+00 4.426616060901674032e+00 4.130055747741004701e+00 2.762327580961184914e+00 -1.054237597483207584e-01 2.009114446543823096e+00 1.461742190980403144e+00 2.705550641388643651e+00 2.588349344210031155e+00 2.327437482336033536e+00 1.026600266900621561e+00 1.496528991189825408e+00 3.362756939138255685e+00 6.686405773570704980e-01 1.999964336806079768e+00 1.695140966383407166e+00 2.827894271554427519e+00 2.320102337637097278e+00 1.079389117585064062e+00 1.820524531325285134e+00 2.474482769148918404e+00 2.152162382593681755e+00 6.572063520210225107e-01 3.943071880442532429e+00 1.953997296501902126e+00 3.297740739815792299e+00 3.539891037053688461e+00 5.226189969727403073e-02 2.527274994547820786e+00 1.561731739794414153e+00 1.947520784593520959e+00 6.213237229292234431e-01 5.493609172885098868e-01 2.542905326756596196e+00 2.754247482245395950e+00 3.480165790356549937e+00 1.821217201945351194e+00 8.060691379509664634e-01 2.356162926753341491e+00 3.192222069365536097e+00 2.789712139618606979e-01 9.116449902830872087e-01 1.277731082070818092e+00 1.543712116053169492e+00 2.710028329214599019e+00 3.826327154784817108e-01 2.139608796018265480e+00 1.858661125888754428e+00 1.025372958821516134e+00 3.297913175920345275e+00 1.565919004597344122e+00 2.346448910586080849e+00 6.246676802054929034e-01 1.533226672005844726e+00 3.768813795576131831e+00 9.432342360162989658e-01 -3.486129573073302179e-01 2.047509278224497020e+00 1.141842635998917554e+00 2.293934052611303898e+00 2.434353169908968439e+00 3.213560010994501059e+00 3.064249029215013298e+00 2.707205123234801558e+00 9.741670656695337049e-01 2.079816473479101369e+00 3.435934522013605275e+00 2.141265762256331140e+00 8.142172947156830487e-01 1.538842034037869233e+00 6.625476887653061198e-01 -3.793917729536789296e-01 7.894641739192319596e-01 2.174044348600388421e+00 4.046340149358369942e+00 1.779723925552057162e+00 2.458096607543984735e+00 2.033576728257091126e+00 2.227449170778998067e+00 1.350265655366971851e+00 2.063949426808068033e+00 -4.609870004275981037e-01 2.024815371414484755e+00 1.783049575963051359e+00 1.901830962993905416e+00 6.455413056628253043e-01 3.445409073448537196e+00 2.528547814704903196e+00 1.182276527900416152e+00 9.872536251834546084e-01 2.790781023881737877e+00 2.928815022534501655e-01 3.502175836825143662e+00 8.238677837797424575e-01 2.243582647760469673e+00 2.502509056115707953e+00 1.335754220583395435e+00 2.439760959516959815e+00 9.770096906529130987e-01 3.158320827116804175e+00 1.648686705669502706e+00 1.279960634153383126e+00 1.509818183151352411e+00 3.448867873501392456e+00 2.355481413037000760e+00 1.837395362713495350e+00 2.343380355284147232e+00 2.095531920850243868e+00 1.994098004408119129e+00 1.029895770247743148e+00 3.730234338616934542e-01 4.494174764943962286e-01 2.083287684691671693e+00 1.921003974689295735e+00 1.237567138088510266e+00 3.144888666569817470e+00 1.632585466414806286e+00 7.067124150299052276e-01 3.361650672062064693e+00 2.160353762719090298e+00 1.979715734896281498e+00 2.874834738985859506e+00 2.254192673628605093e+00 -1.203307559709837493e-02 1.467923135651286959e+00 1.161096646060720161e+00 2.248510135876355953e+00 3.249253900300886677e+00 2.231025953790213290e+00 9.982957422837365202e-01 3.757253880937227564e+00 2.584596584548080944e+00 1.470243096547142470e+00 2.498644341287158177e+00 4.893732419417879953e-01 8.166795849914838534e-01 2.047808628170267653e+00 1.433577009228709009e+00 4.428864166558433624e+00 -1.035556897710770974e+00 2.346120847970096790e+00 1.372268931368909595e+00 2.896503458159894961e+00 1.313334943725743109e+00 4.602285347619926026e-01 3.140394496794983503e+00 2.763345749308569133e+00 2.514187532051827212e+00 4.293828382183495052e+00 8.028195566441670428e-01 3.365606291743976186e+00 8.983794029075065080e-01 1.409462366480479067e+00 8.869813192311881700e-01 3.543416296746604299e+00 2.285307198027172415e+00 1.347301508711810980e+00 3.433704605797142762e+00 3.187750230347493385e+00 2.997632193413305224e+00 1.692155634969054301e+00 2.771994496123282747e+00 3.793620391155658300e+00 9.357274449360570845e-01 1.120677970502919951e+00 1.357561836323203375e+00 1.347921041228571815e+00 9.637363681183347408e-01 2.490082594218699263e+00 2.153276895342080000e+00 5.181212481531581870e-01 1.199261509788471125e+00 1.389973242652171592e+00 1.823814276570922210e+00 1.939674196337462186e+00 2.052734402869357933e+00 2.421377967373144369e+00 2.014015464539372857e+00 1.943361593666724341e+00 3.931862784056959548e+00 1.116867788893296076e+00 -4.312766686393607607e-01 2.034509015833506851e+00 -8.544411385822354710e-01 1.737882070793416167e+00 3.086376546884449290e+00 2.864916155676408671e+00 1.976403729406967180e+00 5.092526429415300537e-01 9.470011926265377022e-01 2.351035034955947900e+00 1.319559877706357520e+00 3.023594200738771054e+00 3.058325595710980505e+00 2.490999942682007973e+00 8.458859933249687213e-01 4.470628301693030160e+00 3.358157615992436451e+00 1.477072804250283200e+00 8.669871137539758577e-01 1.274205651382926074e+00 2.359478133890938967e+00 3.022695205787586659e+00 1.017975384683070805e+00 4.659908213019321011e+00 1.309052396787735884e+00 8.034942653945050806e-01 1.752009145064681972e+00 1.024128047200464131e+00 6.936273275800577398e-01 3.075036285814722881e+00 1.449384494054246408e+00 1.663924886301942463e+00 1.819787014770153366e-01 2.981777968512478338e+00 5.014330578084801537e+00 3.166719284416803060e+00 9.207964798993404365e-01 6.701197235699904442e-02 2.252081939799102539e+00 4.405594162743953768e-01 5.018994871418762660e-01 1.534574388284940083e+00 6.954575902721370495e-01 1.779295191456872649e+00 -1.874359569698744177e-01 1.787253505291688249e+00 1.861418505812395319e+00 1.414083815083464257e+00 -3.500944175207404419e-01 -5.656838011245390874e-04 9.237276599407424627e-01 6.266523506707853963e-01 9.768611834364627766e-01 2.876122283529596757e+00 1.662090257226649936e-01 7.910335591924894105e-01 -5.499172830826480896e-01 1.960107448018266529e+00 1.157084899902132369e+00 8.051273902312775510e-01 1.981712937654773965e+00 -5.941675210552845032e-02 8.708897865435958341e-01 2.608595331365433978e+00 9.769202849423491708e-01 4.923374725839786969e-01 1.175547309471121765e-01 -9.613476264414387851e-01 3.177043100494544081e+00 1.233196434652165385e-01 1.562334902617376731e+00 1.849913538184495110e+00 1.698097650750290066e+00 -7.951744832069578273e-01 -6.344354572423032135e-01 1.159140794789339735e+00 9.508679128420338689e-01 4.027926112855477747e-01 1.556675125728608000e+00 3.794155317670659944e-01 1.756356441324270490e+00 1.527377885744930719e+00 2.330569225844585646e-01 1.495467731628209451e+00 2.266631474304865002e+00 -3.360055181247265099e-01 1.351118355103697599e+00 1.335122164762734709e+00 2.088998626857593521e+00 1.336539648853314555e+00 1.709506859181122440e+00 2.125387704622874741e-01 1.558656938714047202e+00 3.104151680381833645e-03 1.232438394546614635e+00 9.211696771799098293e-01 8.210393216462180677e-01 -2.895991332562217746e-01 7.206966641583476552e-01 1.921257181914560519e+00 2.515256143411044754e+00 1.719516548192453920e+00 1.458247920711942314e+00 7.062198507984546181e-01 1.574910009038034797e+00 1.176779487236319088e+00 1.126451031547023307e+00 -1.017841004977439789e+00 2.269883683654805584e-01 2.492485343298891820e+00 7.200040045025986046e-01 1.104752132119065200e+00 2.239900199016676030e+00 -5.103864527631106762e-01 2.183426989630224302e+00 1.739231561310227159e+00 9.103399905981646167e-01 8.046008776980643207e-01 1.304887397719125985e+00 -1.674858222188369217e+00 2.708313754222139824e+00 6.166214625035824071e-01 9.880917039204686336e-01 6.937207843280784880e-01 1.329781553427415774e+00 1.247035365691318898e+00 3.336469437950814854e+00 1.312317265954718315e-01 8.558978499793901129e-01 1.555290609161955828e+00 2.523068001634384938e+00 5.947905276136503661e-01 4.854168322228046839e-01 1.276567331149987217e+00 6.345116638067216375e-01 9.523822508951035326e-01 -2.255298021956953641e-02 1.787336549839300792e+00 2.040096597356451102e+00 1.491633677764988564e+00 4.878489345632912033e-01 -8.005915803558527610e-03 2.333540320351715103e+00 2.938717292700127048e-02 9.085403754414463906e-01 5.412747144907656405e-02 1.587650365606524172e+00 -6.435138699486533942e-02 1.167453976395941728e+00 1.444652599077003607e+00 6.775785298326627570e-01 2.482129585199752686e+00 -1.921148610271774804e-01 1.563207764491975738e+00 -1.795757578791393749e+00 1.199911407545775743e+00 1.667486038237300239e+00 2.680642060739253818e+00 1.317285083677533386e+00 1.465179317074087662e+00 6.482126046042102629e-01 4.524312583340873162e-01 1.605885446741800004e+00 1.289995903522268783e+00 2.158367171596497158e+00 -9.341700656995169383e-02 1.208354496153617008e+00 -1.968366787394551509e-01 2.585410391603102376e-01 2.789790661239407665e+00 -1.054103465928619920e+00 1.932485225654680727e+00 1.519664507011125210e+00 6.102569007791604216e-02 7.990200978227665063e-01 1.503311241270852028e+00 1.662909322936288792e+00 8.175471830108304028e-01 8.310526232992224704e-01 6.262190397247119344e-02 2.538279594893005919e-02 1.160629145336273371e+00 1.627393405183283237e+00 2.385017621077222483e+00 -4.927330098473466924e-01 2.057517997140976274e+00 -4.305220108500332210e-02 1.520060833994582694e+00 7.528509736730759627e-01 1.536862764094651057e+00 1.058762301363641356e+00 1.328163062757815371e+00 1.081577297278223382e-01 1.333643887423054952e+00 1.744829104137234133e+00 3.192591480884784616e+00 1.099543382799738733e+00 1.219055221806689904e+00 -7.645551708075670749e-02 1.390536125267562095e+00 8.461744900346176990e-02 1.364016187613315889e+00 2.030354869496715509e+00 5.582963419163567975e-01 2.458360538576971344e+00 1.124752679265240030e+00 2.634980532152842447e-01 1.518611669632717431e+00 9.820497692585119509e-01 1.914639234587749206e+00 2.295359928913411451e+00 -2.243304385810044044e-01 7.863024995943062034e-01 1.491409874821928216e+00 1.060719981293256620e-02 1.228086982686004358e+00 1.546188829591574887e+00 1.065468421601372784e+00 1.464168382689783776e+00 1.711404239588303344e+00 1.397495932148422382e+00 5.839472758527258778e-01 2.247000952028760601e+00 1.113197340538229607e+00 4.923464711380256542e-01 1.326325966205570417e+00 4.010262074543289312e-01 7.305007610542640917e-01 8.179997812420199965e-01 -4.106554081531785805e-01 -1.167217181175718821e+00 1.513630806610178237e+00 -1.063745081808754378e+00 -2.004252762263289411e-01 -2.129641569328064032e-01 1.294299819296811149e+00 1.378384978190214660e+00 1.176506192725507383e+00 2.866522077219736619e+00 1.117850947123412153e+00 7.987012936715552902e-01 2.045274656466182339e+00 7.382451455166635368e-01 2.536881644808758107e+00 5.089963467337536018e-01 2.009955993989466505e-01 6.337043085763258699e-01 8.332021039325279155e-01 8.968819796652337528e-01 3.208971370099117371e-01 6.938983704176936440e-01 -3.387994729593978294e-01 1.207019306030578498e+00 1.346269671464312534e+00 3.731056016990538238e-01 1.215673789485173906e+00 1.203549100654225934e-01 -1.099680393960944302e+00 -2.313770804322912711e-01 1.165050198578121865e+00 1.878356454250156515e+00 2.692745846610958615e+00 7.271414304721571242e-03 8.043361370119745946e-01 4.721336320863970260e-01 1.284641841504209570e+00 -9.471752434338769761e-03 1.588264742918999994e+00 1.003179816257677714e+00 1.420178388322626883e+00 2.220861139298350162e-01 1.650879175072950789e+00 -4.552727611373046379e-01 1.494892055578752155e+00 -2.056955917332334849e+00 8.944609004127870300e-01 1.385056213243722523e+00 1.215925373697709144e+00 2.181029628005736409e+00 1.174303847708472848e+00 -3.667096561942255195e-01 5.225756534009780019e-01 3.566664223738770789e-01 1.005359305482212084e+00 1.073730468963873586e+00 6.496639442284667387e-01 -6.249097987265277432e-01 7.473144187471587596e-01 2.154621198518572034e-01 1.542042541481721596e+00 1.309058038911501853e+00 1.295477871262796343e+00 8.237532220710381825e-01 6.350849042010680012e-01 1.362003861848209096e+00 2.791013001063703536e-01 2.782324166642316410e+00 -3.846893268439546265e-01 1.324133158868849192e+00 1.824861512915753936e+00 -7.402113488713605305e-01 9.850777873376609373e-02 1.853954288976603637e+00 -6.333680742300840105e-01 -4.720527083148462477e-01 8.661686092659823810e-01 2.258886988969387222e+00 1.391534140701763844e+00 1.217411845067062348e-01 1.026135157120237507e+00 1.436980168109285749e+00 1.274573715165264465e-01 1.139901340076057368e+00 -2.208422072918690748e+00 1.241656429371170711e+00 7.995201853560889305e-01 -8.008344771275067719e-01 1.762833357225296105e+00 2.948798820438313761e+00 5.687817625005149313e-01 1.374164060446276814e+00 1.058781667159327755e+00 1.995130719986368595e+00 1.244103847474251623e+00 -6.028252154753500625e-01 -9.145888094554865955e-01 1.439664052184634446e+00 6.935737475337201419e-01 1.512026419410830380e+00 2.711054113255571441e+00 2.510596731869868758e+00 2.828848721255973864e+00 7.322938540482587522e-01 8.838779702905117386e-01 1.046937352365032714e+00 -8.182183408507514022e-01 1.995307460686207124e+00 1.525031680500415598e+00 2.342688219843024555e+00 5.576801128588706469e-01 1.710028178451123093e+00 1.414021432825217861e+00 1.148552304347530972e+00 1.659029721466873442e+00 1.520766365710013446e+00 2.140111208091681760e+00 9.287655053178999198e-01 -5.010969845542757872e-02 -8.154065248603684091e-02 1.093665134907600756e+00 1.191081482388852031e+00 1.493563278988205179e+00 1.607117322972589912e+00 3.025384220404631730e+00 1.253269144560377191e+00 1.366119148688784923e+00 1.929022313957335033e+00 1.321535473375403447e+00 1.282363309550307751e+00 -3.238844343947201443e-01 2.572667757172470981e+00 3.059756567555154128e-01 -4.805048651245156233e-01 1.005925853099395972e+00 2.407136053971565826e+00 1.443288954949281777e+00 -4.619646826600272149e-01 1.660706820428446084e+00 1.954282640757292633e+00 -1.391972790556394779e+00 2.013584106249395766e+00 2.428043633908543608e+00 4.677858527194430072e-01 2.120245688035232945e+00 1.027720480164073580e+00 1.985384987216989749e+00 1.613225295078023258e+00 7.619688176487282583e-01 1.300465895639035807e-01 3.043133452130786232e+00 5.565567356744915983e-01 6.609782803673620588e-01 2.344656702079364496e+00 7.927317796325675792e-01 2.324858863905368278e-01 2.132465980558498675e+00 -1.273640092763206610e-01 -1.642017424955016791e+00 -1.414640749871938885e+00 3.335080866713511782e-01 -1.880787237475377127e+00 7.698476060435479607e-01 7.894442092444304837e-01 3.042013041462962031e-01 -7.671104944134814474e-01 -1.176765834269279720e+00 -3.718568902059308234e-01 2.392203177880058540e+00 -2.112211174361048993e+00 4.867919938374060118e-02 -1.721831497652699827e+00 4.607518713642796415e-01 -2.754908023256392724e-01 6.811421953471664681e-01 2.583887921258278264e-01 8.583073579725114532e-01 -2.298337395481491255e-02 -2.545495608954544409e-01 -2.231307485562646242e+00 -1.085063479871640091e+00 -1.529072066384978168e+00 -7.926352972744619141e-01 -7.615711990408077225e-01 2.464829234156943327e-01 -1.579692413120655226e-01 3.676924679088325321e-01 1.429114660623847621e+00 -2.135311944980276877e+00 2.817597111556125467e-01 -9.972809645434449477e-01 1.088559469026597476e-01 6.778263049988159095e-01 2.204440029074785506e-02 1.184396352889760529e-01 1.914572184838144064e+00 4.477426798327026336e-02 -9.182106372397276228e-01 -8.382158104373137464e-01 -1.056435579352624776e+00 8.484252110829972882e-01 -2.180113260061313785e-01 8.886019735116829077e-02 -4.080632401656052455e-01 -7.788559245450786817e-01 1.510610543794841699e-02 4.834997337933068517e-01 3.997145428349720975e-01 3.571355097996257721e-01 7.720625170428210282e-01 -1.185151610012657120e+00 -4.720211505194253920e-01 2.751142828096529436e-01 4.804352351547697825e-02 3.916237794331269839e-01 -1.106624193786495791e+00 1.969940578953320642e+00 8.875711882739703018e-01 2.192056478678767739e+00 1.058571618188875130e+00 -1.156529617159226975e+00 -4.795981273276486712e-01 1.408229257552383817e+00 -5.923882464459419017e-01 -9.501171958639680337e-01 -6.568218988562177785e-01 -7.340596721585476159e-01 1.814258631496520113e+00 -1.651819543421292780e+00 9.320393341741979309e-01 -4.789966424797028055e-01 1.042016188853157749e-01 -8.718355382760084593e-01 -3.124615460115593990e-01 -1.003402640945763258e+00 1.754641201197022493e-01 -4.434339136543968274e-01 4.659195507748817300e-02 -7.514229112437570413e-01 7.078429796386660477e-01 1.168410757248893983e+00 -4.440583343676950956e-01 -4.701916659308083002e-01 -2.069286289836101689e-01 -2.353316067987619498e+00 1.380529153854606728e+00 7.269083023560783674e-02 -2.956135225000047217e-01 4.963007939209148067e-01 -5.254241072137301183e-01 -1.298327195346856699e+00 -2.802815411553840064e-01 1.155636096111446326e-01 8.155052576727556124e-01 2.489697686892881068e-01 -1.866222713796727106e+00 -6.041604153207925654e-01 -1.067485541619356493e+00 4.703868518432621423e-03 -7.966842876699165021e-01 -1.025856024150066798e-01 -3.142663079432195805e-01 -5.962095361719546016e-01 2.028722986603208600e-01 1.876672359691309966e+00 -6.755754085082180671e-01 1.098660524841307273e+00 7.102763249852902527e-01 1.294094394217754074e+00 -3.690287772890859380e-02 -1.937854728854302433e-01 -7.298123016627414694e-01 3.613534214061040473e-01 1.372622283887688033e+00 -9.561247677355173558e-01 4.575683941934908794e-01 -2.631770717130643700e-02 1.056289380366624675e+00 -2.363170751227185562e+00 -1.221361256314694721e+00 8.209099347741761754e-01 6.721001697806826547e-01 6.540023251287041539e-02 1.091688072527497555e+00 -3.575785770724680956e-01 -2.401187649575021177e-01 -1.127178793047056482e+00 1.847600680710452803e+00 3.849535089393650578e-02 3.262445403880837036e-01 -4.978350992870068104e-01 6.106948153892306497e-01 2.230113150545765421e+00 -2.960776151093793551e-01 1.161490971306295306e+00 9.102409298932285786e-01 2.651170564312697042e-01 -1.601308545917895954e+00 -1.528689675004738735e+00 7.336706829345989167e-01 8.567905995042497391e-01 -6.691376107030272413e-01 -3.908340852024220213e-01 -5.851086301403709417e-03 1.259022806170293940e+00 -5.505141133393717245e-01 5.691984367380918952e-01 6.784114524361251064e-01 1.231798257687420906e+00 1.646278541277646223e-01 -7.126129651167897316e-01 8.097669121694524297e-02 -3.607525133921065108e-01 9.168556625275913197e-01 1.270251404609220813e+00 3.491380383853063263e-01 1.888655357596295659e+00 -1.262043143816955482e+00 9.487808598330286225e-01 1.172031771937048994e+00 -7.406756960438015680e-01 8.442702522354371686e-01 -1.751929618215596784e+00 -1.098312231264798600e+00 -1.346364441201205464e-01 1.873430401667901979e+00 4.734162464838679307e-01 2.037697469341978596e-01 3.419136736861224102e-01 1.345092203792944918e+00 -6.516996668043242291e-01 -4.364289318224029990e-01 9.862589493061495460e-01 3.325196000339409874e-01 1.024345632844728904e+00 7.789735526772983976e-01 1.844928495700616011e+00 1.009678640148710949e-01 9.627067216666763683e-01 7.508274056302581823e-01 3.007681574386968371e-01 9.281135089286020046e-01 8.583090511927131683e-01 1.359593923740472610e+00 -1.064372329150195418e+00 7.811680370188884837e-01 -1.616694153704386405e+00 -1.334371854195127050e+00 1.118472471971182935e+00 -8.362394550266307736e-01 -5.736814356428425743e-01 3.689702881641197529e-01 2.291737932569475611e-01 -4.132644856050792792e-01 -1.211307409688392456e+00 6.286694752498895866e-01 -3.675006991175702176e-01 -1.060395472892854962e-01 2.900798337666119053e+00 -7.510724030312657673e-01 1.492624463350400221e+00 1.909215693025586857e-01 -8.541849391501542543e-01 3.539616961673157647e-01 3.081003674906626633e-01 4.509265386019489785e-01 -7.509008963914381996e-01 1.078679025314587481e+00 2.013890676321649753e+00 5.371455687242595589e-01 -7.707687616194666136e-01 4.255689723168763761e-02 -4.699800232784730886e-02 8.337373308424251839e-01 -4.893052648170550523e-01 6.740189145529094927e-02 -1.565977954684452778e+00 9.996026833829565472e-01 9.073728857913276880e-02 -5.222636601958564606e-01 -5.779144173240953197e-01 1.396023275414068232e+00 7.064799497229949932e-01 2.021672837384958510e-01 -5.188076162716792616e-02 -6.708123622618547000e-01 -8.687338903740694784e-02 -1.415465904981028311e+00 -8.889832673784823225e-01 3.860090517481887806e-01 -5.125268407581503594e-01 -1.188890323344204747e+00 1.935964144937389886e+00 7.818743930766217654e-01 1.547941479081074712e-01 2.402974631038872655e+00 6.800098060095840502e-01 6.289841774769123761e-01 -1.568933756638221655e-02 -1.533667817263272504e+00 7.946446238605941667e-03 -4.524840258409362215e-01 6.709940546703460074e-01 -2.975996712367621755e-01 2.810877139675374892e+00 -4.910079407898338411e-01 6.843862771391174826e-01 -4.019218827131799121e-01 5.116774766308089806e-01 1.309542539909060777e+00 -3.645163800365296969e-01 -3.059849394718318627e-01 3.374163092311967538e-01 -8.952919213549375144e-01 -1.402798551356104317e+00 1.343999597425193038e+00 2.056614868885222602e-01 -1.163664023662245084e+00 -6.567128360948372157e-01 3.791491894435636365e-03 -9.157268561650766525e-01 -6.061724058024018369e-01 -6.837415519566230060e-01 1.888177144008316821e+00 8.372162376414444829e-01 7.321622130887694979e-01 -1.292822393913224621e+00 1.844296816344269452e+00 1.003070047382444985e+00 1.198933934012647917e+00 -2.244319713881003597e+00 -1.341999433780533213e+00 -2.641050287553261544e-01 1.255076329128198775e+00 -1.516818458781866052e+00 -2.124192347061004960e-01 6.590665837207219102e-01 3.026030374160397773e-01 -5.806525170195608876e-01 1.613276422584539960e+00 -1.439121739044334047e+00 -9.705926055519639162e-01 1.359883963900126447e-01 -1.036181783762067266e+00 1.463776654479424622e+00 5.548744208276460421e-01 -5.628885962278780131e-01 3.473337086907899440e-01 2.048610468026102194e-01 5.380214201465396417e-01 3.566617862510551573e-01 -1.074728624220685713e+00 3.327126675692546609e-01 -6.333093079313254492e-01 7.644002795186822796e-01 -5.267692674237164363e-01 -1.001953531993219793e+00 6.887966333300220567e-01 -1.865787298455419407e-01 -1.155641538719770933e+00 -4.425692922298363197e-01 -9.624104783070190905e-01 2.045423340324236783e+00 -1.004860631751438582e+00 3.483105308311468806e-01 -8.091040560161104622e-01 -2.076799400135111995e+00 -6.780934982873063621e-01 -9.418352528679416746e-01 1.026800249595108072e+00 -1.050313364964052365e+00 -1.392161706680902000e+00 1.534232203404985562e+00 8.340078610437128281e-01 4.201585083283463917e-01 2.679543635187520145e-01 7.672606161516355716e-02 -1.508579383319099909e+00 1.002648285523716210e+00 -3.880374597779894796e-01 -1.425197126298765049e+00 -2.067351626017594618e-02 -1.535347516059016426e+00 5.601304725966821385e-02 -9.342286332034367424e-01 1.343838127397868121e+00 1.000154576254906003e+00 -4.904510691927062571e-01 1.926381800665058597e+00 1.171738206135590987e+00 3.862252329400211459e-01 -7.361550039032613291e-02 -4.303693921880936690e-01 1.207479886814464054e+00 -1.915389098896415621e-01 -2.140945910230626983e-02 1.333919842825318058e+00 2.946867687131004554e-01 3.566961964740576058e-02 1.128994354453139781e+00 -1.976501940440817284e+00 1.475076157252954490e+00 -6.814951443580491430e-02 1.116466375023356994e+00 6.114877620881185027e-01 3.133619330474551323e-01 -1.280462045393497214e-02 -7.579113092832130416e-01 2.857560739586662568e-01 1.363252333268878180e+00 -2.919729430795828251e-01 7.203473390725960712e-01 -1.906489882600591323e-01 1.389716677457362382e+00 -5.345621752933352733e-01 4.633978571601387042e-01 3.433380078569920335e-01 1.726701818247855513e-01 2.338801594213600621e-01 -1.190328518007538028e+00 7.051239474877302182e-02 2.121614570332506222e-01 9.750288819518794226e-01 -1.672591914990979867e-01 -4.913794995128368814e-01 -7.965673047269821172e-01 8.400672046783125291e-01 1.079069267397402943e+00 2.119829700683834584e-01 -4.914278967788039965e-01 1.659123399931708098e+00 1.682374623241482237e+00 -4.124275096468641433e-01 8.718734390046448679e-01 -7.400621729723283471e-01 -3.867764552998168015e-01 8.652951225925306078e-01 7.197157504405307105e-01 -2.206924939591960566e+00 -1.291385038902383986e-01 7.381505268485422100e-01 -1.485519297751940027e+00 1.758110318828375096e+00 5.853370247988907149e-01 6.033119745682187229e-01 4.638343060366645898e-01 -6.094164339767246252e-01 -1.495545008561688816e+00 4.926005472583648293e-01 -1.329518583023158451e-01 -1.412253227906469011e+00 7.671876940077350104e-01 9.660813071755254278e-01 -9.025261131964266159e-01 -6.150939702970869005e-01 -1.689375376879359791e+00 -1.201252086013991693e+00 6.025830471508255570e-01 2.955368496908194587e+00 -6.609861975380224575e-01 -5.849991868158718189e-01 1.432372564965280759e+00 5.312749728296500829e-01 -6.230028218075716051e-01 -6.746923242577883562e-01 -1.911588375550567376e+00 2.321955226159824470e-01 -2.406177541437284073e-01 2.618409899983807354e-01 1.585917067413794013e-01 -4.285765638123378296e-01 7.775767052493394171e-01 1.276761701907101143e+00 1.430993395297489812e+00 7.494240686989959155e-01 -1.318358988080405192e+00 3.008773839500051395e+00 -1.705298147014000731e+00 -5.769383915125305684e-01 -2.078758495383093707e-01 6.669086341100630699e-01 3.047381540667492162e-03 3.392882273017148176e-01 1.225874194380721427e+00 8.641373949212339811e-01 9.858040210739758835e-02 -1.080156212646924407e+00 1.374262218008313496e+00 -5.260273078615848030e-01 -1.500212674998612494e-01 6.889408405126998258e-02 7.427645128960328469e-01 -1.021688707402384599e+00 8.736056055923707708e-01 1.848683652403245947e+00 -1.515096817633899029e+00 4.000056040674534463e-01 5.457743746049063815e-02 -1.441745202059165343e-01 2.126204001481950545e+00 4.097136046710854185e-01 3.429189635446811546e-01 6.571048052403742901e-01 1.386981666784534335e-02 4.045416582184422488e-02 -1.687712419575356559e+00 -4.429923191549445249e-01 -3.239127646106699787e-01 3.729494711711662247e-01 -2.930515440482734935e-01 2.337897521155686498e+00 1.469797293750777056e+00 1.745056609497487587e-01 -5.153819091046349943e-01 2.222540088592815100e-01 5.169581050720192250e-01 -1.477148388486234920e-01 -4.109634434475066267e-01 -5.815761458803696549e-01 1.464198638945570563e+00 -1.700210085194867604e+00 1.108791886820599482e+00 -1.544408046966705195e+00 -6.709828596660569744e-01 2.041985841797178125e+00 -1.583648728312773146e+00 5.204558267460563936e-01 7.858213130634243981e-01 3.146116498040132936e-01 4.195059984958220967e-01 -4.782346024321255662e-01 7.835066178546421511e-01 -6.470063584366620990e-01 9.093688109981824530e-01 -1.934173183005204744e-01 -8.685383328154874238e-01 -1.693703828694647084e-01 1.209820637605363985e-01 2.074393713283905427e+00 9.060098867522774491e-01 -8.040697969003894885e-01 8.347603940096298691e-01 1.456327189051062065e+00 7.298136360034815917e-01 -1.093361585262550228e+00 -2.005464943322428639e-01 1.255885564009015853e+00 3.208886377825888592e-01 -1.307683722762466028e-01 -4.453796988604580287e-01 -2.335081055756633162e-01 -7.980793318824883631e-01 -1.024381161764170933e+00 -1.065907485317352466e+00 -1.062676050657898941e+00 1.640082138159443703e+00 9.751088480724470764e-02 -5.925363211681192732e-01 2.959536416337190001e+00 4.419986426583105144e-01 -1.488931801219898432e+00 1.176818799485870537e+00 1.016525954978739765e+00 -1.444998484800387839e+00 2.341963794427064927e-01 -2.723696951154787049e-01 6.310252521595115516e-01 4.924489981291407248e-01 -3.069234026444054853e-01 2.843620220425305822e-01 1.254465117048129796e+00 1.626358058547825725e-01 -3.693125105219550175e-01 4.071230094215481099e-01 1.329375230542878539e+00 4.957666785456620318e-01 5.529511382561920207e-01 5.278762227175915617e-02 2.849316373142488645e-01 -5.208633476380075678e-01 7.612241353829926060e-01 -1.971052097163165373e-01 2.898365076594120460e-01 4.900319860778425823e-02 4.201789467953320756e-01 -2.759509053838409831e-01 8.623145182266060693e-02 -3.928091245854092861e-01 -5.253416874716997365e-01 1.990514753773437784e+00 9.968881378493177348e-01 6.153045347450500913e-01 -3.578858894472683461e-01 -1.840521536368273203e+00 -2.741134360493603372e-01 -8.308963042708472635e-01 1.137607145456015489e+00 1.228356004175219729e+00 1.522967173207708580e+00 -7.869001211484538683e-01 5.602683777982652158e-01 -1.005214563817465434e+00 -1.033876134899076371e+00 -1.566094364348127599e-01 -1.821357677748953519e+00 -7.921248265259255295e-01 -1.095656003446916937e+00 -1.615894217825443846e+00 -2.292838601135930077e+00 4.838226605292610394e-01 1.507491812801702580e-01 -2.219710513086956272e-01 1.163412830430384792e+00 3.500157362678891770e-01 -1.728661878868026802e+00 -1.709489833086110133e+00 -3.392896625100700336e-01 -1.153107159037221330e-01 5.040147401504193603e-01 1.702759876451809262e+00 9.633276551127525900e-02 -2.115399337865270235e-01 9.566977437485798541e-01 2.537860658885947585e-01 4.514066943812437005e-01 -1.591710967276052102e+00 -2.291487191332204909e-01 6.450328920792244292e-01 7.305885842711007383e-01 7.387424423026979492e-02 -2.069156499368115742e+00 8.039514007427940312e-01 7.938125370361082123e-02 1.181393445520787511e+00 -5.889331926261659467e-01 6.484534534335703038e-01 6.012812624797289063e-01 1.090801925669944605e+00 2.845146337061793540e-01 -1.467198808161718215e+00 -2.703738801536677006e-01 -6.655976104004346361e-01 -1.010571583708283372e+00 3.098618742442628138e-01 -2.635207430290156111e-02 7.206616297377469449e-01 7.003947428524351926e-01 8.083291076275696263e-02 5.280697461590058150e-01 2.164201244837001548e-01 -1.781346194510578185e+00 -1.354466847110047167e+00 -6.997637252836289568e-01 2.583751180360022826e+00 1.957369814692230703e+00 -4.268496799217114668e-01 9.436560264336811554e-02 7.905477553120703049e-02 -9.088725564462551976e-01 -1.984935154421901549e-01 7.632316455455796511e-01 -4.925422930083389605e-02 -9.901216022646639470e-01 -1.061900574629486060e+00 2.021292795176010126e-01 -1.253880669624495292e+00 1.635484590812293026e+00 2.041369827553773497e+00 6.329670359128504176e-01 5.186088800540366028e-01 -5.538954563630993366e-01 1.564382967599095009e+00 -1.010385755262097840e+00 1.362007683509624423e+00 1.403090790066329419e+00 1.660968276468832272e+00 -6.688338226684853449e-02 -1.025889205067010090e+00 9.266474191528083493e-01 -7.796293293980727235e-01 7.580060246285695857e-01 -1.483240267228620235e+00 1.191185368063292893e+00 -1.648399006893316518e-02 4.991020394270582750e-01 -2.462219364497662544e-01 -2.518912776640341855e-01 -4.697297525722305550e-02 2.156724583440737142e+00 8.017702236807573435e-01 1.402462468684249619e-01 -4.026379980874695841e-01 -1.506188923908499344e+00 2.568354581981600404e-04 -1.225310194509751982e+00 1.536521551144028219e+00 8.709201985934555967e-01 6.254561712226530679e-01 -1.195009378695005342e+00 2.908839072791159719e+00 1.189203099222622129e+00 -1.564936166745360679e-02 9.318644111850344913e-01 2.100301435085963231e+00 -5.786137229709754221e-02 -4.506927482382207528e-01 -6.754624573490533024e-01 1.741701326479804524e-01 -7.171746753866002910e-01 1.872888476376695310e+00 1.035575320438929525e+00 9.879985849764499894e-01 8.506095080154216226e-02 1.109386650536397623e+00 -5.297294256189014755e-02 -1.388882654730717314e-01 6.994894080960296634e-01 1.920003241656339371e-02 4.721086482851729049e-01 -1.272924125214735525e-01 1.383869371029160966e+00 -6.660114405124633041e-01 5.251663047682165672e-03 5.844178265279633688e-01 6.273841034605430744e-01 -4.877377564062206905e-01 3.450211774581503632e-01 5.225878204503648511e-02 -3.234173990963738476e-01 1.785355606910703274e+00 1.062706081209106035e+00 1.247571502444466462e+00 -1.703480501326871899e+00 -4.561183611047002762e-01 -1.334417307691893873e-01 1.408970352385314984e+00 5.654508367877834063e-01 2.471279557324579657e-01 -1.192231240315836605e+00 2.639737258811169496e-01 -1.263420120629814569e-01 -4.754371711537400680e-01 -8.711472645930351533e-01 3.429215230760269684e-01 -1.241536436123418463e+00 3.337624506145754899e-01 1.368503725746811117e+00 1.437478389306575011e+00 -1.694061191507881814e+00 5.470411992619140795e-01 1.066861128127896574e+00 8.817051132015341075e-01 1.351178309160837143e+00 -2.232230181424786908e-01 9.295802373018564602e-01 -1.268543392124919400e+00 -4.427602130488865195e-01 1.753000194160574676e-01 -6.845319904499134328e-03 6.640207328135010190e-02 9.988400644830056629e-01 1.108962525082603179e+00 2.733531318361054341e-01 1.281276962810361797e-01 1.300875985271701674e-01 -8.436282751142222258e-01 -6.094048959938461740e-01 -1.403048455377245318e+00 7.194046457914660131e-01 1.057628703914878177e+00 -1.902861181339682295e+00 -9.966557705875469519e-01 5.186917616511087514e-01 -3.048517723240915522e-01 -1.489932443091675607e+00 3.331201475877485496e-01 -1.659386091909254235e+00 1.918797442371320772e+00 -8.133805134120943858e-01 -4.736804743582493371e-01 -1.877655596999016518e+00 -7.942127159128485603e-02 1.745911495799073787e+00 1.218469620253555430e+00 1.815990648021249820e-01 1.105562955335435138e+00 1.369097936346570232e-01 -7.622632379716133277e-01 4.534404010340738200e-02 3.690650358359448546e-01 -7.006013043765535464e-01 1.080046283988454370e+00 -1.531057998385688679e+00 5.655261004727848290e-02 -1.910912151034652506e+00 5.945308940416663690e-01 -1.506262239693444860e+00 -4.112706322813433069e-01 -5.265929652966383490e-01 1.503863587608172070e+00 7.682038489576415996e-01 6.608390689659219275e-01 -5.860860407249922632e-01 9.536540344708721584e-01 7.346631493564158566e-01 3.182191151825863318e-01 5.572662811698549934e-01 1.472421185688115974e+00 4.005727037840262073e-01 -1.268841730503549092e+00 7.529897774723366410e-01 3.197122259950808676e-01 1.420509942983513504e-02 7.496945603161084826e-01 3.448324256431219981e-01 -5.768442791183825413e-01 4.749717299363646061e-01 1.196154432688152136e+00 -9.050614202939937002e-04 -2.566375684662457468e-01 2.065985241991265209e+00 -1.812864269182913324e+00 2.714808125169726472e-01 -2.452862072924251180e-01 4.284930805393695197e-01 8.340669785552053961e-01 1.902963674053729459e+00 -3.165728182818234454e-02 1.073762272060771794e+00 2.024333113798572281e+00 2.444556513016237442e+00 -1.050891636207546664e+00 -2.438009608101438658e-02 3.337792205702072024e-01 -6.265190783952487852e-01 -1.424460308413843412e+00 -6.493690493602999325e-01 1.309630995762736949e-01 -6.069110202753968258e-02 -6.052727240980820822e-01 1.267295380434526164e+00 4.899325390640325018e-01 9.938076944005291846e-01 1.594122802570802078e-01 7.290938175234296104e-02 1.448781432429100402e-01 -1.086627572692559607e+00 2.194229540499824660e-01 -5.795593056830000700e-01 3.981208058312777909e-01 -1.473078928614606653e+00 -5.253669687457522830e-01 4.025639249276548037e-01 -3.845706385507998148e-01 -1.037605762467956660e+00 -9.733249177473762836e-01 -4.815005551462691047e-01 -1.303381181922531828e+00 -1.205237743546610840e+00 6.386276468707591247e-01 5.649017380975169811e-01 4.289317033933882223e-02 -8.039556279193794674e-01 -2.299439807738728470e-01 -4.416645417052771361e-01 1.018735073185934370e+00 -6.205431839413485529e-01 -1.463333742772140456e+00 -1.289049653613023816e+00 -1.021726919686439805e+00 -2.071750450053032822e+00 -1.710231363184278930e+00 -7.624723211046589011e-01 -8.934017578852778696e-01 -1.009213678716879281e+00 -4.243489771560323698e-01 5.260218273458753396e-02 -8.466677072411550320e-01 -1.410299085464461200e-01 -2.014822083974725508e-01 9.576510398643497401e-01 4.959698492838077177e-01 1.113431726942966105e+00 1.129225303729959551e+00 -9.987370413176304140e-01 -4.392627231728304937e-01 1.029478904586374366e+00 4.005168902214084614e-01 8.601958408013624657e-01 -6.401340607978676100e-01 1.160438736140608551e+00 1.214651995856855515e-01 -6.413922662972647570e-01 -1.017379169069769329e+00 -8.641049216700308344e-01 7.681722075780321735e-01 -1.157957941882932884e+00 -2.156341462796907305e+00 2.823749192583002166e-01 3.509812875511665597e-02 8.880073679333575498e-01 -3.171481050738222951e-01 -3.536244057410212749e-01 1.791219793001648020e+00 1.834291126501840896e+00 1.342143807626095808e-01 1.122167914699135016e+00 -7.738459179418679668e-01 3.313093588319181854e-02 3.474646844496825371e-01 1.099541296912599719e+00 1.031121985473364644e+00 1.839237129125570913e+00 -9.723308193973012603e-01 -7.772321082053070818e-01 3.711804454418479171e-01 2.673307954897397476e+00 -2.168510573869233127e-01 1.712108027792895504e+00 -4.499770646722216494e-01 -8.382395640733487641e-01 -1.135784908768356249e+00 -1.223287859335071781e+00 -6.018831530289129317e-01 -7.103800002870158670e-01 3.917495795951017046e-01 4.570911186545025262e-01 -1.985821992808194381e+00 1.483408106627081890e+00 -5.596743052828405673e-01 1.654610923712476422e+00 7.544446303375017537e-01 4.977925121003484166e-01 1.218021890093565762e-01 -8.978478800830752560e-01 -3.713809014373226081e-01 7.054259981682978742e-01 -6.575256319331336252e-01 -1.858948244699531793e+00 3.988758393071904773e-02 -6.478560779166492312e-01 -1.249042822314780476e+00 -2.271185082094397067e+00 -3.030319542361594731e-01 -2.504276410485109516e-01 8.164807619328251498e-01 -2.352944559636561683e-01 1.573724339505706005e-01 4.764707166153049900e-01 1.454452838810578852e+00 7.980635546632677824e-02 -1.566801766143757491e-01 4.776079358019492127e-01 1.307500183797349669e+00 3.277802919888768707e-01 1.106555342021502852e+00 -2.393094453132422306e+00 7.012669489188415317e-02 -3.011350124806058126e-01 -9.142665953156108305e-01 -1.433253608242730737e+00 -2.580421091475146866e+00 1.118967124688601267e+00 1.902628217489503726e-01 2.430436774304573777e-01 6.216458599448673183e-01 5.339529040542764227e-01 -1.185877341155958220e+00 1.222437086680156770e-01 1.449858878908005133e+00 -1.470955722337662586e+00 -1.133693671484031773e+00 -5.846644461183709840e-01 2.196250797706399971e-01 -1.114277612849287502e+00 7.287961907057770305e-02 -1.184182924585334584e+00 6.644106357562962195e-01 -1.132019717155791305e+00 1.731075291809531791e+00 -1.047851430360926095e+00 -2.316398397653724739e-01 7.560314816381136227e-02 -9.228767245648298312e-01 1.245289962241748816e+00 6.624308292728853242e-01 1.429410458368710890e-01 -1.197967064905617995e+00 -2.161807988049278817e-01 -1.243920575382209570e+00 -2.923751269629701888e-01 4.892997682597550746e-01 1.037649528650889802e-01 -2.503050822339695891e+00 1.007417288163046765e+00 -1.536714646353830316e-01 -1.115448159495900038e+00 -2.153842268432292428e+00 -3.473686916096000582e-02 -6.765208796113268974e-01 6.497854583616931023e-01 6.710477622075451398e-01 -1.062307320507045016e+00 -1.241783384858994754e+00 -3.810756623024318390e-01 7.995139152854243703e-01 1.121893237824634237e+00 1.085466249326120458e+00 1.051264300297522380e+00 -9.936749017803716555e-01 -1.690940372873138697e+00 -2.213095131623031286e-01 5.721560358274591085e-01 1.723565287641474431e+00 2.284734950986178070e+00 -1.553897227611825416e-01 -9.476124552377552801e-01 1.409580064891178042e+00 -1.673577998177691317e-01 1.924092363734132505e+00 -9.016415318946604529e-01 -5.485619158649702731e-01 -1.486822436949441162e+00 3.664144668862013288e-01 2.055840795626910467e+00 1.347866940184984097e+00 7.016614833444264621e-01 -1.087620840881869805e-01 1.569095608946520670e+00 4.838825847848977069e-01 -3.741581762892045582e-01 -2.641239695053994585e-01 -2.150097089303587561e-02 -1.782988759069579210e+00 4.344393594637892542e-01 1.552830348794777549e-01 -1.763229808196965065e+00 1.700360812798960675e+00 1.251646376498165292e-01 -1.945731863378563409e+00 -7.495094933333558140e-01 -1.354074863530574824e+00 -1.541396138952603190e+00 9.798760311814702639e-01 4.281471723161280329e-01 -1.341019691570026096e+00 -2.821287083156193143e-01 1.891769430739944149e-02 1.555184382875038240e+00 -1.370900323282709943e+00 -1.125297521273310730e+00 5.962005234383417340e-01 8.012733987972888716e-01 1.242778638859342970e-02 2.320468557175754953e-01 5.783746645061378366e-01 -7.370282924948960979e-01 4.176238241465276418e-02 -4.680054569415876831e-01 6.312740106944593199e-01 6.675677650012151743e-01 8.292915666527433949e-02 -4.123662359170908176e-01 -5.056726356228765651e-01 1.553132973495779945e+00 -1.052630600962332214e-01 -3.938215715894792801e-01 9.991307224046860336e-01 -1.389102052257937148e+00 -7.864012136042752843e-01 -7.800621693008237545e-02 -1.516632969957646933e-04 -6.654062583632759376e-01 -1.138647737540416510e-01 -2.805362755389915336e-02 2.081276464225008047e-02 -5.761162704973499249e-01 5.251045751812737361e-01 2.376665576598300730e-02 1.329922014638331484e+00 -1.075878936396006263e-01 -2.712705092381154093e-01 5.589672689649992643e-01 -1.368580253955215542e-01 -3.648952614488218393e-01 -1.316547700418937650e+00 -9.979147174486671656e-02 1.198447197885029597e-01 -2.558938592615057211e-02 3.422587566515375990e-01 8.944447958980960012e-01 1.387636214146840574e+00 -9.701179160933394163e-01 -1.048580754634692802e+00 1.561723411368372449e+00 4.994527975894420546e-01 4.271770260643682066e-02 1.079190096986649833e-01 3.895410350849978220e-01 -8.347943370364444560e-01 2.902640230553649725e-01 3.868341540607053153e-01 -8.718410080371714610e-01 1.338760386703594873e+00 -9.917919395402455818e-01 -7.991941788856465195e-03 -4.113099045606858351e-01 -6.005751537720160904e-01 1.572368767077361174e-01 -8.860975264675973184e-01 7.277585894435129044e-01 1.268754990352256584e+00 1.354285984053270386e+00 -1.412608022109322681e+00 6.504671566740718447e-01 -4.883546063035839047e-01 7.565063009170680530e-02 8.803375119092491374e-01 6.408042359202203650e-03 6.513356525174078815e-01 -7.061577843021399348e-01 -5.077721816424739520e-01 1.495577170647181431e+00 1.654685619894467052e+00 4.099938897797344300e-02 -5.136061864748581174e-01 -5.117039548127667592e-01 2.197957052069416106e-01 -8.573480792959795593e-01 2.428132209287708343e-01 -7.680064441872878067e-01 -8.269381753953727321e-01 1.276161994119172013e-02 6.137894567337851548e-01 -9.412151019181180800e-01 9.490086984001467885e-01 1.720236065200081876e+00 3.248924090707266954e-01 -1.476291705215543593e-01 -2.581412615899747465e-01 1.376686972467061620e-01 -3.348290887047369324e-01 -3.773930909541085565e-01 -9.340957918973525897e-01 -2.386889023974317625e-01 2.555194467856857291e-02 9.993224540134880707e-01 -3.965345039298218133e-01 9.020417089112692244e-01 3.951734896058656243e-01 -6.399236045746822255e-01 1.481916834010151396e+00 -1.992498565027547575e-01 9.270922095972212729e-01 9.514618068605340540e-01 5.181206756954546133e-01 -8.976701438143402934e-01 -3.591944492018839807e-01 -6.416669881850651791e-01 6.420306752247992299e-02 3.445363434596140362e-01 -3.892442805675085937e-01 -1.214646688510863992e+00 -3.271310679714874853e-02 1.761039861360653713e-01 2.126323113886006144e+00 -1.850550059737299691e+00 -1.144532348596638327e+00 1.105638353261373386e+00 -6.966049334814309324e-01 4.490865804715145626e-01 5.415626901251771042e-01 -4.633784240083262951e-01 3.235537235058080080e-02 -1.261910752195718188e-01 -2.109523765976281939e-01 5.232940636275217328e-01 -3.425730612003169591e-03 2.188756928594986384e+00 -8.131076466554495452e-01 5.286863524066468534e-01 7.205000376160433095e-01 7.187463362705075465e-01 -9.454382364028267594e-01 6.127506402107880668e-01 7.538904741023875200e-01 1.016552816663796044e+00 6.029246998242376865e-01 -1.283379563440477433e+00 -7.598787856582156497e-01 -1.031591143572635039e+00 1.216268858428073418e+00 -6.145901581075685627e-01 1.074670007458598253e-01 -1.917818564112303281e-01 5.016818396068466190e-02 2.387949235806113568e-01 -5.235576007901908691e-01 -7.295333962975867337e-01 6.843190581055091926e-01 4.309045191554612686e-02 -1.526207402509324407e+00 -1.808948732328795050e-01 5.475188078849266837e-01 3.432305756015279208e-01 -8.531238882793655831e-01 1.694771243069781441e+00 -1.665937768143110231e+00 -6.556430971483064862e-01 7.641128061065221022e-01 1.545548458152986138e+00 -9.292515672722617692e-01 1.477911035950147056e+00 -8.017116892772745418e-01 1.118559896742419291e+00 -2.850282053022392681e-01 -6.868467785830983940e-01 1.138948257029183564e+00 1.615551121108340649e-01 1.305189187925901162e-01 2.363259148026512491e-01 -3.334524067643159562e+00 3.648109837789464405e-01 2.312648116756459149e-01 1.238880930589834062e+00 1.544387935390615585e+00 8.620907211719701646e-01 -3.447500390202863640e-02 -3.901002310216333119e-02 -2.910207340082443528e-01 -8.611092073936965630e-02 -1.868101291316220047e+00 -2.984268914071521728e-01 -7.009265983891190821e-01 1.489486667716455326e-01 1.257525728536205811e+00 -1.249701253001739287e+00 1.137420635677589553e+00 -1.203274245438482326e-01 -6.450622311963345457e-01 1.501544341861424103e-01 1.110350426079345226e-01 -3.713629254225488951e-01 -1.081901094332508584e-01 2.146160453821315262e-01 2.761328907131244126e-01 -8.663222608190112028e-01 -4.859887077669410860e-01 -1.486192657209212120e+00 9.670847207316556060e-02 4.216685793317613840e-01 5.407989640817473243e-01 6.732713386570097214e-01 -7.889802586218083169e-01 -1.189075233369736084e+00 9.836394290952209518e-01 -1.267738609565624008e+00 7.978749185608501326e-01 -1.481983203703571630e-02 3.451439362393764476e-01 9.863812879250061227e-01 -8.030262665311862502e-01 -7.515901226782869538e-01 2.537915513964130731e-01 2.455727788505203346e+00 1.403036911622128402e+00 -1.049798208321913284e+00 -3.433384166315503472e-02 1.352088862538481095e-01 5.432327892475705688e-01 -7.383638321532747240e-01 2.129563373519082758e-01 -4.264488841586607237e-01 -9.520979564176651477e-01 1.171320922420689747e+00 1.846898106532451012e+00 9.428156277166593879e-01 -1.262283611126526484e-01 1.270733131307010932e+00 -1.284990147426291751e-01 -1.526328285230978965e-01 2.595051508203569668e-01 -4.123597207406825005e-01 -5.197866330382693717e-02 8.968711126930093425e-01 -2.474136718723683043e-02 9.087581070862668087e-01 -1.547886651035936145e+00 -8.792803646615668378e-02 8.383832289386645709e-01 3.219893480859471691e+00 -3.466905162689618014e-02 3.398773573715143659e-01 8.922703075718091403e-01 1.159193590142395314e+00 5.940545985144435326e-01 5.893536384252702209e-01 5.600840952179940713e-01 -3.866640074489389178e-01 -7.696114274947075951e-02 1.080315382425790283e+00 -1.035529016687048581e-01 -1.338217174913196583e-01 -8.594201248568326124e-01 -4.778985192134168059e-01 1.021542669529495573e+00 1.037063903230566408e+00 -6.945913150599694053e-01 -2.512800888465170357e-01 3.522625976294126993e-01 -2.717589434864436382e-01 -8.056075891253768884e-01 3.794071326749433037e-01 4.777250491240748742e-01 7.342738633743256527e-01 3.719744752768315843e-01 -2.248276716781610229e+00 -3.394862159829477033e-01 4.432375921233520644e-01 1.899218115158174180e+00 1.030602560531989731e+00 2.224582077924107448e+00 -4.023976628057793214e-01 3.355256307114632807e-03 2.126220578100988856e+00 7.464410192019794721e-01 -2.347616695261218189e-01 1.092894048144777142e-01 1.091396685251391496e-01 -6.826097300552337599e-02 8.011322666606418563e-01 -3.749772154813676289e-02 6.700799628268887531e-01 1.576565789888854541e+00 4.935576319409191726e-01 1.001428882643206730e+00 -6.836338996091351206e-01 -7.652531329141113448e-01 -1.041632363131531180e+00 7.235199729565995330e-01 -8.195095932680200868e-01 -1.222059078865887161e+00 -2.547821084988465268e-01 -4.218211921231696665e-02 2.381183478628954020e-01 4.289514762493203404e-01 -1.091350811760659623e+00 -4.516962082019920777e-01 1.450519715046576064e+00 1.358852409027257790e+00 -7.447426487190769162e-01 3.899910543216826841e-01 5.279001966331957618e-01 7.489782815575988240e-01 -3.982932578992344763e-01 -4.843740376515900392e-01 -9.212781734244415155e-01 5.562251223428789082e-01 -2.310775182421211660e-01 -8.380414791407657660e-01 3.506093409817543360e-01 2.777872942122574518e+00 -3.302959496215420176e-01 1.759183528146117448e+00 8.185825806581152886e-01 -6.830825879116857458e-01 1.440356272985877095e-01 -2.661458849734065213e-01 5.508033242942569352e-01 8.118701002439115966e-01 -7.307413172454905181e-01 -5.583848061848967204e-01 5.534504336690049958e-02 1.653226871411933807e+00 6.710575108279394074e-01 9.881317925924080203e-01 -4.360773805538003534e-01 -1.370049618960150317e+00 -8.245945206476649192e-01 2.334002592776411422e+00 3.089289849835132398e-02 -7.421305199615948478e-01 4.112806814809841227e-01 -1.105482513719551863e+00 3.462715041267017679e-01 8.191733308671945990e-02 1.537647244016731918e+00 -1.663566677985728326e+00 1.264664850339895619e+00 1.181283508696088669e+00 3.395515638394671631e-01 -1.117279323993984191e-01 1.233987025925642023e+00 -1.725679505522219603e+00 -2.289657652529556719e-01 -8.885671132048216236e-01 -8.684302743930446544e-01 5.210077741509356875e-01 1.314210353924701202e+00 -1.239988347666019369e-01 -6.467885205768408863e-01 2.473034656591469316e-01 1.063065382215327981e+00 5.520655909604984535e-01 1.206496820068848203e-02 1.196749160650633359e-01 5.366861763356068904e-01 -1.528653790697878101e+00 1.621423457091824449e+00 1.330890246793898557e+00 1.890314440639076166e+00 -2.206127235356395211e+00 6.450194584847320778e-01 1.436400907851934916e-01 -4.750231047910981053e-01 -6.250869003066994445e-01 -5.289954575593444064e-01 3.941424631062299677e-01 -7.066276682594784253e-01 1.175008372517169164e+00 1.866555206807035683e+00 1.177812970265175618e+00 -4.003873073369794700e-01 9.394036927662249292e-01 4.703412874787585296e-02 -4.677883401727025992e-01 -1.489572043863044148e-01 -1.739948299823013134e+00 -1.727802887836524803e+00 -1.632642143762599585e-01 6.679793150998944995e-01 -1.460672858300723131e+00 2.218630579461474461e+00 2.443845121814611776e-01 9.146023306056844451e-03 -9.631813972297144089e-01 -5.001493905789200500e-01 -5.064719087211955184e-01 1.804304137788799722e-01 6.318699582220411726e-01 5.292298483802305720e-01 -9.093987194646555583e-01 1.963174021209972642e+00 -1.095389176499601103e+00 -2.588686585225528081e-01 -1.105619281964731027e+00 -5.595387174406061259e-01 -9.001754157465291506e-01 -4.692468619009203534e-01 -4.768561725378687721e-01 7.733490306810210380e-02 9.727350161502407166e-01 -2.185097344214547377e+00 -2.235545550882588550e+00 3.513273803409935336e-01 6.890030026466716917e-01 -7.883713704189289073e-01 -2.393885475194817980e-01 3.748150804648426315e-01 -2.050594798386980444e-01 1.576687171739240417e-02 -7.905699826004035369e-02 5.387007654757891562e-01 -3.418700335788032452e-01 4.944386335853008241e-01 1.526911675487482578e-01 1.514767587980021091e+00 1.222290617757279207e+00 2.914666547246465567e-01 5.934456803809097514e-02 -5.168656766195082186e-01 -1.824347578223304511e+00 1.057101925190009784e+00 6.553522766217799722e-01 -3.205847955777131331e-01 2.384868115393410926e-01 1.167597133162845857e+00 -4.103147458413300419e-01 -9.998267102943140250e-01 3.609699785523524107e-01 7.461798249193494215e-01 -6.607249452100759646e-01 -1.402411843606160780e+00 7.532656083578856965e-01 1.971343849658108160e-01 -5.357761774254823361e-01 1.133922457273528028e+00 -1.509179467422546717e+00 -2.765993132185990411e-01 -5.811050531503300087e-01 2.190477323045455726e+00 -1.328509332602189341e-01 -8.770695874050619123e-01 1.752018504486576811e+00 -4.812392452718994296e-01 -3.963178549180806920e-02 -3.595628462633736477e-01 -1.064724503296736596e-01 -3.386955484314610465e-01 -2.510992612984605521e-01 -4.958022802267145202e-01 6.185208598441584993e-01 -1.184589402556541632e-01 1.153912461258531197e+00 7.904024462742341717e-01 1.492674755437775613e-01 5.239132665763590602e-01 4.832822274095842641e-01 -4.248419026690226641e-01 1.849904686744521520e-01 -1.441693604771581150e+00 1.137380044527389833e+00 -1.378223584029196314e+00 -1.480193578756813011e+00 -9.862432509985031848e-01 -3.123905530213922366e-01 -1.433733175898683543e+00 6.991886286087224400e-01 -1.099983206625695598e+00 -9.873322937157465173e-02 -8.518861880257784236e-01 -1.312360402123484981e-01 -3.076726019917904176e-01 4.717850467280274018e-01 1.472035664705885427e+00 1.076010906488165109e+00 7.185425968017093989e-01 7.259034052473767318e-01 -1.370770431197600780e+00 9.593222626371266104e-01 8.094436415282947606e-02 1.115524923198644158e+00 -1.660007082721781657e-01 6.071671037023057549e-01 -9.235214114177598965e-01 -3.407692215858560553e-02 -2.080344023618830446e-02 9.630801862217867049e-01 3.951576911601801800e-01 -1.442416243050167912e+00 4.579658529605991069e-01 5.116563586589083501e-01 -3.082021485115032378e-01 -1.677046775253692612e+00 -6.866783142162102838e-01 -6.190439255201005686e-01 -8.406019152564949692e-01 1.347103716236209614e+00 -1.400377603829239259e+00 -7.960227731863281919e-01 3.417756220558355040e-01 -2.719427100260532471e-01 -4.456535030651837676e-02 -2.294156437690810346e+00 -2.929035069934394220e-01 1.872502942260034497e-01 1.320148725231158560e+00 -7.768214077332329381e-01 -8.190696518602323950e-01 -1.410022649981677034e+00 -1.157254605944536108e+00 1.982170431793268683e+00 -8.845431786089570370e-01 1.497084332023462805e+00 2.572244907439396044e+00 1.476705855430223258e+00 -2.138731572181006957e+00 8.948945175715588007e-01 -2.770057864722663687e-01 -5.772637310721480119e-01 -1.281442600834026280e+00 1.095841726496413315e+00 3.127787685111506066e-01 2.338973978950242838e-01 -7.609028866710422223e-01 -1.360121086791582723e+00 -4.370365695098475667e-02 2.019291897299200667e+00 -1.013676211823861806e+00 -1.121781958433141213e+00 -2.486618031614661994e+00 6.014078633420695263e-01 -4.053838976094255031e-01 2.235262480948677077e-02 -6.388453501867394357e-02 -9.197874868774740253e-01 4.665400207162564983e-01 -6.793204214929708940e-01 -1.426283229430377775e+00 1.119259111348207769e+00 -1.126181350949248261e-01 -2.923216581429534666e-01 -9.025168439655559816e-01 1.141517418859245431e-01 2.491706690249798350e-01 2.559856408060695587e-01 -1.214529845963262078e+00 -1.641822561716896611e-01 1.482302459113591375e+00 4.531796915481490218e-01 -2.528838054032467308e-01 -1.823654719193132490e+00 -8.313711337581158878e-01 1.249479685953257535e+00 3.921120412722602921e-01 3.938501211405500690e-01 1.971914287437184499e-01 1.133058538868958909e+00 -5.562078954910369966e-01 1.144760757953924957e+00 3.420080344682053380e-02 4.270688719150745327e-01 2.593194933766206911e-01 2.710761490233568050e-01 -1.145822853382220785e+00 -1.084461023711173810e+00 -8.055689758440695014e-01 2.483670836498602874e+00 -8.962193454331193743e-02 -7.796187134964808196e-01 -7.859327170409137198e-01 9.117648280448719111e-01 2.566988582736768887e-01 1.210856153354496367e+00 9.285779062430060682e-01 2.915033999383614405e-01 -1.403677912563898067e+00 -2.090092121195382679e-01 4.346318104288081074e-01 -1.387274876538860058e+00 -8.397280814286784967e-01 -2.525645963171455621e-01 -6.625284790429816772e-02 1.485872138180349689e+00 -1.581249437707982763e-01 5.045587338500969743e-01 8.190441028764331444e-01 -1.856379989937162245e+00 -6.906590757971642347e-02 1.984211750149198927e+00 4.749625055618608149e-01 1.229762774390709801e+00 -5.693331839609186984e-01 -5.478697556824249637e-02 2.440277309757808155e-01 7.053380234070631971e-01 -1.182979597624778556e+00 -1.272322909590906104e+00 -1.532595917384714235e-01 2.621172772385021998e-01 8.061057878787531994e-01 6.730587664126692626e-01 -7.935963814720468079e-01 8.781393125166839786e-01 1.391605033951466217e-02 1.090738729559489695e+00 3.201637154934980356e-01 -1.678887543289808715e+00 2.143929243871970647e-01 -1.844461435412502737e-01 -4.783125119393941138e-01 5.468948999483451423e-02 -1.583676089456714564e+00 -2.865088464917059929e-01 -5.603534057685624070e-01 8.193217255010040168e-01 5.896535807630924886e-01 -1.546122801817035208e+00 -6.223151914238177485e-01 1.439647009424027679e+00 1.133618258486797981e+00 7.098164688637055297e-01 -1.219239717813615620e+00 8.400222288273075932e-01 -1.116378007786168913e+00 -1.231663022995876045e+00 -3.826698826566664602e-01 -5.313887951487147321e-01 -1.088416862096731164e+00 -1.299834871937026737e+00 6.052863612841644786e-02 3.719829601303040745e-01 -5.702916294363569172e-01 1.174399192984745266e+00 -1.417805699374258044e+00 -1.259546002890854943e+00 -1.223224919379587883e+00 9.989455556926305491e-01 -8.587578950787650989e-01 -5.140470356466686486e-01 8.927200674926912827e-01 -2.158331009778379980e-02 -1.071858509321693909e+00 -1.994689635534699357e-01 -8.476117621415394376e-01 6.456547607208856787e-01 4.000378594294112800e-01 1.469816353692159794e+00 -3.404262271786763772e-01 4.103702489864549663e-01 4.737444168203763795e-01 9.778109402548254003e-01 -7.532395853969863220e-01 -1.634780344176474332e+00 -1.735086643671359452e+00 7.507750449511124691e-01 4.431370523842827203e-02 1.957988790693097725e+00 7.380749725596557065e-01 -1.227804343144391463e+00 -2.280900086142201744e+00 -3.131145804580672820e-01 -7.148970781776340377e-01 1.129832662773304852e+00 -1.864664206973275729e+00 -7.247411853886511768e-01 -2.450566187222813219e-01 1.818152624172592491e+00 1.041776657607562218e+00 2.842550638883652447e-01 -6.588683934785284357e-01 -8.486523710836197942e-01 1.405394751969179623e+00 -5.608150862819671900e-01 -8.784034938816251969e-01 1.358706355045223191e+00 -7.038404277059553404e-01 -3.073116001066881764e-01 -1.005011671829198594e+00 -9.699427526688024770e-01 -2.419778333523142422e+00 -4.653453603956498874e-01 -1.399772552318294450e+00 2.822018613283449606e-01 -2.022597975625236300e-01 4.857405359380942422e-01 -1.325594260043426953e+00 2.055734082532243157e-01 3.991021663302727895e-01 1.353319693040327398e-01 1.106901440267519465e+00 4.154003174480733196e-01 -6.004727930489159871e-01 -2.156660591468308130e+00 -1.275363040491991562e+00 1.650335315791117141e-01 1.114723465729173135e+00 1.312280886133827984e+00 -2.952756654907300882e-01 -3.851315596814318121e-01 7.373864528749285441e-02 -2.111413701404104781e+00 -1.496865850975684475e+00 1.820224373277474772e+00 -3.816750860082039898e-01 -3.588624934786374121e-01 -8.015586334989182049e-01 -9.767643818059971172e-01 3.903919409173021160e-01 4.183084675683860221e-01 1.451721386673124059e-01 -8.444065575078406605e-01 2.118410944451854849e+00 1.335801923870818531e+00 4.792129776960704080e-01 -9.444874597533685634e-01 -1.109446059077235924e+00 -1.924663849474833877e-01 2.265895413703848060e+00 4.724095949549979578e-01 1.204485976534033886e+00 5.433282948407076596e-01 -4.038360092157163850e-01 -3.767428931819316040e-01 1.371038326687258335e+00 2.619343342728515101e-01 -2.070987957934297796e+00 2.090189682497849977e-01 4.413895923883892625e-01 -1.991822233277411147e+00 -7.424701206540256226e-01 1.872244778094287243e+00 -3.101070711811150793e-01 1.032080935780609776e+00 4.413175838320266275e-01 1.081973003185580762e+00 5.843552284325580215e-02 1.177932278275754641e+00 -4.364374120689369363e-01 9.065139648103668346e-01 9.022304994112755328e-01 7.504595832169256298e-01 3.823835647482259903e-01 -1.650020634396368147e+00 4.029274277615778055e-01 -9.406995658387699022e-01 -6.419023734748927623e-01 2.619913174058824401e-01 -5.901298437926790763e-01 9.248605450610407341e-02 -2.897359291663956782e-01 -5.320309048762467130e-01 2.025575004426476866e+00 2.457007099190547661e-01 -1.344119283385700712e-02 -1.536549901893775383e+00 -7.352774652009108625e-01 -1.559132257741539851e+00 -7.260316399476612892e-01 -1.337609029962194329e+00 -5.938998556449687216e-02 4.623941153838113938e-02 3.594522413702078145e-01 4.647137805302371527e-01 2.865918807350031350e-01 -6.256685947440638884e-01 -4.892208812549041497e-01 -7.914592367660995553e-02 2.156639460645088380e-01 -5.662990527773843485e-01 -4.906775947413198891e-01 -9.403336743608471382e-01 -4.498430771802260364e-01 6.963342945730972566e-01 -1.698975641148162685e-01 7.824778997761089316e-01 -2.192605339116297181e+00 -7.569008273607346071e-01 1.220841487232502853e+00 1.723143092976854029e-01 1.232934041431236638e+00 1.929653302266397308e+00 -1.590870119399296900e+00 2.283943065286256902e-01 -2.422992980604388169e-01 -1.551955155581226764e+00 -1.850983665449228655e+00 9.415338570993609935e-01 -1.812290830788813256e+00 -1.570005941997718382e-02 5.347348687688527891e-01 1.912684405327547799e+00 6.102517323829561580e-01 1.660637540048310878e+00 -1.046270541843599133e-01 -6.720599539873407524e-01 -8.630751774428280232e-01 2.416301769271984590e-01 -1.158402534378313087e+00 -1.846329322086647906e+00 -1.310395800032120750e+00 -1.700277718195930321e+00 7.256196391342880636e-01 9.496570994764270968e-02 -9.400728616783167180e-01 7.165976781880555313e-01 2.950640041378712053e-01 -1.173610559317495167e-01 2.525307409838469797e-01 1.471734833247181573e+00 2.101457461635269919e-02 2.357858144838176351e-01 6.798182767314667752e-01 -7.478410662637744455e-01 -1.977495021346049042e-01 -2.227278643533942670e+00 -6.664809566202767321e-01 1.979804591108851541e+00 8.090071287666273925e-01 3.987075339782352179e-01 2.201652633029786976e-01 2.579241870202162445e-01 4.211677701097685245e-01 -9.839446657307497901e-01 9.124676732696951689e-03 2.542005810402145349e-01 5.080332754625087599e-01 5.301445278539589356e-01 4.575254447560934967e-02 -5.266736499948019290e-01 -5.785666534296514119e-01 1.330124986660739417e+00 -4.012535682002453877e-03 -3.076214394298472099e-01 -2.239032486627249519e+00 -3.865765765108123420e-01 -6.604952889636780955e-02 3.092358026804979954e-01 -1.319403565163704606e+00 3.330425639440593444e-01 -8.573306215034490751e-01 -1.767078667995237995e-02 6.463338375633433941e-01 -6.164037117251050524e-02 1.322249173331381034e+00 1.709585331678447895e-01 -1.387592087499609272e+00 -6.987225919786884676e-01 4.164495423219836678e-01 -8.856895362692162044e-01 2.747672753854145666e-01 -1.129732603903461641e+00 -8.784811864957348115e-01 -1.176319211334003079e+00 -2.593719479444819065e+00 -6.430926163472962254e-02 5.268293086314939089e-01 4.696046254035443068e-01 -7.768226458938520471e-03 9.775634398522263513e-02 -9.548698236344260737e-01 -1.472338520428628506e-01 5.641012713749549157e-01 5.335949149171029804e-01 -9.512812015263867327e-01 -3.905188769499000068e-01 -7.399055182898646166e-01 -1.510591638274277893e-01 -8.041488110924824850e-01 4.664871765235001355e-01 6.705415834628118965e-01 9.166316705212859128e-01 -1.376758073640209412e+00 -1.919802288395326739e+00 2.129886837610398265e-01 -1.791271832106835216e-01 2.088078111470058396e+00 1.453600035430423765e-01 1.350521726158816938e+00 6.133365488223792017e-01 8.206721542080083198e-01 1.545246052367251099e+00 -7.649961520834920314e-01 -8.891164243165018410e-01 8.387458835815246871e-01 -2.839518080821954449e-01 1.782877415138597765e+00 2.545472599369137612e+00 1.349467306375917497e+00 -1.331419165683503381e-01 1.314629169544759835e+00 1.166387432718657857e+00 -9.235731430852110735e-02 -6.176069474421116284e-02 9.302971361105761838e-01 -5.850560725518471061e-01 6.758488361028566205e-01 -1.181363480875222249e+00 -8.468886323415958373e-01 -2.001706210121686202e-01 1.445296194782250465e+00 7.409920989713659756e-01 -8.340509492116054968e-01 2.005873499075038424e+00 8.643999462889827567e-01 -9.784146349215766536e-01 7.786863299842046171e-01 5.996440920711143541e-01 4.930150310112881296e-01 7.072635220694876157e-01 -1.380277707584492530e+00 -4.557181547469139893e-02 -1.504306141369180949e+00 9.805506875037154346e-01 1.485397049264409741e+00 3.591437220546441766e-01 5.829353792999725226e-01 1.895423947019966512e-02 1.086905983664843367e+00 -6.028183441015100286e-01 -3.086983120988633922e-01 7.272258648836144035e-01 -4.599411856163347911e-01 -1.589016504983253641e+00 7.023490598127022366e-01 -1.629483611564447987e+00 -1.854404262399073966e+00 -1.079698369257424240e+00 2.434431620528197726e+00 -1.850654038893933206e+00 8.410806867438405110e-01 7.221797102127528456e-01 6.325578156962742560e-02 2.062249622728429710e+00 1.278574547719432353e+00 -5.254237778465378206e-01 1.100077734517106665e+00 4.811966209586969190e-01 -6.954564353604290039e-01 1.106666526226698144e+00 1.084408668740937109e-01 -1.159644170457787560e+00 4.648860770769931428e-01 -1.737031887433606037e-01 -4.764495956648990838e-01 2.187296010065352014e+00 2.045189057611761507e-01 -7.984736098533843363e-01 -1.641538059081437240e+00 -7.431188991794351884e-01 -9.962212840257319568e-01 9.949149997456921413e-02 -5.571698500082763461e-01 -9.136099016924432714e-01 -7.606171662470739836e-01 5.158759403308026403e-01 -4.347086028184285467e-01 -5.358525216798265545e-01 9.176900308382215377e-01 1.142438030596274245e+00 -2.088709521064594232e-01 -2.138284396118840247e-01 -8.983628845674808128e-01 5.123599543904766573e-01 1.904118586026468884e+00 -4.719042960310582679e-01 6.759147898364815665e-01 7.386529879118528541e-01 -1.494463050974947221e-02 -4.039919303991073019e-01 -5.341855414867014984e-01 1.776251930380614352e+00 5.882346631454709041e-01 -1.307624067190366945e+00 -1.545400893182438673e-01 7.615290976979958160e-01 -3.270958274547752787e-01 -7.099596349078771684e-01 1.674739727416632851e-01 -3.389039270125573378e-01 -5.558980509935861347e-01 4.649695747502241572e-01 -5.777316844276057101e-02 -1.144425683368498758e-01 -7.401708978712103759e-01 1.644638528000170519e+00 8.702130344005030993e-02 2.115606283886989902e-01 7.781202736736593240e-01 -1.331701091853562335e+00 7.322262675819221078e-01 8.092276943828971003e-01 -1.314341633300592838e+00 1.372565484301908167e+00 7.324539125056219735e-01 7.841151551429065281e-01 -5.907448786860576284e-01 -5.862316786390316947e-01 -1.273026033822564074e+00 -5.872128808535562738e-01 5.934034118013290504e-01 -4.483422420326638180e-01 1.422918597109428474e+00 -5.364672658090863244e-01 -1.016308375827964738e+00 -2.031502758006890619e-01 1.202696281091293062e-01 3.380866212923160918e-01 -1.802486584295423244e-01 -2.836129213429596230e-01 1.117349177943298688e+00 1.625166140558558014e+00 6.261101836822600131e-01 1.525813378403729326e+00 7.475647671346689893e-02 4.830011682348694380e-01 -2.689704186921475504e-01 3.286726176459875415e-01 -1.629844886709851615e+00 -5.615263034890082272e-01 -7.062933061987243244e-01 9.476025697113117374e-01 2.380224911085480510e+00 -7.876287529461044601e-01 3.529480705377994743e-01 -1.655959805370955884e+00 -8.448847173700622937e-02 6.816902525478266694e-01 -2.367323576629905002e+00 -4.878687252928978757e-02 -1.028450542351774688e+00 -1.713117386912280382e-01 1.424663841639205009e+00 2.844144562108412086e-02 -4.154397604914658038e-01 1.470900822846554101e+00 1.663208474202073406e+00 -7.563132809745563012e-01 -3.900639785330995424e-01 1.539032704144162045e-01 -4.272236851944270497e-01 8.259830404290008365e-01 9.313627795980033985e-01 5.868609774241392296e-01 1.159047047782901352e+00 7.351723180161080784e-02 1.923060273177283619e-01 2.246842071130923824e+00 -2.429710798893451873e-01 8.811112260203156632e-01 4.017003620123485441e-01 -2.514145767148378563e-01 9.870930458755937387e-02 1.241426887130636425e+00 -2.533135560114322393e-01 4.779246005104426098e-01 6.573506820078444113e-01 -1.172989010189848802e+00 2.060918762853556352e+00 -2.758141063368931278e-01 -1.572633744700922542e-01 1.147130999936500251e+00 1.568475997179175963e+00 -1.243754843594849335e+00 8.057525126916478264e-01 1.111996379060727236e+00 -8.981428459189763069e-01 5.936852248091749606e-01 4.095611432148877351e-01 9.810930947661370416e-01 2.777344248553177408e-01 -9.240744107060069323e-01 -4.645035117330668095e-01 4.556184778457449125e-02 1.513508449535893030e+00 1.143546861332559672e+00 5.535695119164771860e-01 -1.628200287226959919e-01 1.476750818417470246e+00 -1.150542916110560032e+00 -6.927463957946489170e-01 -4.270721335115230111e-01 1.480085697551716706e+00 -3.311354552812072471e-01 1.850435724122933223e+00 1.142792960268062208e+00 -4.072543295628611171e-02 -5.954008005282652727e-01 3.873963690038407237e-01 5.727707027758183883e-02 -1.446417800518121945e-02 3.477467577327581494e-01 4.595930254779990731e-01 9.978085402604890131e-02 -2.388251444077428509e+00 9.095669454152666145e-02 1.035698432479572606e-01 -9.745696900937788065e-01 -1.022707721030480466e+00 3.591594702161111097e-01 1.411674280434849771e-01 -2.314378811180712425e+00 -1.306603628281838514e+00 -9.747844266895187015e-01 6.563831993638072904e-01 -6.488254740253593944e-01 1.604322179230690093e+00 1.811237240767071266e-01 -1.765293423764410230e+00 5.154678773054925944e-01 -1.060149560538553443e-01 8.245505438645512886e-01 5.397584632766125323e-02 5.767522028099780762e-01 2.022499397074451963e-02 -1.891533978030354723e-01 -4.006364736308040131e-01 -7.683391967267967637e-02 -2.780677113051983063e-01 9.612265873309117081e-01 -2.012962669642764657e-01 -8.975655481207291952e-01 4.658587233070404232e-01 -1.726191380139842635e-01 -5.714751264323475466e-01 -4.368449251315688342e-02 -1.617394285254954100e+00 1.407821576274046249e+00 -1.546066020224501070e-01 2.903039848705382675e-01 -1.386086645754464053e+00 1.245395893212452698e+00 8.629001508850593360e-01 -7.046067734155535556e-01 -2.193970405392867834e-02 1.299307880490869982e+00 1.148818265217053991e+00 -2.395561164944482457e-01 2.757620936629096575e-01 6.054644262338553240e-01 7.732777382057997029e-01 -1.064919039085089114e+00 2.511088371895786597e-01 -1.148095317345321775e-01 -3.015534483827695192e-02 -7.168197997811497357e-01 -1.341472633756468413e+00 -5.156103126474496090e-01 -2.836766809969093028e+00 -7.275314920229967175e-01 -9.315204459977749485e-01 -1.485238861979372958e-02 1.062151733029844669e+00 -1.637146094817603537e+00 1.965321526771186988e+00 -5.897600402162331834e-01 -1.045330806095255083e+00 -3.893081745793813275e-01 2.997144815432616904e-01 1.573885293425308474e+00 1.042574110348474026e+00 -1.397977993668674701e+00 1.723277675496056149e+00 -9.303430558220995295e-01 -1.065048590342631218e+00 -4.406952397351198703e-01 -9.813959118907579215e-01 -1.076030407761877195e+00 -1.644386032821010257e+00 -1.901985497781293333e-01 4.551937258791849406e-01 -9.582668273689625149e-01 7.032842530668609315e-01 3.561849369229803594e-03 6.876128767745989245e-01 3.846707887919958990e-01 -7.733435266671292441e-01 -2.953263372890247429e-01 2.633283158209437924e-01 5.511689526119640803e-01 7.232924154548826534e-01 -1.298014907146690655e+00 1.477312942523514305e+00 1.165275464079131851e-01 -2.527232805361189216e-01 3.152959497172432846e-01 -7.266260560193553708e-01 -1.945152054739126835e-01 2.141256758126380166e+00 -2.452003922773334788e-01 -2.570220753866145347e-01 1.114239862516688717e+00 6.324990574457990400e-01 -8.309102412048198216e-01 -2.476617248580381681e-01 1.128486378277617552e+00 -1.986408169496400644e+00 -3.072365798513039814e-01 5.149519169856139333e-01 2.966193650197591847e+00 1.644733601277342250e-01 1.463969605138204684e-02 3.560223216252029199e-01 2.092683953747787484e+00 -1.800373863663973506e-01 1.296344311811841399e+00 1.372699398561904705e+00 8.844488875490409407e-01 1.300395618969094169e+00 5.929879798219822584e-01 -2.444735487615725122e-01 -7.168618201584255056e-02 8.730488950991756036e-01 -5.893730441693392219e-01 -2.353949044986410333e-01 7.115500879867800443e-02 -1.462699991682262501e-01 -1.737899629817107217e+00 8.152268665199798869e-01 1.555098739491940441e+00 -7.133693265240553805e-02 -5.414092778752925827e-01 -6.478203409800568913e-02 7.047096204966076805e-01 -3.361566073589341008e-01 -2.469254233847191227e-01 6.390871352079855461e-01 -1.604946685621127855e+00 1.690484073399303844e+00 3.927098014166561235e-01 7.479287781641090760e-01 -2.111742399203297149e-01 -9.809778184690290948e-01 -7.545472304741930314e-01 5.718021886417785637e-01 9.583416034834282282e-01 2.589703052674532824e+00 -1.648798498696941728e-01 -2.283631670663004876e+00 -8.439955635088254304e-01 1.333932535616568993e+00 -1.897862078733199676e+00 1.859115827899186391e+00 -5.296646465738479304e-01 -7.265580388550579860e-02 -1.234043828860304615e+00 -2.134904639129350912e+00 -1.661636846235635401e-01 -5.351993831179763239e-01 6.081627637138138365e-01 2.560942052183337592e-01 -1.491349285963815996e+00 3.698576539417937070e-01 2.760150859161288397e-02 -1.767884165623207588e-03 3.131256022522531102e-01 -6.561761425474513798e-01 -5.779370786263019477e-01 -9.198054249009344208e-01 -1.092690695243118820e-01 5.948439302579656696e-01 -3.678311132500871050e-01 -1.461251083461279965e+00 -4.044375541158526377e-02 -1.025219193981749211e+00 1.313423422390124218e-01 9.368217748975665726e-01 4.679371286059812451e-01 -1.254322625933821600e+00 5.199895775717608970e-01 -1.512197990917644841e+00 -1.807131682786045357e-01 1.340289808364417690e+00 -6.020040809962852180e-01 3.235663875451588178e-01 2.879460329130459906e-01 -5.185997863210612957e-01 -1.327587483956503167e+00 -2.211042341062420258e-01 -1.958902910547404563e-01 6.401160513366986882e-01 -9.116702133313210332e-01 -4.743217646088973005e-01 1.808050891724935383e+00 -6.714612344725557902e-01 4.619783535795509710e-01 1.120082088414695809e+00 1.029039835477113307e+00 -3.042161411405687743e-01 1.154620884888778454e+00 -1.365486628520502232e-01 -1.642257761451921150e+00 -7.756263009488917337e-01 -5.119327126993061805e-01 3.269944380396055950e-01 -3.067704130100756266e-01 -9.042854291896093577e-02 1.650733437999695186e-01 8.081388394341606496e-01 2.889345415839931208e-01 -2.189402501943281898e+00 -9.416601313596913991e-01 1.066249228175034508e-01 1.887237200048096586e+00 1.376266840544484449e+00 -3.110022896963819949e-01 8.619469650562284757e-01 1.027352472609879053e+00 -6.679354759599783753e-01 1.198874698368828540e+00 -1.191971798267146276e+00 1.428512320231409838e+00 4.552893582308337739e-01 -4.667807706201518303e-01 -1.492204910998166101e+00 -1.181987462431199232e+00 7.605242535306013796e-01 -4.276907593274733022e-01 -2.091858176678677017e-01 9.915080442663563032e-01 4.716947240158510940e-02 -1.036362207290873805e+00 -1.513849187975728483e-01 3.939661346629643734e-01 -9.136090320184604430e-01 5.931893938709023040e-01 8.574800551814451000e-01 -2.236675764012659995e-01 -9.098756713254181339e-01 -2.135961009267781097e-02 7.919763003955626601e-01 2.007935102012267936e-01 -2.677157412673325521e-01 -1.490339957463473919e+00 1.244560289175524082e+00 1.627980566711283994e-01 -1.138275395970104409e+00 1.916342617849482177e-01 -4.309235831227007929e-01 1.171369013546482984e-01 1.234092563230068246e-01 -6.965547945825098508e-02 5.214903416261694735e-01 -1.067723651523210027e+00 3.686934799052349332e-01 6.616394700229001336e-01 -1.402453001649150544e+00 -1.137020516257077229e+00 -2.152502492933505984e-01 -1.467267784590492896e+00 -7.148264338329435308e-01 -7.913729946741366872e-01 1.503878144687822660e+00 5.786920444658957274e-01 -6.560159227517156078e-01 1.703546274234666980e+00 -1.783629316467554515e+00 1.182517388274496373e+00 -4.075595520284832629e-01 -1.101735014675268021e+00 8.818761174840739070e-01 -8.481766769201961598e-01 -1.590436663213254664e-01 -1.073743932945276702e+00 7.470295819643488766e-01 -3.983428120549853402e-01 5.538322979594572093e-01 -1.854972356604259742e+00 -8.535154712717926140e-01 4.962479021365444609e-01 4.561104237325240562e-02 -2.641327014593812181e-02 -4.318010199939792959e-01 1.364081743044760708e+00 1.050885378557590899e+00 3.172459708108250620e-01 7.322010316905933625e-01 -8.016360017593600062e-01 -1.498894449537598650e+00 -1.101612151271832207e+00 -1.906528186595385366e+00 -1.018705940535467258e+00 1.246322377384562641e+00 1.565754296714130106e-02 -1.254209384124140847e+00 -6.494766988240547878e-01 -3.116262137097003948e-01 6.794935596534310562e-01 -4.465121578754848580e-02 5.303511115535309850e-01 9.303159874608901703e-01 1.102590690483898683e+00 -4.602418475251550123e-01 -1.116803697664759731e+00 -1.311856671766024718e+00 7.018042259797564464e-01 -3.352747190750707262e-01 8.725147599431833934e-01 2.433079685990972296e-01 -9.176009942176304168e-01 1.914084039797613324e+00 7.260594827264930107e-01 -8.861161795347930470e-01 2.192542409370981382e-01 -2.157561296970133213e+00 -4.491773761446468116e-01 -2.516149629883644767e+00 -1.282923020662455338e+00 1.021626262186956069e+00 1.177780137246495551e+00 1.226884257365209174e-01 1.023246555037062411e+00 -6.785154408139493221e-01 4.497950690200083201e-01 -1.161742390578110573e+00 -1.131790426432557339e+00 -1.210576627826750018e+00 -1.811216634933817127e-01 -2.438327257071950249e-01 -7.276573521274093403e-01 7.639181482557994007e-01 7.746432283471853530e-01 1.547874151884863547e+00 -1.381859722841645155e-01 -9.081268796368325846e-01 2.454862829679884395e-01 -3.231718866033330695e-01 -1.642983549855121961e+00 1.486439709478909188e-01 -6.135305573576368271e-02 1.314678167542969733e-01 1.589712338150086168e+00 -2.611054653095876699e-01 -2.869310921934095093e-01 -4.373683557094467655e-01 -1.833098837487445176e-01 -1.885055501742410433e+00 2.716171334047894903e-01 -1.069692349363942752e+00 1.168387595049792116e-01 -1.475520077715557932e+00 3.782387964264430913e-01 -1.714024331117109723e+00 -5.786692685309833273e-01 -1.000162058723709224e+00 -9.649246561976505543e-01 5.044396595560243224e-01 4.886282407843797748e-01 1.714538866259745387e+00 -3.381214479624405356e-01 4.869755727125651412e-01 -1.860974919007765793e+00 1.341192891095961959e-01 1.255409925857344122e+00 -1.581435221384300815e+00 2.546336151557709315e-01 -1.122285878738494697e-01 3.510536014381931968e-01 6.777566409924197233e-01 1.358042648650243045e+00 2.469210077967978645e+00 5.760666831410476973e-01 -1.823952087678350820e+00 -3.474267828072905573e-01 -9.520298353187136575e-01 7.112585224400076456e-01 -8.534602854164939634e-02 2.621155474700441745e-01 9.520140998554834644e-01 2.826789915946578136e-01 -7.455648855908073580e-01 -9.818906544267368419e-01 7.030309564809908984e-01 -6.672752100339185422e-01 7.851013071552881417e-01 2.471197809405814294e-01 -2.253961488466477425e-01 2.867280530047564557e-01 3.702850453848156032e-01 -1.422262662723967841e+00 3.926647754238761223e-01 1.045823176538676291e+00 1.217888860996306111e+00 1.249257356218089976e+00 6.015379994216034643e-01 6.137662585620836664e-01 -8.789281649304790944e-01 2.718251040174991806e-02 -4.796965540425579544e-01 2.963244675306643261e-01 5.800497413758166632e-01 1.371063978332991207e+00 1.051832513672557257e+00 2.323118054694733869e-01 -1.256780391102453764e+00 -1.898677146222423673e+00 -3.971530500585884749e-01 5.356215727353683675e-01 -2.254837095338265041e+00 -3.222933695259093123e-01 6.518344554068952190e-01 -1.741453806758521017e+00 -2.811362190136051376e-01 -4.395216199157342407e-01 -1.885333279902375592e-01 -1.353631784148870421e-01 3.029061238096252273e-01 5.355154585195315287e-01 -9.690444629236278917e-01 -8.435454022732909174e-02 1.586623154056419960e+00 -7.213494288773993901e-01 -3.384680333802563279e-01 2.012194522891603277e-01 -1.484333330217945335e+00 5.355012160199787985e-01 5.237526342512639488e-01 2.313642963079249437e+00 8.686350382156113881e-01 -1.131104194687397868e+00 1.757051851646809659e+00 -5.676233866111195514e-01 1.379218945315505152e-01 8.001537762703008205e-01 1.199571780209976124e+00 5.767000108722822871e-01 5.888690237421735363e-01 8.174264970666154095e-01 1.910056411573699764e+00 1.752781448851870261e+00 1.115317362701482296e+00 2.487845679707567370e-01 2.233762022770103606e+00 -5.763216228199354862e-01 -1.283644250706923121e-03 -6.712685237320947795e-01 3.764221866811827133e-01 -6.506167156882743940e-01 -2.715779274949829403e-01 -6.716234085371967089e-01 3.275615363867312446e-02 7.387712822315838368e-01 -5.484974058611589154e-01 -9.862941743703337316e-01 -2.916413514128222695e-01 -4.830380053592659428e-01 4.236002579981383576e-02 -1.928571422664842716e+00 -2.212685860761879897e-01 4.138281598263877092e-01 -9.775420629701251363e-01 -3.565818043427587125e-01 -6.102320306919902793e-01 7.203458334863055423e-01 4.618740470310443991e-01 6.775855911342615334e-01 -8.459483747711344925e-01 -2.590151147347569127e-01 1.098535043155267621e+00 -1.126858899454428631e+00 6.119738498126366805e-02 1.226095410873974112e+00 6.220859532436746608e-01 1.049822981099691521e+00 -1.254608428347948168e+00 3.197027310200611372e-01 -4.474254090407999707e-01 3.967028774068168118e-01 1.708109737397499051e-01 -8.861424169560556674e-01 -1.844452018498488721e+00 8.046073385738086170e-01 -6.510277770619607995e-01 1.575581666496159272e+00 -5.187157786995582054e-01 5.568655811946683354e-01 -1.769121979860054372e+00 -7.616497608389070084e-01 -2.356571056341135950e+00 -1.006925135782435754e-01 -2.354015565397377330e+00 -1.706150697989843756e+00 4.377813356297249880e-01 -6.583881894133637447e-01 -7.710216181038411776e-01 9.585207249356754444e-02 7.865269697383370229e-02 -2.074367055356822753e+00 -9.472340011581439345e-01 -1.012838881263743218e+00 1.157519218358541158e-01 -1.180967467754713285e+00 -2.229415392967339649e-01 -9.257205767973772925e-01 -5.704719885496972037e-02 2.012296453811611707e-01 -1.014237418986821071e+00 -1.391349735261746989e+00 -8.517963050500155786e-01 3.614454695672958962e-01 -1.834220198691758619e-01 7.433343292046233897e-01 8.406552822206919684e-01 1.732441759311420526e+00 -5.382022203437411001e-01 -1.326355812414505841e+00 1.081211381938842919e+00 -1.881121320617851422e+00 1.609642428447728355e-02 -8.441198882502677359e-01 -7.505381417068915928e-01 1.921299408712583645e+00 -2.494950360515415522e+00 -1.078705860871456146e+00 -5.615807059667075052e-01 -4.361383608691259961e-01 -2.108398972148947670e-01 5.433512783714238292e-01 -1.102605670031336693e+00 -3.790973182163858146e-01 -3.838339731411184452e-01 -5.298768785352542254e-01 5.217796849120996672e-02 -1.971944207535605287e+00 -5.478594375050556131e-01 1.370366365208542270e+00 -3.576703387775136411e-01 1.350796419799698000e+00 3.058916714982452545e-01 5.399484328626192875e-01 8.880820306779320106e-01 -1.914453073755095769e+00 -2.523298740426185849e-02 3.232502696583840485e-01 -7.172548979508115430e-01 8.080890769520313599e-01 1.752856728852018875e-01 -1.090755632858663032e-01 4.749078012205054100e-01 4.841123804167694056e-01 8.295861932941508421e-01 -2.225550680468086906e+00 -1.267056397144247504e-01 -2.334507905035036190e-01 6.873882907741638570e-01 5.709706504662280802e-01 1.307412292221846462e-01 6.425440217066474835e-01 -3.206769374827435626e-01 -7.165858456616075456e-01 -1.731246166254256924e-01 -1.088156143225629674e-01 5.054723945718933020e-01 -6.678850523169763687e-01 8.794330870789145438e-01 -9.591585615780889862e-02 5.025189558733632600e-01 -1.234951597222584824e-01 -6.713110885100851549e-03 -2.508822284555682902e-01 -9.072513573403234721e-01 -5.653254111555228167e-01 5.995809283967813430e-01 5.364630593233513656e-01 1.520230528218322608e+00 8.118433589762774627e-01 -1.056322965871591968e-01 -1.893373873304184940e+00 -9.690871794012010376e-01 -7.853908461126936358e-02 -4.518003802538804736e-01 5.393961619711014066e-01 1.655975560212344933e-01 -1.806796534047500957e+00 -5.247218351524012281e-01 7.827994100343363404e-02 6.661171240417683714e-01 5.669837384202586206e-01 2.245843923507048756e-01 4.680636996223014323e-01 1.006096890285184342e+00 1.395057307495800591e-01 2.075107861165546908e+00 -1.663684076751859253e+00 -2.554647683470209873e+00 -3.121327111775170637e-01 8.038516676782191395e-01 -4.314400266091433789e-01 4.794000753008614835e-01 1.925372832249094279e-01 3.853875905752380260e-01 -9.606815010774271135e-01 -2.478198440689736604e+00 -8.050454201846680702e-01 7.615865793723687327e-01 -1.014770129605461868e+00 6.497127553622787932e-01 -5.142354452862624853e-02 -9.476615213938287541e-01 8.026346397144515366e-02 -6.444343877126633702e-01 5.356804224282862847e-01 -2.568104300536208293e-02 -5.473290442031395475e-01 -1.345640476018128195e+00 -2.942597662583570917e-01 7.087651999117871027e-01 -2.837161813675208033e-01 6.561116926829492213e-01 -9.638217807006330684e-01 1.911409295038994371e-01 -7.830436534485460953e-01 -9.671972389296038530e-01 2.323976143654697124e-01 -1.355370873237077944e+00 2.564238452969708870e+00 1.086830982113339505e+00 -6.788098088707077496e-03 2.892459429982224828e-02 -3.391831666287513647e-01 1.297483122978846826e+00 3.862107905318660772e-01 1.024742281452364345e+00 7.133952065939099807e-01 -1.272009745126090774e+00 -1.893891424135646817e+00 -5.432152805902983328e-01 8.600630295601277009e-01 1.149916176246199129e+00 -1.233280369010624350e-01 1.501938895911633307e-02 1.917795445021650114e+00 1.248185602611835643e+00 9.382487006887040015e-02 1.982271152450362006e+00 -4.171003170399747439e-01 7.818024594368514490e-01 5.447925363828240997e-01 6.146980242833812724e-01 -5.639166383903080337e-01 -9.482046914189353748e-01 -2.310534628633268195e+00 -1.846871769694942433e-01 1.384420920593839810e+00 1.231158525069339760e+00 9.413117137292682790e-02 1.092449944058201394e+00 8.692092362304596476e-01 -1.028667894960495488e+00 -3.712637856434406469e-01 7.572513649519957424e-01 -1.490164840625571419e+00 8.955513593766611935e-01 8.061783934874139357e-01 6.376625443546884986e-01 -7.570185288745866214e-02 9.554224967618258901e-01 4.897598367891732585e-02 -1.017581516841848943e+00 1.689161358710589811e+00 1.339849901058092652e+00 1.119606591054329359e+00 -1.134973746403012740e+00 -7.519193157349297885e-02 1.233042915703498554e+00 -8.314793109819961225e-01 -3.295277324429743415e-01 7.122232365972135382e-01 6.527311236243710235e-01 7.328676071533503089e-01 9.296176101027038285e-01 1.605739652828385711e-01 1.841814422611628199e+00 6.481819329144750119e-01 1.711431019122140462e+00 6.062358743485137674e-02 -1.756483059835575844e+00 3.003406613687758853e+00 -4.359486247509027357e-01 7.739733245506326131e-01 8.589371220457014955e-01 1.106685601423176513e+00 -1.290899501589755749e+00 6.470726543991180968e-01 -3.121869042176509401e-01 2.279903716295568206e-01 3.658110489758360506e-01 2.546634546029453716e-01 -1.557372497288912916e+00 -4.718845008399865093e-01 3.009368886105060481e-01 -8.527375606711572464e-01 -1.330927033688493077e+00 -1.339311907057747462e-02 -3.615255228295190526e-01 9.583623017060990401e-01 6.405712501457595798e-02 -9.961285119431281254e-01 -3.847628717790271824e-01 -7.827621391487603331e-02 -1.336034199107352327e+00 2.389866980870485047e-01 2.077772919870883417e+00 -1.078260383009977730e+00 9.946455522354873402e-01 -1.220763815754745574e+00 5.599953885324197855e-02 -3.541337026173126290e+00 5.038469580108726475e-01 4.811134462620587637e-01 -1.784811076442319178e-01 -6.705625156454120273e-01 -8.781846283135485987e-01 -1.252503318533956689e+00 -7.963993460411131764e-01 -5.871898818876489790e-01 -1.055064342522058496e+00 1.130976097625035592e+00 -2.260934187133319728e+00 1.116068685974970887e+00 7.885003223367424985e-01 2.135408013705633046e+00 4.826557979068363813e-01 -1.458765603391561250e+00 5.677426628650840135e-01 8.678990157949770801e-01 -8.002180493989495547e-02 2.326015966658148137e+00 -3.880204117175656831e-01 3.828126515663181073e-01 6.038258920355792370e-01 1.675020271416413742e+00 6.895758714893512886e-01 -2.054334796097114293e-02 -7.099224802075509988e-01 -8.559627735558802408e-01 2.807733626244128811e-01 -2.029018314399451683e-01 -1.816214304827093173e-01 2.273423254580864694e-01 2.425110868753857229e-01 3.766573047083983661e-01 -3.812920055541536013e-01 1.101829939192045527e-01 -1.230785552670888849e+00 -6.603944683621930656e-01 -9.209157873584143950e-01 -1.056253182408205760e+00 -2.714021207167777394e+00 2.763633616248822866e-01 -8.318335182915079784e-01 -3.781695102431385097e-02 -9.780354009838878593e-01 9.664786648651042533e-01 3.308213875717729291e-01 -1.537231384143012414e-01 -1.605354073807257809e+00 1.276772207384845592e-01 -3.273203111155603695e-01 -4.319582812302690256e-01 -1.216596666808802407e+00 7.093359664607421511e-01 3.847147907828885494e+00 5.471227953114468079e-01 -1.957939749804475715e+00 2.278428878348020825e-01 1.293295017088722798e-01 -8.665468846914758938e-01 1.262625386025756635e-01 -3.838163440231506102e-02 -5.110707245120817976e-01 8.189467924954630940e-01 1.612695153989553543e+00 7.335402245909977692e-01 -1.590560165531830439e+00 2.787245177470212831e-01 1.739851558165083356e-01 -4.566475844888954749e-01 -3.178653946965271926e-01 2.891721288926687450e-01 -5.109081405965980593e-01 -1.230590316980407772e+00 -1.900387653280075917e-01 -7.205730731619510721e-01 1.162353220938697529e+00 -1.141250582139616609e+00 9.506048300614688973e-01 1.805704881197123024e+00 6.409774853326347666e-01 -7.631108170853398986e-01 -2.074917105494058056e+00 5.326437684437770187e-02 -1.982411963434708435e-01 -1.901156781031976273e-01 1.445720578423886682e+00 7.190481075500330110e-01 1.584631771385945465e+00 -3.777825964552629090e-01 1.619878462639477157e-01 -1.112055219123758709e+00 1.270981097146945515e+00 -6.330499496176911212e-01 7.616038275517587053e-01 -1.238722931656245363e-01 9.462473087101444871e-03 -7.527601860775187323e-03 -5.183307852080086819e-01 1.365240677784590906e+00 -2.417243294349847638e+00 4.845387283223650532e-01 5.638447587084728374e-01 1.530028328990541642e+00 1.592815781780883899e+00 9.765184455120645701e-01 -1.682727163302959239e+00 1.699247020150911891e-01 5.044089311414493570e-01 -1.306325839124993671e+00 9.256499436804564995e-01 -7.240400618957798518e-01 2.076542303606656037e-01 1.434412417906767157e-01 -1.143925955366094538e+00 1.136196650781071904e+00 8.537304138748381954e-02 -2.190819771096556234e+00 -3.148564335765157152e-01 -1.118530328700813925e+00 -2.919547212258364888e-01 -1.480471540581308476e+00 7.199240010535690182e-01 5.169020379171281876e-01 -2.766564892767360284e-01 -1.139196008958972328e+00 -1.417493608990190390e+00 4.959314165728336277e-01 -6.426255890092064105e-01 -5.932462975673392647e-01 1.707820614565119355e+00 3.851063859591478677e-01 1.119964875383551828e+00 8.652604382377521164e-01 7.078194625433610609e-02 9.653004786495285039e-01 -8.792711053718474945e-01 -4.332849840394185081e-01 5.851292451820667706e-01 8.225223608826839339e-01 -1.024852103320367469e+00 -1.243949588777970128e+00 -1.099733488739569554e+00 -1.363749321721289487e+00 -4.554659910613278462e-01 -8.129109001901296816e-01 4.056377937228506370e-01 1.082124232589793067e+00 -2.137445086399762662e-01 -2.291146575514658446e-01 -2.255280658855162712e-01 -5.601700318458554539e-01 1.461081311983901954e-01 1.178020953547621597e+00 -7.971089596570272162e-01 5.370449918857992389e-01 8.344642263185425568e-02 2.690993087846691889e+00 -1.447219099431582556e+00 -1.189640842942545906e-01 7.325237214209244785e-01 5.308160661011915860e-01 -5.185286251691868520e-01 -1.098198772215464247e+00 -2.259034378887684325e-01 9.403738789959812383e-01 -1.918128664810918149e+00 7.994460168123282973e-01 -7.783563516506042390e-01 6.130824975738006222e-01 5.518422751322130670e-01 -1.263839668344246991e+00 2.884515688182062165e-01 -2.769406984771478619e-01 -6.904141452974615900e-01 3.030083442345937739e-01 2.734327085098128274e-01 -3.479255711007957497e-01 1.447514096394760530e-01 -1.041917054584958535e+00 -1.189428159694645215e+00 -7.722108851380240502e-01 -4.820178118089190056e-01 4.763044259463626862e-01 -1.076962984544027391e+00 1.471533833637304500e+00 -1.321860681559485995e+00 -1.222801170860414066e+00 -1.794014414147840242e+00 6.825209371532994229e-01 -3.731407844068323487e-01 3.375218508788768168e-01 -3.152973575560656383e-01 -4.450638768875244677e-01 -9.157722093394187191e-01 1.021340931986936429e+00 -2.304369543439750700e-01 -6.246049944400808851e-01 -3.442879257331239451e-01 -2.582051606414849723e-02 -4.819404445253162583e-01 5.489387433545299677e-01 -1.189830852893991375e+00 -5.543475987219027568e-01 -1.318479846292488711e+00 3.808451432070900089e-01 -7.704834306847487824e-01 -1.193077669317269773e+00 1.211031648338043221e+00 -5.799772211721958559e-01 -1.721472734327450738e+00 9.669130570825400506e-01 1.115345562190647455e-01 6.103131503419698678e-01 1.271576815996066756e+00 -1.579823231127611471e+00 1.614561904787020552e+00 -1.888085624623853986e+00 -3.915868464550130712e-01 -5.466735897710609526e-01 -1.776240782825833309e+00 7.043668937489294679e-02 7.559066310001110178e-01 -4.881896383218748969e-01 -4.270285875897514849e-01 1.912069337133534830e-01 6.584296961387894331e-01 3.379924395353989808e-01 5.118694619822676817e-01 2.453633788015158190e-01 7.845449409329895429e-01 4.577704070592098495e-01 1.091696294291477409e+00 -7.449359110070429280e-01 -6.420463260906369429e-01 -2.007772277304907815e-01 1.735048856781479520e-01 -1.630675440838672108e+00 6.789496134223291790e-01 -1.348019792868623723e+00 -9.443815016923171601e-01 -3.279368180854997927e-01 -1.662794268813551524e+00 -7.964264815559296551e-01 -2.613574311165494657e-01 1.440094523205018850e-01 -1.004069315101199011e+00 -4.839694553653356990e-01 -8.200645835918832782e-01 -5.453517214673180291e-01 6.412416580313615166e-02 -1.648640067660039454e+00 6.948173882816750524e-01 1.463901060505336416e+00 7.784280376136373802e-02 2.004045818014708047e+00 4.870894502239192514e-01 1.256255428521327877e+00 -1.136784679695233446e+00 -8.101587488835976236e-01 1.313866963644502617e+00 2.270736710980738593e+00 -2.698253633496445758e-01 1.484626879444172376e+00 1.861884846504276547e+00 4.700376476495326528e-01 -6.280848034621233644e-01 2.010948804715197546e+00 5.681782764493866628e-02 -6.324982217971533149e-01 -7.385594593422168952e-01 -7.574422856955609351e-01 8.306023332871236287e-01 2.234197009107412146e+00 -2.888645218204661358e+00 -8.318311609048742103e-03 7.924599873702610209e-01 1.001009512965997494e+00 4.085195965448035552e-03 2.307579327786152046e+00 -6.709240697096697792e-01 7.326763455481742904e-01 1.653722955019402807e+00 -8.800419991691840194e-01 8.146166618946175664e-01 9.501107511965386498e-01 -8.929422012412215892e-01 -3.404530294097670717e-01 4.247076583454833520e-01 5.802182871389778285e-01 -7.160522603039690681e-01 1.437575083491370309e+00 1.215464755042980904e+00 9.030347127753496350e-01 -9.955429001070772443e-01 -4.853732855709356198e-01 -3.095700237532266197e-01 -4.832437526412879936e-01 1.019296113201197534e-01 8.762855234056604603e-02 1.023419311168409784e+00 -4.911200531366724520e-01 9.778922883707547031e-01 1.867568693271898228e+00 1.356869514173374869e+00 9.723629595847950169e-01 -2.992487342184759966e-02 2.890488309196607153e-01 3.126891675018503847e-01 3.235379056122179020e-01 -1.327325468061900438e+00 2.934722296159837374e-01 -1.433073161430606257e+00 5.514919934763544695e-01 6.525724895796520819e-01 -1.729910211312405410e+00 2.064266803347787782e+00 1.012613407585711833e+00 2.649646586532578008e-01 -6.794832877766899815e-01 -1.078854022458102913e+00 -6.559306165257304810e-01 -1.252352086315081880e+00 -2.946247632837084018e-01 -9.620940639995629873e-01 -3.268533700101340367e-01 5.468332275411053045e-01 -5.975428373886080280e-01 1.919949746417244585e+00 -8.919644357785738720e-01 1.606871234035652796e+00 4.201518691193112942e-01 -1.971316503473514281e+00 1.908658984150577442e+00 -2.785835053196805133e-01 1.263689675877042173e+00 7.387775583589234474e-01 7.002800377795759257e-01 5.414789318576740396e-01 2.088408275428223160e+00 3.856155681782687528e-01 -9.437345938314749549e-01 -2.639581494979049286e-02 1.257408452343964589e+00 -2.988338448575607598e-01 -1.131007645303698517e-01 7.744238004207860959e-02 9.310122874539025206e-01 8.458655670155644790e-01 -2.485616181580123207e+00 5.240114861874978214e-02 2.626190236857592897e-01 1.073412390062829652e-01 -1.612406538319493432e+00 3.727656136213269189e+00 1.325212555142595061e+00 1.281463750831858928e+00 8.077597596842127636e-01 6.423877043271130072e-01 1.004414611972604510e+00 -7.226731260253745903e-01 6.791749236379654442e-02 4.816843504072722548e-01 -1.029094669966536202e+00 4.103743092008113602e-01 -1.451973101713531222e-01 1.212302018899869438e+00 3.945533921906874686e-01 1.228928571879961851e+00 2.793671809315587673e-01 -1.210893720886194458e-01 -2.022398876824847314e+00 -2.227394067271967759e-01 -4.574219383855113730e-01 -2.632371117612786748e-01 -1.256977472519767103e+00 -3.879717935277730012e-01 -6.660488145499793289e-01 -4.364187115699397213e-01 9.833101269358453245e-02 -5.126164614192108004e-01 1.836944183482952520e-02 -5.271631805125619463e-01 2.108595918745806985e-01 -2.692116737273418381e-01 -2.131548441581981590e-01 -6.984543004967749269e-01 9.718802131591340598e-02 -8.726912366523445486e-02 -8.083524806603961110e-01 -4.648988039868306305e-02 -6.880859932193386097e-01 -2.047148020096705157e+00 1.447224681117428524e+00 -8.535455978792670650e-02 -5.390310217534370896e-01 -1.089405959133899759e-01 -7.184619138306657105e-01 8.640928515922798869e-01 -1.606501610710729500e+00 -1.647461449647644072e+00 -5.350555509114725272e-02 6.747995583483253068e-02 -3.328650225142398833e-02 -8.270938101546595478e-01 -7.647192982850160581e-01 -8.656411620669967055e-01 -1.383299076691248998e-02 -3.862383174588780721e-02 -2.032489501057992975e-01 2.257044234193258947e-01 -1.114261706955334885e+00 3.060845317614096506e-01 -2.166649343395954941e-01 -3.196080394847214401e-01 3.751884861271391203e-01 1.481289771899513275e-01 -4.294760020910591836e-01 -1.161120328653528766e+00 2.788962858439928971e-01 5.309889824246672996e-01 -8.532916404671807287e-02 2.040690865038961910e+00 -4.591012954664031032e-01 9.813257254237447436e-01 1.013416322017515192e+00 -9.570022006595453323e-01 -1.550877772825144163e+00 -1.366330858051260755e+00 6.400565342702615457e-01 -2.154857866688115464e-01 -1.866942936305143463e-01 2.524350635925304287e-01 -5.730163137061489859e-02 3.980771773470954122e-01 1.127329258367558262e+00 1.546236559135641730e+00 1.102743545055625773e+00 4.362949975082558995e-01 9.310198248661256670e-01 1.054492644056747030e+00 3.985758837918859099e-01 1.117115920685416874e+00 -1.944673521282562545e+00 -1.987664358858001190e-01 -1.347417069146673807e+00 1.878211857872157664e-01 -1.559073125256364767e+00 1.063273107302393328e+00 -9.122488511260928856e-01 1.601002232172664241e+00 -1.261887268473061707e-01 1.143608306778694406e+00 -4.566480509079598460e-01 -8.534939973414670256e-01 8.008241949996253162e-01 1.508663013913731810e+00 2.331067068677908916e-01 5.082951457116409166e-01 7.409485419428607500e-01 -1.039383005781195468e+00 -1.067695749032895769e+00 5.308826257020750061e-01 -9.391916458545214175e-01 1.917407270273812081e-01 5.968393242618224015e-01 -1.144205996934991032e-01 -1.045489073200429830e+00 1.418979149446863763e+00 -2.594010392064530213e-01 2.376567319958408642e-01 3.873779610342658608e-01 -7.279542931409069828e-01 -4.721531815025923895e-01 -8.714157125583407160e-01 1.328759556372836270e+00 -2.113555476867456040e+00 -1.136897247677097766e+00 -1.266816153603288475e+00 5.945037258069142405e-01 -7.397499757236880580e-01 2.558908850823093592e-02 -2.018414576499839297e-01 -1.492828864090414598e+00 -7.521244981361049353e-01 -3.880677487280401877e-02 2.519778217037332624e+00 5.463648499312727669e-01 2.610195489678984515e+00 -6.630001190118280929e-01 1.250984263794664653e+00 4.862698146396140508e-01 1.022192697376391735e+00 4.308825837034735984e-01 6.992896540655315837e-03 -6.467548494949395543e-01 1.941546296448580858e-02 -8.497647343827666733e-01 -9.330320616370815223e-01 2.893621838037606642e-01 7.747931078581072883e-01 1.664444695905517024e+00 9.072753911418814932e-01 4.193216208452431037e-01 4.780904776562893144e-01 -1.837800891460175945e-01 1.925997612562708960e+00 -1.278132621566575367e+00 3.555807704453407825e-02 -1.563262272164313016e-01 -7.308604033609984452e-01 -1.504825514287825849e-01 2.497684770432981038e-01 5.458614069950089576e-01 8.145816935044291052e-01 -6.445252448154623059e-02 -5.607020705003732397e-01 -3.134589230663402670e-01 9.743010167702156332e-01 1.631037658604916618e-01 -3.870365872315074257e-02 -5.404587212504744498e-01 -6.072300676052139190e-02 1.194468936575859175e+00 -3.315847279291567196e-01 -1.306034488715283270e+00 4.998558628542171256e-02 -6.308978409774673723e-01 7.864944333911791929e-01 6.488003974713211219e-01 4.691300607659850130e-01 -5.830033863551425943e-01 -1.873792420993511509e+00 -1.133106039509197693e-01 1.227875767399362106e+00 -7.487056481718182832e-01 6.024256799734323264e-01 1.418649784197837604e+00 1.183124266969559288e-02 -4.308543761423727636e-02 -1.638963259168045861e+00 -1.007999587163882493e+00 -1.310706746016066626e+00 4.571097321730780982e-01 -6.951366260802029906e-01 8.856813125325113667e-01 -8.710496971993609838e-01 -7.352543097191890920e-02 9.151303413610410997e-01 4.624572480332866942e-02 2.198185616816435706e-01 3.801735186481434714e-01 -2.082595974757783241e-01 -1.479343047639849695e+00 -1.215719810106692833e+00 -5.785366623497261163e-01 -1.908258961677886001e+00 -1.260018712439201272e+00 -1.351450061443636219e+00 -4.542273549837588797e-01 6.463876211891966816e-01 -2.226884707013805365e+00 -3.656005665487732093e-01 2.802896901869081359e-01 5.880850331674041254e-01 -1.679560218471114030e+00 -1.492838346327224786e+00 -4.840382702071091003e-01 3.652749002922640598e-01 -9.018573114073810126e-01 7.986699709500496569e-01 3.957365500603642339e-01 3.805171906337800197e-02 -6.801334946981824059e-02 1.407439195056467307e+00 9.972243281040831242e-01 -5.834922550597453350e-01 -2.491138719118721312e+00 8.153584438030916370e-01 -1.973327896670285519e-01 2.929828889056033669e-01 8.789569126305573077e-01 -1.638815332307868022e-01 2.328270656480118994e+00 -6.291638832471190268e-01 -8.598176244039968941e-01 7.163707898432322141e-01 -1.149697216755834139e+00 4.403603517625171992e-01 1.353826424911675819e+00 1.232251220792308505e-01 1.482674343412872187e+00 8.317565912934867800e-01 -3.690018108474031333e-01 -3.076276022578591229e-01 1.331634586863275072e+00 -8.139197599853016662e-02 1.211190258994893298e+00 8.014634420142230375e-01 3.119362111235013391e-01 5.010277756214164269e-01 -1.704375597287884070e-01 4.926576674701940717e-01 1.430618276553109469e+00 1.382336744661698258e-01 -3.019795710662531371e-02 -1.978986401634414305e+00 9.911281465229018761e-02 2.544110156418860277e-02 1.395658970888203010e+00 -9.224176591677508696e-01 -9.296982317306314858e-01 9.901054474340648115e-01 1.483973632639717932e-01 -8.648827841171525810e-01 -1.552924331162144345e+00 1.882996936488422202e-01 -1.592704135683834066e+00 -6.167890373757796141e-01 -1.213028732963747247e+00 6.642338155341163120e-01 2.404325336432154570e-01 -8.873102736582503258e-01 9.426893194062292425e-01 8.610340364567663218e-02 2.322017060776777608e-01 -2.606723726803223187e-02 7.191732269134549771e-01 -1.890462568882784078e+00 5.910759977408408528e-01 1.026852584009450287e-01 -1.553791774725793440e+00 -7.984460952429877079e-01 -1.275547188208610572e-01 -9.840739827614298774e-01 -1.256973762706543374e+00 5.847642850908498779e-01 -3.030689908782308595e-01 6.743657450176714363e-01 -1.892071938061710368e+00 4.194072656321860548e-01 2.701892228653583472e-01 -1.202139161391570371e-01 6.907258249285930241e-01 1.779420204921630666e-01 1.193464128541933622e+00 -2.076037481311570509e+00 -8.414994726093795174e-01 2.538648689435917816e-01 -3.824082089946225782e-01 -1.235129052760252311e+00 -1.510299914804857480e+00 1.584277180916975614e-01 -3.653542084704422543e-01 -1.034075582857118647e+00 -4.290604406420844841e-01 -3.119935207125957288e-01 -9.756202981658912421e-01 -1.537316501342267105e-01 8.230145107539494909e-01 4.830443647746592295e-01 -8.775601186240956642e-01 3.729404316981860812e-01 -1.903432522680067684e+00 3.663945476704295878e-02 3.928514323014642429e-01 1.648960529506965367e+00 1.398614322335160143e+00 -6.475402201219759846e-01 1.114221397662411572e+00 8.822261088723954980e-01 4.881558693128253967e-01 1.316551189870852623e-01 7.322250356392907555e-01 4.990701601552574584e-01 1.066780046992390762e-01 -4.533808017807267055e-01 -6.483465013717427672e-01 -2.127218006634136460e-01 -1.587675901374014931e+00 6.795359127858318082e-01 1.201609077180386231e+00 -1.123818859429905004e+00 1.283294623513687449e-01 1.685461321758465969e+00 7.439825737369670788e-01 6.711194848481916164e-01 -2.197696054262624210e-01 2.875349077192883018e-01 -1.087213124357700789e+00 2.946499978893709071e-01 1.495964924405153440e-01 -1.228807243170580099e+00 6.159672083682384836e-01 -2.107734618753129840e-01 -1.133252833919238478e+00 1.194937053990498876e+00 -1.199532524906862241e+00 1.037174561613513735e+00 4.524466487720213426e-01 -4.111976353289295005e-01 7.077013234813762654e-01 5.548684157419343510e-01 -2.947336920546210146e-02 1.807646675130445413e+00 -8.500703504872060279e-01 -9.410262623568835805e-01 -4.927872421698463179e-01 -6.004995998898619153e-02 9.067023330443154672e-01 4.224063253368115500e-01 -1.318252257814470862e+00 -3.730379426848954294e-01 3.837570805194375767e-01 2.616982628750011974e-01 6.156274605008890677e-02 -5.129638438967768499e-01 5.182230473099557200e-01 8.701454577818579228e-01 -7.564215548367124731e-01 -9.907434711632665536e-01 4.555003647603147465e-01 -2.211444667227207894e+00 6.726882915912015815e-01 -4.393917753543639115e-01 -1.225807816441773390e+00 -3.676104676524358239e-01 -1.228615064348755004e+00 -4.753165920486087104e-01 1.423444998616728574e-01 1.412873028049733026e+00 7.504438551760153064e-01 6.504280211768048714e-01 -1.859083430531984216e-01 -8.080379279264850167e-02 -1.684140634971768469e+00 -1.028976179863264839e+00 7.957674186512643244e-01 6.746915664989751316e-02 8.373173946655508570e-02 7.408705207576203877e-01 7.234641098153972161e-01 1.143898829346920776e+00 -1.928546554949237268e-01 -1.167572346807615735e-01 -1.269406277492822310e+00 5.739236465285224575e-01 -7.708745693000311761e-01 1.987563009365328204e-01 6.923026583642858389e-01 -1.216158900226181894e+00 1.498462449909634397e+00 -1.281103884169054741e+00 4.207745414835926262e-02 6.023077477102261046e-01 -5.013658628637639447e-01 -1.036619236683675060e+00 6.597348678797768651e-01 4.912048558892165295e-01 7.837042503781190828e-01 -3.778068795623373277e-01 1.006957255603860846e+00 -6.229380008884255471e-01 -7.690877714896321438e-01 1.106454709224373278e+00 1.982355293651657732e-02 -5.939231737052480531e-01 -1.309056214811102015e+00 1.389068237006718110e-01 8.250729054139385177e-01 -7.400593265968787859e-01 -6.297733735995424409e-01 -1.973799955577622556e-01 -1.472569027125275598e-01 1.742059810917589435e-01 -6.675083592624972972e-01 -8.694417959648391703e-01 -1.692687595535932399e+00 -7.399150032562913371e-01 1.406585610300829514e-01 3.273627075694132693e-02 3.102638209102346334e-01 -2.559410702066122756e-01 -2.243785886760364667e-01 2.466273382424499228e-01 -4.218673462502146587e-01 -2.020739851732176628e+00 -6.445667427476599043e-01 7.851099201889779611e-01 9.224617155640427724e-01 -7.189802950952555172e-01 -1.079704660733067811e+00 -2.216704090117851411e+00 -6.375791717917014267e-01 2.763300733404454035e-01 3.428492310158786083e-01 -9.736353950850238359e-01 5.878485410436289776e-02 4.249639544188094087e-01 1.235235524468429213e+00 4.514587946485920100e-01 9.496123992137348591e-01 -1.721768215777282410e-02 5.233459355181587780e-01 8.537825952791189277e-01 1.237474959056362733e+00 -8.376398904883274044e-02 1.342404905843234797e+00 1.600096444323506895e-01 -3.141597145664009050e-01 2.072462919881695065e+00 -8.489305810370796346e-01 3.354141356819448361e-01 7.808753601484275109e-01 -1.291252352489197675e+00 -5.603339293894873396e-01 7.150521288472350134e-01 3.757765852624962988e-01 -2.100764843520301108e-03 4.041548970607051761e-01 5.873762953406234111e-01 -1.182588222133025058e+00 -4.688594662224241372e-01 3.029398736500510392e-01 -3.923765763080951374e-01 -9.761695075745310257e-01 -6.017500638656431144e-01 -1.177720232234494180e+00 1.305232285820038807e-01 1.926942167538638673e+00 -1.492037995870605371e+00 1.105630379853875134e+00 7.673838591927137909e-01 2.148751384404276876e-01 -7.677918334969170422e-01 -3.200266281572066718e-01 -1.148656691628912707e+00 8.191848964240202591e-01 -2.089177218429647542e-01 2.317200654608976063e+00 -9.553970577517185703e-01 2.033958386276020838e-02 6.982767054441828547e-01 -1.999499612750913757e-01 -2.873343182184970312e-01 -6.772233945431779256e-01 -1.102512802392131785e+00 -7.699476873437474111e-01 7.328328259699247171e-01 6.929779089255495572e-01 2.429848403424127667e+00 4.272527201198323965e-01 -3.629432733517949650e-02 -6.304059602860302702e-02 -6.771885142940313740e-01 2.196976900242929021e-01 -1.713805389697720560e+00 -1.077447967473142310e+00 -8.392670201938915442e-01 5.062978055568604363e-01 5.839708382919973628e-01 -1.082260368355071611e-01 1.160146977866162166e+00 -6.568233394853778551e-01 6.091059965076007776e-01 1.764466744054398462e-01 -2.266339282496436236e-01 -2.287585305995082918e-01 -7.662453696201252384e-01 8.883126619512372590e-01 -7.514291570498234929e-01 -2.992601237377345291e-01 -1.584537789105370520e-01 7.300187526684427386e-01 -3.213980238837745862e-01 -1.189342340115658869e+00 -1.407378220449282180e+00 -9.888720859876817260e-01 -1.165217238268655642e+00 1.749794622833811264e-01 9.928716955873291283e-01 -6.541788464501903100e-01 -1.223828817316842787e+00 -2.170950708769392445e-01 -8.858772849698411944e-01 4.563925449470767060e-01 4.872559243952558905e-01 -6.280859023922172879e-01 3.699032474106114243e-01 1.765474472400408723e-01 -1.229620098410327156e+00 -6.843420596086992047e-01 3.759527917018273269e-01 -2.537004747670312255e-01 2.236172688706785927e-01 -5.083780966102520171e-01 9.744139376247984430e-01 -4.553039460181997899e-01 -5.808631212898264229e-01 1.136700116403708494e+00 7.735268444864950022e-01 -3.660038745673376281e-01 -1.482640683343829258e+00 5.731307276906127957e-01 1.305843510054579104e+00 8.576175248434509957e-01 -1.388126573630792615e+00 -5.206879694125975400e-01 7.596987512172321821e-01 8.543355085577266639e-01 1.241372554787390836e+00 1.389153383882196502e-01 -8.922356336898662477e-01 -7.367043552578351751e-01 6.133203919782118652e-01 5.624078677184193298e-01 -8.680133456470402464e-01 -7.267266676710900652e-01 -1.275769988723302717e+00 -2.699139346124878810e-02 4.194467051753841824e-01 -1.339892689560521433e+00 -7.201987584408242604e-01 -8.318244286865795756e-01 -3.027347374901188104e-01 -6.473438709055185925e-01 -7.872513931059612613e-01 1.685754535132811371e+00 1.019052149692237341e+00 2.506096351009247103e-01 6.609002465293269124e-02 2.391611783086114329e+00 -9.752536799574345050e-01 -2.233793892328303610e+00 4.497413442554794305e-02 9.475882311231939026e-01 -8.357154737493514007e-01 1.703540022769275186e+00 6.293567081857782686e-01 -1.350432509918578494e-01 -8.837968991082705283e-01 7.361254276512529948e-02 -3.494959310294150634e-01 1.119463766597772691e+00 2.926449494872937485e-01 -4.958881697935222932e-01 -7.853233703732794002e-02 1.360115080679207500e+00 -1.146689827401253525e-01 3.375184607274052118e-01 2.274527872797910355e+00 3.182921172354076789e-01 -2.320072362161633150e-01 7.047032964163731927e-01 -5.848818833352358304e-01 -3.814319037831052639e-01 -3.811892788330781268e-01 -8.126220566106138188e-01 -1.151140462275898058e+00 -5.183470987048663936e-01 -1.556613300499359420e+00 4.368153617619323636e-01 3.537492217570379904e-01 -2.575564472625619383e-01 -8.877376685717879023e-02 2.019723123531516507e+00 8.796111518349796210e-01 6.060393838077960948e-01 1.050158054338088176e+00 -4.886130472116302914e-01 5.925825395401755902e-01 1.017851051410736174e+00 -1.404906530815679400e-01 9.040202708450016944e-01 -4.960090162098516609e-01 1.208620245413348088e-01 -4.672180015857388957e-01 -1.393467872985588940e+00 9.133320149934791576e-01 -1.075608110804564088e+00 -6.207001954280351175e-01 -8.999267048312066253e-01 5.378781315177143529e-01 4.211105353291128561e-01 -3.666807234445623176e-01 -5.734152277042317558e-02 -2.131754108610822984e-01 -8.658996108103363953e-01 -8.136084416362705518e-01 1.376670126851752274e-01 8.628647368855409117e-02 3.995898368710455451e-01 -7.319110947563509106e-02 -1.443290872304853201e+00 9.174124720037771796e-01 -3.480850687434784985e-01 -4.190738188195251013e-01 -1.925914419638062036e-01 -6.293990617887328387e-01 6.421665798361353428e-01 8.152768325662081983e-01 -1.461877119909675393e+00 5.551798293850408461e-01 6.928186820095462162e-01 5.960188796520140553e-01 1.347262437693483639e+00 -5.918407418603842673e-01 -2.734553316929094757e-02 -8.391901564065384900e-01 1.947980026445286672e+00 1.146697781459210752e+00 -1.414430014576411265e+00 4.220701719042320443e-02 -1.509817864653706820e+00 -9.031199594666613484e-01 -5.865599636250601323e-01 -6.093046524759607174e-02 -5.100359918209822485e-01 7.735990944283933635e-01 1.268089806743854409e+00 -7.813917717771009519e-01 1.409216105995286517e-01 1.803142596745918314e-01 3.902565638399730363e-01 -1.242674513990588592e+00 1.082824083558575845e+00 2.391717993841013801e-02 -3.267930276784450916e-01 4.649693506033615864e-01 7.542719966316864255e-01 -1.185265768777239020e-02 1.254291398937665558e-01 -1.393976495059289444e+00 -9.194861117692617603e-01 5.972202541799549458e-01 1.725716235736791893e+00 -1.979088684852055025e+00 6.445524687099355443e-01 2.383649600493970358e-02 3.313533754949658516e-01 -4.649225257755206786e-01 -1.259063503374886039e+00 -1.214609437918911183e+00 -2.776874814449450390e-01 1.456967096305265830e-01 5.980475724178839769e-01 -1.129790644102289576e+00 -1.540982242699292737e+00 -1.968266181057813924e+00 -1.413447922618751851e-01 3.835527100732633587e-01 -6.098882003656234119e-01 3.511023911592917601e-01 -5.198473416694481264e-01 -1.195422449387469888e+00 8.055342762440467208e-01 9.914312545720262992e-01 6.226504106978062447e-01 9.235564558369361299e-01 -4.864313344483452983e-01 -5.072475306777673998e-01 1.444587857177642265e+00 1.906113634581854122e+00 9.843815042268200255e-01 7.303930831801065393e-01 2.679786442451396411e+00 -2.581714862112892139e-01 9.056457584639731051e-01 1.451316706183042315e+00 -4.805610689274332215e-01 3.186432757086724021e-02 -1.002006408715000241e+00 1.177926267336141697e+00 -7.838427959760223551e-01 -2.864864014071191733e-01 -1.564863126192193477e+00 -2.071627547825088733e+00 -1.327999562539821987e+00 5.333732011021221631e-01 3.751119078127456707e-01 9.398213227195825192e-01 1.818562045992310472e-01 1.333391151631253269e-01 -3.466215606667283344e-01 8.044827994825798356e-02 9.335470983928819688e-01 -7.960768044147453759e-01 1.334067624157437404e+00 6.242130239878852516e-01 -5.735350024028594840e-01 -2.788354462175018922e-01 3.503750555263099309e-01 4.528937973921691729e-01 9.149667704163820803e-01 1.260988482629852747e+00 1.396638086171170023e+00 -5.066280266920911712e-01 1.076414147951486822e+00 -2.393614930563233989e-01 -1.383688655016863223e+00 -1.547579974833514505e-01 -1.530110078738612933e-01 -8.445642397788853950e-01 -5.036415169853439844e-01 -1.644057071212409737e-01 9.702050260128185499e-01 -3.226845437223376800e-01 8.387131447213636015e-01 3.070077127631127278e-01 1.119313397721958925e+00 -1.050579662938668557e+00 4.927278534008792121e-01 8.681697109338825102e-01 -1.161339312838313154e+00 -1.671660797669575649e+00 9.275351722937275056e-01 -1.584781738907423021e+00 1.804215152303815239e-01 2.142084067841578676e+00 7.401893919408908395e-01 -6.146518395892413000e-01 -2.217610146426991946e+00 -9.084005187394292302e-02 1.047041637599632979e+00 -9.550545506703858045e-01 7.651148197080196445e-01 -5.592042946095467926e-01 2.228612792604794723e+00 2.705130510127065624e-01 3.706975046783884675e-01 3.363683562538239968e-01 -3.318119821649092027e-01 -1.281663376389649001e+00 7.661697225423583779e-01 2.119474559129832514e+00 -4.483156079629379565e-01 -6.778481773643576513e-01 4.812166574070979586e-01 4.268152860095435486e-01 -2.008736582888209221e-01 4.742667308363451850e-01 -1.196510781767043258e-01 -1.007220450938234979e+00 1.076408186558403868e+00 1.232621495530862532e+00 -2.177205328972145804e+00 -4.808508333453577199e-01 7.123489807138370100e-01 7.924897171607713231e-01 -8.102518038743327100e-01 -1.145903245567944984e+00 -2.369016253860706522e-01 1.053661631055611142e-01 2.888167298466227662e-01 9.558544200348388920e-01 7.717584023375750890e-01 -7.408393062929209405e-01 -8.620433131031537410e-01 7.177277683746244863e-01 1.511805052259155069e+00 1.211853619093044898e+00 1.133234043763600818e+00 9.897741656336012106e-01 -9.032145091773818857e-01 -1.008135333733487071e+00 -1.914546857813626685e-02 -7.108034399805894521e-02 -3.571929569069214744e-02 1.851565881838250105e+00 -1.073274890346994859e+00 -3.745952549409488075e-01 -7.806724567577748575e-01 6.472907457623235938e-01 -5.964799710714798753e-01 8.872443041855240242e-01 5.999050303385020655e-01 2.823253606992948139e-01 1.063888742283086497e+00 1.520672592382147359e+00 1.451011386570483674e+00 4.633893147041592137e-02 -1.815350455670045937e+00 -1.063577524830838117e+00 -5.517689804682962551e-01 -6.058362534406557254e-01 4.100072559226105029e-01 -6.221920072281728054e-03 -1.519369260473960592e+00 7.980247790041625766e-01 7.403411560741000041e-01 1.072172174421822444e+00 -8.278599801421543392e-01 -2.718119134734670594e-01 7.028167223189131507e-02 1.127669293185545207e+00 9.318198282883205508e-01 1.311081971365575249e+00 4.609117030584841679e-01 -1.273796802724356025e+00 -2.815345382985936507e-01 5.472700170263483654e-01 -6.509436238888732795e-02 5.935834617690033399e-01 6.609779859685398495e-01 -8.184375846878567673e-01 1.453579562194510899e+00 4.001902732223262538e-01 -1.516113874707123221e+00 4.168218047360011114e-01 2.605380978510817847e-01 5.849465318441363637e-01 1.334415248611030780e+00 -1.701573085305726207e-01 -1.730165877684514131e-01 -1.032548188583528370e+00 1.084544918534585456e+00 -2.893396587160366185e-01 -4.127818464785259489e-01 -3.135276806759713097e-01 8.183427324366865374e-02 -1.725262307373369497e+00 -6.933830696513136882e-01 -5.782211285118804556e-01 3.909469041713360404e-01 -6.928758731928055248e-01 2.095916099565345192e+00 -4.935478752919128520e-01 -8.689112793204849250e-02 6.973327450114011894e-01 -3.417531894932098191e-01 -2.690639568925248803e-01 4.359998090435467377e-01 -1.144029674153590914e+00 1.167499351608475955e+00 -4.514815882473215136e-02 8.570548114885701008e-01 -9.801211267911148495e-01 8.550937364521219441e-01 9.801750957671012676e-02 -5.547144885495418620e-01 4.146112051334376741e-02 2.980340607174316037e-01 4.972787312771299040e-01 5.825488459283485465e-01 4.463522147081834812e-01 1.057155176566741295e+00 -5.890958178911999132e-01 -2.989599743591812686e+00 1.039823098745408014e+00 -7.792997528068277280e-01 -8.367218869498384004e-01 -6.597690801544197070e-01 -7.140776776194591724e-01 2.196516807285925077e-01 2.544931436635949340e-01 5.086542005588369220e-01 -1.802629172008504976e-01 1.089672887700119164e+00 1.608354152942401916e+00 -4.808361909544849877e-01 -3.538287778238445314e-01 -2.283129972208300107e-01 -1.171533867170230225e+00 -1.065376245760019547e+00 -2.069455003617016176e-01 -1.182928651319562707e+00 -4.637909296263855730e-01 5.807396336333327941e-02 2.978159959839303261e-01 1.810547508678430062e-01 1.078677741082995523e+00 6.681441859133747940e-02 9.555970872581164288e-01 9.695194114092464677e-01 -3.990928545400967420e-01 1.144742294447715913e-01 1.632900703545731913e+00 -2.357899632369811815e+00 -1.494019161166725729e+00 6.853823695897981461e-01 1.034763922233598865e-01 3.830613472365453909e-01 6.097144350629042642e-02 2.017034843348538331e+00 6.306512892721753971e-01 3.102444540763391045e-01 1.892927138116009544e+00 1.130979234889424756e+00 -1.403359561671979339e-01 1.595496653987364288e+00 -8.560456941299828815e-01 -3.218174201004913582e-01 7.878835413422079492e-01 9.671435977520936866e-01 -8.861486122177419933e-01 1.578701341043435846e-01 -1.341380310348532001e+00 1.048112668623039978e+00 -4.127692394905412843e-01 1.311953904791888226e+00 1.211827889152752080e+00 2.464729140359067650e+00 -1.013181741712131378e+00 1.022660938715539425e+00 6.040998785363501655e-01 -1.002622751625867892e+00 -2.500106971536798728e+00 -7.665294509632718523e-01 4.727747880954239479e-01 4.199990280090430406e-01 2.328113862014825619e-01 2.342547177063860064e-01 -2.773909980358523764e-01 -1.831827577895487474e-02 -5.282008712471475409e-01 8.953878412157211253e-01 -1.344374556979580859e+00 -2.040092982813585198e+00 -2.052012310487202118e+00 -5.691315081837077239e-01 9.660475181937338007e-01 -1.405906122948348269e-01 -9.881676343813681207e-01 -1.657281845386191499e+00 2.046531677189662446e+00 -8.776003886692980149e-01 -1.880681246177755117e+00 -1.486418958099684717e+00 -2.009455884908774304e-01 2.331252904415991034e-01 4.526847321385426004e-01 -1.564349566757492482e+00 1.778987863106825218e+00 -2.492326963922278371e-02 4.213202672642044622e-01 9.934979583424793370e-01 -1.158971231508820310e+00 5.246574725496436775e-01 -6.805248048728809174e-01 -4.488074697533277480e-01 -2.531072266020305328e+00 -3.279627643570034445e-01 2.029030119816669919e-01 1.528998094457181267e+00 -9.785694910510142064e-01 -1.294960766355863102e+00 -1.875875642257350373e+00 -1.235248115691092607e+00 -7.045655531936691196e-02 -6.995160732647386359e-01 -8.282977267837910995e-01 8.157122240198847463e-01 8.496914226317305863e-01 -1.206439881950176263e+00 3.150995564045633301e+00 1.558210677090971497e-01 -1.283649748804727153e+00 -1.376758178098243801e-01 -4.051071680416911125e-01 7.198042783186126004e-01 -1.595343081679393871e+00 -1.345532374911113105e-01 1.283224035339928015e+00 6.497612857997971982e-03 9.496306288699066789e-01 6.066880725090569859e-01 4.551923424364998083e-01 8.112638591346750527e-02 4.239235001604688691e-01 4.770860419573511035e-01 2.651315397606098245e-01 -2.420442908115453262e-01 -3.261861642887933094e-02 6.752786981446414760e-01 1.376692253332839622e+00 8.550027044431315337e-01 -2.743221955529663858e-01 -1.901580160662585117e-01 -8.846210245094279223e-01 1.554916229602323563e+00 1.012558297624118087e+00 -4.273689952612533816e-01 2.598478117405436660e-01 -7.727221662690314519e-01 1.746174850037820026e+00 -1.281066429456890976e+00 5.029214412043990778e-01 -7.586836467661788319e-01 -6.389420940496014500e-01 1.595094964055471021e+00 9.630068494140814339e-02 -7.246736977973923521e-02 1.412757902827049161e+00 -9.391684847824935956e-01 -3.095763315154844708e-01 2.492777726182047460e-01 -6.266176266943324080e-01 -2.314827732929717552e+00 4.787848930357207489e-01 -9.817864393684605506e-02 -4.642309985391425142e-01 -6.981133368078024093e-01 -1.516784282657964722e+00 1.147977780260760250e+00 5.885113023004463484e-01 5.153147043922533532e-01 8.224318310024738565e-01 1.371021544220351496e+00 1.155775040222356109e+00 2.058158942227306998e+00 1.394816956607677905e-01 -8.179655201453730484e-01 4.778006630160321067e-02 -7.965026935973218425e-01 1.246073441165074236e-01 -5.940647269820602538e-01 7.231910721569746042e-04 1.454845575247319278e+00 6.914619672230893910e-01 -1.009112405450608846e-01 -1.756113684833434885e+00 -6.090729437397129908e-02 -5.514414042783758463e-01 6.248624322920534047e-01 -8.982686587186783367e-01 1.442035305389995428e-02 -2.485574658369085477e-01 1.253523313733426070e+00 1.397172966415777484e+00 6.506347974688993230e-02 1.330285484570030041e+00 6.426385259417591866e-01 2.611964074987858653e-01 1.409294635262875017e+00 2.097671506340421210e+00 -1.617663807690888078e-01 -2.440431264927637456e-01 -1.185474890992566088e+00 1.269877708357327828e+00 -1.140741827255278062e+00 5.380387205632043424e-01 4.208823415489287845e-01 6.073554266947870373e-01 -9.757471218957129988e-01 -1.532392606472809726e+00 -7.215059077173436863e-01 9.244891911588286604e-01 -1.102401216565265907e+00 -4.235763912451069868e-01 -5.545461661303378031e-01 9.094077597875033225e-01 1.001276541670178544e+00 -6.687339222264545580e-01 -8.592275737335000052e-01 1.148631573704911660e-02 -1.316586778448273175e-02 1.689241125579562297e+00 -4.698672762888594368e-01 -7.165895657629698379e-01 -3.146217849133049749e-02 1.231670940544132398e+00 4.465792927264986001e-01 2.675355204967904132e-01 -7.517111679316508532e-02 -7.275341184816749296e-01 -4.568128875594164029e-01 -5.676474714857734361e-01 9.207770761577568353e-01 -5.357612478492151942e-01 -1.653134760179662432e+00 -5.988342384921448991e-01 -4.648299254204839026e-01 -2.239649530317915915e-01 7.519302524402400323e-01 -9.999615268363205578e-01 -3.045932037148093019e-01 -3.517475074626967846e-01 3.652436844389915782e-01 8.844198753524827872e-01 -5.077532031511073907e-01 6.015687430074635467e-01 1.686339195433308236e+00 3.393192982717681550e-01 1.001876892327568380e-01 4.930379663044319183e-01 3.363480728508567719e-01 5.190199022979604671e-01 -2.874358794121289473e-01 6.756218241637910182e-01 -1.089127531539221705e+00 -3.148755494353991935e-01 -1.484410144079783667e+00 1.171357864217178468e-01 -4.837000518774038360e-01 1.755984015849830326e+00 2.956782455656552511e-01 -1.015472829033786439e+00 6.494841398834203527e-01 -2.748002807806494419e-01 1.044319164304647218e+00 5.445164309773210531e-01 -8.527712888627058119e-01 -4.140873553896194936e-01 9.384290666870570563e-01 -7.010764988096478412e-01 -1.123693508760198911e+00 1.539082070345973163e-01 1.079888626872890889e+00 -1.483778809722277714e+00 -1.364449491564249384e-01 -8.909176491620408589e-01 6.869587366109900506e-01 1.967696921189745485e+00 1.260589796471219382e+00 -2.791334915791905680e-02 4.801559102724403671e-01 6.342543754698669600e-01 -8.382340713714292457e-01 8.698089022321631170e-02 -2.771166952995715235e-02 -1.511739394065276354e+00 3.679456418719228572e-01 -9.109468461981347076e-01 9.132078975660897768e-01 -3.752871563412243372e-01 1.346204128964149094e+00 1.297885022487332618e+00 9.780419192170246578e-01 -1.541961212724926256e+00 -9.391878879533864799e-01 1.745371481237510736e+00 -1.439441487316282853e+00 1.185867502451640965e+00 -5.482729959723999791e-01 -1.802192633722821125e-01 -6.620705723204788340e-01 -1.532643039118771089e+00 2.600477559644294723e-01 -1.939252009796515575e+00 4.180112833278743500e-01 2.802642559381829379e+00 1.805432249409014422e-01 -5.706990370433158155e-01 6.528854644331680834e-01 -2.682935929174550260e-01 4.552561370086340431e-01 5.990325786263900332e-01 9.581440346118140494e-02 1.649084300614109377e+00 8.057122089432047218e-01 6.623704765813265283e-01 5.886679602358562136e-01 -5.391807616411431470e-02 -6.757478156712319883e-01 4.276040806946829753e-01 -7.234544706003533943e-01 2.277711605005117601e+00 1.450586875933033981e-01 1.289671143541214204e-01 1.175817591524436656e+00 -1.651770040519957572e-01 1.285587608857234887e+00 -2.858930216238068756e+00 3.315134525242710017e-01 6.432669125338710270e-01 -5.170141284240065138e-01 -4.938851698502875753e-01 -5.307430720227690468e-01 1.538889297081379448e+00 6.567500047688576981e-01 6.726157822310276924e-01 9.001169708443572670e-01 1.561885938182330902e+00 1.148208627951689542e-01 7.739378708958046804e-01 1.226031067344543590e+00 9.061545826051663477e-01 2.543934597945725073e-01 -1.722293230625281391e+00 2.182081469882113656e-01 -1.688101275957540448e+00 4.503229175551501928e-01 -1.222694348389554708e+00 -1.140740048407166807e+00 -4.820632099228651102e-01 -1.416407180547991196e+00 6.868191733747039951e-01 -6.502739007217155365e-01 6.018190936796846691e-01 9.449169080029674594e-01 -1.705466716183111187e+00 1.872960191629656213e-01 1.183545315590330826e+00 1.109804362210090600e+00 6.098528372708236223e-01 1.438724985653146327e+00 3.504537802727043516e-01 2.917171808012598566e-01 6.263267492370012957e-02 9.895420324071300955e-02 -1.442669893259220348e+00 1.415801408566463512e-02 -1.779712823871701932e-01 -5.355483659929192175e-01 2.569627948790390581e-01 -1.097666613969790150e+00 9.457395184819510359e-01 -2.401154820890841202e-01 8.345271611452492744e-01 -8.103577749096148655e-03 1.413914469880570124e+00 7.469220757109721331e-01 2.126322714861586860e+00 -4.547506038868772138e-01 -2.690444061754643457e+00 8.405154251248266872e-01 -6.887927830610289792e-01 1.147975787293337990e-01 3.885503210211755931e-01 1.006879891908340374e+00 -8.768536356581956293e-01 -7.333241613451167984e-01 1.621465341638813895e-01 -8.528350082384215103e-01 4.824702408599561010e-01 1.204449468126714828e+00 -8.256910609796258571e-01 -8.075771444065950044e-01 1.121425653933141087e+00 -6.341324370792225107e-01 -7.834317841424948137e-01 -3.718414801975207795e-01 1.937077909873610726e-01 6.152296050139258177e-02 -9.678013806905356731e-01 1.676854342645278217e+00 -7.800791076777907618e-01 1.709850994601427587e-01 -9.491984187951808538e-01 3.220839770002394964e-01 8.573313267560170869e-01 -1.331551498898048580e+00 -1.315155988442930024e+00 -1.160765694600356390e+00 1.592864543761567608e+00 -1.286572447959156928e+00 1.489689137341295266e+00 -1.122922329264771646e+00 5.809930475697617780e-01 -1.581987895886777906e+00 -1.313937582326751619e+00 7.102673940405710429e-01 7.980873810201594143e-01 3.233469681428981501e-01 2.996409036728700515e-01 4.694332966578109168e-01 -2.082704519438312918e+00 5.339150337524640744e-01 6.639094787254927743e-01 7.102999312919833219e-01 1.397744767576478420e-01 -2.069691407226572077e-01 6.554235406899329153e-01 -3.239350410191268459e-01 1.154158410102002597e+00 -7.429247129988237885e-01 -8.906467594591775949e-01 -4.624649107635641077e-01 -6.284282175160039730e-01 -9.063128774589904735e-01 9.190675787025459620e-01 -4.009521111067793075e-01 -1.337888482232552079e+00 1.292911896976469965e-01 -3.051547420596801286e-01 1.966079041198379451e-01 -1.276766264148518903e-01 -2.409407113928173416e+00 -3.571006140702052134e-01 -3.629642647291334567e-01 -2.233579968798940774e-01 -9.413732475464673399e-01 8.171134284700786177e-01 3.899672062423336083e-01 -5.045272577890693722e-01 -4.250642346836076002e-01 1.677917436628506564e-01 -2.611716832529855647e-01 6.377219988249087645e-01 9.726223701505798402e-02 -1.647958630420242876e-01 5.033559156843037119e-01 -1.220916162864040144e+00 -5.865078741609827673e-02 -1.450230710130613110e+00 -1.352849868813248702e-01 2.365129869319176625e-01 -4.274725884394237757e-02 -1.503979830792974814e+00 -1.249448122992507626e+00 -1.478949243403922642e+00 4.082819078525450340e-01 1.256600507934662270e+00 -1.543854176739318795e+00 -1.421173383627980069e+00 3.296524620379256421e-01 -6.665510220845886069e-01 -9.161501639121524265e-01 -1.415363973237593553e+00 -7.484773318010885107e-03 -5.119168695639328970e-01 2.385510118832394333e-01 -4.381708331399714051e-01 5.105608379931942942e-01 -6.074065997708237852e-01 -7.027087127953304257e-01 5.978951195633696036e-01 2.814656921112510535e-01 -3.613905052842062426e-01 8.928968642921655818e-02 1.284316255632095456e-02 1.326551587351438855e+00 -9.567440126766396657e-01 2.460735557217711200e+00 1.585284253736137572e+00 2.068214374506039288e+00 -5.884829089046779149e-01 -9.660143654714471451e-01 -9.358959411040236320e-01 -1.142201751299665169e+00 1.440230936419225172e+00 -7.912482749233291646e-01 1.724683170480970418e+00 1.063990666549841313e+00 -1.762388680069332025e+00 3.094260283497514696e-01 1.572195100843930105e+00 -1.411838481038921067e+00 -2.589122780332967722e+00 -7.088728209501319322e-01 -5.724547754228184182e-01 3.767858878101863485e-01 1.180130222420574748e+00 5.628437544957364258e-01 4.443075532072938150e-01 -1.463291342646055697e-02 6.314974104105938180e-01 1.003842313052207391e+00 8.320384911864203703e-01 -3.908304427938573133e-01 -1.734165446844222025e+00 -4.805144659360062187e-01 -1.065379017194924671e+00 -3.609814341277482463e-01 -2.188946145866725590e-01 7.699891722744800493e-01 -1.910758060501618338e+00 9.838586465387963997e-01 -1.281012263847868260e+00 -8.727340467167638005e-01 -3.125610225149247912e-01 -4.825581207514237914e-01 -1.557911101219295325e-01 1.566258040626868464e+00 -1.336582403908054051e+00 5.016060908309166733e-01 1.292040082266906698e+00 1.922261598532663540e-01 -1.202619451868464973e+00 -1.252394384145740780e+00 -1.106394915887872088e+00 2.794580801654029667e-01 -9.437114750806787633e-01 4.502075319866188918e-01 7.546895044382161410e-01 2.003240151283123716e+00 -6.570359160133681931e-01 -5.893237656290606363e-01 1.040014272910913640e+00 -3.996708086390650116e-01 5.425404662446772219e-01 -1.182637130182250473e+00 -5.054123833534307497e-01 -3.371118604959263965e-01 2.421047694565101327e-01 -7.490522469590317478e-02 -1.015035952629737670e+00 2.924457076588243609e+00 -1.193523167294500142e+00 -7.265878795530195111e-01 8.535380766535499708e-01 3.301935925206302136e-02 -1.662574021179052952e+00 -4.744066624181181857e-01 8.421127445177811754e-01 2.033863224221105770e-01 -4.670850075913897115e-01 3.393676755511770837e-01 9.199884821893741238e-01 6.654484289201534342e-01 8.519994366825733856e-01 5.576521031150690755e-01 -7.922341083838775333e-01 -9.444808857555953008e-01 -1.238417304697710497e+00 -1.624060495468256704e+00 -7.941465811267379715e-01 -1.648087449730704646e-01 -7.055399943813955854e-01 -5.125861282056327628e-01 8.994512537319392376e-01 -1.934282964045313191e+00 1.456014713033699115e+00 6.839742975504852218e-01 -3.207941456674217456e-02 1.067729696669015294e+00 -7.278032563789788023e-01 6.645945288503660731e-01 -1.242567253108610714e+00 -2.514484581243690009e-01 -1.802446515248585235e-01 1.420142347042539610e+00 -1.496353664338191392e-01 1.158624305805169064e+00 -6.572250146949978333e-01 4.521711848483140894e-01 1.758734783975327787e+00 -9.943205247792468171e-01 -6.846207856311758988e-01 2.719402768676453669e-02 -1.649963006053785985e+00 9.497311465976109313e-01 1.097403361143411304e+00 -1.975631697645914286e-01 -3.517143192083700409e-01 -1.567772376796747302e+00 7.061435467200221083e-01 -2.000411040097301196e+00 7.391389089200772755e-01 -6.889310429523860524e-01 4.616672063349216981e-01 1.676223100619605111e+00 3.608750313516070340e-01 -2.845215283891820990e-01 -1.249509635159096188e+00 -2.264911572470194867e-01 8.550259683824917856e-01 8.636339537515021203e-02 7.815628782688630038e-02 -6.723787187483148964e-01 -1.347410512476098221e+00 -1.224304715340945648e+00 2.751659397467475787e-01 -9.743015818224948221e-01 -3.093249649532599510e-01 -1.705392732867127226e+00 7.948477539250184964e-01 -1.294879911276892503e+00 4.055274191724596994e-02 1.628795978791523380e+00 1.306351547884477826e+00 6.245417247420447238e-01 -8.175624837610888651e-01 -2.387212468988798797e+00 6.500418933641387564e-01 5.424567702543331427e-01 -2.318173123487832221e-01 -5.882526151791477309e-01 1.261210944226369923e+00 -7.844868914494070866e-01 -8.420067890489852935e-01 -1.041315363655414689e-01 1.459256528399418829e-01 -1.003987894579774665e+00 -2.522085142136814562e-01 -7.718554953603684599e-01 7.781106676851049508e-01 9.625132507522907166e-02 1.336684884581869293e+00 -6.112741044174647698e-01 3.310815013479015967e-01 1.385921112016350154e+00 -1.575713212714516254e-01 -2.064929373055628126e-01 -1.579397158295422710e+00 1.385300756899508601e+00 1.073335027225329030e+00 -1.119206480260318104e+00 6.896313104524240956e-01 -8.934230958636697403e-03 2.201859724711482114e-01 -2.094309119295580113e-01 2.300160368961205126e+00 2.639987667142962846e-01 2.543592081152641904e-01 -4.595369790530749454e-01 -1.052975856913774155e+00 7.173496807911843298e-01 -1.165522810534733278e+00 3.058320323927999351e-01 1.154458678921670284e-01 -6.360650080543285290e-01 -1.374652063283725578e+00 2.674752806465268140e-01 4.653149827565291052e-01 4.459088706584027340e-02 1.342796216452826208e-01 1.660866780484970162e+00 2.225621200465299765e+00 6.763886261068104977e-01 1.212661141082938654e+00 -1.373826293354665495e-01 -6.860204874205138026e-01 4.937697804891035269e-01 6.990797855539916394e-01 3.890433912312270537e-01 1.242012354866532720e+00 1.137848482009332640e+00 1.744384328968588346e-02 -2.292258020615554059e+00 -6.912337129786354506e-01 -2.153056208314471087e-01 -1.237912171369023984e+00 -6.344565247719580192e-01 -1.264434860090607460e+00 3.788414059782136412e-01 9.776648766765416720e-02 8.037402546558016780e-01 7.800877492799855872e-01 9.851063207657414500e-01 -6.432551169290111615e-01 -1.252752764184725143e+00 -1.567847706202342151e-01 6.797044752497702902e-01 5.535311887351792581e-01 -3.019583254729532040e-01 -1.559356542536189383e-01 4.840103622684804319e-01 -5.965281916982936306e-01 -4.315860280995839626e-02 -3.913329208317287700e-01 -1.042279412295528562e+00 2.392130719795277916e+00 2.038394285828614982e-01 5.061327362472340941e-01 -1.250106791082291613e+00 -1.879897297672764589e-01 3.221828960959537413e-01 3.082044039034724792e-01 1.092531203166679843e+00 -7.196699005446588471e-02 8.805599415131646346e-01 1.559743534159823808e+00 -1.018114294256331709e+00 5.927888548837164512e-02 5.110659853439071254e-01 1.050891458635656805e+00 1.323761316101186747e+00 -2.966327491722181575e-01 1.835655935729735511e+00 -3.593356327452607579e-01 -5.036597343907371904e-01 -1.889635987704127773e+00 1.314884483605863075e+00 3.989094677532856181e-02 3.179068140248056396e-01 2.692497071972460021e-01 -9.593096838555490447e-01 3.477896855527267544e-02 2.307037328432785250e-01 -2.481110522313906941e+00 -9.685832638633139480e-01 -4.084251854507372492e-01 1.671132427904158391e-01 1.296064713540985069e+00 1.152519614085029787e+00 3.563985150075417163e-01 7.281718991998272772e-01 7.361476697507155498e-01 7.157991368304772450e-01 -4.716233869666850431e-01 7.045745379355660143e-01 4.374351068482439375e-01 1.336131443527496243e+00 1.339069882442448289e+00 4.911422162405742475e-01 7.208042353162723570e-01 -5.001656973974757392e-01 -5.096505091655302300e-01 -7.936879857624717927e-01 -1.126048637732536897e-02 4.472375632810184909e-01 7.600530709892830417e-02 -1.970482794288682393e-01 7.943756192844411146e-01 -2.298272642281062872e-01 1.227282636601329413e+00 1.065933136513646184e+00 -5.936709224544709507e-01 5.467557439802356312e-01 -3.507352213892918624e-01 -1.447554050969912076e+00 1.983745083974777668e+00 -1.103288875302775307e-01 -4.893070091884395567e-01 -7.028395950985667495e-01 3.011543212995437258e-01 1.122598886124157369e+00 8.185971214358505055e-01 -4.723270167865323277e-01 -7.525940697994435435e-01 4.715602998984905203e-01 -2.029251313277631585e-01 -9.932063973353909558e-01 3.632038656177691283e-01 -7.554878274510929970e-01 -2.212943163473672481e+00 2.110011915174757835e+00 -3.551439586436794943e-02 -1.174706893948484820e+00 8.979591230653584111e-01 -1.925423671987430418e-01 -4.031410559892120160e-01 -7.575852357141010796e-01 -1.408368801114000979e+00 1.210533823416035659e+00 7.272991129339806404e-02 -3.497061625093478288e-01 3.014673148653068679e-01 9.649524445284467511e-01 6.079443255458036321e-02 -4.194004168459172788e-01 -1.603401243612704974e+00 1.017791018976156092e+00 1.742445835718839375e-01 -1.075224938010231474e-01 -2.005336526803911112e-01 1.945898168233588077e+00 -1.191011155303109831e-01 1.153616573026470915e+00 -1.115120383294607054e+00 3.237157630583128998e-01 -1.211379548104692061e+00 1.697993104780459450e-01 -1.560684472090900998e+00 -6.964189605514829740e-02 1.761378280984876366e+00 -2.813902831562809514e-01 3.297336259792604807e-01 -1.700618633272888758e+00 -1.883601767684154327e+00 3.708646237373006138e-01 -6.349113072501685329e-01 1.147013523954437675e+00 1.119768686705514549e+00 5.012738076166819295e-02 5.627099727346468461e-01 1.537428646930901310e+00 -3.305308866734428253e-01 -8.379441832477717567e-01 3.414112719033183391e-02 -8.752424879428797322e-01 -5.591725664850484279e-01 -6.200001996773978341e-01 -1.364031537614434630e-01 4.272019099518801766e-01 -6.118999695657158580e-03 9.587752792895094522e-01 -6.432940041914788631e-01 -3.409637818449343660e-01 -3.111263070527612862e-01 4.080087942369987897e-02 4.710364888455889076e-01 -1.123801623298972485e+00 1.206231850912385384e-01 2.018921446377812678e+00 8.188933025216726946e-01 5.671946515984072068e-01 -4.249304330215634140e-01 -2.954157797738314883e-01 1.428219729532502091e+00 3.296237480360318384e-01 -1.956967858386390036e-01 -1.257391002648939438e+00 -7.356498435174910755e-01 1.886890103803618768e+00 4.960763968220553988e-01 8.323209469336891875e-01 -2.000987178342419348e+00 1.764608720483387794e+00 1.526706020934500696e+00 -1.563588834008380557e+00 2.013148758276567252e-01 1.348683605256851825e-01 1.605590872344513809e+00 -2.578800245730444862e-01 1.179118624188926212e+00 -1.188342432217144085e+00 7.333068160027509386e-01 -3.102677255067960993e-01 -1.376783603224079222e+00 -5.556607072410608694e-01 4.563281222912676793e-01 -6.114454458650802060e-01 2.132615152994279395e-01 8.317401736991361094e-01 1.552912377333953486e+00 -2.278028855916953255e+00 6.129414939207055574e-02 3.503658968696330978e-01 8.892059417149940359e-02 -1.155822787909571048e+00 2.169758961169838685e+00 1.481955666944490213e+00 -9.924622824998727277e-02 1.965404160116013932e+00 6.842096985112146035e-01 -1.525405455233677987e+00 1.264231617459659063e+00 -3.355963114442456763e-01 1.525810851205706697e+00 7.463772191753684782e-01 -8.632500323760353145e-02 2.999050602446470259e-01 8.783073586544778988e-02 -5.948098038602704918e-01 1.727958204509479900e+00 5.767928300047898693e-01 -1.572600400782522279e+00 -8.706581610867573096e-01 -8.112274514251135438e-01 -6.974403445717385353e-01 9.528997137754009472e-01 2.614799747685221942e-01 -7.486264671799118531e-02 -5.933888860903923090e-01 1.100568109350963830e+00 2.477399701926411291e-01 8.517597411437079213e-02 -1.163656439989192659e+00 1.034475113816995639e+00 -1.701141059163807992e-02 5.181841982536939950e-01 -9.025654943208899494e-01 -1.353479939504740104e+00 9.216767351143846376e-01 -9.067804180158252070e-01 -7.820212129403887324e-01 -3.305047670214090738e-01 -1.729407166677058960e+00 4.034246275876872123e-01 -8.246161310912081266e-01 -3.608307070294412555e-01 1.623712897994053606e+00 2.071379377304126412e-01 -2.859096596522325492e-02 -1.104234997525627593e+00 1.218298747815014238e+00 -1.009333551599357337e+00 2.718841526106622886e-01 4.338408890673343121e-01 -8.688742181026815059e-01 8.178584573702416538e-01 -4.421818184014419395e-01 2.880386162229024549e+00 -1.241077564006841216e+00 5.017782746092409596e-01 6.775352133138194954e-01 7.122855185440231107e-01 3.709921758866539104e-02 6.497964337564215986e-01 2.017358508453918620e-01 -7.541121277845557191e-01 -1.675647455341942038e-01 -1.776275350476412829e+00 -2.219112623409898344e+00 -1.182224640714166330e+00 1.027374519076490911e+00 2.304370134618261845e-01 -1.605285998259565527e+00 -3.908549665325717348e-01 -1.286459147414282800e+00 -7.835425589613174147e-01 -1.286966423907012214e+00 -2.781640185853438973e-01 1.114086676940324816e+00 -8.068066645753758925e-02 -6.651945585373555403e-01 1.229418079118213436e+00 1.350456688700551577e+00 -5.459298692164966660e-01 6.705797052137843495e-02 -4.596308381841874291e-01 2.651699612961065378e-01 1.231403537444899055e+00 -5.997733614920296441e-01 -8.904601778530776279e-01 1.862439461266533369e+00 -1.423988368362917978e+00 -9.788943155367604287e-01 1.120972513071937682e+00 -2.970855593443453846e-01 -7.315466989022464395e-01 8.292979025051459008e-01 -2.516022517452768392e-01 -3.949406468739179860e-02 6.767225005694887940e-02 -5.813361712397407954e-01 5.443057483880405778e-01 -9.705216499877948877e-01 -2.650471410179396914e-01 1.365678847606580204e+00 -2.101721902796463426e-01 -1.555670296147944276e+00 -1.111262407806213215e+00 1.126734292453443809e+00 3.388698258989079615e-01 3.159423549482603955e-01 -1.933693841592522885e-03 -3.884470336516457345e-02 2.436816675263374865e+00 7.686951710223524081e-01 4.386312516137400586e-01 -3.135275099402292098e-01 1.348578186683469848e+00 8.996337758585117861e-01 7.706080465074803820e-01 -4.514608704175819831e-01 4.068072537216065876e-01 6.362023094699141845e-01 -3.406061880
[truncated: 3,620,161 more chars]
