# Supplementary material for: Bayesian inference of kinetic schemes for ion channels by Kalman filtering
Source: eLife. 2022 May 4;11:e62714. doi: 10.7554/eLife.62714 (PMC9342998; doi:10.7554/eLife.62714)
Supplement: Figure 10—source data 2. — The number in the file name indicates the brightness. [file elife-62714-fig10-data2.zip › 00075fluor.txt]

2.826835630767269084e-02 -6.601466960161307407e-01 -1.584782102480156163e-01 -9.767011652316470727e-01 1.949316946670442308e+00 3.249159100230662456e-01 -2.053598820996368701e+00 3.333878992679190079e-01 -2.264252420232375052e+00 -1.581640399332942870e+00 -4.152699005607741189e-01 -1.240308013796131564e-01 -4.639029733216540885e-01 -3.093330189832122490e-01 -9.742407271005957270e-01 3.867983566777786764e-01 1.176481704811468409e+00 -2.763489432416524894e-01 2.979629855703224139e-01 -3.586937930452963053e-02 5.795553012615328736e-01 1.932770209410043516e-01 -5.685792070616555449e-01 -1.226068982900495374e+00 9.142650006530417262e-02 -1.809466965286205264e-01 -2.774865050353753637e-01 -8.625528116203022844e-01 -1.016562587462128020e+00 1.013530418759165386e+00 2.337439423881873257e-01 -4.926381616255748885e-01 1.042355407481542873e+00 3.820562515418813310e-01 -1.107726175506003052e+00 -9.299984579705617982e-01 1.093470918114012314e+00 5.217042556955548971e-01 4.266412477950264903e-01 -6.222085989108120385e-01 8.310568922670845682e-01 1.178987424840457710e+00 -5.107178636267685201e-01 -3.158944350656733846e-01 6.129875420377323136e-01 6.248477518126508423e-01 3.745295844712320105e-02 1.587056339678089900e+00 2.270218970666094904e+00 -4.355213810349614079e-01 -1.645639289151493434e-01 1.101482897074690381e+00 2.815818462563728808e+00 -6.239154067145757931e-01 -3.217262456578144358e-01 -4.527545650153496637e-01 1.400069334738216487e+00 1.924241784264713873e-01 1.852154079734839920e+00 -2.061651071822695191e-01 -7.017813448599610204e-01 -1.216715905583520385e+00 -1.346577670372127167e-01 4.195809997056362262e-01 2.876143313229925225e-01 -7.055225385460686116e-01 7.470116615197502918e-01 5.726589635581017523e-01 -1.291308670103265277e-01 -8.965236913162165644e-01 2.924715364574758780e+00 -1.121242203569151386e+00 6.415688841269584497e-01 -1.707590860348348283e+00 4.147075762507951291e-01 -8.634423984334309576e-01 -1.025782618807127955e+00 -1.026402698911193179e+00 6.633115582856581316e-01 -3.546423596549196089e-02 1.061310925836112418e+00 -2.242650570884843209e-01 -2.415703644320463805e-01 5.657651307194851986e-01 1.809360258009511169e+00 1.096735929656306840e+00 3.281343664927888204e-01 3.756525502673199179e-01 1.049494689161937000e+00 8.875626799761024976e-01 6.529380482024228494e-01 -1.414044624989351906e+00 -1.302286326533707239e+00 -3.576170649370164489e-01 1.587175537340818343e-01 1.267081975589151144e+00 -2.131526892528308112e-02 2.037709511065920465e-01 4.788525509447323636e-02 1.556136139703549137e+00 6.171115611622579600e-01 7.225596628597569238e-01 -4.316903818015546679e-01 -1.632300721964724088e+00 1.204381154424370326e+00 -1.115675919876006006e+00 -2.267062254061849469e+00 -4.835399498213711622e-01 2.079975500306856961e+00 7.956158500591855587e-01 -5.849636875320665119e-01 2.400567535948752371e-02 8.641396069597423457e-01 -1.968089086438297386e+00 -1.335063112692556342e-01 -1.244530726146101697e-02 -7.137261513432777704e-01 5.930911807231535882e-01 -1.734505957478180982e-01 2.252236649691132658e-02 -1.496301884380951241e+00 4.558162608427076545e-01 1.733738988005124382e+00 -9.223945436551060917e-01 7.517355204034226190e-02 -2.177461842683225512e+00 2.627716262346885823e-01 7.059989047228085179e-02 6.550227502814528480e-01 1.208697717362040569e+00 6.798355859792098999e-02 -7.988204235520434127e-01 9.790888644387081285e-01 -1.033953993772337654e+00 -2.209267558062246728e-01 7.969155676147522405e-01 1.660868340074820981e+00 4.351260154390061002e-02 -9.149409841369254837e-01 8.276843701436200629e-01 1.583184735715009284e+00 -1.812973110719748870e+00 1.857268873949767807e-01 -2.925466156438231990e-02 -1.054943106163604760e+00 -6.396552557027394004e-01 -7.492634077624229505e-01 -2.112478076289773021e+00 -1.580479264831311959e+00 -1.273618594215872035e-01 -5.395423941012599256e-01 -2.492557447927438719e-01 4.320914501062611546e-01 -5.016223633024642359e-01 -8.882345373743286698e-01 -1.083114749942754029e+00 9.710523247546314352e-01 -2.059551881120812444e-01 -2.639498012670874250e+00 -2.552295011936529801e-02 -1.395710845701693348e+00 -1.636581633748800668e-01 1.064551391601185726e+00 -3.076166383245481639e-01 -2.830492665861800705e-01 -6.960336660498159800e-01 1.013778522508573365e+00 5.179937872285362843e-01 -5.304748095316007550e-01 -9.963749257903482814e-02 -3.964210691790929220e-01 3.266765360370911808e-01 7.675119495098552402e-01 8.025906876712618487e-02 -8.821911666084721881e-01 4.570275599213174944e-01 1.052505629609527676e-01 -5.167749482051207099e-01 -4.499381716382402224e-02 -1.162284386745698672e+00 -5.434882770969862165e-01 2.297763898653424341e+00 -2.982025907837199119e-01 2.726086466790043628e-01 1.324414673736464154e+00 2.152042117404251442e-01 7.544355924140478953e-01 -5.895546967207713207e-01 3.570388692893599059e-01 1.036084766225289666e+00 1.001873936383658403e+00 -1.138309579190294879e-01 7.546621515623781473e-01 2.421527979644437778e+00 3.553411671675537620e-01 3.870722106104582116e-01 5.571302208700467107e-01 -3.860407328418873352e-01 -7.187641462905899337e-01 -4.208854621632753257e-01 -3.836052773462328980e-01 -4.030027782561086958e-01 -7.304805421728678416e-01 -4.432244675529438127e-01 -8.883713815471312725e-02 -8.781942453775187785e-01 -3.000955511642789952e-01 2.127397835570232071e-02 -1.387185071197068797e+00 -1.416584680506781435e+00 7.043136783259833500e-01 1.179280602956590540e+00 -7.694320619905636871e-01 1.080817747668696011e-01 -4.241917590201865207e-01 2.604349709736811236e-01 4.370468566325759752e-01 7.736754209813548888e-01 8.409584851967896180e-01 -8.623723022022489193e-01 5.975121690835558663e-01 -2.556324358924225049e+00 -1.088619427410434798e-01 2.129102068858911956e+00 1.753692680812242832e+00 -6.169593367556799324e-01 6.310749401135368197e-01 2.550075491355848545e+00 2.241708204041482855e+00 -7.259579386438693716e-01 -1.780957644400552153e+00 6.563800469290701489e-01 -6.371572125125366526e-01 -3.571940096405826770e-01 -1.129015188254481883e+00 1.109871288638031750e+00 -5.214728480525414600e-01 9.667159999877643628e-01 -1.747443837136356537e+00 1.997755597155367602e-01 -2.070842995053725766e-01 -1.212683935433823246e+00 3.530105149473986570e-01 -1.588330578614040922e+00 -1.449312712057746477e+00 -1.364204488449753283e+00 -4.417121200799634662e-01 1.366314364952944338e+00 1.959568695086595369e-01 4.589884852373700697e-01 1.510337700549290618e+00 3.994309018241836151e-01 -1.405781755331458216e+00 1.825305732026028638e+00 -8.429610862084802037e-01 2.175252222995843532e+00 8.125023937427734433e-01 3.366754278472448014e-01 3.941856867245621121e-01 5.178251816788201900e-01 9.659463356795767730e-01 6.472048173659659120e-01 -6.336877667280113036e-01 -9.992070802255552664e-01 -8.613572941196625532e-01 1.343666396001216290e-01 -4.585082034984691579e-02 5.589420169518022341e-01 -1.929541698885618217e+00 -5.646339415046986998e-01 6.072650520336692059e-01 2.162820205876875956e+00 -3.078639693872668448e-01 -7.052551223142240477e-01 1.211437221182120938e+00 2.551147801678327331e-01 -1.023310884724468073e+00 -1.514391685876838922e+00 -1.451345545256845782e+00 1.296952180155466428e+00 -1.023663541805181154e+00 1.824343556863778248e+00 1.843673740291906338e+00 -5.010521662182642055e-01 -1.466886237035890661e-01 1.459210784684953577e+00 3.919967397071332238e-01 2.149300760304296620e+00 -6.218805780195578725e-01 -2.226574832779117497e+00 2.259990313100801895e+00 4.068250584420669003e-01 -3.089309837092394373e-01 -1.255528340925367581e-01 1.197668139826037148e+00 6.445592767897627695e-01 1.697275502011111048e-01 1.906843069195035101e+00 7.935748363600236832e-01 8.181291441561361344e-01 5.695236675444563801e-01 -3.488566771581931736e+00 -1.593802700970546438e+00 -3.254970295382601519e-01 2.499852915282152477e-01 -6.202660575685855493e-01 1.730137997440550413e+00 3.645621342782732199e-01 -1.097249129630278652e+00 9.631026007545981371e-02 3.321775569764342517e-01 -5.172857549432290369e-01 -4.403169456966697648e-02 -6.432252798920741199e-01 4.711382561168670491e-01 1.791695401788071240e-01 -1.108889330800026496e+00 -1.363630646700674909e+00 -5.775847960884848697e-02 1.567830784764125074e+00 2.090668065677689924e-01 1.378960973935950518e+00 -8.878940131526109891e-02 -8.992078595496519888e-01 -1.234430877590037223e+00 2.949371611153425166e-01 -1.095999765039629814e+00 1.699617050480686231e-01 -3.417770716989219637e-01 1.107275004467689200e-01 7.471383044991589673e-01 8.399056377953953989e-01 2.281786380220592658e+00 -6.059359682779158485e-01 -3.206030491357499401e-01 1.371676332056142589e-01 1.010783527716738323e-01 -6.793994217402384850e-01 3.806825728204173420e-01 -6.153520204931810511e-01 -4.722746513359651899e-01 -1.077889931872460405e+00 -1.637220454331790531e+00 -4.439420618991641865e-01 5.626527606736766440e-01 3.016518326881472700e-01 1.845208537571809415e-01 -2.501690867175197508e-01 4.675788968193322903e-01 -1.881389565226663507e-01 4.382570324125825700e-02 -9.871490466941413855e-01 1.221756521619842273e+00 1.154643997137600131e+00 8.296723591322638924e-01 4.171063043280823779e-01 7.393997129475785579e-01 8.332032227243379996e-02 -7.748961769048848258e-02 3.787892138761116412e-01 1.379116023079407061e+00 -1.531029205542218108e+00 2.698027485368255651e-01 -9.565109202485722051e-01 -2.489708209782348636e-01 -5.613444373886370409e-01 -4.913191832005150417e-01 -2.700442570458007618e-01 6.403288560527702344e-01 -9.827574903823623753e-01 -1.427717056357558079e+00 -1.589054234824683887e+00 3.692160252161732353e-02 5.117953111527350218e-01 5.180598249416428214e-01 1.333950324250565256e+00 4.805119092158443433e-02 5.333785733975170418e-01 2.757425036962855569e-01 8.989271961784633946e-01 9.707745154450721226e-02 -5.385943923217295648e-01 -6.222597428121160595e-02 -2.393066820662093530e+00 -1.073042113144848209e+00 4.283800184619713236e-01 -1.065365653040925897e+00 1.296004715942857599e+00 -2.575059697399696201e+00 -5.787015454356427835e-01 5.676699933112581142e-01 1.089912581059240271e-01 7.721084927815232701e-01 -3.105093583969970594e-01 1.044369231023427158e+00 -6.587597450714515190e-01 2.165559865163309977e-02 2.511879119535904259e+00 -1.334623925854632631e+00 2.474579231785901251e-02 3.397257784319016038e-01 1.991230156847180854e+00 -9.657459863498394359e-01 -2.435864952448526799e-01 4.217711552739257241e-01 -3.155246352134873367e-01 6.738371820014883440e-01 -2.532029967007828120e+00 -3.682882639659137425e-01 1.613316040958278963e+00 -3.498211028450260440e-01 -1.613872292103625539e-01 7.878389704690346163e-01 7.049265711624527198e-01 6.502225525342285595e-01 4.454590161552755140e-02 2.003411671880025169e-01 -1.247950471337001765e+00 -6.336149365181370507e-01 -1.045832445983234882e+00 5.624842089983618232e-01 8.988201803791390221e-01 6.224672450561961057e-01 5.780031225339077317e-01 3.376842197993060180e-01 -4.841234532341496255e-01 -1.142046467876593807e+00 4.922983901561613362e-01 -9.330010431382282921e-01 -2.028741883617403374e+00 3.016164249127480934e-01 -1.307389151830577134e+00 1.095683614686686902e-01 5.383705464498811377e-01 -1.772122852719638098e-01 4.747641282130047879e-01 2.113424917580458473e+00 -4.264248660736894014e-01 -1.456546275686295688e-01 -4.817909667902999793e-01 3.864689729235225024e-01 1.316556485218306483e+00 -3.182853788505731196e-01 -6.816149101110238195e-01 -2.180891379140701691e-01 -5.165074141647407746e-01 2.869556089924104603e-01 -1.767226585468068212e+00 4.987425292695271684e-01 -6.227556788091317408e-01 -8.439179405599678274e-01 -2.026753770278313826e+00 1.078288492244295016e+00 -1.380326705511920049e-01 7.294562474741114189e-01 5.803513260519806982e-01 -1.358568362521928585e-01 -9.890904372703123171e-01 -7.146175522583561035e-01 1.038763805162931320e+00 -7.767470635480466790e-02 -2.508299731174475911e-01 -7.421951411546460209e-01 5.808928768456839142e-01 9.761928342059260633e-01 -1.754348761328170525e-01 5.171308619440613263e-01 1.509122964707848569e+00 6.600492248538187834e-01 -1.209346808480483482e+00 3.785240603017096528e-01 -1.146702514133453032e+00 1.837124153026456208e-01 -6.630780230382949947e-01 1.222293741731799388e+00 2.112701543737442123e+00 -9.237877737915335397e-01 1.558485017353671953e+00 -1.721682272710286288e+00 -5.371542720050929975e-02 1.644338156240503057e+00 -3.857922186392280239e-01 -6.933128083163536681e-02 -8.743118662667608287e-01 -1.463552221626175154e+00 1.037570430752311340e-01 9.945346425735943630e-01 2.233286931919285845e+00 -6.326250395310699659e-01 4.742556737447743975e-01 5.865700962812451236e-01 5.830655905420804030e-01 1.276625879212530013e+00 -8.255301162888656341e-01 1.463661190654437005e+00 -1.266006637727545181e+00 4.554766317512591867e-01 -1.140307385768805304e+00 -7.863436825987365486e-01 2.953922400865152120e-01 -2.761173438238465616e-01 3.690042591028200314e-02 -1.405773997951915932e+00 1.609613318021960171e-01 -2.057048162257339996e+00 9.662898534202786216e-01 2.468292762023087950e-01 4.783072686138869489e-01 -5.438190189544137576e-01 3.179112604059961544e-01 8.265068569804819854e-01 9.793483459862999396e-01 -9.554029577139175888e-01 -1.827900094390543906e+00 -1.396376295105882015e+00 -7.170757663731296416e-01 -1.445729819522771908e+00 -4.096405591668978996e-01 1.092388177128675864e+00 -7.742487290414118428e-01 5.229872738110349362e-01 1.746424452043777942e+00 2.579299167902509016e+00 -1.283716460560637929e+00 -8.906919167884203015e-01 6.880881804470150298e-01 -1.467315360151559833e+00 -6.048303212818018082e-01 1.734635859025724036e+00 -4.227727570328713158e-01 1.001646233009328313e+00 2.072680390205673961e-01 4.963087347047837605e-01 2.161235510159117634e+00 1.437268553485862910e+00 3.381520105416917915e-02 -5.048328375819732816e-01 -6.835566378887967254e-01 -1.428252922910731915e+00 -1.788363961559877591e-01 5.635606476902523809e-01 -2.229821451626366469e-01 4.831599254158693291e-01 4.876202206113696702e-01 9.345517008027927064e-01 -5.611542106103220018e-01 3.788828111143548449e-01 6.123653570986014039e-01 7.813634660729178449e-01 -1.535877790222897721e+00 -4.200560578733794070e-01 1.948026502801365689e+00 -3.595527280030070272e-01 -3.699423259955656688e-03 2.678674074891074675e+00 -5.133464234692568517e-01 1.359320927098368159e+00 -4.728368093564018215e-01 -8.179192772859497640e-02 -7.028028827236426634e-01 -1.735608159400379824e+00 9.157571504980283050e-02 -1.345260865560316210e+00 -6.893031556955796502e-01 3.755303259193346066e-01 1.450936867483295922e-01 -1.216418783436260531e+00 6.945385632982196134e-01 -6.770561786003753690e-01 2.152631911012011567e+00 -1.477261427821229267e+00 1.296232294729007917e+00 7.976663505820638100e-01 -3.475696490717901099e-01 -1.142985457586034315e+00 -5.361115454207964204e-01 3.650239200727525279e-01 -3.513359373997806262e-02 8.386974909771405251e-01 -4.326022935207626818e-01 -5.096097068205244218e-01 -3.160568319332573428e-01 -1.170651296064541214e+00 9.544828961967377623e-01 1.036737601830322708e+00 1.193214088401274742e+00 -5.089635724782164417e-01 1.011962160597140947e+00 1.796941395889883331e-01 1.823102473122677036e+00 -1.793666409277778095e+00 8.810992166950059046e-01 1.167660197112171616e+00 -1.286526371753512477e+00 -2.028843960485767095e+00 3.548825114968959804e-01 1.323686413484228275e-01 -4.315051929030630506e-01 -1.007961816127950883e+00 7.924866732645948764e-01 1.621324695215191403e+00 -1.285788363829299119e-01 -6.588730382160176147e-01 -2.795476279533115616e-01 2.421777353423866241e-01 2.883592956799367890e-01 2.083095329151904984e+00 -5.483931895826040792e-01 -7.890270412569497793e-01 -4.376851508841854421e-02 1.604355169976426021e+00 -2.645599054069455724e-01 -2.744301803807718265e-01 -4.395079404315860305e-02 2.023263555499992261e+00 2.868786982236434246e-01 -2.852367435159471332e-01 -1.858175614384602048e-01 1.507298133620655234e+00 -2.956220684897652995e-01 1.481937022418019057e+00 9.682145300438456115e-01 2.324805155341575225e-01 -8.863662110628564017e-01 -5.703276839128803566e-01 -1.828332004372760500e-01 1.291354133363877832e+00 6.109228653572386092e-01 1.057275579828023115e+00 -2.477710794755940416e-01 4.375570128032861827e-01 -6.903943367933765285e-02 -7.486623999893401438e-01 9.125611924414285259e-01 -7.539886419965652342e-01 9.549162856873089078e-01 -1.160687081791998310e+00 -1.488980335609243755e-01 2.844385305291889376e-01 2.397409992782568167e-01 -9.824513554238114565e-01 -7.155760186789797972e-01 -2.180511133083314235e+00 1.066942236952290957e+00 -1.678120255924040738e-01 -7.452421347176756417e-01 1.470490644990980922e+00 -3.401475564925487971e-02 -1.447697027651505611e-02 -2.629562295940826022e+00 7.515737677433738106e-01 1.219671771856639220e+00 -3.394469687052383694e-02 -5.500671369376408659e-01 6.901719491676518992e-01 -2.335531099129696808e-01 -7.213959862272457668e-01 1.862405287176532864e+00 2.099807617748789823e-01 -1.138404306126418464e-01 2.274724561935999478e+00 -9.035687936755139316e-02 1.545471879391878245e+00 7.801161090973199874e-01 1.229988574346322222e-01 -1.802429930713825623e+00 -7.390807953752376314e-01 -2.577057776837669012e-01 -2.346754025467816973e+00 1.297393686318113692e+00 -2.714848867370975860e-01 2.699213895843757260e+00 -6.200089512899646937e-01 -7.050570476844203460e-01 -9.545415974574572582e-01 -4.679632624280296027e-01 4.200294587284861825e-01 -8.232214870978725452e-02 -1.760722271848802478e-01 1.041283813417796411e+00 1.041622890668528534e+00 1.965141065612140414e+00 -1.445604629970727029e+00 4.551573819918288688e-01 -4.189117454807765317e-01 1.417356324060161654e+00 2.892902097085834345e-01 -9.370229581414385445e-01 -5.909500723771226038e-01 -3.206185959228579629e-01 2.636207714144546688e-01 6.786953403587077105e-01 1.434085253193252696e-01 8.513294946601436264e-01 -4.218131495364752515e-01 1.251071696617009232e+00 -4.004919718902164583e-01 -5.281671271441626958e-01 6.037952224135086920e-01 -2.048640472297721615e+00 -1.474392338195663399e+00 -1.670183647820362716e-01 1.104942306433706500e+00 2.367758566340220749e+00 2.539604614633735880e-01 -9.860995690051244100e-01 9.800666090225380600e-01 1.819410499373425028e+00 -3.121204723217055221e+00 -2.832917050880705001e-01 -9.791600890513947331e-01 9.723835384613947524e-05 -4.901564917227129725e-01 -8.768167610271090373e-01 -1.534674298310169771e+00 -1.110480106687396828e+00 -7.897228070940363054e-01 7.781872567199401569e-01 -1.472257235927000973e+00 9.961006902831260890e-01 -2.235277914954489020e+00 -1.960130689827787931e+00 4.476005301357320887e-01 -1.327215211764061653e+00 -3.600608170263432384e-01 3.669763852516604308e-01 4.826196911194614025e-01 -1.779942394225946689e+00 -5.423746626400768323e-01 -3.235392544762492051e-01 -1.674935644769972587e+00 -3.131381305760952971e-01 5.250635192464151446e-01 1.410349244089797782e+00 1.465497003732507242e+00 7.425994212456565879e-01 4.065594758445191803e-01 -8.264830366760659297e-01 -1.024981384642477567e+00 -3.370474297851325796e-01 -7.686276748816873727e-01 8.665005205217100048e-01 -9.996517772455482120e-01 -3.215153476073882577e-01 -1.676212826781367404e+00 2.152774124448435522e-01 -3.165504318080247348e+00 -1.165611961033861665e-01 3.790401437980351340e-01 1.522051065890504207e+00 1.472223733536560664e-01 -2.919824232907498041e-01 3.451311210898744264e-01 -5.183765496665538874e-01 5.269021994533603648e-01 7.629295766913755938e-02 -1.123502520568037344e+00 1.108234831741998772e+00 1.243434069778153628e+00 1.388411346654603584e-01 -4.652392504300065790e-01 6.194016406858561530e-02 -2.486301607387186169e-02 1.593868196270180171e+00 -5.820700855098389637e-01 7.650532054107428426e-02 5.524009690434460440e-01 -5.448711270676531715e-01 1.581241910474040280e+00 -3.362058451118433156e-01 -4.834251591234297041e-01 2.383316614491136076e-01 -3.768870313084063950e-01 -1.320883843735974228e+00 1.190831075967756281e+00 1.067451760644360537e+00 -9.240679737238108871e-01 1.008672660080951605e-01 5.460754765934399124e-01 -8.227338041346439201e-01 -8.634952625178625718e-01 -3.367039334091256886e-01 5.888912660505234153e-02 -1.944176789348694756e+00 8.442250479234577609e-01 -8.195352649847280624e-01 -1.533451180749944576e-01 5.807113590417198878e-01 -1.062549852916465865e+00 3.375583578877421886e-01 -1.601008676699672284e-01 4.681520586514292814e-01 -2.244314269325940192e-01 -1.291837880452363641e-01 1.767312055133023752e-01 -4.133064438321544798e-01 3.085726396978387132e-01 -2.292211440161143199e-01 2.323430264978630255e+00 2.162299858378653461e-01 -9.037448944712889523e-03 -1.018129789346249314e+00 -1.535906638570542881e+00 -6.862056899622501760e-01 9.624666417922930761e-02 8.807756986562120805e-01 -1.112815690976282079e+00 1.805539180310792302e+00 -7.859867327631811507e-02 9.258485969427370232e-01 -1.062307701984891439e+00 1.251049196863804447e+00 5.687414592868592633e-01 1.302769736576778303e+00 1.328011007770069085e+00 -6.152009654384569259e-01 -2.509534951675537862e+00 3.955088134427104385e-01 -3.064433693714119777e-01 -4.638343212143618000e-01 2.470405455174142298e-02 1.566644872243729350e-02 1.142697199666379976e-01 -1.399991599594507807e+00 1.356219366939637405e+00 -1.067839087434799605e+00 2.162066903857755129e+00 -5.328656967971806546e-01 -7.149010331357852355e-02 -1.096397213222492617e+00 -5.108176306757284957e-01 1.044337797696269998e+00 -4.548395266234753903e-02 -1.013708679286563497e+00 -1.695184470558644296e+00 8.915143174969468731e-01 -2.745580835931214492e-01 -5.881643943405034936e-01 -2.063279866542594987e-01 3.335473332025065130e-01 1.198213908484406509e-01 1.736242890357291291e+00 3.824637732320743111e-01 1.344586186011825779e+00 4.242533748452426701e-01 -2.766547316915010324e+00 -9.624025788526102687e-01 1.800164767524476961e+00 2.948190277181041430e-01 8.890680716525004579e-01 1.320376865929844712e+00 -1.265879460438350312e+00 -4.961348464166811523e-01 -1.661392707676286662e+00 4.460300204924788625e-01 1.382126062793760601e+00 -3.167085878301997837e-01 1.832116487559044993e+00 -8.486491548371775107e-01 -3.932461602167423020e-01 -1.013614759838602275e+00 1.541999403573770078e+00 1.404438590472793402e+00 -1.544005744948399705e+00 4.949413114102812483e-01 7.186000617612967600e-01 -4.167850970373754987e-02 1.465393221866071682e+00 1.229793319679512553e+00 -2.671837508172910658e-01 9.503984192963174094e-01 -4.004480240333483931e-01 1.117527071924673043e+00 -6.019589414383015313e-01 1.118665066623453885e+00 3.776711034723208571e-01 3.474474876692221215e-01 1.277240971556646176e+00 -1.417498877469930418e+00 -6.450591746354776834e-01 -1.661406335224887565e+00 -9.493935120388915516e-01 4.115882621997439816e-01 -1.821045716160426320e+00 -3.500014813285005078e-01 -9.592223437471354419e-01 1.006011152271716752e-01 1.180555034503450118e+00 -3.695891884094866953e-03 -4.620547501076502916e-01 -1.324159303663362541e+00 -5.160265191902912996e-01 5.363465162203870928e-01 -1.841089185336552525e+00 7.819859976203562546e-01 2.227006088382987858e+00 -1.379165444202574475e+00 -5.907107231582878204e-02 1.015925737374285820e+00 -3.272816764270982115e-01 1.503217500806772300e+00 -2.391647843548101449e-01 -2.020103414545445286e+00 1.330576274015627725e+00 5.616714317393427247e-02 -1.112286338312435729e+00 -1.058886107974824853e+00 -8.853909927243627243e-01 9.769133548147242163e-02 1.140743926556836652e+00 -4.114278678769388298e-02 -4.485591305796610695e-01 -5.224504564937257900e-01 2.867482603516193773e-01 9.368899738944920230e-01 5.468277875112238506e-01 -1.442581378644049783e+00 4.006321397477971002e-01 1.012461557189308969e+00 -3.815692904579813804e-01 1.167377861464868882e+00 -7.318923403645412051e-01 9.420443861651023321e-01 -1.435566101126670047e+00 6.764866094691822651e-01 9.464811534785142477e-01 -2.260768541477301774e+00 2.985832159055252233e-01 1.235798201810130559e+00 -1.319669197939658867e+00 5.025508589721373598e-01 -6.444923675822590292e-01 5.633170326024715679e-01 -2.032966984190601067e+00 1.197281503858858454e+00 -4.001179424007315216e-02 -5.063013464993076918e-01 4.526161020305334293e-01 -1.320459626696885769e+00 -1.686414644998260659e+00 -1.775044786922641560e+00 -1.092008485204747137e+00 1.670306979226039656e+00 -2.802049796903758327e+00 1.405486254288652814e+00 1.193803071116504411e+00 -1.052251657446924504e+00 7.829765575788695253e-01 -9.862421639792909867e-01 1.820541547439047614e+00 2.071500098760364339e-01 -1.879804410366668621e-01 1.757209849674072233e+00 -3.717825345910031332e-01 9.237285618007392562e-01 -1.166810427646596537e-01 1.849106276594961518e+00 1.047560146024871575e+00 -3.520350037523830578e-01 3.828454721488359636e-01 -3.650068978604101400e+00 1.764208853875767868e+00 1.157085432600369446e+00 -1.339685793318397211e+00 -1.496410964503539720e+00 9.783032579832025011e-01 -1.158515947059562512e+00 1.212429756074395737e+00 6.645883309777641523e-01 3.236294511896590231e-01 1.440422879586979787e+00 1.320852098014258180e+00 -6.416249765068287036e-01 9.052990562742054825e-01 -3.950705086009079769e-01 -3.018925159838986572e-02 4.038032080605760132e-01 -1.876365549475480288e+00 9.504262731574472101e-01 8.268269428783738828e-01 -9.435150062939768878e-01 -1.102343354267532494e+00 7.417466703681525608e-01 3.162825159075259851e-01 6.677425434980939212e-01 1.074095784358758132e-01 -1.058017470095192536e+00 1.790707223122437908e+00 -1.040145483289933503e+00 8.450557099364471858e-01 1.551483802637067810e-01 -4.508135681368268810e-01 -7.468316376243385735e-01 4.163425423970479877e-01 1.366910043158969523e-01 -2.183621368445669120e+00 -9.827938169956204617e-02 2.131379194535276689e+00 1.722105362527407202e+00 2.333630625533798242e-01 9.607393429162497389e-01 -1.685126139110894483e+00 4.535780814134712791e-01 -3.760631497344363305e-01 1.664217902311349473e+00 -4.597594673653886965e-01 1.706839118936883004e+00 6.918015125585350589e-01 2.298561205408884422e+00 -2.576525793901254802e-01 3.909286032032399660e-01 8.308400073490603832e-01 1.620518050910243257e+00 -1.237468300196751247e-01 1.236718290524779551e+00 9.492906072309277299e-01 -9.594240671178478896e-01 2.631697071317409709e+00 1.530554667569735683e+00 3.160807167466853418e+00 -1.806715314131125627e+00 1.159743745037880247e+00 1.667474697257290028e+00 1.283066509983914472e+00 6.742502200772980681e-01 5.432522743413153998e-02 8.250742753003686980e-01 -1.095306733437317437e+00 1.107993418883288950e+00 1.856101447603651922e+00 -1.294224173136488965e-01 7.467870464971830824e-01 -1.321258427224552001e-01 -5.619681350540099984e-01 4.076393338111248710e+00 9.658557767151916273e-01 1.636456793247766051e+00 3.414105937820633763e+00 3.326178908654097377e+00 8.109120963127076642e-01 4.773025400639644644e+00 -1.867319563928728332e+00 2.142963035583162146e+00 2.357539608541550979e+00 1.576821082385011508e+00 1.120637143424722204e+00 4.363385362147032431e+00 9.631978120195225923e-01 3.792341106624454561e+00 4.289713178175930119e-01 1.016170273286125969e+00 6.316974526940015267e+00 1.159861561200334457e+00 2.762655962720327985e+00 -1.049360567973897318e+00 3.649429775189259928e+00 1.746098008156304671e+00 3.411646714930533175e+00 1.884858690054827646e+00 2.891282229277520432e+00 1.671958672231685039e+00 5.348741398327908625e-01 2.697529618390948070e+00 -1.076597085933027831e+00 6.612797950744160325e-01 3.603426710189628901e-01 7.045392088008560760e-01 3.208741628165342252e+00 4.674930808254118553e+00 5.171789630274359340e+00 9.426566039153365661e-01 3.911652913190580616e+00 6.346206161100583110e+00 -9.304677271454204757e-01 2.860752335962092552e+00 1.057305614041697872e+00 2.102079110772460346e+00 2.226923476943864610e+00 2.721042968668986983e+00 2.570161064824297625e+00 -4.210867640344457818e-01 3.155567577478635144e+00 1.574262757904251853e+00 3.164240979541257381e+00 5.230894820686002866e+00 2.066917539885300137e+00 1.823456807423125214e+00 2.634822741419966086e+00 3.333675437428411215e+00 2.687395527700988218e+00 4.171250691308795444e-01 1.072930328189667382e+00 3.019019674863587799e-01 4.151802764454822992e+00 -5.048019707645865495e-01 1.526880732642261984e+00 3.382568557010765531e+00 1.872304416501782809e+00 1.998631942149024843e+00 -9.005987921870126645e-01 -6.746868457681560738e-01 3.207379475089667142e+00 5.385302767675441693e+00 8.749810473348499373e-01 3.909483076767007237e+00 1.301427094216312419e+00 2.210653201199334728e+00 1.871533637558569163e+00 2.754324880412037047e+00 6.125204825449767299e+00 9.255885776648653529e-01 -6.447785819556517417e-02 -8.029247761199838074e-01 2.764501828519343007e+00 2.678466731979681548e+00 3.815685177622862412e+00 2.119368802031502685e+00 1.658078370024248294e+00 2.378908011309412984e+00 8.661383596534125928e+00 3.370864144689447173e+00 2.934576704293728522e+00 1.227223434622850107e+00 5.660768556211600355e+00 1.468648943718821709e+00 2.073763909430007768e+00 1.013889752276118106e+00 3.682025358891329425e+00 1.986382250525716930e+00 5.232966979081290049e+00 -2.278274532943358466e-02 2.623742359912061950e+00 3.066301307934032661e+00 3.300130723259215415e+00 1.944670897532252862e+00 1.964834109720736022e+00 9.203029364028392223e-01 2.523492965478872030e+00 4.757146537953571119e+00 1.910123219763386615e+00 3.715355338444063626e+00 1.044961736037777866e+00 -1.459091440247521909e-01 2.015017045240913962e+00 2.983500395339750977e+00 4.041814008414551518e-01 3.186550906754921364e-01 6.563229299249847770e+00 3.011657190987596433e+00 5.000008394401182166e+00 3.036530490534927296e+00 5.495433776175843832e+00 2.408877947373612827e+00 1.832333405897748069e+00 1.191518131264490687e+00 -6.169093669675798086e-01 3.730697809033275636e+00 1.804088850872490823e+00 3.042163526548002483e+00 1.965751508759360888e+00 -2.243029688026458857e-01 -4.995636442774962355e-02 2.265978820361300272e+00 2.114112969604699632e+00 6.708502391807282805e+00 3.726377032733762640e+00 3.534474646109826423e+00 3.588858035746472552e+00 4.154898193473880674e+00 1.213900882883187649e-01 1.575609769002963123e+00 2.164883373140631395e+00 2.733252262539468624e+00 -4.320495527526652668e-01 1.410950023368160888e+00 1.318590877919840310e+00 -5.594056664095286013e-01 8.660770777728266090e-01 3.621955692822897532e+00 2.647521312522405079e-01 5.310766496235484802e+00 2.385050214160393089e+00 1.236416207575981030e+00 4.862113437188820164e+00 3.127834668764366999e+00 3.790965090604696996e+00 4.655030098455346987e+00 -2.978144260868118565e-01 1.525953289552062886e+00 3.999245621793662941e+00 4.407772031570710070e+00 2.196848490925481734e+00 -4.472648763086395363e-02 -5.812284446457238740e-01 4.042362657628113531e-01 8.377878391030302296e-01 4.074597324820853572e+00 1.084442899890268652e+00 2.960298290190364945e+00 4.756009323174159587e-02 3.396595283023547296e+00 2.398382933120581928e+00 3.088305609055390644e+00 4.426344949960592245e+00 1.449116709912404932e+00 3.253306830924296289e+00 5.186458802693698633e-01 5.507309419196646516e-01 -1.810156650773393272e+00 -6.611382549285231836e-01 1.676966272447911077e+00 2.371644765531059296e+00 1.089782101447790419e-01 3.104235103458174994e-01 -9.936967685755782043e-02 1.366195887001486753e+00 -1.047816634236569122e+00 3.470179802782928924e+00 3.229362633208114453e+00 3.974765765287735508e+00 4.564362452016254679e+00 4.646234871775009267e+00 2.312688232814653411e+00 1.422030548064744604e+00 6.846961522089745067e+00 -4.594606684842354460e-01 4.023171891629140795e+00 3.052168378943513449e+00 1.001618439881238221e+00 8.146639221263595187e-01 2.352495128119404200e+00 2.687525038488232987e+00 3.666883757708214731e+00 4.846490965475585888e+00 1.534112148580965229e+00 2.586657001830416025e+00 1.910006946986879894e+00 2.896926493276428261e+00 1.550364257391212863e+00 1.144664797457996652e+00 1.432355069897000011e-01 2.502667042002665543e+00 6.010786908821650343e-01 7.924769493548859955e-01 7.576666986925681968e+00 2.881720304709308955e+00 3.981553353503020531e+00 2.487608762972596477e+00 5.541754167571670386e+00 1.501020466803538067e+00 -1.792389892278585251e-01 1.979319957500752292e+00 5.343525738734097308e-01 2.290274346111725201e+00 7.758107865973862260e+00 3.568479544353570621e+00 6.305954875412344007e-01 1.959318579016572137e+00 2.061388468390019213e+00 8.897506425643058492e+00 1.206052283185369944e+00 1.297099046299732272e+00 2.766044395983416671e+00 -4.238652566047903525e-01 2.650554716320622006e+00 3.639492015742298303e+00 -2.321115740972408414e-01 4.230438894832262875e+00 9.598491638762698397e-01 7.615538124051814961e-01 2.084992874395241724e-01 2.148760811353743971e+00 1.200626866438136320e+00 8.010239269546578500e-01 2.388253326690097822e+00 2.671198985993230579e-01 1.868608358973443462e+00 -6.292845478301023476e-01 3.959560771660733725e+00 6.775633231815456625e+00 5.771511070411856181e+00 4.806159327104550627e+00 -6.283361009620012094e-01 2.617951313516186040e+00 1.471474307653598323e+00 3.765267858945752888e+00 2.628386651336500179e+00 7.150129991735349577e+00 3.136537262225929990e+00 1.701277214086023948e+00 4.030767320258244801e+00 4.960794983511211065e+00 3.325159864718655101e+00 3.923726863029451284e+00 -3.459410182668901657e-01 2.952983386585516623e+00 3.316619863350211084e+00 2.035559249912908708e+00 5.654589561874072245e+00 1.935736745377622636e+00 3.587013689418318663e+00 1.787286227884936185e+00 1.233157827232743919e+00 -3.777243255595978955e-01 3.196238992301680959e+00 1.338385112939511901e+00 3.197524440763560349e+00 4.540146956248219290e+00 1.959066792178291605e+00 4.114805895342713349e+00 1.841260002747499236e+00 4.251673487390561945e+00 -1.936920780421081123e-01 2.607496357869129255e+00 2.132869544817824092e+00 3.800277102503798243e+00 2.290899921288770624e+00 1.138607670403634753e+00 4.946332979414938436e+00 3.197480326309540821e+00 3.125383401480110734e-01 3.731309109194469009e+00 4.049021360912339773e+00 1.121294256348486229e+00 -4.860432373474291023e-02 3.569590131426799151e-01 4.486893905664144810e+00 2.475370027541353934e+00 -2.622917668474169517e-01 3.950194879215913613e+00 1.247661601544882259e+00 1.628167167458151043e-01 2.723311365045428367e+00 6.611842911257364008e-01 3.346863136430561880e+00 3.726697557032525143e+00 3.959595086927163443e+00 4.907951259092414809e+00 1.577441942097052907e+00 2.318895898839935299e+00 3.631023130676998001e+00 2.895195935810175758e+00 3.577272979108122364e+00 4.739236008634920339e+00 8.865263488941261816e-01 2.923588446766602456e+00 1.078937095518189171e+00 3.246248272877311880e+00 2.627573860110047121e+00 2.306287946360839669e+00 -2.999898296061407343e-01 1.273744233667993164e+00 -2.170304738230020014e-01 7.169953147034055618e+00 2.738943737352964369e+00 6.209700769715185587e+00 4.753739858588610367e-01 6.693386636163127790e-01 3.593284333802058139e-01 6.561850559239170710e-01 5.539583934800517362e+00 3.689500334612640930e+00 1.415816834460114748e+00 4.168243785931660561e+00 4.305966290951603881e+00 6.234687952326375182e+00 2.819117210491339343e+00 2.388878274583670525e+00 3.261413709873178579e+00 3.613153049143364104e+00 4.949684191498420205e+00 2.058403454822030909e+00 6.097655701424526953e+00 4.785317337191375309e+00 5.132826974781094620e+00 2.017036492662940272e+00 2.809661635500735777e+00 4.246558157634209962e+00 5.933042801345883355e+00 1.108810356625585802e+00 2.575716814241082897e+00 1.589402276869956498e+00 4.658757702288153446e+00 4.922732448458678967e+00 4.574178811014836477e+00 5.635650608116135274e+00 4.257916141828006040e+00 4.089903909000614846e+00 2.620597856034494022e+00 4.107882599979244986e+00 4.638143023779698559e+00 -1.223572152790246559e+00 1.357585696663904606e+00 2.781086713089608420e+00 2.300958754993144062e+00 3.096596740298226624e+00 5.893927983426573647e+00 4.007741347371404750e+00 1.015605606337982803e+00 5.476140904112950736e+00 2.866622373355767195e-01 4.291973296507268998e+00 -1.463573434134453288e+00 3.788059556207947765e+00 6.336432608322338567e+00 1.931856798370656048e+00 2.251237710134033954e+00 4.788971861124990070e+00 2.788646370647427375e-01 2.612818946688588717e-02 3.253327820861125819e+00 1.738918566171484104e+00 2.486401318938276095e+00 1.388844922069441434e+00 5.111355908199978870e+00 7.849258105300558341e-01 2.037398889663229351e+00 1.260664888870336897e+00 2.088589357048769468e+00 -1.429297723227773487e+00 3.839092343264234763e+00 3.643685348403508772e+00 9.302710490257443121e-01 4.399177093342434119e+00 3.604874259124966507e+00 2.277646351056342056e+00 3.177844614843009285e+00 2.591377221299391298e+00 2.872514215278756389e+00 1.906141630640886708e+00 4.544237908589246366e+00 7.435837875780331174e-01 -1.629366799511389186e-01 1.239486641705219938e+00 1.802400077768733233e+00 4.155969752094282654e+00 -8.740814095642088777e-01 4.598520056920310850e+00 2.644896055941294399e+00 1.110548941811098977e+00 2.194942919392315339e+00 2.510130377000804103e+00 2.234522708877277886e-01 5.948740687311758535e+00 4.060616230920802927e+00 5.843249816808450348e+00 5.630707696423395525e+00 3.706391798758287948e+00 1.088861392944865170e+00 2.276557039377258285e+00 3.017137258828862301e+00 6.750113868903099501e+00 1.965487358376594162e+00 9.589824125384249776e-02 2.728392451419336506e+00 3.937438521953168902e+00 1.431128683156067671e+00 7.800369341145170665e+00 1.629852338483089857e+00 6.936434174068785374e+00 9.708090449532528865e+00 3.865513272297925962e+00 9.597850822877933563e-01 4.802498552515308106e+00 2.581033942816703508e+00 5.978341300668637892e+00 7.117614385965656432e+00 1.637476678259385032e+00 3.562501477128523497e-01 2.681426296682045241e+00 1.338180997708224573e-01 4.031074334217086275e+00 6.293029246460067228e+00 1.401570090255678913e+00 3.111393370353934262e+00 6.533109541263403486e+00 4.799954777752973634e+00 2.044799145031555465e+00 5.205477598388990934e+00 1.460733015529039669e+00 4.333158323444099125e+00 1.469032826620763066e+00 3.102691696867069027e+00 6.511548478489865843e+00 8.092919636116837623e-01 3.067668845498314756e+00 2.715966754133877004e+00 2.259317656859505252e+00 3.250716057462847530e+00 5.110459446675621464e+00 1.258084584608154310e+00 -3.317506854748077050e+00 2.043175537696777067e+00 1.486363294419308811e+00 2.464206674261059771e+00 5.938578589425625331e+00 2.516822144830324959e+00 2.995684514977977386e+00 3.062587994900377364e+00 5.606012616007356453e-01 4.125519030387122754e+00 2.408008045496909055e+00 4.771074502622918434e-01 1.953645949441423335e+00 4.136407902759317246e+00 1.285211409889147394e+00 2.858108395942875468e+00 1.218886142493809999e+00 4.332347871519000471e+00 1.479201468168422684e+00 3.894495619828820754e+00 3.428538574948860607e+00 8.493963606708518910e-01 1.290388517858057416e+00 4.414595867664407258e+00 3.201790474793013708e+00 2.816735187755283309e+00 4.263011904363274596e+00 4.225738631624992969e+00 2.670741442607692750e+00 2.274831407212048795e+00 2.506407504267219810e+00 4.401479866867725299e+00 7.016768969287490165e-01 7.640222162275664974e-01 8.089017767362678413e-01 6.646927329717841060e-01 3.784911145049077774e+00 2.022243870179171399e+00 1.817870510862446887e+00 5.539625773930150210e+00 -6.767587953015126168e-01 6.286990006803883979e+00 5.451444932191939152e+00 3.903240769122721110e-01 2.635702256768952090e+00 2.573430619517045326e+00 3.241895912859938722e+00 2.801986446428794242e+00 1.676178486634923637e+00 1.708319941787336260e-01 2.992462013416013811e+00 2.670830349067470078e+00 4.551515416921659174e+00 4.613863794381476424e+00 9.271827017213980504e-01 1.430783739533804333e+00 1.770927669488844503e+00 1.948786478121039334e+00 2.412564646218995357e+00 3.152637900591582998e+00 1.087342528552171395e+00 4.059719536836722042e+00 1.465315746257327412e+00 2.695214470349410973e+00 7.658630785288307319e-01 4.138816937409146135e+00 5.815266709329478090e+00 4.255512161549926731e+00 6.234299290886733402e+00 7.082543642806522766e-02 2.492778688806246201e+00 2.215779746321521859e+00 2.990374439216469948e+00 4.202089137528930429e-01 8.058281764257266389e+00 1.467357846931287346e+00 5.044825210382946956e+00 4.862385150728093741e+00 6.693992189098915802e+00 4.251377812454400384e+00 3.817791073284135805e-01 1.016767169560618855e+00 6.820677992992313143e+00 5.609957165435689674e+00 4.548613802395173877e+00 6.687136728526173357e+00 5.190097704233151532e+00 3.929773306950468115e+00 2.101474055767550198e+00 2.064538650307922829e+00 1.934507152317290091e+00 6.002213542135061530e+00 2.744614915170475733e+00 -1.457323141679727430e+00 1.346140427951512120e+00 2.776828548622410242e+00 2.922160255779067128e+00 2.759755084508934697e-01 5.038292445557059906e+00 2.129613745251795365e+00 2.278748523773940438e+00 1.374277027377435845e+00 9.493785218471952891e-01 3.966565339813501900e+00 1.956244273517873111e+00 5.607362987868486748e+00 3.210176928310491729e+00 1.854947834980557708e+00 6.083858839830554643e+00 5.375721183223514110e-02 3.506085923563571072e+00 -6.061901911427125533e-01 4.578409354855526026e-01 3.734777728244212947e-01 2.367396032006293005e+00 1.591288093809278159e+00 4.058811065561258147e+00 -2.256636201417586474e+00 5.755118403305064412e+00 1.296011605553940793e+00 1.688020203887103721e+00 2.001808568801092925e+00 3.027858064055110709e+00 3.661937560338230924e+00 4.366589490884519975e+00 1.393377528563092715e+00 2.377627944836624430e+00 9.139884244766371957e-01 2.031652779544312892e-01 1.393075601684308218e+00 2.216690469275563569e+00 2.628111300853418264e+00 -2.569500166270797248e-01 3.163943848395748937e+00 3.320352543003576073e+00 -7.141844755397805944e-01 7.218734785587413993e-01 1.389606622144441861e+00 -8.244501463632415428e-01 1.361355617449914179e+00 2.957275465183806240e+00 4.549386873906198225e+00 7.842544674634090995e-01 3.537926038693206987e+00 7.161123055066360710e-01 6.073452019583168493e+00 4.013591022126508534e+00 4.155876313409436307e+00 2.928503410393966000e+00 5.116847144109620160e+00 4.162598706888094746e+00 3.219260552347641635e+00 3.227733154640203050e+00 3.395267575208909872e+00 3.032667592183870831e+00 1.872325306654405441e-01 3.440007059244600818e+00 5.025644682414830200e+00 4.029768068641232048e+00 1.834361588279906030e+00 3.472296467773670070e+00 4.015679641098809149e+00 3.189135190557188082e+00 3.723100531553646952e+00 2.806434909012698320e+00 2.720114944111386990e+00 3.049228112296531457e+00 2.487007331494050622e+00 2.044549401035507863e+00 2.915422665663459867e+00 1.051587920275073973e+00 3.328989450690741592e+00 2.355128130037943190e+00 3.869277659277527093e+00 3.345517937839465716e+00 2.020389582217850588e+00 5.525854044403471832e+00 2.691027623087368426e+00 2.019156257463213588e+00 4.338181283500721630e-01 4.343556894644514443e+00 4.698937623649306339e+00 4.160005264759472965e+00 -6.014604022263539962e-01 2.467364273323053858e+00 1.780068444624577584e+00 -2.118541911655938303e+00 5.699493397344240542e+00 1.641015160660747041e+00 2.041981613867195122e+00 5.489310898736509792e+00 1.795677752891348122e+00 5.498165046544825074e-01 2.603993008335313775e+00 4.447204743801266957e+00 2.953259761897109037e+00 3.725597412641558748e+00 3.199360336750665557e+00 4.258404184042771767e+00 2.095559536345903417e+00 2.432160616359866800e+00 3.054039648053258560e+00 5.935414075301539416e-01 -3.627848208091455362e-02 3.756951687385206462e+00 4.107107074754419607e+00 2.805880333424846551e+00 3.198299599516804204e+00 5.266226138530536893e+00 1.912883094556621977e+00 3.969425996973280135e+00 3.091106706281678385e+00 3.320478946712039026e+00 3.806675638811281459e+00 1.871451536443240693e+00 1.114595166718041375e+00 5.195090854431660965e+00 4.891764456978496156e+00 2.828233380732745328e+00 2.166376453234164501e+00 2.259492903898593141e+00 1.082654095825009488e+00 1.911491520079914297e+00 6.881952513887362066e+00 2.736662565840353167e+00 1.848360538182062474e+00 1.160408503694215332e+00 2.722099102705757723e+00 3.475213976393192183e+00 -4.163122681467568142e-03 5.760566161208078739e+00 4.379279455114493125e+00 2.218572814581134089e+00 3.157012971593348372e+00 -2.366801553427706484e+00 2.740124725292261587e+00 4.469012788609163955e+00 2.633949966913557983e+00 2.900551125927808727e+00 3.340305912604212502e+00 8.151112800718429696e-02 4.360442243557416830e+00 3.074041743031949991e+00 2.306967291999296510e+00 6.075674254243624617e+00 2.165788814315731337e+00 3.988422588371211219e+00 3.520200450117795032e+00 3.583057482478235301e+00 3.395148425229066902e+00 8.764419731950101600e-01 4.119857066529029055e+00 1.835925783284794166e+00 1.353722992382262902e+00 1.749605820603168160e+00 2.679865894242408064e+00 9.519534812328926954e-01 3.175345035033658281e+00 2.137914354322963284e+00 5.801863790361837303e+00 9.898202328492367030e-01 5.329285801111531384e+00 1.488157098519826693e+00 7.601144072433755561e+00 5.010582266932317452e+00 1.650856263028719795e+00 6.790720530748928674e+00 1.402426908373289871e+00 2.812513775091472823e+00 1.802476405298670370e+00 5.960445510845479689e+00 2.046657827802206953e+00 6.966994652153764456e+00 1.155111932399822461e+00 3.498787224223608217e+00 5.718446146617965020e+00 -3.344318359848678091e-01 1.922781895332165591e+00 6.045876842733358458e+00 3.186386125503691602e+00 6.731699037652483231e-01 4.598573457376113893e+00 8.694711864258053424e-01 1.523292831287452298e+00 3.377829851268595363e+00 2.225609251482572049e+00 9.414126755791281109e-01 2.110450594153908899e+00 5.005643682779520098e+00 1.113117945195227332e+00 8.672791343521161211e-01 1.309347585285909110e+00 4.731587793278505316e+00 3.471371996294159157e-02 3.165288670815879613e+00 4.291518550540054378e+00 2.493780205216706403e+00 3.478005201501172206e+00 5.413261049079089560e+00 3.402159330378899948e+00 6.234325158554875124e+00 3.151971900355178935e+00 3.017977567973911590e+00 3.401790707211744813e+00 1.244973725662645192e+00 2.527887005680466093e+00 3.526615833378686560e+00 3.765800920562214493e+00 2.330396764805338528e+00 1.814201990840543566e+00 4.145995865896304977e+00 5.375450514922726519e+00 4.567484952329484926e+00 1.741573359594613901e+00 4.845024467589323258e+00 3.500216428338562835e+00 1.223549172515263628e+00 7.118221837270290564e+00 6.440007586521840910e-01 5.637248480732691469e+00 3.598480285913609134e+00 4.809160976306694479e-01 5.662626017527191635e+00 3.340880270427869725e+00 2.069501371959535874e+00 1.793103062814258575e+00 2.005753730272764823e+00 4.565479714772004982e+00 2.979170086345174218e-01 3.835607901312896306e+00 2.490921262273971593e+00 1.046197713414010355e+00 4.758037771333419208e+00 1.026573594737425932e+00 4.209865553585855125e+00 5.104509092633611189e+00 6.899606223461522525e+00 1.019047608988649989e+00 2.805428534975700217e+00 2.966600739585792734e+00 1.925286360177348000e+00 1.161363563127569609e+00 2.888663946194746313e+00 1.320256351425763253e+00 4.553255057264640193e+00 1.936167451444247956e+00 1.528292746058166562e+00 3.094367993984079135e+00 4.198099481069480277e+00 5.675658122227951186e-01 1.778497518935313160e+00 1.170459329265372439e+00 3.996398946939441199e+00 4.121829568725869031e+00 7.763186798466520377e-01 9.109952228998166035e-01 8.400706388968513849e+00 2.025073297238847658e+00 1.546353238348993742e+00 3.322089421381612784e+00 5.418807765925843789e-01 1.012061206493225951e+00 2.817744719696550604e+00 4.207475881232719317e+00 5.910533667352024345e+00 5.317787751162456722e+00 2.191776322129594057e+00 3.724143628781903193e+00 5.021430843293163804e+00 2.545074145337799187e+00 4.573707850771081773e+00 6.077071779382968719e-01 5.354970945789879089e+00 4.543446950363650316e+00 2.474075084702299865e+00 1.326538764402486636e+00 5.030916947363032188e-01 2.154242363109651670e+00 3.649292743660499383e+00 3.076504336936418671e+00 3.545510989651439626e+00 1.974470107157753951e+00 1.777149914961702271e+00 3.722941191366615499e+00 6.444084510090190676e+00 4.613982109622595473e+00 4.969413120233307168e+00 5.200351968246003764e+00 3.066739405912485950e+00 3.347083905886397037e+00 1.260879387593881074e+00 2.347050465510411854e+00 2.832577207756689308e+00 2.530684387695636417e+00 4.417446431875350576e+00 1.029693538356238003e+00 2.362502865668525409e+00 1.495894551555254859e+00 3.151181645937588982e+00 7.363680091713201925e+00 1.193612436105069508e+00 1.538772444161160102e+00 4.687745544635071759e+00 1.045846443359473632e+00 5.928912990208095479e+00 1.918708763585863952e+00 1.033290993839432570e+00 5.279639168718438524e-01 4.230266459743824647e+00 3.004174208777713240e+00 4.494072810183633138e+00 2.399783631498383141e+00 3.490478887749856263e+00 2.762489876680530809e+00 2.039155655979947745e+00 5.559407482593009320e+00 8.296918477133102821e-01 6.906540001059310541e+00 2.455559679049087674e+00 9.309570041903315607e-01 1.786842755556795614e+00 5.787736877887332376e+00 3.747609224293940500e+00 6.663970534056181450e+00 3.964914642178924531e+00 1.994679294939093461e+00 1.577307088344995778e+00 4.737125682116571923e+00 8.031110086027160477e+00 3.844481109271109087e+00 4.562421702725787398e+00 1.260795737820970874e+00 2.173089612290249217e+00 4.728082393404395845e+00 2.308984347922347080e-01 5.720586116686910749e+00 3.578025458758093524e+00 3.609475463051399657e+00 3.136876891492972330e+00 3.331340008164529909e+00 3.094631819545295759e+00 3.467205570214095367e+00 1.850894213332250793e+00 5.288828986268085508e+00 5.127889073278720566e+00 2.075832494916911131e+00 1.847644661590297499e+00 4.645247387848540299e+00 4.524541178406130904e+00 1.540858252740380685e+00 4.158550298044564109e+00 -1.538213586371519392e+00 2.139716253927963940e+00 -1.004066965036938486e+00 4.530533446054310076e+00 8.695937995976722235e+00 2.092062961285844125e+00 3.354356806526921808e+00 5.981764171243729500e+00 -5.459258295256447235e-01 3.876082003053347158e-01 5.362745583238756275e+00 1.617652468808857380e+00 7.067994733747248404e+00 3.351603712532950086e-01 2.796135989114727494e-01 3.075490095069374874e+00 2.240335280758225522e+00 3.624286139939170148e+00 5.866811189023257711e-01 4.502514434848261971e+00 3.462414378996555353e+00 1.940067237366066788e+00 4.013607642546821452e+00 6.067175674120629303e+00 4.746994068482443652e+00 3.942576137293149152e+00 3.327443731521372960e+00 7.351815260622977632e+00 3.624720929150907267e+00 2.731868930047844923e+00 1.802984277716130457e+00 3.317908232642728938e-01 2.829891454438487219e+00 3.799360868888858267e+00 2.948818861886761677e+00 1.770089043877621782e-01 1.303599288849872639e-01 6.147682973357609271e+00 1.818580165807275550e+00 4.814355536709217454e+00 -1.449058396257061343e+00 4.161394169887294048e+00 4.014152424437544830e+00 7.513175512788468957e+00 3.922960059222855289e+00 7.002099148777773951e-01 7.493100477530907355e-01 3.311055741425487753e+00 4.394586063258309139e+00 3.534610954665488691e+00 4.916230828482348159e+00 -1.591036305953724916e+00 5.085184107738925263e+00 3.098339896923692383e+00 4.592513286956365626e+00 3.470882053481599172e+00 1.110717773382401408e+00 7.718638083312450160e-01 4.457006020885466491e+00 2.894834357930101021e+00 1.334341037907301519e+00 3.726208092327677246e+00 2.382327045624358153e+00 6.662833036424426147e+00 4.024768609685753229e-01 4.662519424355721753e+00 2.954322631095519514e-01 3.540352471379044186e+00 6.451472816884167294e+00 4.840756424268869651e+00 5.434317370420714610e+00 5.234693151000325173e+00 2.014526635380485597e+00 4.878617605856734762e+00 3.099144345528708655e+00 3.871557973305907119e+00 9.072712167812386763e-01 4.198844154262536321e+00 5.415150408801460813e+00 3.148504187747934058e+00 2.248758969900082505e+00 5.516238039178569252e-01 3.510182293008403676e+00 2.197803104153189580e+00 5.246426603120332821e+00 8.503643458428428170e-01 2.338303735522466731e+00 -2.721721840900781508e-01 5.975498894856104748e+00 -8.888201568861542334e-01 3.705896884628409715e+00 7.095434849798320620e+00 4.604337028350713013e+00 2.060710024239066129e+00 3.352587402289346041e+00 3.252108733806210683e+00 3.920780665730363879e+00 3.965465869675297572e+00 3.155092585457530685e+00 3.002523985633795967e+00 2.133932034106138964e+00 1.805985539775616378e+00 3.528899502807718580e-01 1.660715227022747431e+00 5.851788780197400008e+00 2.420048794067598763e+00 3.836477533960765296e+00 2.376607261697555096e+00 5.079027513383616022e-01 2.907726112143044883e+00 2.139545456914497379e+00 3.134044256921630023e+00 2.857472523519102303e+00 5.891111400308772339e+00 5.209888168468335579e+00 3.780609926064197879e+00 8.148685845884473977e+00 6.148939930695829226e+00 3.334615279929603382e+00 5.109673416564550763e+00 1.555959227709280634e+00 4.671851615598209051e+00 3.167920841522685382e+00 4.964442856316448882e+00 4.841308415413862143e+00 -5.680603660992588066e-01 2.515979906681832468e+00 3.638653489176538081e+00 2.552916635155647818e+00 4.677648089585096258e+00 2.332252327896924271e+00 -4.063395994923115206e-01 1.262603380491176708e+00 2.159261551340453611e+00 1.488781996139986852e+00 6.002877656930444950e+00 2.627146135813477557e+00 2.432453912654324757e+00 1.785104658970518399e+00 5.100451527275546404e+00 2.521816169415242115e+00 9.297369559012825135e+00 -5.338099693025393222e-01 3.634709688647493664e+00 4.277220557907827292e+00 6.659074891006078190e+00 2.159045177483966071e+00 1.392119508738208333e+00 1.332247246008090524e+00 2.781077998437205157e+00 1.840080767205536372e+00 2.421887350008858242e+00 9.931037900336483482e-01 3.456158550994151923e+00 2.688732388595371781e+00 5.789334542588753241e-01 1.547049301933979049e+00 5.924923049785160600e+00 3.449099681182097310e+00 6.022176744108335811e+00 4.929550205319884526e+00 1.389013446345731317e+00 1.682342598248632637e+00 6.238825438350791508e+00 3.165017487901405691e+00 1.212923989688589277e+00 2.269720048182443328e+00 8.497477668964956266e+00 2.061137299334381723e+00 1.810928898052595715e+00 -2.738702727515123225e-01 -4.137698009689967371e-01 2.326865815059307785e+00 5.363339185405882503e+00 5.601384367447234780e+00 4.518869087618480052e+00 2.239589037133126403e+00 3.109062603852660533e+00 3.248044767604870042e+00 2.230048364376189696e+00 3.061640482174311284e+00 3.959833092920242326e+00 2.882957102614411848e+00 1.529485629978891259e+00 3.497084675999470260e+00 4.975806150784042314e-01 3.566316899860968004e+00 1.403741470941721081e+00 3.215986156298037191e+00 3.710728324861017668e+00 1.294826413932154363e+00 6.300364578998676635e+00 -1.043694004678285214e+00 4.304075173248554265e+00 5.384968087009404769e+00 2.256986393558687798e+00 2.030950550105991237e+00 4.265069925876893819e+00 -2.614147912504740656e-01 3.573654667211832336e+00 6.602264512695130705e+00 4.399677316165862884e+00 3.499253132917103937e+00 2.859063325700394564e+00 2.403277879791058336e+00 5.364325671498302306e+00 -1.444025372273958219e-01 4.208029402269652053e+00 1.627609152178876251e+00 1.928648838718615366e+00 3.906179041858243828e+00 9.357159522771077320e+00 2.269784576567547507e+00 2.500242551356655518e+00 3.612394889940779841e+00 4.802521313981012341e+00 -5.349969007342390004e-01 1.973230629699084471e+00 4.257155621191715866e+00 4.895093953834127376e+00 3.309401922452538392e-01 1.478677684792846669e+00 2.201673742904062703e+00 3.075962574223234824e+00 3.854445555551961888e+00 4.267470537292262556e+00 4.496288059222901978e+00 4.915074143642274684e+00 2.647257154953601699e+00 3.944936342817565667e+00 3.676788252593214068e+00 3.133423692568029661e+00 1.113330500821617441e+00 -7.969366307987270082e-01 5.179699809983686620e+00 9.998830862843491873e-01 4.066120439541594855e+00 -6.732708692491573554e-01 2.077587322989355556e+00 3.483356351377808302e+00 8.635887842524704539e+00 6.389473602548213726e+00 1.199176264010687776e+00 3.597939401731138798e+00 3.389454195117772350e+00 7.509753670406817960e-01 4.367242099574744962e+00 1.713360037553275816e+00 6.283195084903115735e+00 3.062270848747244756e+00 3.975601257856235193e+00 -2.696638628378122404e-01 2.933168694176666591e+00 2.154591392477989586e+00 6.416164550290022639e+00 2.566202350262623000e+00 2.475061213506080993e+00 3.518545527430772424e+00 -7.746931359538768991e-01 6.678860822836314881e+00 4.190762092759672264e+00 1.644628462107856404e+00 4.179259833959849679e-01 1.880865247566512632e+00 2.461256658265632780e+00 3.542183940476852921e-01 4.953122849908225156e+00 2.017829631130209744e+00 6.355135379950525021e+00 2.763645014532166044e+00 6.112464152097099479e+00 1.180934861314832718e+00 2.814541744064667839e+00 6.085269164328148683e-01 3.105444304345609030e+00 1.029761367631099933e+00 1.859360122191941356e+00 2.722739004980213817e+00 7.450226269124549106e+00 2.757334519492486979e-01 5.649524672956430571e+00 1.017246602815731649e+00 4.478460054363528897e-01 1.515529051883416578e+00 3.661389277485851856e+00 1.826655045890293261e+00 5.850105581604130300e+00 -8.470619832098371660e-01 6.182977427455228492e-01 1.336742931696693670e+00 1.112318180697696057e+00 3.716597162949109023e+00 3.540305769882458264e+00 3.298270627139443079e+00 5.860233047606564938e+00 3.884578971017901949e+00 4.504640727178664150e+00 4.552647144758323883e+00 1.094167425133845128e+00 -1.288724343473395706e+00 4.417422531280195686e-01 3.989448980957285951e+00 2.208694372095972636e+00 -1.617639120525578011e-01 1.942955411017803335e+00 -1.903281272698405413e+00 2.168038732979013616e+00 4.175947349582128432e+00 7.144122247466676567e-01 2.945350710072105471e+00 6.649989186306117794e-01 3.604004719887339725e+00 3.472863617274746240e+00 4.654111884170212932e+00 3.969439510358708567e+00 5.220523537598018571e+00 2.755277605955510190e+00 4.986467554319672146e+00 4.345370012077486521e+00 1.676781237938970381e+00 5.083104977520171097e+00 4.139659419886938529e-01 6.383273192973892840e-02 3.485414247146237265e+00 1.587881321411040103e+00 2.009009750205854150e+00 5.996391039218358365e+00 2.450261713386977291e+00 3.626679953014765978e+00 5.827238824507056769e+00 4.781006360663162091e+00 3.153628258458653022e+00 6.213881058266392365e+00 3.654833641747540440e+00 3.090337850503994233e+00 1.314466796781144531e+00 2.998568094929072281e+00 1.279240575965786775e+00 5.414638579563190168e-01 3.039268567229156837e+00 1.138616727965302111e+00 4.210369963373802094e+00 7.233266265032189946e-01 3.811195745272032198e+00 4.353057783151401239e+00 3.988065217309632704e+00 1.690786029590733541e+00 3.347121091932515391e+00 3.088597245287195925e+00 3.428977220174082685e+00 1.427123047960505486e+00 1.838124849357124502e+00 9.904972352559071602e-01 3.325062698612581524e+00 7.465594916488613286e+00 2.822927660002536143e+00 4.744985751747365477e+00 2.184739509085601661e+00 6.680472869004497660e+00 1.797186208998964974e+00 4.274947193844097271e+00 4.229027617199384359e+00 1.577024680921810029e+00 5.676378922992796561e+00 4.379774704442927380e+00 4.392710605470503182e+00 3.137090969324704659e+00 4.131281468627584275e+00 4.550756273621470172e+00 6.388114495438897755e+00 4.167209689743381240e+00 2.249944803981160035e+00 4.077304110527992798e+00 1.113548871338711388e+00 1.502085137536766979e+00 4.932263145720518160e+00 2.075411097602787081e+00 8.382983565647149860e+00 2.023063393951487043e+00 -3.915844391398459745e-01 2.437794083850002735e+00 5.621623725196992716e+00 1.515036168341868716e+00 8.174279740121454196e+00 5.176542268785165213e+00 4.433404502137769043e+00 -4.439682027468226932e-01 3.373655578929696031e+00 3.696632927445037797e+00 2.909579310888323000e+00 4.553956749107861413e+00 6.921332175868087910e-01 2.989002861402119571e+00 4.297167584102817628e+00 3.373202032302486941e+00 1.788891529195023145e+00 6.171664824163483054e-01 4.683108549356077788e+00 4.542653628668042565e+00 4.142268681550087095e+00 3.981064578713058744e+00 1.752833640893272538e+00 1.863314286155525856e+00 2.192035571649727732e+00 4.661576276192205270e+00 3.678626877920713412e+00 2.853670567641832356e+00 2.989099383850535752e+00 5.380170607690080153e+00 3.742125432794863649e+00 9.423222632319401271e-01 2.256461082649494188e+00 4.385125640613950715e+00 1.569364746042754666e+00 1.908428574791087406e+00 4.152305142809843197e+00 4.830593397757768415e+00 3.518793835943080150e+00 3.218323978395523088e+00 6.791891423342482081e-01 4.592451200708620895e+00 1.863842681943933544e+00 3.878113917096017271e+00 2.834633147706159928e+00 1.184571073069812686e+00 3.867542062101367417e+00 4.845322926565239108e+00 3.165579638507876048e+00 3.514258890811130520e+00 1.684741096736618760e+00 2.851203682172806175e+00 1.837914766122036969e+00 5.444365856645654311e+00 2.147620522731937598e+00 3.511565378533274995e+00 3.389746826783653688e+00 4.282098791087929346e-01 4.158699981794483413e+00 6.184461587218246237e-01 3.183960299675527406e+00 5.141885199714644195e-01 -1.616548765615282157e-01 3.501908569082473832e+00 6.044636762205816138e-01 1.154632197816131356e+00 3.338248983367046119e+00 2.327760451369370376e+00 6.755647901537157551e+00 2.287805262349597246e+00 1.342314085717947192e+00 3.685422035186519008e+00 1.691168979905698144e+00 4.676264302533665429e+00 3.843635316049246686e+00 5.940628306160773420e+00 3.942071222308908052e+00 1.849992690172795662e+00 2.641409292010957532e+00 7.900824073274523407e+00 2.635163223643151476e+00 3.099024645989914006e+00 3.659537400572431487e+00 4.487472326771103859e+00 -7.190708083933825545e-01 3.298826078242001358e+00 2.840557332179289851e+00 4.989094695384031830e+00 3.014543095795452654e+00 1.980293593342549618e+00 3.020423703226605472e+00 3.754232393400328327e+00 3.519337442773544211e+00 1.843436446162326714e+00 1.391114532864315301e+00 4.401222738306701743e+00 4.419674265786657230e+00 2.938921977486463000e+00 6.674575806064557248e+00 3.274455480861551138e+00 4.190496260021174812e-01 5.703264039604415636e+00 2.428152533623123333e+00 3.026346914999428428e+00 3.034227278744895617e+00 2.650917623005089041e+00 4.195231493339505846e+00 1.932996805007263230e-01 1.385672439048106330e+00 1.268688555341993984e+00 5.347468023999535358e-01 1.550555139561963003e+00 3.496300514028564344e+00 1.663157203074735024e+00 2.596709944304928186e+00 2.888059516073934407e+00 1.594542040707110031e+00 2.148924184737783794e+00 4.574539888225257478e+00 1.991017643943049364e+00 6.959341193126579839e+00 1.570195049524671926e+00 5.237497687423314119e+00 5.409884599009876283e+00 5.547353981246428312e+00 1.654432239064993926e+00 2.567096267007389798e+00 9.734877504815644400e-01 3.996782537928744716e+00 7.503284895932390341e+00 3.568137735133506183e+00 3.819476590777992175e+00 -5.109639939733037206e-01 1.488540348714685102e+00 -7.474080259565182294e-01 4.570616385543505800e+00 2.628685055506689849e+00 4.602287815639211743e+00 -9.721290070786856585e-01 3.040522607814541534e+00 3.505514884187881819e+00 5.880192586461568283e+00 -2.776795260805720034e-02 1.578084030480773947e+00 3.457327976088660382e+00 4.257773473262492780e-01 1.084588854324277651e+00 6.031600275065770234e+00 1.266301850505069160e+00 4.863558397455953752e+00 6.557883689639708358e+00 2.346886970211263801e-01 5.822903180075519991e+00 4.433266373190028808e+00 6.263953952457744556e+00 3.923839067808826186e+00 3.440262481526611626e+00 2.644334364174004914e+00 2.154782184047087767e+00 4.250844646994236697e+00 5.907155186901142940e+00 2.363612365731719400e+00 6.795531963802800002e-01 7.608782150472425343e+00 5.221903954273207304e+00 1.109393749555022124e+00 7.649543527918023500e-01 3.657202964588461391e+00 3.485129697608225552e+00 1.251651732452604637e+00 4.867241078400949661e+00 1.028898776461885767e+00 1.235078743927542355e+00 4.891368287154771899e+00 1.558914962284206451e+00 2.623725176796836145e+00 6.796107666803188341e-01 3.261724645321238736e+00 5.256146453031792731e+00 3.188633231153175540e+00 5.727557461492696511e+00 5.050122472937612628e+00 4.025207046046193504e+00 3.493926195189758221e+00 1.231842734629660097e+00 7.804760159580730772e+00 2.800379950830174103e+00 -3.334925179718213339e-01 2.730137094376122064e+00 1.203031114127603773e+00 1.454158008717575168e+00 5.238578417995915615e+00 4.843526675184237185e+00 2.534448557115915879e+00 4.007357580547738607e+00 3.695462729575584859e+00 4.588703923774541948e+00 2.099689231268749179e+00 3.259834412554482697e+00 5.247504880074181699e+00 5.028960496623973597e+00 4.052623581768142635e+00 5.393496130856363369e-01 6.394085407666122656e+00 4.628927112709872560e+00 5.101472904895921978e+00 3.993662415931551468e+00 6.685075331490352823e+00 6.384978085903176392e+00 1.520250658809706223e+00 -2.297868162476552900e-01 4.944909103014291318e+00 2.210515591778639877e+00 5.282883815438149888e+00 1.715787845188093463e+00 5.063708672935663735e+00 6.827426357306433324e+00 4.577915126644062305e+00 8.027867796169158021e-01 3.318685879267436079e+00 3.430266190774232893e+00 7.449614940108395977e+00 1.951205757271050167e+00 7.509587445367442715e-01 6.535460709779609800e+00 2.179582911245899757e-01 -2.002494900553213331e+00 5.706531623400356246e+00 -1.777036020055100529e+00 2.939180112659087740e+00 5.051314497153692074e+00 5.059710006537011751e+00 2.927625498255918668e+00 1.134158273981114906e+00 4.380948958594328424e+00 1.838767294301679067e+00 2.438298394228391341e+00 9.050115646166445593e-02 6.122768473233315412e+00 6.736250942872890057e+00 -5.350768143350088657e-01 4.232824196389445959e+00 -2.600085741035214446e-04 5.552826319786182907e+00 5.829637796554260731e+00 6.597858148275701495e+00 4.928590080633320269e+00 4.374337430622947664e+00 1.618666499313533569e+00 3.388981521805920938e+00 7.378793003046052235e+00 2.091698760670213986e+00 1.138327902458559526e+00 5.847252536520703536e+00 1.467024238419111448e+00 2.538158527053519187e+00 5.368461293953092905e+00 8.207843597409670622e+00 2.598488423791541102e+00 2.556369448889446616e+00 4.505588986389132522e+00 1.907066294142544027e+00 3.981754295902231178e+00 4.250658628894617763e+00 1.864882334885473059e+00 2.685776176389327308e+00 2.811720842912951657e+00 4.239013502946796130e+00 3.351767645621993363e+00 6.106556680324784381e+00 2.965996567827491770e+00 1.870425559260041615e+00 4.069386186587566456e+00 4.250888495954835200e+00 1.066627701643771964e+00 1.653288272477772214e+00 1.703063159384298419e+00 3.578868862937124584e-01 3.549657785163781387e+00 1.838813978339968846e+00 1.773329645054896098e+00 6.088848284952446122e+00 5.179256089382531236e+00 2.685660623545228276e+00 3.421492441986948574e+00 -3.665917394266391405e-01 3.420330021198834114e+00 2.523063519927106757e+00 6.682805887076240126e+00 4.696514350422119399e+00 4.910619151215723122e+00 3.263715684941413286e+00 2.267036944037776447e+00 3.561848551061429724e+00 -1.284488090496329615e+00 5.504890794429517342e+00 3.875094993574679680e+00 2.051006991303351512e+00 4.226884325621519167e+00 3.402966880601018929e+00 3.693352497857843364e+00 2.675982401549803491e+00 5.118491816976397324e+00 -9.222387594216314710e-01 2.748340133075481972e+00 9.083745499211225427e-01 4.184412249121105987e+00 2.127981828826085664e+00 2.295847462979972775e+00 2.542060844515521278e+00 4.239794630331152447e+00 2.108531566419567405e+00 2.411066137017364053e+00 3.044319024823774367e+00 3.475099920136384135e-01 4.438978480179633479e+00 9.927783572256688727e-01 6.847215001641547616e+00 5.558167272653821378e+00 3.615645920806969116e+00 2.906181828991666549e+00 1.468396319850215015e+00 6.279501986069350394e+00 4.161708257139741463e+00 2.571199846515211718e+00 6.152520469296572259e+00 3.720983519079077873e+00 5.254269410216670266e+00 9.143828642769524784e-02 3.257827130779010538e+00 8.056496896840750210e-01 8.053868200372256148e-01 1.443741870562019081e+00 2.148278622908553093e+00 1.166544098954017894e+00 1.503002626468073810e+00 4.009144009576792733e+00 5.930114563267265382e+00 6.855445213034411012e+00 7.931547771031677296e-01 1.990425346468788659e+00 5.043547149615474012e+00 -4.420471761082471751e-01 2.981633926722039973e+00 5.053961707976255546e+00 1.462309396330535805e+00 -1.095250294127132484e-01 2.049247485737411001e+00 4.165646188054255461e+00 5.277053271725538508e+00 3.396419249065370849e+00 4.995246109922129030e+00 -1.550611225873037569e-01 2.506976883219389940e+00 2.493843955595801631e+00 2.975243933551767750e+00 8.401135614780984584e-01 6.970512446936990791e+00 4.789799697282771440e+00 3.805969218210838889e+00 9.659439043304784978e-01 4.414630211614452904e+00 5.630524231425094506e+00 1.882007562907737963e+00 1.642660900508176702e+00 1.823696386651001866e+00 1.005237065367447835e+00 4.553810094400914110e+00 3.433298641858827605e+00 7.801808096924585101e-01 5.216325687207493011e+00 1.254618720047669278e+00 3.605875236838612885e+00 4.287438402812933980e+00 1.955118059305291478e+00 4.599155394572175481e+00 4.816054298594287353e+00 5.202354923115036556e+00 1.413529039255650543e+00 9.498939747518970744e-01 4.009234255901040989e+00 4.350203273871764420e-01 5.841254327510250199e+00 7.138344328639368186e+00 2.771050860733361709e+00 4.212816955427680199e+00 2.207011365854360641e+00 3.427675195086172799e+00 6.417669483633842376e+00 8.213313868326085343e-01 1.509159731356407352e+00 1.558439793513535898e+00 1.740234168358929301e+00 2.703372239133807753e+00 2.185432719228709963e+00 5.523634902460556440e+00 7.400223885718492767e+00 6.430782329060487967e+00 2.116906333782423433e-01 6.575224819543410426e-01 1.015885831324451205e+00 5.103128004057751355e+00 6.030232646132905217e+00 4.985735556159615278e+00 -3.012133235351843741e-01 2.526968547946610855e+00 4.456503256443274275e+00 1.431529409432431121e+00 3.454186382047334636e+00 3.360532790274783466e+00 2.524007165647188522e+00 3.821520283578710320e+00 3.810397035479677896e+00 1.118003542261478467e+00 5.080037353538446432e+00 9.917274998876422387e+00 3.167893608910648862e+00 4.167698584467666834e+00 1.938662674462865887e+00 7.170242842225165170e+00 4.684127380675130681e+00 3.487265096444722268e+00 3.847448737265103169e+00 6.038018632733487046e+00 5.882567520955154228e-01 4.019485131964259494e+00 3.433273977076569228e+00 2.260193853161394983e+00 1.510611264707187207e+00 4.829172304861200971e+00 4.180871774244575789e+00 4.265025280254082674e+00 1.154607507466213212e+00 1.613301902079316452e+00 6.614100031461399354e+00 1.856812362549503659e+00 -8.402789894275872751e-01 2.570909422120222665e+00 1.715867730517944167e+00 4.588325062552867983e+00 2.480861934336088481e+00 8.658213592851499385e+00 5.127588641452884843e+00 7.447359825757665419e+00 4.116889416957603132e+00 1.753802903335318852e+00 5.109879205374713962e+00 2.123250966607141521e+00 1.712415629582179299e+00 5.138714518188649549e+00 2.669735679531499706e+00 3.147049135288147781e+00 4.387593806709575439e+00 3.604872833299367585e+00 1.086650911187509561e+00 8.777060259624528626e+00 3.428793865110422168e+00 3.506906050727391921e+00 7.245953991276780748e+00 2.465053881197956986e+00 4.937785309768118580e+00 3.055840750667620842e+00 3.316648194310443110e+00 6.416256345490451984e-01 4.580285621297323750e+00 5.291213146333155759e-01 4.692988063322415471e+00 4.674863765082905687e+00 -5.197457687658273429e-01 2.625428484959922759e+00 8.503400883417375766e-01 2.924216724632971776e+00 2.119601187228734585e+00 2.614827305189271200e+00 4.357467810505156081e+00 7.906071404979927664e+00 4.851485587567494484e+00 6.013276800131939215e-01 5.456966960114524312e+00 2.042782869521670097e+00 3.636600039660594086e-01 1.971816443621220882e+00 6.232788871394061125e+00 4.812295142720305563e+00 -1.164992196575744599e+00 1.816537168901415589e+00 1.993200907049812454e+00 6.816396992878397398e+00 4.774957218990291352e+00 2.270795946634375895e+00 1.802611191562752291e+00 8.723965224735957813e-01 5.374820668690025727e+00 5.458124175219113416e-01 1.019338408849794542e+00 4.470424924268567857e+00 2.918389436510706147e+00 6.063523877257107841e+00 1.547732047170700120e+00 5.163901914649559721e+00 6.102595612866626773e+00 6.991765724926689352e+00 2.374898711580951893e+00 4.983283713778470236e+00 5.679798975735567801e+00 1.441297486673020822e+00 4.980491311668214571e+00 1.372528860799099970e+00 6.836068650278227743e+00 4.765009034233075980e+00 3.358999078346682321e+00 4.652649541786335607e-02 5.856710987563942261e+00 6.549663861627548211e-01 5.130409410141706594e+00 6.050368959803747337e+00 6.838891964078787744e+00 1.293071479595647721e+00 3.274178952895990591e+00 2.619949459355606081e+00 3.464173309007807955e+00 6.369552993269556040e-01 2.801299245624996992e+00 3.209868739972514984e+00 1.055826791596082614e+01 -2.727938652788857166e-01 5.285825805065301530e+00 2.622709254034269577e+00 1.987844389404522349e+00 2.831555774328116115e+00 2.116084743064265528e+00 2.157398265793698755e+00 4.077428068085290569e+00 6.971890608900244146e+00 5.634125979897778080e+00 2.597426793046586191e+00 7.863038819268843405e+00 4.038145156174939743e+00 2.573639511711649064e+00 3.365917724958612745e+00 1.797038871242638169e+00 1.693553781524905544e+00 2.157048546881864315e+00 5.751205338254791855e+00 4.050767550924753380e+00 3.796934932599268731e+00 2.278213585918065665e+00 2.706994048494288485e+00 3.572910241263494768e+00 3.165779750137708071e+00 2.157364824628674960e+00 2.688210639267619495e+00 2.576750808673980764e+00 -6.561329742841603974e-02 2.844550597006409109e+00 1.338622634070757211e+00 4.336030182432876856e+00 1.918149737461478210e+00 1.221029134857561038e+00 1.435488350659456236e-01 3.317712945019896775e+00 6.709376965196576226e-01 2.803153789476121815e+00 4.105514797021578843e+00 5.456725450549727796e+00 5.398290142477006448e+00 4.966065011055159850e+00 -2.880425700336157746e-01 1.072369951514623665e+00 3.348723528165195251e+00 2.500446356200775710e+00 7.261204538161079469e+00 5.414301254216561610e+00 -1.452597143425598425e+00 2.129456121188229911e+00 4.103445227347231494e+00 3.147381585709798646e-01 1.556083621115605276e+00 5.521979792304814616e+00 3.229832904349975831e+00 2.829488988361675172e+00 4.491241351496976009e+00 1.090374131680191594e+00 5.134598486841571940e+00 2.054490363812575549e+00 2.641273550635160561e+00 1.346602230327182737e+00 1.150379130384023174e+00 5.051220238490785164e+00 1.150264308203572394e+00 2.672452820346588709e+00 2.586821071678536033e+00 8.092344169533416398e-01 4.105814375380281156e+00 2.633287668256833580e+00 6.342084973881932264e+00 4.228860520345587126e+00 2.413407183567854108e+00 -2.234625552033592533e-01 3.830695895781536020e+00 3.005593941398400304e+00 2.854595837159871419e+00 2.618239728223259899e+00 3.474490542817930461e+00 3.141829920692434719e+00 9.269482848248453699e-01 3.147952449178460288e+00 1.304125102647413215e-02 5.827688875600929741e+00 3.313984302621174383e+00 3.947909621332700070e+00 4.584425627891128840e+00 1.986181158731733731e+00 2.074736925217468553e-02 3.809593096327589024e+00 4.310934840371837495e+00 2.346414358388349441e+00 5.381481191957568022e+00 2.441916313507177527e+00 -1.431669630884901956e-02 6.483843402370041531e+00 4.675532467341696474e+00 3.757179029040641716e+00 3.081057578011039855e+00 3.396075562876022857e+00 3.643568072890122078e+00 2.351044751623207141e+00 2.220035004978588411e+00 1.359618971692814426e+00 -1.153233020837606260e+00 2.742024815382703817e+00 4.791318406999556245e+00 7.899951730276111306e-02 1.876025708656014146e+00 3.417068557008502427e+00 5.048066931037604732e+00 3.595214363583335793e+00 3.081760141018581312e+00 5.235334962947039372e+00 1.652324360944886994e+00 3.749622798063023676e+00 1.084074281717036126e+00 4.551119237350120805e+00 4.605937837458328410e+00 2.048643141379654864e+00 3.725751640838194323e+00 3.267138446038575061e+00 5.413195448730331094e+00 2.922802121113667884e+00 3.883200255103421927e+00 1.539067300562397378e+00 3.019847782710022077e+00 2.308502894073605649e+00 2.721607238161024345e+00 2.713810773733833948e+00 3.134781267577449793e+00 3.459019056151484417e+00 3.780499901288227882e+00 4.809128944455209442e+00 1.372046679376907330e-01 2.029254588558675909e+00 7.654092865345420993e-01 8.411697879024004898e-01 3.844224606757082441e+00 2.044494280698855082e+00 5.280153607474947108e+00 4.652715898431869945e+00 2.047933433207322462e+00 4.762579195469129445e+00 2.790434232698063788e+00 3.089145470038854313e+00 7.232906036672650529e-01 1.142438217375753240e+00 2.390024622642287433e+00 -5.238357942599003447e-01 3.566147382385629339e+00 2.363350885261469969e+00 3.185196945910433008e+00 -1.028713778113062638e+00 2.840928984941601065e+00 -7.849876531026697135e-01 7.523788987736232947e-01 3.780127650328082289e+00 5.487967511749688221e+00 7.282102377724723574e+00 4.703078360583577977e-01 6.669491936201589866e+00 2.791430234722487747e+00 8.154120702287546152e+00 5.760481056272866773e+00 2.729842239502589418e+00 4.188147303388674025e+00 5.658671030487645304e+00 3.844067699967986584e+00 6.955309837400686090e-01 2.482858774886372188e+00 3.014578003288023389e+00 -2.278506025410780567e-01 1.937656038842965056e-01 4.785741839066861125e+00 2.324852525428758199e+00 4.077911103586367325e+00 5.768623474804304152e+00 8.995533872311474166e-01 4.572419879903469209e+00 4.747269101282085124e+00 1.622920007337351533e+00 4.133894429381645530e+00 3.654489460078806040e+00 3.131392011813084242e+00 3.488649352056008457e+00 2.485577509999294943e+00 1.809428137162737649e+00 5.061788129189149998e+00 1.923189404441630890e+00 5.311741455183435434e+00 3.048618579050998534e+00 6.976397720702330219e+00 3.049131719038660204e+00 6.370703934116948908e+00 3.190465072023603632e+00 -1.005881612100360645e+00 1.912605849724956730e+00 3.119254146148508156e+00 2.264630664373842528e+00 2.918761332038562806e+00 3.488945518106243426e+00 2.354003165079527449e+00 1.043932828613623798e+00 3.557053333909073967e+00 8.792152675994969746e-01 2.822071171486898455e-01 4.028522812463784852e+00 6.375272685241615278e+00 8.797799079349071238e-01 2.736712503412831232e+00 -9.760444452692642603e-01 5.390849122953688344e+00 4.407779744081398166e-01 1.926230495498125750e+00 1.033762856919824502e+00 3.472341771131692845e-01 4.670561023332496786e-01 2.894244918981215164e+00 3.655247670987096242e+00 3.738546616047510263e+00 5.066837457938683009e+00 4.403995004586360729e+00 5.621010034299382063e+00 2.463769910951155495e+00 3.740516176182712815e+00 2.714424355797831367e+00 -1.768735668015326556e-01 1.011408211167288851e+00 4.230012088390351366e+00 1.612182433933335712e+00 9.900469409902181717e-01 1.032204215261564029e+00 4.669526045429103434e+00 7.114601313620457113e+00 4.300752767937336962e+00 1.833541402837796097e+00 4.279979025557890893e+00 2.265066407600426768e+00 7.189884741879870589e+00 4.031713213716874300e+00 2.101067465626910380e+00 1.257113577245536185e+00 1.819267106807245238e+00 3.426465590830804153e+00 6.335341864398726486e+00 2.764754468431373624e+00 3.810494179338146825e+00 3.512687487332662339e+00 6.713222182163092189e-01 4.605184709975199908e+00 8.185590376489450648e+00 8.714668557540990790e+00 5.618656134739651087e+00 5.050601828473285870e+00 3.232739722158562756e+00 6.440889051440241708e+00 3.231916004689795230e+00 2.277781919719019665e-01 1.176185853640994372e+00 3.892188732661935990e+00 -2.975283341912954849e-01 6.534536281444151662e+00 2.894337675571295954e+00 6.220262777706244250e+00 -1.760135500823177379e+00 1.227977189932628832e+00 2.516201153666096424e+00 4.009932944674486244e+00 2.548763484780970145e+00 -1.084854908955953601e+00 4.361752351433988650e+00 3.060436340760757989e+00 2.720465304252341010e+00 3.305910919577417229e+00 4.391634740168937512e+00 3.172755800828872541e+00 6.782800099637642965e+00 2.029510660416604217e+00 4.908154304990542727e+00 -1.912154525134771799e+00 1.072137366351367804e+00 2.900776706653966475e+00 6.651663891774877158e+00 7.183554637075848959e+00 6.992833784503985406e+00 1.688456379195369950e+00 5.774779335936544911e+00 4.553774276197369630e+00 4.594594515993881245e+00 1.108785953363151000e+00 -1.406959152454633877e+00 3.690037503361889293e+00 1.932988297804842714e+00 2.550180330341844659e+00 1.503342293666077412e+00 6.238413239541509725e+00 7.047215108099728731e+00 4.210577510265105516e+00 9.301891921197049662e-01 3.867444014820267562e+00 4.745760719863763910e+00 2.805570373940872386e+00 7.570035052034391754e+00 2.197594834927629304e+00 2.593664062679650328e-01 1.732238806240459672e+00 3.971711970204883535e+00 1.310034990483608608e+00 9.014696750587722462e+00 1.594911329927259036e+00 3.599988454016997963e+00 5.463532250306097460e+00 5.473985738511677468e+00 2.706034215070243665e+00 1.519988696082648083e+00 3.580673576483121678e+00 6.520687897624162233e+00 1.570827887163907421e+00 7.403694280128647165e+00 1.428270020989284017e-01 3.561577511732920254e+00 3.669725717059491465e+00 3.151064245977071465e+00 8.069162683508364076e-01 1.348700280085606051e+00 5.056976187728500882e+00 1.121813789356967739e+01 4.474250276904889745e+00 3.719750458613822364e+00 7.391208937931037504e-01 3.866770546276721454e+00 9.030582373976812960e+00 1.164003965856267753e+00 -1.302992201751089762e+00 2.530138061535003757e+00 5.984565467554923579e+00 5.718313155092046074e+00 3.574658295723650792e+00 1.748259601623655346e+00 5.547084674917296176e+00 4.439419784179421846e+00 4.612749155941744839e+00 2.432787584091617106e+00 4.144247661501888835e+00 2.160442711560857099e+00 5.455474997067881304e+00 -2.186028338048628950e+00 2.885205875115411711e+00 -1.552849007891582422e-01 1.030514234690848463e+00 1.898232937758605132e+00 3.135013779485182894e+00 5.444850426337913163e+00 4.018915095601720999e+00 -8.197459301244893748e-01 2.054354405296247243e+00 3.361212379416851803e+00 1.396404328109151827e+00 6.264259542269560832e+00 2.950409687235027167e-01 5.779213738629532138e+00 2.072071099463099753e+00 1.926482393079931299e+00 3.649094526628738677e+00 -1.817554892303103742e-01 4.774779085157089931e+00 -8.370601061668301313e-01 2.398929154071541614e+00 3.935089810752653072e+00 1.088469798238859143e+00 7.361041520802387161e+00 3.847146542490965881e+00 1.019966098155592249e+01 3.846803697699643365e+00 1.546723914909245323e+00 1.731683345355746972e+00 4.557824141615796520e+00 3.170825197797535022e+00 6.488467846107355719e+00 4.855431485598791674e+00 4.866398208992136709e+00 7.135749767491606832e+00 4.079378115922702719e+00 7.235421251647093932e+00 3.230896729377924714e+00 2.697833902267176232e+00 3.508355466655835864e-01 4.267981699146110586e+00 2.491584340019735500e+00 4.841243271809890558e+00 2.718272931905319822e+00 3.069556082801872865e+00 8.470604065430851204e-01 2.502303430391082717e+00 1.768066047379649675e+00 4.889668476361869409e+00 6.544619370851040507e+00 2.113658960395486286e+00 5.781845432012493902e+00 2.211132509853183326e+00 6.168164133706725671e+00 4.568451290881680116e+00 3.044805680654471658e+00 2.502883355841155399e+00 1.282240679140346007e+00 4.787776257072896335e+00 3.915634627173365967e+00 3.587622964534530556e+00 1.657392471068182882e+00 4.272482887070603752e+00 3.013241819446720093e+00 5.191922664329181814e+00 2.119922457478029099e+00 9.050864566061396221e-01 3.752576314928604884e+00 1.485558967197720293e+00 4.416558338220938573e+00 6.721731494414879826e+00 2.480061159025841899e+00 5.168467671623336201e+00 3.257468930811161734e+00 2.139299268185122394e+00 5.539994952472111933e+00 8.218740118946110673e-01 2.239376113479212282e+00 3.611233642341480365e-01 2.870818674649942004e-01 3.121627572020822416e+00 1.352682471182472534e+00 1.045190254921734896e+00 9.267553361276295476e+00 6.009288336268286734e+00 8.267089997586717587e+00 6.216798396440557539e+00 4.869252253348202442e-01 2.356088340747811927e+00 6.042784233446251818e+00 4.056884704352634152e+00 2.613995438233120971e+00 4.117549166719553178e+00 2.375872438076523263e+00 6.769324922025814484e-01 3.018624344675004956e+00 4.597886062472064772e+00 3.192422008601809580e+00 4.660724812368579606e+00 4.849175659736686406e+00 3.528781441026300314e+00 -3.373415829820558542e-02 2.270161505012149750e+00 7.512092694286572225e+00 5.109074013115149526e+00 3.119725717950328825e+00 3.900863355100730345e+00 3.479758630324522706e+00 3.772657281215598513e+00 3.412767898061852101e+00 5.200371121841120825e-01 3.173551064899182705e-01 3.939802710428427446e+00 2.652175611887516160e-01 1.334231761001529737e+00 1.508602642182710785e+00 2.896013233850022850e+00 5.604962481138794139e+00 9.155046837914648794e-01 7.067021957842635871e+00 2.751099876693506197e+00 2.299484300788638080e+00 2.688435541943421825e+00 5.262345696443219367e+00 2.471421263326059492e+00 4.758769915190757871e+00 7.276506551717137228e+00 1.182699300342848758e+00 3.924604446100887323e+00 4.097658844787822829e+00 4.256907840169406043e+00 4.189931910732691556e+00 4.911553071314252783e+00 -5.236095424324975767e-01 4.130949921729720309e+00 2.956952059676342781e+00 2.056970899680119480e+00 6.406806722035331969e-01 3.289886965129017682e+00 1.086528782590975073e+00 6.668046215804381838e+00 4.493023820740389418e+00 1.484454260686587146e+00 2.885567809429449682e+00 3.638790034093783099e+00 8.075371882256008327e-01 3.945943433876139661e+00 1.708442905478322338e+00 9.144353849348672014e-01 2.528228455137909059e+00 1.291499863246128088e+00 6.765283165047422109e+00 1.838333156075300900e+00 2.446268672327702731e+00 4.161539707645603769e+00 1.672300452597646370e+00 6.580824650351146055e+00 5.903523748017603268e+00 4.246758416860637375e+00 4.398739001669111914e+00 1.052576206348848764e+01 1.656019679055781069e+00 2.837870448769526988e+00 3.772047584294843325e+00 1.808726885306572996e-01 5.493971017644864396e+00 4.189962346693882012e+00 6.083893073711588162e-01 3.525023008993318108e+00 2.985873686361725454e+00 2.547418693911188470e+00 1.897769469143194554e+00 1.321449066404847716e+00 3.633290268276051727e+00 2.849006113919120509e+00 5.705660989914811410e+00 4.585743848132176836e+00 1.575717497715279691e+00 3.279893513563285179e+00 4.102320051985194560e+00 1.023122723488907315e+00 4.159693949672973012e+00 8.380288944496795622e+00 7.861763360144254698e+00 1.975879872436013152e+00 4.201439642845382849e+00 4.064912220291599709e+00 3.232656360476706681e+00 7.893039460065365276e+00 2.373433635335288727e+00 6.616536825059632143e+00 3.877923849458725591e+00 6.084763172420407651e-01 4.170180592731345115e+00 1.192938485961134942e+00 2.912380146634558908e+00 2.334406460169575759e+00 1.452916640667903714e+00 3.332014917159872081e+00 3.736202303748772380e+00 8.627896343093281573e+00 5.009315740271930828e+00 5.124388833230426599e+00 3.281979077914260579e+00 3.198995957122880984e+00 7.954816605932219176e+00 8.886859991531177450e-01 2.254970698573635968e+00 -1.039179755451815623e-01 3.305482776565933367e+00 2.970522772711102544e+00 4.371470712418284776e+00 5.141586214487974260e+00 5.053420864457138784e+00 8.101968900305724475e+00 5.177935092780482584e+00 2.638831143722510930e+00 3.824964996390874283e+00 2.224364002595015766e+00 2.649510526102184738e+00 1.463875621870964538e+00 4.139124411372228529e+00 1.911000166654621246e+00 2.006401119657357235e+00 1.921983853320628821e+00 3.167633899283916143e+00 2.506873159244259686e+00 2.975417730699478458e+00 7.705126866210639136e+00 6.819402652034221468e+00 9.363518226414120349e+00 3.272552943947140136e+00 7.994449770058539961e+00 3.071006771796386037e+00 4.512653727411274573e+00 3.293632005963318399e+00 3.693098784515704835e+00 5.801008915118140763e+00 6.288641105278005128e+00 8.020479007522657966e+00 4.096303370231415997e+00 5.621112530302815102e+00 4.738785036208386092e-01 4.118212239483903581e+00 6.363913166586091741e+00 6.389483802371521470e+00 -1.507132635624606642e+00 5.235733702005654244e+00 -6.485707176237122118e-01 4.593410494361496177e-01 3.154424089305034151e+00 4.480638946495390407e+00 5.681489349663587873e+00 3.108615134533093460e+00 7.717599133844852410e+00 7.227401836284974568e-02 2.300248193089571735e+00 2.794369676897563437e-01 3.624841024277536405e+00 4.197180624532489190e+00 1.594328132105005569e+00 7.343027425342527614e+00 8.103993012712843225e+00 -4.644408588366952806e-01 3.085295767089815122e+00 2.003244707027499238e+00 6.005209159479266035e+00 4.873525848053199105e+00 -8.705765881519762495e-01 1.560919896814755292e+00 -1.224199057255247469e+00 4.280761727920777027e+00 9.000617594503557140e-01 -4.438817091999717745e-01 3.446020010714804904e+00 2.449073104552897284e+00 3.708844629428134976e+00 5.185351465149333094e+00 2.588931910753955457e+00 2.027929668737578073e+00 3.457598715634974340e+00 3.831045653702822573e+00 1.581364755729552485e+00 1.939186526752562756e+00 2.113223919631546099e+00 3.600947363948943547e+00 4.407610667771462154e+00 3.305510403660047558e+00 3.966464399457464651e+00 4.155799715433422747e+00 4.563364882829993974e+00 4.827343134168494920e+00 6.270611919364677433e+00 2.439733793637775427e+00 5.077298820299510851e+00 1.028483623654272705e-01 -2.863077645164078255e-01 4.828018257880179576e+00 2.122072415881233187e+00 5.042000541414363823e+00 6.478669289635287321e+00 5.436987147243796947e+00 2.927180047632370385e+00 4.529193352083743740e+00 1.451631256269243053e+00 2.626802535938949745e+00 1.149918585284449790e+00 2.049343709516457501e+00 3.573326197044357055e+00 1.580061907050174685e+00 -3.400280562628819059e-01 3.224835202051790972e+00 2.766902484280128860e+00 3.223174489180357316e+00 6.169558389206889260e+00 2.039141287889892684e+00 5.677510010070911051e+00 1.979024923783831991e+00 4.160198661897071659e+00 3.132111107161732022e+00 7.897778427279769531e+00 -5.807540486478126596e-01 5.921086123796322376e+00 6.956244630263451967e+00 3.393556011112424553e+00 5.216712925623444796e+00 6.890167125583736230e+00 3.161578727046782777e+00 1.436418674814979202e+00 3.959074653507888009e+00 3.841369025731198761e+00 -7.415538332916571385e-02 4.653695931749522785e+00 3.316233394822494240e+00 3.371665131809769012e+00 7.570737683438333754e+00 1.296507215518241107e+00 2.281759585762853870e+00 6.144042011477934828e+00 3.542339955562493703e+00 4.592143435243657201e+00 4.350442835650667028e+00 8.420520805750850712e-01 4.814844594758754148e+00 1.053497231098434739e+00 5.512816692619066039e+00 2.314550665909223426e+00 4.762841980210836823e+00 2.893787849760371955e+00 6.979954696654981916e+00 4.542379315368736847e+00 3.215936467390967834e+00 1.858548298239601104e+00 3.383432576176668594e+00 3.719356856512578080e+00 4.090298251433710064e+00 4.174369939004696661e+00 7.881270185580472321e-01 1.907218245097232368e+00 3.262666729353958406e+00 4.298050117150605587e+00 3.034605144088058815e+00 7.564654425785819924e+00 5.180103514866104319e+00 1.816980039381903111e+00 6.111072054499341100e+00 1.026687410622775687e+00 4.926339956929847830e+00 1.422011425322924350e+00 4.325425602656827628e+00 3.917323595907108214e+00 8.083628889868348377e-01 3.004990972306524011e+00 5.219638059324551271e+00 4.468442763038507515e+00 4.378565955740707949e+00 1.634214683107544808e+00 3.407639016822028744e+00 4.960680847212684874e+00 3.033297189340885769e+00 4.219334340810931394e+00 8.173760252352344935e+00 3.029271965934966726e+00 3.628331654913323323e+00 1.291186158815697649e+00 6.249747794467197082e+00 -1.913967866099655080e-01 -1.036884402623998058e+00 1.196357955990835054e+00 2.369286760183132223e+00 -4.040833546485370076e-01 1.673726433188768903e+00 1.167060195514247001e+00 2.421572979123656211e-01 3.282067529253047233e+00 6.016121085469248175e-01 3.074736661668364235e+00 2.596803462399720708e+00 2.243355698062799775e+00 3.420692791549606149e+00 1.821231692270641300e+00 2.271503032143643352e+00 1.496063691075356639e+00 2.898284490793356039e+00 2.180709634398012575e+00 1.238631651478265816e+00 3.153199982736140772e+00 6.101732842235479737e+00 6.425348492439927561e+00 5.424446010944281582e+00 4.054206265481495208e+00 6.842425110386023412e+00 3.213867413081059166e+00 5.319337446915239909e-02 2.947499576019225742e+00 3.502386015574167288e+00 3.258070854896146340e+00 1.161328593824658695e-01 3.226742428132331586e+00 2.313560939200211664e+00 4.902518382897337546e+00 1.123253721799415850e+00 3.611751892343111336e+00 4.029094708779990874e+00 2.623852388795457458e+00 3.301300522275032012e+00 5.814468729708179850e+00 4.493626748681656125e+00 2.841273526789664050e+00 5.420438085570578046e+00 2.560092761922139193e+00 1.839112288574191512e+00 2.589041379026356005e+00 2.569650448169306767e+00 4.745666071434345490e+00 4.728746837358674959e+00 4.863099092370586796e+00 2.020620776763540238e+00 1.460676223493332371e+00 2.088280562037711174e+00 2.358938043654936756e+00 1.286928604162576040e+00 2.067352848818206024e+00 1.667862674835898895e+00 2.378852817447530743e+00 -3.545419457375909578e-01 -1.138050990660143036e+00 -6.507609903956179664e-02 2.661326780337313291e+00 2.115205156842631329e+00 2.971697267989018343e+00 5.700024967562664635e+00 4.356662740542452283e+00 9.020615760582158416e+00 3.767987008729486664e+00 3.925997964028640652e+00 -2.556579719989513499e-01 8.697516342555664526e-01 1.084759744351015076e+00 2.586413955699917722e-03 4.459254337073210728e+00 4.178280160017580513e+00 1.742355034504641020e+00 3.460606350238730311e+00 3.944736335470279798e+00 2.579757709446981018e+00 3.602685131648290184e+00 5.403057206588085748e+00 3.354006600785888637e+00 1.475262666070518591e+00 2.826122356848875583e+00 5.739814912047034312e+00 2.988904161773183965e+00 1.259806080019977070e+00 2.449485188512490197e+00 5.224522031201120242e+00 7.550242893124932131e+00 2.706109475943223597e+00 5.821609552711024094e+00 2.139459235719495034e+00 8.502655957814949872e+00 3.307460465279562278e+00 2.459507318896166694e+00 1.933075463595961552e-01 2.467411330321811480e+00 5.597802075952003520e+00 -7.246273097340453218e-01 4.963861576719526880e+00 -2.766584713289669262e-01 4.156659050435843383e+00 2.777833740350529546e+00 9.448671139785735917e-01 2.351582369259473726e+00 9.122250592495941834e-01 1.703741876407306677e+00 5.956572524875140218e+00 2.651845071052833180e+00 1.144803291923849331e-01 3.354849272872772126e+00 2.720896753456955697e+00 5.325853755058444605e+00 2.577706638645015147e+00 6.961976244776237444e+00 5.297368774261546953e+00 2.156122347461808531e+00 8.852421914304400286e-01 1.858623183445881066e+00 5.764050918209550289e+00 9.980320369275818004e-01 3.788899675983666615e+00 3.714635690106597998e+00 5.700538025072100723e+00 4.585749036296312475e+00 4.569399836927583003e+00 3.826106792357107267e+00 1.413463413470095187e+00 3.297875361870831856e+00 3.523822463877145594e+00 4.725215738055283943e+00 1.918776715600328142e+00 3.217772913594944217e+00 3.075501512335195642e+00 4.328012464101972157e+00 5.981547159090347954e+00 -5.606296033591715577e-01 2.698723640089974118e+00 3.514107775977729275e+00 -1.216508966015462878e+00 2.338375623309956630e+00 3.084123628499931158e+00 5.182869951639327288e-01 1.535431747990378959e+00 4.042654200558922994e+00 7.480471234173569073e+00 5.017957718446748316e+00 3.145783491753549654e+00 4.690125495806640288e+00 4.941040809048053539e+00 2.581463732120197196e+00 3.088732040838753079e-01 6.047546759145397743e+00 2.297136544756936960e+00 3.965373037603357798e+00 3.934641430828439645e+00 1.065125267566651601e+00 5.052049765135077308e+00 5.634503630039384703e+00 -5.209227487235146281e-01 3.386731018225910717e+00 6.433810637326977222e+00 2.521942990141794017e+00 3.922748697622857161e+00 3.126992090118344336e+00 4.713655567094549248e+00 3.159659681633372852e+00 2.130633725651106758e+00 4.523574808294728911e+00 1.097521429129908022e+00 1.595593366748431885e+00 4.108808134791125610e+00 1.328705001866594904e+00 1.608652119499990096e+00 2.227873879420039671e+00 5.906590758080245696e-01 3.374606180770337804e+00 4.889591895401688149e+00 4.499678712707469330e+00 2.501469343412169533e+00 2.620553037729703938e+00 3.896633383664165340e+00 9.708739071450059877e-01 9.602780968155533614e+00 1.313052022407171116e+00 2.417592376359159800e+00 4.427049485129221473e+00 4.199761951242624747e+00 1.285535268246181806e+00 2.500173896390563311e+00 7.247463955576153083e+00 1.882664254704108808e+00 2.991097881623790311e+00 -6.399182647979388960e-01 5.875524025569156095e+00 1.978681807187668840e+00 2.234569458702224232e+00 1.526683239545860715e+00 -1.154515317119380713e+00 5.850603479226723636e-01 6.763302404176953608e+00 3.740252882821814673e+00 4.177783917697359684e+00 3.264156928638157318e+00 3.679498417366034779e+00 2.475371468294865984e+00 1.788666987131875663e+00 5.156666551343202620e+00 4.468037637283524433e+00 1.057714757835175323e-01 3.057384222428481291e+00 3.542633493811197631e+00 3.203427299873794265e+00 4.500832443932194948e+00 4.175738697046588399e+00 2.986402833324462325e+00 1.831909608988264271e+00 4.707932147576687765e-01 1.464832326923135142e+00 7.822401226910012717e+00 1.516659942194167332e+00 4.547779237508534855e+00 3.933570762400497856e+00 1.030099038417910506e+00 5.391403987243445606e+00 3.266018508939902976e+00 5.162053167725678016e+00 2.839853300536082870e+00 1.772809011725604345e+00 5.843162207804442509e+00 3.873049434895958765e+00 -5.484042182336800186e-01 2.946426697279901141e+00 1.825021669487050469e+00 1.657737341829664146e+00 7.727233183674881545e+00 9.801345611536800284e-01 2.636308747023073940e-01 4.890002740149532734e+00 2.849496076711255377e-03 3.600362574496717372e+00 4.481080617641057806e-01 3.745230570699291661e+00 2.688403425913580058e+00 5.656666340115792835e+00 4.055690605818297989e+00 1.034711741547235953e+01 1.679745868288897270e+00 1.512130487748210461e+00 1.585746940284085138e-01 1.051534940344004099e+01 1.798165261213226174e+00 4.458822297605768981e+00 1.405435368219410952e-01 1.959016995159294228e-01 3.453071750670749118e+00 5.065563033899275425e+00 2.660665374924533477e+00 2.791012163136959323e+00 2.889790922266497031e+00 3.220403594345566667e+00 2.602738928351715497e+00 3.322274979523294203e-01 8.426302555955222928e+00 7.385045641321200449e+00 3.143099069880504803e+00 4.692005092108900044e+00 -1.431623863881083647e+00 2.823867910682351212e+00 4.049088550965741717e+00 4.092252133716071327e+00 4.042578270865058165e+00 2.390374318787828578e+00 3.513384380627399217e+00 3.106109423645050605e+00 6.711184896193396199e+00 9.566137923558788003e+00 2.566345904332172800e+00 -1.850542114409203798e+00 4.916520129627717672e+00 1.814881034794513015e+00 2.399454716783983699e+00 4.529015469728788545e+00 2.584282523561777900e+00 2.271671538874339813e+00 1.411731523191179782e+00 4.745826662581735356e+00 2.705187797699480701e+00 2.247264391662080918e+00 3.260489600911533614e+00 3.770376425229836848e+00 5.515790857134672542e+00 3.441298134357020810e+00 4.304934685388902338e+00 3.202661902035548902e+00 3.552394246728535876e+00 4.735911015358702514e+00 3.202808834023818108e+00 9.227609900118014519e-01 4.834341224910695622e+00 1.077501107715073569e+00 -7.746788304663151381e-01 5.739127451978004224e+00 4.574058595842508623e+00 5.399748621886944377e+00 3.284439949198862951e-01 5.560949551592527129e+00 1.545143929490675916e+00 3.581395186015034149e+00 6.550436272758241252e+00 1.988980084508940038e+00 1.877523036681616686e+00 3.524356534878062774e+00 6.031586149454358114e+00 -2.236610985346532132e-01 1.907130635070034996e+00 2.993290975077330884e+00 6.701733187056333918e+00 3.531207640057216324e+00 7.313200616213588745e-02 4.819334806494552481e+00 5.133173242949391479e+00 3.009921472939514064e+00 3.983015135300975729e+00 2.799465718735340225e+00 1.121784556383021325e+00 5.646344444606415713e+00 6.289107970578777795e+00 7.049592487885256720e-01 2.158734351253806416e+00 5.447486748251384014e+00 -2.795647826410490033e-01 4.364561591804611673e+00 1.762902458741339995e+00 1.522904159166412086e+00 3.516180142808784659e+00 2.385791336432060206e+00 4.353576681115622904e+00 -9.962668240579986012e-02 2.697783988128240829e+00 2.994642603181411733e+00 2.373866288999427532e+00 7.090316825221329111e+00 2.164654935758280052e-01 1.677380012782878627e+00 2.734301377600663052e+00 4.556503796160613184e+00 1.603732775711049552e+00 1.783132874168094739e+00 2.038779229953969985e+00 4.403674568562004232e+00 4.282729620008890237e+00 1.634650027409184858e+00 7.184958977635157673e+00 1.757838643951869173e+00 1.232161948541500962e+00 6.555810573953557707e+00 4.868101037109337170e+00 4.741444559861592190e+00 1.305463407038314649e+00 2.856003548452504592e+00 2.347692637948347372e+00 4.105614230593535474e+00 3.407317957472280057e+00 5.121155146541095604e+00 2.926790443003491227e+00 5.074023002998332643e+00 3.047903005189452230e+00 1.493794266397887149e+00 9.098604730798250273e+00 4.372713818778271921e+00 3.351242227698542742e+00 2.050827010520409832e+00 1.027246383435509003e+00 2.848554113555650691e+00 2.050336512758089480e+00 2.104348488565253916e+00 1.429493820932118187e+00 3.452941996396905910e+00 4.673548500311115461e+00 4.184541649190311574e+00 2.532356695452161244e+00 8.165706655268945013e+00 3.859118216125301259e+00 7.312386088809856410e+00 1.503527419092615336e+00 1.506729894646401169e+00 1.235304664234483596e+00 2.371815144724004121e+00 -6.103964001383759275e-01 4.259565899012905277e+00 2.964816642712575945e+00 1.419331595007645941e+00 7.765378732431509334e+00 2.396562899370611177e+00 2.264556867558456865e+00 3.205342511214483103e+00 1.450463773570170645e+00 2.394301568683367520e+00 3.260147392543432332e+00 5.180792527109952417e+00 2.582101917141522929e+00 -9.016127271939999854e-01 4.319321997419585557e+00 2.657893658661359293e+00 4.298041146643620358e+00 3.501487391761091139e+00 5.550065052647233266e+00 3.719339746737573726e+00 3.411005796392750256e+00 2.927779753171336763e-01 6.156243415402228969e+00 1.362640068617347211e+00 4.494239040398204210e+00 -5.617971333614615315e-01 1.734657236173808625e+00 2.661718921412041805e+00 4.059906172903932742e+00 4.036196724918384326e+00 2.276434524557665817e+00 4.910575092749178694e+00 7.240070502383765039e+00 7.962014846012603897e+00 6.244438360546332945e+00 2.118150314684527746e+00 1.210565021681600184e+00 5.728879706120892479e+00 1.125147952373610538e+00 1.230758587379333413e+00 4.015772022857849066e+00 3.046183311980833697e+00 3.556322468499189426e+00 1.651933279433839719e+00 3.459955650565984975e+00 2.173917632323048910e+00 3.229186756814663273e+00 1.872607781071808031e+00 1.895027911799772813e+00 5.763799964983993718e+00 2.632633488594731119e+00 2.525865459706445382e+00 2.217901667960433088e+00 1.498046137638894049e+00 5.598354276582680811e+00 2.890204545531114277e+00 2.194108583286884073e+00 -8.262413169648219480e-01 -2.221741333396645424e-01 1.368947103852185432e+00 2.065813335909441051e+00 3.272353162035523511e+00 4.591441791724872878e+00 3.205901105975407450e+00 2.802299115993037049e+00 1.337810164850231853e+00 3.897922866351924309e+00 2.120623086787676304e+00 2.085186861231308253e+00 2.894362632542081482e+00 3.621488853779853301e+00 5.577576013148843437e+00 4.540312864878964128e+00 1.717487331179256671e+00 4.536327955123580224e+00 -1.260175362443116454e+00 2.487519955074043221e+00 2.318500778612314850e+00 -6.112654139301894052e-01 4.135190991386156867e+00 1.463937067572556039e+00 -6.371409140303312124e-02 4.210789724214161645e+00 3.403526171736144690e+00 2.452831936791511680e+00 3.195250915832443361e+00 5.740681614903222929e+00 7.124660003597161229e+00 3.189132261972196680e+00 -5.788898102504147491e-01 4.758427918775971044e+00 3.449333052999484561e+00 2.271595409353718065e+00 6.515834831254188053e-01 4.031969675893373406e+00 2.930263725811190767e+00 1.783790433320849189e+00 4.133798737809548207e+00 2.752130293724925902e+00 6.048654659601960581e+00 3.537419795703860004e+00 5.595165449659578627e+00 2.959702243283358403e+00 4.278132118596720268e+00 1.761059006221791901e+00 7.901405949625047720e-01 9.506273099571309615e+00 3.769851235584452454e+00 7.083784019589288938e+00 5.328224446261265790e+00 1.864146432174804691e+00 2.521860215923384718e+00 3.832516043870448197e+00 6.705810859371135635e+00 7.387715988088142005e+00 1.088960812482344664e+00 6.008829216439306009e+00 3.136816674798719173e+00 6.560574460203774549e+00 4.739291403102003919e+00 9.974599707300870755e-01 2.510572908443216900e+00 2.004770514763109190e+00 2.203438632252997742e+00 6.500570658479136732e-01 4.404998865209638126e+00 4.799898978098985580e+00 5.146456213191817675e+00 2.114823079617712764e+00 4.628318422571346957e-01 3.293103145310063873e+00 4.437964516740152909e+00 1.490014525236109888e+00 3.767740598005484109e+00 1.069368983823161035e+00 1.825530556312365604e+00 2.317615210833501749e+00 4.681194214679226917e+00 4.755502116196722362e+00 5.937382836526289509e+00 3.616430023763156143e+00 2.478822575350899893e+00 1.901605694522725098e+00 3.722143787232071510e+00 2.408467993283218256e+00 4.167804728784688884e+00 2.992753561212154745e-01 5.987826351959464333e+00 5.347467717952141264e+00 5.184944790066927212e+00 3.974082304655043529e+00 3.193073478936347520e+00 4.045113900297529597e+00 9.097710182627692932e-01 2.738412522047549480e+00 3.488102888663507262e+00 3.797560964724718602e+00 7.391052188424534819e+00 -1.290206320929126127e+00 3.330855044144616528e+00 6.597024347695941593e+00 4.235536113872555575e+00 2.840237194728981507e+00 2.813612920451680210e+00 3.263551263619880238e+00 1.253738100412275625e+00 3.473533055503638778e+00 7.250897754518817351e+00 7.374091174370072110e+00 4.771288827038742575e+00 3.214539885859445167e+00 1.164698839929325214e+00 3.595676589473626450e+00 3.816843348997038810e+00 5.145715616783368418e+00 1.313181846741377834e+00 2.373697337243597438e+00 1.387949733997578150e+00 6.328357635234417522e+00 4.111627748847096697e+00 2.203965694636084827e+00 1.038814768364797025e+00 3.206920715344349748e+00 5.901218030118905666e+00 3.981337807913151394e+00 2.609449207728284037e+00 4.379632808421482615e+00 8.491997151081871920e+00 2.799254676340245052e+00 1.955961649800586732e+00 1.252308176608847745e+00 4.500588114162361819e+00 4.169521987161760812e+00 3.990225829223977616e+00 7.929646854937211220e-01 4.767834597682914399e+00 5.678575957163857879e+00 1.524839855116446374e+00 7.913354254503802032e+00 5.776425699920070045e+00 2.249396434044413695e+00 2.938459373432380506e+00 3.694568000382330908e+00 5.037930358936376862e+00 3.620216411726344674e+00 5.387088423222912148e+00 4.824006156518531263e+00 4.249303912318389109e+00 5.562640701087554485e-01 2.090829289598878038e+00 1.609600593885476494e+00 3.613014262169418789e+00 6.101828537834769861e+00 2.509356301889884122e+00 3.610873441723174704e+00 6.129857822869250406e+00 9.573557419274056901e-01 5.031852325104304136e+00 4.511541859929410592e+00 6.545093288411679922e+00 6.110288795740087764e+00 -4.318891277379932614e-01 2.775214888315039374e+00 5.026916878443534742e+00 1.180190704664247692e+00 2.309195652718315728e+00 5.170403727968748697e+00 -1.405188395782985822e-01 2.848154050550983918e+00 6.021233536416006338e+00 3.227455062456334289e+00 3.073934405965549121e+00 5.288072093482771407e+00 8.374312371146102052e-01 5.453313576465882662e+00 1.766798264042734434e+00 2.357595877441428289e+00 6.512656650569202732e+00 3.479338181624159976e+00 3.858314733254950557e+00 2.198192196238673013e+00 3.990542619951294334e+00 1.378254864751075726e+00 3.524458906965466376e+00 3.027738741239186737e+00 3.237629398769830580e+00 2.841099399728767239e+00 1.569110875387277115e+00 -6.410216031915041413e-01 1.282101072466929059e+00 4.855825110864999239e+00 5.572428615463715929e+00 2.325202793336356599e+00 3.640279126723882541e+00 5.005778212582825404e+00 -1.140951085169987778e-01 2.287209107048907342e+00 2.433645972366989430e+00 5.181688504645367566e+00 4.105867473740564932e+00 2.719047886024316796e+00 5.688555192001894412e+00 3.724435036786617026e+00 3.827118441388285941e+00 1.887817226958688366e+00 1.903757406300132127e+00 6.839835356918892995e-01 1.669967240411507570e+00 4.216505017018630674e+00 5.767239160397040543e+00 3.434182940055775735e+00 3.189845558611545506e+00 4.799303513604089133e+00 3.089076593647601232e+00 6.651093621267799350e+00 3.042095798109285099e+00 2.769233829638916067e+00 2.516607156448773530e+00 4.445582041373451254e+00 2.884851365354843544e+00 2.874346640119302076e+00 2.992873525416678060e+00 6.977284062592104874e+00 2.434177883633854123e+00 2.374769435829811037e+00 6.711864328108761768e+00 4.392469664392512740e+00 3.864691877235469697e+00 5.102636682139840119e+00 1.465695241522144254e+00 5.633717290514437259e-01 7.789061954975732505e+00 8.218814494997782605e-01 1.571449811533485841e+00 1.554430471604820285e+00 4.015254974065856963e+00 6.062067549558496360e+00 3.081893386285592396e-01 3.955944589191178640e+00 2.864741222150881228e+00 -6.552812684426574386e-01 6.683495274838379352e+00 3.574479519611958089e+00 3.551857787412311396e+00 2.205008121741199201e+00 -4.250843921436229245e-01 2.822356098304791505e+00 3.823098027237546770e+00 3.627570690386006547e+00 4.791181371586560545e+00 1.086512457116571406e+00 2.189274457528891382e+00 1.614752221525212139e+00 1.866272695137903392e+00 2.247358316015900748e+00 2.280029711786980773e+00 1.193788960313279635e+00 2.534721700001057343e+00 2.918275611883347942e+00 1.288622995226855750e+00 3.214574210686178102e+00 1.468644902365511706e+00 1.325278523873277381e+00 5.075485269817413325e+00 3.017742357997719616e+00 3.239370403943362398e+00 3.581744948439700593e+00 2.258686197423844355e+00 7.219648498858486363e+00 9.731578981838852727e+00 1.908110249748198761e+00 2.050494686189636706e+00 2.068649779586276605e+00 3.972640435024958006e+00 2.406622318279121764e+00 -3.478425146001158375e-01 4.795137141550590343e+00 3.817851376467699342e+00 2.611676135719820380e+00 -8.921634923216628099e-01 2.998345218853128102e+00 5.352682521611148658e+00 4.210636289597125881e+00 5.335011699586389433e-01 3.025516255562525902e+00 4.584919780645948073e+00 1.274661104944479817e+00 3.929761472397414135e+00 3.579404435823511754e+00 2.691352762660500719e+00 3.456167283617073149e+00 1.122747047131881670e+00 2.600929272419602700e+00 5.768047630004884851e+00 1.018438187047834953e+00 1.175377800605352574e+00 3.771118809577942432e+00 1.583911863632213812e+00 8.568556288241930829e+00 1.608391959065582633e+00 7.396862444714166429e+00 5.507401380776419053e+00 2.332460178608559254e+00 4.716849144048681275e+00 8.487408696810860853e-01 1.157099371030727575e+00 2.219907224168268911e+00 4.135852512862456254e-01 3.420524980491843614e+00 2.537527639632172871e+00 4.096175598648965632e+00 5.742363373855518205e+00 3.815037427747701493e+00 5.802074811666217080e+00 1.261138820178464348e+00 6.456149136638916985e+00 2.390872063565983918e+00 2.296473441941072835e+00 2.099267826914307467e+00 2.631426591351275768e+00 9.832865519786980757e-01 2.739351062368401202e+00 3.505119926557108911e+00 1.046299933398703974e+00 4.990619134934687118e+00 1.591128040339905736e+00 2.415311367298830447e+00 -2.084514624571965236e+00 2.473367545610511531e+00 2.392320201925794976e+00 2.070551176551185257e+00 4.489433229216414745e+00 2.230312005858653635e+00 3.046697919212363992e+00 5.113804821666717793e+00 1.293144666860960079e+00 5.619790637820158530e+00 7.059298316231392256e+00 4.461130024925788362e+00 2.198403996380702274e+00 5.931155431850924309e+00 -6.147261524198990301e-01 3.266719655061525174e+00 2.009769891397125363e+00 4.211778206230282429e+00 2.390120493071654195e+00 3.293736223101753069e+00 5.498128539420833683e+00 4.826463953151264308e-01 5.917463537578918853e+00 5.558269596128757151e+00 -8.572678623064160508e-01 1.864225562836764993e+00 2.714940685960983036e+00 4.081766390326674987e+00 2.457900269656346559e+00 3.663685542876364831e+00 4.673102582113958903e+00 3.738942740778229634e+00 7.684865809086563360e+00 2.126503587865832934e+00 1.361249503319623688e+00 4.098616440104551728e+00 2.133348107957501405e+00 6.093996711698048685e+00 1.899857964898328477e+00 6.656571133420925435e-01 4.102849621269716529e+00 8.593799848821871423e-01 4.722476220668140989e+00 7.773354121406699235e+00 8.558273647123524341e+00 3.320008378377144798e+00 3.996958050133836426e-01 9.192753588052606784e-01 6.790276418620271315e+00 4.364745407580800318e+00 4.318242337584812240e-01 1.933843617114789470e+00 5.416246199244210580e+00 1.767447723039834440e+00 5.535745060874237566e+00 8.994959779620992357e-01 6.009379786468754148e+00 3.117691009160866500e+00 3.221893567288442561e+00 1.794748700585186985e+00 3.225759152087984027e+00 1.919026224479061904e+00 3.272594205645137144e+00 6.940627282788115693e+00 4.216785043210816042e+00 1.778872903946461914e+00 3.971767959318076358e+00 5.455133575507529642e+00 -5.879740014869128117e-01 1.522088206385461495e+00 9.421766572518004423e-01 1.253649281305135199e+00 9.754587542808755174e+00 3.801915508072921224e+00 2.379670475739747548e+00 3.914780825689461619e+00 3.024009414354575931e+00 5.205553621436550316e+00 3.233557071927783078e+00 3.708922385562101187e+00 3.437768570691098979e+00 3.922666843641998913e+00 2.793099476208174892e+00 1.462965952491916299e+00 4.850371224605511955e+00 3.724700631818236740e+00 4.477682448390523540e+00 3.783779251302431756e+00 5.326162216726210374e+00 8.982991605039647443e-01 2.317928244407434946e+00 2.868085010034418847e+00 1.433768455601929892e+00 4.015802531874117065e+00 4.227069124332310857e+00 3.230873560138066924e+00 -1.317172107307942985e+00 4.417260846094732685e-01 2.727759389873937401e+00 4.939816973722714444e+00 2.031636879280014352e+00 1.114468689582457372e+00 9.221212081656308124e-01 6.467933700906750794e+00 5.338402256340511798e+00 2.261248868535318035e+00 4.475658350355666393e+00 9.504477330593154027e-01 5.174682523799569722e+00 1.049966629136011687e+00 2.143444528093757739e+00 2.960071685666257224e+00 2.393067260861786227e+00 -5.742792287044240496e-02 5.251111911055836856e+00 1.839099002461789478e+00 5.265284325689459699e+00 -1.596142556733084472e-01 3.134339719169253691e+00 7.601350203348129497e+00 1.651311051792420104e+00 -8.902254702295469002e-01 2.140235900472429620e+00 3.710260413252685296e+00 2.097060895170050010e+00 5.067689658821598719e+00 2.595443844306497994e+00 3.392145070159488185e+00 1.273037396600002813e+00 -7.619276495905907831e-01 2.765751685986023833e+00 1.739416154195923880e+00 1.553320806069537818e+00 -1.544936277166317762e-01 1.709361268696678149e+00 3.662739142779996904e+00 1.139034023889619496e+00 4.789020040180517412e+00 -5.989055788366859367e-01 1.443830227350479500e+00 2.345783020507528072e+00 2.698010395165409747e+00 4.770581292307343624e+00 8.503314859542834725e+00 5.320670267206328852e+00 3.472883501907496839e+00 3.180523098888354827e+00 4.108766103008366422e+00 3.884458482804369783e+00 3.929697685844622423e+00 -1.248651384046559620e-01 5.905719347348921566e+00 6.046626015552014621e-01 3.188726615840545620e+00 2.791908689884472938e+00 -2.417173518889657036e+00 7.331907194264419836e+00 1.954859965330565164e+00 4.763816381001076294e+00 1.730399766571169451e+00 3.523086698250596172e+00 6.069457191690197817e+00 3.447933633449343560e+00 2.855079048485636317e+00 4.263134668239242586e+00 5.251703626658608570e+00 1.475010907532992910e+00 4.651058160332119940e+00 3.631612933103981256e+00 7.472417965109384497e+00 5.797930219996444201e+00 4.814558346204384165e+00 5.424762920952622913e+00 7.185736683163280958e+00 1.915883994673798441e+00 2.529682685325622682e-01 1.637467943485813038e+00 7.471298775260480696e+00 6.954047897679078716e-01 5.017234325836594344e+00 6.621626679458544551e+00 3.311692147363633598e+00 4.077723150734206214e+00 1.639912419785918285e+00 5.927428199870687031e+00 3.332529015380155890e+00 2.368346201454906819e+00 1.686257560592694604e+00 4.924353211445867018e+00 6.435471898620421349e+00 2.729836856575845960e+00 2.658605380415167030e+00 7.133924822983352954e+00 3.108347525981833837e+00 1.331818726945941611e+00 1.079312708648880292e+00 7.221223499893609343e+00 2.147809225197277350e+00 1.043339294818452556e+00 6.161930932666610516e+00 3.400476641543125567e+00 4.406165137894205053e+00 3.851331815787653934e+00 5.349681714481572925e+00 3.310800794755963228e+00 5.765267854772109679e+00 2.242666575443405197e+00 2.374982639838381537e+00 3.068982819902803083e+00 3.719067759717828103e+00 5.643776245152364091e+00 8.475063030644411910e-01 1.225477592698584361e+00 2.498262072309031190e+00 2.800929954513152742e-01 1.893313804881374018e+00 2.579855576465106548e+00 3.427061298393242250e+00 1.135261149854306151e+00 1.610356392800667669e+00 2.190801990287088774e+00 5.821642434122137111e+00 1.266286045039077157e+00 5.544498139122423730e+00 1.136895924722328033e+00 1.806760616969058209e+00 1.604123147936062921e+00 4.688882737039969939e+00 2.090405004161511648e+00 3.317258569585472827e+00 4.800946418224003587e+00 1.469508785899026559e+00 3.862851080534640325e+00 3.136121863968486245e+00 3.673103759486843423e+00 6.696852426958341820e-01 5.175294482586601852e+00 6.275934139299755188e+00 1.557130102935034843e+00 2.388615458922235035e+00 3.304398098822758811e+00 2.223137961167647614e+00 7.947534158915940061e+00 -1.789703635602074350e+00 2.230587780541345211e+00 2.450461569043405063e+00 7.413298501891133263e+00 2.488825341507025168e+00 1.656835307891902920e+00 1.477382959135203455e+00 2.603174803978049567e+00 3.895381566332132728e+00 1.937283663542110457e+00 1.696940262257147003e+00 4.413516668390748521e+00 7.070480447463220131e+00 3.585842686479434605e+00 3.419800295878000274e+00 4.805451940298002711e+00 3.212257394056036830e+00 7.694204890925515627e-01 3.175068307155669789e+00 9.578935932651941876e-01 1.875437748249845660e+00 1.007206490252269715e+00 5.064225947729235955e+00 9.331146701569359436e-02 2.765296528594589187e+00 5.384503554713296225e+00 2.818351666089689900e+00 4.894913274226536437e+00 3.351156096829016828e+00 2.868373906804782547e-01 3.765489629553524065e+00 1.236373501978430101e+00 2.990122873887265165e+00 5.038475379654689945e+00 3.939350772577236093e+00 1.574615163689736308e+00 6.985557424162562867e+00 2.136316505796093779e+00 -2.809080245491246686e-01 1.809486049599412505e+00 8.369062715818710307e-01 5.771984914041667913e+00 3.513766796919804758e+00 4.934619797705945388e+00 3.426679749742937986e+00 5.205375626029566938e+00 4.817552190903303888e+00 3.285220985036708008e+00 1.231680481637722480e+00 -2.007799509557884221e+00 1.030138556735004984e+00 2.359757427995952561e+00 5.278454285040340643e+00 2.397712450785213889e+00 2.537834316284203751e-01 6.260884823095137719e+00 -1.549879188113237438e+00 3.133639261741737236e+00 6.029112598300884862e+00 1.517139787744305135e+00 2.050688460509543454e+00 7.061638597431384667e+00 1.140777177903456785e+00 7.561244044591973079e+00 5.369328918104542048e+00 3.128884250042176518e+00 2.365973572653727430e+00 5.179222403828982912e+00 2.938467361989056670e+00 2.970669922219891124e+00 2.270838904679549852e+00 2.314272515768977634e+00 6.113022282696872978e+00 1.000186686884412035e+00 1.256546011146062902e+00 4.286139268986262962e+00 -5.699433213444626833e-01 2.672814368323745526e+00 5.229297074957170999e+00 1.970127488754451761e+00 4.298172112993685623e+00 9.780033566542627455e-01 2.454537402466963947e+00 4.727735026084287639e+00 3.974875796591419430e+00 6.318990216654266412e+00 4.042009022073593805e+00 2.862960706515529807e+00 2.358133442063039986e+00 6.636533721938095987e+00 8.033800637805390554e-01 4.566006063713366814e+00 5.365781281124426982e+00 6.329930774488345513e+00 5.687052934630473899e+00 4.739096793393600571e+00 6.582185676790111906e+00 2.028232782664911138e+00 3.009250841501375229e-01 3.773238894412626721e+00 4.245265057500389183e+00 1.922710077152824049e+00 2.678940304962293517e+00 3.131144040583616395e+00 3.391754003384741534e+00 4.653219564186699131e+00 1.450743622189171411e+00 2.713318231415233317e+00 3.111583293357788271e+00 2.685419439316851342e+00 3.212547824805320751e+00 5.581104353671106910e-01 4.467186623128862166e+00 -3.989030235940793645e-01 4.549604814360507454e+00 1.282645595834041474e+00 6.476438727681451013e+00 4.642559369453926443e+00 4.486809786839880410e+00 3.838160069647241102e+00 2.729606944264696189e+00 2.674795257020248229e+00 3.115557900209295017e+00 5.557873630618257010e+00 4.574137639172846548e+00 3.191481024585263615e+00 4.836847730739604057e-01 5.065809436059081960e+00 1.875099672103829551e+00 3.046438888440509807e+00 4.075717697817156093e+00 7.667256671710674931e-01 4.808764377008760249e+00 1.336314176904283002e-01 2.356316274974056491e+00 1.432369281430950991e+00 6.306034824071257816e+00 4.470277409761249210e+00 6.973913060247882711e+00 5.718239397671737834e+00 5.200213828001004401e+00 3.455542975807974315e+00 -9.769731389909167563e-01 9.735615389222823657e-01 2.494260240954654595e+00 2.605661285776478486e+00 1.827845443731418662e+00 1.837939550958550550e+00 5.287928920980386138e+00 2.539769942575592410e+00 4.426894956625608835e+00 1.552155438153292932e+00 2.667285469149675681e+00 4.842441799093487376e+00 5.670817647101364933e+00 3.078857765917422995e+00 7.002730640350051772e+00 4.420912674827741640e+00 5.848060353101107722e-01 4.788768190708664996e+00 8.711588956304709974e-01 2.239716183623398749e+00 4.615713420295053382e+00 -3.255054538690200783e-01 2.969080079172549791e+00 1.657446180197726493e+00 4.666312451474530221e+00 1.091565256409875007e+00 1.944710910500309975e+00 3.189979919537583086e+00 4.507038527213865997e+00 8.299839492652269612e+00 3.161523754400783481e+00 3.248343112266235622e+00 1.042573519478361188e+00 2.033087930502132323e+00 6.259632622281959158e+00 1.859248413390111043e+00 3.876304311214662235e+00 2.489167508516314964e+00 5.354370370870936924e+00 2.164811285530205964e+00 6.745992267863198943e-02 8.746000892443743790e-01 2.262460385231922722e+00 2.609513264657990383e+00 3.263185107885459235e+00 5.182014833788040065e+00 3.452946381064057935e+00 1.772672718932513325e+00 1.307184855290106196e+00 3.851486831061099902e+00 2.934004417703782064e+00 3.799658570608719366e+00 6.093013034032393804e+00 -8.162038203515824542e-01 4.400234627821280498e+00 6.353504314462293578e+00 2.705053818703178070e+00 5.320709932571865863e+00 1.056412863639379474e+00 5.212726248378347194e+00 -6.773919246030795094e-01 1.617584947035147991e+00 5.869618795541369671e+00 3.386169727818448383e+00 1.828242260508860850e+00 -5.399967570116475102e-01 2.137044665747987793e+00 9.237332350021109306e+00 2.715420569710050192e+00 4.217727292966570452e-01 2.443983537450470589e+00 5.367589960852078512e+00 3.541838578144438809e+00 5.350799361250750508e+00 6.459726109197680088e+00 1.859056606086243235e+00 2.478758779050740824e+00 5.083527349394302064e+00 4.104731684628525334e-01 7.247517886284553512e+00 3.590700997101142988e+00 3.758827708364166131e+00 9.123660194081939512e-01 2.624964138995543816e+00 2.157441052472759857e+00 3.819477922352768839e+00 7.517014546383007367e-01 3.640062250571896030e+00 2.357059943055241469e+00 4.744825698934868718e+00 8.618426046493539161e-01 3.815003605080837357e+00 8.361367952029790107e-01 4.692086570799103740e+00 2.311047123252508051e+00 4.938853000474729527e+00 1.410886882963665823e+00 4.392842553244658887e+00 1.456229864009042307e+00 4.667005126817519667e+00 5.867548756191287573e+00 3.702618400959617473e-01 4.062070831749740485e+00 8.319687537403579469e-01 3.244303977526970861e+00 4.238950459651075420e+00 2.477327462587531226e+00 2.401538927449806682e+00 3.647523452851857417e-01 1.796608069862173807e+00 6.099586309357271752e+00 5.854166129392465834e+00 2.375004110967356752e+00 2.364592986756416604e+00 5.063027882962310988e-01 2.881638530401340770e+00 5.203335545823387420e+00 2.454559255184825872e+00 3.230837083621557859e+00 -2.554422961448231666e-01 4.773526173975888298e+00 7.685163093967212866e+00 6.029089641049839798e+00 3.140128909833214799e+00 2.064944784878856687e+00 7.862096271240552880e-01 3.012744587370414173e+00 6.846859599185012968e+00 4.690372812111692546e+00 3.251389293897709365e+00 2.646959266795103627e+00 5.106438559840906777e+00 6.857263280518193227e-01 5.090452404378459583e+00 4.696586030332002615e+00 1.696700231421304217e+00 7.158572780978801120e+00 2.510114266468380428e+00 6.775722676513036724e+00 3.218771574148677761e+00 2.884278737220152600e+00 4.269753408583337517e+00 3.317737675347308013e+00 2.751954891983662055e+00 2.379258350884367434e+00 2.486262422621034585e+00 1.402601255057291496e+00 5.760926881738410721e+00 3.792047675898085890e-01 2.216850066715398526e+00 5.079768599138809293e+00 2.084097071723035821e+00 1.583641719804082193e+00 3.501605959641024501e+00 7.002991850310588795e+00 -3.707562965675978983e-01 1.222005057314015763e+00 7.280150994295691014e-01 3.473709950448469641e+00 2.395323448382898235e+00 3.584012300895159431e+00 1.984584497636489697e+00 1.600021033717176078e+00 3.974638059990065475e+00 7.240329493661469940e+00 3.338670853386950910e+00 6.028630943057059710e+00 4.377380315073952310e+00 3.390945530257681639e+00 5.335079358558951768e+00 5.596350123045986003e+00 4.576506415417135543e+00 8.312885115004847725e-01 7.136011294538366023e+00 3.153658950194643928e+00 3.278061591053218926e+00 2.422475387320861540e+00 3.053498608066382847e+00 -9.977421721274568611e-01 2.584895365501731046e+00 1.852331970108934023e+00 4.002477265078813851e+00 2.024648670625684321e+00 -8.751365927715180071e-01 1.754125349167493297e+00 6.263187435198001030e-01 6.971683478122197464e+00 4.214743654674926177e+00 8.577054856584140907e+00 4.321679904325298693e+00 2.210780885647556371e+00 4.976316382931344151e+00 2.271431362866892290e+00 -3.925667455161312991e-01 1.594863691553824125e+00 4.848243254159655180e+00 2.704517185623085851e+00 3.386469769923222906e+00 -1.975232235690374871e+00 5.863213418924565268e+00 1.290305124841312878e+00 3.261064731073146650e+00 3.075424947948797616e+00 5.575660008524577549e+00 -6.187917608036751504e-01 6.267592823569621885e+00 4.896967334403854011e+00 -4.299604352925357476e-01 4.014770216081624099e+00 4.191920848401029964e+00 -1.466032214930381272e+00 3.592161791731499854e+00 -4.998813210391976902e-01 6.589577610355391579e-01 2.739037580660195648e+00 2.082482369363858776e+00 1.604386524483664145e+00 5.136883170320167835e+00 4.561507021150483787e+00 1.074149075069672499e+00 4.777094587169822049e+00 5.076947815737815617e+00 3.381982111570075222e+00 2.171116991152926445e+00 5.488663702386360477e+00 -1.518108774694271190e-01 6.095262702857329185e-01 7.545187028429238829e+00 1.518724528011674124e+00 7.145707050857914577e-01 1.527816148559954845e+00 4.040477058869225147e+00 1.289131676783474623e+00 1.627617852983971769e+00 2.601475112853569804e+00 2.006080569504873790e+00 4.747125051737468127e+00 3.360395956947240581e+00 5.770190358020474974e-01 5.822577017701351387e+00 7.052742752261607073e+00 1.930825432667364616e+00 2.707272983514548148e+00 -3.973904069828853025e-01 4.161390049842490946e+00 3.151579827900414799e+00 2.976685945062774064e+00 3.436912447997451991e+00 4.913753503227473729e+00 6.362348045334919711e+00 4.125183407159517479e+00 5.638647581229296435e+00 -9.364444971010601471e-01 7.888965201263155036e-01 5.591794722350514668e+00 5.432036520389929457e+00 4.376017258804794530e+00 3.966553388936389979e+00 -8.452820183086833250e-01 1.895989658350083484e+00 1.801789680418909079e+00 2.912365540355915883e+00 5.613880115724085407e+00 3.579471884232389378e+00 6.471058509563826000e+00 2.026064385079751062e+00 3.881451298853621168e+00 2.876483838157195549e+00 3.409475192736239890e+00 7.689142302725594291e+00 4.564428077639370862e+00 1.900500000620610530e+00 1.132428795191030346e+00 1.202337361018526618e+00 2.697043371397069400e+00 5.382410371133031113e+00 3.989570815246859858e+00 2.601257915280571265e+00 4.122602081304401977e+00 5.214008349319285252e+00 4.725071084092670404e+00 4.086297536951725817e+00 3.094546889640283016e+00 1.100068193937298044e+00 1.045504628268394631e+00 4.659215824760821967e+00 3.116312222253481146e+00 5.021125571975379565e+00 4.245577834155261243e+00 5.510672170048824370e+00 6.925287880534747309e+00 3.587281111599236016e+00 5.013822879817496414e+00 2.429876696074487974e+00 1.215872162123117661e+01 3.557085508661871565e+00 6.025929221446649109e+00 2.099185685894709330e+00 2.497713562247785291e+00 3.856043959899879692e+00 7.899841087191526334e+00 4.386764765898635510e+00 -1.795196300581470172e+00 8.706418841529938168e-01 3.156230763199247669e+00 8.081948616873168234e+00 3.596136652648225240e+00 8.294046038920990682e+00 3.414122336787995593e+00 3.471722954695104058e+00 3.051403268854334438e+00 3.190521269366540125e+00 -1.923922754760153397e-01 7.153254603523770072e+00 4.971293113544477116e+00 4.000187633589496805e+00 4.195231624121323222e+00 3.251658273277570732e+00 1.194328387634068678e+00 2.752394738213143732e+00 4.872303253462714423e+00 4.489666396792297398e+00 1.283132215333224746e+00 4.692198304171088630e+00 1.314809905995478978e+00 8.538308141019155251e-01 3.240659944103712942e+00 2.888234842204744801e+00 1.163387712099653193e+00 1.559670839730816105e+00 6.559125354685122034e+00 3.495392072082415424e+00 1.493022971021568335e+00 4.075205012780136471e+00 1.127488663654756973e+00 2.598893905735141452e+00 2.947416591733981850e+00 5.210199045254544359e+00 2.514553337958492119e+00 7.684277762580764559e-01 1.481739247004061344e+00 3.570407142331974981e+00 6.190780100680612463e+00 3.998354757161175943e+00 7.123548953773539694e+00 7.074861215211058152e+00 4.512758727739782927e+00 7.361290859322016100e-01 2.456913496160694432e+00 2.457232076744955140e+00 6.242506519812957677e+00 2.725802078844699050e+00 4.371614413635845686e+00 2.636049315508962376e+00 2.488030552826680175e+00 9.164150776451540636e+00 4.731301727474500618e-01 2.880521331617618586e+00 7.921634268573709114e+00 1.852783157009154635e+00 2.582867634209612184e+00 4.532678588695746136e+00 1.106609239380438936e+01 5.789975730312620250e+00 2.770306014868587852e+00 2.417699565453976351e+00 4.475029415360935126e+00 4.285636139544716450e+00 2.161833880524105300e+00 4.812574233592297190e+00 2.297847616761121259e+00 1.081552968538852966e+00 2.923766927444633623e+00 8.651137567245714699e-01 6.032589593344955148e+00 3.234879352190458413e+00 4.954308355477730075e-01 1.503647391018628987e+00 3.243177270701169679e-01 9.474887742614965802e+00 5.429767998562365250e+00 7.707712003469873174e-01 4.711289145785425347e+00 5.129221526903232409e+00 6.402679722054267053e+00 5.519456954370167701e-01 4.753222470639252073e+00 5.035091898248397868e+00 4.160005008747177158e+00 7.694362480411032656e+00 3.216959100768815638e+00 2.718341928110059147e+00 2.304341267597407317e+00 4.788534700034211333e+00 2.539390937254040637e+00 -1.313969978943305694e+00 4.159117133768010177e+00 6.114330579304565916e+00 1.543656289381226232e+00 3.146613254567719675e+00 3.229218358610960404e+00 1.232696873569728524e+01 2.883293115945139373e+00 -2.124400784598129144e-01 4.081661573904588280e+00 3.335621955985091702e+00 2.714659948926368749e+00 4.496041924514467603e+00 2.872941510058351078e+00 3.884066178893143650e+00 2.294188067144238286e+00 1.841021891036604963e+00 2.960674253012409718e+00 1.004377807675870704e+00 2.936213885434455051e+00 -1.213726653914160014e-01 2.603936984956475520e+00 2.880238298190182622e+00 1.074534660177576839e+01 5.111281350659046652e+00 5.832378371311396137e+00 2.924453681407566119e+00 2.284357438236607862e+00 4.420300010987332051e+00 4.832610531248732855e+00 4.445395872314244379e+00 3.511852588432259115e+00 2.949969190491759097e+00 3.045449154042493500e+00 2.279849870203691342e+00 1.440061396134754590e+00 3.261180763528298332e+00 3.008927046472810396e+00 9.075161087749721300e-01 4.862531686339686132e+00 3.271281390593181460e+00 7.704220988276248017e-01 3.378117044216691234e+00 4.284002808486405911e+00 3.783340865030393907e+00 3.900403327139859933e+00 4.568501424602829708e+00 5.753581933898110456e+00 6.598557621131928563e+00 3.016966673398519649e+00 -1.188764215683805858e+00 6.064561955634337309e+00 2.130082350273808656e-01 1.278927839323952487e+00 2.986643157330002296e+00 4.497590690212226683e+00 3.623114470946440679e+00 5.147668105940492289e+00 3.363532780299019365e+00 2.310279174265905677e+00 2.972350716155336858e+00 2.984780838044852391e+00 5.353571333905200014e+00 3.880372393843682488e+00 2.615966105947689080e+00 4.800634030241482941e-01 3.570333234358185504e+00 5.151009565865602546e+00 1.587148112223726759e+00 2.191176180790784578e+00 7.185218340849239382e+00 2.987830030068129084e+00 2.894989664113062133e+00 1.580760954283007891e+00 3.410335029389657713e+00 9.127755001266827373e-01 1.498568299702283557e+00 4.550060300498666166e+00 2.574177814061678227e+00 5.049071810816748496e+00 4.208790324839887020e+00 1.648020938177976680e+00 9.638092185365477960e+00 1.974212861534295094e+00 2.054238772163873961e+00 1.709953178208237112e+00 5.482578634907350867e+00 6.382242172074359843e+00 3.590097594095353450e+00 1.646543761222435620e+00 4.330358760975647314e+00 1.584442346377039179e+00 4.992112079963835214e+00 -5.643037983807690505e-01 5.261891659579919889e+00 9.804603752732756750e-01 6.596004320038051816e+00 6.173927058065065587e+00 3.467847617722985998e+00 2.908040568033920081e+00 2.792186772206883383e+00 1.524539339248645486e+00 6.507945113513276425e+00 4.513743122003569752e+00 2.502727996301403302e+00 3.687357345273094111e+00 6.451091964500331066e+00 3.433017767539738863e+00 1.777415990022352732e+00 9.585794674958365569e-01 6.207614137852756286e+00 1.774469248972998514e+00 1.747798828522866055e+00 5.016189372944978686e+00 1.869798128338370891e+00 9.233583989685787419e-01 6.087071819621213464e+00 3.249634931910442948e+00 1.220957322501340370e+00 5.255325396298894169e+00 1.708300453713025080e+00 4.117597040044723045e+00 3.223143721491225300e+00 2.618577949310054276e+00 4.496610206212612759e+00 -2.419707784798146299e-01 1.088545649716933683e+00 3.001426381222065398e+00 4.236663649402433229e+00 2.261896863099833510e+00 9.527222235235655035e-01 4.371359418697869259e+00 4.777120685694803193e+00 3.810066773142281704e+00 6.825834176294923061e+00 8.872558899468252491e+00 2.819527619309545763e+00 1.534917436854902340e+00 2.377922542634680170e+00 7.002451219861351994e+00 2.820243030898212044e+00 3.809619373180368918e+00 3.443221347936965770e+00 3.416664723377918822e+00 4.525870907750226380e+00 1.446736545847907340e+00 -7.364890612640988543e-01 4.939540571577250461e+00 7.415000045840108633e+00 6.528618944659950074e+00 2.649896023677526635e+00 3.831199719144748439e+00 2.036912124204017793e+00 1.379615667574661142e+00 4.122073830859902088e+00 7.604269154032552436e+00 2.765934356388334958e+00 3.713423099990497356e+00 3.134627778351179117e+00 -1.969819961955038057e+00 1.455164712374612979e+00 1.821266591699873594e+00 3.352803680902987971e+00 3.162662839433896700e+00 2.437251325014381464e+00 3.395437988321206468e+00 1.443106322689297061e-01 4.607317094525081203e+00 3.371259014421685851e+00 2.513487549861233905e+00 5.013993239845901506e+00 6.908863938092199675e+00 2.958367193654466654e+00 2.943851242212168540e+00 1.706072452504989290e+00 1.321742932588921837e+00 3.967726299099350928e+00 4.941325934240436979e+00 7.260848080590948328e+00 2.594963307251562323e+00 2.458802421193786003e+00 3.246619127255085946e-01 6.106034018300446675e+00 1.958736394580681495e+00 1.928035413240930307e+00 6.352787891829692057e-02 9.993445039394931451e-01 4.243455814908635659e+00 3.390413530808408016e+00 2.280910626334914593e+00 1.808214056797222247e+00 3.957375760208039495e+00 2.302819949059097926e+00 2.059725490625911259e+00 2.372482286373410520e+00 8.708425634029312690e+00 3.425507857432676939e+00 2.646604181080444818e+00 1.299099668082877468e+00 2.576059027004272473e+00 3.493525740641479249e+00 4.317315720993490480e+00 4.985710071416496802e+00 2.307553458772302335e-01 6.722874997243110329e+00 3.503598983143976220e+00 7.204761715565487279e+00 5.227510567286316245e+00 4.022321913341942334e+00 2.070314576039461674e+00 7.492935890882465699e+00 5.828607726908813902e+00 -3.848708072567803007e-01 3.505669257363287272e+00 5.623602005054942232e+00 1.371664928847234899e-01 -1.522416828007973510e+00 4.125041348549721043e+00 5.110691075494650626e+00 2.260341798983872330e+00 5.685074788809556523e+00 4.091604551284774516e+00 5.202820658738578352e+00 8.454485447538734988e+00 3.518048344178272391e+00 5.085778788865951583e+00 7.435931850875593163e+00 1.561274086242808279e+00 4.729909968809496768e+00 8.079221338089555005e-01 3.983516488512977460e+00 5.834729640201265610e+00 4.003394161214059110e+00 1.180995697404456424e+00 5.654614199903885030e+00 3.918532609383015952e+00 3.721306555029117558e+00 5.045724370818185811e+00 2.813772132556220384e+00 2.826942737600108835e+00 1.720833063956254350e+00 3.718891165067550020e+00 2.759274827670532559e+00 4.247522232385855467e+00 2.784543717980819011e+00 7.728859766208001858e+00 4.718536775840401098e+00 4.445493336773601811e+00 2.504932533346174939e+00 3.070655864239130839e+00 6.307668961206046809e+00 5.126584848340737466e+00 2.585775230148382953e+00 3.802422624803611484e+00 2.356517943947584737e-01 7.946962769224814593e-01 2.840187201028384401e+00 1.982322805136224497e+00 3.674066974922945317e+00 6.289826111918059848e-01 8.944659631058252458e+00 4.209784619625035695e+00 7.958239158178224137e-01 5.595006605110064868e+00 2.989692042968058683e+00 3.110065447609801303e+00 2.817024959535864959e+00 5.181003407736696431e+00 3.663750820408966824e+00 5.465666086796804990e+00 3.008794524236795720e+00 5.095800343144260225e+00 1.976447127845953222e+00 6.739019565541009449e+00 5.226725838664067147e+00 1.266113833683284451e+00 4.278973980162393609e+00 3.395699550660685517e+00 3.748705494278024020e+00 1.672191799853161243e+00 6.362338652234735825e+00 4.028493590766668575e+00 2.038058721099835324e+00 1.072059099966199724e+01 5.388093960959631445e+00 1.665648404658517379e+00 1.922227742869283773e+00 3.892274839854021451e+00 2.266350597373015141e+00 4.634298236461090070e+00 4.438630184551041857e+00 6.141573280355762776e+00 4.688151907193416790e+00 5.812461386457762558e+00 4.802300428003717592e+00 4.798715666858612394e+00 8.089667563158838837e-01 1.325086989821091299e+00 5.179935754412824167e+00 4.943106663071414886e+00 6.736718551504289998e+00 8.420373230702349332e+00 8.600583430251926842e+00 4.090589608486219220e+00 6.582818295685142207e-01 -5.937068525185513757e-01 2.559482235876794576e+00 -3.010504539029269511e-01 9.457119719258004764e-01 1.226782532023231509e+00 2.926497116713000946e+00 -1.628133910006213547e+00 1.088901445846967686e+00 9.001168115088869826e+00 4.361649241831749180e+00 3.610030240054483031e+00 4.553086200795054772e+00 2.327421064947073681e+00 1.485843599046551722e+00 1.426283640946065745e+00 6.705924621653409634e-01 2.759675837150691535e+00 5.797160659849593500e+00 4.555248267283352526e+00 1.722538467805365681e+00 4.944484404662795818e+00 2.111689526996404498e-01 5.328249583069977646e+00 1.027705323968732376e+00 4.902861719240378946e+00 4.106331177181010261e+00 1.116958966419153487e+00 4.923094984138835173e+00 2.356322996799687708e+00 2.452111639968810763e+00 4.917926044769378002e+00 3.599258833834215299e+00 1.263275813210325227e+00 5.222294672734277832e+00 3.639925507963846840e+00 6.129383943360071640e+00 4.625823791537225560e+00 5.673865578972710821e+00 4.010527762905142235e-01 6.045139606266312082e-01 -7.339762876266520131e-01 3.981419798557795708e+00 4.472671472845604512e+00 2.226357429046757819e+00 1.580145220920637694e+00 5.754756642190535842e+00 3.965997612519302606e+00 3.601243195765416072e+00 3.771686801907939035e+00 4.795104928301150871e+00 4.390626442576133215e+00 2.232340134959635014e-01 2.602385882921993243e+00 3.408386150179883778e+00 4.873565912956943080e+00 3.682019114812555838e+00 2.446233092502428708e+00 -3.123353233693769160e-01 4.216683403556070076e+00 2.395532320044561736e+00 2.489677748369468979e+00 3.620123616352426410e+00 5.241741852868608831e-01 6.123525795747656986e+00 9.744049378075638757e+00 2.890871604280305540e+00 2.235584838488562376e+00 1.741576311565590229e-01 3.335656875573828728e+00 3.942771998751178675e+00 1.168317009720689637e-01 6.954200693855089987e+00 5.289816993935460232e+00 3.302260065434891256e+00 6.921808383623481831e+00 2.209936627668336762e+00 3.921456590928169117e+00 3.724577395222785636e+00 6.363935165421633400e+00 5.218542165702121594e+00 3.012100898939158444e-01 7.032402764918632698e+00 3.433257699357110670e+00 3.106314094423234806e+00 6.512122441241226412e+00 2.351837000022514168e+00 2.082454727393835636e+00 1.348738475410082627e+00 4.177804563518406233e+00 1.953437906082431841e+00 1.046042605595329578e+00 4.694456272006537922e+00 3.040751319767022398e+00 3.252459133601206975e+00 2.011292283391352242e+00 7.460188206092011054e-02 1.384854674909751227e+00 3.286840643280431351e+00 2.382612751719245470e+00 3.675156637944148930e+00 1.412651219661842816e+00 4.135893668310549387e+00 1.949687524603135547e+00 1.918970311256191552e+00 -4.012856292211481324e-01 5.246918299517453477e+00 2.736503979052432811e+00 3.516703093588660067e+00 9.694435609599105774e-01 2.521315316334995948e+00 3.287992696320945818e+00 3.487541852963765177e+00 4.827990074892483108e+00 5.866513357969846965e+00 4.165922803149896936e+00 -6.208120324294383874e-01 1.830858315040033935e+00 5.636801975193835190e+00 1.992547751270683509e+00 3.609414746684000974e+00 7.774589930400557236e-01 7.624507081692643240e+00 7.279191681427898075e+00 4.378375132312616103e+00 4.267671292284437534e+00 -3.046492379030274478e-01 6.799027619826436997e+00 2.257391592076575026e+00 4.021543029044284623e+00 2.535581076431558056e+00 1.407487135018335334e+00 6.733622741903913855e+00 -7.421500701190424376e-01 3.194162959635663768e+00 2.541075474285182878e+00 3.281765659525308187e+00 2.211126286793346496e-01 5.866689003087310894e+00 5.199728640551028569e+00 3.565888779446257928e+00 4.998893636446562816e+00 1.238826282178425942e+00 4.741702110927222158e+00 2.444734176822260796e+00 4.512167222353381746e+00 9.929288810383731789e-01 3.398053236773947550e+00 3.213167568886767800e+00 3.570396178341253890e+00 1.509702865023478502e+00 1.246577786004886335e+00 2.598306646274351372e+00 4.118700437317750485e+00 1.157522989832611371e+00 2.675453148311821128e+00 4.942354792613504522e+00 4.860898099656298932e+00 3.434009335638754212e+00 4.572052258928483326e+00 2.572251193105751899e+00 2.648952377168944050e+00 2.013053162945854790e+00 3.384594278697827807e+00 6.072455274602215347e+00 6.021126212956573909e+00 6.774382845882546356e+00 6.290021234094241187e+00 1.484233317320502454e+00 1.107907708438294891e+00 6.650219746113009478e+00 2.051154014755125488e+00 3.734842862211236181e+00 2.829790150214450239e+00 5.387934412464033151e+00 7.496207687189473390e-01 5.217776424361432852e+00 3.620678324000792259e+00 5.473635830804475688e+00 2.140214322212724340e+00 1.532991908207064657e+00 -1.140652957405451362e+00 2.629625062055585438e+00 2.070835811100844026e+00 5.884629652819881152e+00 9.039698070706951860e-01 1.700434536182568790e+00 4.355242503046873992e+00 3.691585315839182257e+00 5.465098904637386568e-01 -1.510702028419976806e+00 2.386623454572515790e+00 3.912823087888860574e+00 2.180338836455274487e-01 6.281798212573903584e+00 3.253840084880979866e+00 1.874632087710523587e+00 1.489559636940884779e-02 1.716791111013608706e+00 6.559171958732886942e+00 1.826136766149121682e+00 3.637370492503837038e+00 9.424481562881144026e-01 2.792550898425247397e+00 2.011023550935540971e+00 2.631872299829892903e+00 3.309088585992107312e+00 7.068064077315361793e+00 2.955926898781444656e+00 4.677328576504532265e+00 2.632245194604903471e+00 3.860752885939414014e+00 -1.721181227241395106e-01 2.081742150252483103e+00 5.466782538569257888e+00 1.852521245647280157e+00 4.874089986082906556e+00 4.318819386918491432e+00 5.210523645565033668e+00 4.711975999925532399e+00 5.458044134525080082e+00 1.966725375319200886e+00 3.750846552680018320e+00 1.218288209761599017e+00 1.521528066499561849e+00 3.288305729376953757e+00 4.950263552029519509e+00 2.431224603352089009e+00 3.117857989272705854e+00 6.271516713202110793e+00 3.130015595708122600e+00 2.734655392413069208e+00 5.003024670526980522e+00 3.052940545686603002e+00 2.335295313793351646e+00 4.333515551891341744e+00 3.725724442821942706e+00 -5.462948138702392598e-01 3.871024400047124114e+00 1.848855398283090645e+00 5.441188668539975737e+00 2.467502077617455214e+00 3.978991255458099285e+00 5.967633417183166422e+00 2.212674448025431673e+00 2.528025750886689238e+00 5.333602660814805496e+00 1.222697834175749732e+00 2.450336775940796130e+00 -3.432305226718321833e-01 8.590745659961256386e-01 6.139453483826151192e+00 7.656488141531002434e+00 4.186893767607514860e+00 6.807229804060249911e+00 4.150808022019637278e+00 3.349329132680967547e+00 6.721560170416616131e+00 1.583962730596995439e+00 2.951396196966836527e+00 3.834248840838044181e+00 2.374299019881879858e+00 2.685058771682040213e+00 2.735967852739205064e+00 5.227901102088182483e+00 1.733176103536791635e+00 3.909819585841295631e+00 1.465729678088131926e+00 7.569152003963370845e-01 5.599198470498173208e+00 2.533069645740928522e+00 6.558016349736781603e-01 3.279489741011717641e+00 6.535683450282812501e+00 4.569200425024088297e+00 9.803641994820451178e-01 3.509405678290266728e+00 6.742333121957129194e-01 1.333449598997620056e+00 5.663512360638670806e+00 2.179887719708124560e+00 6.022420373655215542e+00 8.809560980662489715e-01 7.120536760165427914e-01 4.483913854341804672e+00 4.188706619572167611e+00 4.198971867725484586e+00 4.087286300908758108e+00 6.752458699949288601e+00 1.140296018024960389e+00 2.324878918482718326e+00 5.843905262041070969e+00 1.302954551129182237e+00 1.537829841077888782e+00 1.950985949159985244e+00 3.004795234146126148e+00 -1.226770629140051944e-01 3.831330954429905677e+00 1.394516873315092775e+00 3.700112785317534736e-01 4.091258210854183730e+00 4.038098130343077408e+00 2.852069457664018870e+00 5.549171255215530785e+00 6.175948519187608454e+00 6.546978612662742947e+00 3.643801049180841023e+00 1.189071910024236400e+00 1.862377647356990185e+00 3.156024665487954461e+00 4.658043927070700363e+00 3.975291605994646815e+00 4.042808005630387669e+00 5.151960043244562248e-01 2.476370245006958015e+00 4.674251516974343268e+00 5.878103071679668723e+00 6.046576880741098670e+00 4.174690032152205355e+00 5.294216001955190265e+00 5.501068159529090451e+00 1.268861083445834703e+00 4.562417732947467996e+00 9.299764830410836014e-01 4.881496093879826859e-01 8.505386491729007403e+00 1.003486456311696529e+00 1.251562300404065686e+00 8.329014813458064381e+00 3.560815882862960358e+00 3.823595845735052734e+00 3.668872792211253397e+00 3.370486507491574635e+00 3.502794077586356636e+00 4.747210639918376662e-01 3.125783156831519527e+00 2.589613428771468051e+00 1.936541209426290822e+00 1.648074751506815039e+00 2.327869095075455697e+00 4.866950763243471201e+00 7.160353916952358233e+00 6.014197351324678920e+00 1.680855056495473843e+00 4.888919096050851287e+00 2.213317999583324092e+00 -6.433806852147909705e-01 5.288093377283301422e+00 2.970685715079875777e+00 2.307614595930265189e+00 5.694433810406048124e+00 8.145405396488180072e-01 3.352649274352312858e+00 3.652178367350755295e+00 4.252782201421360320e+00 -9.829138645211137337e-01 4.037999076858133307e+00 2.302633698013961450e+00 3.216336786395395109e+00 4.977142861793988793e+00 1.863055003316773650e+00 3.623873477439049307e+00 2.984292540002224214e+00 3.262982851721610844e-01 5.444506861309813317e+00 3.973731280458031367e+00 4.638401061079780341e+00 4.100444009194811334e-01 1.873639997396006951e+00 3.869402130463732714e+00 2.676502864989718233e+00 5.847704830689195887e+00 -1.179079265274292077e-01 2.397869996424605965e+00 3.795079127079735049e+00 3.824413486754214553e+00 1.914844564241048985e+00 3.181378982677999900e+00 6.277650969612460941e+00 2.214229758809790560e+00 9.238117743003289029e-01 1.232523143005991528e+00 5.915527251010864518e+00 5.303369040975501214e+00 1.760528882032461606e+00 6.158180272924890453e+00 3.037718163937582094e+00 4.949459214344163804e+00 5.726627427555572858e+00 5.723418830649428024e+00 2.183251229947714922e+00 3.683272507608834623e+00 3.999185743022532158e+00 2.683050743204162814e+00 4.651508030220123935e+00 2.239085334826165230e+00 2.922398324790722590e-01 4.488625610978048464e+00 7.437141994300466408e+00 2.914791207234758375e+00 1.377789049618062034e+00 2.635564081830875427e+00 2.569543562773818568e+00 5.855692161298335918e+00 1.893531660428188879e+00 3.849696558754146736e+00 3.910141878629145307e-01 1.087254409368843433e+00 4.724355155934357953e+00 5.922980528494142582e+00 8.705071638158254910e-01 2.063361312144246007e+00 9.384050412230671157e-01 2.817705800910575320e+00 6.061870930868747287e+00 1.971358853933311117e+00 2.667559344094682761e+00 3.464221626214750493e+00 3.658052836394361851e+00 7.506969502579154963e-01 1.884914668488866685e+00 1.630923944715406027e+00 6.385728521954336934e+00 2.281154442179707864e+00 1.736276122991400772e+00 5.551984302130123616e+00 8.835014024796388199e+00 -1.143134423955359358e+00 3.533586415499796907e+00 3.217746028184874874e+00 2.899970562085397940e+00 2.094635751555879111e+00 4.282334965185162545e+00 1.186476016890825713e+00 3.781750844534807143e+00 9.699820734026538549e-01 3.795467002760353648e+00 6.483323666174053201e+00 6.368168495897328363e+00 7.086859806900625003e+00 2.597630454789130905e+00 5.051326187730071915e+00 5.313219570159959382e+00 5.103806513581409021e+00 4.233702536816386086e+00 3.354137508565252723e+00 1.133398177424180142e+00 2.151047755296039643e+00 3.162575050198853432e+00 4.353007497322542108e+00 7.121961691038123377e-01 3.604382716056759417e+00 7.276591185401753314e+00 2.952950374106197540e+00 8.590157829090436792e-01 3.025282813938162008e+00 1.312185304997090629e+00 2.009421520438314790e+00 9.085028742099261478e-01 3.335594884025462559e+00 1.687059008590027442e+00 1.832785471668251676e+00 5.931835798013417316e-01 4.842680895463340462e+00 4.371261775653136006e+00 5.429982546807655686e-01 7.781294240969147680e+00 4.874765368965691792e+00 3.738649184585409735e-01 3.309222650397531496e+00 6.486123611009889878e+00 1.113836019193521043e+00 3.034963502497421306e+00 1.261003270737532045e+00 1.786912356407848401e+00 3.482940301010377659e+00 3.607899865288166641e+00 2.697840145536805956e+00 6.061998573996957518e+00 1.981892397115895488e+00 1.767274047511439017e+00 3.908977135273201231e+00 5.948690719704392560e-01 5.537614078112627070e+00 1.880560985624175396e+00 1.237784180213417295e+00 2.800539622802962203e-01 6.199529723665606618e-01 2.521862432209832861e+00 2.170932880626406103e+00 3.665104815359181423e+00 5.921468879620413794e+00 3.338647909334590658e+00 5.941728807045175920e+00 3.314540647549873320e+00 2.452298854351558699e+00 1.481688606308118938e+00 2.834155958674920761e+00 2.211498252905624184e+00 5.409376424942570871e+00 1.788233541579288932e+00 2.145959938049164961e+00 3.178476377230044392e+00 4.673034379734636978e+00 3.831387521812832375e+00 3.759832305995227220e+00 1.151029605362281938e+00 3.697588412656936718e+00 7.472718015104140576e-02 1.801920349145752498e+00 3.829081857789242704e+00 1.748625062948094833e-01 1.400391431985787971e+00 3.653353503285079906e+00 3.309960052296287980e-01 4.235364295138920987e+00 4.337398914140115025e+00 6.060587764830271063e+00 3.855993735059437544e+00 2.974664034776488108e+00 6.558109856515236480e+00 3.337298399252263792e+00 5.948645222363967200e+00 4.470461188227135452e+00 4.651539026396037890e+00 4.059846977848589944e+00 3.599319764947819689e+00 6.564705272967220395e+00 5.178175889019268396e+00 3.005650868173199264e+00 4.262805375314625778e+00 5.816032505572220401e+00 3.721447436476859494e+00 5.375228046070525956e-01 2.694159448260950551e+00 6.561604123444823244e+00 2.955057441977653188e+00 3.286292199327996766e+00 2.892664369451218409e+00 9.959755275476253056e-01 1.954535471036691341e+00 2.979374353861006242e+00 9.655976161649209022e-01 5.567978519708201901e+00 4.235307993661344916e+00 2.280803284842886081e-01 7.118702183544913797e-01 5.257992945128136419e+00 4.484908817890609356e+00 5.919350210668635093e+00 -4.468029185547729432e-01 1.667759767481135524e+00 6.572819730483065115e+00 7.640199113230845995e+00 5.526451922528315741e+00 5.765115364148860166e+00 2.515116287894656466e+00 3.102655741067255946e+00 5.205169050364758299e+00 4.425839523356296823e+00 -4.166098186407980464e-01 3.308502563049012579e+00 4.193449212927917280e+00 4.538663767483624767e+00 3.976832774006004545e+00 2.514482095999089672e+00 1.956460762414995447e+00 4.748740352991979385e+00 1.019583461449843131e+00 4.981995584718783121e+00 3.133613836886750548e+00 3.481643033892626971e+00 2.618679657592935861e+00 5.375519697397119323e+00 2.437659190957395694e+00 2.837664843948420668e+00 5.927479833803202425e+00 2.340898670650675584e+00 3.798774607310397844e+00 -3.110008124660712525e-02 4.704805020840359120e+00 1.458470049840211225e+00 3.885180067408761762e+00 2.048052149644080888e+00 3.603378002594437746e+00 3.792449110420134772e+00 1.122423066583211559e+00 7.118751413150695706e-01 4.288738674812955232e+00 -1.067177837707722343e-01 2.484269963040110163e+00 2.393784091640753342e+00 2.106345988564243044e+00 1.880759005144040374e+00 1.521698025108339181e+00 1.727035910112229899e+00 7.940525693125830564e-01 6.492763168058441892e+00 4.355995385434835221e+00 1.930117985279744985e+00 2.157829158601788588e+00 1.581549438148290632e+00 3.316914771416415331e+00 9.101602019053270931e-01 8.974226431593558262e-01 3.233755074632015614e+00 2.824382605054755468e-01 5.150563179140483783e+00 3.186994764922595813e+00 1.701296718939290686e+00 1.066893788174537949e+00 3.608887674577965221e+00 -9.737899814588856229e-01 3.249371597419458690e-01 7.450078042997576588e-03 -2.427565771114530424e-01 3.837123360760314572e+00 -5.827430342164856558e-01 3.704898259099821956e-01 5.255797831556146882e+00 1.161023394471124258e-02 2.545223073699226291e+00 4.319747192649198153e-01 -2.423825065826861191e-01 1.525894797986086626e+00 1.855121182944395652e+00 -5.111948736070056620e-01 1.664489822046902878e+00 1.434476080285323363e+00 2.568864281642432967e+00 3.270884368181377067e+00 -3.647312781664413528e-01 6.340120166228986331e-01 5.757674458904720183e-01 1.822730407438521327e+00 1.547564786592266151e+00 4.298934786722965917e+00 8.518851063442502980e-01 4.417711295631820079e+00 1.821397133090656206e+00 3.363328093951181152e+00 2.181809803981632268e+00 1.210291752074555971e+00 1.427079402815190301e+00 3.219306163178836666e+00 1.078081807625452138e+00 2.550635577596922499e+00 3.770582125215951486e+00 3.289526347559417641e+00 4.766762814306388929e-01 -3.299861322498505167e-01 1.939114316699883656e+00 1.325336499749861563e+00 -5.360290332920336631e-01 2.333587402215896667e+00 1.887160980247333530e-01 1.628313191753067990e-01 9.539847080646897126e-01 2.242870417676348982e+00 2.011705176968409781e+00 -4.392660466053577295e-01 8.848457653464746331e-01 3.859889160595175284e+00 4.831948646610583431e+00 6.489273914126561849e+00 7.672758353439534940e-01 9.539890196048731452e-01 2.919058988760744100e+00 2.047071995030088409e+00 9.219036078935812784e-01 2.460889154137785972e+00 3.779580810626665066e+00 4.292933724373436677e-01 1.565400507415097842e+00 3.161764047990998971e+00 8.570610703638528172e-01 1.711484057595271668e+00 -1.083863006241320148e+00 1.449087228255159232e+00 2.834319562050323649e-01 3.154775244824633340e+00 2.907603120550247056e+00 3.856359713113448606e+00 6.610443497064400376e+00 4.128259779366204585e-01 1.415129409016871564e+00 -3.517831214220641378e-01 2.598121424002936664e+00 2.837183081743870350e-01 4.004585798550327702e+00 3.981098675195645420e+00 -4.168740586487976185e-01 -1.047469863186469702e-01 2.802287583813896532e+00 3.012398555408007716e+00 6.945478087520482013e+00 4.520381147296490543e-01 3.059968514808387496e+00 1.143543358974008495e+00 4.468909717874166576e-01 1.665308325086378050e+00 1.034267140437869159e+00 3.015631550667666527e+00 3.191862797370783600e+00 2.729439415311714967e+00 2.639837803040218311e+00 9.012009987396127908e-01 2.321384218798459020e+00 2.846933178929941910e+00 5.672589007548541895e-01 5.740917520127359897e-01 1.261340947965347237e+00 1.859768960506664293e+00 1.923493857030028842e+00 1.556886500561997178e+00 1.352027999221228960e+00 2.828241743326654234e+00 2.978052875334368466e+00 1.557103472379182951e-01 1.043685670234793639e+00 4.588304917312777675e+00 1.441037170003361290e+00 -1.350288845703243368e+00 3.584998729316337673e+00 2.337806407368484329e+00 3.059840376667246176e+00 1.845169147255036446e+00 -9.788173347640234390e-01 2.699305762073708870e+00 2.562319896231318062e+00 6.474615672685065659e-01 -1.381201269376714391e+00 3.300612317258616812e+00 1.221873101747108503e+00 1.050730473781114060e+00 6.044341183535880901e+00 2.074534981089125818e+00 -2.374565319768618954e-01 2.206101816156616824e+00 4.053171982764977033e-01 4.280336797343536226e+00 7.203949413822181846e-02 2.389505526764240884e+00 1.987400772044251918e+00 -5.347203253276399115e-01 -3.118156624131973587e-02 5.771198611023715674e-01 2.517822329801544523e+00 4.213955333106627066e+00 -2.081715514928068889e-01 1.286926218115712617e+00 1.697834837780717754e+00 2.183315166384119266e+00 6.139541859088009090e+00 3.616723895364261310e+00 -2.982525648879026936e-01 3.510766200527186409e-02 5.416933312264271549e-01 4.326659079258909912e-01 1.207163374235501019e+00 3.594335167654111984e+00 2.712728383695026224e+00 9.641307352911173689e-01 -1.267437555336009547e+00 4.260267041530465537e-01 -1.470781817195041530e-01 -1.597101867633071437e-01 2.392697560674887924e+00 4.607651837014734575e-01 1.273505588813291789e+00 4.058086512190602235e+00 1.509926930663896272e+00 -1.019337809488581659e+00 1.972412808798799544e+00 2.051721907283331259e+00 5.347067280477599382e+00 7.167911059174534305e-01 3.959100676716926337e+00 6.839787396849469348e-01 1.587338168922117321e+00 1.276121251457581263e+00 1.394666242441446879e+00 1.055844979652656113e+00 1.923827686163832595e+00 5.455040879080983451e-01 -1.509971023492439335e-01 -7.257286184792528516e-01 5.010108887734325833e-01 3.536183433993910885e+00 8.604936221404632102e-01 1.082132994063741860e+00 1.700073253563056941e+00 2.637012448181314639e+00 2.642617961321130915e-01 -2.355451257856616687e-02 4.979747914812664988e-01 8.650487845023513422e-01 9.325668148089919507e-01 1.689229500422004815e+00 1.576805758238649435e+00 1.422976432172241790e+00 7.694291643852990692e-01 2.394345776465870657e+00 1.155452616299245339e+00 3.759469484683213292e-01 8.275557707619298764e-01 1.863067840613306103e+00 2.141118255007808280e+00 4.038054944168292693e+00 6.894985488314420152e-01 3.805324976959762573e+00 1.035682453030750405e-01 8.641604013166586107e-01 2.100176113396303723e+00 3.734107570674661813e-01 2.360342696111255467e+00 2.936480197668815073e+00 1.205078958659413724e+00 8.799431667349686403e-01 9.396781138586778326e-01 1.969361431317290245e+00 -2.464556636962981440e+00 2.341792651344332121e+00 1.866461160663805963e+00 2.525137413160774891e+00 2.059856971419841809e+00 -6.158966838934808452e-01 1.434410865664360824e+00 4.214842959654895971e+00 8.397487925765407812e-01 1.007512671058961917e+00 2.557728571093305980e+00 6.128412427636766857e-01 1.311024718705251280e+00 3.425289514906999511e+00 1.706920379073787686e+00 -2.029587309896100145e+00 -2.099752059860215958e+00 1.307166976754140286e+00 -4.519899987861348833e-01 3.098487552921179500e+00 1.098562013323663322e+00 7.378082115642652372e-01 3.080551652093257431e+00 2.386519628515835656e+00 2.704842908989518513e+00 -3.128059462089898268e-01 2.065828402177800616e+00 4.671121285399554290e-01 2.091928636764291971e-01 2.815389806182049703e+00 1.159791469431509903e+00 5.332662390676756736e-01 -2.873398079895574386e-01 6.778428903281519258e-02 -3.113414053731452524e-01 1.982934916796689429e+00 -2.366867009940443189e-01 2.163246864940626679e+00 -2.944521100315823925e-01 1.625141629934613974e+00 2.373327838673283452e+00 1.578612004511406930e+00 9.739188363892595790e-01 3.524764633098428825e-03 1.799390202322697085e+00 2.119689672143767023e+00 -6.346825410609646667e-02 -6.897904340736130679e-01 9.008618494616523753e-01 2.423124219970248738e+00 1.766602326168706050e+00 2.725133764772043055e-01 -8.051615338023596635e-01 1.119938237034537210e+00 1.218201033296924196e+00 3.394956222112785471e-01 2.284943985980300574e-01 1.181891154014529821e+00 2.012020071054724912e+00 3.874030715858629570e-01 2.211879588959486664e+00 -1.096028413826227732e+00 9.632683074951595703e-01 1.892200861084182284e-01 1.658864318900955315e+00 7.325978860968285211e-01 1.178042156948927222e+00 2.878305333519645792e+00 2.578097328206238270e+00 1.117305442364878054e+00 5.857260362944100018e-01 9.887157498837356728e-01 5.365030075217536165e+00 -1.111832786622088731e+00 2.866383211591541524e+00 -1.759157420400961014e+00 1.553149487623843861e+00 1.137346195846678842e+00 -6.197502136534804862e-01 -1.951134879444837988e+00 2.276110723546149295e+00 3.570406418157981321e+00 -4.066931483096307143e-01 9.044433842383542421e-01 -1.013467289567657713e-02 5.242102233281457302e+00 8.012282559799354109e-01 2.152400863131332720e+00 -4.102148231633563902e-01 6.892461103521201338e-01 2.151088245072319882e+00 1.380997644866173379e+00 1.639461906859531748e+00 2.382911125383229134e+00 1.017154052296470379e+00 6.098278509831580152e+00 2.386096081966828208e+00 -1.251365986207413350e-01 -8.587266212264018650e-01 2.168490039747727138e+00 5.044866515673041008e-02 3.006329476611745655e+00 1.219263107849738459e+00 8.500100542455957253e-01 2.396873573334798169e-01 1.733161982047200400e+00 -5.611244855876679205e-01 -1.709137663669171303e-01 5.554597709613604550e-01 1.493173951686305623e+00 1.572024107293386930e+00 1.753695724201332684e+00 3.554853686346363340e+00 1.580780664712243100e+00 -1.287383413021387257e+00 7.668129545506056077e-01 6.703037857136899813e-01 1.172685012709967722e+00 5.651240629665410520e-01 1.370811504470813347e+00 3.285716702217856611e+00 -7.414146746738997651e-01 2.301751863101695328e-01 -1.648720448591500798e-02 -1.064119921213323661e+00 1.778634580300337609e+00 6.659553664355420954e-01 1.905506018443005711e+00 8.973845119366649081e-01 6.381676330760551741e-01 2.274311426627086963e+00 1.414667507981264061e+00 2.490531040215542280e-01 1.135302763138507087e+00 1.559863880447108997e+00 7.574998463302948792e-01 1.523571625793529893e+00 1.399183320311622847e+00 -1.856151997233996542e-01 3.051496010726986619e+00 -6.789026005534880559e-01 5.474195941091715145e-01 -2.119912459931913240e+00 9.942201396610252928e-01 1.730883940915549424e+00 -4.582177028422252940e-01 2.228027320821311719e+00 1.753452926327912831e+00 7.990343122097879336e-01 6.632198574678871417e-02 1.968705650703206356e+00 8.722903814159188585e-01 1.481818377988044055e+00 3.594938138148817686e-02 1.406395874339582797e+00 2.293831058502560971e+00 -1.022143850608493887e+00 3.343203933135330708e+00 1.502214572041124796e-01 1.684400627378896731e+00 3.361522423334999399e-01 1.791066364315314408e+00 1.753319441948720803e+00 -7.416685725224235748e-01 1.314011368531323942e+00 1.400561724556721677e+00 1.604057346719227617e+00 1.495411746734948144e+00 2.169573151518069953e-02 2.191869586931062930e+00 9.460455696047447294e-01 1.045263351418088904e+00 6.199901297886276641e-01 4.071940153050209732e-01 1.960069106685871310e+00 -6.175993006644775463e-01 1.125947323538338818e+00 4.030070553858763560e+00 2.026689622584572525e+00 -3.788676851374284671e-01 2.953300263374191825e+00 -1.588006654151259411e+00 5.844174749288829629e-01 1.104133494991839326e+00 -5.420373136728987573e-01 2.002938378951692577e+00 2.654992478422550484e+00 3.757173602217515618e-01 3.590388251170416045e-01 1.621736346948019936e+00 3.136999050365272712e+00 4.850161406432003108e-01 -6.085126009500136934e-01 8.282974516669387999e-01 -1.362405831519870159e+00 2.089147784419389531e+00 -9.101791203954001652e-01 1.337411376664114915e+00 2.577833153037778047e+00 -8.060726189035792855e-01 2.484892188683545555e+00 4.580023667272559607e+00 8.314281106235598129e-01 -4.794690264716126027e-01 2.219486411615958943e+00 4.905992599512158381e-01 -3.268017304726044681e-01 -8.269794259127297709e-01 1.725028681109141981e+00 1.590835442680158085e+00 2.738007226834292762e+00 9.385837966292362999e-01 4.934748216175854907e-02 1.613674423279430670e+00 8.553332969238411909e-01 -1.832548080304089222e+00 -1.625213723098605012e+00 1.671605510400865580e+00 -6.940601759369273704e-01 8.174366723174132376e-01 1.023816347825353246e+00 -1.831792638165170795e+00 6.323414911041960185e-01 8.156082082391267196e-01 1.093374847749161161e+00 1.881639151535977827e+00 -5.011228336687915952e-02 1.321487772831035468e+00 9.800727551942762794e-01 -7.762374476539898316e-01 2.691701366157517317e-01 -7.373674372812171196e-01 -1.702749436073685230e+00 9.545659988220681624e-01 2.853220010080052660e+00 6.683789970917454470e-02 -6.367473195479267378e-01 6.782125526097717572e-01 1.543934102571778100e+00 8.605242682251657005e-01 1.207377081376286743e+00 1.549361571739576560e+00 2.055178995355904092e-01 1.637684740865544164e+00 9.794001202678476181e-01 1.384548941940250355e+00 3.066805185708909587e-01 3.713749956513501260e-01 5.153579814515506508e-01 9.703525403261281657e-02 -8.854420372421798469e-01 2.681881311679116919e+00 -8.410066966233461505e-01 3.175349875903882291e-02 2.236192527653781958e+00 1.541942129184701582e-01 5.935339348866169179e-02 1.525948696691970863e+00 6.823231903969759760e-01 -8.516759905813598985e-01 1.433330055561164773e+00 9.690545293096760604e-01 -2.584272003730336276e-01 -1.547546936580898480e+00 8.417543911982687810e-01 -1.455308937049893725e+00 4.844865792525397397e-01 1.141766383038784527e+00 2.503886560819703622e+00 -6.997390027327549111e-02 1.169132010778399650e-01 -8.852244038761853950e-01 1.786407683641980215e+00 -1.621140567131322818e+00 1.417381328215839842e+00 3.585897298290199764e+00 -6.341234254389550573e-01 -5.615568694845731734e-01 -2.468995921426872173e-02 -6.908296909369604499e-01 1.588372342971567708e+00 1.245781448381182432e+00 6.994301807273766158e-01 -5.711617415539347320e-01 3.532780205581585786e+00 3.077996689433219135e+00 3.968632721522191709e-01 2.062778869944025040e+00 1.807792576870303147e+00 -9.082972969764040172e-02 9.695095042368345739e-01 -5.525081768368517166e-01 -4.654872418473680606e-01 1.298841454700284226e+00 2.700905198020406850e-01 -2.285044020620811356e+00 -1.582817559111914685e+00 1.070479556419729139e+00 -4.408803786121271440e-01 1.806365725104971398e+00 2.054389435762351113e+00 4.208300745510273444e+00 -2.103956541898711841e+00 2.654480120798101694e+00 -4.741118488497393924e-01 5.515067242442897033e-01 -4.494065649594198297e-01 1.119351317812502078e+00 -2.169568785570502589e-01 4.427239980738322256e-01 -5.070332803569659319e-01 1.133775684913520987e+00 -2.783540030252185660e-01 6.564149388802164031e-01 1.633537405837768741e+00 -1.387624205282514955e+00 -1.385553805867685284e+00 1.871125367541671691e-01 -1.533749517568007370e+00 -2.080171223350616230e-03 2.081420178535497989e+00 8.242207708195257165e-01 3.997202467496089873e-01 9.529095644380916053e-01 1.433578416535783662e+00 2.006214428502425040e+00 1.876915456773549762e+00 1.808327725228257243e+00 8.339606104877351767e-01 6.757865944509570122e-01 1.853630178961462871e+00 1.985073209479959466e+00 1.231047855487272802e+00 5.457497319326538587e-01 1.237799031184961596e+00 -8.497478126989179703e-01 1.021284916306856472e+00 1.384042051995238110e+00 1.621820140858287740e+00 1.941581000234992693e+00 9.238225334391459986e-01 -1.665801577541819734e-01 2.312701231277666025e+00 2.191614575971590817e+00 -2.252882526539151442e+00 -2.312963112922862052e+00 1.400411693111958567e+00 3.758566304946501013e+00 1.031374381158097542e+00 3.293917764003497228e-01 1.157666156626935283e-02 -2.751082515087246994e-01 1.040125789723985728e+00 5.778608046009000576e-01 -8.902686621936900524e-01 1.932232950054983966e+00 1.259361857636507764e+00 2.274018120025537826e+00 -9.169389303532406166e-02 7.745066920492231777e-01 3.899713241412547049e+00 8.337572698946380534e-01 1.174243986103574444e-01 -5.226415133647951405e-01 -2.900705222654646476e-01 1.288379221126050300e+00 1.093153005260494748e+00 1.039673955208215483e+00 1.625022907293393937e+00 3.913164080411706713e+00 2.212048578146905697e+00 -6.635573907610647915e-02 -3.635722664331071385e-01 2.080824499394404281e+00 1.723754596751669421e+00 8.099219261373837853e-01 -3.656901238418835409e-01 2.361429515199689799e+00 1.864400309267480793e+00 1.988547582021303883e+00 -3.723541397745064319e-01 -7.238734414307428366e-01 1.914508156324450816e+00 1.254285135466383316e+00 -1.522892960257975714e+00 3.400005526118267118e-01 1.293111804790720853e+00 -2.610694388911092290e-01 3.153974317709012265e+00 1.097877129681414932e+00 8.467344394696865173e-01 2.423030453682996355e-01 1.705580337405723679e+00 1.181427926232944792e+00 -9.929314850661037362e-01 -4.167987254803475206e-01 3.866659073083571485e-01 2.489410599464819018e+00 -2.832022726821556979e-01 8.083158633081537481e-01 6.206162423140942908e-01 2.862211659476527004e+00 9.210908508744543310e-02 1.703328778238113739e-01 3.225979416591185367e-01 -1.552644195666067706e+00 2.556778606414935151e+00 -3.162246840216496047e-01 1.732620502108140004e+00 1.768782857494037630e+00 -1.008535221181498187e+00 2.336690832317532163e+00 6.936763871091293776e-01 1.020925121053304796e+00 9.993794447913701973e-01 2.705508830138705356e+00 8.742011118042064544e-02 -2.338776626219174037e+00 1.535011127341687098e+00 1.442326931152616287e-01 2.930242519609776330e+00 9.164039202135793039e-01 6.396970025768565771e-01 -1.154592468559085594e+00 -8.934067399206623294e-01 6.323478263775650365e-01 1.509118366106729781e+00 1.809884880498631610e+00 2.212271228436567760e+00 1.706337042308441632e+00 -2.184141966056483974e-01 1.205831477315504108e+00 2.996971517462995171e-01 1.122485083352518398e+00 1.292199507441833095e+00 4.643274803873059242e-01 -1.078630861033434973e+00 2.501749274636669185e+00 -1.827206295304462991e+00 2.395682397261880148e-01 1.138310856469715526e+00 3.218754651791108756e+00 -2.390454445520693305e-01 1.790379188702367230e+00 6.452751675022277977e-01 -2.900978427399979465e-01 8.016639439934826195e-01 -6.780095650110135042e-01 3.574941826900430719e-01 1.210023787330351652e+00 5.431446858291621993e-01 1.627713084805315624e+00 -4.231950762189462534e-01 4.312043826943145475e-01 9.144213502158006213e-01 2.596166299722390214e+00 1.838960810670630996e+00 -6.350156713305563638e-01 5.921076170972296104e+00 2.401270564136313901e+00 3.169265277895856769e+00 1.153232759866908763e+00 2.305385155081178361e+00 -2.524917536555098749e-02 1.585673756850904059e+00 -1.217121500289107372e+00 1.422714321473630417e+00 8.530762766761524896e-01 2.101863121963148728e+00 4.178681637069760722e-03 9.403043591550513947e-01 1.016996740268558241e+00 -2.233908829710429256e+00 1.436270891798002713e+00 9.969788021706192660e-02 9.398709702639125307e-01 4.649278353646186801e-01 3.177176791160061797e-01 1.207098894738314554e+00 1.010131306772234921e-01 3.476719538567626167e+00 -1.224003243714247180e+00 -1.151931754952497444e+00 -4.648030794514907971e-01 1.042300655729403225e+00 3.967745052615753720e-01 8.052447625145389143e-01 3.896167581834474314e-01 4.029572086900593320e+00 4.557806116284283116e-01 1.285505690742000162e+00 -2.267116177885994954e-01 -1.257840995350200108e+00 -1.506315586675662122e+00 -4.489997701539674008e-02 -2.710142955184255964e-01 -1.706354456583258239e+00 8.615593599454188789e-01 2.265409879448877284e+00 1.821156239749711858e+00 1.645639295687603809e+00 1.309609651146828702e+00 -9.879774411308488435e-01 4.781119776743908978e-01 2.598448981666425794e+00 -7.637724690243942183e-01 1.627562442075544791e+00 4.948645801694096513e-01 1.523603143960857720e-01 1.386190545879080194e+00 -6.599782524589804522e-01 6.888784285772585614e-01 2.037759626189274531e+00 3.915133458102260100e+00 2.711494344784383337e+00 4.045556973840178094e-01 2.005476800893928768e+00 1.563391190063253111e+00 4.798198452270800995e-01 -4.968802046301459829e-01 2.395592180424658935e+00 1.902259597264396529e+00 1.205253078824328750e+00 1.016956065357817574e+00 3.861628719269991072e-01 1.834490002966504774e+00 2.785033975969648523e+00 -9.945692468377453910e-01 -1.091051821956929402e+00 9.069704731426249111e-01 -6.643033717921787984e-01 1.095937759905389886e+00 1.284723986448134792e+00 -8.526615123494389881e-01 2.714734253942634901e+00 -6.633698927608916440e-01 -2.244129104868906044e-01 2.285053963985232972e-01 6.780083883326999405e-01 1.633000997697381385e+00 2.661513734090564576e+00 -9.150083615526143355e-01 2.093210135847169417e-01 4.631794847907094170e-01 -1.870568358899220129e+00 6.583473473264637166e-01 -8.240463739800694964e-02 2.523192496352096637e+00 1.201289999689228782e+00 2.204646044544243288e+00 3.393735455689655955e-01 -2.589629887947753950e+00 8.029241312976361789e-01 5.689258743326005563e-01 1.084350212504337829e+00 1.993649375461608031e+00 6.797349076006475865e-01 2.439627036384183212e-01 2.550158552816244928e+00 -1.467943236945776553e+00 3.060485141478058169e-01 2.127266539506525334e+00 1.128673527975052604e+00 1.324558236280751089e+00 1.071058976606209523e+00 2.255416927596096244e+00 2.735307715952714144e-02 7.492445158938667582e-01 -8.418701063316962330e-01 -5.619393439976146931e-01 -1.444334158713321603e+00 3.069886975728174150e+00 5.472477756168887542e-01 5.870315207192251528e-01 9.580606022519113640e-01 -4.177338789645102524e-01 7.868786343735508781e-01 5.423474983772968994e-01 3.147560174508760689e+00 1.153706621531229493e+00 2.711523652238017945e+00 -1.070584220164875200e-01 1.069868049750756001e+00 1.364004512663283597e+00 -1.724553189587509694e+00 9.978655358005539266e-01 3.122084902261057504e-01 1.476876955326807739e+00 1.703522468879871132e+00 9.375796790749970633e-01 2.429309860647641539e-01 -6.417923963724196657e-03 1.616743657624733377e+00 1.167583474318349746e+00 -8.531552689516841426e-02 1.440758427680572051e+00 -2.450385326707560374e-02 -5.307313373543620649e-01 9.622284263579457264e-02 2.832551400749067083e-01 4.587146097127873245e-01 6.112100372072752918e-01 -4.761186969628792842e-01 1.201032520054820946e-01 4.305841030109055501e-01 2.318816706969857311e-01 3.655678224350708660e+00 -1.477428265621605341e-01 4.139912869162328812e-01 3.413260624876686133e+00 -6.853078403338629387e-01 1.044796077008552260e+00 -8.441501019837155395e-01 1.866974750687333096e+00 1.693017740124412640e+00 -1.292841731339795519e+00 -8.203960255726870932e-01 1.141022920296533183e+00 -1.034573211267880932e+00 2.215014649180340953e-03 1.530335179448423677e+00 -1.412858395116469434e-01 2.972164707881677082e+00 -2.588835028344020461e+00 -2.742494535261840727e-01 -8.144115542944411201e-01 -2.662049278461591992e-02 1.044394556329693025e+00 -1.638888926753326203e+00 2.303162280226785263e+00 2.921464396353005810e+00 -5.004936428720618835e-01 2.128891119825848666e+00 7.913323003123642341e-01 -8.794817697549095481e-01 -1.208140808699255553e+00 1.486159127749245412e+00 1.826282562691628364e+00 -2.556055913178467698e-01 -1.671886402264566751e+00 -3.041632946790251424e-02 9.956888498492120210e-01 -1.197787740081146524e+00 1.285681897775575289e+00 1.505764162171954856e+00 -6.123100817281935671e-01 2.094279046662139265e+00 1.093827496881236261e+00 -1.284382304238593786e+00 -6.926830757841062614e-02 2.103614012929372556e+00 5.750543755792894007e-01 1.020152796600828582e+00 -1.779949554046529547e+00 5.995653712982785821e-01 1.217674153192090936e+00 1.685280833974000192e+00 1.417931215138384493e+00 2.389986593627002609e-02 -1.356156018172339994e+00 -6.640702567653845589e-01 4.007391693495964136e-01 8.850818645213459623e-01 2.121291148240847413e+00 -8.422476643519458683e-01 -3.837997100413538254e-01 -3.191673082375177661e-01 1.328429864975600116e+00 1.438024933143912998e+00 -2.435211300298423254e-01 1.753841470330207875e+00 9.360992745938239157e-01 1.732911309368067920e+00 2.307280160036027095e-01 1.200692000900090539e+00 -1.528758251687049707e+00 -1.707236372439882910e+00 5.598852824697182484e-01 2.777129609637793983e+00 1.496626154561808031e+00 1.054391652038210614e+00 1.028355889123504063e+00 -8.999922261578844340e-01 5.815924580227900265e-01 5.226301893931004777e-02 5.736174155662641105e-01 2.995450990207710884e-01 4.142382911030676462e-01 -3.319061164719662727e-01 -2.960899804082704478e-01 5.857725615009042874e-01 6.649755862547901408e-01 7.666324497514274139e-01 1.991743647409111029e-01 1.285474540127023557e+00 5.150742469370972465e-01 4.547738306498880778e-01 -6.493357629851648216e-01 4.155513385587575215e+00 1.359059665600352851e+00 1.791422604646420336e+00 1.275190313674203768e+00 3.660717612921404740e-02 -9.252619570077103006e-01 -1.724943179530475171e-02 1.114968832680891531e+00 3.478598806140911215e-01 4.410033608448649112e-01 -5.896976462128826757e-01 2.098835041798998713e+00 -1.553407974219672694e+00 -2.053298439733506342e-01 4.498695726096698655e-01 6.594789374657477055e-01 5.598546555755936627e-01 -2.861603982477226027e-01 3.765786928003147516e-01 3.703020068600312076e+00 1.937641467936524364e+00 3.618531891595581085e-01 -2.141321518466808183e+00 -2.717276014913413418e-01 -4.179345266521024005e-01 1.644641956415203721e+00 1.321846163992289824e+00 1.913396646107902388e+00 -7.859178920816317637e-02 -9.078270628266095210e-01 5.656594745143722625e-01 1.374141814450379862e+00 -5.759025449166845778e-01 -9.858336713906153959e-01 6.057581598130481471e-01 6.032210675470843775e-01 1.026819452840394886e+00 6.844214909241753964e-02 -2.091204976459760889e+00 1.970578470449090736e+00 2.710925369560228670e-01 2.276482037400132885e+00 2.182344807989691660e+00 1.733984093433839968e+00 -9.974931827669343276e-01 1.292284589651374827e+00 -2.664473606563076968e-01 8.884853492087654292e-01 1.811697166429552919e+00 5.882873534933120291e-02 -8.350805561729912618e-02 6.350603514204648803e-02 1.235752197191206880e+00 -6.385176561609271495e-01 -7.025148615252531092e-01 8.490849946381128222e-01 -8.301567487544140311e-01 -1.372999416310994647e+00 1.574993233876425203e+00 1.387265099554594316e+00 1.129268041480433027e+00 -1.363582847010265109e+00 5.260787517916805101e-01 -2.348132991642946366e-01 5.399958288180538579e-01 2.192905503101251874e+00 2.107155074781900339e+00 -1.509210547652722889e-01 -8.100840114297508388e-01 2.004424088175265961e+00 1.744266868352322808e+00 2.469446450086084877e+00 -9.281233437944649278e-01 1.770270555190005535e+00 -1.992746764516975522e-01 -1.862715660570770426e+00 -2.656842960612651461e-01 -9.956090304335662999e-01 -1.113045853780332717e+00 9.440125272419767066e-01 7.413004314448136123e-01 2.642529882133539676e-01 7.446270675451740484e-01 -1.806845911592858345e+00 1.152498377255768869e+00 4.224321473393059634e+00 -1.313357307247905670e+00 -1.358220265471075106e+00 2.200316682387116085e+00 6.618752992227023846e-01 1.639615824464645710e+00 5.786116101198376382e-01 -1.841544146744669153e+00 -2.212618919915345372e-01 -3.693965767470764883e-01 4.463480122316947352e-01 1.184112321197775097e+00 4.384507519358658012e-01 1.208650390689987253e+00 2.131353036285851932e+00 1.585798722730363375e+00 -2.618415035677244540e-01 -7.069178596132298376e-01 1.582087942731900676e-01 6.528317750543545239e-01 9.529314793105438941e-01 -1.824063758962262138e+00 6.641102915239032178e-01 8.080802204322967697e-01 -1.347447507375070019e+00 2.458468120789497835e+00 1.065103944718813089e+00 1.081288570621099232e-01 -8.334315734931599939e-01 -1.837443625163354577e+00 2.520860716103383581e-01 1.090814147096949904e+00 9.524694354149272346e-01 -1.607026852686133545e+00 1.264204779471219953e-01 2.938064727071338922e+00 8.260472681674672080e-01 2.648085435518218400e+00 5.009345137808611792e-01 1.115609168841380283e+00 -4.221601531762452786e-01 -1.123834062798885203e-01 4.407337230463443944e-01 9.601069130136477003e-01 7.359632145903667322e-01 1.001951361942909458e+00 1.453012145046677972e+00 4.951863060731113819e+00 -3.555203028712221047e-01 -1.100566920602725096e+00 -4.236906282818725944e-01 2.248301962273255405e+00 -2.850084146015041231e+00 2.109429597305526372e+00 2.487748392662435748e+00 1.462199577155005814e+00 -3.178596322395343399e-01 1.869888096487746232e+00 4.627132238404534359e-01 1.473847805703948133e+00 1.105684266039174801e+00 -4.996646001443896812e-01 -6.009649199230733263e-01 1.116291184002512205e-01 1.777966682395539344e+00 -1.415268992267716408e+00 2.718138238784176153e+00 -1.309383882806404609e+00 -2.063315636771107797e-01 1.617514770889099118e+00 1.590686378619086572e+00 -1.152136955520035588e-01 9.302162004241714133e-01 9.054670992546430819e-01 1.518294878132038672e+00 -5.796408163504161992e-01 2.602288908342518803e-01 -3.781630026765220309e-01 -7.076977282322851615e-01 9.300272598893118969e-01 1.696844700357488689e+00 -1.668486968105712842e+00 1.634084927369346296e+00 5.151602129958687826e-03 5.400336202943009090e-01 1.055620851066752186e+00 1.841123235874755348e-01 3.106567986519269908e+00 1.673364571759865083e+00 9.416072357921847699e-03 -1.938453152256987888e+00 1.043652423073056390e+00 1.721943148241936949e+00 1.047388821951900306e+00 4.447515815009121520e-01 3.758337432483508933e-01 2.254691604369453817e+00 2.141402485665366562e-01 2.431930297347907555e+00 1.105463848828077245e+00 5.805159006879303529e-01 -4.074224366805398456e-02 1.123802479453215541e+00 -1.033851600216820210e-01 4.018632234712439022e+00 2.738055903643663580e-01 6.965657055993771385e-01 -1.399891558814636561e-01 1.637075118881761160e+00 1.581489419607275515e+00 -6.342572903284292574e-01 4.548906147152456669e-02 -7.369250983592945392e-01 5.184485914399750150e-01 8.871720286887135876e-01 2.393754456684780152e-01 7.305411723571306748e-01 -1.435595811319486659e-01 1.063931801087205198e+00 -7.702384324518131431e-02 -1.212191554636125712e+00 7.503805834149113174e-01 1.294845919199917983e+00 3.597627382915550287e-01 1.898379841836567383e+00 1.252950843083077581e+00 -3.312973295489462511e-01 -2.809552985405135983e-01 4.445414550873135751e-01 -1.123844124178899673e+00 1.440391898778962787e+00 1.561119871043450624e+00 -7.889261216554271927e-01 -1.521167259710588970e+00 9.478231929482265616e-02 6.269708038455449328e-01 5.426908892221158354e-01 1.471969187789859967e+00 -1.873272696363006640e+00 1.814942353550880183e-01 -2.006941355163941454e-01 9.606270594595014423e-01 5.928689432160459960e-01 -9.752332844979874071e-01 9.302984613006337611e-02 6.870777349688860225e-01 -8.032365294903460740e-01 -6.406532807630975768e-01 1.852273139038534966e-01 2.362748212697144634e+00 1.784280055704211998e+00 1.096957738835396379e+00 -1.189237287886168781e+00 -3.063207178410070619e-01 -8.186876792786267343e-01 4.556595020956235031e-01 -2.831886356748127387e+00 -4.641443502876831384e-01 1.094999134809438335e+00 7.928688063440121336e-01 1.495950101947518540e+00 5.289676877817275358e-01 -4.933410725717345957e-01 -1.585897797401331744e+00 1.546495009848931346e-01 3.069890408701042794e+00 -4.989154201566353697e-01 -1.046513235255508212e+00 -6.919217872406400183e-01 6.472284549929847586e-01 3.758658943031606414e-01 4.826618116704727846e-01 9.507589304865715629e-01 1.195707146003786470e+00 -1.829188282010637323e+00 -5.994109634238697915e-01 1.978447993522224557e+00 -3.838075752064735169e-01 7.260656986946234515e-02 2.275388452713449361e-01 1.070110523738180691e-01 -1.187211266629034201e+00 -5.923488115827000300e-01 2.781877148808230782e+00 -2.855941539693268361e+00 9.307172977763870092e-01 -3.355042655173900434e-01 7.929410341094964565e-01 1.889446792874763803e+00 7.818851071686376830e-01 2.163128659173634838e-01 1.373435190071516265e+00 1.476055295054155003e+00 2.979834259099257032e+00 3.082211067982544295e-01 -2.736734110533783348e-01 1.417698436618968660e+00 1.330371718717034968e+00 4.744205587465336743e-02 3.363899338611116008e-01 -2.420150268118571035e-01 2.353287251957707049e+00 -1.308405232232292104e+00 -9.010699102191668253e-01 -1.221505199418413623e+00 -1.772004438361766965e-01 1.462143621988187592e+00 4.216794761718027917e-01 3.273805803323576735e-01 -1.848974626116723696e+00 1.680905050009757484e-01 5.380813416774072877e-01 1.579086337913497395e+00 2.175700334677491465e+00 -1.172320043903507081e+00 1.094540113976795181e+00 1.282790634386080209e+00 3.250781512028371595e-02 -7.726247952954280462e-01 4.849345964957116339e-02 1.580021286697894212e+00 -8.083339219675150789e-01 2.447618239904357784e-01 -1.047423162663111196e+00 6.525357874402337721e-02 4.542691949677707952e-01 5.659130052424531376e-01 -3.496781583300436758e-01 1.782512711535617411e+00 7.397960266777643401e-01 -1.637825203396685581e-01 1.485335670538125763e+00 3.358735636818752646e-01 1.268003714963211737e+00 -3.134470730286673668e-01 -1.050588133592922802e+00 1.749419464445697736e+00 -1.948449768483672795e+00 5.327692790058914385e-01 1.284814674342809493e+00 -1.132566628707917022e+00 -2.157175289860230549e+00 -7.716292087229352781e-01 -1.127089244708374682e-01 6.191970912475504019e-01 1.950700380554000191e-01 3.940502334661778461e-01 -4.122220510274197669e-01 5.830436495013469056e-01 2.437995797214737859e-01 -1.313121466910923241e+00 1.522304558196383217e+00 -5.957516561358193741e-01 -1.150695337986506583e+00 -3.679602572608588473e-01 1.576714399016907464e-01 -3.072341024676755183e-01 1.204255450732777399e+00 8.091035414439375073e-02 -4.877042203456606329e-01 1.399675250299886153e+00 4.246243543891929928e-01 -1.336720681516637699e+00 -6.470413072550855738e-01 -8.310589879658052403e-01 -7.731177854086096479e-02 1.842361494238653252e+00 1.268997967019271922e-01 3.966224275077852024e-01 7.730685273051557393e-01 3.789575112181891581e-01 4.565801982004358273e-01 -2.983467961632642676e-02 8.171300551116261746e-01 -2.833570947291401243e+00 -1.307416754844151985e+00 -6.122230151341945259e-04 4.339560909281342527e-01 6.663330670188671867e-01 -7.694746296468892854e-01 -4.569024536794745739e-01 1.224248049631205371e+00 1.758742450271572610e-01 -1.233222890251946646e+00 -4.525255972809127392e-01 1.542935439852523904e+00 2.094099135537348388e+00 1.282895244394013923e-01 1.659143614294948943e+00 3.782355500814006954e-01 -4.110616541209349273e-01 -1.246872965927310617e-01 3.566508691694626476e-01 1.505978217768737248e-01 7.496739655439125238e-01 6.476922881159549172e-01 -1.761938306898124029e+00 -6.435468452195068911e-01 -7.302938618594201348e-01 -1.410159023921664367e+00 1.501664896753626355e+00 1.365842626042414132e+00 3.599124309485554285e+00 2.231902127916765011e+00 1.705098428893173423e+00 1.628659599907086530e+00 9.725816040156046727e-01 3.521489193699523845e+00 1.499478354612037823e+00 1.063624307744874153e+00 3.748651035896184425e-01 2.142428556675646689e+00 1.193737758799679360e+00 1.269340756496177169e+00 1.070194033214291407e+00 9.620487509962935002e-01 -5.187550646436728252e-01 4.993778578664643808e-01 1.528990236457866025e+00 1.429640713432212884e+00 9.372872757608691208e-01 -1.721953054157415508e+00 -1.330598898111499118e-01 1.612569761016991177e-01 1.053394420856516689e+00 1.229699457721953326e+00 8.020288802925625848e-01 1.391623426082992054e+00 -1.923647864524600237e-01 9.587579585414364169e-01 -1.302864666810839900e+00 5.221826602752007718e-01 4.002439638938471572e-02 4.282049271266933910e-01 -8.200604359807953658e-01 -1.577758470157707149e-01 -5.836663886770299126e-01 -1.638857680189110155e+00 3.413528084048020883e-01 5.332539324785431356e-01 -7.548262693412253199e-01 9.061283856742787801e-01 4.526137172724939983e-01 -2.774728020090726499e+00 2.343533520919705460e+00 1.572775751072957195e+00 4.356082024067701730e-01 -1.691617290000691609e+00 1.268364416605185063e+00 -6.990110576070427406e-01 -8.966616811355031524e-01 2.192454539629947075e+00 5.097808383892153961e-01 -5.803618383294122385e-01 -2.263980891549674801e-01 -6.936755405106804773e-01 3.616613451238243626e-01 -1.455549463830474455e+00 7.857844437035513829e-01 3.026132663526439615e-01 1.221590404766872799e-02 -7.272489670904636050e-01 3.455119274404005458e-01 -9.222523712622928693e-01 1.528631384890014377e+00 -1.655038606755617758e+00 1.065757506752467609e+00 3.349010740775814066e-01 1.429391911234493717e+00 1.071496575649188765e+00 -6.751398819554355057e-01 -1.576785751734885999e-01 7.090732561351302810e-01 5.394931166306786707e-01 -9.696448616383309682e-01 7.515724179624307943e-01 -1.401228339567111236e+00 3.761379945758225318e-01 4.671600506572758937e-01 1.913044759383455196e+00 1.367745554580783951e+00 5.236122317555271799e-01 1.614983026527717913e-01 2.947856988764662178e-01 1.388620224894544952e+00 2.498705485165999995e+00 -1.292012227731315077e-01 2.820213566352306689e+00 -4.510426713822734968e-01 7.771716114320060820e-01 2.417271815410691804e+00 -4.269552291052930437e-01 6.665849572958216784e-01 2.793338849115353906e+00 1.178463044417428218e+00 -5.329826192517488348e-01 -1.062971147915428682e+00 -8.068115828961420766e-01 -1.342759245609132179e+00 -1.000120084141150389e+00 -1.619727350487579987e+00 -5.660523632728546861e-01 1.194809439067654022e+00 -2.908838313831806355e-01 2.548056970912303765e+00 1.302868557162410568e+00 8.584047008999319273e-01 -1.251738190859737587e+00 8.866913205318265323e-01 6.679164210625970766e-01 1.165586534765703064e+00 2.484281415862331421e+00 1.303114856003634969e+00 -1.833786591944894795e+00 -7.355641389190434865e-01 2.808440777676064481e-01 2.379053589350523801e+00 1.561502623956226854e+00 -1.136849935781303556e+00 -2.424770569775015761e-02 1.984273570098721962e+00 8.378619166605277835e-01 3.755064796057485110e-01 1.045795858279436885e+00 1.099677592595991404e+00 1.836082208264086191e+00 -4.282307168212526327e-01 -7.840064685618614027e-01 1.473250221821041039e+00 1.081731187373552228e+00 7.869256819901407907e-01 5.194636230373415042e-01 -5.730252243614277763e-01 3.123051600269994843e-01 5.379702077585662989e-01 -1.607483268327654091e-01 9.702826615200030869e-01 5.020339640682617288e-01 -1.129734078406769537e+00 -1.997129624085065558e+00 1.628156972212464471e+00 -4.528155093574677270e-01 1.341479675982677033e+00 -6.720484729064335472e-01 8.419256476597752892e-01 4.764419888873541176e-01 -7.337928416342207605e-01 1.202559444455387205e-01 1.649502509850912180e+00 2.104143054246735145e-01 1.084485940417129202e+00 -1.381747967161894186e+00 -1.460588700394332140e-01 4.871920670191780545e-01 -6.098321755826141555e-01 3.585781187057750063e+00 6.241929997598543167e-01 -2.480074634622038143e-01 -2.946197263240088460e-01 7.364621624594105409e-01 -7.979839960615815464e-01 -8.301059591715177766e-02 -2.443117870474925679e-01 1.204162252392913635e+00 -1.353543422529616347e+00 2.173855972444805662e+00 6.753969154152347221e-01 2.590612037395199074e+00 -9.770234617212365524e-01 -8.229282275722576978e-01 1.334606142571849396e+00 3.759327805751532803e-01 9.945008774755456082e-01 -3.370770413826899570e-01 1.356363620513963308e+00 3.769021288552907301e-01 -6.331773275348715480e-01 5.021548815908993824e-01 -1.899665129038197398e+00 6.952485571858735280e-01 5.251403035266006825e-01 2.776056186052794361e-01 2.012172494025769254e+00 2.261181074246330969e+00 -1.289862355843616193e+00 2.596612049053724225e-01 4.458552474281863298e-01 3.143984653552669428e-01 3.071320094281932978e-01 1.623595447458630714e+00 -4.284387348732821010e-01 6.614862930441010869e-02 5.501278388136512376e-01 -2.609565099505790631e-01 -8.522793139614213143e-01 2.449244218978884335e-01 1.448330269385237123e+00 -2.145831560958178230e-01 -8.961936769057432528e-01 2.867862949551103213e-01 -2.044483041034004245e+00 -8.894190146322900059e-01 -1.232671117541663364e+00 3.357037820700638497e-01 -8.493297495276884712e-01 7.583780046861108778e-03 -2.137831563880813857e+00 1.241730090482583426e+00 2.572768272889862651e-01 -3.818951318167820852e-01 9.446464808831884774e-01 -8.366480622684457913e-01 1.987077017725924488e+00 2.967759238405867084e+00 1.551375257848213618e+00 -4.803808203880184369e-01 -8.262499227171833382e-01 -4.175708011627794480e-01 1.543609185134418027e+00 1.438960900126728060e+00 -4.919963363124880973e-02 7.060673974108704343e-01 7.225243828099503496e-01 1.294834340296817876e+00 -6.035496782595883847e-01 6.826740824253137996e-01 -3.933999356947096709e-02 -2.306837985793670220e-01 -1.084324977708408078e+00 7.814436089582178502e-01 6.272932331359840075e-02 -7.692339503200685824e-01 1.758510789240265826e+00 6.338095788923332474e-01 9.494718382957825220e-01 1.258314829674725743e+00 1.015380441751107865e+00 -1.313266442770344433e-01 -8.440265623815109697e-01 -1.592525085981816968e+00 -8.119588165281270697e-01 6.569142428937777556e-01 -4.668517082260049134e-01 2.144672990007743252e+00 -5.671788085479334551e-02 1.257456001062265516e+00 5.634922495162575373e-01 -6.256669538478951686e-01 7.532690934138311922e-01 2.453773568519020731e+00 4.540940231463237442e-01 1.205916653840703789e+00 -6.254851111206471970e-01 2.366193415365293706e+00 5.426852019708294783e-01 1.159490268380407141e+00 1.157726433854022074e+00 7.616750899589670443e-01 -1.597200743162447090e+00 1.054732072886703564e+00 9.266429794249353424e-01 -2.036985566217835997e-02 -6.105173225555224903e-01 5.531265518323237318e-01 1.985425383230035257e+00 -3.311253379016578791e-01 -3.133329521088445979e-01 7.866015638080968708e-01 8.784076925360233268e-02 1.537891110474966627e+00 5.766974442662982092e-01 1.001248323989093691e+00 1.119034223871544276e+00 -2.555322037686544867e-01 2.652596531485744147e-01 6.029340084878990202e-01 2.887816962798983589e-01 -8.339589382601650946e-01 1.148513765717178003e+00 1.224325961751126624e+00 1.793872759892844337e+00 -6.982380159294733213e-01 -9.854543792568553062e-01 -3.164026134004631619e-01 -4.895205219393063412e-01 -1.259513918037149516e+00 -5.923168895171249115e-01 3.017736932858299248e-01 -2.102770797104040225e-03 2.064848984906295370e-01 -8.201128539735598189e-01 -7.212071047493771037e-01 4.218184252145348867e-01 -1.415141815182405338e+00 -9.653581141326955661e-01 5.653166086148391223e-01 4.323499536376818053e-02 1.275544218261823515e+00 9.603525675286020968e-01 -1.036519393122225852e+00 1.452809504506999139e-01 2.045570595361971278e-01 6.888387581300532414e-01 -5.138197922057561318e-01 -2.064659110786318585e+00 -6.025070820353768397e-01 2.155306102744919627e+00 1.568461639201481850e+00 -6.011300920990612084e-01 3.061455917132888338e+00 -2.823475991553975328e-01 -8.130429709762837520e-01 1.371770424569077163e+00 9.990339213729921841e-01 -9.770123263003741565e-01 3.337434475502099041e-01 4.946249934338904641e-02 -4.943767885044265675e-01 9.914873247823396962e-01 2.566205062367008516e+00 1.628115338426858294e+00 -5.648652228312219664e-02 1.626187363399615116e+00 -1.721307681566779157e+00 1.010078139774464256e+00 1.781112872083911558e+00 3.181724111804933031e-02 -8.020049500084960314e-01 7.431457686268626572e-01 3.359128620479404082e-01 1.348639233599356446e+00 -1.905415868197146922e+00 -4.328851636301272454e-01 1.352525952190423431e-01 1.630280856887611707e+00 9.009337009859597067e-02 5.776379489330389916e-01 -1.511945291038895745e+00 -3.523386559856760969e-01 -1.658772249115647135e+00 1.757027779977306636e+00 1.819375318507074235e+00 -1.468991064073803088e+00 5.048736314948821802e-01 2.844028950870007288e-01 -1.765685364667310076e+00 -1.904265393820118613e+00 -2.988188584229662381e-01 6.516310624715662692e-02 -1.219626897773987029e+00 1.680168467224091300e+00 1.439998281760157317e+00 1.864506072839894113e+00 6.073710472625037937e-01 -1.144831203773004846e+00 -2.694398665348265443e-01 -7.762525253001834047e-01 -6.235181393510911274e-01 8.474897761743963587e-01 -1.460670053204171426e+00 2.764727392159934682e-01 1.564282091790389240e+00 -1.611584344366319699e-01 -4.779911367256606258e-02 -1.035590191058468834e+00 5.171168642762519196e-01 6.209155894224821504e-01 1.755355772572395834e+00 -4.987832271657597349e-01 3.311663768560832999e+00 5.835991631958661330e-01 9.401522118928057337e-01 1.615633118771984122e+00 -7.293574873591308905e-02 3.081405816258663277e-01 2.052597588536058559e+00 1.110764147496573706e+00 1.336578840595982420e+00 -1.272144370052135987e+00 5.394808474844138280e-01 -1.645569796767803572e+00 2.565693502558609174e-01 -8.721457387243900516e-01 -1.794070991249675728e+00 9.079691360454901217e-01 -4.669308285740096931e-01 -9.458418608127917571e-01 1.502721306869464479e+00 1.272350207924517029e+00 1.664873456891569514e+00 3.488800079952935063e-01 1.885987050136642251e+00 -6.458878966233860819e-01 -1.310088844531253904e-01 1.458722746516122992e+00 -2.052932689509711750e+00 -1.842842399928892316e-01 -7.908187449535394320e-01 9.435296319006423182e-01 3.255701968063915430e-01 1.672189575509734016e+00 1.332086584273804108e+00 4.679547767763526656e-01 5.527486232167942992e-01 -1.855568352626968398e-01 7.388670260633051212e-01 8.566349757096496098e-02 -3.753666008976329627e-01 -7.438267076230885566e-01 1.274868842073649255e-01 8.871118520289071885e-01 -9.632984917753764087e-01 -2.358938988624732502e+00 1.957825482953181595e-01 -7.565773576704839520e-01 4.504465343120706566e-01 -4.884482382350974761e-01 2.516537583649678389e-01 -3.301670761161249468e-01 1.119099155888170882e+00 1.335497973074778910e+00 2.626291353799963701e+00 1.386812235570932472e+00 2.079787413497380832e+00 -1.528546343642731342e+00 -1.245918610584905828e+00 7.646744447478829310e-01 6.066775251728429019e-01 1.022923374719492823e-01 -1.347296868428097261e+00 9.823809836533959894e-01 1.328410475872916052e+00 3.831133970596786176e-01 2.937429227197545067e+00 -1.246357161680082593e+00 -1.400840652459927282e+00 -6.528472941693555520e-02 1.662980577439693075e+00 4.054368125517369137e-01 3.817900370479062055e-01 -6.829978705875000555e-01 1.927357167800801907e+00 7.763356857921630549e-01 -2.221283341023926050e-01 -2.150376057362759941e+00 4.894038384046618395e-01 9.100410341173669204e-01 1.840554906354721632e-01 2.657154119930016933e-01 8.520677787517043633e-01 -7.848465814444471889e-02 4.933589014652038918e-01 1.122137674510977234e+00 -4.990483866289799897e-01 -3.963089073698314313e-01 1.569495923124289094e+00 1.022594028984366160e-01 1.485391873664466955e-01 6.164260106464215516e-01 -9.242095261608063161e-02 -1.405115654763557265e+00 3.429192502406304133e-01 -1.029298083832622224e+00 6.313672911048322511e-01 -1.181182845943939963e-01 3.186562942324566022e-02 2.063104790105407538e-01 7.414501391927568186e-01 7.318732778866472444e-01 1.884730649539181790e+00 1.464882337549857860e+00 6.289590351170246674e-01 1.740847141405170273e+00 8.357824312516081156e-01 -2.760717913726464245e-01 1.544833819562084987e+00 5.407137350664850128e-01 -6.101146274206138420e-01 1.169878862982499657e+00 1.074485359186165168e+00 -4.434582102770192602e-01 4.719736463118074932e-01 8.058037514704089466e-01 -1.643022512692657200e+00 -4.160815293762446521e-01 -4.043372179992851256e-01 -1.318621503926291072e-01 8.128121492182204255e-01 6.536471468911483340e-01 -1.230422327238333224e+00 -5.770822393348199464e-01 1.171397409517156207e+00 -1.545246563294986331e+00 2.256298578632964791e+00 -9.671865815539103517e-01 -7.099892672105677649e-01 -1.026971496841283304e+00 2.046554742931817383e+00 -8.514404076080970274e-01 2.102526749861930888e+00 1.804088389876180365e+00 -7.666867678271693798e-01 -9.045983764943759109e-01 -9.156336142100701680e-01 7.610436745644519885e-01 -1.078373248769565196e+00 -5.817389712496385812e-01 -8.586709567978697555e-01 4.453960259733730220e-01 -1.824142405164386194e-01 2.341972765024193381e-01 -5.592164106750709962e-01 5.466881682656811181e-01 -2.517282593943514502e-01 1.795727239671923492e+00 -2.842400966475499557e-01 1.043307069134598919e+00 1.410122322668550865e+00 -1.761618386255138002e+00 -1.098552095541353246e+00 1.232317223769621828e+00 1.138784606708852287e+00 -2.367076648181636322e-01 -5.096204797311570250e-02 -7.417035418981208217e-01 1.345305550240687875e+00 1.360775632401840518e-01 2.014807322070062967e-01 1.490267862065524085e+00 -2.172877838073733747e-01 -1.237790494074479275e+00 1.183029934556375062e+00 -4.947240352375635308e-01 -3.063077511382127915e-01 9.141211035210117242e-02 1.109528123793970478e+00 9.635721627853965909e-02 -1.145419927840215735e+00 -9.560911312700498543e-01 -2.254842295233904226e-01 -5.331730621936392467e-01 9.046437738888458702e-01 6.996601891158008568e-01 6.972496548656744730e-01 2.246389833981183859e+00 1.585411389752107991e-01 -3.825340071122009244e-01 4.767557799036076793e-01 3.320589146053577467e-01 6.273774193375943886e-01 2.302894804242872073e+00 1.001847975672208957e+00 6.395435632388901670e-01 -1.881328838880391929e+00 6.443047525759357796e-01 -1.170165191193774490e+00 -1.403629393897386501e+00 7.176868716567286199e-01 -5.716212572651637736e-01 -8.878518438809203106e-01 5.347687824479819829e-01 5.446827734382083536e-02 -1.536642446217390656e+00 -1.629064569908508897e+00 -4.320392453107128050e-01 -1.255308377076592929e+00 1.715354044563822011e+00 7.165454065394470939e-01 -2.172257671852742544e-01 -2.517851714309582989e-01 3.363102327318845841e+00 3.732996439553215029e-01 -1.525399394270614550e-01 1.733104357577458510e-01 -8.023292567684605636e-01 1.705105412298153489e+00 2.941144152434871928e-01 3.950159251599786453e-02 -1.436302074940098983e-01 -9.175369249672538086e-01 5.061336240855701663e-01 5.863845781360824683e-01 1.686164554923426095e+00 5.431943353102319100e-02 -2.574773189727372014e+00 -1.535892204008485473e+00 -1.141994474850301700e+00 1.577021336553341868e+00 -5.684155768063492431e-02 2.035661041676489091e+00 5.737904786469373297e-01 -4.300962310737271310e-01 -3.761579953067035742e-01 7.108878099281383811e-01 1.913315787036865556e-01 -1.686757323352583438e+00 -6.132328286641435255e-01 -1.016057083213079276e-01 -1.186453250021221040e+00 -2.360544297184579421e-01 9.199199564793845152e-01 -2.512387228416183560e-01 -1.896682396956639594e-01 4.682195864965372767e-01 2.929979018756927900e+00 1.128203622965916475e+00 1.404183372342483693e+00 -1.422159117456502087e-01 -1.043198717851558710e+00 -1.893817054473798459e-02 1.333430242917978736e+00 -8.698835276286318585e-01 1.193604740974405054e+00 1.547370909732575850e+00 9.825635302773465529e-01 -1.168329803368153508e+00 4.065545698377410200e-01 8.335885740067812133e-01 4.324201533652487495e-01 -6.701229469662499660e-01 3.719915129955981836e-01 -1.317258679382769637e+00 1.185217708095135158e+00 -1.765999955699010471e+00 -4.254445219545897605e-01 -1.187899273143779300e-01 7.591760859398066774e-01 2.632455890904893181e+00 1.561054748438141848e+00 -5.673912468393633723e-01 -1.063729644351169012e+00 1.367353508544440599e+00 4.253405735456137204e-01 -1.737180952064145412e-01 1.047060271272341359e+00 2.160837613738080809e-01 -9.014917060747054678e-02 6.524343392758872318e-01 2.006165494907296676e+00 1.535650023649482110e+00 -6.500089603406273842e-01 -1.202259476329166299e+00 6.869611654563231307e-01 -3.695979456573118549e-01 -6.216983891093249559e-01 -9.854792382721300203e-01 -1.266638053827477295e+00 -3.554570328563244619e-02 6.563879608833967927e-01 3.522782953666337313e+00 1.480822284443605641e+00 7.500155359050261206e-01 -3.468432363735566293e-01 9.713994697276551182e-02 7.074911683806055507e-01 2.538023061378497758e+00 2.282933328032448750e-01 1.800840104227695998e-02 -2.254165134280525506e-01 2.515407517570728557e-01 1.004913339176001896e+00 -9.060062433548412564e-01 1.049971255252490354e-01 1.845831407674308755e+00 4.650756325155309678e-01 -1.968323923933953945e-01 1.079079188049881344e+00 9.489774205707937060e-01 -1.584875405487047084e+00 6.245656861463089182e-01 1.147362487489452354e+00 -1.260609367385459034e-01 4.434974011776045555e-01 9.902289719971373028e-02 -1.315505395175077807e-01 -2.782773624059071138e-01 1.724830165187204223e+00 2.197584208248361537e-01 -3.019057672371012746e-01 2.635081327973542997e+00 3.287914528111881007e-01 2.073839215569763361e+00 -4.952719549882759198e-01 -4.030895099060423370e-02 1.876986412804117821e+00 -5.420290262635725220e-01 5.661813587893373967e-01 -7.900591170390668383e-01 2.586660638929785705e+00 -1.375249454809525373e-01 4.593339133930973150e-01 -1.654645597192237805e+00 -6.663414677867381952e-01 -1.288430941330946933e+00 1.615009364090246091e+00 1.731437370691295774e+00 1.329217476832540434e+00 -3.144100130073825272e-01 -1.114310113958394272e-01 1.332354222606149774e+00 1.086877232882780708e+00 1.027247332182430029e+00 -1.976848060566968046e-01 6.973842124662107400e-01 -1.306770159948208720e-01 8.762605232883752260e-01 -1.349610943433733057e-01 4.020318501837280012e-01 1.793871273533268196e-01 8.049270655472863245e-01 -2.067411032095487280e-02 -6.989034598783568919e-01 1.588083485953184493e+00 7.762283347893887964e-01 4.774831720649980182e-01 2.234842485868347370e-02 -7.237133340244489288e-01 -8.729772639854701533e-01 -6.869810402644103142e-01 1.111766541808538955e+00 -8.904794104538255040e-01 1.455378531035293799e+00 1.649350218810479385e+00 -3.103079329114827867e-01 1.396599772438271714e+00 4.661458068372026364e-01 -2.545462120955872543e-01 -1.374415674670783183e+00 2.046806461999895355e+00 -9.228235548684313727e-01 -1.694258938722310870e-01 4.776183613923538074e-01 -6.957629312155783063e-01 1.470583588931920538e+00 5.279053980691322812e-01 1.892873821207083695e+00 7.644486103140689381e-02 4.046435141152859849e-01 8.166410810960031408e-02 1.127476732308429819e+00 -3.042569607815057142e-01 -1.122113168965045871e+00 -1.372683628594814298e+00 1.895960662489853732e+00 -9.165548642322608464e-01 -1.813279073268485031e-01 -2.424782290218897574e-01 -3.383144642515977796e-01 -6.959359832349039099e-01 -1.187913869266188582e+00 2.267939383146606147e+00 1.919766653709307436e+00 1.023487311746755335e+00 -1.527838662025465588e+00 -1.011056839364291894e-02 1.311031900133589057e+00 6.359372582714228894e-01 1.059546762739178805e+00 5.707439424719762400e-01 -6.207414429899237307e-01 -1.148820493825572914e-01 -8.456017418467881575e-01 -4.931881072402893862e-02 -7.029160085304432259e-01 1.087615153862711459e+00 4.661527533947716906e-01 -2.496693875020929987e-01 8.408425622940875199e-02 1.278835588343308460e+00 9.950791597680604950e-01 1.678992480112862840e+00 -1.867308809425869132e-01 -1.668717976154231231e+00 -2.333497779006622197e-01 1.027958830089757747e+00 1.160449117190234913e+00 8.967467554564840793e-01 -1.981495791175231780e-01 2.000980366310373793e+00 1.689913181731692582e-01 1.600513743416730916e+00 1.277063310861223377e-01 4.350294651984297767e-01 -6.152280760911964519e-01 -2.587255131154947430e-01 1.857216605920775088e+00 1.706783324331577478e-01 1.077440004812539653e+00 2.896249278976542052e-01 8.799749107677992122e-01 -5.890884972631543759e-02 3.282125028413864776e+00 4.350240058822628653e-01 -5.571650115612852838e-01 5.223486682564721928e-01 -9.353175781091213059e-01 -4.407550960910618376e-01 6.352978232677278236e-02 -2.280002123447026463e+00 1.305337022328878049e+00 -1.106077846376827489e+00 2.006013673240136352e+00 -1.118821807439213778e+00 2.485778578647173553e+00 -7.871811935594748011e-01 1.369297117776356210e+00 -2.210065907938765672e+00 6.238165055479543142e-01 -7.355306875535919664e-01 -1.085007492024086417e+00 6.718237197015068940e-01 -2.248369479407127669e-01 -2.394173857351099832e-01 -2.239706370958611803e+00 -3.968417402103413316e+00 -2.150179288163681923e-01 -6.066763079921141388e-01 5.189105187585784096e-01 6.056349860727940904e-01 -8.524395821643978577e-01 2.891274957017019531e+00 -1.582666974532540849e-01 -1.988528252790589645e+00 1.797487085039955676e-02 -1.292771656189294127e+00 -7.752645715611805599e-01 -9.539403653642938505e-03 -2.873013204281427146e-01 -1.556629724735546727e+00 3.889719849676451235e-01 6.782685098143279578e-01 -1.737916169635154606e+00 -6.133940093582175290e-01 -1.268812157046178113e+00 -3.450873214656994814e-01 -1.121169898489945416e+00 1.098734101367968841e-01 -2.026528472052846752e-01 2.091423393636577366e+00 6.831636365043720627e-01 1.572189604438121835e+00 3.810933376724945365e-01 -4.327527030218789594e-01 1.643692019932056159e+00 1.209680592578788128e+00 8.098340124836543863e-01 -2.302668009555278172e-01 1.101336608859086574e+00 1.067650731238112050e+00 9.691382993391401968e-01 -1.239787319745589755e+00 2.044108317518929407e+00 2.331224947980673257e+00 1.044966963952376426e+00 -7.730028719674089666e-02 2.150934294358763044e+00 2.333045270203895516e+00 -7.751717411310145023e-01 8.854819372201379046e-01 -2.152798916435892940e-01 1.406350242494657454e+00 1.267354363300391418e+00 -1.530451529001052080e+00 1.913801905708932827e+00 1.017635092699530119e+00 1.106855601245350096e+00 -1.931023343926337524e-02 -4.164324824398708547e-01 1.769581879366903809e-01 -8.813681294401625177e-01 -4.341459044817579105e-02 -7.930145571514116698e-01 5.520486101988199001e-01 -6.969799864830169556e-01 -8.622505523742556022e-02 3.645054177712718779e-01 -1.432748140965022676e+00 -9.751958047419004849e-01 -2.164599825718909631e+00 4.460918733867001995e-01 3.046911619154832884e-01 -1.276047733521368910e+00 9.276113086035362443e-01 3.441661512887479457e-01 6.101953192394994341e-01 -1.166761671685425661e+00 1.233947550133175364e+00 1.801839086982739646e+00 -1.259541338948503064e+00 2.003648195098274520e+00 -1.419024733256411652e+00 -5.399269623084708147e-01 1.140627695542903552e+00 -1.007460925512848826e+00 -6.802768350463613833e-01 -8.268831438402216572e-01 2.024413491656568143e-01 -7.821790751128462338e-01 4.661111428627622844e-01 -1.620504426602669967e-01 1.722678214162008670e-01 1.298708979815609066e+00 -7.526981030199882960e-01 -9.842853933184847470e-01 -1.766879416006403636e+00 3.137824606549203477e+00 -1.946346690328217388e+00 -1.813954008465862522e+00 1.969092600523181691e+00 1.366980909979581826e-01 3.043602727907663841e-01 -6.447508532171646323e-01 3.052709585876954845e-01 -3.475833873255257389e-01 3.109974478796888153e+00 1.211043042516490642e+00 2.065899178530390401e+00 1.383750450848941549e+00 3.381365575062514672e+00 -7.252138324300319017e-01 1.167924960713237481e-01 2.712915002543591081e-01 1.675062873498031957e+00 1.185626263832198157e+00 -5.123268649394409069e-01 -5.739833082622667337e-01 -1.119411558481213653e+00 2.299838077756332755e+00 -2.480267307237172258e-01 1.150182977612520308e+00 -1.668963259379455000e+00 1.051914139946275473e+00 -1.280943704294216445e+00 1.917643230530465370e+00 7.064809567077522390e-01 2.039668783758017204e-02 6.250835766054395615e-01 2.051448105339290784e+00 1.325371988388572619e+00 1.968203991487440074e+00 8.412170190492538335e-01 1.833509540971856255e+00 1.378458736437374821e+00 3.321295908959780857e-02 -7.994183224607331884e-01 -1.798871331232900328e+00 -7.961917418140922464e-01 1.517727200106621654e-01 9.261711874878467698e-01 1.381223502387501245e+00 1.391738916980473473e+00 -3.395248920649733826e-01 2.452249570971617998e-01 8.527655377962570227e-02 1.657016180995187771e-01 8.598281325380334739e-01 -6.647602096603062449e-01 -1.899878401838566155e-01 3.772858770604869960e-01 -1.455641817053587195e+00 -1.341351372755289484e+00 1.778096519218565819e+00 6.727905991368764438e-01 1.452479962537332581e+00 -8.841709167343445031e-02 3.079297834406293788e-01 -1.804589476882032084e+00 -7.837028809778517902e-01 1.616988706538617926e+00 8.476545615567870895e-01 1.443827754405592634e+00 8.484921579897281019e-01 4.845349382522699533e-01 3.671939474318641206e-01 7.028277927241163292e-01 -1.273001801709850778e+00 -1.186283636286181942e+00 1.295380310306798233e+00 8.778735261416784619e-01 1.609946423256086501e+00 4.105783605171176714e-02 5.631637031773797375e-01 1.389511057745499212e+00 -4.387582957685002283e-01 8.649661008143639807e-01 7.920759304351836505e-01 -5.761072368413299172e-01 -1.038521406184803819e+00 4.627634103457983206e-01 -2.784064497525056692e-01 4.264079453355674731e-01 -2.756178628735570513e-01 -5.459007461519291837e-01 -1.363129928723586959e+00 -6.213321823412428779e-01 -9.331170462913784824e-01 2.520658225868470659e-01 1.746858156892511227e+00 2.633800451063632586e+00 2.570075626605281549e-01 1.050601068142744010e+00 -2.858305257222189533e-01 -8.073509986485764012e-01 4.877619965877668662e-01 -4.253398871397415792e-01 1.858184287703556481e-01 4.696941252346188422e-01 5.137386754048065551e-01 -5.425689299451312841e-01 2.579012334494196756e-01 2.433714287591764780e+00 3.552765531123930898e-01 -1.169774501454599269e+00 1.593810880651623518e-01 8.821993475910669957e-01 -1.981860520720341579e-01 8.767175923240889679e-01 -9.151450140696477664e-01 1.118434734835515032e-01 2.814649643331610385e-01 5.633167423672620355e-01 2.080011401300235985e+00 -9.011384216390587731e-01 -8.598468093580487193e-02 -5.319016308121142789e-01 -4.456428682948088693e-01 -1.444431736133211297e+00 1.003421500452993165e+00 -3.500610768409446738e-01 2.795117440160625133e+00 8.625339054240491743e-01 1.423110835569751098e-01 1.277776838205376686e+00 -5.888728377796673685e-01 2.316573572801273961e+00 1.874438447489247928e+00 5.999876301846306104e-02 3.048653643129133339e-01 9.677877954961050522e-01 -1.353265165497405720e+00 5.259761628153724056e-01 -9.128600932418118319e-02 -1.962800506021490643e-01 -5.984355448620983786e-01 8.898442123134189252e-01 5.069387583084254967e-01 -2.440293803031443609e-01 1.598239549061053477e+00 -1.048428284613589501e-01 1.181404839362747872e+00 -1.130881053602717401e+00 4.100658599080995725e-01 1.179308502638880984e+00 -8.395438127081846780e-01 -7.417835661983577245e-01 -9.340747539839000524e-01 9.094716205887750649e-01 -3.214264230462209743e-02 5.821443041878495706e-01 2.429886184978142794e-01 -1.000324542285280227e+00 -2.489058307659696379e+00 1.103540424793058028e-01 1.113313802387494889e+00 1.442101725025424219e+00 3.514422932233793873e-01 6.330031523302571683e-01 7.405827571145775501e-01 -1.184483539099954852e+00 2.142563953429269308e+00 -7.286794567230741038e-01 2.338221229135266643e+00 8.355636038160647594e-01 -1.007523231076387971e+00 1.310400145665395311e+00 -3.722196789664941607e-01 -1.337230707168460153e+00 -7.865635333978886479e-01 1.435723675458006721e+00 6.361397047710477537e-01 -8.974682311774341281e-01 -2.994664969368359131e+00 1.297387382076982565e+00 1.542568020216772418e+00 -1.941972273933165516e+00 -2.307047604120771478e+00 -2.110663875876387596e+00 1.352479921563258136e+00 -3.452285638602411999e-01 -7.195422521369766455e-01 1.878085361065551462e+00 1.523278197478946216e+00 4.229640853275178358e-01 -6.479382058219878004e-01 4.097063255551885441e-01 -2.561915379257442282e-01 -2.051452455650849327e+00 1.124881244626205340e-01 -2.209991669563218242e+00 8.702274716314908343e-01 4.681839452802415424e-01 7.348319603689577872e-02 5.659686913060174573e-01 -6.097625888381678072e-01 -3.084003350879506167e-01 -3.331176825327076263e-01 2.075365283122995841e+00 9.546252237518018102e-01 -1.137645842296330478e+00 -5.112526316014335270e-01 -1.013180144459832954e+00 3.762118703453911084e-01 2.056030720181266869e+00 -1.515195742763141729e+00 5.589582300704984963e-01 -5.501844130599653493e-01 -5.929566166466923027e-01 2.102206364356364432e+00 6.582735285769159006e-01 1.590757174417654518e+00 5.815602623733857612e-01 -3.120832405751024496e-01 1.000521390858712500e+00 -8.411353076600202039e-01 -1.405912661123891239e+00 9.079363711726129438e-01 1.190409493487797565e+00 2.331325507138978792e-01 4.806795339832622971e-01 -1.024443640921003817e+00 2.406369548956396320e-01 3.357397583349549297e+00 -4.474879360114309979e-01 3.634560279399094984e-01 -8.233067492106351803e-01 -7.458013332971784592e-01 -6.938395760405771107e-01 8.174341580726626200e-01 -1.291653531176460534e+00 -8.241164272956110759e-01 -3.612386234282185388e-02 -1.336456676390804788e+00 3.555554795514947464e-01 -2.052871029623724475e+00 9.702688193099724412e-01 -1.217703329450647021e-01 -2.548120836050111304e+00 2.738926025357932836e-01 6.085509942631869285e-01 1.210324978924365164e-01 -1.660731325517063317e-01 6.175469826047238486e-01 -8.759947376884539283e-01 -7.080586846388365885e-01 5.455411293365700770e-02 4.551813211569726014e-02 1.424474682419235805e+00 -2.981973575630761375e-01 -2.165989360056126856e+00 3.142804338832770328e-01 -1.200245683564292731e+00 1.209869148421259144e+00 -1.374460929665354492e+00 5.424332003336292951e-01 4.355051135034883059e-01 -9.115552992209469130e-01 5.928927470136090561e-01 -2.360837798237850824e-02 3.852672961260805717e-01 3.786988214807652797e-01 1.473457391688423490e+00 -7.173890070463821989e-01 -5.865124683447539011e-01 1.413052980010166104e+00 1.573330774038051327e+00 -1.255868180208435270e+00 4.816079005556903603e-01 5.953752022512615039e-01 1.788636437817929803e-01 1.139521582188088189e+00 1.967875035040790754e+00 -8.027711535525124953e-01 1.239152947681515737e+00 -1.010522560347798388e-01 5.775097162381507415e-02 1.632963054240399892e+00 -9.485467798046842702e-02 5.706754143905838628e-02 3.867305207011787482e-01 5.890287271614925713e-01 8.258062031172691553e-01 -7.848912022768472774e-02 1.036862601738084200e+00 1.902949485456840506e+00 -2.189175976280995917e-01 3.553807693446586202e-01 -1.109707416297269628e-01 4.406690333468816778e-01 -6.877702172919331058e-02 6.467394064805009890e-01 -9.192557548269384426e-01 -9.857973706186804463e-01 1.338877460712168732e+00 1.113902636634563015e+00 -1.294290938176653194e+00 -1.572926510443439563e+00 1.901640770896807497e-01 -8.757787170850855896e-02 1.224739470670384245e+00 -4.293808308772983362e-01 3.512440656046702525e-01 -3.031265857238935046e-01 4.692838353882683444e-02 -5.199878391219939777e-01 5.321894830721191072e-01 -8.154668694467631651e-01 1.633959928504593373e+00 -1.400949262070080747e+00 -1.032751321254139709e+00 4.194678159755007019e-01 7.984883577406947097e-01 1.950338333307814809e+00 1.080042328339097857e+00 1.152771938440503741e+00 2.360664292034794443e+00 1.966809145057970110e+00 1.719871419676115287e-01 -7.830742725190017461e-01 -7.006546936234102629e-01 8.107460364053447055e-01 -7.156249197801453077e-01 6.045770326516467508e-01 1.041927996998452066e+00 1.023251705853206905e+00 3.729618989753167857e-01 -2.773932352856858796e-01 -1.102534538585466795e+00 -1.363116923705292693e+00 -2.354759818972703700e-01 -8.975839975646927593e-01 -5.393448003561975845e-01 -7.414010132678114928e-01 5.808634932191220068e-01 1.292220935322172082e+00 -6.943410366716994409e-01 1.845998268918756624e+00 1.912660405244017925e+00 -5.914779362552263775e-02 1.055444086112151458e+00 9.552275228868846169e-01 1.044092291041269993e+00 -2.024930705844009804e+00 -1.468197859676479977e+00 -5.915956374804010043e-01 3.513664316483421923e-01 -4.738780909051099055e-01 -7.990701249500354875e-01 3.897990408729694045e-01 7.122830740038906816e-01 -2.833693541234043600e-01 6.082097791494774919e-01 -1.263192453390576064e+00 -4.720769953314399303e-01 5.300701727518650763e-01 -4.260910317869039954e-01 1.700819116075664161e-01 7.260200494630630885e-02 -1.642070520295754621e+00 -3.957489819254531582e-01 -1.522737678867744027e+00 4.018825566147691264e-01 5.067048405541797473e-01 6.914020246590855123e-01 2.568779420370994604e-01 -1.902334266429197340e+00 2.545917483669728476e-01 -1.021809885485598812e+00 -1.020503352126646002e+00 -1.144870534625787029e+00 -7.765438681629844853e-01 8.947560484922689739e-01 3.537752282889204958e-01 6.168650114213829472e-01 -5.066306152130778395e-01 -7.236396328614922435e-01 1.013322692091695343e+00 -6.270818201686292337e-01 7.737263078350146983e-02 -4.393289251602253143e-01 1.305833272489019148e+00 2.136688468163983889e-01 -4.028866685297703976e-01 1.072684829465748585e-01 4.060298243037429033e-01 1.467686988760350975e+00 -9.006795926316913947e-01 -2.344043509804916159e+00 6.108645734002108307e-01 3.092126851802683429e-01 -5.200604864748777922e-01 -1.243694422193663218e+00 -1.508987811754874508e+00 -6.687803943093616477e-01 1.416778664704306578e+00 -6.746433752055191156e-03 2.879883986586096345e+00 9.603566455196763663e-01 1.063997097430042560e+00 2.117090666817150191e-01 -6.631202080224892770e-01 3.044147493335855326e-01 -7.084559974120613335e-01 8.954431122193008408e-01 3.585982000289726357e-01 8.972013390983316627e-01 1.115766285464246943e+00 -9.760270307808016632e-01 9.106400349894369084e-01 6.513169484683182242e-01 1.329500022028571760e+00 -1.182973902253599885e+00 -2.741845664712201369e-01 -2.488191272260220188e+00 -1.085193716581479562e+00 1.368183885863016647e+00 5.709125179010102746e-01 1.049562100473329096e+00 -1.253576847890294887e+00 -1.928111224291773063e-01 5.394993660686149273e-01 -5.350437021761694778e-01 6.312950919391533411e-01 -6.343583127929252052e-01 1.177211192558929032e+00 6.143745876133415162e-01 -2.020991035562340055e-01 -7.537592015841483584e-02 -1.944659677350334681e-01 9.954423569035396602e-01 1.092107208448156896e+00 -4.359811512496412633e-01 -2.334589950508245693e-01 -3.156802347961358834e-01 -1.898784568490849756e+00 2.484540054458438618e+00 1.044876338272975325e+00 -1.234850913505716186e+00 -5.211492479240833475e-01 -3.766985801769722753e-01 9.427281385693545013e-02 2.034965556643650864e+00 1.058393828664262015e+00 -2.210130694013074049e+00 4.192493921617893027e-01 4.844459767193664002e-01 -4.940911493877121474e-01 -3.612039710925298852e-01 -5.935179528044057795e-01 6.604996595006470961e-02 1.772298830210471410e-01 4.661414961433016924e-01 1.389179996995856259e+00 2.791645801298426322e-01 1.049755838008654463e+00 2.907409230552217227e+00 -4.397408907099446540e-01 1.764481367852315463e+00 5.378837137823836434e-01 1.047079242592071413e+00 -1.405469534108020335e-01 3.006720839605415696e-01 -5.359226460198016628e-01 1.040859142543201887e+00 6.581148640801496308e-01 -3.523715882098284180e-02 1.162211182846928648e-01 -1.493822209078723207e+00 1.860709692194200127e+00 7.417238698988855017e-01 2.011797497679236546e+00 9.235963648328384679e-01 1.455785133420405275e-01 5.532375883355803436e-01 -7.938466752820477756e-01 -8.958178043765753495e-02 -4.011131283690618221e-01 8.677393454495843095e-01 2.157599448209252202e+00 -8.440328203469202872e-01 2.678126495712653821e+00 5.848460317799999419e-01 3.660051175551630731e-01 -6.911905488162107813e-01 6.847494033674130787e-01 -1.454252553214276378e-01 1.568966473397443773e+00 2.505844242375141473e+00 5.583653190267914845e-02 1.809189757902748941e+00 4.308281845668221477e-01 2.110845244016958666e-01 4.138752694646508079e-01 -3.603770501071312804e-01 2.844116612958868529e-01 9.538978690183705922e-01 6.434609107602942135e-01 7.967426867262451529e-01 1.235251495330957905e+00 -1.199696079823628247e+00 -1.141337964870793531e+00 -1.482373522566164281e+00 1.908711518575442412e+00 4.322841288164630535e-01 6.047568736556477309e-02 -1.928886607372312545e+00 -1.741783848320798800e+00 4.093531526535104659e-01 -4.481692067977856575e-01 -3.327755782345644398e-01 -7.793388222104856711e-01 1.144275007602135519e+00 6.782347106736491549e-01 1.892130132061309755e+00 1.306751075151099117e+00 -1.603168568562000740e+00 -2.349038338364144995e-01 4.871445412486802851e-01 1.012347882996118109e+00 -2.117204714801793397e+00 1.302756267293781745e-01 9.185735566792231355e-01 1.242270717887665743e+00 -2.053243768017629201e+00 1.215774943356650595e-01 1.281724557946686938e+00 -2.295004130650785790e+00 2.820672650996280395e-01 5.931033216398471364e-01 -8.333886307471571886e-01 4.965573914896807550e-01 4.775322270037754002e-01 -2.316237505783106609e+00 1.367469622175800481e+00 -1.246287623886257689e+00 7.295702755712911436e-02 -7.801325848227997906e-01 -6.857743680616984472e-01 8.010086652594976542e-01 -8.077042676825660905e-01 -2.273836300186093395e-01 -5.240876298648694531e-01 -7.619235232640785282e-01 1.473969259503087770e+00 -1.051130128395387775e+00 -4.074912986279473071e-01 4.980726973676757319e-01 -1.486926984916118855e+00 1.209343345665354175e+00 -9.856862648225563905e-01 -3.622314126964669145e-01 1.064234075525144929e+00 1.137333167517021737e+00 -9.483110751139851580e-01 8.952511300585179743e-01 -1.429060264206996278e+00 -9.741857817546346610e-01 8.097949421577149698e-01 1.539200235059396960e-01 -7.522015857223924851e-01 -4.561574812264634904e-01 6.536524061933144392e-01 2.045548952424503519e-01 1.619176937898634927e+00 -7.363301873992790236e-01 -1.241288427863104005e+00 -5.203078408277264089e-01 1.060918873006843066e+00 -1.123106118127015218e+00 7.339899683305495248e-01 -1.984839105284756378e-01 -1.035322074673684423e+00 -1.207541664596221365e+00 8.830532759886314809e-01 -9.322460711624983576e-01 7.430661375153213566e-01 7.830653740646724703e-01 -5.147756642594283338e-01 -2.859231211931187455e-01 -7.606502337637108258e-02 -2.029176287399912404e+00 -1.660163664007251683e+00 1.258516351156855617e-01 3.938380482728753296e-01 -1.531394586664180935e-01 5.471495815862256196e-01 -7.683634065301656046e-02 -3.789628828250910519e-01 8.065141714887544833e-01 -8.928105693226910944e-01 -8.839943325550091435e-01 -1.234054275288783975e+00 -1.113595893027698791e+00 -1.022810075678214581e+00 2.108881306048938864e+00 -1.165191190646242880e+00 -8.968212571195915972e-02 1.135090179528045473e+00 9.181830782600156615e-01 -1.526910879160661594e+00 -1.531260338240518992e+00 -1.945602639349053975e+00 -3.413321020717912102e-01 -3.167673843807948253e-01 1.913438007268085439e+00 -2.769394309540354371e+00 -1.271487746461419599e+00 -2.221358720261420727e-01 1.925694453203863898e-01 4.961187164655781467e-01 -6.138935876051864193e-01 -3.156839496927327793e-01 5.808717859182320753e-01 -2.606053257698089376e-01 -9.006167969205679524e-01 -2.569263613963757020e-01 1.964346517043858154e-01 1.480203123975959656e+00 2.857443034669392978e-01 7.857885494326524167e-01 8.329847480445097263e-01 -7.734457524336538770e-01 7.788821053025828389e-01 -1.399328225054649710e+00 -3.802022404540539302e-02 -8.052505992466174600e-01 2.185900243771150109e+00 -4.094426109324097451e-01 2.050375920146394471e-01 6.719675571990479934e-01 1.876441777336229286e-02 -6.884272822371925171e-01 2.164465343979341316e+00 1.748756660484380943e+00 1.173849874855108499e-01 -1.684864046511738156e-01 -1.306256035833760931e+00 -1.006520273477433669e+00 4.789080200066457293e-01 1.133972968823777405e+00 3.875691770491051513e-01 2.440087369816672958e+00 -1.015319202057982373e-01 8.683634804483216785e-01 -1.913591945181296161e+00 6.929505598101084463e-01 -1.353860696499672445e+00 2.597337420645848272e-01 1.230066998438371417e+00 1.194204668371360439e-01 6.087631487999536350e-01 3.838471309562551670e-01 -5.337389989743402952e-01 4.593489172691170297e-01 -3.363885635371522964e-01 -8.643887367402922628e-01 -5.657611188525486778e-02 1.915358501949627534e+00 -1.643413454816411434e+00 1.711465243517284129e+00 -4.930773486222578272e-01 -1.654981071819733307e+00 -6.687976921421371346e-01 6.269073919436045639e-01 1.101434374227374224e+00 5.775294290586692192e-01 -5.863163654683875015e-01 8.759250567999022907e-01 -1.977292474583282333e-01 -8.507927247135294024e-01 6.196546119633891681e-02 -1.919865214543768905e-01 1.807142527452503034e+00 -6.712801570808286655e-01 -2.240256252628820111e+00 -6.710990126434822622e-01 -7.128489867549537840e-01 -2.371837521711037122e-01 6.785645701171212352e-01 5.169411943356962968e-01 -1.753556032883363536e-01 7.331967545574407108e-01 -6.368082382661945928e-01 2.041225994337999561e-01 -2.117987345147498424e-01 2.311134324107402271e+00 -4.624577400829678053e-01 1.795191975221549496e+00 -1.973796208937149133e-01 7.254809210955589505e-01 2.861803801272561620e-01 -1.243190987251512558e+00 2.820030506057481734e+00 -6.576170703754269375e-01 1.304320445829328101e-01 -3.117065822734325642e-01 1.628997847913513430e+00 -4.194921584852855379e-01 4.924571549979209761e-01 -1.177928608883976880e+00 5.170912784510672822e-01 1.422909653163351162e+00 -4.493103207761076634e-01 -1.642147941710327963e-01 1.808936260077598890e+00 6.271035757687348777e-01 1.428303013506283525e+00 8.216127852922316954e-01 6.026387059217730435e-01 -1.267646534338648656e-01 -4.329142427534281579e-01 2.377475320031385841e-01 1.353717505450530378e+00 1.876537079052522872e+00 -4.524278644939170313e-01 3.959140131418055208e-01 3.505334265527947357e-01 3.259854388013791127e+00 -9.756388142839444999e-01 -5.479658469758778017e-01 -3.857236359190155395e-01 -6.138963819577449854e-01 -1.237369343468693650e+00 5.906217264163974301e-01 4.170239244537840562e-01 2.384404142724113884e-01 -1.184695841910944625e-01 -1.601219658209286911e-01 1.939524891736484069e-01 -1.551677691057772090e+00 -1.504102670197514369e-01 8.601264496349941835e-01 1.087494595030233269e+00 3.640383283039030915e-01 1.422276429941001785e+00 4.385365608081036037e-01 8.664490313862877047e-01 1.155954736008907302e+00 9.430620421670988796e-01 -3.938908196507392989e-01 3.566108682915885009e-01 -2.190441317151061718e-01 7.253100710018793862e-01 1.651204818621607728e+00 5.592598210062098563e-01 -1.925358988088717860e+00 -9.761539823084642853e-01 2.685319168288601843e-01 -1.727393371072265815e-01 2.950063083005776132e-01 2.192666178775800889e-01 -1.467614933777922070e+00 -1.099803974291770237e+00 1.686066306902595402e+00 -7.653672526039363433e-01 4.074644247441259748e-01 2.121622174652700032e-01 8.145495446230134329e-01 -9.147016940141716734e-01 -1.593861266099841079e-01 3.571188555332125425e-01 5.788884976740622523e-01 -2.153395875628659972e+00 -6.847637933322584525e-01 -1.359132927887306108e+00 3.566435350429740248e-01 -1.382377450633700544e+00 -1.526138617719232093e-01 -8.397872979233362845e-01 3.399267857133156934e-01 1.063444609063295632e+00 9.899188810236031477e-01 7.854898763583544330e-01 -1.122138462046925328e-01 -1.285706602994932224e+00 2.010025574667956949e+00 2.964536471602634005e-01 -1.410382302310238423e+00 9.981882217975485139e-01 -8.245237790071208162e-01 1.121865762558175827e+00 3.363418533844435565e-01 -8.237880414653253602e-02 6.590131154944320890e-01 -5.443700104493620628e-01 -2.201622813606688212e+00 -5.953562224880957210e-01 -8.186729544469504294e-01 8.625432006211910529e-01 3.519752276876856878e-01 -3.074265364254675226e-01 -7.115812634945187787e-01 9.256103146444114027e-02 7.115290109812363317e-01 -1.010658364845006485e+00 8.740512610699887608e-01 -4.417171937791245645e-02 2.431068153187318504e-01 9.629901707933563593e-01 1.829757263737530615e-01 -2.071682886782280963e+00 2.880615683527161242e-01 1.896166211063669671e+00 -2.561129883279393837e-01 5.395684358822906701e-02 -9.029035269621981108e-01 -4.753568433440033547e-02 -2.284504329341944251e-01 3.959842673630963317e-01 -6.453985893220980374e-01 -1.327982062330829161e+00 2.343455266235853485e-01 -6.705615056026476006e-01 6.932430181700275362e-01 -5.234780841016291042e-01 -6.950675978914491737e-02 1.675528644886409069e+00 -1.397759589627411758e+00 -5.765757976466024948e-01 4.552397628348601177e-01 1.274859946613292605e+00 1.478074831968071434e+00 1.247719963123931963e+00 -2.189869565674849916e+00 -3.422108534011912284e-01 -3.038997240503673591e-01 -1.656442373432364112e-01 -2.011940913602655867e-01 -8.253810952059906225e-02 1.396584987534561506e+00 3.693173741570147106e-01 3.168232918503798512e+00 1.342648176192568210e-01 -1.131672563273765642e+00 8.557849943940447346e-02 -2.039576894930377637e+00 2.153066348081003500e+00 -3.458060196505864936e-01 9.123969870243697766e-02 -1.122913881225652499e+00 8.565406399937285364e-01 1.791978383931648766e+00 3.152343814691935253e-01 7.046513728289473255e-02 -8.099998504840113522e-01 1.299874260072810817e+00 5.402097331761209764e-01 1.743793742779181644e+00 8.418809482520532850e-01 5.326191980125342118e-01 -3.866966462743985367e-01 -9.031659393860046459e-01 2.126523004980390152e-01 -2.463048745219680313e-01 6.378869119077239247e-02 -7.326874348659343505e-01 -2.056557187497991102e+00 -1.465995752116891371e+00 5.676775209828679447e-01 1.163262473574496747e-01 1.261080511083119360e+00 7.029920638854653125e-01 -2.393225964409368689e-01 4.074254068708272336e-01 -7.747637837242936365e-02 -1.259155353367644059e+00 4.248499714280982720e-01 6.997908025055339376e-01 -2.363161877102292419e+00 -1.053062285927437003e+00 4.752543133772217931e-01 5.152702371689945604e-01 5.365828196910009673e-01 -1.419501534336154558e+00 -8.517641648893463646e-01 7.482011371049696047e-01 4.112078855325460025e-01 2.835784089622540027e-01 6.099911594432042561e-01 7.393108567066590808e-01 -1.540387847628274409e+00 -6.632126201333630178e-01 8.085231116995883482e-02 2.682536275529267544e-01 -6.237276906284051625e-01 1.773439084096512852e+00 1.795419188580134717e+00 -8.400739893549239445e-01 -3.893061332257196500e-02 5.486272568618718593e-01 9.845538865370906390e-02 -2.055101474994247113e+00 -1.345918016723142374e+00 5.153700804349574394e-02 4.131806478059409371e-01 -1.261889995986141599e+00 1.342177282081707945e-01 5.679920271982116103e-02 -1.010434044338802684e+00 -6.571479117969144523e-01 -5.842663857443566311e-01 2.449966739441082009e+00 -1.434167015960377434e+00 8.151192020927894299e-01 1.373516299522158812e+00 -2.837374067256697163e-01 8.320074859624454477e-01 -4.695495244324170980e-01 2.577641198176361739e-02 1.294934378155459642e+00 1.190056290173666875e+00 -1.284191198702337333e+00 6.016431599205792485e-02 -9.766694673479059396e-01 -2.192382676509490036e+00 1.755833416387047041e+00 -7.705432437741899232e-01 -4.129984778472842732e-01 -1.660499583753166863e+00 -1.269238930994232017e+00 -7.016565392463456341e-01 6.529173528348637401e-01 2.955816374537879043e-01 2.118068258312106877e+00 4.115172391626722437e-01 -6.271148282825819154e-01 2.004645001254269643e-01 8.050523429305083134e-01 -1.940650232163621647e+00 3.069042551140659381e-01 -1.184052878634763495e+00 -9.904909572210749413e-01 -1.279222966197900213e+00 5.701544756534823177e-01 1.481657095786310885e+00 -1.240096713636866799e-01 1.480609694944784005e+00 -1.188185442119649826e+00 -5.471410697025289593e-01 -1.161602253581839772e+00 8.811900344928984552e-01 -6.079527626798100215e-01 -4.778994229187107368e-01 2.010706231328640570e+00 5.000449534480340130e-01 7.343453963185193611e-01 5.663115556125016513e-03 -1.238143292633739692e-02 1.093934978698412719e+00 2.691674082307333293e+00 1.095743040836637094e+00 -1.365895282173916203e-01 -3.465792409190572854e-01 8.365146398466751787e-01 -1.073863419207663261e+00 2.891954726958872457e-01 -8.269200929680826651e-01 -1.045243717713510101e+00 3.619623682822868393e-01 1.364247591627895106e-01 -1.327030695888102407e+00 -6.564177179183214861e-01 -1.431331599815975908e-01 1.233037124479496871e+00 3.025204838180394762e-01 -6.563486110338963009e-01 1.011966456987196006e+00 -1.167355841760850721e+00 -5.728797344827047944e-01 -1.740959586508678880e+00 -7.195616289249499031e-01 -1.550362351214891854e+00 6.973431414387651905e-01 -8.602470585184794905e-01 1.178716392625113629e+00 -1.518308236328522742e-01 -1.149489302382435824e-01 7.023175360884581497e-01 7.741783756236777503e-01 -4.598920021945029912e-01 -4.948428419819317914e-01 -1.430973765336420733e+00 -1.198741588575143568e+00 1.108217292459574121e+00 -9.011750547889050278e-01 4.592449531886514946e-01 -2.392747577825982130e-01 -1.281362855865196382e+00 -2.562733764756407684e+00 3.052004293535104940e-01 2.628931936863831531e+00 -7.010217162651344314e-01 -7.240353709826681250e-01 1.618643044920961671e+00 -3.984282665815777613e-01 -6.034937689546764350e-01 -1.240134901418936259e-01 -1.249325807592363446e+00 7.066801008382561297e-03 -3.012231524592908216e-01 1.331861166668817376e+00 6.035608615676940625e-01 1.649304708302219979e-01 -7.571086823509253216e-01 3.065405337474151892e-01 -6.070417385050848047e-01 4.580126489402910894e-01 1.523973318809420441e+00 -8.709345830024273205e-01 -2.602246531881445613e+00 1.559573362517924888e+00 -9.623095540600680176e-01 -9.657252881227612606e-01 -8.413946404833425041e-02 2.267955699100754896e-01 7.744428489505907898e-01 2.183452387885295720e-01 5.073308483383481837e-01 3.001727204684121464e-01 5.467114666152892433e-01 1.451784988750250971e+00 -6.089608836481547050e-02 -1.984898963928969362e-01 -2.074170461466928184e-01 -2.172292635724744070e+00 6.713091270052898851e-01 -2.470254065005525579e+00 1.123871354949282475e+00 1.275449460195743345e-01 2.329017702237527743e-01 5.348762611170267967e-01 7.217486065226601522e-01 6.406771950429358820e-02 -2.979679997895756660e-01 -7.298674835048211129e-01 8.163582473977267773e-01 -4.066621419790379943e-01 2.308310982026249292e+00 7.163558093083460809e-01 2.695324003761313814e-02 -1.029117109776542582e+00 -1.105191008408974440e+00 1.717682999176295688e-01 1.839650323384150576e+00 -6.131418165767950068e-01 9.938356670396249204e-02 1.206184700465489534e+00 -1.243425748489102728e-01 -4.838704565588305972e-01 1.918850523991451340e-01 -2.198697713586493518e-01 -1.652564953876010767e+00 1.016855567263069027e+00 1.804881253306225508e+00 6.797385185839962540e-01 -8.421927669253104209e-01 -1.732072555871172259e+00 1.408333856751664337e+00 3.962831565319568372e-01 1.029247422619931740e+00 -3.549740020243895011e-01 -4.015362429802521449e-01 -2.584926352846199649e+00 -5.018553728250724211e-01 1.743405842028367125e+00 1.274842404481061120e+00 1.614571701462774289e+00 1.139951004156320558e+00 -2.637032882037125825e-01 9.427450551333302897e-01 -5.898393831978518964e-01 1.578429026649456945e+00 7.747376562495240926e-02 1.486330010045776362e+00 -2.119294057097002026e-01 -2.553758294004172535e-01 2.051149579228298325e+00 -1.060971258811124862e+00 1.126137120474703796e-02 7.808531684530433115e-01 -4.827011629310771212e-01 -1.632248788454674637e-01 2.367373887662550302e+00 -1.751010461803454155e-01 -3.817133208653633036e-01 -7.841346515627196645e-01 4.785192310508820657e-01 -6.535495179250472297e-01 2.810719322489918515e-01 -2.261444067421885418e+00 1.419090059876017884e+00 4.283635356111097914e-01 8.526510967053709811e-01 2.578715957941316583e-01 -1.776271549840791941e+00 4.839733065342277096e-01 -7.929262132027872223e-01 -8.716822116307130219e-01 -4.867502521633172985e-01 1.037130346841427464e+00 4.295169735742644934e-01 -1.209301197490886132e-01 -1.916082215948674561e+00 1.547151225141955466e+00 -1.537185634110543209e+00 1.672877320530879786e+00 5.668805047508338468e-01 1.299653421153602606e+00 -1.325905163491341465e+00 -6.300844745192993868e-01 6.240178330103600679e-01 7.853328136525614678e-01 1.063204439797757361e+00 3.217984367292360814e-01 1.113828894765355182e+00 1.242639613009144828e+00 -1.204511349693503236e-01 1.882669303996395080e-02 -7.265705156213850824e-01 -1.279622230216305612e+00 -1.268277327031175905e-01 2.082068713077767974e+00 1.335683583200576674e+00 6.069719497845095235e-01 2.449957392912418097e+00 -7.142954900455875666e-01 1.720566068951611960e-01 -4.573221130868126427e-01 -2.707344885495280851e-01 1.379139942699746157e+00 7.971459486438089437e-01 1.929580239659734742e-01 1.559048372174749675e+00 6.665777080352611739e-01 1.219623200019923193e+00 -1.033369739332314907e+00 8.757684844610068575e-01 -4.684681029322310120e-01 -1.276887112800031865e+00 -7.093065902031006065e-01 2.533475640337656376e+00 1.073347363641882213e+00 1.516284739490289191e+00 -1.941005976995548332e+00 1.548324844386268495e+00 8.796515509220490525e-01 -2.025535540059283601e+00 2.339042707068867966e+00 -1.994245242518288830e-01 1.167552048296134570e+00 -1.531874019823078747e-01 1.292885683199921809e+00 1.727236619114082883e+00 -1.227567665641952965e+00 6.210193315235540412e-01 -2.667761569723542947e-01 -1.239846430007370381e+00 -9.300520327484790295e-01 2.753953206412861343e-01 1.039228743580151937e+00 4.348729911460805786e-01 1.811234287825879585e+00 -4.025404149394468667e-01 -1.610499349948454340e+00 9.937757884820790366e-01 3.000564451426894763e-01 1.426389208675989950e-01 1.199019695609735564e-01 4.962789151790297781e-01 -6.056706794480372080e-01 5.201736572415082138e-01 -4.418132911303521704e-01 -9.417877435436494693e-02 -4.402734005858797706e-01 -1.219808146159378631e-01 -9.304100830119164112e-01 2.169572766106648842e+00 -9.461866491162737036e-01 2.240494157718402046e-01 1.380921610674343269e-01 -9.400452620980858098e-01 7.335813662956522929e-01 -1.586055279956756658e+00 1.406325866090331500e+00 4.635511391757436428e-01 3.539569147863800835e-01 -5.874579108327361299e-01 1.171634402978609213e+00 1.288159132992169109e+00 -1.868227530352418314e-02 1.312305132130874574e-01 1.581091071438783455e-02 1.987953639414891338e+00 1.632597996365366511e+00 -1.417478569541008593e-01 -1.406046390965069559e+00 -6.554205180324808033e-01 -1.124482889626275128e-01 2.386687794318558709e+00 1.376444713439140544e-01 -2.453083814403612950e-01 1.471530435868932118e-01 2.439148562879237536e-01 -3.163348210429520017e-03 1.406630445352219094e-01 -1.038149321353172283e+00 3.165201728566969797e-01 -1.251328911854654447e-01 9.784324099557928367e-01 -3.327492906653081728e-01 -1.398259427070584204e-01 5.484794239401968863e-01 -2.369994242481427094e+00 1.436755571153454758e+00 5.755974404620890494e-01 -1.933115965178211493e-01 4.282970734484336378e-02 5.025299253041043412e-01 -1.318132302386157528e+00 -9.946101486336178521e-01 1.184043979459342921e+00 8.473200234923213836e-01 -1.304854491712741815e+00 3.577887932135498938e-01 -1.799030729942446838e+00 -4.393244701996394386e-01 -5.454781526455898533e-01 -4.694700341378610364e-01 4.557535593749891811e-01 4.534072828718931913e-01 2.252522217728818443e-01 5.407896729336828523e-01 -8.035863562381408975e-01 1.376917288679710527e+00 1.966259258755187256e+00 3.329027077553175507e-01 1.333541313397062389e+00 2.579217514661695354e+00 6.915127634877892282e-01 1.767536101877678067e+00 -7.526569614773330752e-01 -8.979415430085033178e-02 2.036087623847307460e-01 -3.159024726527858151e-01 1.492613685353709752e+00 2.045892635770779400e+00 3.717211815130537778e-01 3.053622450343208006e-01 9.429093832688366650e-01 8.859400702380398895e-01 4.728653763600226823e-01 -2.074069456451354654e+00 -1.240745570728817970e+00 -1.499950366208087971e+00 -9.174785872667055031e-01 1.228298668431206497e+00 -5.207911859445081559e-02 -1.778119007824630948e+00 7.165145359899823818e-01 -8.000824703254363346e-01 -2.567611061310399734e-01 6.193212080775998274e-01 7.681537417888230079e-01 3.711624927250127826e-01 -1.895445340639047016e+00 -9.233205959127434026e-01 1.204428502842589843e+00 1.429703479242758757e-01 2.483052639436210463e+00 2.320154793352681821e+00 3.289977911144553180e-01 8.672277197332374232e-01 -1.131159654537486681e+00 -1.046753423380634818e+00 -4.262076945473894929e-01 -5.619472103006234454e-01 6.595401751264113877e-01 -1.170728030565074240e+00 7.458910457527424820e-02 -1.650853850390205935e+00 -1.356198769800620818e+00 4.824009524547296923e-01 2.076218065418346637e+00 1.089332881533436215e+00 6.054699785277698476e-01 1.478061290576815623e-01 -5.599062778255851219e-02 -4.460915359864460195e-01 8.715786984659169567e-01 -8.527955577946377819e-01 -1.331539206288415267e+00 -3.874488683900580988e-01 1.094001592507125586e+00 -5.504535087034649887e-01 -1.873114735707852141e+00 -6.953332663719522522e-01 -8.435057909286406419e-01 1.101957693012751927e+00 -8.203247211677766604e-01 1.414510977063308861e+00 3.063462834811723767e-01 -1.030699465160784811e+00 2.206711514673198149e+00 1.094293658298449490e+00 -2.951968430962369494e-01 -1.094231360800181629e-01 -3.039668975026887376e-01 -1.339364369804541266e-01 9.506838399434857090e-01 -8.545403683287555729e-01 6.587422391049827519e-01 -1.441421258568888586e+00 -5.449714435524991574e-01 6.448399014845965782e-01 -8.519278513761492366e-01 -8.861180182853730658e-01 1.174735669951425088e+00 -5.308490283966581513e-01 3.205443003424431059e-02 -1.036872903712547034e+00 -2.748460336273307991e+00 2.947373817875599822e-01 -7.213687627427350924e-01 1.010959141593983368e-01 2.792902309350208778e+00 -4.539128857680022056e-01 3.281542171657710893e-01 -4.333400603277980379e-01 -5.081035695145490194e-02 -4.952012959357944277e-01 -1.496400710743250873e+00 -3.609257061667439648e-01 1.560233313363468440e-02 -4.036893950155386324e-01 -5.603018887269173298e-01 -1.141543500021082069e+00 4.286386440928907637e-01 -7.043573836403080879e-01 7.106766724523703171e-01 -6.219851318349821356e-02 8.754540980494182056e-01 -6.340865076642507314e-02 -2.034377942418600926e-01 -1.106371811649401682e+00 -5.234957336281884643e-01 -2.101240912780884540e-01 1.336438283972460339e-01 4.807232865714685111e-01 6.208565300819101074e-01 -5.257688871942770570e-01 -8.036983473649113030e-01 3.267163547809405766e-01 1.638820861372203730e+00 -2.600926265442219942e-01 -1.239813698990493540e+00 6.982813523923020460e-01 -6.157517362930763349e-01 4.993465578703300545e-01 -5.305275857957179042e-01 1.101694866500606995e+00 -2.884746455511642549e-01 1.000767872489453758e+00 -1.462100679032282802e+00 1.044153633322523422e+00 3.302995767047241932e-02 -4.195823919996778950e-01 -3.708613405402912400e-01 -1.369214500184627648e+00 4.631219014725915795e-01 -3.212468249980846013e-01 5.428392833798447725e-01 -1.208707718916495422e+00 8.638990041633939354e-01 1.199595335333466073e+00 2.452021558079310548e+00 1.409527267811856222e+00 2.076911750148810576e+00 -2.050994384112242219e+00 -4.528589943412245078e-01 4.626395797210523797e-02 4.162796044349341140e-01 1.967945950711134928e-01 -6.930544032680532318e-01 3.430393551291681109e-01 -6.242920935109401714e-01 -1.093479098097742908e+00 1.173105982999129576e-01 1.374733398166409160e+00 -3.438407037055075666e-01 8.059388408535914650e-01 4.677640929356003396e-01 9.471510347996973112e-01 -1.625913847061810191e+00 5.729390187973693038e-01 9.259764719977795489e-01 -1.260048249665670861e+00 -5.924257461302948613e-01 1.430633392886434097e+00 -1.325233542801360187e+00 8.693519611537686709e-02 -7.562888005940148206e-01 8.079469063597696232e-01 2.126271360564840063e-01 -6.973414565829820777e-01 1.060628223328341724e+00 8.525150217560566457e-01 -3.753553035653187653e-01 -2.177280069182939037e+00 -2.475888827745953424e-02 4.849183797528802131e-01 -8.463515714392848555e-01 1.079733346813233075e+00 6.111847448399837512e-01 -2.497504387669684245e-01 -5.479004393113329902e-02 -2.315698253952809704e+00 6.780095106454960829e-01 5.178687616000404725e-01 8.979357509120171610e-01 1.060748427118902271e+00 3.342369131347034950e-01 1.741431161625206947e+00 3.814601510676212115e-01 3.080784682823876075e-01 6.124545553098627027e-01 -3.714933042784438477e-01 -2.928307604757454663e-02 4.047351508319175228e-01 -9.017294932311346045e-01 9.623396086754494594e-02 -7.976159266838185324e-01 1.945884165819038447e+00 6.309628428544304668e-02 -1.862248750702179823e-01 9.224222625503776252e-01 3.965584837474107199e-02 2.056167892581588774e-01 6.886629320041596225e-01 6.540579302454810340e-02 -1.705228719891194400e+00 -1.885384463370891384e+00 4.827498185529800478e-01 -6.180563404723771193e-01 1.753873196950898938e+00 -1.008084937499226230e+00 -5.743502731794339899e-01 -9.140497007175443223e-01 -5.878750556718412845e-01 6.398689626180223966e-01 -7.767727417113621247e-01 6.010370421925307349e-01 1.264855065507700216e+00 1.718864212165447825e+00 3.593896385232846491e-01 1.112090897537189260e+00 1.104352139488702145e+00 1.863987693368190479e+00 6.241123297436466100e-01 -3.638847360911953155e-01 -2.324507921516545950e-01 7.264325550825105893e-01 9.521949007287741074e-01 -9.199539828694744958e-01 1.360909959779189604e+00 -2.149830724110226132e+00 -8.441095090077059826e-01 4.010532117196847768e-01 3.420728117981772787e-01 -2.938840969727554708e-01 1.418181085974895783e+00 7.861750454612645989e-01 -1.072449856099806365e-01 7.823813583302373642e-01 7.847349432043503326e-01 1.683736371676313404e+00 -1.704108889884645844e-02 4.799271702156155395e-01 1.147025427924900143e+00 1.981580886187300106e+00 1.043673323072787928e+00 -1.388186540858928453e+00 -6.319868708297581295e-01 3.105382550735401592e-01 1.566672952312508915e+00 -1.325524759598321278e+00 9.244999269613595194e-01 -6.228089291037538500e-01 -1.561034382406377263e+00 1.287346692172953999e-01 4.557446112993532306e-01 -2.768489292208916042e-01 -7.036464445765585607e-01 4.281372034708619267e-01 2.243523471402206204e-01 1.405912958013759706e+00 3.244726299372943656e-01 9.770212357780879708e-01 1.487446196678798016e-01 -1.000942438497587350e-01 -1.389677302537673187e+00 1.306617046625405953e-01 -1.340014239560075038e-01 8.220438859004283172e-01 -1.048554110251462168e+00 2.496509548660384437e-01 -9.041449546359059397e-02 8.669911479478770167e-01 -7.211068225367768258e-01 5.896370866383470188e-01 2.250691972054666423e-01 8.425288014226695044e-01 -7.755518332126948300e-01 -1.096586163362674560e+00 -1.141265120950550882e+00 9.873040005736811731e-01 -4.906196847511353765e-01 6.224095287601765225e-01 -2.103071132829824386e+00 4.954657291409662045e-01 2.724771726213973122e-01 -4.653176518807958240e-01 -1.823898404503756232e-01 2.358730574522933221e+00 -1.451207437420206636e+00 8.368180210544320374e-01 -1.924554459531846007e+00 1.887172566235195692e+00 4.127085249585209920e-02 -8.415969222635365232e-02 1.127993258676565497e-01 -1.956311644106398795e+00 2.471855103395630415e-01 4.406313852798630637e-01 1.445941508582026636e+00 9.856386797075455952e-01 1.634136822389116395e+00 1.361144421399725024e+00 1.953133354226158858e+00 9.035913761829624802e-01 1.133366895816786180e+00 -1.609595423679617901e-02 -5.488550515900427751e-01 -4.347712490603191093e-01 -2.286570490822898150e-01 1.575687253700948975e+00 1.919017097266336180e-01 -3.016979712632131827e-01 -4.858750212476099506e-01 1.197254452783808459e-01 1.594630208043608111e-01 1.482784276271520651e+00 1.921343198909470695e+00 -4.673630732962992806e-01 4.895414855654347530e-01 -1.309226456769220004e+00 -6.995697184742450947e-01 -9.585176050200899800e-01 -1.995185857811262453e+00 -1.135866268758940617e-01 -1.515753603236540126e-01 2.617434220117650367e-01 1.629412775830267668e+00 -2.988148353557134040e-01 -1.599388368653553716e+00 -5.486213948191266399e-01 2.090893260142945298e+00 5.719272007766849075e-01 -1.308904595301003948e-01 1.256071452763941609e-01 -5.820027434092840402e-01 -1.838442397210458545e-01 -3.308374243170240647e-01 3.728244303925526970e-01 -9.744140211083618386e-01 4.079578335399567934e-01 -2.909774153779057237e-01 7.433282762710982094e-01 6.107239127104847898e-02 -7.233656725620972450e-02 5.258254320229989176e-01 -3.309790525754935930e-01 7.998296173502539297e-01 1.162624711745163353e+00 4.573020848323499643e-01 3.925312327163852366e-01 7.842439844312640851e-01 1.119626632712781150e-01 3.388512593592835631e-01 1.773752457907263325e-01 5.925781446742567349e-01 -4.324176385993728777e-01 4.577013997437598958e-01 3.112833543237103484e-01 7.931979294989569551e-01 2.292169804004835498e-01 6.239098659882933232e-03 -3.471365283247399014e-02 1.189739195596658972e+00 1.397489388766343987e+00 9.345631983658384545e-01 6.084034467349751507e-01 6.084359661557243726e-01 -9.283140204783671967e-01 -2.237439109306618157e-01 1.482672865913435167e+00 1.493448952088546555e+00 2.404102850503240685e+00 -1.353915788470388071e+00 -1.183541688944154124e-01 2.003196365568646442e+00 7.302180374244144900e-01 -6.856040054983215670e-01 -8.389244577410190917e-01 6.165769119514190599e-01 -3.861141127949874741e-01 2.196647592993432319e-01 -1.753102244461739012e+00 -2.514293180329881805e-01 5.710205812798604397e-01 1.107715129473684293e-02 -1.573215880416678258e+00 5.829982505231869894e-01 2.685527960192922725e-01 2.123353963072827644e-01 -8.326106073781767980e-02 8.942223398012762170e-02 -1.497994079662369749e-01 8.063394729465369615e-01 9.155077755583097554e-01 1.591933815580789835e+00 -1.080971025037030797e+00 1.539262184347925055e+00 1.788477703947258801e+00 -2.004896482757077880e+00 -2.270207956242416003e-01 -2.104278931191505109e+00 -1.832561077665777916e+00 2.292795997068253488e-01 4.949876180020302829e-01 4.381342440542737582e-02 -3.851598607082692416e-01 -1.786013080094878358e+00 5.612329641277690184e-01 8.295115066881689758e-01 1.107804216808860320e-01 7.837633457694277439e-01 2.930966178515899134e+00 -1.413910487146620779e-02 4.897050784860698669e-01 -4.085881221864748336e-02 2.248453192562266389e-01 1.443545940369814318e+00 3.754060350195680407e-01 2.106529529931724654e-01 1.701017739971313114e+00 3.459936686566265518e+00 1.181065178638993851e+00 -1.125555225346675625e+00 -8.241005699763302994e-01 7.746713635222794991e-01 -1.046421790924953049e-01 -2.543684583252391884e-01 1.491862804171076307e-01 2.916103682780525896e-01 7.612675905813396371e-01 -4.244448318203006831e-01 -9.642352688798165872e-01 2.460890531434548334e-01 1.145591245467713348e-01 1.165343674317366407e+00 -1.451484715524601343e+00 -9.804693071115395675e-01 1.123681304725769214e+00 1.078787268879582539e+00 -4.464385517138164117e-01 5.945698173300225653e-01 -4.893457123838401146e-01 -9.821525964430388722e-01 7.678222058778167991e-01 -2.117307588729833157e+00 1.006834333465331660e-01 1.100061849232338407e+00 1.919657963011820678e+00 -7.429422049019769325e-01 -1.162231363916811505e-01 -4.240279835134241893e-01 -1.675756290470621135e+00 1.768333054911752633e+00 -8.614556395087386020e-01 3.084540530739749986e-01 -1.137141304411245279e+00 6.347015874769688093e-01 9.097080207183679823e-01 7.215763885920134513e-01 -2.840826177553013587e-01 -1.259087223415486401e+00 -7.508224801726467307e-03 -6.219730023515931405e-01 -1.559290938756300315e-01 -2.084792040203026442e+00 -9.502781467078753597e-01 5.214693250100106009e-02 5.211326160338513036e-01 1.683793640306120443e+00 -1.317989862608345275e+00 -2.681907280214385070e-01 1.070241355352124391e+00 2.055950669531105390e+00 -1.644013902317444487e+00 -1.787722468585721813e-01 -1.361017616752253356e-01 -1.200302341257745292e-01 5.332681511555683596e-01 5.279496427774746925e-01 2.988809887406995713e-01 1.109409748114801308e+00 -9.901115998838739829e-01 1.076293777070766566e+00 -2.114819896848743497e+00 2.287218441989113671e-01 -4.417336488766852032e-01 9.555352845567347542e-01 -1.907153410995504395e+00 2.461352748207226715e-01 -1.445751981046098811e+00 1.130750129751483701e+00 2.933364737719587612e-01 8.788842186701854853e-02 9.142722346254614774e-01 1.351671355483027082e+00 -1.226873784821099989e+00 -8.508623451303154450e-01 1.742327663615139688e+00 -4.907237905585700166e-01 -8.536624467472609945e-01 1.162645648806708287e+00 -3.681815649303913363e-01 -2.272438658745165319e-01 -7.724605247686534559e-01 -1.291324286513245712e+00 -1.378305232466105812e+00 1.048954317921092227e-01 -1.591752891025205452e+00 1.851107056297478792e-01 -4.705939269082358711e-01 9.518318457948943268e-01 -1.728881767901498945e+00 -4.159311079703899017e-01 -4.400792531687239828e-01 -9.109735890731975039e-02 -4.113839272145680681e-02 -1.395145404015011747e+00 1.520570735050630062e-01 -1.387382168777450575e+00 -3.319857744415963818e-01 -2.085988947709364272e+00 -1.343145801661967120e-01 -6.125769320535625617e-01 -2.912796142048558745e-01 -1.150013578194402530e+00 7.112986150443308120e-02 -1.897609616035924818e+00 6.621163631900039981e-01 1.008962901242188348e+00 -1.847130199826622743e+00 2.509111905462519942e-01 8.257909904908472543e-01 -1.611857864968611276e+00 -4.484843348381387096e-01 7.929078896943246857e-01 6.928707275109730057e-01 -1.021788287296682141e+00 2.059779839140011060e+00 -1.018660607642896121e+00 1.594736077981337707e-01 -5.898276404908040504e-01 7.238631860981267208e-01 -2.612415040705379887e+00 1.775603537279116351e+00 -3.904351351576577089e-01 3.689507321173364218e-01 -7.664421993399286315e-01 1.204403586581982294e-01 -1.019594685858562055e+00 1.730346372384699849e-01 3.172132089422424195e-01 1.403005557972370365e+00 1.718348831043899905e+00 1.159861515164477330e+00 4.007955198972933397e-01 -7.866508418458341423e-02 -1.085775642495481863e+00 1.282886556992358207e+00 6.369417914642873102e-01 5.712027846495153494e-01 1.849922994781876939e+00 1.344920415288719084e+00 -8.624576409384350217e-01 3.908002658460802969e-01 1.247475890836054063e-01 -3.204470771662520923e-01 -1.673157747387923611e-01 1.408549319154732915e+00 -3.025933319239311192e-01 1.566054800665242830e+00 5.259470056663962945e-01 -6.524325153125645205e-01 1.862776700689947329e-01 4.813613166439868474e-01 -5.541889881942012597e-01 -2.383494551043658483e+00 -1.777986671553743125e+00 5.311804306683910459e-01 -2.574023992335435773e-01 1.390691170149262579e+00 -1.181307667496697134e+00 -7.652161265976345494e-02 -8.238708884419022604e-01 -1.051526996466375513e-01 -1.938737472028531084e-01 -1.604086439480310711e+00 -2.524497213470504597e-01 6.280103586249130565e-01 -1.388164923376738469e-01 1.118162647869191950e+00 -2.556524967346958666e-01 6.749961654646355891e-01 -2.989948595951764099e-01 -8.043976678566396865e-01 -7.033342291779213218e-01 -1.296505988345006077e+00 4.271956877546320142e-01 1.244476486428017087e-01 3.419245276852269644e-01 8.768415854415917421e-01 -6.063323502500354845e-02 -1.006558442721041224e+00 -1.449113350193403260e+00 -8.666119198843309779e-02 6.110752593220056816e-01 3.915144802893624765e-01 -1.609849422711838285e+00 -9.351801880042531767e-01 -5.530589472798191908e-01 4.719659600982135106e-01 -1.571464519194225029e-01 4.290149469224700807e-02 1.343149211977102686e+00 1.167399669377175320e+00 -6.091923829274743518e-01 6.520079272291834371e-01 -1.920685160062829411e-01 -9.741346885044159520e-02 7.703985072026992009e-01 1.960617127677679594e+00 -7.850894270613509862e-01 -1.469863872991713727e+00 -9.730938627509788663e-01 -1.006315484338421440e+00 7.886815327273974940e-01 3.519479258034197144e-01 -1.206472632475735107e+00 8.018517124468603763e-01 7.874820492833254360e-01 -6.899524880750376177e-01 5.369351928429867415e-01 1.812911262536678780e+00 -5.393892127681673143e-01 -4.690914532224712552e-01 -9.488295461041738044e-01 -4.048661722693597254e-01 -2.025462221480858194e+00 -2.938015617431877780e-01 7.617608948672713876e-01 5.883697730287424932e-01 3.103712683229587488e-01 1.427559995539014803e+00 -1.952125381962070694e-01 5.505288434515308582e-01 2.126511255959793734e-01 1.554870183526788407e+00 -7.777079350361374432e-01 1.451096773911552118e+00 -2.554710179481496368e-01 -6.836815206554724966e-01 -1.078431813072741746e-01 -5.653711047259506461e-01 -4.553766661243489194e-02 5.245492267367146688e-02 5.348472882128953998e-01 1.973497011727262940e-01 -3.921289157678650161e-01 -2.976649423692635521e-01 -6.186535814672727840e-01 -2.820684397955814937e-01 -3.201988830069992797e-01 -5.903697356065306101e-01 1.072682097418626856e+00 6.262996442049767465e-01 6.070830673986566950e-01 -3.190341113374074999e-01 -2.423171984437214377e+00 8.236575129300932607e-01 -3.183739887905434607e-01 1.277983905016064625e+00 -1.194965029574539983e+00 -2.694095183500138102e-01 1.330545579694780933e+00 8.668410890200620167e-02 -2.406337307058097758e-02 1.365401420206941774e+00 8.764726703027078680e-02 -2.337436838781991877e-01 -4.364930704946585749e-01 -9.003583118717789491e-01 7.809624153288046156e-01 -2.261128790333152061e+00 -1.067947726349270265e+00 6.697783409115706243e-01 1.128706416828854975e+00 7.077828674198564096e-01 3.570525820018697477e-02 -1.791988643157589101e+00 4.343001776555183158e-01 1.349389421494240571e+00 1.346087362660409070e+00 -6.799997863564130052e-01 1.947159529917101395e+00 -3.626081674335449034e-01 3.404165301580984737e-01 -1.312047583675341356e+00 8.552570147274001222e-01 -1.113024190739285268e+00 -8.369027682085296016e-01 -7.466544557094760837e-01 1.127711738702198208e+00 1.107131592456861019e-01 4.824768053065716100e-01 5.211090331954342236e-01 7.319168780931053497e-01 8.079068509376429175e-01 1.005934321875648907e+00 5.235706929034685819e-01 -1.631364266651220696e-01 7.298708506968830390e-02 3.913897387661021687e-01 -4.594867647008081257e-01 -6.206939561679822859e-01 1.311815905020852879e+00 5.826856042036557826e-01 2.319625715262108034e+00 1.091711558559103512e+00 7.734230566360811299e-01 1.971204184443731355e+00 -5.879392968111181172e-01 6.140878670099587655e-01 -5.663252220417865773e-02 -3.120131735940642193e-01 -5.006362061918798734e-01 -1.774178513548704927e+00 -1.674561981750962270e+00 -8.490807275984763036e-01 1.067873157653214555e+00 4.749590844262849276e-02 6.609201095088502731e-01 4.576125465220863275e-01 2.517526054614365738e-01 -9.064279677072577257e-02 -7.911805201973669543e-01 -4.587326264445718560e-01 1.013128860510976725e+00 1.997265870952194655e+00 1.134523488306678374e+00 6.063312167730368074e-01 -1.764891339867964870e+00 1.414705793333399519e+00 2.205298115248497115e-01 1.613278692169488382e+00 -1.045800870773735403e+00 -1.686998315611569099e+00 1.203421525473870268e+00 1.112510143701980869e+00 -6.816830873523770373e-01 9.164559633795341664e-01 1.376172366319172502e+00 -7.039704690612510474e-01 -4.148081644151107097e-03 1.048433839778017074e+00 -3.236935257184463954e-01 -2.420204548367289321e-01 -2.380452021826621328e-02 5.567695642973237158e-01 -2.768196848900164597e-01 4.101450330342207296e-01 -7.073279779282205526e-01 -1.743733618247771178e+00 3.378490613737765713e-01 7.698370226219968249e-01 6.069165398733993300e-01 -9.476316425094327700e-02 -1.422842070330318842e+00 -1.625643441592654170e+00 4.978480734679851527e-01 -1.331038156283575746e-01 -1.217172142476699470e+00 1.304487725447470714e+00 -2.650305219465183271e-01 1.761994211145437417e+00 1.014828916130929182e+00 1.596524950319572422e+00 -1.016722037082417596e-01 6.131765940203275367e-01 1.340490002578128781e+00 1.495218759378354578e+00 -1.011347857468169797e+00 2.319927678196100018e+00 -1.087239779070663603e+00 1.031098662776819719e+00 1.495939297135090440e-01 3.883473824432649990e-01 -3.959440220691624601e-01 3.721182800370688715e-01 1.161293327535205311e+00 1.323786243072753610e+00 -1.405034860014293008e+00 1.374958169101984096e+00 -3.843958726730484221e-01 1.511750280031395777e+00 1.777262660018121693e-02 -7.427175491842185062e-01 6.809627965877333711e-02 -8.902589870747169842e-02 -1.235210244921683964e+00 -5.560576638896283508e-02 -1.284948203522338739e+00 3.403645261181443421e-02 6.186218807142283005e-01 -1.371855826118973498e+00 4.676918842240127550e-01 3.457016199105275578e-01 -1.944643314720498894e+00 6.583023600011145282e-02 2.782033346559663056e-01 7.754908014496010304e-01 1.843827697838393620e+00 1.741897411300184495e-01 2.254103396355996658e+00 1.296820160576708680e+00 -4.842857376200225827e-01 -2.072177262828892863e-01 -2.279059492073676474e-01 -5.924384601709734577e-01 6.305070669981538423e-02 -1.711692984361917746e-02 -1.171441083753358647e+00 1.102934452418857347e+00 1.494643445878437449e+00 2.020124282711475705e-01 -5.652534915806886051e-01 3.678068430826438306e-01 -9.533979905394461829e-01 -9.927500853967852201e-01 5.480547063048311074e-01 2.758011036934543192e+00 1.890836554565249239e+00 -1.262337117204139769e+00 1.335892135536984604e+00 -1.770132705950376861e+00 7.403849989138867604e-01 -3.513446873425399297e-02 -4.353864709443903136e-01 3.521857938718476189e-01 1.776967417966373697e+00 -6.643587687685299503e-01 9.057429745335209281e-01 9.903042996093885941e-01 2.873749412761589905e+00 5.571932290826339118e-01 3.406539123991377815e-01 7.186081637124013266e-01 -3.083672236308578340e-01 3.431849890154469729e-01 -3.763551430463716874e-01 3.953137293664570756e-02 -3.783412122042002501e-01 1.427706136961467420e+00 -2.757787158871695676e-01 1.024501419250430923e+00 2.909431521942383858e-01 2.068585523829879147e+00 -6.053199704605952691e-01 1.047116926155062577e+00 2.457832315431092152e+00 -4.533896852547418255e-01 3.774281172125888012e-02 2.047528027170106291e-01 -7.466923786926659146e-01 4.413733408556694826e-01 1.258063064674373122e+00 2.976136580321340208e-01 -1.377503484164815939e+00 -8.018329778753802151e-01 9.458178685498667138e-01 -6.371134514322012166e-01 -1.495099464918107079e+00 -4.767943318345622683e-01 1.045687986060981567e+00 -3.942656306080369877e-01 4.003166491307523223e-01 -2.153352287636687012e-01 4.273778452230073688e-01 1.868400061459084827e-01 -7.098555683449729869e-01 -8.855580868052143062e-01 7.273977480271089924e-01 3.182864820770421321e-01 5.200957175361924367e-01 -1.464018906017540811e+00 2.188319851002714089e-01 2.661427279731066742e-01 -5.554835549916525839e-01 9.160754685669695307e-01 1.121924483826057140e+00 2.311831506736929942e+00 2.567110316740717768e-01 -9.407106062533604485e-01 4.030715777241543618e-01 -2.202071441149084166e-02 4.458198230291789410e-01 1.651468219869296705e+00 -1.425687347019659823e+00 1.131056654282700524e+00 -1.144314510484520486e+00 1.263036186107875158e+00 -9.925346568230934696e-02 2.181774766863261217e+00 6.321713894105781550e-01 -1.289917346979853496e+00 4.807866361728198590e-01 -2.688352897257272112e+00 -6.161220483369124201e-01 1.994292280004594131e+00 1.478662174984552991e+00 -6.515266023541512741e-01 -1.273752966196745717e+00 -4.374880779266998587e-01 -3.469442822867524479e-01 -4.307138486117384479e-01 -2.190731316941918472e+00 1.085382622634450289e+00 1.067256328328900716e+00 -8.945058347970874513e-01 9.237951413240051979e-01 -2.536357759536783107e-01 2.279352349260855282e-01 -9.283057833743701970e-02 -5.217888967065135164e-01 1.343068661425419474e+00 5.684909758176052152e-01 1.078456935754972479e+00 -9.709406877914160683e-01 -6.152600253298059485e-01 1.252898532393922126e+00 -8.802388394934649307e-01 1.517241629447819706e-01 2.934951943706057831e-01 1.482470069436223392e+00 2.721110543218864475e+00 8.279694642773983981e-02 3.304785906781100846e-01 -1.377123535474018334e+00 -4.653636862842950861e-01 -1.089812360725315621e+00 -2.233044417849263219e+00 -1.431885337390737867e+00 6.896345072027229572e-03 1.350135104500722882e-01 7.749283074087573997e-01 1.271393363596998061e+00 1.923637729467478352e-01 -9.164269244065485764e-03 -1.984563554643527628e+00 -3.375779290335308436e-01 -9.598167286141647825e-01 -9.714412910815380942e-01 1.195514269843414440e-01 3.073620662287944172e-01 -3.392576910639151788e-01 5.653623005900491189e-02 -1.113381168909225227e+00 -8.016591971084243706e-01 -1.268048058718102222e+00 1.480857672724088525e+00 6.157172336763077070e-01 3.171903273631188069e-01 1.123515233132108271e-01 -3.171157784009459135e+00 -3.399364694132055442e-01 1.720156968243724271e-01 7.233195868250684724e-01 -5.179658517853983346e-01 7.656173703101646355e-01 -1.466520949257200890e+00 1.277131306949449652e+00 8.034465575766216450e-01 -9.336412617325360319e-01 -1.291245283054716309e+00 1.414549929182775445e+00 -6.505496362213880612e-01 9.810495056483274912e-01 5.953165242898862397e-01 -7.475286850150478779e-01 1.799139930237460272e-01 -7.255462267837334833e-01 1.030676054903193611e-02 -2.182401994669233680e+00 2.620098451085266511e-01 2.321701684137195479e-02 -8.246098454695716118e-01 3.585336675542925566e-01 3.872988971749839471e-01 1.010535193123656035e-02 1.052936090426933591e-01 -1.487611505745193297e-01 9.524807641696119154e-01 1.211224814453181198e+00 -1.344217075621588542e+00 -4.818775921927772043e-01 -7.468941435727331768e-02 -5.878665575215687999e-01 2.033341084248562469e-01 -1.550789162640891394e+00 4.580111946548934831e-01 1.570124661757966944e+00 1.093629536327739959e+00 2.606719481220026377e-02 -3.576724417308633774e-01 9.488672924295711297e-01 1.338416331640471357e+00 4.677436781796529552e-01 3.303023517424063527e-01 -1.133895021471882127e-02 -1.159757059418283082e-01 -2.637320443940134318e-01 -1.950470797476328844e-01 -6.821513849639498916e-02 -9.071450185779960096e-01 9.101954896013263463e-01 6.847907128892503914e-02 6.229721995853013672e-01 -2.222752035629492529e+00 1.561745177902719828e+00 -1.226694317896108583e-01 -1.062894617606487069e+00 -3.332920223879353716e-01 -1.480479948356018538e-01 -3.281703131345887758e-01 9.805158816399889288e-01 1.918023771932782173e+00 5.824590388350852077e-01 -2.735809461398784337e-01 -8.064137574616317417e-02 1.423817446186550928e+00 -9.944031215501654142e-01 2.027214148088647860e+00 1.691568997766344395e+00 -3.552170571861617554e-01 1.021618157148400652e+00 1.499522087394567382e+00 -1.438922453538935997e+00 4.259973832165733221e-01 -7.412242564583515492e-01 1.150409426928060835e-01 2.687404515604828958e+00 -6.576854921520296493e-01 6.427167808214778733e-01 -2.133948496142268059e-01 -4.718742625369595212e-01 2.303748532889034806e+00 3.335492765951673100e-01 1.052865683823244330e-01 3.553013226862267171e-01 -1.504039906658065417e+00 5.423078598969691688e-01 -5.247761350393782553e-01 -1.301956482788634073e+00 -1.106883354067305314e+00 -2.091631668654096554e+00 -1.881440244161550979e+00 -6.932192221940820520e-01 1.235340652053476670e-03 -5.223455796080509611e-02 -9.225071320871050529e-02 -2.738315364589415379e-01 1.778720872793960184e-01 7.505985892837802043e-01 -2.141366518981737244e+00 -3.987400308598311460e-02 -1.728077924153545331e+00 -1.164212331514603502e-02 2.468666586465866342e+00 -1.253083904378887947e+00 -3.613749105357366709e-01 2.758952157261962412e-01 3.353626075159549802e-01 2.126600656501248743e+00 -1.004339873507915870e+00 -1.138493252356628682e+00 1.192831202110004707e+00 5.105921808951959795e-01 1.268114853211529391e+00 7.710020242290589465e-01 9.674180229870571468e-01 -1.467702235574342762e+00 -5.802678661601617938e-01 1.043589323641478606e+00 -6.557352326799176234e-01 -2.356700536369232157e+00 1.938504830059747247e-03 -3.702660644010911106e-01 -7.294819408042447773e-01 -9.466232385324674370e-01 1.591408168991307104e+00 -5.821660154128580622e-01 -1.954042309543206901e-01 -2.230429856710411940e+00 7.720507855361183891e-01 5.035854555343080019e-01 3.768839747035192533e-01 -1.290393104140280522e+00 8.790669704773405035e-01 -2.318611346481281865e-01 -1.412589483793062817e+00 -2.583584151154688646e-01 -6.942944060399350859e-01 9.267290624434509905e-01 -5.106742784552221748e-01 -1.394366491698522392e-01 1.275559079645119276e+00 -3.008003312160741904e-01 2.908974333028101489e-01 1.881627982177844993e+00 5.498859941376930266e-02 9.386585636882505135e-01 -1.091729401501477126e+00 -2.116535853946657220e+00 8.221788366644513513e-01 3.048943559841341133e-01 -1.899422611332132749e-01 -6.684452243496055157e-01 -2.164776072745423774e-02 1.159783151385743588e-01 2.003691088286195798e-01 -2.241297647613231803e-01 -1.581924696606574976e+00 8.805520642758255523e-01 -1.082170224379012113e+00 -8.514776677380012648e-01 2.150808363844568250e-02 1.200263632887652865e-01 4.603322152949358426e-01 1.303783041954639510e-01 1.034218314804842498e+00 -3.981092221093594508e-01 6.100479980521558154e-01 -1.350385729178381899e-01 8.257887753179188328e-01 -1.886875148223594312e-01 4.898556528859087100e-01 -2.568347529719861577e-01 -6.513073304756649140e-01 1.425097875699046779e-01 -6.886465658961026248e-01 -2.545785787437468591e-03 5.891619276951646222e-01 1.123194594483346798e+00 3.369166932026775307e-01 6.881337393191815366e-01 -2.099281561832812837e-01 8.887993981483331973e-01 -1.142921594369544547e+00 5.437018462557914322e-01 5.186685194650156872e-01 9.469551795649266968e-01 -1.074448547192586423e+00 -9.311675269562579293e-01 -1.337420192613435477e+00 1.113434922995890419e+00 -2.150540979201895353e-01 1.264392069997933188e+00 -3.454471776675441808e-01 -2.083067360668641177e-01 7.080691748229939186e-01 -8.491779765603385544e-01 -1.897285708278898531e+00 7.927369940629634681e-02 1.228829928059616883e+00 7.508044826905179159e-01 -5.418347640977910773e-01 1.098588777741738687e+00 -5.569521401676779115e-01 -1.057161959627102465e+00 2.066754644695274479e+00 1.063842193802016611e+00 3.014294801287332182e-01 5.394798183646617451e-01 -2.364054163087990101e+00 -4.755332465393002361e-01 -9.405441092243280732e-01 6.596554580814463220e-01 -1.469381039162740210e+00 -1.174291775078357553e-01 -1.732506026243318675e-01 7.465658869246932783e-01 -3.226349002394534038e-01 -6.084966063911744216e-01 -6.549883972838861368e-01 2.465986687795172216e-01 2.185930707953047225e+00 -1.605619696394469109e-01 -5.978104576662700564e-01 1.811544105158844120e+00 -1.820868509177268890e-02 1.275420384687123709e+00 2.951476274704318281e-01 -1.514101814894181830e+00 1.789669085040044960e+00 -7.477253586865212354e-01 -4.494019125767837464e-01 8.019405756490519677e-01 2.247707466817236988e-01 -1.283907161454137524e+00 -1.028168399106689918e-01 1.388415445410779991e+00 5.832826106173454317e-01 1.265515306792117212e+00 1.023982627232165488e+00 -6.467450765918036915e-01 7.755873704482083575e-01 2.033361042722720002e-01 -1.859529703246312282e+00 -9.921033999792779057e-03 -1.705238716375173380e-01 1.742848263961917166e+00 1.533647614210112309e+00 -5.083465475680503526e-02 -9.531195202071209849e-01 -5.495532235611563232e-01 -5.909539676427653099e-01 7.590089909291780623e-01 -4.755343954562917808e-01 1.223881240980269069e+00 -8.394553302707905562e-01 3.484758004109619889e-01 -5.872400815522357265e-01 8.910803967357812105e-01 2.184001283474923116e-01 1.773587385719670728e-01 -4.812537026837604426e-01 1.301083988446430639e-01 -7.473083940717962781e-01 -7.413273497440425741e-01 8.135933470475664731e-01 7.021942336854956057e-01 1.207856285795801066e+00 -9.330740673044977118e-01 -3.990401095113114693e-01 1.528211422900944916e+00 4.478982073202905090e-01 -3.991718749940166289e-01 5.931530902501005453e-01 -8.451720204637754863e-01 -1.205741788233360978e+00 -4.040796881244952399e-01 -6.305657038725597241e-01 8.539241984812551145e-01 -1.512923497124349259e+00 -4.408287578602901879e-01 6.569958540984419670e-01 -4.738230608062506954e-01 -3.016348294680654685e-01 -3.027242762768764806e-01 1.153711982774683786e+00 3.148647546695710897e-01 2.151555055420224516e-01 3.042399137711894186e-01 -1.071778482893221529e+00 1.956506144445800399e-01 -1.005725166512164925e+00 -2.871715660891619448e-01 6.739047522956438385e-01 -1.651672788226278499e+00 -7.049027301508202781e-01 -1.844642933180852484e+00 1.722249669304882547e+00 -7.995186686137017995e-01 1.444895147799245994e+00 9.280988181441112150e-01 4.461469601839904847e-02 -4.503267786506716663e-01 -4.895971286534095412e-01 -3.954406657047784268e-01 -1.201588132285990485e+00 9.723699034262128782e-01 -2.271885285645530439e-01 -1.070821501790525820e+00 1.328328248072533579e+00 -1.882209516631911494e+00 -1.453811405712787663e-01 1.730663708553709657e-01 -2.017298469077219103e+00 3.099594290721766399e+00 -5.303393033440298998e-01 -1.233688830757822874e+00 -2.020229290940938949e+00 8.035530229006032643e-01 5.983167223761651776e-01 2.181507184294521895e-01 3.516024548762436419e-01 -1.107290584644977649e+00 -5.697661112985435983e-01 7.017367228866031037e-02 -3.081999473632365469e-02 3.733619063324394305e-01 -8.750307601167877092e-01 1.015363600660081217e-01 -5.209264492628270515e-01 -8.943950868741734617e-01 -8.002582776057810543e-01 1.408745179555997096e+00 -3.959856400331536741e-01 2.721565559132741452e-01 -1.126555714108060213e+00 1.020698531632970307e-01 -2.188829900245480714e-02 -4.955519541350219548e-01 -1.464542623785737074e+00 -1.696823802535585735e+00 1.384112034583212747e+00 -1.207585918539345604e+00 -1.504946283396547235e+00 8.254248289276361339e-01 1.265057419370747116e+00 -5.992052034079669021e-01 -5.649011407785631267e-01 -1.040546697140277477e+00 4.091944482346560052e-01 -2.855161409774379933e-01 -4.519000974028998252e-01 2.489009343119170659e-01 2.241962421088816271e+00 -3.363184978038154943e-02 -3.161503443459061091e-01 1.269075920629872956e-01 -9.877860885746992947e-01 1.562248513485614554e+00 1.048326886933616642e+00 4.133605251794192914e-01 -1.631553270715112858e-01 -7.339287192307727414e-01 -1.314501679378893950e+00 1.125266829537134416e+00 -9.942034292667702999e-01 1.125615121090896897e+00 -5.336748804994326800e-01 3.604872223244359741e-01 1.524174183169520136e+00 1.855529038214091875e+00 -2.284981821225205767e+00 1.192793578263664500e+00 -1.122501313199210093e-01 -2.807177113353214182e-01 7.382184820683133086e-01 1.471545651417680879e-02 7.061463890617475370e-01 -3.153198655666001882e-01 -2.120335477365328014e+00 6.165472292846031488e-01 -6.445851895535850140e-01 -6.198107117324946208e-02 -1.283148820140069812e+00 1.986886528756345513e-02 1.638756069866686427e-01 -1.405616395588216605e+00 -6.852372698568581777e-01 -1.811321233937549513e-01 1.704273989295921332e+00 1.346061134801568082e+00 8.133135365694778018e-01 -3.697657849950587439e-01 -7.112828699770529228e-01 4.411694679821464571e-01 -6.949734956926679752e-01 1.220249332311369450e+00 1.251309439216627961e-01 -2.294156246769600838e-01 3.861387092561397449e-01 -2.534400898770828303e-01 -7.031770357720736053e-02 2.351259542979328376e+00 1.789555209927982560e+00 -7.996650620451619673e-01 -9.613767033406132867e-02 1.511865449671390138e+00 -1.277775557397780926e+00 -8.559009946229981791e-01 1.301351271021485567e-01 -3.656991026661263744e-01 4.453861725842328534e-01 1.310635892351039056e+00 -5.913781468926135876e-01 1.959487188378020162e-02 5.197055017703573476e-01 1.442560485946351445e-01 9.512066888313274182e-01 -1.868931506146406241e+00 4.274728664430788583e-01 4.448138101463974814e-01 -2.127668501406888346e+00 2.841545277790787360e-01 -1.323004892824212408e+00 4.414152160995616497e-02 -8.192518406237341705e-03 -1.137029018634949928e-01 -1.358742645520103931e+00 -1.011104719791897200e+00 -1.031127476589585257e+00 9.138110311131859564e-01 -1.483974298661797087e-01 3.701653401073802807e-01 -5.980965656469928726e-01 5.354673149724696879e-01 -1.955953649791493332e+00 -1.367096342358255612e+00 -8.818205026657038870e-01 6.572199448699111990e-01 1.326615877925388931e+00 -1.797613769595990840e+00 1.461610074571400242e+00 -7.906506464564923009e-01 -8.903458038220524173e-01 -8.937677193365389794e-01 1.755576353017359315e-01 -1.420063336644299123e-01 -1.776475495657436676e+00 4.365711332539529699e-01 7.939648993562901103e-01 5.629591305422980696e-01 -4.705500272897727987e-01 -1.552894647157536667e-01 -1.163833773369200575e+00 -5.333363453805737286e-01 -8.044091176008583144e-01 4.581690488957976815e-01 1.167222101935287970e+00 -4.169900170663620731e-01 1.702987096957049751e+00 1.246000973189975713e+00 -1.566785843336095108e-01 -7.992360827683682167e-01 1.546624168405222655e+00 2.306084258753058613e-01 -5.147506784463760088e-01 -4.543887355471690759e-01 -5.222160349249499456e-01 5.103755624993859819e-01 -1.161635053023867714e+00 9.382965418929541945e-01 9.292593422057331409e-01 -2.801878114911139916e-01 3.880513555259085257e-01 -1.340748498808097544e+00 -1.797279397499136899e-01 1.008847470630511278e+00 5.615770702117138802e-01 -4.282957786532458622e-01 3.147820628460349379e-01 8.748339910116553764e-02 8.490982090925219827e-01 6.655601705749225605e-01 6.805344628126114292e-01 -6.762227528665424314e-01 2.833698817078960097e-01 5.801687481059776275e-01 4.394695436287010537e-01 -7.541455157633873696e-02 -6.418946724069116705e-01 -3.132225426341134905e-02 -4.378784591948133020e-02 -1.622425381400409039e+00 -5.108490630200662047e-02 -9.041278295869488169e-01 2.050571691450559786e-01 1.149447617674102640e+00 4.673825705176600648e-02 -1.205702435985021470e+00 -4.165206620016049799e-01 1.651514580216137507e+00 -9.274897031457756125e-01 1.577256597466675014e+00 1.595268509930408252e+00 -3.845770863680898488e-01 -5.435634078597386676e-01 7.260214936069102620e-01 -1.590228272855844338e+00 -2.081686872668117028e-01 -5.104158251872935592e-01 -1.930272480112857458e+00 6.253682183639968084e-01 1.788923114934700243e+00 -3.907513347051505548e-01 2.308950980791335539e+00 -1.987115975118650124e-01 -1.274594539319105380e+00 8.366180793813101646e-01 7.153356130757959619e-01 -5.489446139953875203e-01 1.061086474300478727e-01 -3.888166053666310962e-01 -7.316643476093168674e-01 -6.204293425124650652e-01 1.673488063914529311e+00 -2.030628121411635900e-01 -5.916707093797693995e-01 -3.364781814128300907e-01 5.002284734292514745e-01 -9.394511860579496387e-02 -1.932732237371356104e-02 -1.093477140568940742e+00 5.206042840231233093e-01 6.642420871021932349e-01 9.926958184913371452e-01 -1.069317408428186011e+00 -9.997139262126893966e-01 9.569590807466289706e-02 2.065653938448225979e+00 -3.634965692880678390e-01 -1.412618309205622147e+00 -2.401488834494639457e-01 -1.178079006837052134e+00 9.635384184068329638e-01 -1.256248279301579895e+00 -2.268658459978885489e+00 1.392867071845670601e+00 8.745841636350747406e-01 9.832324312109562703e-01 3.870008306455968716e-01 1.101138122931925034e+00 -1.220445061328756298e+00 -5.596118790998588777e-01 1.224835337977497440e+00 7.659663325556645974e-01 1.487700166244352751e+00 -1.384260277790555320e-02 8.344772204441722185e-02 1.004148206131171728e+00 -1.606979502489385148e+00 -6.450392196103079678e-01 6.132153903704419262e-01 -2.962221747008798034e-01 -1.293537486405907710e+00 -1.033755832842908839e+00 1.384130278173483219e+00 4.891116234981509048e-01 3.278626108567452846e-01 2.010966944011464808e+00 -1.274559159779070638e+00 1.474845295125931877e+00 -1.454731611027923810e+00 5.496919969034987918e-01 1.187785957328517883e+00 -3.862782513059140332e-01 -2.731520952928077062e-01 6.036319229885143134e-01 -5.555985229984493623e-01 1.414621594341235022e+00 -5.088768164725324672e-01 -8.548457593007964261e-01 2.674507078314160638e-02 -4.172052886153501672e-02 -4.807997942313858575e-01 -2.788008885937913184e-01 -9.138900921770265473e-01 -1.452976345195684749e+00 -2.366785267878195875e-01 1.307074900457623423e+00 7.945802721538697266e-01 7.168997369130119569e-03 1.516557119274830334e-01 1.960636696195262874e-01 2.538721082507581217e-01 -2.031061843220631324e+00 -8.105934329231945235e-01 2.880191881965551426e-01 -1.705625135364458256e+00 7.972163537939025435e-01 7.073658989913944595e-01 1.039801046261706663e+00 -5.675607943574609293e-02 -8.761053030847854028e-02 -1.291483408579888303e+00 -9.214686450442608479e-01 -1.254100636191489260e+00 5.231311224655289804e-02 -1.197428462828483559e-01 8.296512716646725627e-01 -5.829366325487589373e-01 -2.583048580089497559e+00 -1.030196592871043482e+00 -1.078412510147405357e+00 5.842271103110912023e-01 -1.321915983217880397e+00 1.005866229908998655e+00 -8.063461589260288997e-01 -5.600328176271214264e-01 1.037635310875081318e+00 1.385727891269824541e+00 -4.022282369938874336e-01 -1.292082884160874912e+00 -2.284080681516013289e+00 1.617259281481893129e-01 -1.125216186116786865e+00 -2.558507641774656061e-01 -1.334220137710605991e+00 9.048583878109265344e-01 2.733250038535716686e-01 9.680433603701279477e-01 -3.155326900936746615e+00 5.971017755144245043e-02 -1.802171875991614103e+00 -1.361162046477653931e+00 1.994016467904746737e+00 -1.090952294700009650e+00 -2.978735448199780200e-01 -1.303490111992968936e+00 -2.680318609101766114e-01 5.864289130280051499e-01 4.425078085188958177e-01 5.254817757564684833e-01 4.823237786795550042e-01 -9.154160865063024621e-01 9.138066242358340308e-01 7.395017704879367493e-01 1.237611919986852937e+00 5.499334031983785787e-01 -3.441180781994302440e-01 4.062315734042419302e-01 -2.928795933780355742e+00 5.554636024724463050e-01 5.928719548629342029e-01 3.503875857086038437e-01 6.488242436279690883e-01 -7.580408798706154971e-02 -2.163361401594296463e-01 -1.677193612882465823e+00 4.650770937342654232e-01 -1.085847050904318989e+00 -3.377655317472986335e-02 1.107841208826126911e+00 5.480028023907237422e-01 2.909645646180172851e-01 -3.045453287258227393e-01 -1.903823099552263282e-02 1.114010055295560075e+00 -1.775483377662349371e-01 -9.438041683284266181e-01 7.438964575020506897e-02 -9.573972330890101468e-02 1.414987136222659370e+00 -8.912629399561119437e-01 -5.919957010080394433e-01 -1.052566679338650779e+00 -2.561069902714991353e-01 4.714212825463654499e-01 1.132873065403938950e+00 1.392382500037110171e+00 -4.407901797259146659e-01 1.147106008838596036e+00 1.365933348370986566e+00 1.238107788822961242e+00 -4.132831039361614112e-01 -4.196771424012416540e-01 -3.319584810901367589e-01 2.315976951220178215e+00 1.184448318602544736e+00 6.508558894655106508e-01 -1.176151162112817117e+00 -2.325851968051770857e+00 -5.128930082874669921e-02 1.380055346764105018e+00 5.736466089973858429e-01 1.172132258893298529e+00 8.026651708921909156e-01 -7.808435859088258546e-02 -8.162746445434138076e-01 -4.262805241620122310e-01 -5.188201548488803327e-01 5.848646604107321512e-01 9.119838125225390724e-03 -6.390365294589476219e-01 -1.640021651165759708e+00 2.255769404144713164e+00 -1.222978393463924673e+00 8.455015197427450113e-01 -6.998099113022575590e-01 -1.249570401640273776e+00 1.238836807597090139e+00 7.680821985996920676e-01 -9.762721237741204261e-01 9.802166669829007750e-01 7.004455106506192186e-01 -7.918757198707432332e-01 9.056970612606409787e-01 -5.172095421385707326e-01 7.132200966060701086e-01 1.232909205481030668e+00 -7.555678043677463984e-01 1.796419979186869575e-01 -8.943998263114342206e-01 -4.618801297682819107e-01 8.748344276863621038e-01 -2.660083083582273633e-01 -1.403916247392674455e-01 -5.687284297836132652e-01 1.090449302035108481e+00 -6.423698311458578836e-01 2.009543926633922117e-01 -9.003982175086996387e-01 -9.433573484144119892e-01 3.280912801562637426e+00 5.874585514448658063e-01 -5.331007035812771466e-01 5.323979779388211542e-01 1.345410923034217332e-01 -2.750250051367297388e+00 1.112086311706133035e+00 2.092008614076333206e+00 1.638168754447809183e+00 1.466603367362212307e+00 9.299656722358924377e-01 3.271523419793957027e-02 1.075499476167553464e-03 -5.870514491653525679e-01 1.468176951947983977e-01 -1.979601056343618937e-01 1.307301559471495400e+00 -5.543553928241540252e-01 -7.957289640607154713e-01 3.223712486653765863e-01 -1.225978385977350982e+00 -3.370596362736659746e-01 1.614332077720817216e+00 9.085177974205612683e-01 3.730348217033350733e-01 1.009108625569424156e+00 -2.691537407528264980e-01 -1.491654960945610231e+00 8.125343041281131162e-01 -1.129773452338066919e+00 -5.026634335065610637e-01 -1.309729878679788628e+00 7.086448248634815705e-01 -2.031945813253123845e+00 -1.257581876870955684e+00 1.355492512418830842e+00 -3.164318365308712022e-01 5.407093453032222330e-01 -1.612433303443414845e+00 1.035611416100300719e+00 7.772786007795511320e-01 -1.583678052355259380e+00 -7.386344013893980653e-01 -1.789038193282380396e-01 3.626206633801928869e-01 -2.670456537310594847e-01 9.881274816649948667e-01 5.743306497630130680e-01 -1.212623506481772390e-01 7.795179422460567498e-01 -8.942775590000755503e-01 6.451511696493411607e-01 -1.245410322169091671e-01 2.322408890273313986e+00 5.611812011442798287e-01 1.170267386299312706e+00 -6.108546304790957171e-01 -7.700653283452759679e-01 -3.299837674193435988e-01 -1.804883502881891033e-01 -3.500248354703003328e-01 -8.668802116223208731e-01 5.298250653313711922e-01 -5.780283097807161763e-01 4.999457370639243670e-01 1.831495251487113229e+00 -2.033969626119307428e+00 2.542349745316210718e+00 9.937379562652314258e-01 -8.312405980344590717e-02 1.140529604457936941e+00 -1.630885806654503334e+00 -1.282470748466869592e+00 1.407360226030021977e+00 -3.224219330506039038e-01 -7.254640305551366408e-01 6.879578017879115492e-01 -1.752411130167505826e+00 -2.098872194899931154e-01 -1.754556430666564248e-01 8.386642968263205988e-01 7.011946350160903618e-01 -3.784458742934883047e-01 -4.600128437581552099e-01 -8.226737973893053502e-01 -1.010014944233238898e+00 -8.045384204030389674e-02 -1.842407715461424456e+00 1.224032386758594937e+00 -2.459537413287687414e-03 2.122759396909720486e+00 5.227784754723479449e-02 -3.184622339553915826e-01 4.426910667911292396e-01 -1.149539422304401537e+00 4.219821465967983354e-01 1.046991540687329802e+00 -2.713770135283979368e-01 2.048592463214199133e-01 6.044986419013426149e-01 -1.153353480772323802e+00 -1.182738423767809299e-01 -2.502248622368047348e-01 1.999031887327159307e+00 2.724085590119429856e+00 5.784517298799028984e-01 1.396657790251965681e+00 -1.884944335468269616e-01 -2.313307488526425093e+00 1.806282930638559492e+00 7.015845770027678840e-01 -1.700965808336498242e+00 1.440715133308761331e+00 7.783806533069903555e-02 -9.133737173301053058e-01 -1.735955517704909967e+00 5.627906601302620215e-01 -5.782645926467859798e-01 3.227108000658496789e-01 -3.213664031653996056e-01 3.939337432792908711e-01 -2.946437270898545346e-01 6.299243124098875546e-01 3.878548739562784342e-01 9.860695469464076934e-01 -6.217530096618849589e-01 -4.306005141864752139e-01 -1.309226399567091637e-01 1.851502721611400393e+00 -1.111456080824304582e+00 -1.755085649737795128e+00 -1.012598550139039988e+00 -1.116540329739977300e-01 -1.455384353797013475e-01 4.963069805773128729e-01 -2.118504678834088883e-01 -2.439428261219393768e-01 6.278323443367610501e-01 -7.726430294061809034e-02 1.021554884180340794e+00 4.154160276426937526e-01 -6.545954163271378023e-02 4.866603010755298775e-01 -1.637271945500821557e+00 -2.164393603481237494e-01 9.820380062983982139e-01 -1.483563844531723686e-01 5.630426553189515904e-01 -1.985697098069052258e+00 -6.531486243622040000e-01 1.998127976317338073e+00 1.227771769419695236e+00 3.651309546599707523e-01 -9.707740913793283521e-01 8.190064961386192555e-02 -1.101750732201933314e+00 -8.424172551507259632e-01 -4.006357338956079706e-01 1.093757621733360219e+00 -1.861101333763640342e-01 -7.671479929264494180e-01 -1.655542002413912694e+00 1.342221317455661422e+00 5.837918513109559004e-01 1.057422362301156521e-01 -9.951984757824881012e-01 8.280976495047581709e-01 2.539748213260408227e-01 -3.494881097105402290e-01 1.479406620076514578e+00 -9.996064114611892537e-02 -4.984888024749314916e-01 9.515544329832643644e-01 -6.853510659841887120e-01 -1.047743085650694628e+00 2.185435212299038088e-01 -1.375424888535261125e+00 -9.058491286617117999e-02 9.670583714181415491e-01 -5.609605863169658813e-01 1.640081541665481257e-01 -9.035583251998370313e-01 7.534158360632748908e-01 1.033789735548758415e+00 -1.848416498697004473e-01 5.062675390096729178e-01 -2.752208282836210440e+00 -6.993591721297248709e-02 2.901225146219496009e-01 4.480527844003956428e-01 -1.930352952395324451e+00 -4.716888682988538278e-02 -4.307352689838096493e-01 3.560067187065200089e-01 -1.076543371436350816e+00 2.330531404436730347e-01 -7.833569041406093225e-01 9.594562502664852888e-01 8.390181493227130138e-01 -1.124345798440528732e+00 -3.356276813979882645e-01 6.983228033471071683e-01 -3.815631540676768518e-02 -6.947284966651275928e-01 5.211278331555467824e-01 -1.365513457613428128e-01 2.864679144358868723e-01 3.752743858143341438e-01 -1.965423167326522946e-01 6.847006934231654185e-01 9.202681436890736144e-01 -3.495726446767425388e-01 2.428215472344591019e-03 4.162951283645002776e-01 1.565359304309357213e+00 4.645860770340264068e-02 6.891190692756080649e-01 1.585409244303811749e-01 -3.734729825647809531e-01 1.202799601359845205e-01 2.001311400560549236e-01 9.987845459868786024e-01 1.036261745786111188e+00 5.365076132129592557e-01 -7.896661156601052223e-02 -6.945926140809358662e-01 -7.115159610118603206e-01 -4.288972001190905492e-01 1.810918961046527609e-01 4.741187776252182018e-01 6.137781748763826428e-01 -2.062200111825410520e+00 4.989093437715249602e-01 5.102421549239027909e-01 2.081356329106184844e-01 -5.584175557602261142e-01 2.903736928820421226e-01 6.091861460912639803e-01 7.084341842317642968e-01 1.906125302088132356e+00 -5.408855500718334069e-02 -1.867404978817847061e+00 2.965589736762734296e-01 -2.905609111547196033e+00 -1.406760980177366172e-01 7.755793289095365139e-01 -1.100110079068976621e+00 -1.054220018753384114e+00 4.410580480496502087e-01 1.048652810009058856e+00 1.010379259612262937e+00 1.643996092096816630e-01 3.085880473100000576e-01 2.671332848265732807e-01 -1.594294083279954810e+00 7.714084870389722459e-01 -1.469408702678254519e+00 3.913907650983626252e-01 1.039227960591634498e-01 -2.596378033734826341e-01 -1.409126062894887177e+00 -1.095441331040158117e-01 9.629541998702103589e-01 -3.938871280923738061e-01 9.028247342342714532e-01 1.026159826752260917e+00 1.597629685770281416e+00 1.220143149827262574e+00 -6.814064445535322756e-01 -3.236395862554761194e-01 -6.462952695716597806e-02 7.563609636243929790e-01 -6.110597669641026908e-01 2.295746395795320860e-01 5.337563178806459252e-01 1.124352110296474638e+00 -7.536409699361101833e-01 -7.454876997548339768e-01 -1.151340511910085684e+00 -1.593771440060830047e+00 -6.660862417071771180e-01 8.334341138757053180e-01 -2.036815517727611213e-01 1.015635632166265401e+00 8.593362046445018887e-02 1.653838247758549596e+00 -6.519126938026653661e-01 -1.579880810027553539e-02 -4.566185366772873566e-02 1.321470227156014143e+00 -7.891182867335655438e-02 -1.022799302482546802e+00 -1.080923302190386071e-01 -2.606139286674161726e-01 -1.066110585353781393e-02 5.042084974574502221e-01 -4.641351635789391361e-01 -2.651861554042541647e-01 1.320463499826842746e+00 -6.145288009769293014e-01 -1.636559197043905733e+00 -7.530334855559840390e-01 2.539514967771481224e-01 1.196382481542635767e-01 9.849235910492232238e-01 5.777369544678186974e-01 -1.814397341458951152e+00 -2.535056444730633407e-01 -8.427539985982032134e-01 -9.540794972431135834e-01 4.054901099481587057e-01 -1.001168303531558390e+00 -4.338700811110167699e-01 3.476442900603731179e-01 -2.352932974391541254e+00 2.962544005321667284e-01 -1.457877717994700673e+00 -8.180679742023343470e-01 -1.140747829694943871e-01 6.888653423403841014e-01 1.524766556607927148e+00 -1.172908869883124927e+00 7.288948156863612748e-01 3.920407920122179202e-01 -1.840133068239233893e-01 9.639250720432547270e-01 1.395186339339228754e+00 -2.680401978622201309e+00 -3.966507194265225245e-01 4.666168825606219900e-02 1.090068961569493622e+00 7.272713750782557884e-01 7.725800148605864726e-01 3.060662601805725844e-02 -1.647261092380224223e+00 -5.517595408345630226e-01 3.703766303295664142e-01 6.190474716660362420e-01 7.289194272047144763e-01 -1.074322773460977709e+00 -4.211274913557344068e-01 3.471181507850386594e-01 3.798383137860262826e-01 8.393631382883116610e-01 -8.601508934394745953e-01 -6.599379749230528391e-01 -6.292919677883161700e-02 -1.091357774631931399e+00 -2.816116619596269466e-01 -4.372621015126106347e-01 1.044935528977747774e+00 -1.384001656521146151e+00 -1.091956068448924622e-01 1.108710457445361675e+00 4.471662773722923090e-01 -1.305758631086936683e+00 -1.008612940229765886e+00 -6.982474264166853573e-01 -1.036110212163078970e+00 1.210832002261126444e-01 7.819357172183907245e-01 1.235741334892341392e+00 -1.065866162800864103e+00 4.057585054555633564e-01 -5.536310177769828700e-01 2.139117587203617169e-03 -8.152991083349471202e-01 -2.598140198682680202e-01 -1.259568181840999612e+00 1.481183722367423128e+00 -1.287279565390863967e+00 -1.344901994664149836e+00 5.752961511507873604e-01 -6.014955316013924635e-01 8.417233065603125786e-01 1.931080545578427732e-01 8.068345759872097567e-02 -7.135753977649235136e-01 9.787722600609138901e-01 -4.279782985913104243e-01 4.817780592544569362e-01 -9.247727388971834772e-01 -7.302273683637874324e-01 2.157407472100490331e+00 1.727007675050096891e+00 2.089987252578958399e-01 8.382914953274025471e-01 -7.687161280514251960e-01 -9.472579729846275498e-01 9.828500110655287447e-02 -1.301537112784755479e+00 2.131102857022843799e-01 -2.129544702605301598e+00 -1.508562408770429242e+00 -3.518963146757301264e-01 1.610499323026193252e+00 -3.294962136429780308e+00 1.478652903003878860e+00 -9.058810474807030833e-01 1.207876337871226058e+00 -1.215968028230529185e+00 1.216325695255797035e+00 -6.965977792142680203e-01 -1.904236653928448320e+00 -8.017948752553186731e-01 -2.165749638887780673e-02 5.406593514807415124e-01 2.097251553419981485e-01 2.336674355804071491e-04 8.222506761931477337e-01 1.010421444589430617e+00 -5.612289571984181435e-01 1.258151600311891993e+00 -6.875579925115019586e-01 -4.181681299692455722e-01 -2.463483399268416030e-01 -8.599705529564380946e-01 5.067676286382641893e-01 7.325138405333819769e-01 1.007159415549785608e+00 8.415805032087421145e-01 7.192809113446471669e-02 -1.187930406116742610e+00 -6.322776515240894346e-01 -6.163147960346190835e-02 9.924798585446129584e-01 -4.164466303299200756e-01 -1.379622655706924383e-01 1.146013404428398497e+00 -2.141927670113243920e+00 -7.640067889823145553e-01 1.109417259193250072e+00 -1.742396583907041552e-01 -1.071912958110653014e+00 -3.796983456766694215e-02 6.264461069632794032e-01 1.384486948709857668e+00 -9.053390739246726382e-02 6.151417700943255795e-01 -1.280841482126878983e+00 -1.486500835465483505e-01 2.262168362951187284e+00 -8.276487167180314186e-01 -2.593847602335395686e-01 -3.590881510966684176e-01 1.936845824593963483e+00 -2.112270221427440031e+00 -5.411863189799147600e-01 1.983894060776022761e-01 -1.338085415592777938e+00 -5.938617758683819581e-01 -6.853132048796153342e-01 1.442111573412855785e+00 -6.317426268880497187e-01 -7.870671670886582039e-01 3.473516316012919547e-01 -1.438321090342608910e+00 -2.339726799370873966e-02 -6.283961074683562520e-02 -7.138745833940343122e-01 -1.450600964462643028e-01 5.255776858437354315e-01 3.560175031769424736e-01 -9.339655562450195347e-01 5.675359231265761917e-01 8.355024300245880164e-01 -1.352586923013815792e-02 -1.206365609702640118e-01 -2.618618065631075909e-01 6.782999287859742266e-01 -1.569995245415023222e+00 9.482779649064302374e-01 9.379192496371737686e-01 8.535436413763157759e-01 -2.036978396166618799e-01 9.065338118746673057e-01 -1.109993907660766999e+00 1.491276139144370960e+00 8.023004704897368500e-01 -1.243527040057028188e+00 -6.868008972136937507e-01 -1.452775747816184015e+00 1.534828788708245018e+00 -8.809581960440449055e-01 -2.248345306430288848e-01 4.944408923253453270e-01 -1.740138955381062280e-01 -1.157651312845837888e+00 1.081987653910511771e+00 1.624421856135511155e-01 9.149445417931757474e-01 6.431980661216515349e-01 1.488785142374378090e-01 1.500393722401005270e-01 1.002543372514247633e+00 1.526851232978357231e+00 -3.724858981462887408e-01 1.559516175549515160e-01 -3.658355772293006014e-01 -7.155463997106463747e-01 -1.045270285269677801e+00 -2.564829894483863226e-01 8.788398073203448901e-02 2.662915575560317327e-01 1.288508487622336940e+00 7.833910364205356469e-01 3.766104007867657200e-01 -2.446230212492151168e-01 5.766817357579037129e-01 1.213656009375414957e+00 1.417585936410567793e-01 -9.506412978090797994e-01 2.516767992409126853e-01 3.184492053955665369e-01 -1.648714393232499908e+00 3.048001587190769524e-01 -8.882860796735203568e-01 -2.132010594967038986e-01 2.903048336608965441e-01 5.455612033134620287e-01 -3.476619294567599994e-01 -5.644278509624774953e-01 1.182549502086244209e-01 -1.346597817021347732e+00 -6.031575883749368261e-01 8.867984658518754948e-01 -7.715388194286183499e-01 -5.429966659968367138e-01 1.010278215460610030e+00 6.341064405915003421e-01 5.682270143855342459e-01 -7.629755066977772504e-01 2.524389546084220837e-01 1.712610131653237389e+00 -1.357045069419356986e-01 -9.500370753002929103e-01 1.418589014507640522e+00 1.231765171530577518e+00 3.836354379293293038e-01 -1.363170115780283576e+00 -1.615828109749381847e+00 6.267169477948307810e-01 1.514091291757769353e+00 -4.960653968652778412e-01 -1.623369985657320047e+00 -4.829799978464346388e-01 1.009875859175680124e-01 7.994866892574922224e-01 -1.210302406062782749e-01 1.162354978780838710e+00 7.531647880512647442e-01 -8.940327634480425001e-01 1.348347560403863721e+00 1.314614095179891029e+00 3.038330780088351890e-01 -4.251193260207083296e-02 -1.289421017417158755e+00 -3.386390839826444732e-01 -7.712483799501154147e-01 -4.481620153674132356e-01 7.892164744117030617e-01 4.436966342561011745e-01 -7.511054798726501947e-01 3.798250851624004887e-02 3.371647707088384349e-01 1.066405978978612001e+00 1.186552527097141096e+00 -2.792564919670499357e-01 7.497194953018273544e-01 -3.388498674295581381e-01 -1.354829175273284836e+00 9.255397104817952858e-01 -1.561877015932078505e+00 1.074952317663035339e+00 4.921973838431029646e-01 8.330729794974827129e-01 7.829226392613973795e-01 2.387176120527087608e+00 3.879803331483629436e-01 2.428167895550079614e+00 -5.136574338452741806e-01 7.737126323540555184e-01 1.390872805149928615e-01 8.795707898363472887e-01 -3.589179397250483183e-01 -1.699668906630587228e+00 3.129564595723222542e+00 1.934101757566863977e-02 -9.274864313005561911e-01 1.434538646896376113e+00 -5.097183662289409556e-01 -6.867820964902329184e-01 -1.524269851729697756e+00 -1.106369996196947092e+00 -1.111758860822382733e-01 -6.327904335929692703e-01 -5.628880480569288247e-01 -1.684800912326886724e-01 1.868553181098053573e+00 -1.655186048079185346e+00 3.776741709171628769e-01 4.546166353272799165e-01 1.037210684514070225e-01 -1.011267744967427662e+00 -7.674795278328760961e-03 -3.631321068324099288e-01 2.456019060004893007e+00 5.283014811361614882e-01 -8.398572155875525524e-01 9.884128313940616639e-01 -1.033091085805361686e+00 -6.865808590457342930e-01 3.085068858937242697e-01 3.180401529843471242e-01 -3.293724201302540289e-01 -6.908792062026494207e-01 -1.563377446962398443e+00 8.312667126349734259e-01 9.462280008384330587e-01 -7.072426503114789265e-01 -1.161984204827966716e+00 1.112141586582223285e+00 1.413872739967156011e+00 3.330856024849743191e-01 -2.395022774436771085e-01 5.808819255134114456e-01 -1.334036730638730850e+00 -3.267168591910986630e-01 -6.244740295687792875e-01 -2.809281780605951129e-01 -5.728893687521212641e-01 1.587138165413721325e+00 -1.397628393173131200e-01 1.483396998653968790e+00 1.107254907682512890e+00 -3.729012485133886834e-01 -1.951654044766988116e+00 5.138281236599640672e-02 9.090440986732063466e-01 1.638184869487875062e-01 -5.572415403145478674e-01 3.733984706426846101e-02 -1.337490594192853877e+00 6.719860338351782980e-01 -6.162930831591629383e-02 -6.709058756985010197e-01 -6.170181302420990610e-01 4.956830134284204159e-01 -2.039730943952868802e+00 -3.396863515565480829e-01 -2.220143221848955406e+00 -8.111477093863181942e-01 1.398419491027536710e+00 -4.970675547574389119e-01 4.273514636676642997e-01 -2.711122624691666871e+00 8.371632661830270550e-01 3.110447466134523276e-01 -1.111656418214691078e+00 3.282992170602046234e-02 1.822715804482628821e+00 9.109776833773355342e-01 -1.112008539285274655e-01 7.786787508641248579e-01 3.889053452085030060e-01 1.001839158426876430e+00 -1.532387686162085982e+00 -1.830671969161637991e-01 -1.180066224745978998e+00 2.053896531465123410e+00 -1.914613251906944313e+00 4.262240061795247170e-01 1.496299217912327784e+00 4.246078048609989164e-01 -3.654182223737182378e-01 -7.607475727165903256e-01 -8.042108532757458184e-01 1.436148613028980670e+00 5.143660273104644354e-01 -4.484430974706965500e-02 -1.285454532831665497e-01 3.653843350563749093e-01 3.708764964924595176e-01 -1.346824980334669908e+00 -1.082747502433144549e+00 -1.847187633028534615e+00 1.640412187941735211e-01 -5.601179983703218346e-01 1.252117124638406409e+00 1.054990818735923597e+00 5.534856272093199303e-01 3.649678856135797900e-01 9.667546068308690010e-01 2.573340801796984989e-01 3.428415670446995356e-01 -5.988517333407291643e-01 6.518557036455828735e-01 -1.278481977194165120e+00 1.720511509832194363e-01 -1.966182104744040871e+00 2.169896739504276972e+00 -8.837467605174602614e-01 1.363355030231528708e+00 5.723789692541660923e-01 -1.094632932336371489e+00 2.534448698759622087e-01 6.468367882417677128e-01 4.142188220324795611e-01 -1.181284523898516570e+00 -2.194460784503001971e+00 4.922190203233183237e-01 -9.766298144018238370e-01 3.743391387643212331e-01 -1.836079778165317533e+00 2.183535163372778420e-01 8.873927250916729959e-01 8.684397578563746167e-02 1.693058098358912467e-01 8.322399577632285661e-01 -1.047283944438244685e+00 -6.598358384102039897e-01 -1.125327575892424603e+00 -7.857709798543410784e-01 -2.373972428601439866e+00 -1.608786702245950551e+00 -1.776661547268266195e-01 -1.641862527776850822e+00 1.259108537365592806e+00 -1.186662274120853650e-01 -3.071584402365956090e-01 -6.590307692925402305e-01 2.203590094793943521e+00 3.542140061015784935e-01 -1.495014827998774276e+00 -1.320607559598908187e+00 3.769535821391566399e-01 -4.026600779070490521e-01 -2.319210505251856902e-01 5.659561248409606948e-01 -1.366046808633197829e-01 1.414218495878060367e+00 7.405245516664115124e-01 9.366072446426272347e-01 8.643820252749322419e-01 2.384213891345126513e+00 3.797256491971918724e-01 -8.626047929201213771e-03 -8.168329419483085774e-01 3.993405670053780665e-01 1.425482228629351977e-01 2.398139319669136127e-02 4.793162341039797769e-01 1.106163080369003682e+00 2.468023129613112487e-01 -7.754192330074092254e-01 1.644380251468616105e+00 9.851513757512280201e-01 9.065224522158712439e-01 -4.386908915458512248e-01 4.794214844012748555e-01 -2.110195395616299152e-01 -1.252458035977086048e+00 3.373353765007661709e-01 -5.114273178218294719e-02 3.176729787403843874e-02 -7.807587116983073505e-01 1.276060963219350697e+00 1.142978235551347366e+00 -2.208498405475351201e-01 4.762515992564145817e-01 1.206558790523547531e+00 1.826940829683457945e+00 8.353565438225669659e-01 1.658688550843791631e+00 -1.157775767016224089e+00 -8.945628984384489391e-01 -7.407936870148501551e-01 -3.267728384706634071e-01 -1.279763015882118493e+00 1.560670162427445939e+00 5.581224578791706969e-01 1.014141476869877767e+00 2.198058171283354678e+00 1.154446419667295887e+00 1.475119665262867530e+00 2.969285212792364681e-01 -1.021549609952502324e+00 1.809310249564170525e-01 -7.630007849767322936e-01 1.844987261984245563e+00 -1.909076644980014947e+00 -8.952353461570978777e-01 1.598386036825939271e+00 -2.330077835598321628e-02 -7.935735163444748719e-02 5.450479057898865998e-01 -3.393046054606893569e-01 -4.695927659558761687e-03 -2.115697182257604503e+00 -2.879003344909457709e-02 7.327159217125249757e-01 1.926308096540488013e-01 -8.408011305271394509e-01 6.475403382898385907e-01 -2.007816246243922187e+00 -3.464494688516722015e-02 -3.857133047881645682e-01 -5.171187686656814053e-01 -2.762373566359809240e-01 1.035904655347229975e+00 6.283036914028472530e-01 -9.022698426876137739e-03 2.444453291942158546e-01 9.735065678282849300e-01 3.958943188431247595e-01 2.428286295489561653e+00 2.813064429099958463e-01 -5.891198089915763436e-01 1.313521821426879344e+00 -2.182806594872344907e-01 1.756771058243718597e+00 -1.739757769100362284e+00 1.785965411101107625e+00 8.475384066251995252e-01 6.206261654218628854e-01 -7.870996280418147695e-01 2.363082411617894174e-01 7.610843298508618293e-01 1.238883316025529924e+00 -3.244144166012565833e-01 -8.796558222794899073e-01 -5.476110666252647086e-01 -1.028644261714017238e+00 1.807073746763186717e-01 -1.299300962851392127e-01 -4.832548580509638536e-01 -1.334059703290435328e+00 -8.057198109626632077e-01 -1.257456253792629472e-02 -1.442307810396501744e-01 -1.972515337951608272e+00 -1.102446146416006245e+00 1.408237604824766342e-01 1.821036288504490619e-01 -3.516412958387362120e-01 -1.145972058130120041e+00 1.821372788977386470e-02 -5.506769944095237790e-01 -9.805593659962594799e-01 -8.658967172713406546e-01 1.785470419107783258e+00 1.874735007491501904e+00 5.924408866066561696e-01 1.658633622895836213e-01 3.295654677173195379e-01 4.205407193591927939e-01 -4.658880631142613415e-01 1.359756022960491695e+00 -4.613470279838316479e-01 3.444827093224240855e-01 4.213405242318508104e-01 1.428574082896865993e-01 1.050049188865097127e+00 -2.743986679554834551e-01 3.592285257978355406e-01 -5.049190111202284115e-01 -8.080150839141118091e-01 -3.178994357970834628e-01 -1.466932568445633800e+00 5.546607361496473931e-01 6.982933571654656446e-02 -6.570545014971600206e-02 9.658310376665467656e-01 4.173670959924934976e-01 1.261525457708333686e+00 -7.764294131326877624e-01 2.159137831640137173e-01 5.834683778073619376e-01 -1.819029653802630431e-01 -2.022116176229231232e+00 9.397632059762557610e-02 -1.453491005433446448e+00 -1.676492803640869722e+00 4.498829361311209585e-01 9.015528418790750287e-01 -1.921090387736911431e+00 3.930110178984597136e-01 2.553529737448086423e-01 1.039731905460451467e+00 -8.004026637912324826e-01 3.716309031893493819e-01 8.840122794404903228e-01 3.456787890721036982e-01 -5.225441374132820949e-01 -1.622494546263549164e+00 4.766813798039522543e-01 4.274968615303879060e-01 6.889893864342606644e-01 -3.397231235492053636e-01 1.221066152314865150e+00 1.785247265997050026e-01 -2.085955390304579105e-01 -7.975916133845888378e-01 -3.863941789184155429e-01 6.449380716370507471e-01 1.620921373448680924e+00 4.965858196086671561e-01 -7.462584464288167796e-01 -5.208960609838687583e-01 1.421283764508655123e-01 -7.437755766110687450e-01 -4.907435851088219336e-01 -1.375942177228015373e+00 -9.758242182936853748e-01 7.261406421981737580e-01 -1.944179877259624156e+00 2.388208179694306654e+00 -1.909560280401448873e+00 -5.959566203714325994e-01 -2.110953535865045250e-01 4.292709052790919522e-01 1.300577457824647398e+00 -9.080074688611794453e-01 -2.362363738369114952e+00 -1.326646977897589508e-01 -4.772679729777645763e-01 1.099283627321088197e+00 -5.568644968045431964e-01 -6.929298978520920249e-01 1.127465328365997888e+00 -2.321360257534282212e+00 -7.439900788882537752e-02 -1.308012921181186838e+00 4.811184028649810318e-01 -2.903018842605504801e+00 8.038745121582433484e-01 3.939914286052184633e-01 -1.187638765112414063e+00 1.603599695084266252e-01 -8.610960646970354793e-01 1.296307908612807092e+00 5.883540682118777732e-02 -1.575159025023191717e+00 -7.757535186222800361e-01 -7.196854652121810192e-01 8.640680370015901834e-01 -3.638815807770741095e-01 -5.692532346729544113e-01 1.943387972990265888e-01 -1.339520452474949996e+00 1.426290841431317125e+00 2.418744393926631986e+00 1.497014402920985088e+00 8.230168145960090609e-01 -1.762127927345400247e+00 -4.941721458087137142e-01 2.113299672866821022e-01 3.368780172655534422e-01 -9.372120033436097675e-01 -1.384125617708951372e+00 -1.583011217636117740e+00 8.659331356557162795e-01 5.018120615930039552e-01 -8.807703881330056217e-02 -1.309530554038383476e+00 -1.377646852257829568e+00 -7.237028598037763549e-01 -8.575638818709621081e-01 -5.260405081489547552e-01 -9.251848075562261187e-01 -1.027990823784040053e+00 7.168994846773241170e-02 1.291634260416579361e+00 1.177679858361770471e+00 4.401667471990095004e-01 2.564470486951854200e-01 1.334086208206468838e+00 -1.922718268025744304e-01 5.683442065803444576e-01 9.063981210804524791e-01 -5.254308300530566855e-01 3.387270619599070387e-01 -4.442091569164668963e-02 -7.036157012201275096e-01 -3.647942666155923885e-01 1.670543155860040319e+00 7.253819189433687864e-01 -9.655541683149351240e-01 -1.313511416127832732e-01 6.438201476625899922e-01 -6.490510401782744188e-01 -3.971689236540733026e-01 -1.300365697676243659e+00 1.309250682116348097e+00 -1.650769420460125758e+00 -3.072369542047088120e-01 6.094864065883279780e-01 5.357045713929304842e-01 -5.320147226970822762e-01 6.723299768234954898e-01 -5.248925459275127769e-01 -1.914479459855384369e-01 7.841826895035927114e-01 -7.511794089844759936e-01 -2.252860033075354262e-01 9.968915633226921313e-01 -1.037971447169016570e-01 -8.129872541335795288e-01 -1.910432499346356727e-01 9.097174731114393564e-01 6.145219164989479399e-01 1.567474603897029528e+00 2.289323782284223618e+00 -1.053010050918986307e-01 3.234818085231883772e-02 -2.291550272738934191e-01 -1.959808923582257167e-01 -4.320929556614495626e-01 5.819041412193344254e-01 -7.918986878853170319e-01 9.490360228236491835e-01 -1.157597378500168306e+00 -1.567679015292717803e+00 1.782997260648238269e+00 -1.751831188717092314e-01 1.329720420397260350e+00 2.321881271560681248e-01 6.011438613827815303e-01 -2.234051516297012319e-01 -4.263186120648415622e-01 1.581241681882810113e+00 -2.390210339004859019e-01 -1.476960163083751720e-01 2.459415698475861389e-01 -1.647733327212855592e+00 -9.491405657277520724e-01 -8.708115165090544174e-01 6.819450701849422147e-01 1.891170942073351346e+00 2.303864429747570775e+00 7.745230446954962655e-01 -4.820101359144356445e-01 3.627125226553928883e-01 -1.002794611016123438e+00 -2.181744936239883026e-01 -8.032333625310181247e-02 1.203807318940157911e+00 1.159150726977125290e+00 8.286089318986493701e-01 1.663050193638693663e+00 2.931618163377974762e-01 9.588041599700748430e-01 -5.576686672827215752e-01 6.283637903439145411e-01 1.468864140935555618e+00 8.776402223144298409e-01 -8.804261874402887766e-01 -4.310876905663589276e-01 -1.013849004918538244e+00 -5.617520946268428350e-01 4.643572211920111714e-01 -3.782131279864238138e-01 1.692536023103166976e+00 -1.148145725447792476e+00 3.112830736535728282e-01 -4.967098091907694579e-01 -4.343420045777169891e-01 2.689054347116923149e-01 -4.186568024095906337e-01 -1.858669631519464516e-01 -4.815142733990797619e-01 2.350603376514673049e-01 9.437246893115581736e-01 -5.868838866349818106e-01 -3.313278189196984802e-01 2.446328081463713833e+00 -6.051992187950157032e-01 -1.060278272961070245e+00 5.559388284606247427e-02 9.383311778856407992e-01 -1.903833761636388289e+00 -1.271634503916574177e+00 -8.815591293377633697e-01 5.886962065428831270e-01 -1.757525430238339403e+00 -1.961646207544454762e-02 -3.545990776177622150e-01 -1.160046517056292775e-01 1.500420957781002818e+00 -3.722608029649268069e-01 -1.853842184301136342e+00 1.629866286885776061e-01 -9.082539440367966010e-01 2.844758050708285357e-01 6.885967365933538531e-01 7.444295427314158164e-01 -1.266570639678949117e+00 4.509601914374601894e-01 -1.008126882046005646e+00 6.306590641691774968e-01 1.220255781784864935e+00 -1.103599769313463819e+00 9.773302861939962005e-01 7.215756083329892823e-01 -2.146562329117929768e-01 -8.336974548791534767e-01 7.601430396951245338e-01 1.328774643081247556e-02 -1.094578132981048890e+00 1.031446592576503285e+00 -6.596466835170140541e-01 5.518250035725059677e-01 1.634466007504078222e+00 9.872398701166398283e-01 2.275547513734611227e-01 -3.407718970306196637e-01 1.655523875154330860e+00 -3.245622778009963488e-02 6.548758769076379327e-01 -8.218744247882487919e-01 -8.198444026407435414e-01 -2.381405752495792394e-01 -1.215676491310561325e+00 -8.046471117482388580e-02 -1.958447647147290471e+00 -1.189074126979566604e+00 1.914654044994541504e+00 2.116950296185410973e+00 1.403370630749099179e+00 -2.101830844345784044e+00 6.448112466760635986e-01 -8.666308589088093095e-01 4.110015542081024709e-01 3.237773614345638151e-01 1.244619507317750173e+00 -1.580264818519989012e+00 4.602678171796905637e-01 -2.222961416083349961e-01 2.384513284180147796e-01 -1.165008004198357927e-01 -8.766680214410037530e-01 -1.775336128135051039e+00 -4.722513387607956137e-01 3.168901361614982815e+00 3.424088732439499183e-01 2.535376552844839648e-01 -5.705144616631956378e-01 4.597097854708615677e-02 -3.224471795357384818e-01 -4.007634016460534521e-01 5.283470065816076033e-01 -1.513125542719841343e+00 -4.452644552903700648e-01 -2.020547192130902614e-01 -2.806239510630881839e-01 -1.007036897919322271e+00 1.205519419871145859e+00 1.351063949632767658e+00 -1.623112132068492142e-01 -1.240792413752907830e+00 1.094262145698122524e+00 3.063976432631183022e-01 1.517646579877759416e+00 8.652530642943011552e-01 -7.381906473106840672e-01 -1.317767073514229503e+00 -1.061426197031722696e+00 -9.286620310392186550e-03 5.571593583959911777e-01 9.074374422966569043e-01 -7.453724212379773117e-01 1.508893916238968291e+00 -1.422519748090545821e+00 -1.074656088653920816e-01 -1.354366636083712994e+00 -3.379601848096296379e-01 -5.306596422347525932e-01 7.055014263174186340e-01 -2.171498475209034495e+00 6.115872732801072020e-01 -1.061526718335583652e+00 -1.184988060957251205e-01 9.283264614444004525e-01 -1.630726569621015365e+00 -5.927484785392401756e-01 -3.523685923785895291e-01 1.070023271255366032e-01 3.953875261790024825e-02 5.515898937521543019e-03 3.248038467828409659e-01 -5.355975495937363995e-01 2.745298506944393035e-01 2.100556216968909456e-02 1.048760432103979623e+00 5.863416081268767455e-01 -8.244758418145730072e-01 -6.053604678464993283e-01 3.076386885280540384e-01 1.473636544404979820e-01 -1.997579297270339671e+00 -8.667882306059718767e-01 1.654987509598543793e+00 -3.513365884347662838e-01 -8.496178845962767401e-01 1.034010562372417452e-01 7.589028232384308348e-01 -2.598634134649280281e-01 -6.730400079472339536e-01 5.713766290984960694e-01 7.312868431697144844e-01 2.230245610724710947e-01 4.166569922963151984e-01 -1.032855547990438438e+00 -2.069799807923306645e+00 -1.504193502305082308e+00 -1.704445153671634516e+00 -3.697298598270370995e-01 9.326214606932907714e-01 -7.592251077304618123e-01 5.960033310008852059e-01 2.363366658405248732e-01 -2.460659149962698411e+00 -8.834265042779837485e-02 5.022063552944394660e-01 -2.638597618840312631e-01 -5.629523473002540079e-01 1.240244651481200722e-01 5.729628562976905037e-01 -1.455794544457758855e-01 1.899162173524662656e+00 9.951776589844376630e-01 1.079499050085490630e+00 -1.287410188861915161e+00 1.024877749902094737e-01 -1.158121746067200197e+00 -1.988937392901687140e+00 -2.467522571546571175e+00 -2.800076437792106132e-01 1.783398518236019470e+00 8.402041456097828487e-01 6.035484185921070610e-01 5.869796724025886370e-01 1.562503751572694721e+00 4.536172283463457688e-01 5.461270984899615488e-01 -1.072873732593528473e+00 -6.706491328648431782e-01 2.643595483220683717e-01 6.958204148229514274e-01 -2.777281660643260430e-01 1.698977689020010895e-01 2.693364351589593308e-01 9.249008049790111707e-01 -3.234222432650257772e-01 5.316405853400372195e-01 5.633807060086694352e-02 -2.090034514506208474e+00 2.390323953851133942e-01 2.646744919486464509e-01 6.791025934644140394e-01 9.042646048075275722e-01 -1.607296452166257494e-01 -2.578877912132780947e-01 7.775887106980052810e-01 2.972931073843564365e-01 -4.941344242407097291e-03 1.127640771812930653e+00 5.160181697390413547e-01 -9.227255866258561312e-01 6.164293345098266208e-01 -8.201130009639062690e-02 -1.690822443447461021e+00 5.317509979492766048e-01 1.770252280736111516e-01 6.325204563322925355e-02 -7.681242013622971987e-01 -9.549705352573513439e-02 -5.502325081220883762e-02 -1.538353278030725468e-01 1.981164303777022961e-01 -5.947989494266163468e-02 -1.057372517106783594e+00 -1.580668985413745231e+00 -8.688439583947995537e-01 2.639913790377862446e-01 -3.163889813575588295e-01 1.185419602423783081e+00 -7.573517219163408143e-01 -5.065277886147796504e-01 8.637815693273721562e-01 -5.067199354899428743e-01 -4.411281573940092904e-01 7.024510955586976690e-01 8.880529164088514227e-01 -1.011541794182096998e+00 8.434056557610896121e-01 8.149654421981948893e-01 -1.795081266018946908e-01 -4.672003041444732219e-01 4.175171331265251640e-01 -3.557148123286267838e-01 1.893885786637115598e-01 6.771195609738476229e-01 -1.792567946629436193e+00 7.696361760342496083e-01 1.840972170481824266e+00 -1.739581100299551597e+00 -1.942763750765373609e-01 2.092117635273201340e-02 1.025924550408965213e-01 -4.393586042631340560e-01 6.643753807498321562e-01 4.748876812936703717e-01 -1.296299425848167486e+00 -1.222818419556385594e+00 -5.487670880973726240e-01 -1.085116674811104298e+00 -1.124369783494457264e+00 -4.485619897923945332e-01 -1.545824955790620292e+00 -1.401303276365720496e+00 -1.851598803692239281e+00 -3.766639037140244173e-01 3.212103586166248359e-01 2.038917736174187034e+00 2.919116017431359622e-01 1.357443955344117104e+00 -8.600756922756207512e-01 1.386582620219062978e+00 1.216701664738566890e+00 -6.656114734799478683e-01 -1.144418810629329375e+00 7.372310715127770031e-01 -1.852407455535092007e+00 -7.149562926409382957e-01 -6.802116569238666477e-01 3.651767275966073534e-01 -2.863053642974071680e-02 1.238465473180359044e+00 1.129185781352876505e+00 2.596009953160189898e-01 9.751576981969377611e-01 7.510159503289055571e-01 1.224772339556914558e+00 2.071279345916971770e-01 2.929754969580968815e-01 1.058880869105579964e-01 7.755925443611859649e-01 1.290225062874440498e+00 -4.079005112312475423e-01 -5.014240587850068431e-01 2.429082314930487707e-01 -9.714516908568491260e-01 9.440079929844225060e-01 -9.747279688503435180e-01 -1.084307807694302905e+00 -1.786320861063004362e-01 7.784588544283047584e-01 -4.745987556501031768e-01 4.084965322661420761e-01 -1.867342256794807032e+00 2.186656221536799616e-01 3.123026121499974939e-01 9.736502626371372759e-01 -2.842960080387132993e-01 1.007645845899531212e+00 1.477718521215272807e+00 -4.341945710781382473e-01 7.240620612303892978e-01 3.514870154903773081e-01 -2.955561720242801282e+00 1.136827703678090634e-01 1.076724229606758954e+00 -5.236656678740496673e-01 -1.382018465019712483e+00 -1.762082219758698720e+00 9.420508215246073958e-01 1.038765830013361757e+00 -2.736778919536880239e-01 -2.023864131325437549e-02 -6.074854781059474407e-01 2.243836253545037629e-01 -2.039226908492551560e-01 1.071100433232472726e+00 1.147642214933976890e+00 7.781002036117433684e-01 -8.494015882154570818e-01 -9.362561899589600944e-01 -2.876182523089959031e-01 -4.086775798017033834e-01 3.728889238453246824e-01 9.361142345733232117e-01 -4.997707046722055790e-01 -1.302168469717803978e+00 1.121183274061250623e+00 -1.198905424307066481e+00 1.398240076183541181e+00 -3.056328348534501083e-01 7.803332449966814410e-01 3.048859955544068745e-01 4.541048543635973211e-01 -3.561418720926636250e-01 -4.072297651734048118e-01 -2.688145144415469701e-01 -1.142868404416500283e+00 -3.973219850723340718e-01 -4.333557618545270246e-02 -8.766840141458646096e-01 -8.196840091446678800e-01 1.753949466722665829e+00 8.111483868319546708e-01 -3.088765165252638667e+00 -4.448869802929126260e-01 1.971173970134624920e+00 -4.784741047620176269e-01 2.336435072617945932e-02 -1.152052595122853074e+00 2.619152042234754507e+00 1.236195789831997960e+00 -1.571626898245883919e-01 4.562735399406962489e-01 9.915605879115556576e-01 2.243317826649787960e+00 -9.899512739676788464e-02 -8.795493229704088867e-01 5.361856858307632034e-01 9.642902049572777967e-01 -4.168034414661727638e-01 1.031764892235140341e+00 -1.935628249392664368e-01 4.966076681886024136e-01 -5.912398137687014943e-01 7.332613400918971402e-01 -1.874990648982138020e-01 1.485001814923016805e-01 3.739914999704131437e-01 -4.907366118013588574e-01 -3.161395503402158330e-02 1.258761773675865836e+00 -5.795421435398087073e-01 5.798323472974507009e-01 -2.368891559699886518e+00 -1.251211276460078015e+00 1.125182503694853065e+00 1.433626671703208233e+00 1.358384883730296422e-01 1.183309409054677408e+00 -1.065380258624847531e+00 1.832100382704513475e+00 -9.389941733161190074e-01 2.490011271423764050e-01 -8.083045666097146142e-01 -8.152636503351268216e-01 1.127698332961896810e+00 -4.465367979840042523e-01 -2.553164221514155341e-01 -1.113330503019372753e+00 1.177487494459314027e-01 -3.713079548587466458e-03 -1.106168422189310885e+00 -8.042394126624726747e-01 -3.542801993391659354e-01 -6.990287472633579524e-01 -8.209579546798494165e-02 5.478689075743872205e-01 5.465853371734239463e-01 1.267179557132876166e-01 1.119865372996817099e+00 2.610655741202437818e-01 5.043008455285875602e-01 -4.313612917922812207e-01 -1.748709211367617256e-01 1.519234889171040825e-01 -1.006487201746803395e+00 3.847283080247608511e-02 -7.069229567725654473e-01 -2.492332123886078499e-01 3.666749584658089978e-01 -5.044165326616302236e-01 4.077402323728076539e-01 3.052060836687010004e-01 -5.766665065287479575e-01 7.918614949584195095e-01 8.018802762202989487e-02 -1.623726637463556166e+00 -3.635508505023270498e-01 1.796693139295977737e+00 -4.901636316649227720e-01 6.516729067557588961e-02 -8.585548586811715677e-02 9.248995631050841437e-01 -1.681467137365484366e+00 -3.584216744661785081e-01 9.882969689105421118e-02 3.259445854302870926e-01 -3.154972908236651219e-01 -9.844150717714904575e-01 -1.377012136759678373e+00 2.296020776605297298e-01 -3.382370867292922578e-01 7.409545389168562535e-01 -1.377179978022172513e+00 -8.590891192036945179e-02 -1.245060993794408821e+00 4.968640511670411875e-01 9.475028166665419027e-01 5.322484440902625069e-01 4.504119630736697077e-01 1.247593066970953846e+00 1.986568758314798178e+00 1.658419068438197419e+00 8.816118108964692002e-02 -5.585495472134999195e-01 3.586473252868863426e+00 4.434516527587254453e-01 3.055097392269963685e-01 -3.492775131137419442e-01 5.237580607991640935e-01 1.054145719937037873e+00 -6.424600461489840542e-02 8.422820770616390451e-01 -6.090255218163804773e-01 1.063560012993507664e+00 1.542737191000350228e+00 -8.463883207355821225e-01 -5.411461244202921961e-01 -1.347297702321744950e+00 7.491026561682383456e-01 -1.459961719730316521e+00 1.446004717682843888e-01 -3.963684846947636009e-01 -2.026314048941419699e-01 -4.247808619119425311e-01 2.169964781705574219e-01 -3.213014126330158149e-01 1.095817624564525694e-01 -2.026929489076468582e-01 3.160854598894682344e-01 1.329298006758935946e+00 6.771560903745518223e-01 -2.343024132474136323e+00 7.760685861910510130e-01 1.157368536370499079e+00 -1.069790009881179227e+00 5.714492963901534051e-01 -9.928986943862655457e-01 -1.034651342769683735e+00 9.911254806744037582e-01 2.395671728872656725e-01 1.256880612174853029e+00 1.389194499016846773e+00 -8.225142355797149252e-02 -4.377719999108737325e-01 -1.094324146364134220e+00 -2.480780957256968067e-01 1.268771379899683582e+00 1.587826131040748490e-01 5.309952474459831429e-01 -1.586798175044607184e+00 -8.129126689433399111e-01 -1.627576322310239076e+00 -4.166804445791368883e-01 1.296097570402668930e+00 1.331504269190749268e+00 -7.123883210969087498e-01 8.677396112878289491e-01 5.929776406479517759e-01 -2.670557651934776233e-01 2.364738133118622632e-01 -1.627283656876298501e+00 -7.129015849223557799e-01 9.130455623536704035e-01 5.625718262302104034e-01 1.090355655514489097e+00 6.542308937686619474e-01 5.861106050576818383e-02 3.279756660074673036e-01 3.495021977354219600e-01 6.317972588471124640e-01 7.687538116933079202e-01 1.737529508978524206e-01 8.262901066665319094e-01 1.583263000581899282e+00 1.130716655272341192e-01 -2.166249519301489457e+00 1.400107204486837453e+00 8.643023906474947005e-01 -2.019668765083459938e-01 5.547658291456238899e-01 1.197241105698904962e+00 5.601757959132223075e-01 1.209313040429820019e+00 3.720619642674867777e-01 1.193667500108505974e+00 9.431502941201209689e-01 1.058982633637418402e+00 4.377233926395798780e-01 -1.222116767048419123e-01 -2.387771497304916668e+00 9.811103533670000321e-01 -1.170204990637960796e-01 8.509128402716703565e-01 9.615516696270006713e-01 -2.511206966694370379e-01 2.224719226118509585e+00 7.746829657876015407e-01 1.128442104175875066e-01 -1.999748055527535984e+00 -2.541143325934080544e+00 -4.809000396111127729e-01 -6.295432301659124041e-01 4.437408716241551532e-01 -2.346276809210971759e-01 -7.890614265193195143e-02 2.221403880140302878e+00 -1.292675334838881751e+00 2.387530987938168092e+00 3.405544464454473563e-01 8.836243011378021039e-01 -6.976154454596160681e-01 -1.127914287546920358e+00 -4.658694597819841854e-01 6.291870155775188822e-01 -6.609327349900592230e-01 3.640695812332442882e-01 -1.535210368003537551e-01 -1.504953077809271789e-01 9.607406157938752633e-01 6.986524783183172271e-01 1.817241630149495579e+00 -1.447564498989559190e-01 -4.498406912063078744e-01 -1.380076598202133464e+00 4.058440719876462710e-01 -5.670009553694134175e-01 -3.214590423430579991e-01 1.238384061693539318e-01 -3.980578497608298905e-02 -6.875275781368859196e-01 -1.092402245108174075e+00 -5.361630321602572913e-01 -8.505342653786999163e-01 -1.149403471010655847e-01 -6.246794005757971835e-01 6.549453125042192791e-01 3.211118466955453776e-02 -6.767418741319137787e-01 1.085892159883810493e+00 -5.508562455337298047e-01 3.621409793842992886e-01 -1.714474307741603143e+00 -1.277926898553916502e+00 -1.347631311405544041e+00 1.353409435295279462e+00 -1.098059227252109249e+00 3.898517271523157524e-01 -1.666863192734167498e+00 4.661842740633111992e-01 -9.612650081596720852e-01 -4.954700488793545299e-01 2.194208955424500063e-01 8.664616260477560061e-01 -2.244044840507898320e-01 4.739458340061493136e-01 3.876212574014289980e-01 -7.907229495317497081e-01 -3.119271530540333459e-01 1.877704339134237954e-01 3.836634169925275395e-01 -2.174070281052332687e-01 5.821242914455269091e-01 -1.698791416853931757e+00 9.470071197326788148e-01 -5.280928990178099802e-01 5.331030553540196809e-02 -1.527469129262233549e+00 1.840470113239499050e-01 1.491831277537364886e-01 -4.833832606140927024e-01 2.790586194380922924e-01 8.538097412398589769e-01 -8.431237967046447679e-01 -5.570434484188916402e-01 -3.210699660488970930e-01 -5.642570345547268662e-01 -4.673573475539707367e-01 -5.142445594804253561e-01 -2.617120420443856954e-01 1.335837541226886138e+00 5.981328314729018186e-02 4.601563558837911683e-01 -2.010948244773552940e+00 5.235884721708270600e-02 -3.043180294355890547e-01 -4.298813667674546979e-01 -5.945686375089663800e-01 2.423105733656156779e+00 5.436025282359204791e-01 -1.228142608007250745e-02 -2.996814845618946954e-01 2.137976798241642662e+00 9.078753259726779490e-01 4.958129911531619083e-01 2.242289880640371269e-01 1.287575680413639345e+00 7.245923356801169113e-02 -1.454509691244181946e+00 6.013409204221029647e-01 1.194992897048996694e+00 6.394362363161671947e-01 2.172337313246278434e+00 -6.991672770662659131e-01 2.373884167791181776e-01 -2.616814969220918052e-01 -5.760690758746241924e-01 3.005355466384559193e+00 -1.555136079231097757e+00 4.876395370569267529e-01 -2.640000051025001016e-01 -1.113710178635846537e+00 2.456656733691932049e-01 1.867532243326224806e-01 -7.831389375610000592e-01 -2.218668008002484121e-02 6.324646217363594225e-01 -8.936918885264750756e-01 -1.661139449876506635e+00 3.626384659690318202e-01 7.017690847067479254e-01 -1.162877431103813974e-01 6.726919914774895926e-01 -5.016691873050818096e-01 -1.805553907267318570e+00 2.477477901737487609e-02 -2.251144777857333745e-01 -1.519397525896997170e-01 5.619257924711363872e-01 -6.772265145688344257e-01 1.237630940083509934e+00 1.028485691216671105e+00 4.194889748077988978e-01 1.851372497684060425e+00 1.833542211128294630e+00 9.573666202778197132e-01 1.033324352976243699e+00 1.636998832618872524e-01 1.681133473470989070e+00 6.821980266932924364e-01 -1.570073727359880822e+00 -1.469915275833949542e+00 6.360266856456230355e-01 1.482791487117921525e+00 -8.166442001845175547e-01 -5.207088074630951136e-01 5.600217267717698677e-01 -5.364379226567040915e-01 -1.166853534377375823e+00 5.888708139101744843e-01 -3.701018754455713822e-01 9.808049740772753489e-02 3.343513710312574494e-01 -6.517348713724592235e-01 3.249550149906338392e-01 2.287900409916305000e-01 -9.283784573538835794e-01 3.583335062213615085e-01 -5.836624829791684510e-01 -3.490021062111944850e-01 -4.302814608688624864e-01 4.204743126956475563e-01 7.023121233990590184e-01 5.029872586871853013e-01 2.587341585348003736e+00 -1.192264826029564073e+00 6.206029565212571875e-01 -1.650740412489365649e+00 -1.404529979862710665e+00 3.257641461376680758e-01 1.509043938122154538e+00 2.057819525930877635e-02 3.550763533046270126e+00 6.242913114105163030e-01 1.486337456924816947e-01 1.361754382410568787e-01 -2.257000022034401920e-01 2.602319122303576315e-01 1.886943330520543527e-01 -2.154080775389597691e-01 1.128840947267922834e+00 5.706148788530032157e-01 -8.877861107057316570e-01 -3.993955851435992410e-01 -2.039707093925569481e+00 8.775528503008929171e-01 3.120804669159389921e-01 -1.309661719809102287e+00 7.958172108322408844e-01 -2.797834229249538951e-01 -3.770059286350029293e-01 6.698691475117962701e-01 1.408021506545535262e+00 3.005689294724082222e-02 -5.656031215062362616e-01 -9.350447737013135585e-01 -7.828209975290937317e-01 5.205043203650312478e-01 -6.752584364150003848e-01 5.917545456554408334e-01 -4.005773279414678312e-01 -2.529330494932994000e+00 1.545058963364347171e-01 -8.990007424864941699e-02 2.271168449364161734e+00 1.518097417276670802e+00 -1.404575277442251080e+00 3.824141854509010563e-01 -8.353693382767638509e-01 -4.391729246180141044e-01 -8.952893122746571342e-01 -1.096477287475159157e+00 -7.052006672227012496e-01 6.270791215934605756e-01 4.451329148756436038e-01 -6.941552317210252232e-01 1.566289838531138345e+00 2.620672014282005247e+00 -7.623089929623926009e-02 9.896430018012215557e-01 -5.397016337252834584e-01 -1.104427231201415616e+00 1.635802397118821250e-01 1.015634985734402473e+00 -9.392680807616843319e-02 -1.138561754628745648e+00 -1.258215849137594988e+00 8.565929382877768283e-01 1.720571811205401647e-01 -3.594349505304151315e-01 -8.640042879998297010e-02 2.033539814754720343e+00 1.656575249923051940e+00 2.064266791244656396e+00 -1.000966739998839339e+00 1.053812916826556839e-01 -4.301232171972781959e-01 -4.039703251076555146e-01 -1.244253311329174716e+00 7.866224093544329499e-01 -5.186454195464640371e-01 9.912235706519775258e-01 -5.038976959375769393e-01 2.140907390586700709e-01 -9.840940066315069235e-01 -3.790037096905494729e-01 1.399212532239814788e+00 -6.840331267842069130e-01 9.273011829488380098e-01 3.369991292697723795e-01 1.180246586641121170e-01 -2.486265673387697994e+00 -2.448375339529417882e+00 -6.551930219822615920e-01 1.094767563627648155e+00 4.119731034120938107e-02 -1.180331478916153198e+00 -2.727188715977309386e+00 7.671738412774512517e-01 -1.643133248479641262e+00 5.474174108581897347e-01 1.202605474340570302e+00 -3.450066100116981338e-01 -2.191765153292159596e+00 -1.334359298650050984e+00 7.800178550274332601e-01 2.167386049945393189e+00 5.081351878194503291e-01 -2.287699632861067922e+00 -1.781516397326370127e+00 -2.152745248778152876e-01 7.235861180248801539e-01 -8.027415162874457222e-01 -8.445165540664867354e-01 5.199248897724365603e-01 -1.966058971056085236e-01 -1.119373880725002879e+00 7.802082507382890331e-01 2.622036704914548211e-01 -7.343053326278550230e-01 -1.353159383254338932e+00 -3.277638994444899423e-02 -1.338266909145058303e+00 -8.254234311457705475e-01 -3.687906607774875112e-01 1.935649540942182778e+00 -7.361994156433181447e-01 -3.671824648435428884e-01 -1.147294609451202513e-01 1.178596869465862840e+00 5.508406924939511784e-01 -7.382330573318576228e-01 1.875287891780249572e+00 8.652789486982414013e-01 2.348012822164609881e-01 3.185789403677985909e+00 2.265678400533879255e+00 1.094629319780519028e+00 1.162146770043965827e-01 5.825258990276891424e-01 -6.145545252296465977e-01 -7.809397774016847427e-01 9.622444985843174869e-01 4.951407550203816843e-01 -4.343478425771100659e-01 4.133099294137722035e-01 1.296848572799846888e-01 -9.960471455512748262e-01 1.567913397824107546e+00 3.664424553854594424e-01 -9.045975349260138021e-01 2.851339653935643703e+00 1.739828872926339587e+00 2.021383971717256589e-01 1.095955598773174833e+00 -8.682498145753910768e-01 -8.751944632898605025e-01 3.783812295549980331e-01 -9.105192187317464603e-01 -2.903680279066637171e-01 1.101330103504137917e-02 7.237294634972102347e-02 -2.744304741431363714e-01 -9.669577320593628622e-01 -1.052496472016714868e-01 -1.495892267135442877e+00 5.668309363309600446e-01 5.854016991331968400e-01 -9.617645669420303578e-02 -7.209784928807198845e-02 1.346817511547281909e-01 -5.406215415069835946e-04 4.526057748328728980e-01 -5.225894712103446027e-01 5.251338611108791188e-01 4.551682834776109021e-01 3.638603603334166769e-01 -1.609307456604558706e-01 -9.448220497686847519e-02 -1.621183085748884256e+00 7.678383865213372905e-01 -9.910878242545708705e-01 1.944276197563765018e+00 3.322771197613906824e-01 8.011941708306277166e-01 1.418543759165738161e+00 -4.508960617437869633e-02 3.394755439248223206e-01 1.762060947310207792e-01 -1.227315855978241554e+00 -1.791003772763251900e-01 -1.656012594503203372e+00 6.284822192281901421e-01 2.129180332457834002e-01 3.670417037394719806e-01 -9.320915444977150299e-01 -7.130835483522156293e-02 1.266807799685830127e-01 -6.299477382794385072e-01 5.271579612241227286e-01 -1.834463399124537653e-01 1.041381175945317095e+00 8.996782669405820609e-01 -9.874658972763393772e-01 -7.640714263860607369e-01 -3.269294833928350075e-01 5.349739791050316384e-01 9.477801043866643793e-01 8.701172355160462502e-01 1.262178255449169617e+00 -2.599615585795716499e-01 -2.865622210240516554e-01 9.449927556250389826e-02 1.829660310470893059e+00 5.528533010263624314e-01 4.631353809790597631e-01 -3.933632432940960544e-01 1.213995316374003597e+00 8.622669889337636340e-01 3.376231820651955928e-01 -1.042832625010318370e+00 1.096191161733070518e-01 4.393832148997144360e-01 -1.402214597333897750e+00 -1.166941986387924235e+00 8.069563085533857372e-01 3.008278294888464544e-01 3.724348021328084957e-01 1.914046080824854668e-01 -1.145970807059779828e+00 6.077007843438371193e-01 -9.133344375333040110e-01 1.138329701408238304e+00 5.329616391683804633e-01 7.599849466413481913e-01 3.294457904851708085e-01 -1.110016306351764293e+00 1.714373888403254442e+00 1.584682264701603172e-01 1.987674934852476372e-01 -6.572989121283208114e-01 1.381185409821738874e+00 -1.025060957975314907e-02 -1.498017110432922516e+00 -1.360467871283813635e+00 5.838250850667764391e-02 2.380769535791002756e-01 9.449551614559634563e-03 9.329929887519188281e-01 1.003359322815287946e+00 1.119685844928359764e+00 -5.886180103091551707e-01 1.945872292086490429e-01 4.021639539818184228e-01 -5.337723336957283377e-02 -7.663806778879505011e-01 1.276726608492054493e-01 -7.174747710184868899e-01 1.515637829794348690e+00 -2.788130266547125480e+00 1.579912861127826140e+00 -1.645603542919666373e-01 6.110274679070111237e-01 2.960347713203324571e-01 1.637372629617699804e+00 7.851417066186365812e-01 -1.746318769416683958e+00 2.365461745368123037e+00 -6.880090564418423621e-03 4.972213339116737241e-01 -3.880134543929880664e-02 4.638699455239832514e-01 6.614984217411140621e-01 -8.396853287000641819e-01 1.168739451214201530e+00 7.617661778837508946e-01 1.732268781000328439e-01 -7.678938951935436741e-01 1.381824789699570566e+00 5.325655894568882831e-03 -1.342873878622674821e+00 6.752098210400540035e-01 -7.861116560157906941e-01 7.607838759405427011e-03 -1.410927238258265826e+00 2.041764156180036344e-02 2.222615045597371441e+00 -1.365015351258328291e+00 -2.959073626386608535e-01 -5.769556547639133059e-01 -1.334209028550953136e+00 -9.376050480558216771e-01 2.391176269802369747e-01 5.669079517268865720e-01 7.186069536690670168e-01 1.264655895305103250e+00 -8.684029497934478981e-01 -2.273326270847556341e+00 1.408689848685721779e+00 -9.865444889093275549e-01 -1.350936674666574522e+00 -2.805272151697713601e-01 -1.521952065223413975e+00 9.017782062776240615e-01 2.393701176530886078e-03 -1.063089471658805740e+00 -4.785638661415680950e-01 -1.892882126658066433e-01 -2.191162363472589192e+00 -3.490732709347703702e-03 1.260881357739681352e+00 1.959145246811898833e+00 4.090225930284892564e-01 2.189718378648558283e-01 -1.318546903682731752e+00 1.500670734948493235e-01 1.177607898523627350e+00 -3.579893330546794483e-01 9.505559567496624229e-01 1.578578248324344013e+00 9.502934137658666236e-01 1.339292333347292807e+00 -1.020181063371926045e-01 9.864967565093351043e-01 -2.154544211376108742e-01 1.427790487889411652e+00 -9.407617621077857262e-02 -2.234017801139639298e-02 -1.418703540328600132e+00 -5.438250369025560138e-01 -1.265699957333244363e+00 -5.795854874983104033e-01 9.629087881782270042e-01 4.883382548608625195e-01 -2.816691860480303178e-01 6.911021574579483406e-01 7.627968522786913175e-01 6.355963807338637084e-01 -9.636727370204951904e-02 -4.297989206162991516e-01 -1.570912625233080062e+00 -4.058906450182290376e-02 -1.749415531061510931e+00 4.590673508469492181e-01 -1.923289077392156043e+00 -7.901556793683108815e-01 4.836356187737488321e-01 7.880869161533912148e-01 2.032656289363612867e+00 8.841803417630116346e-01 4.734746540215140076e-01 -2.763802837909211885e+00 -1.477105141885073358e+00 6.980525108216705243e-01 1.056106344952602916e+00 -1.237705078086589250e+00 -2.913925781214125044e-01 1.272414343582850549e+00 -4.033780556997785260e-01 -2.184102185743601154e+00 6.268047516948890285e-01 -5.253495503717536819e-01 -1.180586234668153045e+00 1.193695290357090322e+00 -8.514059699908029799e-01 -1.799213553421152856e+00 1.131399309390937136e+00 -5.893225992850638084e-01 -6.001918678727504730e-01 -5.669716941014566469e-01 1.415801150638340777e+00 -5.039336759170550545e-02 8.414176142560646221e-02 4.351250096306719661e-01 1.445100247221667855e+00 1.367517495134001004e+00 -4.029464971759707526e-01 -5.564455497799967176e-01 -1.777972736581670654e+00 7.364430440281237722e-01 -8.002715520058850673e-01 -1.347593046831653041e+00 6.101749017521113094e-01 -6.550779590096987570e-02 1.537281181300258481e-01 6.958148835406297028e-01 -2.293569175121527304e-01 -2.290474692097045573e+00 2.991207199499675284e-01 -2.575894984355228332e-02 1.163583240205717795e+00 1.068414220731866093e+00 -3.906270622313409158e-01 -3.671881971716128845e-01 -8.048161827216151337e-03 -2.321881784752042877e-01 -3.466977324802986149e-01 4.081420578249884690e-01 -2.247101864373812208e-01 -1.492483162373388073e+00 -3.896647124574487142e-01 -4.685160949122950114e-01 1.094689283656271606e+00 -5.793512542269859678e-01 1.203154229821269183e+00 1.002313351414735543e+00 -1.023340601875934869e-01 2.736509706299360190e+00 -3.949794162488527993e-01 -2.070231116051782227e-01 -3.075483226822127159e-01 -1.388565220103862963e+00 -8.101373321917808290e-02 -2.278611305096731321e-01 -9.977778545930486853e-01 -5.543145131727263974e-01 3.925616970500472869e-01 7.291214759446841276e-01 1.252896217818274982e+00 3.718711968530852841e-01 1.995411866808970147e-01 -1.924008015459005017e-01 -8.212272628413069819e-01 7.853270219637984439e-01 6.246028335528434061e-01 -1.810695306719039277e-01 -2.566954571027252885e-01 -2.865564584848897534e-01 -9.536355545626952201e-01 1.203864747130717117e+00 -3.077822079086833251e-01 1.160612706018061269e-01 -5.526571509115698611e-01 5.398624996342241689e-01 3.039887729001254368e-01 -8.958523364014540080e-01 8.803695475568228124e-02 9.922421784500669029e-01 -9.573256420602543892e-01 -1.020078599588818191e+00 -2.043965492617699553e+00 1.364780667305509620e+00 8.607602645613638970e-01 6.538977883235990163e-01 1.617785884880972858e-01 -1.025902824779229838e-01 2.195931451579199223e+00 -1.414475668400847208e-01 -1.512628134373831257e-01 -4.633340216660248312e-01 -1.144255595917557933e-01 1.521897416986923934e+00 1.066651770960282519e+00 4.724779161470528677e-01 -8.004085963164511153e-01 8.920037830264236911e-01 -5.275452730804767315e-02 2.909307108342512049e-01 3.186673818754769127e-02 2.679866847746045777e-01 2.832428588535981229e-01 -1.445303659500958293e+00 5.148767647945624581e-01 -1.646405227602880939e-01 5.150708718813595821e-01 1.505755730844270113e-01 1.363062668605727668e+00 6.285631622684617614e-01 -2.044643393413271060e+00 2.028931973964918978e+00 8.744445876831824505e-01 1.183469613974646728e-01 -2.448002772337164734e-01 -4.908723620561270540e-01 -1.737604175694513975e+00 -3.216567547729239696e+00 -6.136945280670972336e-01 -2.027573552087849618e-01 -1.281579187047753532e+00 -6.070514589042321774e-01 -7.637381716754418348e-02 -1.520857810747892613e-01 -1.111829414780528102e+00 -5.529381341893501167e-01 1.537098029265511645e+00 1.093360244901678380e+00 4.475577174508740819e-01 -1.248819893361724720e+00 -4.975352665364852767e-01 -3.626909892289260084e-01 1.007239415793435150e-01 1.082827318753278645e+00 7.168458965835997621e-01 1.865878003950790287e+00 -4.848270004982479509e-01 -1.260227350552254044e-01 1.569632207854653849e+00 -1.482431856336578369e+00 -1.299823455740967693e-01 -1.003632416062720106e-01 8.175803308038852579e-01 -2.010775368410192776e+00 -1.185237084607172475e+00 -6.524889590662635852e-01 -6.943682935314078597e-02 -1.568561291328273155e-01 -1.221740426011424852e+00 4.157647073053561959e-01 -2.892427409615316414e+00 -1.297059227271080806e+00 1.082016604418615247e+00 1.693043878523550483e-01 3.011639284322695786e-01 9.656795676152541974e-01 2.879983516010024558e-01 -1.702176354936803804e-01 3.005925323242182756e+00 1.479359042786667633e+00 9.417747084583086292e-02 8.394353758263657372e-01 -5.838102576864838689e-01 2.870438625497966356e+00 3.871795938671094284e-01 -1.041022072180247449e+00 -1.807283905331312779e-01 9.418435348123739281e-01 -7.757869648879368585e-01 -6.073215873625421590e-01 -1.833285638338204571e+00 1.252475776724715661e+00 7.017623927369688319e-01 1.174057700698082352e+00 8.079062453315162262e-01 2.105656809275461061e+00 -3.662978232871134665e-01 3.052347011255384102e-01 -7.701373382662494160e-01 -2.840755688892500075e-01 -1.244251237306562841e+00 -1.192760239497844266e+00 1.121511245415149460e+00 1.065783954857763671e+00 -1.449748024642227573e-01 -3.701717178282016296e-01 5.680360989568459390e-02 8.254996948749325769e-01 -1.005494135914110299e+00 8.369148674725100934e-01 -1.685954997787049783e-02 -5.988745094569987160e-01 -2.485601445472234716e-01 -1.149743605368299892e+00 -2.311012411480953599e+00 7.590145365550197143e-01 -2.815416684447161755e-01 -2.913366911457817565e-01 1.356463119071315226e+00 4.444180861286205486e-01 -7.033654625801648574e-01 6.250028160441943870e-01 4.078078487307447153e-01 4.902721609156805438e-01 2.060306219911366643e+00 -9.787981687116200646e-01 3.783890862319995718e-01 -7.138049196295467302e-01 1.341666473509460999e+00 1.565583482734965282e+00 -7.005855159249537722e-01 3.195296183949765112e-01 -8.347862838281744358e-01 -5.762266104462869798e-01 6.479545219817598456e-01 2.007545303041376794e+00 -9.549482172596371887e-01 6.028409239261022234e-01 1.117082312747769146e+00 -7.579539061882026862e-01 3.281126838119978184e-01 -1.321267791065371844e+00 -1.823249867568327385e-03 1.720376706059844052e+00 1.085063642338645495e+00 -2.742059713610851476e-02 1.097725590173608712e+00 3.149095991876334488e-01 -3.940618206715119087e-01 -2.349954007928493627e-01 -8.997890389684365386e-01 3.331377008138766138e-01 -9.129096437787510565e-01 -4.753535722100936112e-01 -2.401714217095157755e-01 -2.822837578888916510e-01 -1.090621388415911497e+00 -7.505877715808650930e-01 1.094748125460604182e+00 -1.391495887112620622e+00 1.993055739517127556e+00 1.185712237350317055e+00 -7.282743666821632766e-01 6.594188168105756809e-01 -7.941370970668094886e-02 4.914650106296378218e-01 1.445891381318718860e+00 -1.218615783459818802e+00 -5.882406241531299429e-01 -1.089171995340443067e+00 2.737152470776433311e-01 6.378523735373844428e-01 -3.137252173932156829e-01 -1.552989749844080780e+00 -2.144987864835692370e+00 8.331136740942397534e-01 -1.130138920466621233e+00 9.906366793293941431e-01 1.287302162240134384e+00 -4.008288500408521138e-01 1.863719408530210842e-02 8.162038103368091102e-02 -1.360043566310042085e+00 1.635336610949718272e+00 -1.409692691545534116e+00 -1.369481475294041850e+00 1.041738097914364225e+00 -1.198825632986320944e+00 1.843114115182092005e+00 2.368094903657198547e-01 1.246975163274379461e-01 -3.320038820777483912e-01 8.002156263720854035e-02 3.377379233405223835e-01 -1.292196857922647935e+00 3.775540042040833599e-01 6.014084339299156090e-01 -9.183212759810150949e-01 7.346074299525545692e-01 4.447524529199985976e-01 8.534411027025362584e-01 1.799546253905837778e+00 -3.107210017835300708e-01 -3.478877036540713452e-01 7.968595886787098737e-01 5.098014755440082313e-01 3.724666189439120867e-01 6.972288847818258750e-01 -4.932487800362753694e-01 4.986670784650851229e-01 6.792040378186410543e-02 -8.523322103866662891e-01 -6.576634480402873129e-01 -4.907466483063016582e-01 -5.750061144155169668e-01 -4.052131816653868346e-01 1.928618557120661325e+00 -6.207366595138725796e-01 8.193222437990019813e-01 1.864141170633000777e-01 -1.642641596292781392e+00 -5.705895234116525883e-01 -1.126905211965964826e+00 -1.139554175707091055e+00 1.027191180142638549e+00 4.324250638679401071e-01 9.755475812994990337e-01 4.997747378174468569e-01 5.063213058828373025e-01 7.318525455578260841e-01 7.714547627084489267e-01 -1.107735326344102988e+00 -1.623547171853200854e+00 -1.266430925455001022e+00 -3.898508223052675747e-01 -2.057648854022660068e+00 7.770887624111740832e-01 2.288345523570913365e+00 3.595788558363702259e-01 6.230259978305074942e-01 7.483869616061427088e-01 -8.559029936003932360e-01 -5.437585883087623362e-01 1.978238903079669875e+00 -8.650697769992752306e-01 7.402393454000989470e-01 1.418139684269421830e+00 1.016041243446014652e+00 -8.791551397451450311e-01 -1.860282449187566467e+00 2.008556835690172571e-01 1.528447987452739576e-01 -4.566321937232182826e-01 -4.618081438646631232e-01 -2.393077772183032151e-02 6.133968524332230610e-01 -2.008465366809835950e-01 -9.130504054426917190e-03 -2.660351115993994098e-01 1.063287760377715774e+00 -1.790659678107081876e-01 2.467111755277596741e-01 8.944465822095533092e-01 -1.118192917592290669e+00 -8.868131356259955078e-01 6.738873503972498957e-01 -9.838221854469654248e-01 -4.739136417910239651e-01 2.547567960406176280e-01 -1.408645473345969013e+00 -3.471417753560565034e-01 6.769526221284772882e-01 -1.043934727246158767e+00 6.304992191009465285e-01 2.172946640254350692e-01 2.418914270392553245e+00 5.841240557379008269e-01 2.971467966978272868e-01 9.024128557859460720e-02 -2.199650724641040167e-01 -1.780300867650804753e-01 -2.683723577839432495e-01 -5.119183145019973180e-01 -1.891719048398235792e+00 1.910382728577669498e-01 4.104876573443027449e-02 -9.162438174706877617e-03 -3.045441888047361600e-01 -3.681042198621894412e-01 -3.307634578999752994e-01 -1.017622371292403960e+00 9.092174613159061947e-01 -3.010536427899292433e-01 -1.367688549370486673e+00 4.799044359441743679e-01 3.705511047468646457e-01 2.045288269704677031e-01 -4.509858120967820683e-01 6.885813584269523391e-01 2.271089697757647130e+00 1.686494515066404298e-01 -5.662591355401209725e-01 -2.339630805437461714e+00 2.346897723664304714e+00 6.789216662220269871e-01 6.243125013484952524e-01 1.131971458819295562e-01 -1.593085723426262146e-01 5.634952412119574872e-01 4.511173564570968852e-01 -5.098183548431533402e-02 -3.240988424472462381e-01 -9.117536307913493010e-01 2.584629510796260798e-01 -2.281866320434677020e-01 2.126134142206576871e-01 1.337188548735726235e+00 -3.177965854379356525e-01 3.193858332623834562e-01 3.118451828797656478e-01 -7.925108917692554877e-01 7.743790982223917041e-01 -6.858762054736809999e-01 2.490172460051365277e+00 8.604161906837307638e-01 8.660767301819960462e-01 -9.033596306675563403e-02 8.004029017092065823e-01 6.633439799041820351e-01 1.044661508879865419e+00 4.287606530413877182e-01 1.049200969756092894e+00 1.344097059822162710e-01 3.587777003457139902e-01 -1.129227332567827258e+00 7.774653252901032874e-02 -3.233420125124781275e-01 2.543418983104717701e-01 1.551108227851045671e-02 -9.695401869239772541e-01 7.528101759235512613e-01 -2.521715511821361222e+00 1.912124527520040251e+00 7.104052296386231813e-01 -1.329455606849183846e+00 -1.690960682649853553e+00 -6.409047675042442993e-01 7.523465700993753336e-01 2.769406991229081405e-01 -9.246449981390776340e-01 -7.376460621781746330e-01 -1.183063018007955991e-01 1.036402234634189734e-01 -7.261559336374771023e-01 -1.916387601696450116e-01 -5.143620056432862686e-01 1.477285527750754396e-03 2.150822576629924099e-01 -2.011091841914280365e-01 2.250220204972097626e-01 7.690996174848167000e-01 2.972618506317802112e+00 3.790162027991617055e-01 8.134635743610515446e-01 -2.348935424088054003e+00 -1.278983495229476963e+00 1.618334433756970059e+00 5.039635274616873634e-02 6.720369366688452306e-01 1.094294268356426958e+00 8.373901981259290750e-01 -3.997908461310759054e-01 -9.618261674007279327e-02 1.238678437791307374e+00 3.544205591407471045e-01 -1.889712267536947321e+00 5.252796842567997865e-02 -2.511753869729674848e-01 1.993853905461013820e+00 -1.262222937059530037e-01 -7.923712101837584454e-01 1.456738242659791349e-01 -2.726454447918327251e-01 1.111559821475481380e+00 8.565648863001100732e-01 -8.338557467715389526e-01 -9.283047463036959712e-01 1.707115325945733897e-01 7.472169199535379225e-02 2.550586041614481547e-01 -8.553687639931152331e-01 3.961726031227945088e-01 2.043629606755305694e+00 -8.663437788751650048e-01 -1.685854070493547630e-01 1.131301868779616138e+00 -6.978898906460555551e-01 -1.252156183778659226e+00 1.642383722274781410e-01 -1.137303885697110051e+00 1.462313975708365188e+00 1.394578447800880028e+00 1.440795458591825062e-01 1.298943312004922968e+00 2.139944353918935338e+00 -1.554697660202241316e+00 8.592952739114939620e-01 -6.590028272893035804e-03 3.284478390647134205e-01 1.837553733561708258e+00 8.825921562584639890e-01 6.811879137220896441e-01 5.569842474516824016e-01 5.121276554606759568e-01 -1.096159697391367455e-01 1.249096047257596043e+00 -8.922584493613290313e-01 8.998608811536130681e-01 7.953418453800262800e-01 1.574048137409468640e-01 -6.904238733382348503e-01 3.746463611601398846e-01 9.440908083568759768e-01 1.516869546270099622e+00 7.251804210560262032e-01 -3.599767699888414829e-01 -2.167354847482857449e-01 -5.319177512001236341e-01 -7.955564360407276769e-01 -1.084403962040839220e+00 4.613884663517098250e-01 8.482077093264162038e-02 8.565911557046005376e-01 3.422974543734893516e-01 -4.984997262975848220e-01 -6.408166357559453852e-01 -7.849581946280226319e-01 1.512095899792432196e-01 -2.412108206498927432e-01 1.364281079993790557e+00 -1.160889790272435773e+00 1.382585138615334830e-01 -1.843521444736452852e-01 7.678137698571152470e-01 -1.726372828937351889e+00 5.325200449888324306e-01 -7.978535437389240315e-01 -1.393147763972437447e+00 2.209042157980712351e-01 5.107093989499952302e-01 9.869784158625272141e-01 8.060568769730069860e-01 -1.108656446554497466e+00 2.092193246273781337e+00 -6.182200723993999114e-01 1.003462936128355576e+00 8.992823067804137788e-03 6.163880945846035297e-01 8.522736672403118385e-01 1.174607378556465687e+00 -6.318534015056770370e-01 8.772654519197298217e-01 6.382158858722150052e-01 1.310829456620707045e+00 -8.581855948606734730e-01 -1.191790409936466677e+00 2.295525203965836702e+00 2.221182599247736589e-01 1.379054620231752848e+00 4.340103856437618757e-01 7.270593188299973031e-02 4.086759700023986364e-01 1.478254875963201098e-01 -4.122095390235440693e-01 1.807103075690497995e+00 -1.677816577388815178e+00 1.123921324149134593e+00 5.241677931298274196e-01 -2.388371669673000353e-01 -5.467437584005401668e-02 1.934432226765423479e-01 6.753700197337635380e-01 5.649434468144770571e-01 1.371876958566332627e+00 1.239584692572664792e+00 1.706017795354815236e+00 -6.063623220450504725e-01 2.522391371995824083e-01 4.717224664195152073e-01 8.258343762935853594e-01 -3.778513265964714152e-01 1.884282362057414950e+00 -1.202030552720711798e+00 2.101340040110852014e-01 5.372521834474167091e-02 -9.096692786953451682e-02 5.249170455103198130e-01 -1.722932655272553237e-01 -7.381419003730637085e-01 4.722351378056761639e-01 -7.997371789386477081e-01 -1.952024508991956342e-01 -3.306532731729188157e-01 1.269983022818658602e+00 1.311101826503077383e+00 1.056614213593277452e+00 -8.410080414849281372e-01 6.805798182587828871e-01 -1.018885764732148758e+00 -6.495809382975343826e-01 1.026613804211425229e+00 -2.919054985786454504e-01 -1.347157868054164442e-03 -5.343212846686153927e-01 3.541140805077698239e-01 -2.184076900185147607e-01 8.060073068813269348e-01 -2.598386800622648832e-02 -1.707401299084880808e-01 1.390043211827768577e+00 1.217798703847047470e+00 3.658067237815433859e-01 5.587320185757816970e-01 7.557680224276556169e-01 6.928500602842533329e-01 1.882015322168776317e+00 1.918190430035959348e+00 -7.234881131872089588e-01 -1.442274459085304272e+00 7.365370378525973871e-01 -6.491055057314784049e-01 1.747109418333474107e+00 -1.546396955808801987e-01 -1.042424044817134021e+00 -5.208151923053467858e-01 -1.068852818951871564e+00 -1.449878261805178925e-01 -3.940344158094657989e-01 -4.856990102408060284e-01 1.193825575203701916e+00 -1.542417159491078493e-01 2.159957528101693836e+00 -1.521182372757202916e+00 -9.368249222584712488e-01 8.627709329889473588e-01 1.397625127863916683e+00 -1.147874746227278919e+00 1.834371412907892740e+00 -1.166276757293861710e+00 -1.013563162464327094e+00 -9.230661936166548731e-01 4.695829085680471859e-01 3.852774857239535944e-01 1.799869837993652022e-01 -3.223375402387235189e-01 -2.938315814850885332e-01 -3.083095445746010022e+00 -3.774381292582853487e-01 1.347374432577457037e+00 1.297897683218470544e+00 -1.050472250692525034e+00 3.505960453768673379e-01 2.084764267517086045e-01 1.179558132713352636e+00 4.124790269974966672e-01 -3.933967106266100244e-01 -7.260598011263426077e-01 7.167924819733786368e-01 3.602612865350952598e-01 1.926748620068110096e+00 3.346783976272346695e-01 2.263463071246833991e+00 -1.902627928742038621e-01 2.106423217766331124e+00 2.072478664815241345e+00 9.234060150196315986e-01 -2.243912411779359073e-01 4.221780767888048125e-01 -1.199831568544916349e+00 1.127336682900750287e+00 -1.056531243821498656e+00 -2.299520397750299594e+00 -6.263741561550174586e-01 1.704139871923477934e+00 -7.575555955195754920e-02 -5.372047598505510502e-01 -5.803627112320126624e-01 -6.624095654536228395e-01 -1.079220652655334289e+00 -3.072210933633934826e-01 -1.128865825807134210e-01 -8.959010927596987583e-01 2.322764379854647399e-01 -7.210305320446209754e-01 4.147639429259662336e+00 -1.329059942777513825e+00 -8.620108985137603375e-01 -1.084709335075509262e+00 -4.450754515436602388e-01 -2.161549678184496504e+00 9.466702317404144251e-01 -1.844885527131137293e+00 5.230490171699317958e-01 1.500831850923395994e+00 -8.485047249226349564e-01 -7.316586724611806591e-01 1.295981576576076044e+00 -6.948060754260551031e-01 -1.494771610009884677e+00 -9.092602307678206985e-01 -9.927267511850783599e-01 -1.049558744156015688e+00 1.362304699843813527e+00 2.369874330129015494e+00 -1.010059146871721047e+00 4.895491500603447732e-01 -5.030056453527512739e-01 2.053882923921757364e-01 -5.390804342883066536e-01 -1.186491698267234884e+00 3.094859669591740192e-01 -4.642543999296844248e-01 -2.151687059358344811e-01 -5.329792709666383299e-01 4.751928903287824801e-01 -2.359386135454799138e+00 7.257672763056213228e-01 5.669928368079280023e-01 -6.767736608349486094e-01 1.477221876785788535e+00 1.760410389361994898e+00 -8.133213721357934745e-01 2.087179400087233905e+00 1.251508228482906548e-01 2.056542040351685141e-01 -6.887190528423036140e-01 -6.976743520214743199e-01 1.294207473706646239e+00 -1.192094054566760875e+00 -2.614894195123990822e-02 1.227536559541846373e+00 1.508248260122621476e+00 -6.434045130904555432e-01 -6.045427822243862881e-01 -6.798235286858397841e-02 -3.579540220610413770e-01 -3.715923216849717492e-02 -7.973978699152881600e-01 1.327680043642437413e+00 4.074273988631023080e-01 -2.879233008697269725e+00 -3.682159941474534848e-01 1.178086731827848732e+00 3.866381474453704503e-01 -6.216118002930535180e-01 -1.129010980966330013e+00 7.136269476031374959e-01 2.495166512267318060e-01 -1.589074505009382132e-01 -5.816295196937979611e-02 -6.286982167720316372e-01 3.243192131508780829e-01 7.790376104556828718e-01 9.545602487470422615e-02 -3.397461365456770910e-01 -1.438843954029864480e-01 3.378565059586810526e-01 -4.235515863214898147e-01 1.009824199157882907e+00 -1.476264466990521385e+00 -2.007896614566929416e-01 6.086167753838014338e-01 1.221120889142859989e+00 3.689818882527681754e-01 4.472781247418293193e-01 7.029613534192636903e-01 7.058899112810205212e-01 1.209398047375091823e+00 2.168503829122602422e+00 3.694363801648524737e-01 8.662543036196420632e-01 -5.751507143663766586e-01 1.534269902802078533e+00 -2.193685415569620822e+00 5.961144349095950368e-01 -9.249707150786929954e-01 1.417878022777075142e-01 2.733756712861958316e-01 -1.135878966245646576e-01 1.164934640266372945e+00 -5.877075014221763150e-01 1.791912698030537987e+00 1.998254211463202645e-01 -8.456337067761635629e-01 -5.598855224234355193e-02 -9.121483964144699863e-01 1.580020966492895695e+00 7.078279984882075715e-02 -1.779476529186445166e+00 -1.899160180194492398e-01 5.026954252946474327e-02 -1.178816549469241748e+00 -2.405892554808206352e-01 -1.759973511095228149e+00 -1.329050925293683516e+00 7.359366712866164395e-01 -7.610292727529276435e-01 1.282150904762114907e+00 1.449360056999091206e+00 -3.917095369220593981e-01 9.881286734700700514e-02 5.621847234437306051e-01 -1.872212266721337670e+00 -1.279732832816325327e+00 -5.056202883395295444e-01 -1.963273046011802636e+00 -5.070525875801062954e-01 -1.079564533403841509e+00 1.063152551396673084e+00 1.332289886026355008e+00 1.014252554341904533e+00 3.324224429551080329e-01 -1.077288016589360353e+00 -5.417487680224420954e-01 -8.793491702837830104e-01 -8.761502457984611247e-01 -1.613279657499207653e+00 -2.655062690653504642e-01 -6.057286656534910385e-01 1.633398816444894042e+00 -9.454507402622656931e-02 3.176641735120591670e-01 -1.653110785122230142e-01 1.089900100566976393e+00 -2.699960731016344262e-01 3.963287664070805350e-01 2.937940054994113703e-01 -4.416273845323441805e-01 4.960765066416081281e-01 1.937291754589249015e-01 -1.181472549434378072e+00 -5.770809346102849791e-01 1.615540966175681659e+00 8.184180001869285626e-01 9.268233573451967189e-02 -2.684245166135632021e-01 6.230933668035402162e-01 6.292139559752002453e-02 6.972866986157988389e-01 -1.051199481032386585e+00 2.451549070926682325e-02 7.547735216550556236e-01 6.999280563072612926e-01 8.020807419347977252e-01 1.312603312970316072e+00 -1.404295233847143581e-02 1.049060149412865517e+00 4.230254158447241397e-01 1.337243806473329855e+00 -3.286789143550891135e-01 9.785968651550255304e-01 5.948376618531651117e-01 4.396148872775329508e-01 -5.330404444351528603e-01 -1.531597862276018018e+00 8.880439658132037728e-01 -2.224278153251814771e+00 8.928423427442961913e-01 -3.845436240255701854e-01 -5.316180067151550226e-01 9.887099456555261678e-01 9.302079261985691794e-01 2.028433830773562985e+00 -1.230318490397520614e+00 1.329105293562930612e+00 1.052652429532602074e+00 -3.216405922757237246e-01 1.365516771098560289e+00 -1.178905071038233610e+00 1.096206232892465104e+00 6.057827877066489508e-01 -8.585843828849559767e-02 -8.594623427671818083e-01 1.002060264349964092e+00 -6.657994867403640438e-01 7.274701932224869605e-01 -6.949864669442369358e-01 1.509648272845798056e+00 -1.123902188747812669e+00 -9.323842235532946443e-01 -7.680627683239232839e-01 1.358425981688456963e-01 -1.890700861687565071e-01 6.057305763270313115e-01 2.775167636272764415e+00 -1.232795162918395304e+00 -1.138017217818172444e+00 9.656374955437251328e-01 1.406372180539272820e+00 -7.851246473817848903e-01 1.227077466637615188e+00 9.364591123319242483e-01 4.547217851535080291e-01 -8.231105174455367601e-01 8.644956836810211431e-01 1.514621683388632345e+00 1.320520114739623274e+00 -9.104398374293888319e-01 1.807531141061083091e-01 4.771873866965491984e-01 1.701731486624403211e-01 2.229061219537951555e+00 4.251118662079372140e-03 7.021898214306144803e-01 6.449454973068035057e-01 9.791292569511506061e-01 -1.830463357922778866e-01 1.592338780705506052e+00 -1.345835446966822113e+00 -3.695416096258198548e-04 8.618509227809152407e-01 -4.934883022807744490e-01 3.061765875038442442e-01 -1.762060374478153113e+00 -1.384707629836049239e-02 -4.717060033639673411e-01 5.782950370223330361e-02 3.751030946329982352e-01 -1.804724745989397361e+00 2.614239011735248752e-01 1.088286825904161814e+00 8.362275982235090055e-01 2.395449252581704158e+00 3.053528289701469278e-01 6.452532155822295890e-01 7.735302070192743296e-01 1.043432458666105012e+00 5.560848176393935471e-01 -1.180237978434902413e+00 -4.089854277237459090e-01 -3.479717711150213666e-01 -3.817447059551750121e-01 -1.000781723048142613e+00 -1.095083733922576491e-01 -1.478759080163520034e-01 6.036343868877308561e-01 -5.787761305956896640e-01 -8.346925255355321926e-01 -6.866414176495373722e-02 -1.302894535841863988e+00 9.392974427935554815e-02 1.349076744199547262e+00 5.942267932807464570e-01 -8.824261747908043185e-01 8.233149898689997581e-01 1.104333488928209039e+00 7.135542732969217816e-01 -1.288672876147688662e+00 5.630722017570954918e-01 3.370005827356256090e-01 9.851294174492908340e-01 6.893328769169773107e-01 -2.418185552360350432e-01 2.290988621871549391e+00 -9.909552781417652056e-01 1.343141395625031986e+00 -1.919772834382270921e-01 2.029936118007096280e+00 -5.311779303368369121e-01 -9.210795370761334921e-02 1.310494127786291596e+00 -7.765323685858082081e-01 -4.882862178780336682e-01 9.300805007808329306e-01 -3.200081807099233733e-01 -1.032382573566489326e+00 6.406493963031368866e-01 -3.907246267377242344e-01 9.869328334069471520e-01 9.883057876701006883e-01 1.526484875135766028e+00 -1.088785158928620295e-01 -6.526142154194020106e-01 4.518114718714073552e-01 -2.458215496620380913e-01 -9.307002957178154290e-01 -2.088450270465343900e-02 -1.642144996500916054e-01 1.152246643131873860e+00 9.040552163286455500e-02 -2.637735966959492973e-01 -3.030029925988004247e-01 -5.675525194284143371e-01 -9.447646832627391855e-02 3.945200687862924771e-01 -1.734435301415398478e-01 1.647399383304383458e-01 -1.609785977356632980e+00 2.769516236007646404e-01 -7.875785145083981365e-02 -1.384566013569887843e+00 -9.286228387983103127e-02 -4.226627951078387735e-01 3.384691600521068100e-01 1.606218064690674296e+00 3.524374803091789299e-01 9.072205175659046050e-01 8.153086583172424184e-01 4.126366510535854348e-01 1.092780793393499428e+00 5.602597243745973676e-01 1.892927577349022839e-01 -3.027552520006629999e-01 2.613571330932225600e-01 1.517570243119059636e+00 -8.794748113907370213e-01 -2.861608343037976843e-01 9.258146278072055813e-01 5.825840383812913581e-01 2.681389590473822193e-01 1.681827934957684512e-01 -1.735390628385545531e-01 -1.352712536681594413e+00 1.198191968972183385e+00 5.635715874186536523e-01 3.399985346294075450e-01 -2.891954083558759825e-01 -1.567549891637843029e-01 -1.053608676120188353e-01 8.223461744573326015e-01 6.134032938600790796e-01 1.129987996508058590e+00 4.558884047444026755e-01 1.257732472025397119e-01 -1.463763249734524985e+00 1.141276057125511362e-01 1.456604076075642129e-01 -6.571565287506426767e-01 -9.632885724732701688e-03 8.621817254086192595e-01 3.149550574457556928e-01 -2.638571841041604249e-01 1.114989335480141674e+00 -9.669817216458508335e-01 -1.328502442452089705e+00 1.213372725728564028e+00 -7.193796753830085100e-01 1.003435776908996768e+00 6.961663697077626889e-01 8.405737163759184893e-01 -2.249503728773779354e+00 -1.487650407005552955e+00 7.622121965230225227e-01 -2.271175318320422243e-01 -1.176044069108055146e+00 8.845097597236702136e-02 -8.450062394156014900e-01 -9.896656348213797028e-01 2.031569654923689683e+00 -9.445072473625717446e-01 4.195699302955004928e-01 1.024714336992053054e+00 2.147045081248715181e+00 5.564736881281223679e-01 1.342780781980885685e+00 -9.378478878424049980e-02 -6.848114344590001679e-01 -7.794334976839323303e-01 5.110415420385850949e-01 -1.042547392635295028e-01 -6.016291788905381299e-01 1.422316453144327530e+00 -1.166176664050792289e-01 5.148502041412478247e-01 1.703939732930197737e+00 5.230143448358516300e-01 1.181728019108925887e+00 1.395438395299833656e-01 2.669194497391440546e-01 -5.838291960221263510e-01 2.843978442947000529e-01 5.430837099896862474e-01 -9.053956784287718884e-01 -1.092206381119824821e+00 -1.102530423046221703e-01 8.226027936690487319e-02 1.283763836421901283e+00 -3.730818395533481158e-01 1.673365005477068568e+00 6.571193283540268659e-01 -7.134645064414875115e-01 1.666866854880646232e+00 5.957334976079656924e-02 1.218398651338973016e-01 -4.741830385450550023e-01 6.620403992638648205e-01 -7.959999485131745711e-01 2.782064643934850090e-01 7.575693107399712467e-01 2.912065083741271695e-02 1.467070674556561205e-01 4.875834987401551635e-01 6.991900764140870361e-01 -7.420859464951993223e-01 -1.284804449299818740e+00 -1.833998537959067587e-01 -4.258338696519863298e-01 1.155937681349560459e-01 5.540674775767352456e-01 -6.985758656628243690e-01 6.573465004582031979e-01 -1.280345719386841941e+00 -7.695336398977334902e-01 8.649250236259543589e-01 -5.350472393922043463e-02 -5.550029910147427636e-02 -5.085894853864030285e-01 1.228397404200041620e+00 -1.318434233909155706e+00 1.831324762268213835e-01 -7.720593855734116939e-01 1.683415330404218313e+00 -5.026716062779935656e-01 -1.551818125840250584e+00 -2.075332381437065443e+00 1.369030323980774677e-01 8.212098802459018021e-01 -8.196459702330260999e-01 8.482666235137585886e-01 -6.815576310757285629e-03 -1.021634191207331233e-01 -4.361829461650978956e-02 -2.402798245832095947e-01 -1.152431053970465746e-01 6.179421325054431646e-01 -2.222764890930588599e-01 9.049665304251295339e-01 -5.446244485840828764e-01 8.692033539779464579e-01 -1.658930589347697326e+00 4.457411992588154459e-01 -4.453846140565217993e-01 5.102430774240221956e-01 7.261134234039543500e-01 -2.022930561245813497e+00 1.324643385260120487e+00 1.766917725438877707e+00 -1.123498185099894187e+00 1.643310921537772584e+00 -6.622525853230405435e-01 -3.996191802629963652e-01 7.604796834438577735e-02 3.364584422673237429e-01 -6.742781783367094439e-01 -9.662321182428007527e-01 -9.952826174526056002e-01 1.262646330421880680e+00 -1.027620708115369874e+00 -2.561092762481711471e+00 -1.986248777576384628e+00 -7.089415547758847191e-01 2.067096446575703572e-01 1.446491928943037131e+00 1.168935067646044990e-01 -1.575545060260350683e+00 3.189167094025683880e-01 6.453802049191699197e-01 -4.181873641162960897e-01 5.896127457642929004e-01 1.725472730016692102e+00 8.541618466393668951e-01 -8.399300997154581783e-01 1.906117159796209881e+00 -9.493591912902763497e-01 -2.465125962576338203e+00 -2.167448843512003620e+00 -9.469742952051689588e-01 -4.842074463826627206e-01 -5.706180806578080578e-01 -1.289136920090228511e+00 -3.887539596309294021e-01 -6.169717042484272884e-01 1.674801577284984244e+00 1.507644062179404720e+00 2.593813073949544634e-01 -1.609585469755029918e-01 4.552716393810110951e+00 -4.122213460949442076e-01 6.473383931676347514e-01 1.103202481688321024e+00 -7.036362241205126322e-01 -1.377573449510764991e+00 4.154513815364656026e-01 -1.281009517456368207e-01 -1.492883028502538512e+00 -1.696874400171993535e+00 -1.351836036581132605e+00 -3.576027348006225459e-01 -4.480013857465132698e-01 4.939873145975461899e-01 4.733640732186383260e-01 5.135418944149628961e-01 -2.132846205032128128e-01 7.831135565185282088e-01 -9.081210947043728554e-01 -3.407346543447545839e-01 8.021998984847439340e-01 1.468173542093376360e+00 1.390493848015067480e+00 -1.386812784400969889e+00 -5.720994409503876721e-01 1.013705460061062658e+00 2.196257264675518794e-01 6.235289529580717582e-01 -4.135404896821734955e-01 -5.903323764728075629e-01 -1.686195577024578229e+00 8.237970163433128157e-01 -1.314157209164157347e+00 -1.489438990322349277e-01 -1.622374965584704620e+00 8.405747138885805159e-01 5.274991871698245793e-01 -1.378269860426318272e-01 7.736789337350299389e-01 -7.081778843634478626e-01 -3.294096395260934784e-01 1.172162951028407479e-01 -4.046669645573365837e-01 2.058342951812930643e-01 -7.825831092188073601e-01 1.929960920793678536e-01 4.469953540645102419e-01 -1.789876983229995222e+00 -7.702450208621181016e-01 1.746574021975314750e+00 7.092506054726308573e-01 1.026878367355275934e+00 2.349041773189400328e-01 -2.647643201727997719e-02 2.156339692918688211e+00 3.103382896673239581e-03 -9.642546333680480641e-01 8.464488619954303461e-01 3.096171591033644588e-01 -3.763080319834955501e-01 1.799755444521286829e-01 5.558731793556109801e-01 1.222920043709137206e+00 7.887539174933927422e-01 -7.359529207428867625e-01 -8.465842835297464619e-01 1.905071377723844606e+00 6.316937901717452064e-01 4.701638107194848204e-01 -8.038551499516460863e-01 -1.895157058625884794e+00 1.071239840514713437e+00 1.456456496702909220e+00 -2.471813119290528216e-01 1.177396573808890401e-01 1.757561261181175949e+00 -1.653238549628695819e-01 5.022105329313784061e-01 -8.642837877368533261e-01 -8.361405641002610523e-01 -2.424381207037293873e-01 1.106464291914876080e-01 2.178408424482945055e-02 6.217126022530079510e-01 -2.240244416989557383e-02 3.555724633039123450e-01 1.435086258838519591e+00 1.003635302136943963e+00 2.225230919659056117e-01 1.632754709237835555e-01 5.046596844168548257e-01 -2.339948963469999643e-01 1.285639615888461096e+00 2.837728049639676176e-01 3.398592326598313118e-01 -1.925975332822120301e+00 1.272354417073332744e+00 -1.129503579172328021e+00 2.522995432507103786e+00 7.252491381659788017e-01 -3.326663740922326529e-01 -1.356902224087123132e+00 -1.709482340850412840e-01 3.796629562828996995e-01 4.430540103543159636e-01 -3.790915617531086523e-01 9.736297432095548654e-01 4.976895823013269271e-01 4.335698941504447790e-01 8.635179851248555583e-01 2.009710788089647815e-01 2.436914100660825699e+00 -9.781124829059687498e-01 -9.227738687184128263e-01 -2.315295321623548119e+00 -1.409377452329958758e-01 -4.235192510125213722e-02 -1.038623892269728621e+00 -1.357425241331055299e-01 3.338726802359646972e-02 9.801236266771227168e-01 1.677529886668929660e+00 2.169077751240762630e+00 2.567856839939108848e+00 -8.310252096226239393e-01 -1.356270315767353629e-01 2.832084052653612849e-01 -6.067600632802758742e-01 1.567531451559223576e+00 1.305540762161265134e+00 4.666141937966922781e-01 1.691426635787824706e+00 -1.792936459260296322e+00 7.238610621083483299e-01 -1.120039301060944625e+00 6.942939745256836437e-01 5.140897634910559511e-01 -5.139640912417731133e-01 5.784413135770772874e-01 -7.001138117100397240e-01 3.690883631878479343e-01 -1.559581562874614802e+00 -1.297975985602705551e+00 6.692472223260940156e-01 1.603721858611384665e-01 -9.295094642538459517e-01 8.472252902232429994e-01 -8.117921960968200734e-01 -1.078300474483740112e+00 1.962164426575909448e-01 4.805907125300143412e-01 -5.564415793049468650e-01 -3.283201244427905729e-01 -3.019680728742783482e-01 -7.423326434318229250e-01 6.897523458181309408e-01 -9.333302031526626852e-01 9.897590633878358135e-01 -9.949701945856429530e-01 7.055855942464543951e-01 7.700384142042825397e-01 -4.701240463020259774e-01 7.843794661488923126e-02 -3.854293038969627272e-01 7.953336483258768297e-01 -4.981796591389044820e-02 4.282678186843273949e-01 -4.448740784253535363e-01 1.439304443003623701e+00 -1.109735009901176017e+00 -2.173476777013283456e+00 3.751907242214257421e-01 -1.006310861165200743e+00 -1.686454692834410629e+00 5.552291381543693338e-02 1.624018396956128152e+00 -6.692032975503520165e-01 4.021706319788995732e-01 1.830157170627611241e-01 -6.067364440075779797e-01 -1.547679680797162893e+00 -9.252114313201582618e-01 8.976066683158853143e-01 -9.538878674173191241e-01 7.956353846861509149e-01 1.471958026980258349e+00 4.129177509274175595e-01 -1.758269320604335939e-01 1.773284525011169510e+00 -2.096359972531748994e+00 6.852647639123371492e-01 -1.483579810036543822e+00 -1.063531489828137389e+00 2.101691920524744628e+00 7.909760724794774600e-02 6.028056501734313510e-02 2.263183173199262779e-02 -1.362104300474702212e+00 -1.324919339316467382e-02 -1.105893357635681751e+00 1.657666986794474884e-01 -3.336432340455054435e-01 -7.306767506762281705e-01 -5.894666469655219787e-01 4.449180925326220448e-01 -9.581442470417713686e-01 -1.408950814026653786e+00 -2.135502583227202766e+00 -1.376068775548615064e-01 -1.451187211417746648e+00 -7.901792241994423649e-02 6.840416674376629258e-01 -5.269779149972737553e-01 -2.734328055782703215e-01 -2.032421857526109377e-01 5.600943404448344154e-01 1.736528332572788269e+00 -4.334398096269128642e-01 -1.191577541786511762e+00 -1.369493905384169263e+00 1.122516112550362294e-01 -1.455101977626996612e-01 1.643198525279011113e+00 -1.103831771759838043e+00 1.538899604582499026e-01 7.269159518758799669e-03 -9.171491728704999069e-01 1.793209565445973153e-01 5.163550693545506665e-01 3.346729343315360539e-01 1.469693303233738924e-01 -8.409123860546671159e-01 1.758091245316428242e-01 1.654596613471445155e+00 4.995133935332864150e-02 4.254243082936682296e-01 1.050492703664793970e+00 3.909206427136337481e-01 1.136058603781265219e+00 3.561935662909780365e-01 -1.331821186677543789e+00 -7.570595735397891435e-01 5.375165122108342963e-01 1.704455068632264869e-01 1.008358904069180939e+00 9.324181109240641252e-01 1.911522980427699636e+00 1.136590096823411472e-01 -9.761344044235528150e-01 4.693972463714624066e-01 3.825646654273338054e-01 9.461598383151655078e-02 2.160488603152430909e-01 -2.515478839553491497e+00 1.007507200579427886e+00 2.961668513904859301e-01 -1.337687318937151204e+00 1.168195254609632805e+00 4.212992829599171429e-01 -7.225466135682749869e-01 1.083387506502146325e+00 -7.364845874413872284e-01 7.454965080765560970e-01 -4.983707037289542008e-01 8.366848132775808189e-01 -5.312624964725197740e-01 -6.227331225549707916e-02 -5.639466822357234177e-01 4.860980257069113519e-01 -1.028377808734612708e+00 1.858056776021415057e+00 4.747497758874489326e-01 1.266991238280021879e-02 1.003817634792426361e+00 1.998179339624782114e-01 3.307411633771884518e-01 1.202590609846700964e+00 -1.116921914902011315e+00 -1.457286070910413234e-01 6.465859112809465570e-01 1.081441747967680778e+00 -2.188270472012832923e-01 -1.004730951494147373e+00 1.889979533166626480e+00 1.662865034597698521e+00 1.056915145466820471e-01 -1.474884502170071554e-01 1.278148413299788455e+00 3.722008708610161087e-01 8.134724274001438049e-01 -1.436568256843707481e+00 9.479225295982272037e-01 1.101068477780620530e-01 4.032924828855730670e-01 -1.410485342423654365e-01 -6.373885757505673988e-01 -2.245397902744007412e-01 -5.393486783805340190e-01 -1.968547869936389527e-01 3.119875049465497541e-01 -5.088296611600594543e-01 -3.204335972622663342e-01 2.035249162853270399e-01 -9.809792922205190502e-01 -8.269404143650136429e-01 -1.794712955060811244e-01 -1.371135395240571153e+00 -2.380185482729780810e-01 -1.644186731702904081e-01 -1.664667926544074472e+00 5.605826775956201935e-01 6.197444851257097875e-01 8.643701809971171546e-01 8.298736615428162766e-01 1.228999266059533912e+00 6.134278895977691992e-02 1.672177846050258543e+00 1.104656101433283411e-01 5.516439134291836188e-01 1.283705388350401488e+00 9.603474925488161285e-01 2.088179131064595406e+00 -1.683229539957787457e+00 -2.285003955254364394e-01 6.022391792676264899e-01 -1.550159995431537041e+00 -3.063104556932876310e-01 -1.697382920861330025e+00 1.044148218793933713e+00 -9.975872596657872071e-01 1.025042646019077131e+00 5.924075008283431476e-01 -6.990459308275741579e-01 -9.097188393002816342e-01 7.658531629830438170e-02 2.517641124496034610e+00 -4.579824714441760314e-01 -1.086645137310835674e+00 4.613544681626161048e-01 3.073286737439129834e-01 -5.085292823717001420e-01 -7.837371602720243080e-02 2.859107742675192076e-01 1.246782686415324193e+00 -1.453272524440376023e-01 -1.377044457770408847e-01 -9.082979674519026103e-01 -1.841039321489509328e-01 1.140131872384255063e+00 -4.430897765018241286e-01 8.328988330464758283e-01 -5.834996345488439873e-02 1.356524076027091352e+00 -2.203443543273430338e-01 -1.156049719258270603e+00 -3.680605561414235227e-01 -4.324395174274832665e-01 3.829238012534917635e-02 -1.671925622124377675e+00 -1.355768181193160560e+00 -3.342092973366740938e-01 2.444463417684305806e-01 4.060967755225501907e-01 -2.093889289106771190e-01 -5.906643827994370044e-01 -1.318520391687938664e+00 9.960261747241472285e-01 -8.237893335404907758e-01 -9.292489075627060613e-01 -1.236872278673197378e+00 9.986548849200682643e-01 -6.346253918642373870e-01 1.492063474634909293e+00 -2.507813869373284987e+00 6.140190989556124634e-01 -2.816179964607435915e-01 -1.090567520298183490e+00 3.050220526547974043e+00 -1.025104873906755198e+00 2.380421200688364713e+00 -7.722627849315578663e-01 9.652485504159862284e-01 -1.918966837303605955e+00 1.743291807305672458e-01 2.887127414001204317e-01 -7.873492776653241432e-01 -6.236233422897089484e-01 -7.188002712956886864e-01 -3.354932976829456126e-01 1.290251041870376092e+00 9.996634432073626952e-02 -9.642518673893736569e-02 -3.061019531738503052e-01 -3.863730575575863302e-01 -1.167250293870945310e-01 1.749222316749706962e+00 -2.458514392421370098e-01 -5.811738098219100257e-01 8.327867945065112742e-01 1.989842314940945212e+00 -4.265082872128171942e-01 7.514261435338851491e-01 7.582269184441302601e-01 -1.741769907449932875e+00 -5.036694865240085583e-01 -1.098047685066567691e+00 -9.738594825569459879e-01 2.658035233759078672e-02 -1.162347177442136559e+00 -6.065465261053298862e-01 -7.452928597829688862e-01 -4.615655047158951918e-01 -2.866018055399686126e-01 -7.779556049935546502e-01 1.925092360864196106e+00 -3.726015283800400146e-01 -6.411191338446519117e-01 1.619952802938801728e+00 -1.082165516563687868e+00 -2.705760159881985594e+00 -2.335090498368833423e+00 1.373754155206491356e+00 8.503042404369336507e-05 -1.054626779889118904e+00 -1.221313528625828759e+00 1.117832583564336790e+00 1.334303343294795718e+00 -1.165572729525887974e+00 -1.176539792178249222e+00 8.442871730769808680e-01 3.739292160297810752e-01 -1.020996247621441588e+00 4.671595083410606114e-02 -1.219473737511270972e+00 -6.922466143120165061e-01 9.474995380781496834e-01 -4.662507055578495319e-01 -1.067355604086793974e+00 1.433131503808614815e-01 -1.174918411724989342e+00 6.366063805910562312e-01 1.235836121473516735e+00 8.513449772812038407e-01 -3.117943417092746916e+00 3.055415111420904384e-01 6.234271267953941376e-01 -7.453775294400611928e-01 -1.429232781423822596e+00 2.352137200928234584e-01 -3.383949799894750976e-01 1.209897176924668027e+00 -8.840901559149387801e-01 1.316958897919311866e+00 1.817532570324840613e+00 -7.576265277670123366e-01 -2.017496674458788775e+00 -2.783659094402639589e-01 -2.637700242138537043e-01 1.757727772283459000e+00 1.644340151395099481e+00 1.444466960022172231e+00 1.437078904757915776e+00 8.952148448282466475e-01 3.300013175681825728e-01 -5.793553109157804082e-01 -7.843836636535069795e-01 4.359887184902825341e-01 1.561530436663008281e+00 -2.577424291331937289e-01 5.137176067799056334e-01 3.338847661489595664e-01 -2.883853439680705288e-01 -3.298362703800147844e-01 2.232756467437053138e-01 1.303226331704469665e+00 8.724585700733648863e-02 -1.329022160673296815e+00 -1.420382572797188880e-01 -2.799169173698074498e-01 -9.299720271771427793e-01 -1.407895812887749898e+00 2.121582981472984464e-01 2.799616604792830588e-01 -1.268012690786464967e-02 1.521943287846979853e+00 -2.045725655874174598e-01 -5.654831057143209216e-01 1.064317420266763348e+00 1.081750318466923266e+00 -1.215814171982306791e+00 -8.217817923717495032e-02 -3.268515576214649498e-01 1.198927501818387364e+00 6.442151747526121408e-01 6.478936168364325676e-02 -4.433587771993742765e-01 6.489967621383673224e-01 -1.962391624354017372e-01 -5.905118608845706385e-01 -9.703503860490365618e-01 4.381955100050489299e-02 -1.223086961024793862e+00 1.498577945436484482e-01 1.133434812386153068e+00 5.690765217914087737e-01 2.091696281625621712e+00 -2.586447818059556258e-01 1.447946623791800669e-01 -2.266833388511363054e-02 -6.049034051845679771e-01 9.598027152707450105e-01 7.469800281302240164e-01 -2.104632596360306029e-01 7.721843639205571153e-01 4.972121380910269894e-01 2.235967300774512334e-01 6.929311020822065403e-01 1.384137744499985834e-01 -1.362289949004151124e+00 -1.006989608289174054e+00 -9.140283870550443002e-01 -5.255244742774085598e-01 -1.108811928422620330e+00 -8.075158881307100689e-01 2.358734111453570093e-01 1.149461088889724841e-01 -7.535712973991506303e-01 -1.212437966830488323e+00 -1.317298343944766525e+00 -2.422396354815553599e-01 -9.358348670895941801e-01 5.731463064542561409e-03 8.729833600784567826e-01 -1.830144958509142272e+00 -1.286892722269481704e+00 -1.199289713667763685e-01 -1.117342354185095088e+00 -1.756229091154697108e-01 1.156786514752312867e+00 1.554793433701030958e+00 1.007598056127559483e+00 1.707321667652024644e+00 5.256684825430304464e-01 2.912365361639706607e-01 -5.523615155472506345e-03 -4.229705895590771259e-01 -6.291357035904245887e-01 -1.277153076783066055e-01 -2.631005084048082532e-01 -1.055566514597054084e+00 -1.099520280783367943e+00 -6.377454521569768664e-01 -1.516890566565674281e-01 -6.989525518135162319e-01 -4.101717828962939821e-02 1.249357916421908410e+00 -1.374930971274370473e+00 -1.881100609676274349e+00 -6.064658839897139053e-01 -5.090327865640568161e-01 -8.099008448283601114e-02 6.046576724566836702e-01 6.816999981665624597e-01 -4.889752534599911549e-01 -1.404235329440360003e+00 1.841070376438496692e-01 1.709771768491952448e+00 -2.127754977361370869e+00 -4.445269545649729870e-01 1.667874054526100824e+00 -6.674958822734506914e-01 -6.749141708693896513e-01 -1.203440542749034448e+00 -9.723262136327363026e-01 -1.259029363298280524e+00 2.247744005467315453e+00 1.178157969065800614e+00 -1.174152058117361008e+00 1.906017021749155382e-01 1.017183692696536301e+00 -6.204806842250760734e-01 9.215894572787628469e-01 -2.295180258616545954e-01 -1.129852611201049184e+00 -9.531343116643189450e-01 -5.722314295571844234e-01 -6.365536522617556425e-01 1.504143990395967245e+00 -4.728394461071144805e-01 -7.379858781911383669e-01 1.017142904911052664e-01 1.255224730388698529e+00 1.874719836340913215e+00 -3.144179235352762003e-01 -1.305974958699129163e+00 -1.866426874230092958e-01 1.990294296567943211e-01 -4.084137427052071390e-01 -2.512592894848789463e-02 -2.940227423787971639e-01 4.298651590956840685e-01 -2.402629325541532357e-01 1.794004849203446383e+00 -3.167649908625430610e-01 6.689695834356185200e-01 1.470315619125351358e-01 1.257691422699849237e+00 -8.530916045738642373e-01 1.685328375189394157e+00 3.517395410684530654e-01 -5.229189657664981006e-01 5.800908801275093118e-01 -3.111306312397190132e-01 2.390661097363226961e+00 -2.037762790821925130e+00 6.621029461880166833e-01 -9.307791048449269855e-01 6.995868592122705953e-01 4.095462530538858115e-01 1.571183683658742836e-01 1.505856928512060877e+00 -1.047492949306712662e+00 5.637042044250878403e-01 2.359907438916513556e+00 -2.245937016217417703e+00 1.244639337745510194e-01 9.472182002411100310e-01 2.652327404067721939e-01 -2.204859952759042341e-01 7.392693711606920237e-01 2.101311274703738796e+00 4.610222224413690340e-01 -5.206123962852441389e-01 6.760454135959689248e-01 -7.914277303636325922e-02 -7.583699833745709273e-02 -6.362997866122338531e-01 3.020878543215920753e-01 4.944077081442520005e-01 1.695718915014044370e+00 -3.000578451077270947e-01 9.182574060299836249e-01 -2.006354363454221912e-01 -1.779062178734450494e+00 3.700689144558557131e-01 1.523066573813640634e+00 3.380175974544995521e-01 3.257169575613793611e-01 9.406697196265018449e-03 -1.334962316071254929e+00 1.046654952059399513e+00 -1.199261719625370537e+00 7.467626142895067431e-01 6.464627798636405354e-01 1.696375042496276020e+00 2.522598097053851407e-01 1.457739347138452990e+00 -1.761742605248535654e+00 9.115916659255282051e-01 -4.048463329032984115e-01 -8.996301623962229543e-01 1.437751554377458163e+00 -9.165488755623155681e-01 2.088304015638872968e-01 -6.861601743908458950e-02 6.067332792335693448e-01 -2.022148516374130678e-01 -5.335156032011991734e-01 -3.373129099725091784e-02 1.808669515505078484e+00 -1.164119778984979536e+00 -4.896568106121877983e-01 -6.411611615259953378e-01 2.073309520501463027e-02 -2.888706678767642977e-01 6.460169031129724404e-01 8.173652333077243703e-01 1.536193732116099442e+00 -9.339905009161726390e-01 1.170194221811873048e+00 8.214495889768446898e-03 3.929279638469108660e-01 -2.597952342738737208e+00 -1.028479967565262498e+00 1.115224496249050956e+00 -2.264514892687101710e+00 -4.306349957835169939e-01 1.432153694639861863e+00 2.016477867694682624e-01 8.645637458309034518e-01 -1.352988212568068338e+00 3.498113093044320776e-02 6.227710807652659941e-01 1.030784213762599544e+00 -6.478058635072917459e-01 -8.598107935555437953e-01 -5.088947821644420610e-01 1.127720198981253308e+00 -8.521805354195615134e-01 1.679781262436015776e+00 -1.039303317486446776e+00 1.798795521435956557e+00 8.057507624898185838e-02 -2.190773668915863226e+00 -4.862602094619186133e-01 3.182638370892461599e-01 5.857574138980076867e-02 1.126276165550116781e+00 2.535972782272680970e+00 5.375805186950752823e-01 1.320769804571554629e-01 1.261566110918914130e-01 -7.349752122895012452e-01 -4.247005888022885034e-01 2.375308151042704097e+00 -2.267021862514337627e-01 5.850715085427299345e-01 1.095935094128577703e+00 -3.954655722531141837e-01 -2.058310785998091197e-01 1.917566594551238568e+00 -8.932609995009751502e-01 -7.985077987573782066e-01 -3.076971163347198002e-01 2.106934013828162033e+00 -2.514192912480354147e-01 1.272468217580409622e+00 -1.633396678977474092e+00 6.262153315285121646e-01 1.814920972629281704e-01 5.510010661187633718e-02 -6.532324273493975708e-01 -5.518284865418542351e-01 -7.185129896957165307e-02 1.177875710418147648e+00 6.197121649630635831e-01 1.418784267956637313e-01 -8.845153269914282079e-01 1.343519561799593864e+00 -2.449043463837508906e-03 -5.455565837515902183e-01 -5.864293697048893472e-01 3.982109222648808067e-01 -4.917005741172082445e-01 -3.195949863554704562e-01 2.801254619002799262e-01 1.274481989502380896e+00 -7.738987763469724890e-02 -6.470616039112381257e-01 -3.956828802248252841e-01 -1.206307376183133773e+00 9.099943252451604403e-01 1.618115108170599115e+00 4.803216967471074517e-02 4.914764013123287117e-02 6.918097740081962099e-01 7.450917667650337750e-02 -1.442129582574148916e+00 1.882623881117050368e-01 -8.123371627380136795e-02 -1.370621609171590372e+00 9.789466319819578599e-01 -6.478502880949821296e-01 4.673616096116389174e-01 1.329621829613116146e+00 8.020596063802853948e-02 -8.875353387168124497e-01 8.851701532176723397e-01 5.404295373675460645e-01 5.032759748315627224e-01 -1.964955662493794164e-01 -3.321658083209452772e-01 6.748240837895317368e-01 6.082313823867664393e-01 -1.433014948242906650e-01 1.205197234274056672e+00 -5.804219982586237281e-01 -7.785150121783616095e-01 1.508062751558989723e+00 -1.333415306925466393e+00 1.254450775521710193e-01 6.616888150465580765e-01 8.174385996261683829e-01 1.268002159544622698e+00 4.652216354194292913e-01 6.931176202579394929e-02 1.821780596841519329e-01 1.362206520612145200e+00 -4.793923268968428020e-01 -6.571783778947326571e-01 2.740901077241428840e-01 -3.990602454073995387e-01 -3.104158026366941048e+00 3.818704108077556336e-01 8.998232968274176846e-01 2.861743144596808758e-02 4.289710862401965863e-01 -3.144361391938222394e-01 -1.981568273796047719e-01 -8.182733994078367212e-01 9.865421339460722638e-01 2.967637898280163222e-01 -7.459885308301513751e-01 1.601196803480452013e+00 -7.430955791229041374e-01 6.284775873539333313e-01 8.453731414286104195e-01 -4.401051903973599022e-01 -5.789593710363838408e-01 1.039004710239808116e+00 5.624275228891416623e-01 -4.925670018814495288e-01 3.778818160041215735e-01 1.241585696903984848e-01 -1.696528547517110130e+00 1.153098350383751081e-01 1.838066340940101240e+00 9.650969750133324421e-02 -1.492325736525723423e+00 -2.209849769922267171e-01 -7.331699255636791035e-01 -5.522103805698854728e-01 -1.198999644244729934e+00 -1.593649664371251384e-01 7.113349853048001742e-03 2.725575821829956391e-02 -2.397823020262304539e+00 -3.992550530390406305e-01 7.243401153801476422e-02 8.868421037507473459e-01 -5.597572900016228870e-01 -3.939723447891400054e-01 -4.039798083694245978e-01 7.517901356394954791e-03 -4.933512338943616959e-01 1.178437124117932111e+00 -8.934468116972571483e-01 2.132688742890712419e+00 -2.505821237866595608e-01 -5.225711675279645085e-01 -1.687041992383455646e+00 -1.470125909743994486e+00 -1.130474735390347707e+00 -2.776574845938750258e+00 2.916097090750349174e+00 -1.076571077520762421e+00 -5.023675301488139677e-01 -6.297254046353029100e-01 -6.079111491885736962e-01 9.111648831444125740e-01 1.126611064447278654e+00 1.670931041771886116e+00 2.011373305410593115e+00 -9.170898387207934155e-01 3.343987407234886300e-01 8.042922385856198231e-01 -1.394761334933931840e+00 -4.416084897258438224e-01 1.565759399465689761e+00 -5.802955792652499944e-01 1.606253735774648472e+00 -5.870661557038586720e-01 -1.666455168974324996e+00 2.844973587455475461e-01 -2.122825954038627394e-01 -2.207015162532193653e+00 -1.198156230548563794e+00 8.333649649794102610e-01 -8.103720763224305790e-01 1.014214222776349539e+00 -1.813037953145595127e+00 -2.843954534749439933e-01 4.903295777951729439e-01 -2.080206558567772035e+00 -1.296828780674212700e+00 -5.341670896520578360e-01 1.492189726228015045e+00 9.203013606999438379e-01 5.399563186151455918e-01 -2.152789108211572711e-01 1.860219084210281038e+00 3.541301485640678814e-01 3.298464371885596047e-01 -3.356926285218821832e-02 -3.334480291652912043e-01 2.591005941033040494e-01 1.011965310342160862e+00 -7.032357002561698822e-01 1.823664709035043741e+00 -1.221246113753053780e-01 7.443824683306102807e-01 -8.525046499927394494e-01 3.361397957589165597e-01 1.899975079430088920e+00 -8.407389152348433703e-02 6.452940461211501555e-01 8.286896264536866008e-01 -2.363139217826599192e-01 3.115494025390302957e-01 -1.253087173269615828e+00 9.650805118998354581e-01 2.146677062259237379e-01 1.797991799246358768e+00 5.444764358013414428e-03 -2.215415743242628022e-01 1.914581400926292698e+00 1.181635587154250544e+00 -1.166253873546666986e+00 7.105948766292674579e-01 -7.159319715933073480e-01 -9.524188152207107017e-01 -5.596545684840649459e-02 9.020287305731541361e-01 -6.533598660625706822e-01 -2.159773995900478305e-01 3.038960158994428729e-01 1.049471925780685710e+00 1.292023261554932745e+00 -1.161952874068179931e+00 3.722850843811868760e-02 -1.769178770960060376e+00 7.449948432257145203e-01 -4.968548763402435009e-01 -1.509466118365482501e+00 -1.354965296079848336e-01 -1.069902702077021317e+00 -2.196186085774275210e+00 -1.202096673170845342e+00 1.922713671211101927e+00 5.663838337573996462e-01 -4.255563716849568578e-01 1.254176488151997004e+00 1.467877129338502618e-01 7.123331484828065996e-02 2.645273503670478310e-02 -6.012027197815328350e-01 -1.593349221796947379e+00 2.606377725747686114e-01 2.322152913166175559e+00 -2.807706786544352795e-01 5.106863585889839241e-01 4.125263450808407395e-01 3.566211446789799844e-01 1.004901746605650015e+00 -8.775858158158353906e-01 -1.018110515834610430e+00 -1.584478025131515144e+00 3.633957489417343201e-01 1.018331882272214717e+00 5.208878737383025870e-01 4.807854370621551521e-01 6.287182491196201539e-01 -6.629828239124779810e-01 7.748798045943279256e-01 5.901246055776615540e-01 -8.678052461193155320e-01 1.228486507702861719e+00 1.077546530201569430e+00 -5.426578494815912368e-01 1.014857875929412678e+00 -1.549022356724701899e+00 2.541896143075503267e-01 -1.260323862957309637e-01 1.989458400840936836e+00 4.725903359433770157e-01 5.725318990371975891e-01 1.466947354272998050e+00 -1.856344020883918589e+00 7.528714026306123630e-01 3.491919391271214868e-01 -1.800949632765672659e-01 9.495750324521799735e-02 -8.137814423156514154e-01 9.030670461532384063e-01 -1.180799502130724266e+00 -1.722975378106032449e-02 -2.018831258229853709e-01 -3.948267721906582040e-01 -4.996866671307561014e-01 -6.958081830822202551e-01 -6.038214951726601498e-01 -8.160270755955742472e-02 -2.850473600275332253e-01 8.252178872275000021e-01 9.789455358930454487e-01 -2.535794483702723312e+00 -2.526462108326497535e+00 1.611085537524694078e-01 -7.283512059508622238e-01 3.087044047611747777e-01 3.454500337090752327e-01 -1.019124009166538641e-01 5.776804499104728485e-01 6.487221917490365586e-01 5.898393746940467919e-01 -5.054768386511713230e-01 1.480805302801599943e+00 3.392352181228928676e-01 -6.034835988914803995e-01 -6.791785021131396816e-01 -5.338906154598951348e-01 -1.098190130296451822e-01 -1.107156554960284506e-01 6.837501615551234702e-01 -1.503088872336436177e+00 6.999575996670421608e-03 6.299012670781094503e-01 -1.057059608113713800e+00 -1.391862618360504067e+00 -2.084873736190794080e+00 -5.221456585100882645e-04 -1.008533245569785963e+00 2.687496550322395206e-01 1.036918682296015470e+00 -6.154462453133813238e-01 -8.579484943797887064e-01 -3.038479393577421805e-01 7.666161714920064485e-01 8.674150020471171896e-01 6.758873738400580367e-01 -6.912025413102342863e-01 8.724513905617548026e-01 1.959559246915374420e+00 3.032121256416871469e-01 -6.371631922898728373e-01 -7.249380660373329066e-01 -3.866480076975717939e-01 -2.272156074900381351e-01 1.033685815355893656e+00 -6.027413085152506511e-01 3.106640978613487564e-02 -2.642672073639369401e-01 1.610136409438196692e+00 -1.089739442840764960e+00 -6.928617179767266876e-01 7.781060649878159818e-01 -7.797279411392603610e-01 -1.392973792593091398e+00 -1.454103340244488285e+00 -1.236319700966632240e+00 5.056417453770182258e-01 1.356081258883291285e-01 1.636294557511831060e+00 -1.103909569300747462e+00 -6.508180669159454590e-01 -1.314244540054587684e-01 6.524239954975897815e-01 1.366685254873180044e+00 8.632512755530721282e-01 -1.511336433583043926e+00 6.888843701343935200e-01 1.015976743868761689e+00 5.539204485389179755e-01 1.346483692450715086e+00 -1.070888326649970024e+00 7.493973594183646059e-01 -2.447944206706260672e-01 1.723118228627414483e+00 -1.341630116707238862e+00 -1.813433221038953436e+00 -1.635693399004548132e+00 6.409368576168027465e-01 2.494551620610812481e+00 -1.181253367359909712e+00 7.389179435081171254e-01 5.676728099830029572e-01 -1.845041218658411086e+00 -6.849584523965989158e-01 -1.183201153923628457e+00 -6.011438062594696152e-01 -3.577881998871528801e-01 1.148700415017389176e+00 1.059514723457905871e+00 9.654146490827683058e-01 3.288438711216309929e-01 -6.960716724319429005e-01 -9.120639455918064797e-01 -6.563352506931101615e-01 -1.306046016263676286e-02 1.314011558177362593e+00 3.885099573791662708e-01 1.397191722249822909e+00 4.087664883880140487e-01 -4.624831369351074112e-02 8.678647019967369314e-01 1.531252609241297302e-01 1.122077561139442015e+00 9.255967248224894472e-02 -5.980445772570170959e-01 1.432814797386074701e-01 2.148467735621272523e-01 -3.802027385212154997e-01 -1.891121494860112939e+00 4.801024847572563092e-01 -1.521010587923455448e+00 -9.495434757389196179e-01 6.246973079966353648e-01 -5.518238813829354217e-02 2.966030958839640519e-01 7.736403249439207652e-01 1.859397621950930612e-01 2.337580547713388190e-01 8.789173319637945125e-01 6.320569901308435989e-01 -1.873798405735984662e-01 1.966826306502623689e-01 -2.857616875618291807e+00 2.449313100174155544e-01 -1.187079729488639268e+00 -1.065972803074944908e+00 -4.564275655507257778e-01 1.780343287194141033e-01 3.626745834143532687e-01 5.256773196042867635e-01 -7.565818860064573714e-01 1.879961811595031174e+00 1.234538396724767839e+00 2.831898683655561522e-01 4.088093610233333175e-01 1.018059795406907331e-01 -1.086546398529369073e+00 -1.411505019473844991e+00 7.575579998359286416e-01 -2.135911435302579431e+00 1.452347215249410128e+00 7.105591897901736287e-01 1.461004293497387474e+00 1.358921039944095854e+00 -9.388550249800007297e-01 2.177581443610430156e-01 8.109115904283941134e-01 -1.819599424690272471e-01 -6.827019114770285224e-01 7.802365478954867983e-01 2.763808899444153977e-01 8.597232352079074713e-02 -1.482252997388369797e+00 1.396849269093530278e-02 -8.120602516869438459e-01 -4.641751918614057670e-01 2.551574825849580175e-01 7.643805295420665891e-01 2.102306779250055602e+00 6.835909274347850006e-01 -2.822994495733157083e-01 1.338241993172444744e+00 -2.360292840297301131e-01 5.168012639968743160e-01 1.188677350524422804e+00 8.329406000711725433e-02 -2.378026797080373900e+00 -6.855658823719403827e-01 -1.057578996456383230e-01 -3.593305742592626806e-01 -3.328872815154539921e-01 1.201431040712319653e-01 -5.212399400108556069e-01 -6.371014583417073940e-01 1.398195473924582766e+00 1.829727716813141780e-01 7.464155161934132865e-01 -2.499979502186048252e-01 4.509356367156897027e-01 1.896747748057741267e+00 -1.161870072692003042e+00 1.845496157752844146e+00 1.321181762375228219e+00 -9.460928937459737176e-01 1.001076724540535201e+00 -1.237558248624366364e+00 2.066929568086663949e+00 -6.982758140509336409e-01 1.224425887686552035e-02 5.627090554546804180e-01 7.318921365996204909e-01 -2.012335262860010798e-01 -7.200468881445838409e-01 -1.660792774308018416e+00 -4.832697284769431612e-01 -3.021258007778714338e-01 1.359988458235022568e+00 -2.305133602732829246e-01 -5.668526319624187515e-01 1.103030207816300345e+00 -2.140589188562360135e-01 9.055431124037873758e-01 -2.784876739342503904e-01 -1.331224123350559285e+00 -4.187274565543662175e-01 5.242201618552727593e-01 -4.178177597878228733e-01 -2.821503579971997855e-01 -2.186933893527443218e-01 -1.167315417396242588e-01 -7.862837363471234520e-01 7.844952934063670336e-01 9.967447764951185007e-01 -1.435235491117042850e-01 -1.649592615387465822e+00 1.099766008178838517e+00 6.409925799696259974e-01 -1.156093757796603061e+00 1.008530599604881839e-01 7.254791871599658437e-01 -2.022472085944087006e+00 1.627890875300241236e+00 -1.493448125859737630e-01 1.409768383445734186e-01 4.870787673596295164e-01 -3.450033244736118165e-01 -3.705363990711265099e-01 -6.051535888072323566e-01 -6.962932817235500949e-01 1.098416244379120776e+00 6.700324700780724285e-01 6.245461225174773201e-01 -2.854119222154906377e-02 7.595887830071624824e-01 2.211780145943807452e-01 4.018488570993268838e-01 3.447033224807156682e-01 1.879626817435969821e-02 -2.002965310015281108e+00 -1.311317739144750361e+00 8.043016529532295289e-01 1.155186929644279159e+00 -4.370818537795521652e-01 5.597501976858988426e-01 1.449214711793303634e+00 -8.883684395834021696e-01 3.184020916682395175e-02 -1.254895930166259443e+00 1.411710268821181613e-01 -1.111299775841400050e+00 -3.936632145460341459e-01 -3.262186760105160732e-01 -8.242045496349456046e-01 -9.243803207982775882e-01 -3.744613325816507077e-01 6.186162957323464162e-02 1.816858568719884159e+00 6.958993420841614874e-01 8.948931355136271470e-01 -7.907553302841603404e-01 -6.379260828645753056e-01 -6.629167597145220192e-01 -1.245517868203262768e-01 -5.969018847729878896e-01 -4.653625558289766762e-01 -2.002534630283169026e+00 2.074594883592870143e-01 -1.011778072781016835e+00 9.854905077509080492e-04 4.548954134103783686e-01 1.291007357674858413e+00 -1.559731620861366075e+00 -6.105357691800787912e-01 8.171429294649292796e-01 -2.424982685134293270e+00 1.302923621054483949e-01 -1.532826532359439664e+00 1.638133641956058373e+00 1.022566686709911910e+00 1.446120974470999909e-01 -6.558464800055296973e-01 -1.134230620213175555e+00 -1.064271225907176044e+00 -1.399151615952518302e-01 4.428972194703411080e-01 -1.733410212491705904e+00 1.069094980562364405e+00 1.048241347201961604e+00 -1.350224922046071363e+00 1.717678489540807485e+00 -1.148177017628201568e+00 -1.467429056715590985e+00 -6.349551408868515656e-01 1.145584868205422824e+00 -6.833958938124466975e-01 -1.224034061914543559e+00 5.373284603272626692e-01 -7.158411716118195933e-01 1.446077894927858321e+00 -8.026582807963908994e-01 -1.454815672849937958e+00 -4.628419117466974209e-01 -3.349880451304504958e-01 -9.747467681868068334e-01 1.061791578369338795e+00 -1.466395542363809978e+00 1.221471213260317823e+00 -9.923676981004273534e-01 -4.512868639302979323e-01 -2.113611492344988907e+00 -7.483501057239811960e-01 -1.169959347876848188e+00 -5.152650599074829474e-01 -8.576806390164745109e-01 -9.692892184076858930e-01 5.856825353392926259e-02 1.743038941782630191e+00 -8.043857158024437792e-01 1.009408333203498875e+00 -5.124402651547772525e-01 -3.321316316763394116e-01 -9.021780415648358309e-01 1.601837066606105475e+00 -1.587148739821893084e-01 2.889146004851234295e+00 -6.056802413741789459e-02 4.909920191425106162e-01 2.542432914049704840e-01 2.066695543499189824e+00 -1.080520813046413758e-01 -1.006897474573840379e+00 -5.948121339251428719e-01 4.304065305610906278e-01 -6.6189626
[truncated: 3,645,179 more chars]
