# Supplementary material for: Bayesian inference of kinetic schemes for ion channels by Kalman filtering
Source: eLife. 2022 May 4;11:e62714. doi: 10.7554/eLife.62714 (PMC9342998; doi:10.7554/eLife.62714)
Supplement: Figure 10—source data 2. — The number in the file name indicates the brightness. [file elife-62714-fig10-data2.zip › 001current.txt]

3.899255488090860866e-01 1.000386742134180273e-01 5.783545680161483737e-01 -5.544198155499336679e-03 -2.812413320833484498e+00 4.986973952420902245e-01 3.234460436123241522e-01 3.059072920924923999e-01 1.763111016193348091e+00 4.632668110383438287e-01 -2.861427672578891190e-01 2.829798326525773122e-01 2.099348598406761912e+00 1.133691478833695365e+00 5.936374427767584505e-01 -1.043774304251102958e+00 -8.100628397411910875e-01 -5.002641312775597537e-01 -8.703150563828916664e-02 1.385132083171801920e+00 -2.810174623805319349e+00 -1.192909926644369234e+00 9.640615572407058576e-01 9.634736699170848295e-01 7.446376704179872297e-01 2.811286754174828761e+00 -4.499331006824160983e-01 6.120087788005037499e-01 -1.258557811021922879e+00 -1.850419149540579067e+00 5.225848880705186161e-01 -3.545574842753016487e-01 -5.864043357629353803e-01 -9.305842436399286433e-01 -1.980569793203878493e-01 3.519208632496583777e-01 5.226039062489461484e-01 1.712955643279782558e+00 -3.151624151600433965e-01 6.881415429553522367e-01 3.165409055745834532e+00 -4.087049503567317665e-01 -1.200799814486503525e+00 -5.204100190014739891e-01 -1.384230614215110844e+00 5.536754169866213715e-01 5.340313703893602160e-01 -1.350780286036245004e+00 6.902068287772965549e-01 1.149334564931819624e+00 8.786771490065510282e-01 -7.048686575100890916e-01 1.182294559060101669e-01 4.984887645237812692e-01 -4.335146157851372251e-01 -6.487018813586340471e-01 -8.732684141627110319e-02 1.676083365834305061e+00 1.238628212554255814e+00 -9.930717366441086380e-01 2.259611734436560049e+00 -1.314661749821378844e+00 2.379898037585934378e-01 1.814896581349853544e-02 1.020666502911796503e+00 1.248152003753095540e+00 1.265815371428773872e+00 5.509790635407657566e-01 -1.230915474314948410e+00 -1.485443339207112912e+00 1.100593367085442198e+00 1.595156907956446268e+00 -5.329668401743208328e-01 -1.480149855812961102e-01 -9.126150780057976641e-01 3.100616907488910612e-01 -1.120171055532356519e+00 2.654036985816335958e-01 4.057997193186902440e-01 -4.907346161009196878e-02 -8.056772933731426445e-01 6.969958658884207736e-01 1.293129290826021238e+00 4.542261171139304610e-01 8.057401783906896764e-01 1.039452994123178931e+00 -4.168608748353071491e-01 1.797795726649544512e-01 8.645731465232534552e-01 2.295553282848114662e+00 -1.257388161191950626e+00 4.539065155707521226e-01 -9.285980994445753867e-01 -3.613739587870751224e-01 -7.144596615656824135e-01 -8.350982887427081947e-01 6.564121108717932973e-01 1.993739112890835843e-02 -8.731218476184261501e-01 -1.925069507031393901e+00 3.150740518780911215e-01 3.382301576592933179e-01 6.009516338568684501e-01 -2.092533889218276266e-01 -3.894146061640800238e-01 1.831579307028083248e+00 -1.174360344501492737e+00 -1.125886018899270979e+00 -1.083460320057433091e+00 6.168437348611750526e-01 -5.796671219035600675e-01 6.546426643029910064e-01 -1.338008131628625197e+00 2.332943977241023203e-01 -1.584983170145765619e-01 -3.312370066308272243e-01 5.487255310889272986e-01 -6.721270754192175678e-01 2.530847109535622197e-01 6.930629033886667179e-01 3.039811723738882199e-01 1.072425895533641427e+00 -1.495725073695067131e+00 -8.652072849749431471e-01 1.321161593098548526e+00 -7.840626574270677107e-01 9.921624592245866792e-01 7.359924533991628604e-01 4.038679810428027483e-01 8.707134944308156932e-01 -6.130837619588788145e-01 -8.132154430970434111e-01 1.625346068728039439e+00 7.782634885773033195e-01 4.620647940661303243e-01 -7.528863327682756568e-01 2.552037250492183773e+00 -3.100576448575416144e+00 -7.748315018337502691e-01 -1.426071280477410053e-01 1.189120540620906441e+00 9.678462283123192567e-01 1.498268299473508314e-01 1.221423439977719516e+00 8.591323445869618602e-01 2.016856967125065792e-01 1.350053193845562216e+00 2.272728190587915087e+00 7.708538748619151448e-01 -8.165776080806722570e-01 4.375287350586407609e-01 -5.011554398931777898e-01 6.416612333162728943e-01 1.117440453822853508e+00 -2.423821813338149223e-01 -8.964680273230321017e-01 -5.083281304174738224e-01 -6.199650951915625097e-01 1.494335559733080077e+00 1.078207551797468078e+00 2.552287187456639406e-01 3.064172302893600208e-01 5.589597465221148864e-01 -6.298448818279429595e-01 6.691086522527671665e-01 -1.681133048044839651e+00 -1.052667826204851664e+00 1.344118679459813226e+00 5.971838050722920732e-01 -9.405495286929154153e-01 2.446379206914700011e-01 -1.135339146177689329e-01 7.140247253383278370e-01 -4.102636406505456163e-02 -8.296332380980505627e-01 -1.663499710071458138e+00 -4.307929810162357542e-01 1.947566976990835752e-01 6.591075383033435653e-01 -2.845362061892541261e-01 -8.231595192220029222e-01 -8.434120424891438095e-01 1.750306857898192847e+00 -3.508548329213367900e-01 -9.292133768794824666e-02 6.116311639431252223e-01 -7.396965265403154799e-02 1.229985385258992148e+00 -1.800927924568223482e+00 -2.728833523030690378e-01 -3.666157126368576602e-01 6.094857168025229477e-01 9.496918083783255360e-02 -9.158486649648578393e-02 1.600407227573124702e+00 -2.763412454281053213e-02 1.261605896149815997e+00 6.015641409956477004e-01 1.348200739397247050e+00 -1.938318572733617740e-01 8.330220725792243375e-01 5.850144811131852141e-01 1.444981343696793319e+00 -1.253613749308893688e+00 9.941696913226291121e-01 7.125427907555755003e-02 5.706114676290350296e-01 -1.728147602317635645e+00 -5.681494480038138395e-01 7.037455417627955789e-01 5.442502005231737439e-01 -2.740066877360876618e-01 1.155907074752032387e-01 -1.013648543030435389e+00 1.814290461920088360e+00 -1.682384302185198965e+00 1.541317242511227370e+00 2.540977183840489317e+00 7.386402011752236652e-01 1.438983845254513838e+00 -2.991415348598222002e-01 -4.386200845577507557e-01 3.840299992620994085e-01 1.924621093736837707e-01 1.681240442274111180e-01 5.442985063737800777e-01 -9.239718093596431814e-01 1.322915326892221133e+00 -1.140974736814950985e+00 -7.635655148066793352e-01 4.921349982797780520e-02 1.691698853476591990e+00 -5.091018787128496204e-01 -1.652770510873603937e+00 8.195578152739282363e-01 1.456968789047054756e-02 -5.850820306713946373e-01 -1.368222514661118494e-01 2.026439916040659039e-01 1.191864080660761438e+00 -5.340636031561577513e-01 1.365251861832716962e-02 6.701137737132344396e-01 1.062139089831416472e+00 2.828349304826789923e-01 -1.817330447351924172e-01 5.000253383011193931e-01 -1.037737788217450441e-01 -1.821808280875976127e+00 9.258091025861054923e-01 1.627064166400630230e+00 -4.578392870791979652e-01 3.468064000118867840e-01 -5.915638371711305910e-01 1.107882953706333939e+00 2.972286372095989671e-01 5.082412714918538299e-01 9.768466535425817110e-01 -6.365762974065276580e-01 -6.228330305876026429e-01 6.395797434361648603e-01 2.759117514103937907e+00 -1.478674523663525697e-01 1.430346958209616881e+00 -6.173286469968781720e-01 -6.630698609522108766e-01 -7.092451116137291622e-01 5.792883169807852006e-01 2.752999224174345061e-01 -9.316218476490966127e-01 1.324520985153115449e+00 8.879124765448717094e-01 8.262388140469726361e-01 -7.687642743106446463e-01 -1.339317283967209171e+00 -7.338168137755158860e-01 -5.278856140440144618e-01 5.946159337038037229e-01 4.482170780760388884e-01 6.676352828352593027e-01 -1.270014849072432561e+00 -1.507196394143473395e+00 3.762329951273641893e-01 -1.036868307677875745e+00 5.861110282805327421e-01 7.350400011453294136e-01 -7.007293552064712827e-01 -1.243256862348834924e+00 5.713786379178504848e-01 -2.073176230462422248e-02 2.818344088846971851e-01 6.865411589486373201e-01 -2.570587533338177355e+00 -8.285335277688300748e-02 -7.697786697571379344e-01 4.912930434391072354e-01 1.597084520657882090e-01 -9.338769900994128847e-02 -1.681846431200434200e+00 -8.656321773541453268e-01 -6.415344637165140695e-02 3.439172166464468106e-01 4.208058349947987331e-01 -5.088893071969213810e-01 1.284637847236949293e+00 3.922008820440868737e-01 5.786867300864804164e-01 -2.646477199198428165e-01 -3.458660154221552263e-01 4.670730869402970886e-01 5.764690963512622002e-01 -2.289996498421495552e+00 4.567900074397117649e-01 -4.440114096645745301e-01 -1.694669563981203275e+00 1.166878207475299023e+00 -7.007582152629041050e-02 -5.782831423385028646e-01 -1.124840804550941015e-01 -1.354865401076520870e+00 -1.416535369277968526e+00 -8.717432446067432950e-02 2.032918666011044873e-01 -3.737369153306241421e-01 -1.766280831618917135e-01 -4.922383743879018003e-01 2.082420967589335703e+00 -7.124644887308093644e-01 4.552794689734340206e-01 8.379490273589706995e-01 9.885679742165589534e-01 -3.579415688190747957e-01 2.133683504153850996e-01 3.865130190875969429e-01 -1.134380285760493656e+00 1.097710854298992178e+00 1.369944050922560663e+00 -1.741644710121347916e+00 8.041986942259653492e-01 5.546569490318709050e-01 1.334930216260271418e+00 -8.876284085913529465e-01 -1.240029389150641981e+00 9.459171024766349634e-01 -9.635695337627623314e-01 -5.229736428045511643e-01 -1.072832151953742263e+00 7.465083910125921429e-01 1.900952482878973671e+00 -5.920676079935613956e-01 -2.270647054582185798e-01 2.126000847029015262e+00 4.332473560559365056e-01 -1.780781621068526499e-01 2.664367260077234456e-01 1.202098357996014055e+00 2.266763360711818998e-01 -8.797992988019064375e-01 7.118491442021139814e-01 8.443319192523504046e-01 -6.973313590222106617e-01 -6.694579677496632630e-01 -1.822111800127376835e+00 1.022222445976189442e-01 9.571989287124321732e-01 -1.029472661587640836e+00 -7.971665817712388913e-01 8.161519176137053133e-01 -9.001908822809608912e-01 3.129658345618248627e-01 7.270864401410510602e-01 1.858440720307560801e+00 -1.809804699771048631e+00 1.243063138556028263e-01 -1.791732864072931752e+00 1.024171938804813164e-01 -1.875009582208083669e+00 9.851811224194052530e-01 1.375516308456323999e+00 -1.534672661894819767e-01 -1.138053693086645834e+00 -1.268739539998167576e+00 2.356776380398197257e-01 1.764246013293377935e-01 -1.015569050691586428e+00 1.248651919417873568e+00 4.494809326386784987e-01 -1.226860408385214013e-01 4.556223003297838470e-01 7.558565810599440216e-01 -9.503853184530932641e-01 2.038038236957340654e+00 3.674954024007253683e-01 1.347102473011275503e+00 -3.830962877818558376e-01 7.295059262954198820e-01 -3.929312384341122621e-01 8.970011828978781132e-01 -1.058195186626211814e+00 1.374180433995193518e+00 4.843825150358392340e-01 3.006760576154220987e-01 -1.451386379702612306e+00 1.255796166191052610e+00 -7.807806154511244545e-02 -5.695366283982431499e-01 1.226108566584807047e+00 -1.716390001672025267e+00 1.292292775403697025e+00 7.649749790740848487e-01 1.065803609725135992e+00 -1.761393489310806082e+00 -5.373268964320282448e-01 7.756987161902159089e-01 -5.605701062399343765e-03 -1.932237555703087972e-01 -7.965501814998846575e-01 -8.176162448469901367e-01 7.829378144851629751e-01 9.090930157322535399e-01 1.281341318133488505e+00 -8.241177565690275264e-01 -9.514780400428212159e-01 -6.537207541538051503e-01 -2.184917299926890877e+00 -6.871289232469304231e-01 1.202400114828008348e+00 -1.283834712729031713e+00 -1.407709674690269752e+00 3.427754956503105133e-01 1.399766637005159797e-01 -2.113497136047943759e+00 -3.972169544865525870e-01 1.138215130312234535e+00 7.808558616821724696e-01 -1.296495343832371860e+00 7.896979470082914343e-01 5.011405887283071348e-01 1.494710306986900772e+00 -7.242720099011386026e-01 3.901636698675539083e-01 -2.018445064666210875e+00 -8.797702932095153860e-01 3.289244360032006487e-01 -3.062156831234833995e-02 5.505910871911524028e-03 -1.065812003532147889e+00 2.505413886973979043e+00 1.866456496077587013e-01 1.656064848789123412e+00 2.962926597317005473e-01 1.413593656990256520e+00 -2.442543803530254354e-01 -8.941185306947737610e-01 1.275468204604346178e+00 -1.685783082021466317e+00 -3.644289754146894378e-01 1.237587724899927188e+00 6.812798292886342866e-01 5.086116922142263075e-01 6.227548956189157270e-01 2.041508063960130404e+00 9.216787602468935470e-01 -2.734544675506934142e-01 -2.230977182543099901e-01 -2.510745683096959890e-01 1.417520969442951362e+00 -2.822803672281073428e-01 6.920106291617426075e-01 -4.488863746738101512e-01 6.467722756835988518e-01 -1.638175044931836077e-01 -4.641571940951692149e-02 -1.841095960897562112e+00 5.671466402262389517e-01 5.097144686539657743e-02 4.489692800090928082e-01 3.437325681799178329e-02 5.659170788986707112e-01 -7.608530776865035650e-01 -3.977973155709911834e-01 -1.351277576367022393e+00 2.081943510752841231e+00 -1.074673288225525214e+00 -1.032162716227613269e-01 1.331263788004286353e+00 8.464091823741867748e-02 7.491782117311400757e-01 9.740698772894360591e-01 -1.433231746695220243e+00 4.040558486498580515e-01 4.881235507577474375e-01 1.440905868506021426e+00 7.665800247895169228e-01 1.216000487091689841e+00 7.840886736576554439e-01 4.617181992749895825e-01 9.003896665103958696e-01 9.723518109402996545e-01 -1.705629527165000381e+00 5.653032589469231262e-01 6.650434350683690488e-01 -7.833382107252546689e-01 4.595542559469096844e-01 6.744675995819140457e-01 2.799957628835166301e-01 3.657898940943809518e-01 -1.546819296744655237e+00 -6.392556381908108820e-01 5.309102236506524353e-01 -6.184966426298630360e-01 -6.850063292296258988e-01 1.070138846065952221e+00 -5.998213214163315987e-01 1.084262491203649592e+00 4.532895929106849353e-01 -5.745007153132403177e-01 1.177934497033019223e+00 -8.951860489743015403e-01 -1.014455446574221043e+00 -2.479505648852372568e-01 5.668301260335459890e-01 -1.970976390309649773e+00 -9.513148327485062561e-01 -5.274966492196820900e-01 3.778399422829806231e-01 1.750050541960666894e+00 -1.488797358158643058e-01 1.492768429488619368e-02 -4.020610339323112820e-02 9.958831975614903520e-01 1.573838050206110284e-01 -2.732631874102135483e-01 4.212402562284280894e-01 2.382979073425682603e+00 -4.504844486195149766e-01 -3.688268935581719490e-03 5.174490701970391182e-01 4.034883882969005908e-01 2.531369540254647110e-01 -3.833598665763592039e-02 7.337533574579255813e-01 -1.832350296195314421e+00 5.685141583986770275e-01 -4.716187894373389256e-01 -5.786470119396623923e-01 -1.519265957611952989e-01 -1.137767775666307379e+00 3.567348211302679983e-01 8.385025473854502698e-01 -6.720474378748945155e-01 -1.108007317609650322e+00 -1.602460129837647740e+00 -7.802787865281555213e-01 1.445251058998926474e+00 3.519883122966058469e-03 1.655953318562053855e+00 -3.430717301720656032e-01 -7.550060755065371998e-01 -7.121371527213230523e-01 -1.155768320200734056e+00 6.502797314762784886e-01 6.707282684728316235e-01 -6.998125082087165438e-01 1.399006140781438701e+00 -1.326457353383315718e+00 -5.258335705446237629e-02 -7.878120741685074035e-01 1.392204645470572766e+00 7.297546182147010008e-01 -1.001046290529448157e+00 -1.459484193734082780e+00 -1.537592914211762807e-01 -4.944305514289027981e-01 1.651869865451763286e-01 -2.008415048976883721e+00 1.240909853185732548e+00 -1.080925944772960445e+00 -8.333091335861018134e-01 1.295679199610827226e+00 -2.008051700136588291e-01 -4.067778853172734910e-01 1.693828701274266435e-01 -6.187384049093074267e-01 -9.517740764693031208e-01 -7.046196950112336710e-01 -6.552273615537077545e-01 -2.304179661836672499e-01 -1.112598664540775939e+00 -3.325259325114130471e-01 -1.805026920908439914e-01 8.990510978678265541e-01 6.267248313396032999e-02 -1.262603295992525076e+00 -2.138561252214859765e-01 -1.321000563514400872e+00 1.208065880263989200e+00 4.133799813640853249e-01 -1.604467504595959992e+00 -1.346426365476197651e+00 -1.968402098968736302e+00 1.354739771134630955e+00 -2.263297348747450935e-02 -1.306806304583486344e+00 -4.145484325397766345e-01 2.694906175015447380e-01 -3.538968643964112148e-01 -2.446853072646965055e-01 1.083702496551926853e+00 -7.806458405183972805e-03 9.364607956844669956e-02 3.174195449827403870e-01 -2.202502220200706906e-01 1.095939001833526660e+00 -2.273361295122028891e-01 6.401200364809923882e-02 1.193280748086845477e+00 9.232013990816420601e-02 2.916698788443294887e-01 1.215387404254398396e+00 -5.015794440653089659e-01 1.334507354460688466e+00 -6.640905196666924137e-01 1.172687402266999745e+00 -1.030944772856876135e+00 -8.815776295683241948e-01 5.700379729856007438e-02 1.051739796147965755e+00 -1.336612051865326389e+00 3.877503967141210893e-03 6.711992715640211493e-01 1.084577458516098769e+00 -3.650434717880670643e-01 2.786752903327809783e+00 -1.722297736415544733e+00 -8.574838627391172530e-01 2.620919422428004353e+00 -1.278440996327100398e+00 8.909082223172247739e-01 1.061690424516619213e+00 7.029516175741096218e-01 2.648159628446700609e+00 -8.176978852330953895e-01 5.034885417214884917e-01 -1.596483320258051286e+00 8.577756085629226757e-01 -6.311123768608653539e-02 -3.567331204745692319e-01 6.050383593751248457e-01 1.127331451850199562e+00 -1.668320741793285489e+00 2.740143705836379229e-01 9.803146933840312105e-01 5.604698084543204839e-01 -1.236466779727898091e+00 5.394438605059945768e-01 4.414362660137380323e-01 -8.625375251294029599e-01 -2.063897610106121050e+00 -8.218156375518735901e-01 -3.807053948175264102e-01 7.839941173297156896e-01 -7.608656008406077254e-01 3.143037129221518122e-01 2.254660178703188078e-01 -1.321869296751835510e+00 -7.388860059067415831e-01 1.382567720107281017e+00 4.374170253545660025e-01 1.467115382104640930e-01 2.716620959586232953e+00 -1.575387391675287185e+00 1.164154877838927647e-02 -6.102230478532107982e-01 2.449961695187822031e+00 9.203741928518320847e-01 4.234323004737827190e-01 -1.148297593428995622e+00 6.475423386331001785e-01 -4.153796952498628459e-01 -1.918825438365659553e+00 8.578133347459323543e-01 -1.564462375100113614e-02 -2.059891104910794093e-02 -5.960047408095491273e-01 -1.498484406623811882e+00 -2.186540551000736021e-01 -5.047166575833034186e-01 -1.302389548464960134e+00 2.562202747989171525e-02 -1.578367016762208530e-01 3.361247385653765574e-01 -4.482925779985801884e-01 6.361938258717299011e-01 7.589490524087878498e-01 4.134247540231130169e-01 -1.481296749603411511e+00 7.561501667840199170e-01 5.419774682190197090e-01 5.144844128274032036e-01 2.011946253545103147e+00 -3.093226827438639859e-01 -6.386974898456611038e-01 -8.916042649889653893e-01 -1.028352179348936524e+00 -6.733526963449233405e-01 -8.058056331456513455e-01 -2.908935135816183681e+00 1.916518631058183431e+00 -1.772068137993467463e-01 -3.105921524701643066e-01 3.203998507316299094e-01 3.461487176037865154e-01 1.119450062491194720e+00 -1.528949881469862770e+00 6.476459747124243549e-01 1.769118884263732649e+00 5.534453828192786862e-01 4.798554046802375184e-01 9.232193519007818316e-02 3.131642126766108203e-01 -5.480174222724596561e-02 4.295264342094715082e-01 2.055650489234158940e+00 -1.785018635791252972e+00 1.006566354237416888e-01 2.596959652341440661e-01 7.159303447752640714e-01 5.383317999539352083e-01 -2.461826507819894483e-01 -5.537928761271397882e-01 -1.428332905763254335e+00 9.323637493695304812e-01 1.125250292339766478e+00 -6.154993101980162085e-02 3.213319617041539566e-01 -4.485274915810066321e-01 1.534869162445713364e+00 2.990839876038628109e+00 2.229533992854138003e+00 -1.937685287572456228e-01 -1.756805919117621961e+00 -9.801884869182861948e-01 -1.139252329018758614e+00 -1.035494604162465970e+00 7.865978529878179248e-01 1.443057541045484671e+00 -4.166134217127898109e-01 -1.311301542547904375e-01 1.366028101050999755e-01 6.613273439715935398e-01 -1.717999953892442311e-01 3.698427579782676000e-01 1.573377194857728645e+00 -3.219254293096444619e-01 2.043212351726057252e-01 1.536106892426204462e-01 -8.968982117555474032e-01 -8.009222781683711379e-01 -9.267588197857649090e-01 -1.258250333570407831e+00 1.747588004040234733e-01 4.024508514767591305e-01 -6.225555994401779092e-01 1.228749640317000624e+00 4.901678284240997829e-01 -1.692799489521032097e+00 -2.211942083116425817e+00 2.313798200801940597e-01 2.385634100678964697e-01 7.083621565843895018e-01 -3.365457233103388290e-01 4.914525870308529831e-01 -2.215364683766322340e+00 1.227538404875413880e+00 9.978782450860425035e-01 -1.154642412287396475e-01 7.018381614327241502e-01 6.128502987745092223e-02 7.065335175292892789e-01 -4.898459134039447327e-01 -8.728622828002819967e-01 1.189463775854019273e-01 8.217059471450203212e-01 6.539618162209479002e-02 1.680534675491459629e+00 1.258320938571274805e+00 2.222645512963968839e-01 -1.085849652327673054e+00 1.456949429174166255e+00 9.789659669355478266e-01 6.009068160030209826e-01 4.603446138623714656e-01 -1.619979869127533834e-01 -7.080795215745924187e-01 -2.815555924762284667e-01 -5.184131423983714404e-01 -5.262171580492474021e-01 -6.176080257367501103e-01 -1.712101389847406008e+00 5.963489389648114480e-01 1.272272008123199460e-01 -9.005804723872108397e-01 1.614605872365289629e+00 3.256206497128645294e-01 -7.959713619024021414e-01 3.729085348791411157e-04 -2.285076886064398294e-01 7.489433141962573703e-01 -7.978431653038682292e-01 -7.237365450983275217e-01 -2.474643644819854327e+00 1.177347506517573139e+00 -1.676260242714825181e-03 -6.859497460578506400e-02 -3.159970279739171550e-01 -1.515394089074518780e-01 7.856584070078954929e-02 4.258791330545310672e-01 -6.037980665406345038e-01 2.258453833411812717e+00 1.284193892567974116e+00 2.604700417026535320e-01 -1.382737160422621736e+00 4.015436236776719903e-01 -1.452726071744312675e+00 -3.921650202009961395e-01 -8.571955713249145292e-01 -1.253721467297646275e-01 -3.043104936143979367e-01 -1.349234692912730349e+00 -4.631313412690477582e-01 -1.489739145559916933e+00 7.400364505886305455e-01 1.836260714530173477e+00 6.247958134643447625e-01 -2.524637855795056063e-01 -7.805666403856034163e-01 -1.580792785484661955e+00 1.255468543449520302e+00 1.562567403061818072e-01 6.069838230282318392e-01 4.739969493319091676e-01 -8.344005738180186593e-02 1.709905508720239053e+00 5.731811352783737767e-01 5.479208056573585395e-02 -1.017117970227048973e+00 8.572139148402506681e-01 2.388704130017873725e-02 6.349840256611655187e-01 -3.193160802846969903e-01 -1.394381457048893491e+00 -2.289605924099686884e+00 8.290687291591735120e-01 -5.716962066303230006e-02 2.046475701110764545e-01 1.432857689869576401e+00 -2.560374034368138041e-01 1.008076649418101212e-01 7.641660214809168350e-01 -3.602054889687356654e-01 -4.382406428163102552e-01 -5.103855327890478577e-01 6.153838611037575346e-01 -3.834435027981994981e-01 -5.746408863228393837e-01 8.937985031327578822e-01 2.446917176229768565e+00 1.358127190543784168e+00 1.178719241077167634e+00 -1.537235608070627757e+00 3.664261205777437080e-01 -1.037299326487283402e+00 -2.841043112692105965e-01 7.837970013159110960e-02 -3.501582120937061227e-01 -1.163749059443108136e+00 -5.806199826536571074e-01 1.876097316479148069e-01 4.671271243649500748e-01 1.179482798668570788e-02 1.360981922996147730e+00 -4.747983925382355253e-01 -1.198448930106319921e+00 -8.830586028198263993e-01 1.413823389998129176e+00 -1.241413232506244801e+00 -1.414417389984294449e+00 2.626510730313916797e-01 -1.011614050663089071e+00 -4.735706308901357908e-01 -4.941416825782495859e-01 1.155585944655970199e+00 -5.789544358948576219e-01 6.574952186316819214e-01 -2.697603050104824263e-01 -5.239911499154739083e-01 1.262867251787780365e+00 -6.411019228226858546e-01 -7.489607315368822515e-01 1.624548285038009521e+00 1.392648590606075376e-01 4.302584242555189120e-01 -2.162680340805639645e+00 -6.415687331887904854e-01 -2.409120514845197292e+00 2.974662416455923442e+00 -1.235416771020680038e+00 7.725298815827816301e-02 5.917924535248665352e-01 -9.669318468630604124e-02 -2.238690076428617282e+00 -1.441258466704359531e+00 -1.295493204597442626e-02 -3.815415804523745180e-01 -3.541501518005160665e-01 -7.225486063333838027e-01 1.003120217740573805e+00 -7.290679084836538815e-01 5.421103090117778134e-01 -1.208738412443212118e+00 -1.939359181787488451e+00 5.729683302614977380e-01 4.031753390608279197e-01 1.262164305906945394e-01 -6.709685048805678065e-01 -1.639190484344131615e+00 9.912538694096503233e-01 1.194701313944908971e+00 1.749536836240803417e-01 1.617153409959182442e+00 -1.033780431087384821e+00 5.626449363214517385e-01 5.819574775737698102e-01 8.444700793501861424e-01 -3.451309248623878334e-01 1.351530048532788353e+00 -2.207021523537073815e-01 -3.927466598296738831e-01 1.683963857195729608e+00 -1.111053567437857437e+00 2.530908060641774426e-01 8.317946115377835570e-01 1.901632491815320014e+00 2.174364008757543321e+00 3.087655281049098699e-01 5.128323006996452493e-01 3.884191114090186359e-01 7.791289030902507351e-01 -4.019646197790278097e-01 1.379295026661122803e+00 -8.799875080397128180e-01 7.125265415665307245e-01 7.875579160423218372e-01 2.168522311320106422e+00 -1.461573275649154513e-01 1.147911958691266054e+00 -2.092360571657581880e-01 1.542449290573169929e+00 -5.827114732293495747e-01 -6.387740126443508526e-01 -1.212023518533886568e+00 -4.306653014420033232e-01 -1.113208444001496211e+00 -8.997731440316285301e-02 -9.447177913401527682e-01 -6.742970878130781498e-02 -1.130805516719105286e-01 -4.043221449598017325e-01 2.892825677848093191e-01 -9.015108109886368348e-01 -1.452606385457933857e+00 1.976835219328983498e-02 3.965258804622314587e-02 2.769031269565149223e-01 1.100591651048563824e+00 1.413723057645694059e+00 1.954877285323016078e+00 -1.183354255381042996e+00 9.447293922938281296e-01 -7.961531709950759872e-01 2.410913736652636752e-01 -8.779498105331984270e-02 -1.103312619946792639e+00 7.502053283446123988e-01 -9.764066127094440661e-01 -1.877147457020526655e+00 -1.657633254185356453e+00 1.251197449642950543e+00 4.205711915745278251e-01 4.133894549138820707e-01 -5.553725483500207005e-01 -9.654478095962351625e-02 2.761421629899925012e-01 6.851700038028636364e-01 1.796078942440588744e-01 9.682702744762118341e-01 -1.580305127558969680e+00 5.730053012465912143e-01 1.950660202387646258e+00 -1.961670079492016772e+00 -1.800282694476822432e+00 -3.420167386263675002e-01 1.287879687507229809e+00 8.085189951368312311e-01 6.928672322668586459e-01 2.393314700773462866e-01 -5.901330613986124352e-01 5.740657555784091093e-01 1.352217172582246496e+00 3.620838971517527094e-01 -7.146181506860277421e-01 7.981890755091143319e-01 5.199733883776426202e-01 -6.019810131427941191e-02 1.133472379655520390e+00 -1.137052134404627768e-01 1.361318832686431390e+00 2.396292832033581455e+00 -1.543733917315151416e+00 -2.371900122985451109e-01 1.181904700741130743e+00 8.967254070532730825e-01 1.918256773835810280e-01 1.416372413536893360e+00 5.569767551027182684e+00 3.712547329302407495e-01 2.092414638831123774e+00 7.410292574723044146e-01 1.422343107416444541e+00 1.095920418767230231e+00 2.159586726763871312e+00 2.167446350107531838e+00 2.874486008354913746e+00 2.186631751086168585e+00 1.860286114193067997e+00 1.888415736136427325e+00 2.660452508458002185e+00 3.885058256519285269e+00 4.444125823687588017e+00 2.116221868913043647e+00 3.045314225144126752e+00 1.347665181955928659e+00 5.240253444992650778e+00 4.576705383172826380e+00 4.269386957917678416e+00 3.989626558939591394e+00 2.189692226192342606e+00 3.290650361088222731e+00 5.174873121845517510e+00 2.780111313486543168e+00 5.525492677456288249e+00 5.183548111242842538e+00 1.236881518703188743e+00 3.572535339066807314e+00 6.641883946903965885e+00 5.144205127734797323e+00 6.714587722638939660e+00 4.827043958015603486e+00 6.354832567930550624e+00 6.013912731276095158e+00 4.543009730188917850e+00 6.959585250593540273e+00 6.463322127850885224e+00 5.810088208045466551e+00 7.399182016031372378e+00 5.611922707691119783e+00 7.090699983399865403e+00 6.846027283644150252e+00 7.938653345928808669e+00 4.682153279733429763e+00 6.500983995232332724e+00 6.341207324566454417e+00 7.830843436176566641e+00 5.771296748164238544e+00 9.934203896007044676e+00 7.726770924426681120e+00 9.260030412676341527e+00 1.106813799197439074e+01 7.316191780180060888e+00 1.210749407894355834e+01 1.015008763363360522e+01 9.493734510612780397e+00 7.498455935481681323e+00 1.111624772088824997e+01 9.839060596858066887e+00 1.175707191241650662e+01 1.169880225637331961e+01 1.124981970919942498e+01 1.215551829167381115e+01 1.162852430508991297e+01 9.639054593271289662e+00 9.877551739106493756e+00 1.026573624627642012e+01 1.263128335805695812e+01 1.094234331292360807e+01 9.928689425526759038e+00 9.668803632353240474e+00 7.915992002806815364e+00 8.895854068964171191e+00 1.108288986341340276e+01 1.218606432826134167e+01 1.137475298191672834e+01 1.312708670266549582e+01 1.063681450539669449e+01 1.411734010716363663e+01 1.324100546415827928e+01 1.238950435439948627e+01 1.148480498836609698e+01 1.121037017591079099e+01 1.241108672531392543e+01 1.368488921922189583e+01 1.267024384878568810e+01 1.504137060660301195e+01 1.384614902655265567e+01 1.170254798398680762e+01 1.497779473148094098e+01 1.375782532474755904e+01 1.163459896889577649e+01 1.375487544239823912e+01 1.332800375072836019e+01 1.417272537615895622e+01 1.142349844133725867e+01 1.508633633180876643e+01 1.179603139003835466e+01 1.336842707563125998e+01 1.365050571782986211e+01 1.318893527829152035e+01 1.301552945950305151e+01 1.374176859797069206e+01 1.287035054362052122e+01 1.124680633290182641e+01 1.345503377585719385e+01 1.269741119202203095e+01 1.502406008723061070e+01 1.466744331822061476e+01 1.492281822884439002e+01 1.441175570964251484e+01 1.529229386866257023e+01 1.448966364817429664e+01 1.593268221798817308e+01 1.616718114417594521e+01 1.475052351445825138e+01 1.446142481480272579e+01 1.627724344400031953e+01 1.535926029568210360e+01 1.236699512847311233e+01 1.308830446810280002e+01 1.407228234987276849e+01 1.475569668844486237e+01 1.689732897296567771e+01 1.618031730488327824e+01 1.503661127536150488e+01 1.728579601662684695e+01 1.750335597219337913e+01 1.647605220361407419e+01 1.827754987224964012e+01 1.673160419378560348e+01 1.896234491805219946e+01 1.701381578353726098e+01 1.782554754537911634e+01 1.783292652988978588e+01 1.820691720555570825e+01 1.710557688416216138e+01 1.781020154573620928e+01 1.690617653284847677e+01 1.844120668559360965e+01 1.983435742186503603e+01 1.843956096237976183e+01 1.903968757739554718e+01 1.549169861462359599e+01 1.780485863621419895e+01 1.673689301270090368e+01 1.593616441033260145e+01 1.817711081916043625e+01 1.926267449162294909e+01 1.596103125861881722e+01 1.965673791787783031e+01 1.923815613602562635e+01 1.627857946880951445e+01 1.925135161737101086e+01 1.821611049886486811e+01 1.948824917017462965e+01 1.911703496052347262e+01 1.896591434206796833e+01 1.950082818822060560e+01 1.994153974638738802e+01 1.980810556987712800e+01 1.902889712701326630e+01 1.832724259374638009e+01 1.921313970245635616e+01 1.763885051377524960e+01 1.762389895739651280e+01 1.589724220299891932e+01 1.921134098439649307e+01 2.062820782753359339e+01 1.716148931480769591e+01 1.709298178940752067e+01 1.857519876779715773e+01 1.895801621637248857e+01 1.940038000830964293e+01 1.892878574224686261e+01 1.822244850852121445e+01 1.838746238784622733e+01 1.742350492278364626e+01 1.716249966584599917e+01 1.814874312092476671e+01 1.831781381131565567e+01 1.924221658305275540e+01 2.087822569639736159e+01 1.815606560806445557e+01 2.131384521247550268e+01 1.962193291555110974e+01 2.089342752615283771e+01 2.073693706922633240e+01 2.031380963747048796e+01 2.011625132369685076e+01 1.852468814081395720e+01 1.972785350359282219e+01 2.130296758035069971e+01 1.908220308183047109e+01 2.090885009657667126e+01 1.927418908750380666e+01 2.022749531350352115e+01 1.863885681229568902e+01 2.127827220740748615e+01 2.131563136344139409e+01 2.195469917373583968e+01 2.181954329897023825e+01 2.153619977741218960e+01 2.264632312107345058e+01 2.115459638861410596e+01 2.256384816623392098e+01 2.298140209565762149e+01 2.339266922238021706e+01 2.193203145208170213e+01 2.288181378634083174e+01 2.414298610173267434e+01 2.309696558734535188e+01 2.334738085290056375e+01 2.385705847304607730e+01 2.575208520019464586e+01 2.507545474896761561e+01 2.678192591673990819e+01 2.677839398111944291e+01 2.379408417777641560e+01 2.391452431645745946e+01 2.505560817108413829e+01 2.628005000696611049e+01 2.463258847975935595e+01 2.640286522762321297e+01 2.816523382951822541e+01 2.613927099033554668e+01 2.708103191931770226e+01 2.773212873298249903e+01 2.727477558701219706e+01 2.737560257079868009e+01 2.544536887250637136e+01 2.724571350770995792e+01 2.829606427579434680e+01 2.853289883763260093e+01 2.843227138083911498e+01 2.973033262047691494e+01 2.952399915004279762e+01 2.725018828858251396e+01 2.705682322290897091e+01 2.621926433059555706e+01 2.571341423846177321e+01 2.818167658652830099e+01 2.929824927156825254e+01 2.849778035189931558e+01 2.866313535178933236e+01 2.894423146991002227e+01 2.999832113723650906e+01 2.735431592208921714e+01 2.759663482141547419e+01 2.970610511444494861e+01 3.089112393406011492e+01 2.986234371233315699e+01 3.092539189184414639e+01 3.357238394964841177e+01 3.189986646825316896e+01 3.464153781172078794e+01 3.630331895261590347e+01 3.263229640002341370e+01 3.425803610923872355e+01 3.404874304440972566e+01 3.245304807418479953e+01 3.440257011096163353e+01 3.295827750879241336e+01 3.431027368138534683e+01 3.465579042640456464e+01 3.577703735004377705e+01 3.380397886175277478e+01 3.159644066887420877e+01 3.429693275542463482e+01 3.449757046769087765e+01 3.352446101289132940e+01 3.280071133402063310e+01 3.326013074615631382e+01 3.506734278890305490e+01 3.402249686026947728e+01 3.303697745251934492e+01 3.416766348531017883e+01 3.411600260633171189e+01 3.345860938032600984e+01 3.376713364784730942e+01 3.596962135578629471e+01 3.314054025973759110e+01 3.686319405143733263e+01 3.581911507472489831e+01 3.433239824142320629e+01 3.728743271701695505e+01 3.558322072149908877e+01 3.544915577955040220e+01 3.632755638972300005e+01 3.678316248238846953e+01 3.497889713090354746e+01 3.428456937853866293e+01 3.638361972414242018e+01 3.560484719313040358e+01 3.683136607928828710e+01 3.551936341677610898e+01 3.652615135044851513e+01 3.259545648200586498e+01 3.539758178751664985e+01 3.567088190291027416e+01 3.746644785938490685e+01 3.691716161660065154e+01 3.818883339159064150e+01 3.706684889576905562e+01 3.726377341408775834e+01 4.345230708599296321e+01 3.839384109416132418e+01 3.720017600824850490e+01 3.811571045437317906e+01 3.780627325993217625e+01 3.861877254340188870e+01 3.689568387505514835e+01 3.708626073411036828e+01 3.698858822171594340e+01 3.818245509008811212e+01 3.742743798639158825e+01 3.835282358320650076e+01 3.878329482582962839e+01 3.823741878444571540e+01 3.921691679396105457e+01 3.976941387377764414e+01 3.853507237715120937e+01 4.067990286091217200e+01 3.971122592665035000e+01 3.980780697528641099e+01 4.113722003316755860e+01 3.938607811367875655e+01 3.865118547396455284e+01 3.884524954905957372e+01 3.828118632916783071e+01 4.119634886239562377e+01 4.179043559374737526e+01 4.271723165232911157e+01 4.441450002729605018e+01 4.173061841381647241e+01 4.505303217290372686e+01 4.512542408934672977e+01 4.540219515644920989e+01 4.551479367599706194e+01 4.803313666846259622e+01 4.711526112374784958e+01 4.648364721551835999e+01 4.598926988802508475e+01 4.683171535663322516e+01 4.881019090450377007e+01 4.722215279796917997e+01 4.650088672534586465e+01 4.786100545109854920e+01 4.599983121753849247e+01 4.891876647929593958e+01 4.861380743732343745e+01 4.871540230865478804e+01 5.085852511171587054e+01 4.914850755165217322e+01 4.808093073016638641e+01 4.773595278022217769e+01 4.801006960917344912e+01 4.814957595965099557e+01 4.819890444985546196e+01 4.858858765760167131e+01 4.956185041361620591e+01 4.916394481967945040e+01 5.153332239956105809e+01 5.442244612889929556e+01 4.925615808279360408e+01 4.982554987798215507e+01 5.241019224613904015e+01 5.081272528969039115e+01 5.244193879373470679e+01 5.022135663415662776e+01 4.987455154475036068e+01 5.219599413992474979e+01 4.982193239087801118e+01 5.129652415778637931e+01 5.299608333109488001e+01 4.953486251880008240e+01 5.111333017108397314e+01 5.095278987297260187e+01 4.964597401317149661e+01 5.119064649400264955e+01 5.583555924788352343e+01 5.304169034688353435e+01 5.302788606766175405e+01 5.202605918004115182e+01 5.704173676731824116e+01 5.551203374719749206e+01 5.383094425588806331e+01 5.213690925199777837e+01 5.483796890821997039e+01 5.684968352098148614e+01 5.402161561219763541e+01 5.694134064229444903e+01 5.542503363772323155e+01 5.587906743403183896e+01 5.437006421396747413e+01 5.607007141506982606e+01 5.724500188936758605e+01 5.791074763585970686e+01 5.299541325443072282e+01 5.439199573081558725e+01 5.696275342983795298e+01 5.687435034930174993e+01 5.696974164092930693e+01 5.582464319050654211e+01 5.736826442110550062e+01 5.361824946032766803e+01 5.741011345230876373e+01 5.596897406842504807e+01 5.756090585777401003e+01 5.575103213319501805e+01 5.921646168726113046e+01 5.962569986526820998e+01 6.008556026145419082e+01 5.710086696059660483e+01 6.148926943334776496e+01 6.012648495819627925e+01 6.086529907220758417e+01 5.975275394032814091e+01 6.294107084156285481e+01 6.524481303833960055e+01 6.392967887285492878e+01 6.742629996200373910e+01 6.602674159773675910e+01 6.733683330657905231e+01 6.596252809220978008e+01 6.783364349817350103e+01 6.674810244641646761e+01 6.670421999457309425e+01 6.793476265740272879e+01 6.640027814678158791e+01 6.936597862005318404e+01 6.671992533597835973e+01 6.447485593642592505e+01 6.579609196183038478e+01 6.497623637272744190e+01 6.766655451267754984e+01 6.593871746468644801e+01 6.443192158930874314e+01 6.802270611712160076e+01 6.513745271466278552e+01 6.464989611794693758e+01 6.614423689148000562e+01 6.644200410111130850e+01 6.592146042866973232e+01 6.465124291999065065e+01 6.479657450675500741e+01 6.284010561077028711e+01 6.626451516029676725e+01 6.434668133523710765e+01 6.420239560922783539e+01 6.402637267485773975e+01 6.447434508770660955e+01 6.495364767180279841e+01 6.630587123489871715e+01 6.737288282918026994e+01 6.600963553855852695e+01 6.576924685192169306e+01 6.575953008143305567e+01 6.427519089795602270e+01 6.419633400329536244e+01 6.182645414882810542e+01 6.409887733334171855e+01 6.246838881477433603e+01 6.251695414075395263e+01 6.405678286832694823e+01 6.207488312651560847e+01 6.016147271914986305e+01 6.370935939346048826e+01 6.121950695547939603e+01 6.237818771362010750e+01 6.079732798342129030e+01 6.296531964975927309e+01 6.267958005210631711e+01 6.208949890530247728e+01 6.347450507601201508e+01 6.437695530767949492e+01 6.653250019481720301e+01 6.469249180764762741e+01 6.410924644902155478e+01 6.078443964298040214e+01 6.644832030059122019e+01 6.544978775100923940e+01 6.231022784738527065e+01 6.456845103248852524e+01 6.567661493547068119e+01 6.432248573568612926e+01 6.603084471472224948e+01 6.475290846007754908e+01 6.237848133801914940e+01 6.086876616362113879e+01 6.274741950560355974e+01 6.358945037574641646e+01 6.181567992070589668e+01 6.390865607081518363e+01 6.653639867743197556e+01 6.439861760644302535e+01 6.497441928357659435e+01 6.361923829568625166e+01 6.522366105962413485e+01 6.314365622641653886e+01 6.406853169197970033e+01 6.278947052528049966e+01 6.572652764380370627e+01 6.651528192663678851e+01 6.327861998379862740e+01 6.439434242485981486e+01 6.632966549656237021e+01 6.498327532062991452e+01 6.224101847207781191e+01 6.551781184802746338e+01 6.631471139119327063e+01 6.458619315570891217e+01 6.648360927232982931e+01 6.589165130734515685e+01 6.466195049566994157e+01 6.612881059967396880e+01 6.880116171126552160e+01 6.617798770652214557e+01 6.662212114080730885e+01 6.628131186091272298e+01 6.704219789830034415e+01 6.580289303725052719e+01 6.865234492358976581e+01 6.765659991277226482e+01 6.839500767946375959e+01 6.894574097981610805e+01 6.687256127424180363e+01 6.558557560572450029e+01 6.777590407441658726e+01 6.909117389352299199e+01 6.621430451536038220e+01 6.823657712818352650e+01 6.598612241395437650e+01 6.965014389594244903e+01 6.594333919010119871e+01 6.828879255158933859e+01 6.816820580014775999e+01 7.010001222910777585e+01 6.608204032482645118e+01 6.654642593583848509e+01 6.945061222133968215e+01 7.047135360288464767e+01 6.847793056461944161e+01 7.008807217314748073e+01 6.931628650733698294e+01 6.921517277503862431e+01 6.992496934968046673e+01 6.817997949440589878e+01 6.994819663820791789e+01 7.034185661892604458e+01 6.970660325376849187e+01 6.914570671790794165e+01 7.058386993338126558e+01 7.037910442156801594e+01 7.214848233574892333e+01 7.127139674365200506e+01 7.216237823653847272e+01 7.325203784570682330e+01 7.223157986679755993e+01 6.986276532840106768e+01 7.122636852686736120e+01 7.156887310833883475e+01 7.199798987176400544e+01 7.306806894774334182e+01 7.395062101704239410e+01 7.441987878649217691e+01 7.153710561788369660e+01 7.175696481504262181e+01 7.395563323655342458e+01 7.306164416843563458e+01 7.161084553702546884e+01 7.335024076377112578e+01 7.292821498034192018e+01 7.517636123457033648e+01 7.145179177416562766e+01 7.464194660853654284e+01 7.319189288395449466e+01 7.526054458236370692e+01 7.336605368143122519e+01 7.307106890416777389e+01 7.408617931049566607e+01 7.523008625919241865e+01 7.371313894732529093e+01 7.577198631560308684e+01 7.107941256354385473e+01 7.044492612042793667e+01 7.518280945411973448e+01 7.407788621126633188e+01 7.318630762221316388e+01 7.440895583769423638e+01 7.497535432208937323e+01 7.788220970354011286e+01 7.451461554663816855e+01 7.922320331522008985e+01 7.491629051186774291e+01 7.801724081696288238e+01 7.790035651676612360e+01 7.972465077498009123e+01 7.618622032954711187e+01 7.570796804769946675e+01 7.999365700381629551e+01 7.880257351349591488e+01 7.915134834276781817e+01 7.918467011608990447e+01 7.667974991355821146e+01 7.624404977013170992e+01 7.824817035934447063e+01 8.034411104917033697e+01 7.721929859149464903e+01 7.578797901997442921e+01 7.668128391012282918e+01 7.901491736543135858e+01 7.621426533222053479e+01 7.873287876151239573e+01 7.858285930466919922e+01 7.670339282977204221e+01 8.080350000872346072e+01 7.849223320082768396e+01 8.025767251314928785e+01 8.034307222824136829e+01 7.726578188082669385e+01 7.868194691972040289e+01 7.746966903550780614e+01 7.878490501160516146e+01 7.634328099622197783e+01 7.857655471434833316e+01 7.905273745625223114e+01 7.754593495215370069e+01 7.787732535518568966e+01 7.693873380472373924e+01 8.050860972367472357e+01 8.028249626737733990e+01 7.945795276687437081e+01 7.870339146701547861e+01 7.968876527486867190e+01 8.111724696255511446e+01 7.953094953163555658e+01 7.817598443536202524e+01 7.694750794814669348e+01 7.863336431366631984e+01 8.026628744655333492e+01 7.798057862867106849e+01 7.910396237916337725e+01 7.957870264758153667e+01 8.099164686787948142e+01 8.322216524057698450e+01 8.227767637242897081e+01 8.257393832192190075e+01 8.235194969397552711e+01 7.922227329438926802e+01 8.217295417141211544e+01 8.264802765640672533e+01 8.312201374071099735e+01 8.239151514959455369e+01 8.198829087562910445e+01 8.542314332442917646e+01 8.133458656167127288e+01 8.350893961891510742e+01 8.390961304333035287e+01 8.313149110657350604e+01 8.030758146127921293e+01 8.330346245150028039e+01 8.113030793033269106e+01 7.882523104101684908e+01 7.934700961106568684e+01 7.953994328531695146e+01 8.053173224255519358e+01 7.907539757878699049e+01 8.121151117293170785e+01 8.083444078991296067e+01 7.931125674283605065e+01 8.082252844348434451e+01 7.996281309920246372e+01 7.820809502327257690e+01 7.895492466374865614e+01 8.415724568857305599e+01 7.967377453099707907e+01 8.285951979849154725e+01 8.363456924697707962e+01 8.368080600483638420e+01 8.147693610090892946e+01 8.077703051013598667e+01 8.126424683732618348e+01 8.066843790284008264e+01 8.505902645281881291e+01 8.407886204639471828e+01 8.369511432638428516e+01 8.126529132423073065e+01 8.378637684229776994e+01 8.087161434744943733e+01 8.334857501008241343e+01 8.102506799955496319e+01 8.075760714481388902e+01 8.190811591508267497e+01 8.361782185882660201e+01 8.143896785151318340e+01 8.263632165692607146e+01 8.188991741644785805e+01 8.071801609844904135e+01 8.095163217606913975e+01 8.475726886992890741e+01 8.200823090456242426e+01 8.254187556835012174e+01 8.094370089839335947e+01 8.413594475512000770e+01 8.157296981340454067e+01 8.097937743341316263e+01 8.345042950621233047e+01 8.430555789155478408e+01 8.305176214145393487e+01 8.423922905158964625e+01 8.297388382611350721e+01 8.340111349907006399e+01 8.319403156791513254e+01 8.498466930575752087e+01 8.561050606148911868e+01 8.426558841049238424e+01 8.236297444173683857e+01 8.101068262228812955e+01 8.618709442524036035e+01 8.343680931303102000e+01 8.419139104914216887e+01 8.338722342529986520e+01 8.502562087776499311e+01 8.570949583143111283e+01 8.688499184131336506e+01 8.621307682244513160e+01 8.420765709946421396e+01 8.586651232206094164e+01 8.644598660467492834e+01 8.474538242627902207e+01 8.476900741823322960e+01 8.560062993292936540e+01 8.334197447428161354e+01 8.577781778619214492e+01 8.379000833127054193e+01 8.451953836540596399e+01 8.585523848892401588e+01 8.475395461650978746e+01 8.478532943540992051e+01 8.291795039422788705e+01 8.550795478614753620e+01 8.441270473469435842e+01 8.354806365554580339e+01 8.618952935160262996e+01 8.414235865822890048e+01 8.450470446698371063e+01 8.689731495344487655e+01 8.462126828467746975e+01 8.446564980311752890e+01 8.691554017162741275e+01 8.483752336203527022e+01 8.956378419052020945e+01 8.458693601294368136e+01 8.920390929403420444e+01 8.806539672522811202e+01 8.787275836003374252e+01 8.624347144504372409e+01 8.717101841329917988e+01 8.589437927602951106e+01 8.692752406569307766e+01 8.723949302134542449e+01 8.760239216662166939e+01 8.828353129072125682e+01 8.892301083048266719e+01 8.745459915616895330e+01 8.652176013649464892e+01 8.602166526220425169e+01 8.912654525348766299e+01 8.815965858802810828e+01 8.795615402641551839e+01 8.875262228193768976e+01 9.109986547246536759e+01 9.133521549504463621e+01 8.980988974123890500e+01 8.770791608618417001e+01 8.842473508799523074e+01 8.793774664230056715e+01 9.040401655498352795e+01 8.738021107949289501e+01 8.695790631384311098e+01 8.702428427887970486e+01 8.616139844184051810e+01 8.953271201554433389e+01 8.805968087285582158e+01 8.885064771421863838e+01 8.884475466930170739e+01 8.878957474332638355e+01 8.886469196197924703e+01 8.929017475588715058e+01 9.189216388344844688e+01 9.127927586446392638e+01 9.050666162068283427e+01 8.996322651381994717e+01 9.136162108161823880e+01 8.778496064849930747e+01 9.211487098632120762e+01 9.311532021279026594e+01 9.033282951303668540e+01 9.207402757454768505e+01 9.220853284673771100e+01 9.203618531675016357e+01 9.198061763418698433e+01 9.224686993756188258e+01 9.238744493780100697e+01 9.085995933364046095e+01 9.058937031373579885e+01 8.994620277725071844e+01 8.906017505707335147e+01 9.328819968277544206e+01 9.258655334271321635e+01 9.256392592436286293e+01 9.351356729179080673e+01 9.336677042557077755e+01 9.346161983336517665e+01 9.293468090775049006e+01 9.336718157645533722e+01 9.196763756226162911e+01 9.392997497293400500e+01 9.238585776595381560e+01 9.105313442644109045e+01 9.242095646439301504e+01 9.111896716550309350e+01 8.897590654464137572e+01 9.258948761769038072e+01 9.248186133459167024e+01 9.247361723050836702e+01 9.186358816379625125e+01 9.017380205278652738e+01 9.075556555886313959e+01 9.090791738085650309e+01 9.222175032634817171e+01 8.961378450915759686e+01 9.161717250776119670e+01 9.099181384192367261e+01 9.066735044037893942e+01 9.236483346593496435e+01 9.072124239308557492e+01 9.233450102022185035e+01 8.935372214717797590e+01 9.240276286756069624e+01 9.288104502612101498e+01 9.199130211335082663e+01 9.242194438987574756e+01 9.214252653227656253e+01 9.111130664781003929e+01 9.012061263877089345e+01 9.179550567736752953e+01 9.022985041492236746e+01 8.999346907861072964e+01 9.216712773182321428e+01 9.187515847357394705e+01 9.459950697243637308e+01 9.406601515683328785e+01 8.947669717483604757e+01 8.774940539561821140e+01 8.782301509515193061e+01 8.847396613998864723e+01 8.829988544273524553e+01 8.836502087497402158e+01 9.059246791904244844e+01 8.802410322988369273e+01 9.052576205473607729e+01 8.976999064925739447e+01 9.044749766231623767e+01 9.004924561266030025e+01 9.062202196637242935e+01 9.094506427909426804e+01 8.939374965749168211e+01 8.928209062395475826e+01 9.031074873663941105e+01 9.025488822080605189e+01 8.844672235013372585e+01 9.039143342047505314e+01 9.314326950272594274e+01 9.014761236496767083e+01 9.051896560354440169e+01 8.939003841741919132e+01 8.930025714942398452e+01 8.919345813653909261e+01 8.796324325135000777e+01 8.940153114300424875e+01 9.146288124747538006e+01 9.478309450294574390e+01 9.366995615543008569e+01 9.184581381511375753e+01 9.026226939478704026e+01 9.320014416372561072e+01 9.221577128768595344e+01 9.128254478485078494e+01 9.067452801900918757e+01 9.523935430693443038e+01 9.121280296494549589e+01 8.994517412219903463e+01 9.323294367069627242e+01 9.304592814038755932e+01 9.522820913357466566e+01 9.419279058052555342e+01 9.406906390528766337e+01 9.542138097086132120e+01 9.457893046840861473e+01 9.386576969636550416e+01 9.384583790348828813e+01 9.831700219082081560e+01 9.599327028423913077e+01 9.485291394715061131e+01 9.482770545039008425e+01 9.623508990117063888e+01 9.773197189730825585e+01 9.711474472558823834e+01 9.791621758883567850e+01 9.600838334477253966e+01 9.571960813295986270e+01 9.759318863266003063e+01 9.809827325799720654e+01 9.749082933899985903e+01 9.657189148415885427e+01 9.900674326846765894e+01 9.906324444674685026e+01 9.823972207795486611e+01 9.955615347895110290e+01 9.716759404789360133e+01 1.004095027599600485e+02 9.967874067542278738e+01 9.822534465703255080e+01 9.710484276241926693e+01 9.988891534716083243e+01 1.011321846088684993e+02 1.011331312480111393e+02 9.959707501273304331e+01 9.913674436206204632e+01 1.002953693247962121e+02 1.020438278887058203e+02 1.015942889321606373e+02 1.027492909824079987e+02 1.022443559376419842e+02 9.937302085791121442e+01 1.023757940506391151e+02 1.008498114865797675e+02 1.022389136772830369e+02 1.025308610864246361e+02 1.009007698538918874e+02 1.008699945300095919e+02 1.017117368703213174e+02 9.983795112607771216e+01 1.017042294251455417e+02 1.005798725295674529e+02 1.036253742301346819e+02 1.012245450895988341e+02 1.032913477774409472e+02 1.008017963064781526e+02 1.005452974886650281e+02 1.018684561064259810e+02 1.009329066889157218e+02 9.931426250890923768e+01 1.011973144222943404e+02 1.040846306916396600e+02 1.035123846712280624e+02 1.024883796214594582e+02 1.025019697694922058e+02 1.037669325276928163e+02 1.016763726932723557e+02 1.031614342463140872e+02 1.055963139250669087e+02 1.049547445328284851e+02 1.030248065486872662e+02 1.023686075362142418e+02 1.033296079422543983e+02 1.024088248255998650e+02 1.053786589114135239e+02 1.027732021064143453e+02 1.053210295702930921e+02 1.026288823537181116e+02 1.044631848669304759e+02 1.033432012142047824e+02 1.031649257132950339e+02 1.051016654437919016e+02 1.059677465862138774e+02 1.036438090488226180e+02 1.061867842982213261e+02 1.061530031199554571e+02 1.069363570129886511e+02 1.067048630259114361e+02 1.076180272712872750e+02 1.088239259185502874e+02 1.072173240632333631e+02 1.090292179568948683e+02 1.079338938366487355e+02 1.092930637279859667e+02 1.061037473488224663e+02 1.073288282256164621e+02 1.104095264565067112e+02 1.085957857302371536e+02 1.086360569011010710e+02 1.101322951544452735e+02 1.091383173655958387e+02 1.099264947724726085e+02 1.091722018084306853e+02 1.092065970921038343e+02 1.107486431107464284e+02 1.119422529300653650e+02 1.083001668745078092e+02 1.095446861138522650e+02 1.086228802044778945e+02 1.111901792743760637e+02 1.111675259622658416e+02 1.082945912613640189e+02 1.110998981055168571e+02 1.115056884498411875e+02 1.107052253838250948e+02 1.127430379946816288e+02 1.092880144595529117e+02 1.109403915802784582e+02 1.128195576256830748e+02 1.122232132922947017e+02 1.114937529204057398e+02 1.088921008546072073e+02 1.104955653518657783e+02 1.108817985782958431e+02 1.090000048933046912e+02 1.082110918488419031e+02 1.101640725215230958e+02 1.088571293484995124e+02 1.116412611240339601e+02 1.079924131564099383e+02 1.117274963651009330e+02 1.115490155648577115e+02 1.104938452045737307e+02 1.121863154899116495e+02 1.117663154886952981e+02 1.109704521954496244e+02 1.109200892773838376e+02 1.093879809980909243e+02 1.110743827141264148e+02 1.125612983176570907e+02 1.132582662753263207e+02 1.146916159655663847e+02 1.141104964482479005e+02 1.120821762863737092e+02 1.152984424560126229e+02 1.138044303344582460e+02 1.125252189240431022e+02 1.149960111374503953e+02 1.134891725707954180e+02 1.132871267395945694e+02 1.156016650415754583e+02 1.153228722294339974e+02 1.165505938615471990e+02 1.175986014731860365e+02 1.169765883085279796e+02 1.149117492942498160e+02 1.167322856976290524e+02 1.152201827279143487e+02 1.154647077756732330e+02 1.147268989594276576e+02 1.159442376783921702e+02 1.166273887247993315e+02 1.189263549455624087e+02 1.173294729382132005e+02 1.174091478205329082e+02 1.164888169906164705e+02 1.188272446551514321e+02 1.165872824115457291e+02 1.213060833372432370e+02 1.190161824920904081e+02 1.183896523780565815e+02 1.197939039891833914e+02 1.201185921310687945e+02 1.186780917468093719e+02 1.188990510548726434e+02 1.175911581790633988e+02 1.176309203164559136e+02 1.170675216638988871e+02 1.169754258178085706e+02 1.184599756884311716e+02 1.193584428918515243e+02 1.189789066915589615e+02 1.197830052626855490e+02 1.182569881495354167e+02 1.199194494804436175e+02 1.181278697172746206e+02 1.232014442938812806e+02 1.221647771357317964e+02 1.202624011716280137e+02 1.206741708549650696e+02 1.221072916303848928e+02 1.228857485989333895e+02 1.209325002772952757e+02 1.217119145785451195e+02 1.204321962336887566e+02 1.242775407075206289e+02 1.207968800461673737e+02 1.232061688831115447e+02 1.238472181677903592e+02 1.233599971357756573e+02 1.227952290803486193e+02 1.252571199210303519e+02 1.242909057894169678e+02 1.207576978543814334e+02 1.231196986535064752e+02 1.219965531472507223e+02 1.233489201532878639e+02 1.250581074045117305e+02 1.249507840506732776e+02 1.248536036173875203e+02 1.277917860850258762e+02 1.284038948602991752e+02 1.287235529965669514e+02 1.284695998875529881e+02 1.252445720358846728e+02 1.292871522524770000e+02 1.276861356294407130e+02 1.276893187562654646e+02 1.271512108901643643e+02 1.302880516517926139e+02 1.293963974534789259e+02 1.299649953372438063e+02 1.261101136954637241e+02 1.308949584353378555e+02 1.261673681136841907e+02 1.287811999969243573e+02 1.284603963654465986e+02 1.298120892384647789e+02 1.304587544234620680e+02 1.308152351512975144e+02 1.302997651070554639e+02 1.296429369023712468e+02 1.269566591837794078e+02 1.306447874680906693e+02 1.294164912352600254e+02 1.300963633499735295e+02 1.312885392329909848e+02 1.288414964128263875e+02 1.295976367572939125e+02 1.295833497976390163e+02 1.310048821912432686e+02 1.309407794506253708e+02 1.340872103492980898e+02 1.356634495798544435e+02 1.345632548760931968e+02 1.338860210374855342e+02 1.322816143256774239e+02 1.312227019702327482e+02 1.316560067797130671e+02 1.300108118714438490e+02 1.325428447594798911e+02 1.318277783746473517e+02 1.303401729148070842e+02 1.294690558341745259e+02 1.311862413850400344e+02 1.325319733840106267e+02 1.315511090754730219e+02 1.342239840101816242e+02 1.319374188846982747e+02 1.350648551714027406e+02 1.347565630755254631e+02 1.323195201769231062e+02 1.322574081998514259e+02 1.335855508144658188e+02 1.314232075005433842e+02 1.311058056739850599e+02 1.321715849180970679e+02 1.308058988723632581e+02 1.344326625137018993e+02 1.300360724655688500e+02 1.277970488175142663e+02 1.324892579831711146e+02 1.336893896086405960e+02 1.328989863827164868e+02 1.335770629844371058e+02 1.318392865187639131e+02 1.320606977768080412e+02 1.307763561866914586e+02 1.289720961402593105e+02 1.298613409298870636e+02 1.307025174153573346e+02 1.313187601541105778e+02 1.318043177599600426e+02 1.320079999707180889e+02 1.330196772095254403e+02 1.315316684822091702e+02 1.340028875964880513e+02 1.318545442978375775e+02 1.325919009877767962e+02 1.332139232616362108e+02 1.344831410522843385e+02 1.331462583417344376e+02 1.325319527829567789e+02 1.345621544271044456e+02 1.326630411723415932e+02 1.321820424910945064e+02 1.362888056487804818e+02 1.362147283590539359e+02 1.344093456676466758e+02 1.336420902480775794e+02 1.353326737996014799e+02 1.379707490155818448e+02 1.344807514207230668e+02 1.340363132038302467e+02 1.363602391645173384e+02 1.355916311090465172e+02 1.358424103622265022e+02 1.351805810085078008e+02 1.396899270709769212e+02 1.392920207196160618e+02 1.361280725780069076e+02 1.376165329985128380e+02 1.358157070976458272e+02 1.352890782087415857e+02 1.354542014288557823e+02 1.359526843257949906e+02 1.349492703654483137e+02 1.350683642235583761e+02 1.350279667204710847e+02 1.368693241015469368e+02 1.372501976456520367e+02 1.365342456674451341e+02 1.352273146455553103e+02 1.373663493046509814e+02 1.339901990336870199e+02 1.343520575728610424e+02 1.344277514206505657e+02 1.327232303257017634e+02 1.358373186254684128e+02 1.363100004891450112e+02 1.341362703853630478e+02 1.368970843483583337e+02 1.353441356256874712e+02 1.362269264927838890e+02 1.349028719977010269e+02 1.357944858221304116e+02 1.384847587831271767e+02 1.358040718937705265e+02 1.366584885322231742e+02 1.343366941765677609e+02 1.370394404640315429e+02 1.381316561771374154e+02 1.348229548627154486e+02 1.349793347602568758e+02 1.370650402876344174e+02 1.335230853715586647e+02 1.358121623403207252e+02 1.331661278960823722e+02 1.366357110521374238e+02 1.362828382649239813e+02 1.366042128844179615e+02 1.375899494358531854e+02 1.386694454351631123e+02 1.340701045594043137e+02 1.355301087993556450e+02 1.330267033539188333e+02 1.340963494129815672e+02 1.330854784563515523e+02 1.346771558573027505e+02 1.351128830578229838e+02 1.365014339601966356e+02 1.365194846577766441e+02 1.365032127239420277e+02 1.356901542887671894e+02 1.382702043266388330e+02 1.359233889721043340e+02 1.369521259694306252e+02 1.345140459896622929e+02 1.363999498450958470e+02 1.353012047441118000e+02 1.329941657471950123e+02 1.328206257474538461e+02 1.322095003511904565e+02 1.337804138568768906e+02 1.323709401676362631e+02 1.331930997519524738e+02 1.303167031679959393e+02 1.332257646597739154e+02 1.344708264588402926e+02 1.326883607214987819e+02 1.336988410931641624e+02 1.334223337456617173e+02 1.351885975429178472e+02 1.348926136493511194e+02 1.350998937246560558e+02 1.315349455618771799e+02 1.363747540213992409e+02 1.333047386980104250e+02 1.356141478561860936e+02 1.362805953036713333e+02 1.345912982886856639e+02 1.357663672130517227e+02 1.356216233854245843e+02 1.332410719800826087e+02 1.337172949469249374e+02 1.382497137890961483e+02 1.369543454601418375e+02 1.321302768263498137e+02 1.353431289130241169e+02 1.354956258478200937e+02 1.372123359017562052e+02 1.377891852870392597e+02 1.371438019678934097e+02 1.388487443464865976e+02 1.369861464898051508e+02 1.373007652072378164e+02 1.365351255445537220e+02 1.368218808393099835e+02 1.362937294930684118e+02 1.386016658036427884e+02 1.357611374994616256e+02 1.377824107924010661e+02 1.371974940094364683e+02 1.373847588809906313e+02 1.365644152000245981e+02 1.384276116051698580e+02 1.388030909118256488e+02 1.386645249937730000e+02 1.390835523101775379e+02 1.380298993347981309e+02 1.412153918905202090e+02 1.388086181198419808e+02 1.420150362232797647e+02 1.426983070866687626e+02 1.427573674708058888e+02 1.383843705788105467e+02 1.413033664444861017e+02 1.454718725081617663e+02 1.397310055233119499e+02 1.431519162432159646e+02 1.413408661095351135e+02 1.438888984424745843e+02 1.420833971687417545e+02 1.408220262169682826e+02 1.424439137857567630e+02 1.422511403672882295e+02 1.470878622377829004e+02 1.436459579408292484e+02 1.439719702777760517e+02 1.418295150774227125e+02 1.445538842429540694e+02 1.438155331598363205e+02 1.438155325717437449e+02 1.436071017722854037e+02 1.430850933860967302e+02 1.454111717953214225e+02 1.441952767394695627e+02 1.427770698647713914e+02 1.393050449641178830e+02 1.464771299884262135e+02 1.465716297112465725e+02 1.453345375493439064e+02 1.437309595594257701e+02 1.428379178064259634e+02 1.445457563857652303e+02 1.443686502553717901e+02 1.433536196458346126e+02 1.450883416428910664e+02 1.437185725219903247e+02 1.463039020552888303e+02 1.437670480269341340e+02 1.439955221364219256e+02 1.449487983502090174e+02 1.432591495907568628e+02 1.443334583952159278e+02 1.450080989108562903e+02 1.480306843855804573e+02 1.458009755316717246e+02 1.471216353921210498e+02 1.492377470849040151e+02 1.469692028693519603e+02 1.465042016403663752e+02 1.478131167157270625e+02 1.496230037658538663e+02 1.471284914328548155e+02 1.474759695746195405e+02 1.491052957521790745e+02 1.465124835314426548e+02 1.465352018659265241e+02 1.468608507237608478e+02 1.465659208057016087e+02 1.491401042358859854e+02 1.473502656848386323e+02 1.489309278606290547e+02 1.493260417479455953e+02 1.477270071281066919e+02 1.507820522722785199e+02 1.487391254537998293e+02 1.517435223414988457e+02 1.489676590506538503e+02 1.502750022941206396e+02 1.506211697726237446e+02 1.505301163972719110e+02 1.522777331375575045e+02 1.502433931065243939e+02 1.518013539455259888e+02 1.529757639013329253e+02 1.495221041083134139e+02 1.521155248201324355e+02 1.511754293258169355e+02 1.520068994820256592e+02 1.499871972995775309e+02 1.509945643621821603e+02 1.518898428812154009e+02 1.518248480813900585e+02 1.520921915892693050e+02 1.508640201321548773e+02 1.502951808985826290e+02 1.522355938654670524e+02 1.549177273380427096e+02 1.488239278921090545e+02 1.517663584618785819e+02 1.508059071075753081e+02 1.493793035542524876e+02 1.538286782111660500e+02 1.520874120459554604e+02 1.557816689254218829e+02 1.517531546019806115e+02 1.540819529424396137e+02 1.540384179829593165e+02 1.537260452452075299e+02 1.531594653766381100e+02 1.554998914597462942e+02 1.544793912104235574e+02 1.546089943945959533e+02 1.551189480231872722e+02 1.547496968113333367e+02 1.510303728719908349e+02 1.546862473843263217e+02 1.567699069710922686e+02 1.532857275843315961e+02 1.549623516832774328e+02 1.504103707467778293e+02 1.541479581979298814e+02 1.525767539824460641e+02 1.525682253653507985e+02 1.507847655070501958e+02 1.512913412924022794e+02 1.522482072387534799e+02 1.520445769069836217e+02 1.530174675629799879e+02 1.518140958608516655e+02 1.530123799692804880e+02 1.519378257723332695e+02 1.528222023518996195e+02 1.545889210964952554e+02 1.534035039453396223e+02 1.520413199639934305e+02 1.524880313895773156e+02 1.545989683823368352e+02 1.534660607915982098e+02 1.519415943817609786e+02 1.550136737714829565e+02 1.561374375337724985e+02 1.525567905022695356e+02 1.534964107425900011e+02 1.561699324185067610e+02 1.538694115342462680e+02 1.522556661353962681e+02 1.557808917363024932e+02 1.538004797831089547e+02 1.539766656284644171e+02 1.536227699371661686e+02 1.554508649439132739e+02 1.562614300800130138e+02 1.550938421237244143e+02 1.526025388457396730e+02 1.558245385668754466e+02 1.534299162996864538e+02 1.547193240277335349e+02 1.545190294610654860e+02 1.525086107149211045e+02 1.527159374618950096e+02 1.571768395477187710e+02 1.536068696525938151e+02 1.577028482656465940e+02 1.531813532511102096e+02 1.546548070446044960e+02 1.506205550990534050e+02 1.511788710024955265e+02 1.522129000485936672e+02 1.566060467050554053e+02 1.544095515338529196e+02 1.523690289554837420e+02 1.532472724917932965e+02 1.521657872302604062e+02 1.523039330503587507e+02 1.563183274911255580e+02 1.540632175131084693e+02 1.527806996298097602e+02 1.516034570625549236e+02 1.503172261311923421e+02 1.545764762461950852e+02 1.520283013176959628e+02 1.545116978608961915e+02 1.521034698097515445e+02 1.525365948695445013e+02 1.526019920505514449e+02 1.525605014682884644e+02 1.573414099676907369e+02 1.568077638006869563e+02 1.537512120668511386e+02 1.536319863359642568e+02 1.578008529148648620e+02 1.569827864778667958e+02 1.559455419583845810e+02 1.568894542440626196e+02 1.541475286555750586e+02 1.576971427043358744e+02 1.555601815833393573e+02 1.572744466567783377e+02 1.566170999225654725e+02 1.532890512554016595e+02 1.511511316805964782e+02 1.546206823400263488e+02 1.509641351329539134e+02 1.545433920466525706e+02 1.548049420506292790e+02 1.549474995304520348e+02 1.525514832772681473e+02 1.543272010980400637e+02 1.537891015169045943e+02 1.579917000137793650e+02 1.525999576633806214e+02 1.528883384062571622e+02 1.522361999641548493e+02 1.510714157858500073e+02 1.508217417768827886e+02 1.523239716350203707e+02 1.519520511609444782e+02 1.481164341768295287e+02 1.485177660112057367e+02 1.492470394069324868e+02 1.504560801449331393e+02 1.461422612770059573e+02 1.504931216374375254e+02 1.491509935185636664e+02 1.477274150975866576e+02 1.462016327641022144e+02 1.484541918223913797e+02 1.490096503733137183e+02 1.485301560465985062e+02 1.539664696567941462e+02 1.496286519090885747e+02 1.539403308933682979e+02 1.505431874760356266e+02 1.514002620382279645e+02 1.499938728314842820e+02 1.508294853945338048e+02 1.515529139040915823e+02 1.471802833176221270e+02 1.482486120040392450e+02 1.500301689202904356e+02 1.529895377173220083e+02 1.500641373320866876e+02 1.511075261453986514e+02 1.492938163561598230e+02 1.512993428206849842e+02 1.527023522364501389e+02 1.519809427576737448e+02 1.504391944418572677e+02 1.524944407725815267e+02 1.483872805893884959e+02 1.484509169546576288e+02 1.503258268982470724e+02 1.494720936086367260e+02 1.505995747971919911e+02 1.510522740932660497e+02 1.478184742598888306e+02 1.504673498460465169e+02 1.539483965002669947e+02 1.484680236319611595e+02 1.473097521958424352e+02 1.519681757312483512e+02 1.525639632559483516e+02 1.494752934724589011e+02 1.521141968094094068e+02 1.529788783633791809e+02 1.521766957522850134e+02 1.543005951962775839e+02 1.519820531656844196e+02 1.525711712614120472e+02 1.536141161647876743e+02 1.525887676995721733e+02 1.539009792262592100e+02 1.542406755974378143e+02 1.541846358632147655e+02 1.525196558621543375e+02 1.559492888468222986e+02 1.543409975526454900e+02 1.536859961403227146e+02 1.554008472211363028e+02 1.514138200036973956e+02 1.534681334039852345e+02 1.525993349564135428e+02 1.540213515381736897e+02 1.546253948995891108e+02 1.543803239382994263e+02 1.526184816620840365e+02 1.508828857237470800e+02 1.507917897945080199e+02 1.517710013541228307e+02 1.511448841069673392e+02 1.501038880755523905e+02 1.500430737783566428e+02 1.539346668237313338e+02 1.523234991782199756e+02 1.539642666819106296e+02 1.502479249522424141e+02 1.567607926716817133e+02 1.545580069547621349e+02 1.562805362066188763e+02 1.563555732311465647e+02 1.527755479055516901e+02 1.547795625556520349e+02 1.522362214617443499e+02 1.528184655672864096e+02 1.552065120176594917e+02 1.533387379901970178e+02 1.549571170932367750e+02 1.553270431180540641e+02 1.542605401031207180e+02 1.560526263097894741e+02 1.556095066204439661e+02 1.559178460084189624e+02 1.561793846104564523e+02 1.539370458500491168e+02 1.554017564346710287e+02 1.554284260718335418e+02 1.559450271235054402e+02 1.585046876236435764e+02 1.580282105053509838e+02 1.524695119542990369e+02 1.547873394543943562e+02 1.570586544736492272e+02 1.597413825463318346e+02 1.606705173752624773e+02 1.564463980698458556e+02 1.567733989460520547e+02 1.533864667780952118e+02 1.559049881952248313e+02 1.542129992234640383e+02 1.559062385682239551e+02 1.539031012408934771e+02 1.565714482620660419e+02 1.565874874240750501e+02 1.551699872722414284e+02 1.570850241927909963e+02 1.538538121325156567e+02 1.573255264904468333e+02 1.566275299874749294e+02 1.575908476420464694e+02 1.583092139273580585e+02 1.576736792542085368e+02 1.583437730719405181e+02 1.578914566994725703e+02 1.586015036584233542e+02 1.541772647021477098e+02 1.563290633942112891e+02 1.570005106538532686e+02 1.565160434889878616e+02 1.577983136802124307e+02 1.584158752486750927e+02 1.580044317516744172e+02 1.569969937992783002e+02 1.557702805442102090e+02 1.554277646939067097e+02 1.585089139870893291e+02 1.579294659284240083e+02 1.569042927282746973e+02 1.608827183882526697e+02 1.586772106068221149e+02 1.589282448211905034e+02 1.548038990282467751e+02 1.564138000981285472e+02 1.613626685750407148e+02 1.608332688282228844e+02 1.595211063774067952e+02 1.573868061030680678e+02 1.597434403655906863e+02 1.637350529554818763e+02 1.605289770776477667e+02 1.596859507827416564e+02 1.591500372014008917e+02 1.583396309446136172e+02 1.585539279556721510e+02 1.599475700058402765e+02 1.598489776684659773e+02 1.602052918723892674e+02 1.607609390474141833e+02 1.597794987244120364e+02 1.584573279689609819e+02 1.619808355766128329e+02 1.615306915178252325e+02 1.615612167019551180e+02 1.606368387842836682e+02 1.611638067132146830e+02 1.617721294065624704e+02 1.616680683065154653e+02 1.614006289759175274e+02 1.638445379860522451e+02 1.620513622921642707e+02 1.655585120331962798e+02 1.615242179431522231e+02 1.586735345993187138e+02 1.566771641974906117e+02 1.623377671945466147e+02 1.607620026932123096e+02 1.625507210445064743e+02 1.595975905021812196e+02 1.653809674662371663e+02 1.637838548343565890e+02 1.634397885377552200e+02 1.636333886991118334e+02 1.621993800786351017e+02 1.629419000607184103e+02 1.633709513426301214e+02 1.650358895049731132e+02 1.646448451022524466e+02 1.617430235358656319e+02 1.647100229502123057e+02 1.668740036378518994e+02 1.651578108480714207e+02 1.671241649858130245e+02 1.647708856148963150e+02 1.648322807783416977e+02 1.653571229455577338e+02 1.650962925627438835e+02 1.644557186064878920e+02 1.661971600532195907e+02 1.673433987451809060e+02 1.672731733617149814e+02 1.674398285297816074e+02 1.694882915029694459e+02 1.706798925099099336e+02 1.661371725914489446e+02 1.681794349733646072e+02 1.688839903756925480e+02 1.647472021853829176e+02 1.676304414686516111e+02 1.685684327533651015e+02 1.673075640194635412e+02 1.692007126304185363e+02 1.680666414617873556e+02 1.702370940145273153e+02 1.706738668657600329e+02 1.728671633718057876e+02 1.682949245862959060e+02 1.697454977563242551e+02 1.676833441228177435e+02 1.674338087453573678e+02 1.670196014251309578e+02 1.657729044847047817e+02 1.679274983553190737e+02 1.675775755445667414e+02 1.696222759062256102e+02 1.664513661451117343e+02 1.689466919427573259e+02 1.676312830928740993e+02 1.676322592599252062e+02 1.705727577477973398e+02 1.699697465667794347e+02 1.664939330723970556e+02 1.661448964267373469e+02 1.654944343560513573e+02 1.676656522939263709e+02 1.690385711973095795e+02 1.674827512686851776e+02 1.683301609995116337e+02 1.639872616385082722e+02 1.669096447820735420e+02 1.662349330988485860e+02 1.670717460324278534e+02 1.650388149004097897e+02 1.660264006036723856e+02 1.686593349702093292e+02 1.671135162791219670e+02 1.630134086915466014e+02 1.628954793386221525e+02 1.662340879304570933e+02 1.652619570672135012e+02 1.677823220440745615e+02 1.642248105131739067e+02 1.641405759736256584e+02 1.656871128045987973e+02 1.648142628759667048e+02 1.606311374292011749e+02 1.635994239633710663e+02 1.634812579833871098e+02 1.613540603157204885e+02 1.655104622655739490e+02 1.625075548786958848e+02 1.630294598416092526e+02 1.671806354013806128e+02 1.628776499245430784e+02 1.625523469139085648e+02 1.613642702053584514e+02 1.604339308173337315e+02 1.618684780606179459e+02 1.582971125139160904e+02 1.605363247974717353e+02 1.582073516600086691e+02 1.609526181538354024e+02 1.600827478198226004e+02 1.616992325404340818e+02 1.623864865017689851e+02 1.596762080058275046e+02 1.614230523006918929e+02 1.596170946945638889e+02 1.634306972304070200e+02 1.611740053962047625e+02 1.625780077132624513e+02 1.630314398017239341e+02 1.633887130460628612e+02 1.606314421734873008e+02 1.671048263635876197e+02 1.620751192701524133e+02 1.619541374767626110e+02 1.608123630331389222e+02 1.621568094519747376e+02 1.649225738276099378e+02 1.600553181871628965e+02 1.638235853211743631e+02 1.633070667110124532e+02 1.633108260291617739e+02 1.611696972211536263e+02 1.634838054917581758e+02 1.614810164170229996e+02 1.611904287266867755e+02 1.632884325235004326e+02 1.631192834960512812e+02 1.628315162158965563e+02 1.628327179058167644e+02 1.635398784976357831e+02 1.629402758659792028e+02 1.608568144186917266e+02 1.586538178626723266e+02 1.604126671969879396e+02 1.605301915216886925e+02 1.633063733955113719e+02 1.616587856770286180e+02 1.618166465986581670e+02 1.579625359502416302e+02 1.574058504252776629e+02 1.576670833060869938e+02 1.623905423405983868e+02 1.621681240960567152e+02 1.591474956328100347e+02 1.595534444882869991e+02 1.612104169703532364e+02 1.580817098179957156e+02 1.590835019336624612e+02 1.605414545807919069e+02 1.613480330567570888e+02 1.625869553591018075e+02 1.592537748272816600e+02 1.624357385875721320e+02 1.632714810479188543e+02 1.619505283068250492e+02 1.614804764440612246e+02 1.645231781386094383e+02 1.626688792674418664e+02 1.620488506599577363e+02 1.606997148604440042e+02 1.611602902704184714e+02 1.616723456450220908e+02 1.631422126116195841e+02 1.602374865400346948e+02 1.631508945428743687e+02 1.611025984190547149e+02 1.621505473047562873e+02 1.613758193721276655e+02 1.629729656217740512e+02 1.621691357014910864e+02 1.594842656272795693e+02 1.623928148053633436e+02 1.631181800553392804e+02 1.617937408504038217e+02 1.614674027352907331e+02 1.630918252009894616e+02 1.626403815476446653e+02 1.609374570827198170e+02 1.621796393592299523e+02 1.608198862481249023e+02 1.590792444337986637e+02 1.590092694665124498e+02 1.564866870683778473e+02 1.560297307605841297e+02 1.540289037435182138e+02 1.563920509743417142e+02 1.600789575598662395e+02 1.588915575317603839e+02 1.582903681797645561e+02 1.608036616933113976e+02 1.568243140109437661e+02 1.613282047885611519e+02 1.594512947963313252e+02 1.584192361891499843e+02 1.545114147935234712e+02 1.562252425472544530e+02 1.590849048505964447e+02 1.557924167141570138e+02 1.553882514638428916e+02 1.558209683934215946e+02 1.585816864046366561e+02 1.563196547382458448e+02 1.538678613633851739e+02 1.582120832876345560e+02 1.568518043453530595e+02 1.578825039066610145e+02 1.561650760129285231e+02 1.537983691437193841e+02 1.574553306970031201e+02 1.578184899265100967e+02 1.568979268977532229e+02 1.568648407537787364e+02 1.548271214592252250e+02 1.556052416408902275e+02 1.528597034697833408e+02 1.531963400434247546e+02 1.553189427227441399e+02 1.575618805447406885e+02 1.563710516264596606e+02 1.546277547353601562e+02 1.562869764030682234e+02 1.573349478569103326e+02 1.589611230282221470e+02 1.588892009102129066e+02 1.580091393197816103e+02 1.590638359200519005e+02 1.556038225664748040e+02 1.575566973775586916e+02 1.617825832307680685e+02 1.585330051132048936e+02 1.611060186109946812e+02 1.598239583527153229e+02 1.612194916106580536e+02 1.614817495190461614e+02 1.616118738083589221e+02 1.603876604980851539e+02 1.586714030990106608e+02 1.593393567481221851e+02 1.585880846990296220e+02 1.604390921058940762e+02 1.588370701721313765e+02 1.602092246628018586e+02 1.589913362359041855e+02 1.624538471182228534e+02 1.606785118836045854e+02 1.599309832652688499e+02 1.627973765994450730e+02 1.590666856146172563e+02 1.590873485583812510e+02 1.622199986659107935e+02 1.617018204815274771e+02 1.576277314665628637e+02 1.601499368212990362e+02 1.603863084388345044e+02 1.598621157101755159e+02 1.572884176139670558e+02 1.600702154557576193e+02 1.570637147435902818e+02 1.608998636902627197e+02 1.579554368926003747e+02 1.602391647681378686e+02 1.622719472559866745e+02 1.580334303088934007e+02 1.633743396992248051e+02 1.605731777435084382e+02 1.563787446309736424e+02 1.597606068060819098e+02 1.585565793293677928e+02 1.593346551601043188e+02 1.612013329871553822e+02 1.577857353596488394e+02 1.576108089011400750e+02 1.618815094105534627e+02 1.575882100606834797e+02 1.575550705251437478e+02 1.562379374452314664e+02 1.564457847834392226e+02 1.569956445182685059e+02 1.599442521311829353e+02 1.582172991858842011e+02 1.585942415975978577e+02 1.591534333737602935e+02 1.580942043896639291e+02 1.611254572388151018e+02 1.589990513397861491e+02 1.602918800422680192e+02 1.630353002382393015e+02 1.604754661672623968e+02 1.600683853277951414e+02 1.596176884618357121e+02 1.631771074505336685e+02 1.618567779329442828e+02 1.626124476590424024e+02 1.634874040596866962e+02 1.633182236401464422e+02 1.613930138916556132e+02 1.602531295256129056e+02 1.613360663481999495e+02 1.616314330776399402e+02 1.643784485015000598e+02 1.638402175913255405e+02 1.663316737191296966e+02 1.686034005931423962e+02 1.644219481019282512e+02 1.632788549370205544e+02 1.673594488873895898e+02 1.644456218492084645e+02 1.645648158602543560e+02 1.648614338102548516e+02 1.660415723882105397e+02 1.673079603050293258e+02 1.668737499114834577e+02 1.655076536850932314e+02 1.631454838163631962e+02 1.674353777816195645e+02 1.694251002860930271e+02 1.696037087630314772e+02 1.695610447067968778e+02 1.701633430148807236e+02 1.670384357824953554e+02 1.670380307570996763e+02 1.677027324257028056e+02 1.688404595601229801e+02 1.683574424972578925e+02 1.692058730760210210e+02 1.670320374943650279e+02 1.691161921920800637e+02 1.688752191167796752e+02 1.710369601421305106e+02 1.703225632328518486e+02 1.688784804372471342e+02 1.732100431299550394e+02 1.733452342527510268e+02 1.720340765821782725e+02 1.696051692187679976e+02 1.693138587196690423e+02 1.709716594729152064e+02 1.693678588897054738e+02 1.711433891840475212e+02 1.684510236117751560e+02 1.703914434100150288e+02 1.662170460782499788e+02 1.676432430811707377e+02 1.671731092369391831e+02 1.675030881261383513e+02 1.693207632665473170e+02 1.638145108418435996e+02 1.660380082454915680e+02 1.656794492495825466e+02 1.684563782033480379e+02 1.671999225792614538e+02 1.696562791052904515e+02 1.654131969454965088e+02 1.640596074514194811e+02 1.653670085750925125e+02 1.683333348800214821e+02 1.647257247348315161e+02 1.655042279775451561e+02 1.638731545549061650e+02 1.658308002143944577e+02 1.667774587026082713e+02 1.654076110276588167e+02 1.648310303491445836e+02 1.708672382389736129e+02 1.672962856322248228e+02 1.686623826350929392e+02 1.701812856576257786e+02 1.700374980279667625e+02 1.700900300383653132e+02 1.693909021852690557e+02 1.736321574783326867e+02 1.704757476335923627e+02 1.713701153735643459e+02 1.734530368848704711e+02 1.731505004591205079e+02 1.733031483152086878e+02 1.724608937186332298e+02 1.764107961758103045e+02 1.758681778160578517e+02 1.744008535059706446e+02 1.713456125400451242e+02 1.744769818520115905e+02 1.733707723399574832e+02 1.733067159798428065e+02 1.726687887338101177e+02 1.778174673555921004e+02 1.757525902905047417e+02 1.760143415695951603e+02 1.751508974518696675e+02 1.747271002318798878e+02 1.740741430563128631e+02 1.744407017365179229e+02 1.756212899272307482e+02 1.754577647219903156e+02 1.741214111162455822e+02 1.753504078970590854e+02 1.778691090870469225e+02 1.749824351892935397e+02 1.756599443100543567e+02 1.711161630038214696e+02 1.757056939352977736e+02 1.763178347863137958e+02 1.736998044471608296e+02 1.754164816644294547e+02 1.742644652464578598e+02 1.710125367237780836e+02 1.743049593496229193e+02 1.732972255480592310e+02 1.762375113786669374e+02 1.717780317833259289e+02 1.746028789677263546e+02 1.754242880500194701e+02 1.765959539882753973e+02 1.772008208862738172e+02 1.760259419562333392e+02 1.738078782134195421e+02 1.735964135859843793e+02 1.748388968902231682e+02 1.676420970388268756e+02 1.698308318025814003e+02 1.712878438250660338e+02 1.723619331665348398e+02 1.728641199015081895e+02 1.703077932692663978e+02 1.730279333928350525e+02 1.732722628451131186e+02 1.744030501487621336e+02 1.739348564647402497e+02 1.722948959670418674e+02 1.704002037142574295e+02 1.740023643758323431e+02 1.719043083392085407e+02 1.693241415721561509e+02 1.695487386127417722e+02 1.719802952636741793e+02 1.721218181592208225e+02 1.711517173729454271e+02 1.710044098274092050e+02 1.665202162532829959e+02 1.685121847438462623e+02 1.692313169963086352e+02 1.691214618194952379e+02 1.729603447466143678e+02 1.697517101665086159e+02 1.725971802582735677e+02 1.719501515313684479e+02 1.711786124028497227e+02 1.703655369821966872e+02 1.719858500303791402e+02 1.749364040961956448e+02 1.710488198805507807e+02 1.731076731169335972e+02 1.729055608679761349e+02 1.703850346980820234e+02 1.698291054384805534e+02 1.724329019851935243e+02 1.729436194472619945e+02 1.717468099925549723e+02 1.721089849060352890e+02 1.713952830775363338e+02 1.729369675186532049e+02 1.707341726133523423e+02 1.718914025866541238e+02 1.698852466152591774e+02 1.705375252483453323e+02 1.701472728040764650e+02 1.704906975702305374e+02 1.705882617978917040e+02 1.732816712973611004e+02 1.737303098546586568e+02 1.721617188171687758e+02 1.721059988474023328e+02 1.739318656637614993e+02 1.739880891042946303e+02 1.695994064533095411e+02 1.733772471325829088e+02 1.708006549831893892e+02 1.751384483965852041e+02 1.730817195140841704e+02 1.725640739281762137e+02 1.734380310130470377e+02 1.769199798036687810e+02 1.709188162558084230e+02 1.697846534083565757e+02 1.703064986042421083e+02 1.703730667588816061e+02 1.722027599587162854e+02 1.732489367656772288e+02 1.703157896048193152e+02 1.726006031320144984e+02 1.744322070395326705e+02 1.731465883243793371e+02 1.747106762365326631e+02 1.776605354917378179e+02 1.789432534548885485e+02 1.752710409669395801e+02 1.781505644272116058e+02 1.765652315991131047e+02 1.794832014056365779e+02 1.787693713387958780e+02 1.791063381773421952e+02 1.775539818718162621e+02 1.773751308019883197e+02 1.771288052382679155e+02 1.816814280164242916e+02 1.806600393099339215e+02 1.822886781973485029e+02 1.783942337142499639e+02 1.822344476358945542e+02 1.798971732209001857e+02 1.789274528096463257e+02 1.781355159408589657e+02 1.837955308989701280e+02 1.754291321330031792e+02 1.753146062571178163e+02 1.826186530511985495e+02 1.826329262068586559e+02 1.776983853036054768e+02 1.780623672847909233e+02 1.804320571923042564e+02 1.823681835151812152e+02 1.812481012542659755e+02 1.787059993473274346e+02 1.815629839947032167e+02 1.797573877616866582e+02 1.808111624088303415e+02 1.814111315312274257e+02 1.787277211307743983e+02 1.757681458970768347e+02 1.810431488569284966e+02 1.788427903587512162e+02 1.776677162374898273e+02 1.774897676005213043e+02 1.787291042535399015e+02 1.791686215807534950e+02 1.757999358936460794e+02 1.745109370619867093e+02 1.732750702817236288e+02 1.778086365290489539e+02 1.768700810028655894e+02 1.739714373662881428e+02 1.787249296585449088e+02 1.758731124871523832e+02 1.753151282463317955e+02 1.764355245521105928e+02 1.753801376295666614e+02 1.763393277694156893e+02 1.786039613147819125e+02 1.745233823613587845e+02 1.752404751469019573e+02 1.698084820520716391e+02 1.728446656360408724e+02 1.724688530163688824e+02 1.716477838206929505e+02 1.739399548112735658e+02 1.719254407391680672e+02 1.737254351554499578e+02 1.740799320597068345e+02 1.747125123490943395e+02 1.725160475539132108e+02 1.718992522823826050e+02 1.739948700018494492e+02 1.750075077748369665e+02 1.730824896051540520e+02 1.738152260558309763e+02 1.711155377796115715e+02 1.751197029190106775e+02 1.724864093077817699e+02 1.743315181122401043e+02 1.737556598030943178e+02 1.736138463371297576e+02 1.765439843967058380e+02 1.737450507488248377e+02 1.750723462035374780e+02 1.760001903910038266e+02 1.738382724453099115e+02 1.763336816744802604e+02 1.754930904339423989e+02 1.731699142150247610e+02 1.731433625800407583e+02 1.758970635321206544e+02 1.771400635903588068e+02 1.767964554713894074e+02 1.795248480612800677e+02 1.785139776226122024e+02 1.772278060389093355e+02 1.723759259674033899e+02 1.748239237174021525e+02 1.770211694145387753e+02 1.754246112851804753e+02 1.747610155447401326e+02 1.744452881713100112e+02 1.772357009330736446e+02 1.727300111111075580e+02 1.742134870971172518e+02 1.731387939605303359e+02 1.746559242342775065e+02 1.777339429363179590e+02 1.731846512202042732e+02 1.735900442420665684e+02 1.724375039258082154e+02 1.743537370840448091e+02 1.758144580587374719e+02 1.729229236614486069e+02 1.715650339474950670e+02 1.714165539131293770e+02 1.744205594324305082e+02 1.755042641123491478e+02 1.729390022582841482e+02 1.751904835416473531e+02 1.715422145581913753e+02 1.754331633641667452e+02 1.749290553392217191e+02 1.758254725191050625e+02 1.736117397132913140e+02 1.774062991322215908e+02 1.766911909649141990e+02 1.755248987142094279e+02 1.777547023877941967e+02 1.784366657140564598e+02 1.774958904763821579e+02 1.768973883569401835e+02 1.762381363249668595e+02 1.762421388632803314e+02 1.759525542897395667e+02 1.745580707633284874e+02 1.765420606642015287e+02 1.766922516537926811e+02 1.740882631179002544e+02 1.745412007912339050e+02 1.774751272954870842e+02 1.769842033410808710e+02 1.795606292499201118e+02 1.828916933292307192e+02 1.815798057654324964e+02 1.764333901085464618e+02 1.784826221796893435e+02 1.811070205315064925e+02 1.791579130255456391e+02 1.782114714194073883e+02 1.787549417336414592e+02 1.776210612971640046e+02 1.807236529182891616e+02 1.786712896180841312e+02 1.779686764068825653e+02 1.790965508200168586e+02 1.741722435978594206e+02 1.760383999266155115e+02 1.763649741444176868e+02 1.767028459177761590e+02 1.788373159476993521e+02 1.765668805758541851e+02 1.791995418405192311e+02 1.769156172526121509e+02 1.774279469849317366e+02 1.772537690395007246e+02 1.782057345483701170e+02 1.785313570470842421e+02 1.763612104653839197e+02 1.801100924832732062e+02 1.767609032340382385e+02 1.784264145051820947e+02 1.746998066160923031e+02 1.775303707053395783e+02 1.785832195601738306e+02 1.755747023028162346e+02 1.757551012824516476e+02 1.765165049965799824e+02 1.764713326889576024e+02 1.761947348092679135e+02 1.746265784857201027e+02 1.781229507636886069e+02 1.751554351787217740e+02 1.770559727708198920e+02 1.756013576226701502e+02 1.747900492032079853e+02 1.764868580041788562e+02 1.794462383816646991e+02 1.772155141395367366e+02 1.787284138514107781e+02 1.759736366695546224e+02 1.755876579222827445e+02 1.789582346844441361e+02 1.809674666550139364e+02 1.809368668533948323e+02 1.783895791575253043e+02 1.809105632652541544e+02 1.796308157992593806e+02 1.786553163932043162e+02 1.825516531487782856e+02 1.823165482174456997e+02 1.789358277925443019e+02 1.765772937777616960e+02 1.794324447661785484e+02 1.764877420858693995e+02 1.778315188474184367e+02 1.815900751123050725e+02 1.769507296410604908e+02 1.819346894608350169e+02 1.784115259862665539e+02 1.793605847794599413e+02 1.812361649421396805e+02 1.798116161597997120e+02 1.807279980867957079e+02 1.785320917739915387e+02 1.778708805441469281e+02 1.774372378126094816e+02 1.772063144681135611e+02 1.793506749805947891e+02 1.765168550041615276e+02 1.789325148560881473e+02 1.780591908918978845e+02 1.773707433600420700e+02 1.788297110134614059e+02 1.805214267844787344e+02 1.790706966970887777e+02 1.793657301768566299e+02 1.774828763569388741e+02 1.769707830872366401e+02 1.782234597386724317e+02 1.787461545126899125e+02 1.787026939761961444e+02 1.773007440742827328e+02 1.781793776456890726e+02 1.792717781176096139e+02 1.786320111052359891e+02 1.780961434501259930e+02 1.780562690526608662e+02 1.810506751940391439e+02 1.795210553226957870e+02 1.811848562006983059e+02 1.780371097020732520e+02 1.780005335962819686e+02 1.794519948492342394e+02 1.781851912374070537e+02 1.766176792317946536e+02 1.772104863870946758e+02 1.772572766763724132e+02 1.747825862899075275e+02 1.777877812005739599e+02 1.782647573522696405e+02 1.784870113442163699e+02 1.764718639939369211e+02 1.782623260452638192e+02 1.773779515608462134e+02 1.777023187205548140e+02 1.770929563606833312e+02 1.744616458076054926e+02 1.761046373510019691e+02 1.760301678470384559e+02 1.769359592563864680e+02 1.722865820153359664e+02 1.715353371554778903e+02 1.728510797344306127e+02 1.734125941915625617e+02 1.765866596302674907e+02 1.754601866994744057e+02 1.744901166346138552e+02 1.733599390628852746e+02 1.753169180645926133e+02 1.756337907454153537e+02 1.718739017772054751e+02 1.741984767735805519e+02 1.743906830431322135e+02 1.748324145567088124e+02 1.768572670926021999e+02 1.775484713185416297e+02 1.786872051450035883e+02 1.790873459130744720e+02 1.741865952023899808e+02 1.756330838150387024e+02 1.739386415089732907e+02 1.763837738228655212e+02 1.754128370962961299e+02 1.737658004573515029e+02 1.731986783067517877e+02 1.737280265305435591e+02 1.757129739672613198e+02 1.736714031184073406e+02 1.727503301875062789e+02 1.775402479007624947e+02 1.719969677197568956e+02 1.729904318037078497e+02 1.766651888295687058e+02 1.773732239113420519e+02 1.763172025461499572e+02 1.750899351382649058e+02 1.796375061589038182e+02 1.781661112190467122e+02 1.783597899647683391e+02 1.800061431612360821e+02 1.775705774812193454e+02 1.807012951560437273e+02 1.814755155192573000e+02 1.803858045579346765e+02 1.803378072034648483e+02 1.795611121251733664e+02 1.806559002981548474e+02 1.801984748898974544e+02 1.838530514194324610e+02 1.834027796116947684e+02 1.829255681892860537e+02 1.832358117291010444e+02 1.817495764548856130e+02 1.785697448875515931e+02 1.802019848560587434e+02 1.799569371780037841e+02 1.800996418124030356e+02 1.810196518629994102e+02 1.800720980505877264e+02 1.783545473027353694e+02 1.770803413769154417e+02 1.784031288621777378e+02 1.786351436523161738e+02 1.806607764164560308e+02 1.786696589502784036e+02 1.763849658627407280e+02 1.740694736756375107e+02 1.746411917952668773e+02 1.752501738883158282e+02 1.737866751110720713e+02 1.804271817740515189e+02 1.764296176916876675e+02 1.727221257981446456e+02 1.772620095652335124e+02 1.782667984679298456e+02 1.757472155413867085e+02 1.772885519881911591e+02 1.780326699295007415e+02 1.734776432449367860e+02 1.773383132809219092e+02 1.774163196492619079e+02 1.810845667727736270e+02 1.807088760247141579e+02 1.823254229103469015e+02 1.813175321039707057e+02 1.769372899753069532e+02 1.787209176213886508e+02 1.789658681812729242e+02 1.790326645414806990e+02 1.770553962442988336e+02 1.751186712293600465e+02 1.797372910038451153e+02 1.772873583591151316e+02 1.772994770632932102e+02 1.789400145430598172e+02 1.756702626576118291e+02 1.767019781539977714e+02 1.801894955335032762e+02 1.772786889888489554e+02 1.791610265489094900e+02 1.769482141509460291e+02 1.756516115723196663e+02 1.743363112522354186e+02 1.778656218245843945e+02 1.782514963880135781e+02 1.776125438757580355e+02 1.796223229048993062e+02 1.781558639659287451e+02 1.760662480397733702e+02 1.782197147271606923e+02 1.806181156717869669e+02 1.793409185788770799e+02 1.790343476709626884e+02 1.752506830622200482e+02 1.811275296429821537e+02 1.778733268043440603e+02 1.717335905320348672e+02 1.760407604259334278e+02 1.791538267862204066e+02 1.746734446628074124e+02 1.764081689370528352e+02 1.739450678855887702e+02 1.723318770686866515e+02 1.719139949851848144e+02 1.754365059008610217e+02 1.729466623534888470e+02 1.721973153209572445e+02 1.727426223635102644e+02 1.720271734107886630e+02 1.704994932003460235e+02 1.727198554728898046e+02 1.729127386144244838e+02 1.723555368950143531e+02 1.729093508218907118e+02 1.719876821219861256e+02 1.731506290347282118e+02 1.737671842901489754e+02 1.736686878645350021e+02 1.748992258273388529e+02 1.738012690861936278e+02 1.764996136322592122e+02 1.739784704386811995e+02 1.725768421757204578e+02 1.749559040752228043e+02 1.736284478862503704e+02 1.740390988698185311e+02 1.749248696532862937e+02 1.761377476707816356e+02 1.726418119137940437e+02 1.734556418459618214e+02 1.729814170814366037e+02 1.731956957725953998e+02 1.735614335352275930e+02 1.709320104414936452e+02 1.713060384105788216e+02 1.747438823400023580e+02 1.764092503002526371e+02 1.748731172305002133e+02 1.756836369301489356e+02 1.717318785774108676e+02 1.741757821994588085e+02 1.716815472898467192e+02 1.735646838050503504e+02 1.735014873421839638e+02 1.738840542697687397e+02 1.737142015025364401e+02 1.724032118578988388e+02 1.755203499068124131e+02 1.747067069851978829e+02 1.724911770138179747e+02 1.705564039564014820e+02 1.724788332659374532e+02 1.742454580070318855e+02 1.747929726697142030e+02 1.733850192515699575e+02 1.764059979953160280e+02 1.741654148041748726e+02 1.768839051986761319e+02 1.778490004024183975e+02 1.782041152156207886e+02 1.737588702083050407e+02 1.740049341666238547e+02 1.740430890786877285e+02 1.724941431907261347e+02 1.734896097521684908e+02 1.725753204859950927e+02 1.794553828493223193e+02 1.747252560527371941e+02 1.736804205628806983e+02 1.766419862802246428e+02 1.772461985321400277e+02 1.772927321746965106e+02 1.792800363456407240e+02 1.741055649519860822e+02 1.724994378146359679e+02 1.737650735329627310e+02 1.762690241104399718e+02 1.763304912577224286e+02 1.744556720818684425e+02 1.759112277985393860e+02 1.731719967073768203e+02 1.747755041032469023e+02 1.715343001644049821e+02 1.756218195626508134e+02 1.781872032805637502e+02 1.714828877029319756e+02 1.795705757072514075e+02 1.772512467579718702e+02 1.781734188946294069e+02 1.817743842621958095e+02 1.776684247058585413e+02 1.752272627680200117e+02 1.739810722736133641e+02 1.771842355115869339e+02 1.788785307262918138e+02 1.787417517087628767e+02 1.824017075464713855e+02 1.796348907888566089e+02 1.799316948721792357e+02 1.771436366404344085e+02 1.771369587606214679e+02 1.763938145052158291e+02 1.755994940340015944e+02 1.775302944189370180e+02 1.774420215405530143e+02 1.797058661098390360e+02 1.816974345255807464e+02 1.785650304390526628e+02 1.772098189606400922e+02 1.796649787420890050e+02 1.762227201108273391e+02 1.790834030174648035e+02 1.758065601047526059e+02 1.758411319881597592e+02 1.774395590341300135e+02 1.775326560993827911e+02 1.740978366713479204e+02 1.758914151300999720e+02 1.795187519053623078e+02 1.739376309919565813e+02 1.767607667853705777e+02 1.765482978277091490e+02 1.750770256919815040e+02 1.761081796400572159e+02 1.773718176060901328e+02 1.763813850350924497e+02 1.746435274070574621e+02 1.774812918156802368e+02 1.780023837401420508e+02 1.755381105013865408e+02 1.782755852603547737e+02 1.776673210889867676e+02 1.758299841787024889e+02 1.756641728288591651e+02 1.786323332466674572e+02 1.741323437282226791e+02 1.757199334920137233e+02 1.740812966047852797e+02 1.768263783635408402e+02 1.739022767269365488e+02 1.749328408654264990e+02 1.751130305738664390e+02 1.739473325407935533e+02 1.752515796783165740e+02 1.744068376787867010e+02 1.788823446532477988e+02 1.744050412217980011e+02 1.779693614980733969e+02 1.787504230132844043e+02 1.741272216353536351e+02 1.781611657763647827e+02 1.746004836075427988e+02 1.765355204610302451e+02 1.741144718704214540e+02 1.735512577096252471e+02 1.745025369830245552e+02 1.717612262808357002e+02 1.746053312650766713e+02 1.710880462122912888e+02 1.734910602923843044e+02 1.746655108763467581e+02 1.716175501222490425e+02 1.718061676029581122e+02 1.718217978087790812e+02 1.731306363022199548e+02 1.716343951391442602e+02 1.738002844486646552e+02 1.721298232530809287e+02 1.729058310349161616e+02 1.679076475410973615e+02 1.720883984854152402e+02 1.726504611946600960e+02 1.749940538136772261e+02 1.699666415402631401e+02 1.735689392609783965e+02 1.747241955577439398e+02 1.743860832016110862e+02 1.755871242138374271e+02 1.739433606884144865e+02 1.748634752787679645e+02 1.755389291658922843e+02 1.763231840682930738e+02 1.775444550898605200e+02 1.758187640766396385e+02 1.762537355186898651e+02 1.748158553688888048e+02 1.762287428707843446e+02 1.753370171158383357e+02 1.783941749394539613e+02 1.734042108240675759e+02 1.740295693276501652e+02 1.774543036232537929e+02 1.737968067942576624e+02 1.780252165672243905e+02 1.769743434569551823e+02 1.753548264274734265e+02 1.732691889196282773e+02 1.738735734334366896e+02 1.734228110265458724e+02 1.777857647445310079e+02 1.730991817447601591e+02 1.744182316313948036e+02 1.729748295930802442e+02 1.744870726744328238e+02 1.739604215019060689e+02 1.747472160813508140e+02 1.705619191831929982e+02 1.720727370194594812e+02 1.708035495435355244e+02 1.735284050333509356e+02 1.711887267613842596e+02 1.698506273356144334e+02 1.730706187045351783e+02 1.724194952056533623e+02 1.750502704127148377e+02 1.759543465110746467e+02 1.733087559076058426e+02 1.732175763512208846e+02 1.750335140528184752e+02 1.672720144760367305e+02 1.746516537950665793e+02 1.745260132994708613e+02 1.704255600847955634e+02 1.741333132042970533e+02 1.764190509317379565e+02 1.747289136930316715e+02 1.743387537136155743e+02 1.757848374019501705e+02 1.758388249825322873e+02 1.743596352619854883e+02 1.759306185760079870e+02 1.754820913434239742e+02 1.776146807654958764e+02 1.770553541173089798e+02 1.732440348092565614e+02 1.761772916089896057e+02 1.752436395388365327e+02 1.776467571928272378e+02 1.799643245433624656e+02 1.758988594499149087e+02 1.764354098471972918e+02 1.768934072462614040e+02 1.796710707682564703e+02 1.772583902791715786e+02 1.785143419859778362e+02 1.766304556006936082e+02 1.785339982718635667e+02 1.760600577224971346e+02 1.772651415129659824e+02 1.790887586593579499e+02 1.803654272798717386e+02 1.824673327839118997e+02 1.791022961820862918e+02 1.805711706509117676e+02 1.780225363887329593e+02 1.753810474453894130e+02 1.784686170996461385e+02 1.786931191630869478e+02 1.801779004639151083e+02 1.807141807916769665e+02 1.767136554547763865e+02 1.758529124307386269e+02 1.766933023466159227e+02 1.789955413196728102e+02 1.776972425819533328e+02 1.787350898941179764e+02 1.772990323532180525e+02 1.778958671905254505e+02 1.767550646069254583e+02 1.789076529236682802e+02 1.800811249568790231e+02 1.778998075994381054e+02 1.800641081003770694e+02 1.814436526974413084e+02 1.778741987822729129e+02 1.817571476368921992e+02 1.782734080821692544e+02 1.798230229420557862e+02 1.784578429401311723e+02 1.784493713128863988e+02 1.751961199090935111e+02 1.768796660943271490e+02 1.771685940318529902e+02 1.777803683269513897e+02 1.758079085778938975e+02 1.751891287610429799e+02 1.782468489080206950e+02 1.745948492850066316e+02 1.796127046689242945e+02 1.747558187239472431e+02 1.764223657846669369e+02 1.758368158614554488e+02 1.746869479836704784e+02 1.800853526451555524e+02 1.752860146990643386e+02 1.750277878453407538e+02 1.803431520018498304e+02 1.784753634295281870e+02 1.754667027120774492e+02 1.754310370281924634e+02 1.764993072644035692e+02 1.764407689244963251e+02 1.779139006331138262e+02 1.763505966335436028e+02 1.755327173733347763e+02 1.772167915682338730e+02 1.781487038699537493e+02 1.771189176870812503e+02 1.790126522761518117e+02 1.771610487753222571e+02 1.762297240476699756e+02 1.741794038295101927e+02 1.733589561934177539e+02 1.770072187685714198e+02 1.784999820499514840e+02 1.764891138646096067e+02 1.782908961101292959e+02 1.810221969475174717e+02 1.743560229997835620e+02 1.787179815583467075e+02 1.718727153340670668e+02 1.746203801243790110e+02 1.749213336791385984e+02 1.772927488933810309e+02 1.729963184039989130e+02 1.748748035916922845e+02 1.698259996271150101e+02 1.730576627735983948e+02 1.732609337470361197e+02 1.727136306468696887e+02 1.715294530311738015e+02 1.728676836470616252e+02 1.741544590270300432e+02 1.742928134953837400e+02 1.730884282488617316e+02 1.746870082521730581e+02 1.721826433616144527e+02 1.703303994451848951e+02 1.727234953719622297e+02 1.708447639854736337e+02 1.690915332094874088e+02 1.699453011293099962e+02 1.733109556157729685e+02 1.723410101566083767e+02 1.754353449342573299e+02 1.739118264429936573e+02 1.748623071912888918e+02 1.704927487190690272e+02 1.734808669826743994e+02 1.758344064357967795e+02 1.722555317656504883e+02 1.694006940783305026e+02 1.706005102266104814e+02 1.720739396569912287e+02 1.720395933503961601e+02 1.717726128906292900e+02 1.708084078442330735e+02 1.733065122409214780e+02 1.756180390651090590e+02 1.739055782784474786e+02 1.707158415042620163e+02 1.765848985023347382e+02 1.762131100457395405e+02 1.729662433076105970e+02 1.730253647184457577e+02 1.739063285712530842e+02 1.721259816082715872e+02 1.748106299062069695e+02 1.723577399761274478e+02 1.751660506585287180e+02 1.736504438491242581e+02 1.704992756206549700e+02 1.720993754346457933e+02 1.744997664215362079e+02 1.733780274650839885e+02 1.739316160545020011e+02 1.741052224111917326e+02 1.732642161723387915e+02 1.745891933785881065e+02 1.718280198187115957e+02 1.754129480708406561e+02 1.736280121733705641e+02 1.722328923258155555e+02 1.710910825085734075e+02 1.740715036413613177e+02 1.719420190332582479e+02 1.747579137586895399e+02 1.725351561772928619e+02 1.738538507661792778e+02 1.712657814438035473e+02 1.725017366129083030e+02 1.725467856789818768e+02 1.712429913864138484e+02 1.717247908308145554e+02 1.729346111652508000e+02 1.725522532515919920e+02 1.697322199255718829e+02 1.736588096950436579e+02 1.720285448953442824e+02 1.736524534090825114e+02 1.727057218137661891e+02 1.737918972148758030e+02 1.700595663011599470e+02 1.734628040466885466e+02 1.719815068751675540e+02 1.704956351989571033e+02 1.688677402165527610e+02 1.677258329653706141e+02 1.709410317584403742e+02 1.678287550216299451e+02 1.680855784964338966e+02 1.679395551532607840e+02 1.676536801632562970e+02 1.643126644764969910e+02 1.658650560930603888e+02 1.659576951138909919e+02 1.659661017055526600e+02 1.649984948729830876e+02 1.658776059973394013e+02 1.661118434679078177e+02 1.662855247067124651e+02 1.665151700956452601e+02 1.638698688883480372e+02 1.655183816962565970e+02 1.674168606762169702e+02 1.625203353877851100e+02 1.632993499137839422e+02 1.650589497096588900e+02 1.625202332678987318e+02 1.674862134099257673e+02 1.628613404541212049e+02 1.630121690396422593e+02 1.628335409244051561e+02 1.632639233281645090e+02 1.643867691880463155e+02 1.642482367061610375e+02 1.669535529964102238e+02 1.672976338043336852e+02 1.642860996678431604e+02 1.703956360421356351e+02 1.670702009854802839e+02 1.697858824430524862e+02 1.662846567974739571e+02 1.709743530894616299e+02 1.661454709242603656e+02 1.667240973122523258e+02 1.710453743590004478e+02 1.720654705603943739e+02 1.720742622780878435e+02 1.666101911184163384e+02 1.725016781992006827e+02 1.725919795647365618e+02 1.752954685976514497e+02 1.715291222213233766e+02 1.718836310870071884e+02 1.754780089172967905e+02 1.739009773678485260e+02 1.730807462150091851e+02 1.753624844065757600e+02 1.737720710693283479e+02 1.744697204274403646e+02 1.713155113954474871e+02 1.732740662087299768e+02 1.722025794314720599e+02 1.760991877317006242e+02 1.712617420544365814e+02 1.731387488354635309e+02 1.749088190630982922e+02 1.731371117568691886e+02 1.741017748661735425e+02 1.740106888561527967e+02 1.732999335526985192e+02 1.753285241114272424e+02 1.725567425957087835e+02 1.747898751432510380e+02 1.728619739072009907e+02 1.737145582932596426e+02 1.750529791266742166e+02 1.711818976186310124e+02 1.728526107386173578e+02 1.719810448147926820e+02 1.729992188705162732e+02 1.745672119673298539e+02 1.747927882268316182e+02 1.725918613985089962e+02 1.752029092315380865e+02 1.732815875135735837e+02 1.751436056473216922e+02 1.744251488952492934e+02 1.747846510453354369e+02 1.737624592271206154e+02 1.748836885448099281e+02 1.765374042439297568e+02 1.764561782546591076e+02 1.762462671260680338e+02 1.715687804806831878e+02 1.734980392019396618e+02 1.735043939316582851e+02 1.720001548615493334e+02 1.733205455660719281e+02 1.727106443180393285e+02 1.718273026528627270e+02 1.711033950205778638e+02 1.766219723940102995e+02 1.730698930262132365e+02 1.725203653524615675e+02 1.733653209007310920e+02 1.760277559770533742e+02 1.721892902879550888e+02 1.779780186661481594e+02 1.771422563802478862e+02 1.753161570492518422e+02 1.747692499912677135e+02 1.778065616963017135e+02 1.778074244063003846e+02 1.735136213930566669e+02 1.745808203908796941e+02 1.744566800281695294e+02 1.750726046041705786e+02 1.782719800162834076e+02 1.723673548008181626e+02 1.744918372186566273e+02 1.735700498989152720e+02 1.728420658821150937e+02 1.727165003838936173e+02 1.724996344509886512e+02 1.699782744969990631e+02 1.719321249397150950e+02 1.716798361471573457e+02 1.716064250027062599e+02 1.712525196305083455e+02 1.714183929927038150e+02 1.765965645948052725e+02 1.704302298236909792e+02 1.750188059969331391e+02 1.735008219278767854e+02 1.750524793685850682e+02 1.747193630955343338e+02 1.738795346084903599e+02 1.747975927943542729e+02 1.714543913310681376e+02 1.765471895671245477e+02 1.749157220608751686e+02 1.724397524650814546e+02 1.697713938486633367e+02 1.717708466330431634e+02 1.717838442662613545e+02 1.741228112999634732e+02 1.725314549929392172e+02 1.729277833099327495e+02 1.727156791344531541e+02 1.717952580890593310e+02 1.749517961679045470e+02 1.728588287823017708e+02 1.759378768397891122e+02 1.693414645673268808e+02 1.734856044230920418e+02 1.719088569516493692e+02 1.730420975406176751e+02 1.740422522790391611e+02 1.737761186940809068e+02 1.708607749749927791e+02 1.687986507783401464e+02 1.712358197542350524e+02 1.706655605730814500e+02 1.706073081898827297e+02 1.733052829528956238e+02 1.718235181348260028e+02 1.719247229426855483e+02 1.744034255589336340e+02 1.765695873009114507e+02 1.729834970632854265e+02 1.740247217564372875e+02 1.742324181241702661e+02 1.737558647514418340e+02 1.745862092594408068e+02 1.748910150159279340e+02 1.769049343664553646e+02 1.752736546333570686e+02 1.764927080372604280e+02 1.749059247285117920e+02 1.770991093611355893e+02 1.742734360807267819e+02 1.763984054369167325e+02 1.742221187560230362e+02 1.738983287168451852e+02 1.734258384663334596e+02 1.767811157927206125e+02 1.750119643202910993e+02 1.733240535579250547e+02 1.752185422521663156e+02 1.747130890890859973e+02 1.716792503377502896e+02 1.768960949435628152e+02 1.771132934770522240e+02 1.779094425028237083e+02 1.737277585227449208e+02 1.739151108635431910e+02 1.723762022710227200e+02 1.740733502891869477e+02 1.758436464137209896e+02 1.764588106921838175e+02 1.698029023854984700e+02 1.763766787923408401e+02 1.741709523981687653e+02 1.707434713861390492e+02 1.745636168145285581e+02 1.726252682029115135e+02 1.697707188351800482e+02 1.721058457926795029e+02 1.720372576819287644e+02 1.690591556023252053e+02 1.726778889300676099e+02 1.712515295321719577e+02 1.702769639997503930e+02 1.726709774853967190e+02 1.700396573523429709e+02 1.721874741224694105e+02 1.705911737095291585e+02 1.721960537268192866e+02 1.730616963715230838e+02 1.734387197773165497e+02 1.681569970434023844e+02 1.749696641932362411e+02 1.723362748231824071e+02 1.694801252787167982e+02 1.752546863822058469e+02 1.725559481116161464e+02 1.731192487512415710e+02 1.674700800641937803e+02 1.657275602811528756e+02 1.689909643447390408e+02 1.653232502942274493e+02 1.644793133854391272e+02 1.688675015546628799e+02 1.665831119518967398e+02 1.670526019189196063e+02 1.661515985072612125e+02 1.667955062095039978e+02 1.652246922692464750e+02 1.682390650865535520e+02 1.648980157239319055e+02 1.669460607682320585e+02 1.675692988072669607e+02 1.654903512779766857e+02 1.649567670307501146e+02 1.641700528526984613e+02 1.682154443751045108e+02 1.673583394898261076e+02 1.705916880528244235e+02 1.695106817540564634e+02 1.691277400268882900e+02 1.687295303957785961e+02 1.703479677560459038e+02 1.699303723603176479e+02 1.714977045453492508e+02 1.698165006593887938e+02 1.716635252707369546e+02 1.685403600458034532e+02 1.673787582189347347e+02 1.687373600791692070e+02 1.666632949750448347e+02 1.669985209530055670e+02 1.694984932928564092e+02 1.687413511709366958e+02 1.707825124788180631e+02 1.706057449669245614e+02 1.676760026953499505e+02 1.667117361436740737e+02 1.696970794119464472e+02 1.690620467642192182e+02 1.694330835149740437e+02 1.667366615221432369e+02 1.684403377433202138e+02 1.681765446647265776e+02 1.670773234069221189e+02 1.688329105871965510e+02 1.668418016324310429e+02 1.681119702985229196e+02 1.691290912076380550e+02 1.703350183013884589e+02 1.688090321220759904e+02 1.692016194243593361e+02 1.680048582109232029e+02 1.688220863362610658e+02 1.707712063993571405e+02 1.673094478372838978e+02 1.656641658697535036e+02 1.654065987603713950e+02 1.666529467116990588e+02 1.649237737715915273e+02 1.661039096652022806e+02 1.668430663375456504e+02 1.651476238194931057e+02 1.636790118549276656e+02 1.635682000115310188e+02 1.660332761028828372e+02 1.659195129269286610e+02 1.633192650379899078e+02 1.654522573329416844e+02 1.607447670542322271e+02 1.654952599107868707e+02 1.634130356584962271e+02 1.661710751403685720e+02 1.652983084462364900e+02 1.649699490809433087e+02 1.614539434870607408e+02 1.633419696721410617e+02 1.653080982381080162e+02 1.654022325904415425e+02 1.637719746239252743e+02 1.658702356603126020e+02 1.637629681768434011e+02 1.690815164253673402e+02 1.672955078620541940e+02 1.692700497721047554e+02 1.662335070817022711e+02 1.646321561053334790e+02 1.683102915456561277e+02 1.682271110968377172e+02 1.682126469729546159e+02 1.659509019605107767e+02 1.672589999486349370e+02 1.703076938043607811e+02 1.662065542152141404e+02 1.677934229474931840e+02 1.683270329770714966e+02 1.663567157281370044e+02 1.684475217295191669e+02 1.681419142238363236e+02 1.670151347044034083e+02 1.686276736854091212e+02 1.648866772434070924e+02 1.617024700422638830e+02 1.648413989820756456e+02 1.641238424930184294e+02 1.668734246684271909e+02 1.638857539562249883e+02 1.633093270487821371e+02 1.644614620096808437e+02 1.674727745844069204e+02 1.655978130003054787e+02 1.636943715245757573e+02 1.652211046519062450e+02 1.638243127531377183e+02 1.648510618940373433e+02 1.642775229293265227e+02 1.624017727903562047e+02 1.663543447131011987e+02 1.673634070066033814e+02 1.683669346394243860e+02 1.660720710844010455e+02 1.669822004315835784e+02 1.658401343709617777e+02 1.650718647974473754e+02 1.668184773640747380e+02 1.650081298245152084e+02 1.648265517973502199e+02 1.670171518478133805e+02 1.632281952026385170e+02 1.685168203436420811e+02 1.650654500539705793e+02 1.658084552287786835e+02 1.658804863629824240e+02 1.640436935514401853e+02 1.650145325145468576e+02 1.690956824678311534e+02 1.710144721536956922e+02 1.676168725067427943e+02 1.697158202586707887e+02 1.652775651323472630e+02 1.620763072662946058e+02 1.699814105777468285e+02 1.672503804471864726e+02 1.700715719883216366e+02 1.669314984427861646e+02 1.695589341293899110e+02 1.704011434945861936e+02 1.672165699336837577e+02 1.660905891273655186e+02 1.671180101157457614e+02 1.701961599151130429e+02 1.669806494707450213e+02 1.713635914518789889e+02 1.688483592717825843e+02 1.696367372398514419e+02 1.700680230250117972e+02 1.696653818334114021e+02 1.693724321740941718e+02 1.695869882921057297e+02 1.667052906374144641e+02 1.693273479568755988e+02 1.661412241499390916e+02 1.688509003489878069e+02 1.651836222515933343e+02 1.661412597150421391e+02 1.670751321026630478e+02 1.644553101688075287e+02 1.652466998295119254e+02 1.660137930529896551e+02 1.644426923037296149e+02 1.652831836418826015e+02 1.657374159042858253e+02 1.683551006734350892e+02 1.664917948935918162e+02 1.638446764716375128e+02 1.655577844550785755e+02 1.682058027623673411e+02 1.666970134958469600e+02 1.623965941002080058e+02 1.617695761759406423e+02 1.615099408497580384e+02 1.667386076196211206e+02 1.641970743268177557e+02 1.661142666668540073e+02 1.586611103354806573e+02 1.616501690560303928e+02 1.604403218410969600e+02 1.621234528011825660e+02 1.592378488665512180e+02 1.618169301753546847e+02 1.633006202327028689e+02 1.610832668399362433e+02 1.616078437896249227e+02 1.618107225021220188e+02 1.614036398462399404e+02 1.631841895057998784e+02 1.604925453549310816e+02 1.601829962852511358e+02 1.595130696747289107e+02 1.596125751888535262e+02 1.618202366376652037e+02 1.641236734213540274e+02 1.635526743885363317e+02 1.619317280188517714e+02 1.626856785004221990e+02 1.621179958599091435e+02 1.602758322559657529e+02 1.644665398178454438e+02 1.620587461753599712e+02 1.613748455628598606e+02 1.627275545332625484e+02 1.634355383146601639e+02 1.616421596474781950e+02 1.605488713929339042e+02 1.591808274417484199e+02 1.590450202391860159e+02 1.579689631884856453e+02 1.605437647845020592e+02 1.640905580749196133e+02 1.589244415026266779e+02 1.613222953784235472e+02 1.615553261124635469e+02 1.623421938510295774e+02 1.601350565567779256e+02 1.620983712645946184e+02 1.599569142883533175e+02 1.594754695806953464e+02 1.606584129350688386e+02 1.635065867638610086e+02 1.607518230738058662e+02 1.611027582331105350e+02 1.610514758233749149e+02 1.622703046758797996e+02 1.625461620940591274e+02 1.604795768406028174e+02 1.628084252478353164e+02 1.650449987072230442e+02 1.660218985932806390e+02 1.645257219916016993e+02 1.656951141051069669e+02 1.632148019867352389e+02 1.650319648806891166e+02 1.660918964513544154e+02 1.641208756055034996e+02 1.696040203215553390e+02 1.644897626910169777e+02 1.702145508710795525e+02 1.639421668910267158e+02 1.632103172064397825e+02 1.671011088486773417e+02 1.661602402193156820e+02 1.620182634410106459e+02 1.645673029558580538e+02 1.614722448579718446e+02 1.664287964845888439e+02 1.679288475924468003e+02 1.675138337668967665e+02 1.655764979727889568e+02 1.648386956093935964e+02 1.657240781636298834e+02 1.614923721723748997e+02 1.657650851745906664e+02 1.626256542630714534e+02 1.648139282974262585e+02 1.631314582651826299e+02 1.636176186005590125e+02 1.635898398472820361e+02 1.663726904645647835e+02 1.656766481708064305e+02 1.688779371580855013e+02 1.667167022596457855e+02 1.622550188995298868e+02 1.638973782513787398e+02 1.641122481372038351e+02 1.633151489221131101e+02 1.638612375844621170e+02 1.635189091904958048e+02 1.652847943900513314e+02 1.674439581073234251e+02 1.626658753880232950e+02 1.622577754748740517e+02 1.618801724200098704e+02 1.663969809275914429e+02 1.623704717752759734e+02 1.631544173172639205e+02 1.661396168204426829e+02 1.633212067039611100e+02 1.592380225152406297e+02 1.657214713218052395e+02 1.655024744064481581e+02 1.639266023990129213e+02 1.633389393200689028e+02 1.657338878070867452e+02 1.619570734987625258e+02 1.671126215555622423e+02 1.672756218669309760e+02 1.651198683016208406e+02 1.681109427685906326e+02 1.636434047741436473e+02 1.688675450679101857e+02 1.663340659363765326e+02 1.653788191247345765e+02 1.641144833793549083e+02 1.635840578488038375e+02 1.661266586396369291e+02 1.634536655382205481e+02 1.619066599351147318e+02 1.641223322551369108e+02 1.623959492278301013e+02 1.661874197749538666e+02 1.633796811379439760e+02 1.609520870898081455e+02 1.623158956369269106e+02 1.639232318625117273e+02 1.642637421381794240e+02 1.652288677613089192e+02 1.648600877990432139e+02 1.646148558438433724e+02 1.621806002445769366e+02 1.629205119173558103e+02 1.617762576702941999e+02 1.630914772579773455e+02 1.630596494164481669e+02 1.672390265090350852e+02 1.618260106881698448e+02 1.647689574450201064e+02 1.655239205256827688e+02 1.642011576449860684e+02 1.672362689550452330e+02 1.656611492187609258e+02 1.646605361066987143e+02 1.635115466885144997e+02 1.622347961277919808e+02 1.646846761670798855e+02 1.662022041472605167e+02 1.659154901763778867e+02 1.639878901653201524e+02 1.649580063658692666e+02 1.612106467072012776e+02 1.640235106387229678e+02 1.613265330032704696e+02 1.618828246961212187e+02 1.627016515477146186e+02 1.607547172292893265e+02 1.621472301638430054e+02 1.642503683789237527e+02 1.642829698530683231e+02 1.641332698514394224e+02 1.653648551749609794e+02 1.651763832731662660e+02 1.668817794911513204e+02 1.635015817557905962e+02 1.655211393281248604e+02 1.622916763621063865e+02 1.629960127712376163e+02 1.661079194711585671e+02 1.632739077045266072e+02 1.669861267763855039e+02 1.667890973480963623e+02 1.619646933832350442e+02 1.652113386028508160e+02 1.642043883569545244e+02 1.659777596650572775e+02 1.649894605799744056e+02 1.632411772808870296e+02 1.624296828177842826e+02 1.650911865226635200e+02 1.622407305431312352e+02 1.638149463646255413e+02 1.594361021739620412e+02 1.608852976534403751e+02 1.632422946438414897e+02 1.614682695223436326e+02 1.585490782918824095e+02 1.596315923088704949e+02 1.592735523142108605e+02 1.583524540777315792e+02 1.552650518306988090e+02 1.591760292656599063e+02 1.562927996582320986e+02 1.588760167501274623e+02 1.561368163139141529e+02 1.553173460398456029e+02 1.606595522912491845e+02 1.580985531567407065e+02 1.610959298277380469e+02 1.600574656067844899e+02 1.603235582801667363e+02 1.577975399633408244e+02 1.587419851663598536e+02 1.590055468031680448e+02 1.611530951975154835e+02 1.571017623308590032e+02 1.546270103623292300e+02 1.568522875084692600e+02 1.553897468006662734e+02 1.573063664316863139e+02 1.570488878466097731e+02 1.584117507830865463e+02 1.571216171465317473e+02 1.567448128241149163e+02 1.556017228083527471e+02 1.573030276885815795e+02 1.562440264311399858e+02 1.572345864276438192e+02 1.590315747200123724e+02 1.563422952474107035e+02 1.550516081449017065e+02 1.544712775129113140e+02 1.555285193287610070e+02 1.556779051763469965e+02 1.538573205504510497e+02 1.556939853913565059e+02 1.521588469048960235e+02 1.556167009250081890e+02 1.538985580109456066e+02 1.545498624305610917e+02 1.566179668960324420e+02 1.543345090708915563e+02 1.537696928051616680e+02 1.564162863632579104e+02 1.541897758826493430e+02 1.570919254490196124e+02 1.566488531662941739e+02 1.535140833380029619e+02 1.559732265734708960e+02 1.572460042247890897e+02 1.586867797180558171e+02 1.577126608766776599e+02 1.570106230721687837e+02 1.555234792462401003e+02 1.540043036711456921e+02 1.552064139471211774e+02 1.559131622202763765e+02 1.524558751158559744e+02 1.554738881537249995e+02 1.554811909713403679e+02 1.532583607924621276e+02 1.519733154710253871e+02 1.546965109792279520e+02 1.573114259384847173e+02 1.556131745845830210e+02 1.559479339444732773e+02 1.556106222368632075e+02 1.534524331300875701e+02 1.565563197420677568e+02 1.594173055214764361e+02 1.585356169015776686e+02 1.563483017512282061e+02 1.622181163396416537e+02 1.567824298025498706e+02 1.564639769128534681e+02 1.553599419073471779e+02 1.580031102614844656e+02 1.569161788490203833e+02 1.553542844475174149e+02 1.552478077398675964e+02 1.567074142458518793e+02 1.578264469350050376e+02 1.575318864888432131e+02 1.570547937481736653e+02 1.594100488144399037e+02 1.552563360173012939e+02 1.582195258009936936e+02 1.585261224204012080e+02 1.538948971199598645e+02 1.608232994758059533e+02 1.589012562120410337e+02 1.576053456246145856e+02 1.547108926815883478e+02 1.566498255679440774e+02 1.584868524349591894e+02 1.587673016791173097e+02 1.545271229284799972e+02 1.570271400201461915e+02 1.581266714025607030e+02 1.576541975743281228e+02 1.602543689857196227e+02 1.554996628299939232e+02 1.572889271156425650e+02 1.570361668316069768e+02 1.565950362106609646e+02 1.555977760536612209e+02 1.559787477255154329e+02 1.581592188355125757e+02 1.554307628535615322e+02 1.564199501102848444e+02 1.544474251021695181e+02 1.561236151320227918e+02 1.539318693750194598e+02 1.585900677908990417e+02 1.548234532412610065e+02 1.545916688578979290e+02 1.566079118543989921e+02 1.569345870085078047e+02 1.603871592758741258e+02 1.590794790059781576e+02 1.586539667748085378e+02 1.565460532249792038e+02 1.592510261910679503e+02 1.624009947915352257e+02 1.614756509720627378e+02 1.602978385063890414e+02 1.589715999046524360e+02 1.596701582918521183e+02 1.593364263824700515e+02 1.596753801798418806e+02 1.583021040435120312e+02 1.583081727435624089e+02 1.580088870993643582e+02 1.583147387725589113e+02 1.595143032921103270e+02 1.599885352083605881e+02 1.604793766344247956e+02 1.566805148581423737e+02 1.573322301462325470e+02 1.622216420759890809e+02 1.583698755117908661e+02 1.657438124030164204e+02 1.630830925218965035e+02 1.622165794819730422e+02 1.590214169293402620e+02 1.613293967702578584e+02 1.588223905091407460e+02 1.590386365558514115e+02 1.559708458733230145e+02 1.570996040203636710e+02 1.572650015255961193e+02 1.542974496109910945e+02 1.545254010204071733e+02 1.547621586522621726e+02 1.539510771154378972e+02 1.557871118410844247e+02 1.544711143103808695e+02 1.563556819355273433e+02 1.583971234240734987e+02 1.564405421435677397e+02 1.535509134684821220e+02 1.535228343202771271e+02 1.524139619228235460e+02 1.522859631678780090e+02 1.564743556401484170e+02 1.537207400256474159e+02 1.520747497430919282e+02 1.557613229363957146e+02 1.508318086557600566e+02 1.547457552444437852e+02 1.556120402899501300e+02 1.569158298310733528e+02 1.545129608326007826e+02 1.540867966311466546e+02 1.543288841169267585e+02 1.530605936105111482e+02 1.548427786062929385e+02 1.578358884195336600e+02 1.547855750910684094e+02 1.542217240703125469e+02 1.530724393448171270e+02 1.551565574932151321e+02 1.543630372554261214e+02 1.521702647668350039e+02 1.549061554837310837e+02 1.533958562307782358e+02 1.557477582603612234e+02 1.539633040906579140e+02 1.542260899558494884e+02 1.554592292941108553e+02 1.576662048342114986e+02 1.576104362228945490e+02 1.554058339707973460e+02 1.600605000234778572e+02 1.590227677615882840e+02 1.572039831848004496e+02 1.593192444664517495e+02 1.583838652537371559e+02 1.591003539508133997e+02 1.591474900207535086e+02 1.592514785618913891e+02 1.583725287997411328e+02 1.581261662665513938e+02 1.582026198427677173e+02 1.607013384439863728e+02 1.618603214612469685e+02 1.621802688207145593e+02 1.617410975495434968e+02 1.606127709706881319e+02 1.599121748759701802e+02 1.633046407571389409e+02 1.636271164670362737e+02 1.632379399989418971e+02 1.614992056742253510e+02 1.624236608260132471e+02 1.610419917662945579e+02 1.629443611948194359e+02 1.663541522699095196e+02 1.615265002471940079e+02 1.620765944101182754e+02 1.628647801724782767e+02 1.650708757587723596e+02 1.629315852402359326e+02 1.616952405151375274e+02 1.656944583243747786e+02 1.629900446838816492e+02 1.625162820146460376e+02 1.662767020274578442e+02 1.662446412608771880e+02 1.670276952440943319e+02 1.628040966877150879e+02 1.625769139933278211e+02 1.627557566168349297e+02 1.636621882053021295e+02 1.628547549956131206e+02 1.631745399004868489e+02 1.624920614153439828e+02 1.600939090478270543e+02 1.626293835593203028e+02 1.586730618020058614e+02 1.614342615479819756e+02 1.609347308743513736e+02 1.630684835896758500e+02 1.611720079267973063e+02 1.621470625449122736e+02 1.602024238811092687e+02 1.613735512267579111e+02 1.653337838659935812e+02 1.616681788849757595e+02 1.620929952997026078e+02 1.636259028681064649e+02 1.636644656153716255e+02 1.626975427406988501e+02 1.646828333053921369e+02 1.658983312635899381e+02 1.608621059544581726e+02 1.603340758433689359e+02 1.633122539832820053e+02 1.644870549597229967e+02 1.629120217730993261e+02 1.613162386761986511e+02 1.666420553334493206e+02 1.614563773807601024e+02 1.591721021993876377e+02 1.587145448746994703e+02 1.558301482851792059e+02 1.601217159575369919e+02 1.588448599691939194e+02 1.569599736947437805e+02 1.607489898221483600e+02 1.585106083977740923e+02 1.582196649977411482e+02 1.610030356885488345e+02 1.602008147936002445e+02 1.569475761547044215e+02 1.584444498094257199e+02 1.579188833472566955e+02 1.589434527025873649e+02 1.610458069915758017e+02 1.590517790870446788e+02 1.588136521045204006e+02 1.580586188238923739e+02 1.565948422766163048e+02 1.558242235656435071e+02 1.582868409584309290e+02 1.612377252475226612e+02 1.612937694131006765e+02 1.566431239519515657e+02 1.589079318439478925e+02 1.588108702726316324e+02 1.576148887943358545e+02 1.556105272343740467e+02 1.562305193414920836e+02 1.591312996782378093e+02 1.555904627652659542e+02 1.535376215332164804e+02 1.581807772681809752e+02 1.552403662831268889e+02 1.548918583875781394e+02 1.542210548516950155e+02 1.566219854666797744e+02 1.563728969113340099e+02 1.586300367066937440e+02 1.557017540211291191e+02 1.523672530681094486e+02 1.613728689291577325e+02 1.565134125251966566e+02 1.595520082856293413e+02 1.578393078407594885e+02 1.582284396096213470e+02 1.581615730687841506e+02 1.603880914877328223e+02 1.582186673008923492e+02 1.562741148968053153e+02 1.607813853562203690e+02 1.626695104188329424e+02 1.620479304512391536e+02 1.617292636998031981e+02 1.593419108873725918e+02 1.596182957047148250e+02 1.631396045751104680e+02 1.603468215035697142e+02 1.546025281226251025e+02 1.578734205599563722e+02 1.583272375045283127e+02 1.564569566089598140e+02 1.609164616506726873e+02 1.584434373883478600e+02 1.571812522302784885e+02 1.590258313876059617e+02 1.547094195927537612e+02 1.544403582863795918e+02 1.539226508930974546e+02 1.585088715288264325e+02 1.585956192957454789e+02 1.575984567159990206e+02 1.580420914929421485e+02 1.615270819565588738e+02 1.555917003325700989e+02 1.612331942226250874e+02 1.599712962813839567e+02 1.624525584373704987e+02 1.595505676545433289e+02 1.595366201722310677e+02 1.620455381268234021e+02 1.606547606930006111e+02 1.585281160684162955e+02 1.634650877794738619e+02 1.603866395726383018e+02 1.602489638192123493e+02 1.639197611432225585e+02 1.608685699289840443e+02 1.625041199041008610e+02 1.619824224969213446e+02 1.635632684438587603e+02 1.674400042885679909e+02 1.660205730635580039e+02 1.636295466890816783e+02 1.630758395764287059e+02 1.629150195261110809e+02 1.604403470127062121e+02 1.630344749935312052e+02 1.605123393722093113e+02 1.629685443488554313e+02 1.628287851308120935e+02 1.613099635485840793e+02 1.614633770998441662e+02 1.617962971969785713e+02 1.618050840415015159e+02 1.631471859327399727e+02 1.616693940868480865e+02 1.613685007213112215e+02 1.604184692217039014e+02 1.619447510577073501e+02 1.577898975691344958e+02 1.586501467316687695e+02 1.620485918041837294e+02 1.602114200763405734e+02 1.605121371488355919e+02 1.607515638699475744e+02 1.609451013042682348e+02 1.600935240924617631e+02 1.597435946489950709e+02 1.613052101824577278e+02 1.600837684959770399e+02 1.594938092328723371e+02 1.570585401909258394e+02 1.601564565850950430e+02 1.600101157606090396e+02 1.590722032070563898e+02 1.577202843744133247e+02 1.618447518512281533e+02 1.594000416703706264e+02 1.607375390495342913e+02 1.607368634483441667e+02 1.606279286949687730e+02 1.614886374806677054e+02 1.604864070197956210e+02 1.599521116518682504e+02 1.564514365967926324e+02 1.608696906458384603e+02 1.622913232796474858e+02 1.613959920639144343e+02 1.592811947714015162e+02 1.588445231175848846e+02 1.590048698159639571e+02 1.581102009034453317e+02 1.569748655264298520e+02 1.602402760476240644e+02 1.621444176651366718e+02 1.609090497205010308e+02 1.571064465698998447e+02 1.610032524360297259e+02 1.612498866955449444e+02 1.598499620872197227e+02 1.617335860007933377e+02 1.635727104226481572e+02 1.599920276471943339e+02 1.610164729143924660e+02 1.588273759616862435e+02 1.615111424430601232e+02 1.606004567946915813e+02 1.620638357343555072e+02 1.611086483607552111e+02 1.622454332144520492e+02 1.579584954152382750e+02 1.600323156571795948e+02 1.598140981669091332e+02 1.574415287524599592e+02 1.642291905533214162e+02 1.619865095044793577e+02 1.647417560316874017e+02 1.639190455069732764e+02 1.640571218063118692e+02 1.643058101918718990e+02 1.654076443550093813e+02 1.626071603938863745e+02 1.627452755746686535e+02 1.640988158112649558e+02 1.627638933315502641e+02 1.641058534739103436e+02 1.624449336517703557e+02 1.612877699826210858e+02 1.644544970126678152e+02 1.646601909366898724e+02 1.622841615046692425e+02 1.658936845816859602e+02 1.640532113096790567e+02 1.622240770101510066e+02 1.643597326166498362e+02 1.613568453012561577e+02 1.637038228645214701e+02 1.601040972399200939e+02 1.637287692902883975e+02 1.586379854328603187e+02 1.624646320760306537e+02 1.595257863023915377e+02 1.603080045459919347e+02 1.586146362093055586e+02 1.580145195541991825e+02 1.613260378809238489e+02 1.573505504532306531e+02 1.580570786388801992e+02 1.616623100175970933e+02 1.617340417031392406e+02 1.566659167038112912e+02 1.605407691748128229e+02 1.605256520089409662e+02 1.612613923025393206e+02 1.593221634693761075e+02 1.575443938399613444e+02 1.608199390581876571e+02 1.582751850172712409e+02 1.623486802421366519e+02 1.631286464814318151e+02 1.609325763976728467e+02 1.614839123230577798e+02 1.628284322893159981e+02 1.591576367889087464e+02 1.614404172447338510e+02 1.618122503105631154e+02 1.616722893212854331e+02 1.643030326150807241e+02 1.607235941843437388e+02 1.621630451126539185e+02 1.615823275228217994e+02 1.593112556416705843e+02 1.638712540099177204e+02 1.597052139364298853e+02 1.633368883157321534e+02 1.643148028273985801e+02 1.590449393295049276e+02 1.631596209024410769e+02 1.614475234269289103e+02 1.637934322931164672e+02 1.628299997563240993e+02 1.610257697883565129e+02 1.627164713627748256e+02 1.635461088409869603e+02 1.640467993969530482e+02 1.624473136449091726e+02 1.615380293519307884e+02 1.635476088071667675e+02 1.585691823258120792e+02 1.611204193154334803e+02 1.618710079924807417e+02 1.629395494313351094e+02 1.609803731697843148e+02 1.587105418089050772e+02 1.621526380328093921e+02 1.614412575820930442e+02 1.609407884130379500e+02 1.620437269077513633e+02 1.606533959796030899e+02 1.617648589547759457e+02 1.603459030849934095e+02 1.611938563132942761e+02 1.595227390275817356e+02 1.618814270394694859e+02 1.595554842492309149e+02 1.596517711104112323e+02 1.608024702169829254e+02 1.602225420352351364e+02 1.618621971134249691e+02 1.642615067372027227e+02 1.604018546272720016e+02 1.627908259304536784e+02 1.613485359894183375e+02 1.581183894708478306e+02 1.583368570381009022e+02 1.599303091948847566e+02 1.630562351796603480e+02 1.614133578701875251e+02 1.583089237505501217e+02 1.631431460400718834e+02 1.579274048167049500e+02 1.623342576721939281e+02 1.643290765165825462e+02 1.639898365277602750e+02 1.610244741261900572e+02 1.609364108611656832e+02 1.617405868836657703e+02 1.630613205185109678e+02 1.610388572971012024e+02 1.593473967102577546e+02 1.622847981129229993e+02 1.619727537156880430e+02 1.609697173992778971e+02 1.601005417175236971e+02 1.635431112956523521e+02 1.610877698862529996e+02 1.611516609627016123e+02 1.607975531668071767e+02 1.603459258798341693e+02 1.585289792758152032e+02 1.605298024124147105e+02 1.589262110329006816e+02 1.618062673135076182e+02 1.626431133698480949e+02 1.613049647571573075e+02 1.612156842394923615e+02 1.627836757614426517e+02 1.616118081579161583e+02 1.630691734859810822e+02 1.629591120051556459e+02 1.628953863587402680e+02 1.635345977860246194e+02 1.651121855233866142e+02 1.614077119781078125e+02 1.618884895303633016e+02 1.613192007801484351e+02 1.594534450890261326e+02 1.604144939440494113e+02 1.627323292174696405e+02 1.604652075828236377e+02 1.646839185054396921e+02 1.625205515442935109e+02 1.651273291097592733e+02 1.613830880553378222e+02 1.654577543250733811e+02 1.643797146135776757e+02 1.662923266202222408e+02 1.618799684999085002e+02 1.621242550876987707e+02 1.628970576764458258e+02 1.623784742158911172e+02 1.667063962112407296e+02 1.623392625087065255e+02 1.628435526425683122e+02 1.632278776956626700e+02 1.623017616576073863e+02 1.627080683089158413e+02 1.632129896304335261e+02 1.622048742364520422e+02 1.602228694697303695e+02 1.629214006239524224e+02 1.625310561122394688e+02 1.617774219201245103e+02 1.612162795510498370e+02 1.641768758779801374e+02 1.632651037410895754e+02 1.647774998002435609e+02 1.620016693864369302e+02 1.628491438173919619e+02 1.621369703063049599e+02 1.614490916252329100e+02 1.608823852334654987e+02 1.617514777437389739e+02 1.612952745344701952e+02 1.650442892923464058e+02 1.616815497865120506e+02 1.628138109571637813e+02 1.599200599718193416e+02 1.629904657880915124e+02 1.637287608611439111e+02 1.625730428727725325e+02 1.593890391890334683e+02 1.602863338570467704e+02 1.584635152239662261e+02 1.589720337357532287e+02 1.651735415846771957e+02 1.614037413080733359e+02 1.585813235752773380e+02 1.593421641243051567e+02 1.614288493329511880e+02 1.616366673568502961e+02 1.608620224052748142e+02 1.620154461060085396e+02 1.600536367715091046e+02 1.592881144312329695e+02 1.587260041025298847e+02 1.592367364470667610e+02 1.593474772490321811e+02 1.601496208949117488e+02 1.584293615147674075e+02 1.587810114559232204e+02 1.561454853058358765e+02 1.578843971171872624e+02 1.570182053076115096e+02 1.614915365076319631e+02 1.558596794249667994e+02 1.573474485534893006e+02 1.572262981261255277e+02 1.572261947031853424e+02 1.585808819366956186e+02 1.567835463808492023e+02 1.566288613733944146e+02 1.583220508121796684e+02 1.607951600520756585e+02 1.616133257176487348e+02 1.591954635889824203e+02 1.591636650093193737e+02 1.601459008191908993e+02 1.615936870634378977e+02 1.555546320634047106e+02 1.602821379945628735e+02 1.591793182437343717e+02 1.632726072331610112e+02 1.596518962254602911e+02 1.574929996609258751e+02 1.591739048267254759e+02 1.594534552897928279e+02 1.596158049180842511e+02 1.596891071912344273e+02 1.573147276083996360e+02 1.576510558736346468e+02 1.588473651901373671e+02 1.575700727774155041e+02 1.606529012491926380e+02 1.619625339722918227e+02 1.598339318701485183e+02 1.622243923208080787e+02 1.615607456457281330e+02 1.608193046643351352e+02 1.608908175331764312e+02 1.607366131217144130e+02 1.626454123428746925e+02 1.609588360607277195e+02 1.613082050925774809e+02 1.632053388321518526e+02 1.609493974472586615e+02 1.635690313798572788e+02 1.659283489108837273e+02 1.667897162511608826e+02 1.639910215666168369e+02 1.669843151725009704e+02 1.645041384725739704e+02 1.651144928320649115e+02 1.627719054723149839e+02 1.644897030239738456e+02 1.647522946252637439e+02 1.593138321768313119e+02 1.614992002574348362e+02 1.648283453686395887e+02 1.661488485526208478e+02 1.675702653260156012e+02 1.651245573040724253e+02 1.628665364871392853e+02 1.601651010939800130e+02 1.619585371151096638e+02 1.640210068525974521e+02 1.647956533247341326e+02 1.652174782522654368e+02 1.621378648800053668e+02 1.631894146618505204e+02 1.596949394974054997e+02 1.632462117218927631e+02 1.608169763423553889e+02 1.622217522692996852e+02 1.607220424521196094e+02 1.623881493843909141e+02 1.624359516633179794e+02 1.598551039709340387e+02 1.601564919524107324e+02 1.613366269594783091e+02 1.613873036369532201e+02 1.617302974380171179e+02 1.585057423999032835e+02 1.601504134768750305e+02 1.624090688147328763e+02 1.648798226731967986e+02 1.597986571215112122e+02 1.586605044635022921e+02 1.591231027366748663e+02 1.602243700670481701e+02 1.599707266026058505e+02 1.607404446285273139e+02 1.603535467244695951e+02 1.580177775900790493e+02 1.619686096733844067e+02 1.628301747232456194e+02 1.603585963506561711e+02 1.628806561802242356e+02 1.622058954776563837e+02 1.641813596449770500e+02 1.607317484415831927e+02 1.643337121938461394e+02 1.640765318826389034e+02 1.646602694597137315e+02 1.661725953174554604e+02 1.632106123334840220e+02 1.691301902871039147e+02 1.662912562157957552e+02 1.672519733120150249e+02 1.678969274522663397e+02 1.701674423873256785e+02 1.673543060775237734e+02 1.703742252132962278e+02 1.672978038378929284e+02 1.675242354062958157e+02 1.658016391568799577e+02 1.692721482634497931e+02 1.671798259316211670e+02 1.653213841779642053e+02 1.660714662141811573e+02 1.664665199021605417e+02 1.656092973273248674e+02 1.632429212291129659e+02 1.670303858958434091e+02 1.630419017860192810e+02 1.669863029351950843e+02 1.673584020805055559e+02 1.683129201763338756e+02 1.657198480954755553e+02 1.611524224061074619e+02 1.611003557575614593e+02 1.666600360394575659e+02 1.644639837977711636e+02 1.652227970083707476e+02 1.665935166750952874e+02 1.656993669915718215e+02 1.622373287060250391e+02 1.627523681233369928e+02 1.645890461928301534e+02 1.653033405437327872e+02 1.636955872176526725e+02 1.651449378517529567e+02 1.652698981238697797e+02 1.671902982712254584e+02 1.634648736817691201e+02 1.619253210585603426e+02 1.628405033274423204e+02 1.664916880098590184e+02 1.695397880716671750e+02 1.647277242955744043e+02 1.667354937125024605e+02 1.661282926168261156e+02 1.643118206383984159e+02 1.646815072684128154e+02 1.633594937465703936e+02 1.619086339776956436e+02 1.661422626391461108e+02 1.636404955084935011e+02 1.648707995257312007e+02 1.642509824333520214e+02 1.643258771821128335e+02 1.633308077423968996e+02 1.621619236568523661e+02 1.646838813553556520e+02 1.636982871922552647e+02 1.650370724514444873e+02 1.691393983730787056e+02 1.635534149447532286e+02 1.646051952916330663e+02 1.631753943593298857e+02 1.663169570056708153e+02 1.684379307224745332e+02 1.672795239509914893e+02 1.685930718632757817e+02 1.653895412522854826e+02 1.684703846358162309e+02 1.683419615149480535e+02 1.666393012256818338e+02 1.690584019160164360e+02 1.695304975106814993e+02 1.654305918708904812e+02 1.635391427350161848e+02 1.630462205133886187e+02 1.664550651565815258e+02 1.627245750381444509e+02 1.604038741117969664e+02 1.640244428144893050e+02 1.621065226030092674e+02 1.618511414371357091e+02 1.635941860716424685e+02 1.605068838901406423e+02 1.603887139485717626e+02 1.630802680340887036e+02 1.604961137181687150e+02 1.619738404770001239e+02 1.614702650922125429e+02 1.618061876670404047e+02 1.644442148523315268e+02 1.633466694255644995e+02 1.631203893805866869e+02 1.628316651539997224e+02 1.643602722822267594e+02 1.632566877386351791e+02 1.651153690334567727e+02 1.635100768534032625e+02 1.619649887009221629e+02 1.631783121118120334e+02 1.608804134639869403e+02 1.611995318811170819e+02 1.608490568857653500e+02 1.624304607328797658e+02 1.619635616372442826e+02 1.632471140626426234e+02 1.606775604545643148e+02 1.602092746357621706e+02 1.607712400907264509e+02 1.631296408054280107e+02 1.630017734558888378e+02 1.622696837378529722e+02 1.638446015707437198e+02 1.653408924950303458e+02 1.645234965872137423e+02 1.640406176186752418e+02 1.631110842478555298e+02 1.634552480134363464e+02 1.656107691418887384e+02 1.641635004797797706e+02 1.619326417646789480e+02 1.648157521345840735e+02 1.602085695725858727e+02 1.641732087470649333e+02 1.601615414957286987e+02 1.645174605841040147e+02 1.610324891674268031e+02 1.651984521400793824e+02 1.652215345923011682e+02 1.651829914073853729e+02 1.620537892847647186e+02 1.629322492289709885e+02 1.655899934206640012e+02 1.648302247444617592e+02 1.605869284807943131e+02 1.636965441036991535e+02 1.616792520222819292e+02 1.660166850051070924e+02 1.608330403196809755e+02 1.611641255744665386e+02 1.608448538851641274e+02 1.641326162111231497e+02 1.611258497088325612e+02 1.596492205785325211e+02 1.604730088651709821e+02 1.621954814295313270e+02 1.620765539087986440e+02 1.623682331955364759e+02 1.611149664325234596e+02 1.630853154169313939e+02 1.645654395315186207e+02 1.636285484525309926e+02 1.604788633523735939e+02 1.632124147627773709e+02 1.619596980778684383e+02 1.655673417446571420e+02 1.646342669442995543e+02 1.651879025383456394e+02 1.650584411182904319e+02 1.656599086844492206e+02 1.661974679322576947e+02 1.669745824314732374e+02 1.629316415965920442e+02 1.639622812906790728e+02 1.640931716108945011e+02 1.663794295500765656e+02 1.635115688350194318e+02 1.632753335882026136e+02 1.628497699311621432e+02 1.679193038692850450e+02 1.645170905996915565e+02 1.656058861925723420e+02 1.640107049178085958e+02 1.662240737690924561e+02 1.649356135712071989e+02 1.629677219940067516e+02 1.657986416633750650e+02 1.663278893002224947e+02 1.626130409377996955e+02 1.616565789747750159e+02 1.627381771900391811e+02 1.642688880693413864e+02 1.649404351089501972e+02 1.658328114549656789e+02 1.661772392352244481e+02 1.680670149208868622e+02 1.635709565744188296e+02 1.646298036972902139e+02 1.683701440882649081e+02 1.651359490976118423e+02 1.642971271131906406e+02 1.645967376293774862e+02 1.614609532457281773e+02 1.635205200788628019e+02 1.623046633217328463e+02 1.586690823706910294e+02 1.632143585592219210e+02 1.641087617482002088e+02 1.648899818265486772e+02 1.627572983235356219e+02 1.625433449897206799e+02 1.634714677372185747e+02 1.631352863803192292e+02 1.637306389994420215e+02 1.631391216442878260e+02 1.636891402066042929e+02 1.602887064428872748e+02 1.633700548146815095e+02 1.635134791775524832e+02 1.612718034934688944e+02 1.613009044942912169e+02 1.617235359201556548e+02 1.641631242499749419e+02 1.629855991135198110e+02 1.633351805182518603e+02 1.590192843278426551e+02 1.628552978411954939e+02 1.606745263833417710e+02 1.605929994963538832e+02 1.620370792384363767e+02 1.639645714201721489e+02 1.621228131900719802e+02 1.603222396726826844e+02 1.633180507187979913e+02 1.635147298576612229e+02 1.618366514753167280e+02 1.628150020502308450e+02 1.618177761705803448e+02 1.632873253650313359e+02 1.631132639296942557e+02 1.650073745017920146e+02 1.635765637345848234e+02 1.657042547960554657e+02 1.649202302237954711e+02 1.639738585494356755e+02 1.655183340269675796e+02 1.651349760404937683e+02 1.637697728441702623e+02 1.664428551539145644e+02 1.608336600595355605e+02 1.625600389040308187e+02 1.646711941481952124e+02 1.606469364173820225e+02 1.631125581996490155e+02 1.633138756734619790e+02 1.639430537588069967e+02 1.626906822982302003e+02 1.640202550707811042e+02 1.659159069334629635e+02 1.636645572840929788e+02 1.642449559886342740e+02 1.625804104518318240e+02 1.647389482620883996e+02 1.605931950141670654e+02 1.618705023197002220e+02 1.600634496243112039e+02 1.610399895485671493e+02 1.593252570120297094e+02 1.578855441606010288e+02 1.583696754018353658e+02 1.584516434718963183e+02 1.572500309423349734e+02 1.627660156773146696e+02 1.618234193437129136e+02 1.622233320159406560e+02 1.616376626930206157e+02 1.611658538545186730e+02 1.627005022285013638e+02 1.621845173267597602e+02 1.638814035482960207e+02 1.632593093716128294e+02 1.636264296068028727e+02 1.653789319385541887e+02 1.607957060123949873e+02 1.661349095712893416e+02 1.631799722984280550e+02 1.638766526611130701e+02 1.633338096451594481e+02 1.612115726879528381e+02 1.646010885030763120e+02 1.618477394341745423e+02 1.635801846430573221e+02 1.634410602475364556e+02 1.655593985673025941e+02 1.633537856284140730e+02 1.622775765251014661e+02 1.619233100998066845e+02 1.589816418003674983e+02 1.635230013746540862e+02 1.625533742608289174e+02 1.616768310046098236e+02 1.646119391743963831e+02 1.623059400067425315e+02 1.628312253911639687e+02 1.621312181276312856e+02 1.627161045454231783e+02 1.651216769700142777e+02 1.582753954276682293e+02 1.644664295345352798e+02 1.663605830920394055e+02 1.625448727892401735e+02 1.639840469626034860e+02 1.624324303359891815e+02 1.612151789332024237e+02 1.635954733776671901e+02 1.619494312071412025e+02 1.633010905222093641e+02 1.610130633546764329e+02 1.655954706978343722e+02 1.646952161587693411e+02 1.628781221654995193e+02 1.626531226567355191e+02 1.634028382327522309e+02 1.620326133684077661e+02 1.637278237725001304e+02 1.598068401921140946e+02 1.556132147270285486e+02 1.592438187865309942e+02 1.579380872374734111e+02 1.600299797591824529e+02 1.583505842052608443e+02 1.591450496331206352e+02 1.604381333895869091e+02 1.606362221680567757e+02 1.620542876749733239e+02 1.617553090385789574e+02 1.595151626237391440e+02 1.614697626475936829e+02 1.605091560235889574e+02 1.602040209540706712e+02 1.641957003272064526e+02 1.628352363521680672e+02 1.635331741084922044e+02 1.610241945731972635e+02 1.639006570754599466e+02 1.610528100595099374e+02 1.642007305142931557e+02 1.630398697066649447e+02 1.624891388280051956e+02 1.634864618142689778e+02 1.606427767662365795e+02 1.630164031098058786e+02 1.629883532890658273e+02 1.613393853485964939e+02 1.634037577898125733e+02 1.618679845262153947e+02 1.643629277071192973e+02 1.622170724917849611e+02 1.626918171640850233e+02 1.647220999788125653e+02 1.626008551854084203e+02 1.617911149543732279e+02 1.659204721562705345e+02 1.610840101661424910e+02 1.617695486141920185e+02 1.601083749086185719e+02 1.620068969447493430e+02 1.617730942253855346e+02 1.613231632763336165e+02 1.604834844792540878e+02 1.614185240959296834e+02 1.609082873223484853e+02 1.621168460047113342e+02 1.578551845381974772e+02 1.565977026084336785e+02 1.596110993783580625e+02 1.599356626919918085e+02 1.586920094660720224e+02 1.609911993561307781e+02 1.601162142027174582e+02 1.613170494635508589e+02 1.591442958614370013e+02 1.627829991715157121e+02 1.624750821781567538e+02 1.633736500483095142e+02 1.640548446783677434e+02 1.593598892310729980e+02 1.604580166510586423e+02 1.642141983773626066e+02 1.639238832265725421e+02 1.613212817438723050e+02 1.676574678490386248e+02 1.646600124003344092e+02 1.651317861340001514e+02 1.647611545195495353e+02 1.651149502397280742e+02 1.670526214555120532e+02 1.656561409046245501e+02 1.673096026968337640e+02 1.686448030595803402e+02 1.659328783450719129e+02 1.674709983656143208e+02 1.641422673177454499e+02 1.644037854451607643e+02 1.644412948915020252e+02 1.653496874792991491e+02 1.634628215316865294e+02 1.621318831986634734e+02 1.624064854396196438e+02 1.634683949407070145e+02 1.590589182804676796e+02 1.656498185279483835e+02 1.630937257542261136e+02 1.644246977728286652e+02 1.643369980656586620e+02 1.663992573526716399e+02 1.622009008101026666e+02 1.639727590554596190e+02 1.685590652042012323e+02 1.700128602498008092e+02 1.635416069097593947e+02 1.660468738811757419e+02 1.685915384665321142e+02 1.692703973370089159e+02 1.667979381986909289e+02 1.670678902185391337e+02 1.668203090492787908e+02 1.672905214760031924e+02 1.639339619785551747e+02 1.674208336803393991e+02 1.656651753795623847e+02 1.638080167232830036e+02 1.651074863097106515e+02 1.653253075284058013e+02 1.669869760670116818e+02 1.683445656783479762e+02 1.685873986931186437e+02 1.651568591189855795e+02 1.664656654130730828e+02 1.674924484514767471e+02 1.659244481840279377e+02 1.614608765520756890e+02 1.619329885727270550e+02 1.705347804057999781e+02 1.668134970855550421e+02 1.684617979008546911e+02 1.644058534254133974e+02 1.641669285161373750e+02 1.615983232120784692e+02 1.663097387881856548e+02 1.656499137885187452e+02 1.622583981116068230e+02 1.634662350770041144e+02 1.642819453252820949e+02 1.652237709742733500e+02 1.658508901625133944e+02 1.634235161655336412e+02 1.663232557644796543e+02 1.601323218836819819e+02 1.638451592270179447e+02 1.637665798346445172e+02 1.632472951658148190e+02 1.629446010844987711e+02 1.647499903337632361e+02 1.644597235985786483e+02 1.670086342690407832e+02 1.659374829911731695e+02 1.634924994868139265e+02 1.676668009849425687e+02 1.677115776259393840e+02 1.646931170543655298e+02 1.650318026753392644e+02 1.637374698909284518e+02 1.649612984840561012e+02 1.656331142750491665e+02 1.631838452782668867e+02 1.683955664066292286e+02 1.645296438839629616e+02 1.672500172157716065e+02 1.636221206422228533e+02 1.652712026393126052e+02 1.641482105800872660e+02 1.658927640239154471e+02 1.620620633498965049e+02 1.646465574464993438e+02 1.631198280618231991e+02 1.645804377996784638e+02 1.639396805208343153e+02 1.614230951854691227e+02 1.625772233158336348e+02 1.618406226782777821e+02 1.642266688167737811e+02 1.638733346118878274e+02 1.613511619844604184e+02 1.636973209254506401e+02 1.629443791729074746e+02 1.620423691586201187e+02 1.630804836732157241e+02 1.627898787417430242e+02 1.618471225308150565e+02 1.609970219779137324e+02 1.595925169120757232e+02 1.640089028784969400e+02 1.643613210669956288e+02 1.623552461549051600e+02 1.634565335297257036e+02 1.661275759922203861e+02 1.641584803292302865e+02 1.621031355523196282e+02 1.623449106947767291e+02 1.663547065660689555e+02 1.627021403621901925e+02 1.666594814496998822e+02 1.661581398968863823e+02 1.678404795787092212e+02 1.680989045029582201e+02 1.692567904269292569e+02 1.663017667404467090e+02 1.681454180011552921e+02 1.670732860023899207e+02 1.674516176048358034e+02 1.647891649434033638e+02 1.653843641310635917e+02 1.658125047515168546e+02 1.645370389094890982e+02 1.628843271552883323e+02 1.661187159642164488e+02 1.601845610154339283e+02 1.627547877295488092e+02 1.606408455784534510e+02 1.627107122986542720e+02 1.631649053433090160e+02 1.662653385719396226e+02 1.636666384002924417e+02 1.656030925868007557e+02 1.642844215111813071e+02 1.615423103988595130e+02 1.605530350989581621e+02 1.590949119072493829e+02 1.607845295020517256e+02 1.577576555876266298e+02 1.596816427560000307e+02 1.608098545342547823e+02 1.611070678812385211e+02 1.608576819296036433e+02 1.622523694546418653e+02 1.597341605160679023e+02 1.621635601475386466e+02 1.603429259482600742e+02 1.581468472263083243e+02 1.609782879796717907e+02 1.632126481367699000e+02 1.591462684201126478e+02 1.597662776323856235e+02 1.582785393822516369e+02 1.614550438608356728e+02 1.611671950056679350e+02 1.623536077477478443e+02 1.642696524405729690e+02 1.642009870373525757e+02 1.623025077238666540e+02 1.611675516039940419e+02 1.611485014578005917e+02 1.582600921865005716e+02 1.601930148299743166e+02 1.602389380697851209e+02 1.614100255357882077e+02 1.607197976770044363e+02 1.602299943830332438e+02 1.592940368853675182e+02 1.619774885132143254e+02 1.643209887251100270e+02 1.636099815179120469e+02 1.609459600465451103e+02 1.587433118626552471e+02 1.629374493566142519e+02 1.607418885817743615e+02 1.620375251577328015e+02 1.639737929998265145e+02 1.599183940834858504e+02 1.639818291225441556e+02 1.637658773415635096e+02 1.605714855240250358e+02 1.591130736529414946e+02 1.575939392306283366e+02 1.646452225449622802e+02 1.604613752376104969e+02 1.619360901355721296e+02 1.583712594030606908e+02 1.628888455833904345e+02 1.601205262521045540e+02 1.606108855310834826e+02 1.612328562219483103e+02 1.580968608847438190e+02 1.584136682372461564e+02 1.637840721295647199e+02 1.626673431975584379e+02 1.629257012387216150e+02 1.648890020556939930e+02 1.655686894881978048e+02 1.652605996073673396e+02 1.630929797434207842e+02 1.637502718480407111e+02 1.608961365311656664e+02 1.612807118263847315e+02 1.625309144014497349e+02 1.669882528895429061e+02 1.627433095149655742e+02 1.619531443691124082e+02 1.627810988943528514e+02 1.638792694481336412e+02 1.623123775197820180e+02 1.596294116868807293e+02 1.602744802897302634e+02 1.606712956037616777e+02 1.608531173896499809e+02 1.597850652971521868e+02 1.611308053713699167e+02 1.617934251063082058e+02 1.610138977510321183e+02 1.592855449013752605e+02 1.607392320652433853e+02 1.594692659639651708e+02 1.551377460964562829e+02 1.613034436485821459e+02 1.599412751435339430e+02 1.603973444584588037e+02 1.628219966139962764e+02 1.586726572093696745e+02 1.669458281420348840e+02 1.647704306678284922e+02 1.636137827107005194e+02 1.653980567686657537e+02 1.639156130110701781e+02 1.642740978842730613e+02 1.644757458908105718e+02 1.659231062813331619e+02 1.637912630579474467e+02 1.652115210202393598e+02 1.601886212461286902e+02 1.612248871363363207e+02 1.621427466039708065e+02 1.614162478956241102e+02 1.597646388207082282e+02 1.610711931993413373e+02 1.617451844728243202e+02 1.595993291841655548e+02 1.623563994088687252e+02 1.646196589153457808e+02 1.654832233922569458e+02 1.616355024587412004e+02 1.626881615737133586e+02 1.605329318203143032e+02 1.629957924010261650e+02 1.622595716377272481e+02 1.624181802020847556e+02 1.622583487896305883e+02 1.611502938984105811e+02 1.630161545889301351e+02 1.602202847605502143e+02 1.606496844053468749e+02 1.634975641765036869e+02 1.617172225773068135e+02 1.609506650102046592e+02 1.612920943065136612e+02 1.609919811514014896e+02 1.606159871201188594e+02 1.608184604635873427e+02 1.581864708566385218e+02 1.561840648616074247e+02 1.600920201046058367e+02 1.592126524686280504e+02 1.577594676149026327e+02 1.572115310368649546e+02 1.564360323387840310e+02 1.606064158452550146e+02 1.550795774364274564e+02 1.555905698186621464e+02 1.588039002989375490e+02 1.604885198996884412e+02 1.584875169833240136e+02 1.580233456253889983e+02 1.568746092676019828e+02 1.559221427602407175e+02 1.578146994427805794e+02 1.586971223574435896e+02 1.605857220292701300e+02 1.558887105538891831e+02 1.564749803618898056e+02 1.573993167715885590e+02 1.586802811030858322e+02 1.575304721250142279e+02 1.535822198611703584e+02 1.566604845905126524e+02 1.547196599740429690e+02 1.551488806979816104e+02 1.590068333731182406e+02 1.578128662402299938e+02 1.560467398569761315e+02 1.560302402455683080e+02 1.552068901608406577e+02 1.564717005195368245e+02 1.570270575421399144e+02 1.540094257648715086e+02 1.508536199076090156e+02 1.537222564907824278e+02 1.512009764975821327e+02 1.531207390778920683e+02 1.552209149886608941e+02 1.527404711105511979e+02 1.541360310450707516e+02 1.525386864179503448e+02 1.531735969230489331e+02 1.523184270036962857e+02 1.541481288344932636e+02 1.548887515421631917e+02 1.524478944731174295e+02 1.529729803206120096e+02 1.546695592212383019e+02 1.531511471314873347e+02 1.469441717150004365e+02 1.471392651596404733e+02 1.485944356702499078e+02 1.490977685421361230e+02 1.497363984008759417e+02 1.475263509956651546e+02 1.499884321495796087e+02 1.487386485504330835e+02 1.475507434135045912e+02 1.482216527740642960e+02 1.500419669295124550e+02 1.491542399020120513e+02 1.496481074029317995e+02 1.495108943934031061e+02 1.470065437981336061e+02 1.470177064534681506e+02 1.488288983571458743e+02 1.462433707217593621e+02 1.467289569651115357e+02 1.487775812687867756e+02 1.479057541870747343e+02 1.466716633680994164e+02 1.470702334934269118e+02 1.473241604659514792e+02 1.451971384935259834e+02 1.472225675313180489e+02 1.443752105775384393e+02 1.474121287616005986e+02 1.474646057543526183e+02 1.469908768475731904e+02 1.466370475882975200e+02 1.476649512887026674e+02 1.489820972861633095e+02 1.484880861389090683e+02 1.448623110508668788e+02 1.485280573564632220e+02 1.460573381742445349e+02 1.448236746337917396e+02 1.457953665666898928e+02 1.448518412328348006e+02 1.449801398232557403e+02 1.436795548968129594e+02 1.447757380429181637e+02 1.439925978127798771e+02 1.486844177647022605e+02 1.472876041447250088e+02 1.460256841147977411e+02 1.468921633963371391e+02 1.442876550881050264e+02 1.461104578234920268e+02 1.436968208933367634e+02 1.439679519040521711e+02 1.437675349488681888e+02 1.429123819746112645e+02 1.423139276856586548e+02 1.437610134175517373e+02 1.434893038889655941e+02 1.455347412443148585e+02 1.442195559602877495e+02 1.446460754664588251e+02 1.426579678396324482e+02 1.443579888870878563e+02 1.411914498659961055e+02 1.435042647320312312e+02 1.418929848003907637e+02 1.413172209151096013e+02 1.397385853989428597e+02 1.452003066141013790e+02 1.388852366938866680e+02 1.412589693611252244e+02 1.401724631754860866e+02 1.396717530682694246e+02 1.397949906752757556e+02 1.404636358276974875e+02 1.375423197000528717e+02 1.387797441113358161e+02 1.373651474009301978e+02 1.397950243812929898e+02 1.385309932595054931e+02 1.389080559013559650e+02 1.397378384511665956e+02 1.385102731046849840e+02 1.373078499958341467e+02 1.348971758214341037e+02 1.386211371119350702e+02 1.380330721777354199e+02 1.368435629880499391e+02 1.366722486142883213e+02 1.365472169923993704e+02 1.386346187648190948e+02 1.357896351440360263e+02 1.351320489265691833e+02 1.372775518723546497e+02 1.391148964291874393e+02 1.390068212212037508e+02 1.369886748026285943e+02 1.392653823549407832e+02 1.392949837483158717e+02 1.380975051867366403e+02 1.386103359087997546e+02 1.371762853578383670e+02 1.400971561360034627e+02 1.370284941985354692e+02 1.388823106755653498e+02 1.366842768272476860e+02 1.395814228546763616e+02 1.355151173954543822e+02 1.351569393546122058e+02 1.367642678721364291e+02 1.345815317943306582e+02 1.363289282741303339e+02 1.358452590309601646e+02 1.318597362010797269e+02 1.355993915295376269e+02 1.381686456573443706e+02 1.334286504637183839e+02 1.351496440717022836e+02 1.336342690175979726e+02 1.360391577357175095e+02 1.344007913096763787e+02 1.360839623473431459e+02 1.365357541953950715e+02 1.341006994544186739e+02 1.338010023724821167e+02 1.341168154620378914e+02 1.319250724704850199e+02 1.369508915257814579e+02 1.347965228455095428e+02 1.340801874568031735e+02 1.313595103164086311e+02 1.314267117207299975e+02 1.329690603461428680e+02 1.333546853872541931e+02 1.294462507178149338e+02 1.327416952818639970e+02 1.322667364608833509e+02 1.339254865841211313e+02 1.285268697481891991e+02 1.316067283232351599e+02 1.315518571648728710e+02 1.331306399005892445e+02 1.317029761228512541e+02 1.279053386422479548e+02 1.298134812057024021e+02 1.289596011230013346e+02 1.293595486108679324e+02 1.295993826691718596e+02 1.296212572086546402e+02 1.279067462142809291e+02 1.266516635387614542e+02 1.301709842078739143e+02 1.292789964730326062e+02 1.303500759393573389e+02 1.318567628378718553e+02 1.297876944148232212e+02 1.274198634113849806e+02 1.295377370933270242e+02 1.302377003870703049e+02 1.313961579345819644e+02 1.286242901861813266e+02 1.290227618895058583e+02 1.294758598979214241e+02 1.283639543467797068e+02 1.284952434844786353e+02 1.263202577042146260e+02 1.290041539417988474e+02 1.268415466458217367e+02 1.277920194700510592e+02 1.283147470782937489e+02 1.270106318699010188e+02 1.290118550745153527e+02 1.275661307971765410e+02 1.256074362132458759e+02 1.262276795679884174e+02 1.264969446389106906e+02 1.259767625829584858e+02 1.241075090423423291e+02 1.232432624460343789e+02 1.211653472125765916e+02 1.254238611240047732e+02 1.237769862522236792e+02 1.258235570450854794e+02 1.217701392515420906e+02 1.233932096287769298e+02 1.242130441736104274e+02 1.216393382482314820e+02 1.210562066838190702e+02 1.222054725040187293e+02 1.190011848917462061e+02 1.250768320032114076e+02 1.229580203122899178e+02 1.212194835728397351e+02 1.225930073515016829e+02 1.184258624312544157e+02 1.210003009257480642e+02 1.212259215435326212e+02 1.205337597524067945e+02 1.202898048060757787e+02 1.204989580093959631e+02 1.187304830329399010e+02 1.201561731811322744e+02 1.214591180264971229e+02 1.204279045694525365e+02 1.209350808678496207e+02 1.201751674350515060e+02 1.208660430044892280e+02 1.161937907282734130e+02 1.166225619711166388e+02 1.202620987740864109e+02 1.208467477805794488e+02 1.187825431818340149e+02 1.178910956731654380e+02 1.155526148330709333e+02 1.193205430325652685e+02 1.207379992239449109e+02 1.204492789267723083e+02 1.197774360819078368e+02 1.225568961465726971e+02 1.203921596962627092e+02 1.176849497526384170e+02 1.171612670415991033e+02 1.186681349794266254e+02 1.189293106602518009e+02 1.209711987981973778e+02 1.211961386902324307e+02 1.165473377536552420e+02 1.213264905507035962e+02 1.208275130879003854e+02 1.182368801088951926e+02 1.194669862802829812e+02 1.178427213873112436e+02 1.169137967205977731e+02 1.183341398224887655e+02 1.168110039672966423e+02 1.187675682789802210e+02 1.166009841995258824e+02 1.172678598829470360e+02 1.166798096067082753e+02 1.168991742703489791e+02 1.156850175853796543e+02 1.176509194621198731e+02 1.166291468221304513e+02 1.168159262921809471e+02 1.175627404787012864e+02 1.149872325832039479e+02 1.154655861145934921e+02 1.171310427728188301e+02 1.152713133208778231e+02 1.169915234434942874e+02 1.170705570506719653e+02 1.173465748716498069e+02 1.168838863361008009e+02 1.138638040549181198e+02 1.150497735505110768e+02 1.127408388166218600e+02 1.164247760102828693e+02 1.145411493457913679e+02 1.166280737397686238e+02 1.136926202418826080e+02 1.164817046528935123e+02 1.164648426860906341e+02 1.180029174381000985e+02 1.139591753210186909e+02 1.133231715136687257e+02 1.141733318229120187e+02 1.138855798346343278e+02 1.182482877214989685e+02 1.163590428958039524e+02 1.130011924584901948e+02 1.146558802064762972e+02 1.142184365346088697e+02 1.123933960165170873e+02 1.140840928537562888e+02 1.145094866012905896e+02 1.108956666003590357e+02 1.141999208275078388e+02 1.145068124370034042e+02 1.131589225087066950e+02 1.152466184546073009e+02 1.133400186661119022e+02 1.146815389315247558e+02 1.118969737523366774e+02 1.116852063666676003e+02 1.101479321846837394e+02 1.135692016240785023e+02 1.142762252127989058e+02 1.140050800229002448e+02 1.125490382068077508e+02 1.119294951352945873e+02 1.174365971236328932e+02 1.149994595844633096e+02 1.139906127191158589e+02 1.108200831454884820e+02 1.113339856016158649e+02 1.108815626052046639e+02 1.150233930212767319e+02 1.124957109216552880e+02 1.154449665908901750e+02 1.156920966325176181e+02 1.144874073257204401e+02 1.125518028662223173e+02 1.157637817331277148e+02 1.121535441432295812e+02 1.114265648107083280e+02 1.097256344453012247e+02 1.097718133747788301e+02 1.122928582084274183e+02 1.115067117975879256e+02 1.104979660988670531e+02 1.127930660509507135e+02 1.115935206050256028e+02 1.098528330492156186e+02 1.090351475473995890e+02 1.137091466514700784e+02 1.111852053915895766e+02 1.138276389511961497e+02 1.097235095198198707e+02 1.078589287323479624e+02 1.105947621842370552e+02 1.112180032559577114e+02 1.107053411300210826e+02 1.112717409862535902e+02 1.122897010524838066e+02 1.106610838264698629e+02 1.084175851331884672e+02 1.111801611189339098e+02 1.121523895657412453e+02 1.121242891899951246e+02 1.109800096207765847e+02 1.097329122384765441e+02 1.098923750292268124e+02 1.085616692137855210e+02 1.120945792862874555e+02 1.096369466567903146e+02 1.129177119483531300e+02 1.099591221303888631e+02 1.096213964520811430e+02 1.072465264238972082e+02 1.075525393594387396e+02 1.086410592930650125e+02 1.088954332257189463e+02 1.104106988576834709e+02 1.057904294359507844e+02 1.072960372374857627e+02 1.046150587141432879e+02 1.050536149340917262e+02 1.083301792642467944e+02 1.085219549756980513e+02 1.070622471274021166e+02 1.077303677726088722e+02 1.039234307443833671e+02 1.054679761161086162e+02 1.087886678472304283e+02 1.092777630477620363e+02 1.054240083914538388e+02 1.093128200723148069e+02 1.044778071161472610e+02 1.046537578910105708e+02 1.066635511737306956e+02 1.076134611527686928e+02 1.081583583847919243e+02 1.090878616321244721e+02 1.056029700741469100e+02 1.062844768303445164e+02 1.052382121116979903e+02 1.049382653158070298e+02 1.064240848790556271e+02 1.036761078052540199e+02 1.081794434135012892e+02 1.057714791860633881e+02 1.077174288172569021e+02 1.069598463872844576e+02 1.051549916468971588e+02 1.052452740921051770e+02 1.066200465334978560e+02 1.034051156954089095e+02 1.058980853100821378e+02 1.039499371913209558e+02 1.065024605732501328e+02 1.059526792642428745e+02 1.030742437486609333e+02 1.026832817449804196e+02 1.050371207285405148e+02 1.032598655306666444e+02 1.048061763983103276e+02 1.057435051037772666e+02 1.027403482961816792e+02 1.045745025656729155e+02 1.049382879561787689e+02 1.040021696825917985e+02 1.024535098765507968e+02 1.068532911103253014e+02 1.030480034324952214e+02 1.035851748003603205e+02 1.067835223923246843e+02 1.045426959385748518e+02 1.020156612312075026e+02 1.026926156915011319e+02 1.041365547390772690e+02 1.036934655934674936e+02 1.014624787219492532e+02 1.023945581707123154e+02 1.009180727733033081e+02 1.008947745652502590e+02 1.015415813130307185e+02 1.053471448352482298e+02 1.008081436335501024e+02 1.038178126080621126e+02 1.046625791608724256e+02 1.032760854848126826e+02 1.041852860602632518e+02 1.031656878014284757e+02 1.028427697174497553e+02 9.980056377655176902e+01 1.037588906305060164e+02 1.018262753807578349e+02 1.036466731667967309e+02 1.002699941505055250e+02 1.064668350274516513e+02 1.036256582103278561e+02 1.028379055064397818e+02 1.028114436852963109e+02 1.008658420790450378e+02 1.026741879708767300e+02 1.011210039463979911e+02 1.040133277025916954e+02 9.909365939450158578e+01 1.004446523095137138e+02 1.012032184021602887e+02 1.013183075776374267e+02 9.890634997354088398e+01 1.036626746537013730e+02 1.027806793207952154e+02 1.009044035954213285e+02 9.972125901537887671e+01 1.033277564801166761e+02 1.034460709164022347e+02 9.897734801559109030e+01 9.877236064439033214e+01 1.007117781762686519e+02 1.001099915677455812e+02 1.007724345412935634e+02 1.018401703631497384e+02 9.750126218360517782e+01 1.000310659428423321e+02 9.912917620726675239e+01 1.040680620272958379e+02 1.025375505295270102e+02 1.001502893964973850e+02 9.887527201346588868e+01 9.934207435466920799e+01 1.003235674867330829e+02 1.004364617957204473e+02 1.001918094867450435e+02 9.887758710274000862e+01 9.794089151365601253e+01 1.013557289793831302e+02 1.027497486017296637e+02 9.862647810091552003e+01 1.026478835651603561e+02 9.929392232839512644e+01 1.011242283127608630e+02 1.002995692547803088e+02 9.970536442860924353e+01 1.009443467519347024e+02 9.944546808089795320e+01 9.590920397055022306e+01 9.750144258621635629e+01 9.781776315995186621e+01 9.673585853193333151e+01 9.990898345886279230e+01 9.918263912391111603e+01 1.000295238322926252e+02 9.842004377551180028e+01 1.007617373417389501e+02 9.809674799708503201e+01 9.832327372814170019e+01 9.836001233053811177e+01 9.898125988170058065e+01 9.788955994227259794e+01 9.817756858691657840e+01 9.927294166533093289e+01 1.007128863157489889e+02 1.005960652119039622e+02 1.005046768022742327e+02 9.801645045896256647e+01 9.806564398604287192e+01 9.896415089225327222e+01 9.592433260293542219e+01 9.666148089178922476e+01 9.679108268337768095e+01 9.758599726026409371e+01 9.874281553835986358e+01 9.646998752609101757e+01 9.783722919051530198e+01 9.636626586931835448e+01 9.666783895803231985e+01 9.978894962019909087e+01 9.575373126274196522e+01 9.836068185646956863e+01 9.711910180601812215e+01 9.940409543137747050e+01 9.724876165212978663e+01 9.731282875104136565e+01 9.936049370590393437e+01 9.549150383986145130e+01 9.716536227626401967e+01 9.865116310664247123e+01 9.706658824536995667e+01 9.726653939534959648e+01 9.346538580925958684e+01 9.467590252913674931e+01 9.426255190718518406e+01 9.323519862511908229e+01 9.663918599145799249e+01 9.409715706061075480e+01 9.092712510628143718e+01 9.289775900074471338e+01 9.376475138371519336e+01 9.051301221931252883e+01 9.182202119784477645e+01 9.350443487570470324e+01 9.220406777960437239e+01 9.189723914028814988e+01 9.185388366348868772e+01 8.980675854206066333e+01 9.196429854498549616e+01 8.837518326564149618e+01 9.206538819496510939e+01 9.316914460598326286e+01 9.234300118532408419e+01 9.130925414552939401e+01 8.850136792706128119e+01 9.030819244008058888e+01 9.338138829799527230e+01 8.940890880041330036e+01 9.116588427367142344e+01 9.044446864008088482e+01 9.117972365923426992e+01 8.996945678185483075e+01 9.007548251434516828e+01 8.869463292204552829e+01 9.034480048572277155e+01 8.946789735320645320e+01 9.014659269060040003e+01 8.942432781467060465e+01 9.236246472003780639e+01 8.913444781740564338e+01 8.786538130057776641e+01 9.092055272623446172e+01 9.090197578716893645e+01 8.763357348649269341e+01 8.968397622008798464e+01 8.770399537884894414e+01 8.589273654489225862e+01 8.906161496861115268e+01 8.945746598401159133e+01 8.955316230605870942e+01 8.664784903575296937e+01 8.993717442359032077e+01 8.877141478709602040e+01 8.754831566789476938e+01 8.939479939263226527e+01 8.889063858812501451e+01 8.632407690670942202e+01 8.662756588631788190e+01 8.694651994174775211e+01 8.851203126335686022e+01 8.704883935239951143e+01 8.777666394594253063e+01 8.663222389996538197e+01 8.841493591261247786e+01 8.829126330217580687e+01 8.580489735935528017e+01 8.533143418016295811e+01 8.457611904686351068e+01 8.695997813440152413e+01 8.760023069513496807e+01 8.492480359221431740e+01 8.888104958903363695e+01 8.663123092516855195e+01 8.837055688513223117e+01 8.761356314747047236e+01 8.698978416095714294e+01 8.751047018694937663e+01 8.711078352671705716e+01 8.628443297962863312e+01 8.786791472316866702e+01 8.503148204475341743e+01 8.753241252810354922e+01 8.515330761988958841e+01 8.568938820447117166e+01 8.603482344565544793e+01 8.702018697792749435e+01 8.199080814300489806e+01 8.410719062071203211e+01 8.252079461885141143e+01 8.298876332857986426e+01 8.361248384823632307e+01 8.347586210489468783e+01 8.352665263139185470e+01 8.480116163697846332e+01 8.552131950613306799e+01 8.520523238081322859e+01 8.400669560789390289e+01 8.718259807506326808e+01 8.578756699991664902e+01 8.254411662767851965e+01 8.413433507615479812e+01 8.501034404645291431e+01 8.644246186990145020e+01 8.409398285327699796e+01 8.347915843939841807e+01 8.513352469198471795e+01 8.618823656661508892e+01 8.408436933059479657e+01 8.411510403965823457e+01 8.602863858080047521e+01 8.726661492416771182e+01 8.320310796501220807e+01 8.498566846992335400e+01 8.587416610665482608e+01 8.579968631656873868e+01 8.475928564042233404e+01 8.461243244736252223e+01 8.570601318266589885e+01 8.369307770779836630e+01 8.387778698164596847e+01 8.412529581391078182e+01 8.511034577108085841e+01 8.589268501199846639e+01 8.606645002112790621e+01 8.341893066901243969e+01 8.403795991308459179e+01 8.349762008543505942e+01 8.500198551600185226e+01 8.154238722368307890e+01 8.345247065978163903e+01 8.636220399847455553e+01 8.279450500120162815e+01 8.219841506902970707e+01 8.427860961180627442e+01 8.444944044764207547e+01 8.579679800616126784e+01 8.335564140448443027e+01 8.125999630934919082e+01 8.244801132303032887e+01 8.463511795567717400e+01 8.183797578419152785e+01 8.208411357203142700e+01 8.192672948005227340e+01 8.282133881349251681e+01 8.618567273140186558e+01 8.567824317106065735e+01 8.165766972181876326e+01 8.185483477357398385e+01 8.241094871569750069e+01 8.203171486571598336e+01 8.233544022957744346e+01 8.242750743734426067e+01 8.217864605593121041e+01 8.266593566303801310e+01 8.085661595251404776e+01 8.141661803719047441e+01 8.381336877410582531e+01 8.108794486900306708e+01 7.952106757120236580e+01 8.263873262116098317e+01 8.251274063319691265e+01 8.044697065587087081e+01 8.018878216629302358e+01 7.873839700827305421e+01 8.134130291878464902e+01 7.827799714689268740e+01 7.985055133022689233e+01 8.030566451080966317e+01 8.002435377106792203e+01 7.972664785542507104e+01 7.879380538976376158e+01 7.997637056397182675e+01 7.746722641039193036e+01 7.685353785597591525e+01 8.026449327311682680e+01 7.912736931026672949e+01 7.920898777881775743e+01 7.788503223748269022e+01 7.867472552673923758e+01 7.500167176853810247e+01 7.827037869977631601e+01 7.753343830239195711e+01 7.745395356061095526e+01 7.885157745456076839e+01 7.711748324013858280e+01 7.714546446467009844e+01 7.896284983978262062e+01 7.848513928158703834e+01 7.487906372158460044e+01 7.604761727709561114e+01 7.741521284448361939e+01 7.823633377755700735e+01 8.033539218264952808e+01 7.821906719883583037e+01 8.008482778678704506e+01 7.757894499580052639e+01 7.650769203747050540e+01 7.741702247513082114e+01 7.634431933590430219e+01 7.888233713547020898e+01 7.929777501157009567e+01 7.488034152195687909e+01 7.682977159789308530e+01 7.905743180667228387e+01 7.742099127740995357e+01 7.911262798703650390e+01 7.500563916105012652e+01 7.945874557632653534e+01 7.857668819305203556e+01 7.584122974030537989e+01 7.580630532618940265e+01 7.603071620676116993e+01 7.894119395037935760e+01 7.568352343866446574e+01 7.719522638480997045e+01 7.674934450460585822e+01 7.561497230702134686e+01 7.655076126671359305e+01 7.748125745398660058e+01 7.539752000456941516e+01 7.689421310661168718e+01 7.750653660486392482e+01 7.588292437746000019e+01 7.660823273170903747e+01 7.522460769788216339e+01 7.328820776725015662e+01 7.461073669850181034e+01 7.330136831810200704e+01 7.399439906876746420e+01 7.561031367539128212e+01 7.569077637707566453e+01 7.349412398406100522e+01 7.188389174427429396e+01 7.462859594308949340e+01 7.511945093717983468e+01 7.364454886340816131e+01 7.473861515267199707e+01 7.556994633301763997e+01 7.546230576762680187e+01 7.308095608816746847e+01 7.312805202894037393e+01 7.455914836107811539e+01 7.430807630830346966e+01 7.338570192671824088e+01 7.499874421165849014e+01 7.423750216368264887e+01 7.172538713345592498e+01 7.414354165353647375e+01 7.372154194116183135e+01 7.375066960630825008e+01 7.271080334225896991e+01 7.388655270754246374e+01 7.038082160562771605e+01 7.261376851981299296e+01 7.071404137167775161e+01 7.106441162066604988e+01 6.983600460513103769e+01 7.159172013484391073e+01 7.019262281530855319e+01 7.120809243737467398e+01 6.640782714581990831e+01 7.150703630024656832e+01 7.031903704513838704e+01 7.126916606570681267e+01 7.147037011130269946e+01 7.139837002183564607e+01 6.799583306944062144e+01 6.905227267052235618e+01 7.082419311391325323e+01 7.150506152606641308e+01 7.073523997906524130e+01 6.878015337098320003e+01 7.237414436945428520e+01 6.911070273344023462e+01 7.038360036450357882e+01 7.058077280529093400e+01 7.092999260845010667e+01 7.101956804366697895e+01 7.170097388503279490e+01 7.227665409989211298e+01 7.092441965975930884e+01 7.287118515357630599e+01 7.249942019624471357e+01 7.143612751290153540e+01 6.988868832521015406e+01 7.026128787996306357e+01 7.245450856483539326e+01 7.124518856655780041e+01 7.264361600505856131e+01 7.206653009940129095e+01 7.014923479707334764e+01 6.994956108880661816e+01 6.927703044140505995e+01 7.041987516450129192e+01 6.987015274335561799e+01 6.811570556435655988e+01 6.951979583571257137e+01 6.919184815809330757e+01 7.048736018905979961e+01 6.946422045454859528e+01 6.977105037601694448e+01 7.096776108018337936e+01 7.051193200610633482e+01 7.277425377820546259e+01 6.928091714742170382e+01 6.928930809718904982e+01 7.070549824831128660e+01 6.913403103226389135e+01 7.092755016968388304e+01 7.018531996512159310e+01 7.190004535309265066e+01 6.988166089883338827e+01 6.966690920126568187e+01 7.162141209522604868e+01 7.161786594383769966e+01 7.128172545414963679e+01 7.119603463759395368e+01 7.032452801909795426e+01 6.945095836398481026e+01 6.901433817516810620e+01 7.187798051790318254e+01 7.043885932703938124e+01 7.200260606111012862e+01 6.901238718697031516e+01 6.927396626314769890e+01 7.068428505212779100e+01 7.035305859202583179e+01 6.894349279286194587e+01 6.885462456963954025e+01 6.932185825720058858e+01 7.133582373383549680e+01 7.035792967847132218e+01 7.101392386224109998e+01 7.132798253387547049e+01 7.322754467251877486e+01 7.137328495233727210e+01 7.016047558052352429e+01 7.064643667369014679e+01 7.187518928560787401e+01 7.156227908408449423e+01 6.902627577350264687e+01 7.136816200388575737e+01 6.752974271663198635e+01 6.987647597020746559e+01 7.080933303736553341e+01 7.011972700768427558e+01 6.961586017968008377e+01 6.843029969334837403e+01 6.861640949914131227e+01 6.913626779047062598e+01 6.969279896241484096e+01 6.987302082554181482e+01 7.028911364639019155e+01 6.982124706902180833e+01 6.915932418156585015e+01 6.927954534168738121e+01 6.976121395612562992e+01 6.924043087886568060e+01 6.952138694419879528e+01 7.169121672113402610e+01 7.077307928553565830e+01 6.971689469013060148e+01 6.967840603644071962e+01 6.951135997126040422e+01 6.964761216900100749e+01 6.747222736336114224e+01 6.975638488331544806e+01 6.875777833702576913e+01 7.107478946864759450e+01 7.123857248499457739e+01 6.916013482579032257e+01 6.795664461005102908e+01 7.176955863615174280e+01 6.984456766583646470e+01 7.017917174843871919e+01 6.909050287522322265e+01 6.781915127103933116e+01 7.032229093058187175e+01 7.001630898915732359e+01 6.616521134931316794e+01 6.604336652596356316e+01 6.954885532253823044e+01 6.657059069903486659e+01 6.533756050664315751e+01 6.645915393282096773e+01 6.378172460708450586e+01 6.556051464493376102e+01 6.768779154905749351e+01 6.722079482371347581e+01 6.764907046609063457e+01 6.544756309045338583e+01 6.530424122704762624e+01 6.408097453366539753e+01 6.511470421467649317e+01 6.525833838875880133e+01 6.497203525280922065e+01 6.666358800036555010e+01 6.328304459998577869e+01 6.463284051499935856e+01 6.614364628833330073e+01 6.316056627783403599e+01 6.626340899296911857e+01 6.308986603044324681e+01 6.294586046733870432e+01 6.523845172838365158e+01 6.372516849362231284e+01 6.426662389113730001e+01 6.532689733351575967e+01 6.359165504103017952e+01 6.397087505354049597e+01 6.213899245616949685e+01 6.562271447897525434e+01 6.366132949813771091e+01 6.476617141771049546e+01 6.223617858709177852e+01 6.275699717338255113e+01 6.515051502159172969e+01 6.439921391938722195e+01 6.417607994205008026e+01 6.520587902809204195e+01 6.504428834696211936e+01 6.362625801731085318e+01 6.445461840532203723e+01 6.464879566358159479e+01 6.347392701382320013e+01 6.543189706939092787e+01 6.369615745826971676e+01 6.283585146700129798e+01 6.548146963795895203e+01 6.257013487245015426e+01 6.414054443838723785e+01 6.407944113085716253e+01 6.467270221812057684e+01 6.429841057684340910e+01 6.392045685041472325e+01 6.427567970057876323e+01 6.490720544639489731e+01 6.090830128377955077e+01 6.265473238795594568e+01 6.216638225829733244e+01 6.421707863228689916e+01 6.402753517703857256e+01 6.327552232141853494e+01 6.381446694457672919e+01 6.445800292115036711e+01 6.389841995943934450e+01 6.222297714579794814e+01 6.285239976854875721e+01 6.405615712819614771e+01 6.090824249969861626e+01 6.147045727186110753e+01 6.322384529698793898e+01 6.133790717730150988e+01 6.229795085159081935e+01 6.363696367486708994e+01 6.443380845922879985e+01 6.068515330043022971e+01 6.085734890368974703e+01 6.288778530254769095e+01 6.424269124521427443e+01 6.376654981842094116e+01 6.164985701804786800e+01 6.046442144124645068e+01 6.341382605173707532e+01 6.261666741551325543e+01 6.367701436026908368e+01 6.363133686492903962e+01 6.244154857620925725e+01 5.951411284346422548e+01 5.935264499992805298e+01 6.171105239698972866e+01 6.193127427628269999e+01 5.935902711549373123e+01 5.930061229356123675e+01 6.190388737146820120e+01 5.746068483235927005e+01 6.206882022316408865e+01 5.913051244296135422e+01 6.078425685422224944e+01 5.999730315181427187e+01 6.140770341055943504e+01 5.809411096930654139e+01 5.945980684565459740e+01 5.946024758518532849e+01 5.778157784289544452e+01 6.011113156302478444e+01 5.769324590000827158e+01 6.152686390351906454e+01 6.131565832600146848e+01 6.156172566023894177e+01 6.240074105436417540e+01 5.914423037886425050e+01 6.047613988599036361e+01 6.380005596045293004e+01 6.392715617214814472e+01 6.007308753205657581e+01 5.953612451876093559e+01 6.180588797934044010e+01 6.001773416735318989e+01 5.975380486209787279e+01 6.208282699841284824e+01 6.058199120539521942e+01 6.141487455966595377e+01 6.037363988934637860e+01 6.038510382886498462e+01 6.097950702087722874e+01 6.177763850273122870e+01 6.008073917962333610e+01 6.051589282542484227e+01 5.906586704389670928e+01 6.122785940661385240e+01 5.937814212553152515e+01 5.871303187697967729e+01 6.345852314674555572e+01 6.082518224517824734e+01 6.192612086881098321e+01 5.943726267781831041e+01 6.023691648331293180e+01 6.045086264565366463e+01 6.155753512845753050e+01 5.865564643479209650e+01 6.033629868084879888e+01 6.147183422818699938e+01 6.135094011920573109e+01 6.219044214110444813e+01 6.019731439419404495e+01 6.177209998024542159e+01 6.225084335598747742e+01 6.354120413290093694e+01 5.797159624969096825e+01 6.025295519846998360e+01 5.809089697847056755e+01 5.800240579288434617e+01 5.884139498983676475e+01 5.722299737445442958e+01 6.069335440073320598e+01 5.859443992093656561e+01 5.999953039252851994e+01 5.952171910114668663e+01 5.702951942601385582e+01 5.757364955637082460e+01 6.170198690427008614e+01 5.836518444490562274e+01 6.005151588836838528e+01 5.724031178445569878e+01 5.931468547491741106e+01 6.091914883843477924e+01 5.927729697170675394e+01 5.938112699993264698e+01 5.781661117613074907e+01 5.754322229425946489e+01 5.679528587215852298e+01 5.606572666453687503e+01 5.843593279755683056e+01 5.740006342637184389e+01 5.968738702081688530e+01 5.747524212145156497e+01 5.631285112631941558e+01 5.554082064860445911e+01 5.636961860946762926e+01 5.591728104638102792e+01 5.612668840090378808e+01 5.584529940631421141e+01 5.510566790737462384e+01 5.703105647981959692e+01 5.684340442772592183e+01 5.627217952582563498e+01 5.798668685194709127e+01 5.657148377622608848e+01 5.537025925173664120e+01 5.629573818121609463e+01 5.316857904684629688e+01 5.682451865180006223e+01 5.637525980377974122e+01 5.585005098057969519e+01 5.517319887437255943e+01 5.510020658360773638e+01 5.484176899283049522e+01 5.654429333399244939e+01 5.315399344664542980e+01 5.501987107680299971e+01 5.477716023950381441e+01 5.454558838171417534e+01 5.629032431338961118e+01 5.617096780681412582e+01 5.587374040441100931e+01 5.477666438283910821e+01 5.327931995430488854e+01 5.192765486952850296e+01 5.347520632024790643e+01 5.348752606574780799e+01 5.457988505437563731e+01 5.557323233546685515e+01 5.341188469616828627e+01 5.338602269474699824e+01 5.473506431043963971e+01 5.455313473028557780e+01 5.300257825516402477e+01 5.473637976841197172e+01 5.426849021157918429e+01 5.557701306958487919e+01 5.380000853202187017e+01 5.452040352658453060e+01 5.188692824423185357e+01 5.438572480181365165e+01 5.435324080186098428e+01 5.525838443130674449e+01 5.495542659623161796e+01 5.432790535087704598e+01 5.410262426152465309e+01 5.320615232273903672e+01 5.255767567466618573e+01 5.329264860810010873e+01 5.471473113475224181e+01 5.441773576897909948e+01 5.459846322997223922e+01 5.475186975311589066e+01 5.406151408523736990e+01 5.538745073414886377e+01 5.332882715710740484e+01 5.361255795816150282e+01 5.456931427201870832e+01 5.364624205343935159e+01 5.559962169428177958e+01 5.391589078382092737e+01 5.504056139406105785e+01 5.308076817348582921e+01 5.543438853488728313e+01 5.598002221863863781e+01 5.522096820497279879e+01 5.352619996574708239e+01 5.371238412983510813e+01 5.490786982105634451e+01 5.608280299961442950e+01 5.403491782184780590e+01 5.561231588648904278e+01 5.257939987259734238e+01 5.212905042485385820e+01 5.390286293352385627e+01 5.333757424426115534e+01 5.104015410703658517e+01 5.475253696815936877e+01 5.507285398419168132e+01 5.173623523670731572e+01 5.355956539229387658e+01 5.455642752337977441e+01 5.258368130824459286e+01 5.147343128889590247e+01 5.332326143949761388e+01 5.530846194352291434e+01 5.291346520925576158e+01 5.467121587054352716e+01 5.192457676857027593e+01 5.395570127704493046e+01 5.239213155700544888e+01 5.470817974999362576e+01 5.237347798074121386e+01 5.159866372289636871e+01 4.991700828433114623e+01 5.107812238141601568e+01 5.444871567880260699e+01 5.079606899229452210e+01 5.230439983333666731e+01 4.922839590171738422e+01 5.146677179607200259e+01 5.060329055275008159e+01 5.045482465001820316e+01 5.081772382060766091e+01 5.044651062690879684e+01 5.039513676854603830e+01 4.922496985016033477e+01 5.165217056249467475e+01 5.076480971879955462e+01 4.963212360233792708e+01 4.883225824378916968e+01 5.049872286643274322e+01 4.997746662505748816e+01 5.088132829923403477e+01 4.882733914409908493e+01 4.979607737075155427e+01 4.935272196725519223e+01 4.766490148083261857e+01 4.941966899047414330e+01 4.846298896339684603e+01 5.300848753026836135e+01 4.741032805409736284e+01 5.263779840580093605e+01 4.959687228190183816e+01 4.973566539023836697e+01 4.673599692820727824e+01 5.099259475390984875e+01 5.059747299211491622e+01 5.163847928108581442e+01 4.923910213053159879e+01 4.753836928103800830e+01 4.947443919132202694e+01 5.083417435611686130e+01 4.778425755965497501e+01 4.861184376345770630e+01 5.158776743815988652e+01 4.869352252258525482e+01 4.759725102973508370e+01 4.913494291312157713e+01 4.977594297749701724e+01 4.996733615427377373e+01 4.875275641369660207e+01 4.863007120782169324e+01 4.854058904646631589e+01 4.852039892943643906e+01 4.878435231928762050e+01 4.930965467946621317e+01 4.993158175735521809e+01 4.727308715019636765e+01 4.757606228224771883e+01 4.856222283411358376e+01 4.794717341393435106e+01 4.818773463691069736e+01 4.883251394973430592e+01 4.885510808528140103e+01 5.069126647078871173e+01 4.834632598144254700e+01 5.064428782500989712e+01 4.733043247612022952e+01 4.949288136362049784e+01 4.642171749133947856e+01 5.103796766250005135e+01 4.946368873426062862e+01 4.747029707500711737e+01 4.856848901459161283e+01 4.920745477919828659e+01 4.742375028646065971e+01 4.598363018454190865e+01 4.870124882176371983e+01 4.899951558498370474e+01 4.937866915657461675e+01 4.757903974848738926e+01 4.739294041311625705e+01 5.176878807431211982e+01 4.895831357346052926e+01 4.857550391944261747e+01 4.951477067866899517e+01 4.947740798885276803e+01 5.000267180961604652e+01 4.887545033856994081e+01 5.022174508038928309e+01 4.945481356479307777e+01 4.932282057936161834e+01 4.596911980619024263e+01 5.032823828111332176e+01 4.893628946184365702e+01 4.774798426603095436e+01 4.919275947200571864e+01 4.854093998418303357e+01 4.724269490549288264e+01 4.900709829276549101e+01 4.865673135593799969e+01 4.866238509192014305e+01 4.794045057796729736e+01 4.638996118618057096e+01 4.904684578490200408e+01 4.960275827114706004e+01 4.834935123979089866e+01 4.855082681547979462e+01 4.960105127149568460e+01 4.837893599604199579e+01 4.683079635208383706e+01 4.871476016048935520e+01 4.831553509779826072e+01 4.990168241184414200e+01 4.666443047908757791e+01 4.717933136268764116e+01 4.877261847762425617e+01 5.144884871873887278e+01 4.854785746002297486e+01 5.031435075767890908e+01 5.115705634053253448e+01 5.010461025940031732e+01 5.064873334465046639e+01 4.866953705848912648e+01 4.913229711344849449e+01 4.641401609661946281e+01 4.673241045695672113e+01 4.808769120201250047e+01 4.493065159299422362e+01 4.706527788958347003e+01 4.926642918695808504e+01 4.562053861351739670e+01 4.644859883940931411e+01 4.689348783402142828e+01 4.596093463447888183e+01 4.752942389288127600e+01 4.434052173947291919e+01 4.380605498560878885e+01 4.304620842554866300e+01 4.767091949380844085e+01 4.582962363485379598e+01 4.450348042673228122e+01 4.649359326180812957e+01 4.555002393227812973e+01 4.676799855635349701e+01 4.615261136083913840e+01 4.744029687823904595e+01 4.629796760598705418e+01 4.676408398834154667e+01 4.551405443861570888e+01 4.485694514117803777e+01 4.493613379922661011e+01 4.317837399500699291e+01 4.341735579323397332e+01 4.428866310546871432e+01 4.341759718479212182e+01 4.372378925515743475e+01 4.198399425756699088e+01 4.314782839789508273e+01 4.338638412643869913e+01 4.135154100219980933e+01 4.239333810730615681e+01 4.212604175888638025e+01 4.213018341626187890e+01 4.103367585273794305e+01 4.270481903501187304e+01 4.019034265825631991e+01 4.481284872685736786e+01 4.429051552361845978e+01 4.326057469838539049e+01 4.420802619612341999e+01 4.198960637818971264e+01 4.294037235555717302e+01 4.287586358402430875e+01 4.263916932441075858e+01 4.264206569610601605e+01 4.316368560232918838e+01 4.240974723327305895e+01 4.303200551207864777e+01 4.257617156647962986e+01 4.362993596020844933e+01 4.303829832885460860e+01 4.171343981659095590e+01 4.176000794709212727e+01 4.242662443490920765e+01 4.425393548063231464e+01 4.216671798260097859e+01 4.181718998960697320e+01 4.400783730317667874e+01 4.054777780173254342e+01 4.051124767606479793e+01 4.105109533883820916e+01 4.040747421023540653e+01 4.209154767496466576e+01 4.057244892298671601e+01 4.296295493940424848e+01 4.389928148590280443e+01 3.929700697273933940e+01 4.117792667313891286e+01 4.116134589635965568e+01 4.052371267823722434e+01 4.043283132646233469e+01 3.997595406997477596e+01 4.063032717410727912e+01 4.137597781265736074e+01 4.159266600616150811e+01 3.909242921652084846e+01 4.089226610671684625e+01 4.126339483557031684e+01 3.969129513629726347e+01 4.213593470981986400e+01 4.199930517540521180e+01 4.273210599103502716e+01 4.172510590905210393e+01 4.109516264406898500e+01 4.075333109697833578e+01 4.023915667931241558e+01 4.012467337464488537e+01 4.020177865032509601e+01 4.218430159377563626e+01 4.173168589689758790e+01 4.178037948740677621e+01 4.037352146289734378e+01 4.135894141092375520e+01 4.138313298469562085e+01 4.233696845964512789e+01 3.878792846017372398e+01 4.044643920272272908e+01 3.978170133599254399e+01 4.108624057989087675e+01 4.155968872401298597e+01 3.894574108052773909e+01 4.031320660887391227e+01 4.126160977923341022e+01 4.081151096505012532e+01 4.092307746976040050e+01 3.911064148665931839e+01 3.993579041684342457e+01 4.156312556749191600e+01 3.902127028747666060e+01 4.218971849105949445e+01 4.075968788614178351e+01 3.972566835373903160e+01 4.068920686230788419e+01 4.261391526375237504e+01 4.177667416032821279e+01 4.062688508265534892e+01 4.136082905059570436e+01 4.081489212761091068e+01 4.059946045353262178e+01 4.282231131423321813e+01 4.026749508610461703e+01 4.240800425560189524e+01 4.130761085869881555e+01 3.983211387562703720e+01 3.946449640461646169e+01 3.987271300854133926e+01 4.363954658724603775e+01 3.998063005270761039e+01 4.061845770893931729e+01 4.185137678907858572e+01 4.063961567781009876e+01 4.176731907230609409e+01 4.258799402871127171e+01 3.929063166384140970e+01 4.329944822292041096e+01 3.944936974211302783e+01 4.124988398292967418e+01 4.229101258626977256e+01 3.775962638003394289e+01 4.273281102188040848e+01 4.181022954359479371e+01 4.014523304384154301e+01 4.272690498020990191e+01 4.103187716509008709e+01 3.854556230248099524e+01 4.121085316249825325e+01 4.082515991677222900e+01 4.148521640163099278e+01 3.872186238811008963e+01 4.034575697907180114e+01 4.138915645056024317e+01 4.049434660621943749e+01 3.787141008768018224e+01 4.028703874132710183e+01 4.061398975648543086e+01 3.978018079311917887e+01 3.822512603908953821e+01 3.971072438833729024e+01 3.956177933241631450e+01 3.698002289482021610e+01 4.046820618142053405e+01 3.979452064766500996e+01 4.020082655933290283e+01 3.928055765241217756e+01 3.835054048636474988e+01 3.568536901793682148e+01 3.870085990554427724e+01 3.837334770803115447e+01 4.127538811187766754e+01 3.970505514493201815e+01 4.068583236199326336e+01 3.806849551277444732e+01 3.819857556643456320e+01 3.953176258168736723e+01 3.843572556730322987e+01 3.946264387456656664e+01 3.699129310842020857e+01 4.015718580015515471e+01 4.031177036357630783e+01 3.620688273620070419e+01 4.012666660594145895e+01 3.817324728536227951e+01 3.808044323114420848e+01 3.743287154638739622e+01 3.639756023929987094e+01 3.834684738099735313e+01 3.791819622663403777e+01 3.991551217728230938e+01 3.873880462014380299e+01 3.742360988207060757e+01 3.575140413527767436e+01 3.915190868652991441e+01 3.891896924381262579e+01 3.857565493139501456e+01 3.937801609659720725e+01 3.590873670813636664e+01 3.795130851677598827e+01 3.680250556022911468e+01 3.791986577706889250e+01 3.764453495004315897e+01 3.890777317787625122e+01 3.661951848327149861e+01 3.731580463280796067e+01 3.612643730305298106e+01 3.753865090841917862e+01 3.691222613361274796e+01 3.534478236617694336e+01 3.568225005126677019e+01 3.614702031572560514e+01 3.680946464492703285e+01 3.570725760496537760e+01 3.609914125758844250e+01 3.724105704728289368e+01 3.955806034384153946e+01 3.660684967999451089e+01 3.500067970110072224e+01 3.777889727881883175e+01 3.696467215535085415e+01 3.577874561285231181e+01 4.020550471061829967e+01 3.575726588935518180e+01 3.664084947773124412e+01 3.713585267521292366e+01 3.590319240841024850e+01 3.581417204094447726e+01 3.623499804287214232e+01 3.744618567624201688e+01 3.491011777383211268e+01 3.686060655002094677e+01 3.895831102142027191e+01 3.687346470428653333e+01 3.571728183126311507e+01 3.616769765217132715e+01 3.510662094451251392e+01 3.314933931481235874e+01 3.776126100049286549e+01 3.580220462653027624e+01 3.648695986654696810e+01 3.493877132316406176e+01 3.483660028062478631e+01 3.464895355202379790e+01 3.641143442852428080e+01 3.725131905137867960e+01 3.555393314405174721e+01 3.731246894077833787e+01 3.738975661686626495e+01 3.594995784961790974e+01 3.507522812222309483e+01 3.499038966001191397e+01 3.610010362828760577e+01 3.597864582265442124e+01 3.515261737798771691e+01 3.754811606738664409e+01 3.618855958847868948e+01 3.639854421497311421e+01 3.633295022709182831e+01 3.544177223294188650e+01 3.325210384675450825e+01 3.548852515570117561e+01 3.358366003312463732e+01 3.292761329387268177e+01 3.398134020363801255e+01 3.450985710481227642e+01 3.341571991633018968e+01 3.429390435549176175e+01 3.558743757657263984e+01 3.330627959021511231e+01 3.494037526944018879e+01 3.353628414861663032e+01 3.459566521616594059e+01 3.594615359217434047e+01 3.475532451097348030e+01 3.343139852955221869e+01 3.707196866221679699e+01 3.544896133084102985e+01 3.495672003565356789e+01 3.456174459097476870e+01 3.404357557561838377e+01 3.482130977981234565e+01 3.479536483652447743e+01 3.550601243850758948e+01 3.540494060852753222e+01 3.440166626061937905e+01 3.426914281478575219e+01 3.604221118813990188e+01 3.595686766445448512e+01 3.582286318450978513e+01 3.518890471174178458e+01 3.425583204067485354e+01 3.634231400608599216e+01 3.283585019620183942e+01 3.564837794466822629e+01 3.284135282601803851e+01 3.558588919676802220e+01 3.556128186904281563e+01 3.649586857141444796e+01 3.444555427097879630e+01 3.541126865346196695e+01 3.443532156839614089e+01 3.452390926974072727e+01 3.497979483175068083e+01 3.484161097893149872e+01 3.332787052344927758e+01 3.700720916653020964e+01 3.624599825781133688e+01 3.373429999988457695e+01 3.465610363827864404e+01 3.415770935689257470e+01 3.416791121019326738e+01 3.432859018932311557e+01 3.538626614783025559e+01 3.587248158337566650e+01 3.650806518240624143e+01 3.613839578258332352e+01 3.582575789949474654e+01 3.433262784414824864e+01 3.731403845649308693e+01 3.306686918006744236e+01 3.484296320428001792e+01 3.342925681487842837e+01 3.586427667899156546e+01 3.440852506452880988e+01 3.389148477476694410e+01 3.523930128965982789e+01 3.342153427673203936e+01 3.206049610637963099e+01 3.190864809919754208e+01 3.520034789420132171e+01 3.459798156496283639e+01 3.391908682836265854e+01 3.191828219863350213e+01 3.282813081727434934e+01 3.172891631533217804e+01 3.320325458134299623e+01 3.343670330552180303e+01 3.501906868409363227e+01 3.489833237133773736e+01 3.292564905567554945e+01 3.344462406421440193e+01 3.369370980337906474e+01 3.163824985538077073e+01 3.217687846611750047e+01 3.287995049750754362e+01 3.336901639344973347e+01 3.263284921093304547e+01 3.311411360187761943e+01 3.392914523235494784e+01 3.271198723437668576e+01 3.345268641631952278e+01 3.461039184834538673e+01 3.334924850773297322e+01 3.401893377542054253e+01 3.137016426971531402e+01 3.168838914331735523e+01 3.148525899102703107e+01 3.034111744495164231e+01 3.215686930199360916e+01 3.370862599465355913e+01 3.347703132365356993e+01 3.389468487561926224e+01 3.279706574123343188e+01 3.460972019430184332e+01 3.207072874106886218e+01 3.331343027048828276e+01 3.330120580620158677e+01 3.247828530231210920e+01 3.359449685067395563e+01 3.188300727340892138e+01 3.447223455917757917e+01 3.262525824002456432e+01 3.227811902718623571e+01 3.361116600579803304e+01 3.292756456637240348e+01 3.422514561082853390e+01 3.443641820783570751e+01 3.151036526360058687e+01 3.314724748722078829e+01 3.405278464867235755e+01 3.283900013851053501e+01 3.322080666202258925e+01 3.282781380410641248e+01 3.303773621710844566e+01 3.354383462754164924e+01 3.492630850892847860e+01 3.327995825269506724e+01 3.197059683483770698e+01 3.418153104884532922e+01 3.323008130165570151e+01 3.284995458487274789e+01 3.610405704413678052e+01 3.403202857735031017e+01 3.436971677444679329e+01 3.349165608248318193e+01 3.326154106991307913e+01 3.266648731893121038e+01 3.357897852093846325e+01 3.167224282282766268e+01 3.308715055451851583e+01 3.004652153324276043e+01 3.290821813686663688e+01 3.220011598153656251e+01 3.069900735969714844e+01 3.185870000495031107e+01 3.232764648879166458e+01 3.076219998646719489e+01 3.233360859470035820e+01 3.107328913789093150e+01 3.127160664922026001e+01 3.106968117910942340e+01 3.160770648761168289e+01 3.204752236412769406e+01 3.233700116834383209e+01 3.335741007358363674e+01 3.314356287133798418e+01 3.228444738490912158e+01 2.962711582671624910e+01 3.243001326133943252e+01 3.077762620325305676e+01 3.179426244772111687e+01 3.287380592510016442e+01 3.318856028289905424e+01 3.172218064548357574e+01 3.138805759736678525e+01 3.087950461356909670e+01 3.265842682033953537e+01 3.218325909532313744e+01 3.281796938437977218e+01 2.979898552900384701e+01 3.255296468444035440e+01 3.274353117245519940e+01 3.321754661923604601e+01 3.142054424301458937e+01 3.144588113973267340e+01 3.116013781780446479e+01 3.249019429003794102e+01 3.117770800482156801e+01 3.600077410817081613e+01 3.330878649468995434e+01 3.049898648272527879e+01 3.170336541488960336e+01 3.115126164141650733e+01 3.273881654926829299e+01 3.257043318335480109e+01 3.420407741839242277e+01 3.143944998243975419e+01 3.025123586609242210e+01 3.408295202808855606e+01 3.262195340087605189e+01 3.133958993935714687e+01 3.166040201548301170e+01 3.140057555320476013e+01 3.330910011083884115e+01 3.292769367567775163e+01 3.081690286774787424e+01 3.165263498985530788e+01 3.208189316504949318e+01 3.064304470438581518e+01 3.283932979420920617e+01 3.311161461100731174e+01 3.280877070304553911e+01 3.265845929247306856e+01 3.186156930101837759e+01 3.377186093736916916e+01 3.246849803659739564e+01 3.524528819766075571e+01 3.041988123076417594e+01 3.279419275072532969e+01 3.328544246760095149e+01 3.292427760083851496e+01 2.992956279204997116e+01 3.201848785471305803e+01 3.174253482508275326e+01 3.282288634632680413e+01 3.325935138695730586e+01 3.024171519495470051e+01 3.256979795612836881e+01 3.246149617678567978e+01 3.301685991474906245e+01 3.232107374976120440e+01 3.194333551180391240e+01 3.227426267994685105e+01 2.998307493638793275e+01 3.097652529232323459e+01 3.443451776003967524e+01 3.194513038209962019e+01 3.368779563539646915e+01 3.062792484638120172e+01 3.191764761274126982e+01 3.243172239655335432e+01 3.317258542579824621e+01 3.314375155044150034e+01 3.332571424803686710e+01 3.329704055770741888e+01 3.042631893948426480e+01 3.024598021363616240e+01 3.203841926701196741e+01 3.315721616597822674e+01 3.150747805101664412e+01 3.138217382522288901e+01 3.018560054333482157e+01 3.217746311350126120e+01 3.052802903478448826e+01 2.961188638715709942e+01 3.118150277463144349e+01 3.038398464964024370e+01 3.341140846704347211e+01 2.990905988540872329e+01 3.231347647982516236e+01 2.973444278627909299e+01 3.247912507040237529e+01 3.090602872509772325e+01 3.083566817023282880e+01 3.127802757282436019e+01 3.115635243751277628e+01 3.117745725151682024e+01 2.980762025619669231e+01 3.233420208918223437e+01 3.005399509064214314e+01 3.235268301883348840e+01 3.107670440115461119e+01 2.968754022508224821e+01 2.883830037044161898e+01 3.089659505144381413e+01 2.949588749671206145e+01 3.086563731715317616e+01 3.021561418420257183e+01 3.198854291322396648e+01 3.059653035501031937e+01 2.892718368233051862e+01 2.976338803894494589e+01 2.953223815111477890e+01 2.978297781726342919e+01 2.769642777403565503e+01 2.949855538226295693e+01 2.905450670679505265e+01 3.143876686598570913e+01 2.932870785576859518e+01 2.990638946326074432e+01 2.990706609760313839e+01 2.839979428193557709e+01 2.889949786088908112e+01 2.762832682644438620e+01 2.872606720036614902e+01 3.013611976327915798e+01 2.985458211081439828e+01 3.119799821271979567e+01 2.967432970866860487e+01 3.021653756262085366e+01 3.209514730046656439e+01 2.950414639103241399e+01 3.082328791329589990e+01 2.921576591320335936e+01 2.917789243969567181e+01 2.915155121207897793e+01 3.094723115736450225e+01 3.043310175084562985e+01 3.089196147765112954e+01 2.843476150467201080e+01 2.951189440988714452e+01 2.939171927962488340e+01 3.211062124777531324e+01 3.031642541729332052e+01 3.009053981085837748e+01 3.108865040686502823e+01 3.034546973465521802e+01 2.916368142888465798e+01 2.940141540631159955e+01 2.864733937344749037e+01 3.206362036434309459e+01 2.888824011756014087e+01 3.060642567621598786e+01 3.061204053729941066e+01 2.990749773374384546e+01 2.828390651173183201e+01 2.963940317011133274e+01 2.810862942678145160e+01 3.011975339505912075e+01 2.909808053812862383e+01 2.815523444803409703e+01 2.780841810350663224e+01 2.928575036437371182e+01 2.962732422068912541e+01 2.823053950364161935e+01 2.952299788761347443e+01 3.011605498336420439e+01 3.087748959842210539e+01 3.040200217812975936e+01 3.029675383607599670e+01 3.054086043206065426e+01 2.897785521276455256e+01 2.718323045798214466e+01 2.888930466125682983e+01 2.740075083286244251e+01 2.867987946428534585e+01 2.845527106493670289e+01 2.935683622501400336e+01 2.871843519988899374e+01 2.780564406193827764e+01 2.870939516705438166e+01 3.017096105517859783e+01 2.651196041566870321e+01 3.027366747281442372e+01 2.805900821813156298e+01 2.994771475973162822e+01 2.865914714857121126e+01 2.908010387767086513e+01 2.800637585178810696e+01 2.860231899991471138e+01 2.673419772345810230e+01 2.758104765694526250e+01 2.854110995588350619e+01 2.920636884529807631e+01 2.901077799308020033e+01 2.733239061478944620e+01 2.801263174090415831e+01 2.500739338681476909e+01 2.775858238390626909e+01 2.875009029777660174e+01 2.808456112884498523e+01 2.886206927029715530e+01 2.900311321867811998e+01 2.580073710095646433e+01 2.727097026916489853e+01 2.807444449754898841e+01 2.951661316578599781e+01 2.712641305024231642e+01 2.881358872727849274e+01 2.856351861278787752e+01 2.834748046339228722e+01 2.797001290039355226e+01 2.819651284514935341e+01 2.656554518580133717e+01 2.860437718620832115e+01 2.737233524951271946e+01 2.669222789620123493e+01 2.974515596648597082e+01 2.787492824580786532e+01 2.939059555454878137e+01 2.733045213979546162e+01 2.673051356981052606e+01 2.768395767702358512e+01 2.798011946698613173e+01 2.772580614515518960e+01 2.902746452573587632e+01 2.933934122263348243e+01 2.789008664605755428e+01 2.932717867254292088e+01 2.765262251630378643e+01 2.723251097263897691e+01 2.765386386886720871e+01 2.542460383101006016e+01 2.717222724799924904e+01 2.560565019983586765e+01 2.552862611031573081e+01 2.665397934665588409e+01 2.481817400851272737e+01 2.575553397259519528e+01 2.573344219027169189e+01 2.661642601284295040e+01 2.556829504817905629e+01 2.635495613516610902e+01 2.893380475262576113e+01 2.650517033766031005e+01 2.475590555311760710e+01 2.634709508230473318e+01 2.585651161103151807e+01 2.585185069608306918e+01 2.564513970970941159e+01 2.553650108376715977e+01 2.480919705157309352e+01 2.631121524943117507e+01 2.682944658493930135e+01 2.606481436407808516e+01 2.618561761685820244e+01 2.464817213056026901e+01 2.832657685107380985e+01 2.551638762748073930e+01 2.396622424172170085e+01 2.642143269954765472e+01 2.410018597602824286e+01 2.698513031164459619e+01 2.431000675010116296e+01 2.655490313139847913e+01 2.554125869931949921e+01 2.381100262409716350e+01 2.703955656437807420e+01 2.610602332190075359e+01 2.625715198320541788e+01 2.565325789400688095e+01 2.787654514146576190e+01 2.586718781650887067e+01 2.728856038920391569e+01 2.636465583980586302e+01 2.628980365146805553e+01 2.649407183531220511e+01 2.798107181077361005e+01 2.582882488267327048e+01 2.704575732139808508e+01 2.863673433248280276e+01 2.828151827885415415e+01 2.578435770401222626e+01 2.910080932804629583e+01 2.780914137154849541e+01 2.706213854672525798e+01 2.744484992156456471e+01 2.943402145426587779e+01 2.738023038900154660e+01 2.550962207400180048e+01 2.784919788935982865e+01 2.747800143007451723e+01 2.726007825109430627e+01 2.439686749182771308e+01 2.541763780673010942e+01 2.566173030611605199e+01 2.781079101221178362e+01 2.591729402619124656e+01 2.527957364509438420e+01 2.539533085806220214e+01 2.615626800237466654e+01 2.697275202068848543e+01 2.581349670996626600e+01 2.413038564659549223e+01 2.726069683298487689e+01 2.730166560304553158e+01 2.643763506142122566e+01 2.592560136014106220e+01 2.509885228898300369e+01 2.682437374027786703e+01 2.552772837789298421e+01 2.732968381362815791e+01 2.743190805029769308e+01 2.627636102425488929e+01 2.816383808012443168e+01 2.723160549690023657e+01 2.779062040368567210e+01 2.662227541665598096e+01 2.346880020615960305e+01 2.575072932944616255e+01 2.461854372645736078e+01 2.401505283099518806e+01 2.569830168861624742e+01 2.384721082713415896e+01 2.236689786319340811e+01 2.505889563727311753e+01 2.446726553516401736e+01 2.673237268786453669e+01 2.457088556442284144e+01 2.451690529053445644e+01 2.519753816504126576e+01 2.511318877425449259e+01 2.319873979687919530e+01 2.354832180367456118e+01 2.370750610509001532e+01 2.554514527984679262e+01 2.446266727768498939e+01 2.477732093027195504e+01 2.363037164016005676e+01 2.687622876167263186e+01 2.504756843554290313e+01 2.798266441826613260e+01 2.681909949523359060e+01 2.501104233847019387e+01 2.419753732022321913e+01 2.419337240905843345e+01 2.540689062065805359e+01 2.572801938107971509e+01 2.549094687306335416e+01 2.591519501877438714e+01 2.616861225471090435e+01 2.301536077240189471e+01 2.429470219350985971e+01 2.408380624095870104e+01 2.463821547619052410e+01 2.491994221616634420e+01 2.642656014058543690e+01 2.505614809039576230e+01 2.508515225046750530e+01 2.415698464279989466e+01 2.544180900636014186e+01 2.537947908313948631e+01 2.420987105663057903e+01 2.379437604133006445e+01 2.258091948941208926e+01 2.554325496657547134e+01 2.505967591364375124e+01 2.594356861141686466e+01 2.484834994062893898e+01 2.554362672830403724e+01 2.497265472063073233e+01 2.249292359493486870e+01 2.613359006513767469e+01 2.439832425329012011e+01 2.395973547233517209e+01 2.529203214190721027e+01 2.184333211955921783e+01 2.565251024124417967e+01 2.451785481031043545e+01 2.475667889417622192e+01 2.615020325451811445e+01 2.458879291576052495e+01 2.564607828049029337e+01 2.378556007177772003e+01 2.423189521571498872e+01 2.357325051185320675e+01 2.479474936727385526e+01 2.290337537542055912e+01 2.500272809442777699e+01 2.498566241333843863e+01 2.492750654479587524e+01 2.490474370328822573e+01 2.407879470672531497e+01 2.507228182731264710e+01 2.404468792439392644e+01 2.487886720740932489e+01 2.382944127236001819e+01 2.443781407408047812e+01 2.538516104187370814e+01 2.460153466512407761e+01 2.473626301686530127e+01 2.541721773650279914e+01 2.539930135323361782e+01 2.620596993768181804e+01 2.412004302906840891e+01 2.752827636085109475e+01 2.512872264459288019e+01 2.500607882812298044e+01 2.390003738482782580e+01 2.355613717960183351e+01 2.511978184573781192e+01 2.522219343977989681e+01 2.682130545437370728e+01 2.531632343228540449e+01 2.502686992860044768e+01 2.576053132111865906e+01 2.567209384391430049e+01 2.354982252302282930e+01 2.383515969596118467e+01 2.616601984684925952e+01 2.639803959777707121e+01 2.499436183142287859e+01 2.481159117195194952e+01 2.563426432442352976e+01 2.415263136928460952e+01 2.448676048542321126e+01 2.483443961545095391e+01 2.462582826865454422e+01 2.552433011543112684e+01 2.535997606550596117e+01 2.796161134129235748e+01 2.535662578267631062e+01 2.366625628972040474e+01 2.441764100688130057e+01 2.374916675387345322e+01 2.510481981954179886e+01 2.390843851372841300e+01 2.552417184431832098e+01 2.352240665899451599e+01 2.400778594823789902e+01 2.444319634216495984e+01 2.186754404213741410e+01 2.557230318834846727e+01 2.321606860382185289e+01 2.487385697532404194e+01 2.319935307442205996e+01 2.410959439490128631e+01 2.352780171582902469e+01 2.372836582660968219e+01 2.398699045634811355e+01 2.299350911108579609e+01 2.440416001321808182e+01 2.438446549057816881e+01 2.278462526407527378e+01 2.276186122494500452e+01 2.343785366426007499e+01 2.331831582331263419e+01 2.480926474746109633e+01 2.400775868135833591e+01 2.383624162371513933e+01 2.402548340344651123e+01 2.478673716172421848e+01 2.399712609852766576e+01 2.426861555384033053e+01 2.560366848418158980e+01 2.396951893958054924e+01 2.474527377057303923e+01 2.458231808897734894e+01 2.370890314444303826e+01 2.572373486535478548e+01 2.316468347916695691e+01 2.393423614573998748e+01 2.259108291034098670e+01 2.434404819113520091e+01 2.287188409709409598e+01 2.485457971882765094e+01 2.439139273886519632e+01 2.494667399568671939e+01 2.207373493728155722e+01 2.458347043774458385e+01 2.488540698035586729e+01 2.241056912670481793e+01 2.504056613820666755e+01 2.467468643386190763e+01 2.464827761744770385e+01 2.309676725722737345e+01 2.347377592638108723e+01 2.403899120798361366e+01 2.366271801983173972e+01 2.433241066297680533e+01 2.398122781169003304e+01 2.230513668761737733e+01 2.413755444628824520e+01 2.323369434577579185e+01 2.132769814759162941e+01 2.188873669981671810e+01 2.293767877644099684e+01 2.238513963119943639e+01 2.399155417944834312e+01 2.232725387347300128e+01 2.392010241019723082e+01 2.419748737132642447e+01 2.337727946379054700e+01 2.237277604062051850e+01 2.448073853632724095e+01 2.298247877601685829e+01 2.306678296905672809e+01 2.312404885134320054e+01 2.129574929321886856e+01 2.268029050008678738e+01 2.284300377431317486e+01 2.205703898826999421e+01 2.149944358369878472e+01 2.275574190580124778e+01 2.142225100174337982e+01 2.350195526099111376e+01 2.003936351828395956e+01 2.212708257079717100e+01 2.158165138803023098e+01 2.122248064753242502e+01 2.119790882531775367e+01 2.233376977057908519e+01 2.370832854529875888e+01 2.266256213354100169e+01 2.213562770324480411e+01 2.323759198556271954e+01 2.262130218783023139e+01 2.232727341746408456e+01 2.072336918294879027e+01 2.278259296881355311e+01 2.321859130275024086e+01 2.090650155245074160e+01 2.128608049370609479e+01 2.165833655494287413e+01 1.939326665195996569e+01 2.117024329592133114e+01 2.404844504873917188e+01 2.385082363459443755e+01 2.012143142519200367e+01 2.351794619455082724e+01 2.342873139074113098e+01 2.197338749160523363e+01 2.137653114636200158e+01 2.210669511677696875e+01 2.308955458206104439e+01 2.023170235647512882e+01 1.963079630547165877e+01 2.415244324360148909e+01 2.204001553176166794e+01 2.294766721009633059e+01 2.104579927647710491e+01 2.109689815031778792e+01 2.210656782278613974e+01 2.310176186977034263e+01 2.275840657689606417e+01 2.534073693362563517e+01 2.210999212994897434e+01 2.064912453884915422e+01 2.202365525015263614e+01 2.205298420391275371e+01 2.174090681669452962e+01 2.331259616221280950e+01 2.322198282974937555e+01 2.375784407887313776e+01 2.076864579781900133e+01 2.119635973981503696e+01 1.928002883522199795e+01 2.181496982482751434e+01 2.220519833142660460e+01 1.965858293145088354e+01 2.117801554919901008e+01 2.236253524144245475e+01 2.158332757413288050e+01 2.233128418243812874e+01 2.171434580317722407e+01 2.294741807170078474e+01 2.248938020502440693e+01 2.252622514341923221e+01 2.456040125253950634e+01 2.314481289893637950e+01 2.030463372553296963e+01 2.368680084095490557e+01 2.232641571312143824e+01 2.179558436857536208e+01 2.132306232412237890e+01 2.138709233600227577e+01 2.162844339490563428e+01 2.209795420556492118e+01 2.288694705478733482e+01 1.991167723807511436e+01 2.082123125129930941e+01 2.213541428019427926e+01 2.258159562655942665e+01 2.276816559072327095e+01 2.294042765051988297e+01 2.189013858665733636e+01 2.134307973025054039e+01 2.075374567842290929e+01 2.249092795905479392e+01 2.058578120263477729e+01 2.095210568931165085e+01 2.206697993208994646e+01 1.997583082100185692e+01 2.089531661415350072e+01 2.251284055385843885e+01 2.174066214142795772e+01 2.144532122042864586e+01 2.305190035220924472e+01 2.301800457072155126e+01 2.229304860357366991e+01 2.323418030548325319e+01 2.182335598189743919e+01 2.148186838670005017e+01 2.294336477968354515e+01 2.058399913296782557e+01 2.178042852453793543e+01 2.187768070055126657e+01 2.114134736277789983e+01 2.238900772076743451e+01 2.171946867714529361e+01 2.247726164057040066e+01 2.245481380484916301e+01 2.143872155671682833e+01 2.236938463195493654e+01 2.280650057901100780e+01 2.295022011000720497e+01 2.148290085457328047e+01 2.263408846910889949e+01 2.055059353748129425e+01 2.391410618460323434e+01 2.107304239725072037e+01 2.050868751125806355e+01 2.394728225367346752e+01 2.361629728821362306e+01 2.233762065633938931e+01 2.196438295661855733e+01 2.123124371427707047e+01 2.145474190027171346e+01 2.029900404727444041e+01 2.071052805192442037e+01 2.349791808643508517e+01 2.132667736841013451e+01 2.339992199160398911e+01 2.128932206859086307e+01 2.256216916750772583e+01 1.984677901064681649e+01 2.101154032461521126e+01 2.142773061760716047e+01 2.241019134565052084e+01 2.163161510565489465e+01 2.034689692442773179e+01 2.056369311192192129e+01 1.929494180607996512e+01 2.186340984129306264e+01 2.141986735003829523e+01 2.133209701522796919e+01 1.998597502299568873e+01 2.063609922537349561e+01 1.920355523878065185e+01 2.009627637063203309e+01 1.837619067322139088e+01 1.795190248686140322e+01 1.962989350067161709e+01 1.748665491860743515e+01 1.854730094984853039e+01 2.013466919661389198e+01 1.734249716624509574e+01 1.918182226648507793e+01 1.707173449038855040e+01 2.008029585874456657e+01 1.779164315745571656e+01 1.917800437119775836e+01 1.914908245734910963e+01 2.051004327110996073e+01 1.772906979256209326e+01 1.832194095725033378e+01 1.974435032171826876e+01 1.744332992021759310e+01 1.822402094477268264e+01 1.825023112896052524e+01 1.736709097864838114e+01 1.994747573274405639e+01 1.759566111319340820e+01 1.771859416256237552e+01 1.739641760489566735e+01 1.762010872266468198e+01 1.575404327178918962e+01 1.801922402667387146e+01 1.597825451937953467e+01 1.854168494606940243e+01 1.708576276795531967e+01 1.787136286282138542e+01 1.749500226775280609e+01 1.885739547338792121e+01 1.777951454847441326e+01 1.708494237550495498e+01 1.942168011007555961e+01 1.779494537441300039e+01 1.542361901267761226e+01 1.815950990376540730e+01 1.830228321498990240e+01 1.726174553433946812e+01 1.829930567978387046e+01 1.757388679352764171e+01 1.780586562336952028e+01 1.530118314209114061e+01 1.793373539605155642e+01 1.790640502106260712e+01 1.869308949088380345e+01 1.721792275418263074e+01 1.631302386467689303e+01 1.522284006489978481e+01 1.516395577753594104e+01 1.780645942370055224e+01 1.666940433997128324e+01 1.697734262042668618e+01 1.499683197776219856e+01 1.505631715090134826e+01 1.771073185739485467e+01 1.551127863083835656e+01 1.734027625193126099e+01 1.747817690113986799e+01 1.765316569087785936e+01 1.593806292527905022e+01 1.653379717618341260e+01 1.662357070900278799e+01 1.712667322419030924e+01 1.840646229208098106e+01 1.584822162951141067e+01 1.810727536043179953e+01 1.724884176335199371e+01 1.883160873820615677e+01 1.588002832771946160e+01 1.694251631851175688e+01 1.702714449527341500e+01 1.619959268282940457e+01 1.651510254570813174e+01 1.725793970992100768e+01 1.771049299837817870e+01 1.707994298295229996e+01 1.737402483638121353e+01 1.493698102808329331e+01 1.679201611181721532e+01 1.737714438373938464e+01 1.574371786026708619e+01 1.413795775792832998e+01 1.542531077731424460e+01 1.586196250452728407e+01 1.654249110969505665e+01 1.512175939926709134e+01 1.804142460266209724e+01 1.764211787010391319e+01 1.767093060859638243e+01 1.643626335128763927e+01 1.619043035375497652e+01 1.654747073874120744e+01 1.590319339911788177e+01 1.471764976884882437e+01 1.629826580179569717e+01 1.744604206044540007e+01 1.475381563449055555e+01 1.814699475755487867e+01 1.560770857934278055e+01 1.492325966365747902e+01 1.700318789199350888e+01 1.633337526768990600e+01 1.741034871324375644e+01 1.728482024890100277e+01 1.731300139352078205e+01 1.437095925367977678e+01 1.537715525499980096e+01 1.499629653753354042e+01 1.547390625833590505e+01 1.659935273138615841e+01 1.444885952835057452e+01 1.390802917580351306e+01 1.364457470372090242e+01 1.444993950014073647e+01 1.587435136053410289e+01 1.590763643765147783e+01 1.222834356029217240e+01 1.551139893986360718e+01 1.602140559872536230e+01 1.569655002160910762e+01 1.663213729307998889e+01 1.526098405139200231e+01 1.389395277544818796e+01 1.569405588868614920e+01 1.278833789793545961e+01 1.468371839361680919e+01 1.351430457336801538e+01 1.191035518812293681e+01 1.196359840726355372e+01 1.536578955843897987e+01 1.360985564542625603e+01 1.295971619402866892e+01 1.383692110655656826e+01 1.441624744488711940e+01 1.340357655203835385e+01 1.138227892124721485e+01 1.447421041659990948e+01 1.442101954504558137e+01 1.200574511739407768e+01 1.133834735592493992e+01 1.405420028179303671e+01 1.289140921003343010e+01 1.147102920077135479e+01 1.036166102259417876e+01 1.428658966407601127e+01 1.460903590539918717e+01 1.135381942026678992e+01 1.364599068059901654e+01 1.274382632843000707e+01 1.287914008416643163e+01 1.340364462279924851e+01 1.492455006505347725e+01 1.194460133561892334e+01 1.160544598049664700e+01 1.228598341707967379e+01 1.335722786330213019e+01 1.376879514380918934e+01 1.402703855228071106e+01 1.247037314971430177e+01 1.327536444322609022e+01 1.346963594723340307e+01 1.255712257423901335e+01 9.680251931658228060e+00 1.334537203245062997e+01 1.153145429726096793e+01 1.079889017017474551e+01 1.326076861403629970e+01 1.331020341053902456e+01 1.245454365985595935e+01 1.397592521632092755e+01 1.427955118311099270e+01 1.108666529569834047e+01 1.183305831329033531e+01 1.551032014529068981e+01 1.371482103305869771e+01 1.166512099602273622e+01 1.129987051133363174e+01 1.335182313705073298e+01 1.311519891221184153e+01 1.277789460434188129e+01 1.341774605313968394e+01 1.239829252366299706e+01 1.432646697847490103e+01 1.280716919575927903e+01 1.380019731480699896e+01 1.354787397450178865e+01 1.456187804372984829e+01 1.342222328192456793e+01 1.450495020055565298e+01 1.054147870398137421e+01 1.182851059338379685e+01 1.266543583867211886e+01 1.212487663646069258e+01 1.153295407544521822e+01 1.467140814421761696e+01 1.480737539404170811e+01 1.347940554533766644e+01 1.458832674650117944e+01 1.442930584533753979e+01 1.556159203065094587e+01 1.360161883113416614e+01 1.413365505101158526e+01 1.241925636495091823e+01 1.257785706670966519e+01 1.174961523301977451e+01 1.348169768700733684e+01 1.518958258830701347e+01 1.260635333474461639e+01 1.448086874679815672e+01 1.264849863413135012e+01 1.383217315709011963e+01 1.269954132500779309e+01 1.194572721729849896e+01 1.341936862489304083e+01 1.378737700811620925e+01 1.305471328698675570e+01 1.331967735523350171e+01 1.213827316253842525e+01 1.184320468961892736e+01 1.510110434017341952e+01 1.302152927257172266e+01 1.192892030084609623e+01 1.230664226989768650e+01 1.446278930841043220e+01 1.299476049820689028e+01 1.235782804943116986e+01 1.363387258088053144e+01 1.184737645914267823e+01 1.379566209339506599e+01 1.274632144442699477e+01 1.300448038340830514e+01 1.282529790531461522e+01 1.344839227593282693e+01 1.530327985916145295e+01 1.213806560237546250e+01 1.497861788858343957e+01 1.342081669237559005e+01 1.172147988312143241e+01 1.133694357483753379e+01 1.370719346410962380e+01 1.108565738274238655e+01 1.262788298002629439e+01 1.110365349997061912e+01 9.750494558798296296e+00 1.012576540414217874e+01 1.057378521671918215e+01 9.190151114476186933e+00 9.842616291576659293e+00 1.030083453947415073e+01 9.746732140002665190e+00 1.209050669732638461e+01 1.218875031853795399e+01 1.105311436936593950e+01 1.096819631883754909e+01 1.032505370534578759e+01 9.685727754359627184e+00 1.259325430517521838e+01 1.043949308748923244e+01 8.534409139040565861e+00 1.175566878721407349e+01 1.122863523240404326e+01 1.033979020428832918e+01 8.076298449041994232e+00 1.171630823779721098e+01 1.134148877793580645e+01 1.025359017363436109e+01 9.209735774262195918e+00 1.053532511175271580e+01 8.821159124720031386e+00 1.057451575582341974e+01 9.641679764774449879e+00 1.101143008056602923e+01 9.377146534423951962e+00 1.023864785813832157e+01 8.717968024939946048e+00 1.060552816661924957e+01 1.080825838145623941e+01 9.687183883527042738e+00 9.300656268414513761e+00 9.161758954028156765e+00 6.747759838862675608e+00 8.966996069374443934e+00 9.634658562906631474e+00 9.529852092558417809e+00 1.001878200365834992e+01 9.009823667762695720e+00 1.016796014994995723e+01 9.210661902466910078e+00 8.346820657749958627e+00 9.038341126141439474e+00 8.143110524942956729e+00 7.184261658310441945e+00 9.439128518844361437e+00 1.019790234123230199e+01 9.958051119398220408e+00 8.421429699931177737e+00 8.188344659356202371e+00 9.012916962884141014e+00 8.593828923467384584e+00 9.451342859882263525e+00 9.757196354847406994e+00 8.449331830117706943e+00 9.302475523859984108e+00 8.470616503312268009e+00 8.677447575796032098e+00 8.401371744454570134e+00 8.347076885140978675e+00 9.502931641153143261e+00 6.329288373701665193e+00 7.643994335052139988e+00 8.101234428064808313e+00 6.625952954313913068e+00 7.960918160490197515e+00 5.744282745842350657e+00 9.245643795914379126e+00 6.991488589941090126e+00 7.387074944595893200e+00 8.796262659354635360e+00 7.479685707256133576e+00 8.326509701595142587e+00 6.536908354058133419e+00 7.626319978434506375e+00 8.283956941047582845e+00 9.960438836897484549e+00 9.605994699896324818e+00 6.891943231859147367e+00 9.045402221906806872e+00 8.597244674295755118e+00 7.553381260864423297e+00 9.382547549726393044e+00 9.046609380395128852e+00 7.983813980802701771e+00 7.812582782866045683e+00 7.830086404903639163e+00 6.839920647347664584e+00 7.873519389409864289e+00 9.746664966491762172e+00 7.756155133350162600e+00 8.955532720476503172e+00 7.261465957046145725e+00 9.239159232544462697e+00 8.595561341400209443e+00 9.461464156388847968e+00 8.826516361033160507e+00 7.577693008734707192e+00 6.636772530876505982e+00 6.922212516259421022e+00 9.075215141927143847e+00 7.948729589368489279e+00 9.099884098203581573e+00 8.046603654686832030e+00 7.163598157004829936e+00 8.750518838234128793e+00 9.230729875644145821e+00 7.690619028249018108e+00 8.614444954447682434e+00 8.640472700017317820e+00 7.394688706278401469e+00 8.145801483135265642e+00 7.654006393367213334e+00 8.295074207625967588e+00 6.985372724225079821e+00 9.258038909978241193e+00 9.094933645980269432e+00 8.013222569694786301e+00 7.732625518153073862e+00 9.465163639716351440e+00 9.177587781998662209e+00 6.642684282812038710e+00 8.049565545857806370e+00 8.866432650493720757e+00 9.136389746166601711e+00 8.649303434254676404e+00 9.766991531970514728e+00 9.293297709456076916e+00 8.362142491762675434e+00 8.720433230990328966e+00 5.431151145526518675e+00 7.293704646596321339e+00 9.307991912725983141e+00 9.207265318527980469e+00 9.303388674588505936e+00 7.446502895237634867e+00 7.018604017620403646e+00 7.071488354030515566e+00 8.866816950803663389e+00 7.763611374757190653e+00 8.109335601826971995e+00 7.764935740682409104e+00 6.891244851399474847e+00 8.719068977084264205e+00 7.575583891336596487e+00 6.780424971867402562e+00 7.323913803588507854e+00 9.795768310829593872e+00 8.788565026665821733e+00 7.107608193113485129e+00 8.187328193212568550e+00 7.741084514588989940e+00 8.746621282069460435e+00 8.254180905654569855e+00 1.148870569926212859e+01 8.474557290468936799e+00 1.102965565605316911e+01 8.146734878623691500e+00 1.034678840603563543e+01 8.659568658737068603e+00 8.134253716649464394e+00 7.248457477062236087e+00 8.327604180839788484e+00 7.573734712114147172e+00 7.221941847456831098e+00 6.817704840622527129e+00 8.544084781093117087e+00 7.984613133884348457e+00 6.503861501559031311e+00 8.571036011919442643e+00 7.520749335828956994e+00 6.964964197054303696e+00 1.012240571898209751e+01 7.423888941644174011e+00 8.646244692928481967e+00 9.202486271369755499e+00 4.149585316274781555e+00 6.736655655444889312e+00 7.792683083567158775e+00 6.767289636808469844e+00 9.008863275108963009e+00 7.711522712699167670e+00 8.637149856613865140e+00 5.204831976637110280e+00 7.781541367948970667e+00 1.012698986915413890e+01 8.302066681179503860e+00 7.770947926979705045e+00 7.142980712988043379e+00 7.812575829818996453e+00 7.536808893914884067e+00 7.652672346284086657e+00 5.634742203847310726e+00 8.857888503075995956e+00 6.352280549077980787e+00 9.859770838260109471e+00 7.833893291167639106e+00 8.364824624768321115e+00 8.345991357882436290e+00 6.402707083620905237e+00 7.247251098292614380e+00 9.220479361277234887e+00 8.414336953389216944e+00 7.831053078419956570e+00 5.328885268081512194e+00 7.813466888154792400e+00 7.165599521510293890e+00 1.006930614774550925e+01 8.277969518846729713e+00 7.548379521211193932e+00 8.882430396729420252e+00 9.721067952704430581e+00 7.696641036263098812e+00 8.639858832509959896e+00 8.297998143285386874e+00 7.406993966471928204e+00 7.236024646019688866e+00 7.249269940205227414e+00 6.785952695705169901e+00 8.912048901797588130e+00 7.980270562490624719e+00 7.945451483342044874e+00 8.267396676146036683e+00 7.769609230614178408e+00 8.376104385865378532e+00 7.523175410819866293e+00 8.382397462898611096e+00 1.078024817306332750e+01 5.139103253074901900e+00 8.751014604842234590e+00 9.431290759548826230e+00 8.618559554633275610e+00 7.376260321726063829e+00 8.832493183084361377e+00 8.437858855684970294e+00 7.676738485627718767e+00 6.588439535123777446e+00 9.289039954658464993e+00 8.734835017092454024e+00 8.159547272898274528e+00 7.492108430065217206e+00 9.396526674099554555e+00 9.542638356704745917e+00 6.711774582471751849e+00 8.678785927388190657e+00 8.590707496939469223e+00 9.047753241703116345e+00 8.435991812129465472e+00 8.545991847774958572e+00 7.933932418761200367e+00 8.760307649240028027e+00 6.991377348140806802e+00 4.946962927784061215e+00 7.594843124530124889e+00 8.756875537281437971e+00 7.298640578381696109e+00 8.421590640137997852e+00 9.081535909991668376e+00 7.011793791791514963e+00 7.313546486547942038e+00 6.623338944875366785e+00 5.994779091298908291e+00 8.185956826582993173e+00 6.424044623608804905e+00 7.163369547420058048e+00 6.968949040724161215e+00 6.829215571488719938e+00 5.523371202454479878e+00 7.555348534560876850e+00 7.161510955995083805e+00 5.448173513687378566e+00 6.639507907103980422e+00 8.222037017766375300e+00 7.862642331024608744e+00 5.065434247136956003e+00 7.532874778172419461e+00 6.072358088848709201e+00 6.107126179259473098e+00 7.766112110534443502e+00 6.594505076155262380e+00 4.811534244058685239e+00 6.820216445112259329e+00 6.631676123899906017e+00 6.837516412636957419e+00 5.681022020875939660e+00 5.760748747592423058e+00 7.379283029237833524e+00 6.551592143346285368e+00 6.985192256828890223e+00 7.193621904583253901e+00 5.717667324969287534e+00 6.946531925117984230e+00 8.139968917514487146e+00 8.300502909623931558e+00 7.877218258739599577e+00 8.070282537081491014e+00 6.160458335440477384e+00 8.128951272684732388e+00 7.366436714864708080e+00 5.436814602599263857e+00 8.023110071602713944e+00 1.003863492337574748e+01 7.375619251070927973e+00 8.424749493989230231e+00 7.723273546482849916e+00 5.690665764778369606e+00 6.707965990533129919e+00 7.220451827707262460e+00 8.015630191094558654e+00 7.491266570616249787e+00 6.138684465884220565e+00 7.940523335981382935e+00 4.366106731738586433e+00 6.520915253167649084e+00 8.672042809282491049e+00 8.578915585849147263e+00 5.716303177720903683e+00 5.315815746818527643e+00 5.888652092512084657e+00 8.299759687599291169e+00 6.178396088821942911e+00 7.312510528088774109e+00 5.970756178743776843e+00 6.572294750646681116e+00 4.346736915259282519e+00 7.936651586889350796e+00 7.192491063276299279e+00 7.665909639103288598e+00 8.848410498605726815e+00 5.293357421064253110e+00 6.806243523455338895e+00 7.914552442382757569e+00 7.909411643076537324e+00 6.598215763240407483e+00 6.110491632803432438e+00 7.422133960537308006e+00 5.398492967914661378e+00 6.465411605580984045e+00 5.200371420625036656e+00 7.345033985925651265e+00 7.937099861108011467e+00 7.462951987356824191e+00 8.807528332013449202e+00 6.561433448696265991e+00 8.234267817400805711e+00 6.484952847234098705e+00 6.364013322169385312e+00 6.819988181403467742e+00 7.685421191649104422e+00 6.495619815744893444e+00 7.646025604778210472e+00 6.753548970099589432e+00 6.289366608469471487e+00 8.746648045607949840e+00 7.483475494966475239e+00 6.697834359752518729e+00 5.700554183279448850e+00 8.704907302443071870e+00 7.702661343994903653e+00 6.526541953744227520e+00 7.754169383389731607e+00 7.765132886263804046e+00 7.080131374275212330e+00 6.447889887301860412e+00 7.542923907913787751e+00 6.840057000205978177e+00 7.461856330951040839e+00 6.334373385695279524e+00 7.287691497023319087e+00 7.225538189656232291e+00 7.914303987655219252e+00 7.521135653679538180e+00 6.404580709585578902e+00 7.246435661246771076e+00 6.688282222685933753e+00 7.015511777495916590e+00 7.525507291474283100e+00 7.661575577027227801e+00 6.665611078212333673e+00 6.918020895501011402e+00 7.649567801883300433e+00 7.397145520610023617e+00 6.628558255643033803e+00 6.481905027323388246e+00 5.802693224014027429e+00 6.340899935478103266e+00 8.920366954513177404e+00 7.445713565116722776e+00 6.069893399947281942e+00 8.012795128792701504e+00 6.849236436069781497e+00 7.674559505956178640e+00 7.877153790955184753e+00 5.779312406621735398e+00 8.227484443249807100e+00 8.051579229431286677e+00 7.287477964162847321e+00 9.220225255772405148e+00 7.820397924772292342e+00 7.618568218573374295e+00 6.619921460263917368e+00 7.980021090005376294e+00 7.053195449632382541e+00 7.396660097527930411e+00 6.923386287140781192e+00 5.997877293630705431e+00 6.390113253268011384e+00 8.043253294392828323e+00 7.368739521031106854e+00 6.537895799692834409e+00 7.572301731080764320e+00 6.660452948532872064e+00 7.884525677759377515e+00 6.773317717193537035e+00 7.738047987355996860e+00 7.471809017889024851e+00 7.659231196088899019e+00 7.166612216670866786e+00 6.256857377479444260e+00 6.052414634339598365e+00 7.003594907676312431e+00 8.785685136055287003e+00 7.399544472420807040e+00 7.482990502232400587e+00 8.045537360466676446e+00 4.928836449429729427e+00 7.050173262307639632e+00 7.982908967839724035e+00 7.300178004552425826e+00 7.138105745427036908e+00 7.189080172093204268e+00 8.199183651528354488e+00 7.168466644355565798e+00 6.397931556726756952e+00 7.053933134783139103e+00 8.081565619031403358e+00 6.606032182816845122e+00 7.411076061895010447e+00 7.313865269055497720e+00 9.268620359826654109e+00 7.206236707729003932e+00 7.209934819302540099e+00 4.906015883647591558e+00 7.670212152119813886e+00 6.472289441452220515e+00 7.488848040919048543e+00 6.197708265496268965e+00 6.666269778600238283e+00 6.543034099276845872e+00 7.468445275507608727e+00 8.683963231112317160e+00 8.997306033998079045e+00 5.501456590924822088e+00 5.596567582293791254e+00 6.932254319302723289e+00 9.708615137473485035e+00 9.373619456598019539e+00 7.193316758987157833e+00 7.303294668968386638e+00 7.783248696562705682e+00 6.555686654350830977e+00 6.559669661813472885e+00 7.849159558149171545e+00 6.641018801629734902e+00 6.815715216112269381e+00 6.468108653656667428e+00 5.232061216027863892e+00 4.371292259455264784e+00 7.686036859614638672e+00 6.259981755808331272e+00 8.008047926938436589e+00 6.584160057930736443e+00 5.148692278809123835e+00 7.416638879697862841e+00 5.706471252075564493e+00 7.888625833662959330e+00 7.241941919965213081e+00 7.349206163670890746e+00 6.008008498250720031e+00 4.519778244339009099e+00 5.866171311897022456e+00 6.430413312472999188e+00 4.011804166274264283e+00 6.601323738909903760e+00 7.912817778704235749e+00 5.980974542482353939e+00 5.802725308579098851e+00 6.580931997401417988e+00 7.104073280527217982e+00 5.450353104119881387e+00 7.741645168200038896e+00 7.849387444988341400e+00 6.907551160239227883e+00 5.633306056798010886e+00 6.148245843066493244e+00 5.121961168556239841e+00 4.049437119080531389e+00 4.827444356543558079e+00 7.079023760133935639e+00 4.236829433744923712e+00 3.734951636914850770e+00 5.737585003477364332e+00 7.422479634221452294e+00 5.015550033868249713e+00 4.611436416805867466e+00 6.166490026184654027e+00 6.581876670878060942e+00 5.077901633267030590e+00 5.384761933214809559e+00 5.840269390558022522e+00 5.841342768576073929e+00 5.926436240247781484e+00 6.404963442006384788e+00 4.340068379289692579e+00 6.914418866737412905e+00 5.950924884068982124e+00 5.340899926637330708e+00 5.501243995368366946e+00 5.711058018477539022e+00 4.926081919200142600e+00 4.947218543395654144e+00 6.592569589871790647e+00 7.423882654671551506e+00 6.210326238330748261e+00 6.180722913186904144e+00 8.019388624966284240e+00 7.146448024799258114e+00 3.881277259689992931e+00 5.146667719322167933e+00 6.004161260330653782e+00 6.764643179462667355e+00 5.628163184610926351e+00 6.263592712640484450e+00 6.292520816295400721e+00 6.705336010493796017e+00 6.024215872085819434e+00 6.079277693851043551e+00 6.365398839973908984e+00 6.896110495079977198e+00 5.626739315221357174e+00 5.180895880715527646e+00 5.321913225037273598e+00 7.065012232649677593e+00 6.420811263653994239e+00 5.355830143487776418e+00 7.394406215923211789e+00 7.226161235260338600e+00 6.049338204024555132e+00 5.336375303156293270e+00 5.680464984173561049e+00 5.238535191089452425e+00 4.177653759752509188e+00 6.796895947575395169e+00 5.794538407366504273e+00 6.851620603957500499e+00 5.745244365761934091e+00 4.627863909764347028e+00 6.778555398974309476e+00 4.412816484406119955e+00 5.548910355703553954e+00 5.232109453072451899e+00 5.234956436729673257e+00 4.709779464856810982e+00 3.177946136338139826e+00 5.359274962042802848e+00 4.095538980695737408e+00 4.498374599778450111e+00 5.345305903391442293e+00 3.016692252183748923e+00 3.802735434541850701e+00 4.317691080424385319e+00 3.549623216058073627e+00 3.149670006337657480e+00 2.509538144517555303e+00 4.419805008006070679e+00 4.176844663804887503e+00 4.089905928741853103e+00 4.192115515797605774e+00 5.255561070949970492e+00 2.762698903914844184e+00 3.886763426767560592e+00 6.913890075528743573e+00 3.066215585230740004e+00 4.274006382423663375e+00 4.919794323265766600e+00 5.046411834611682856e+00 5.773333184942663898e+00 7.012914905381803621e+00 4.503207983435469686e+00 5.764064344136889062e+00 3.394368084155376941e+00 4.054403436669121952e+00 6.046281249681375591e+00 3.333059342168819050e+00 6.394755673689912712e+00 6.304464607524201014e+00 4.006154634030226980e+00 5.921043344681120146e+00 4.355704562242258326e+00 5.718735086182235250e+00 4.171176207558406013e+00 4.993960570931335496e+00 7.027135816941211033e+00 3.936729187035470812e+00 6.179695643963244223e+00 5.344137848836156834e+00 4.341934571195304571e+00 4.675159301436194070e+00 3.500798060759518826e+00 6.110400068149199448e+00 6.800549248542964165e+00 3.827153171315295754e+00 3.818408646210109225e+00 3.747928892812377288e+00 3.376407264715124867e+00 5.706139214851683406e+00 3.753130537083247731e+00 3.684543894398555341e+00 5.290107839469382789e+00 6.100464958554867145e+00 5.658725524914527405e+00 3.924037265723103740e+00 5.204199772996268791e+00 5.520138030983884114e+00 5.551682004123748015e+00 4.820828224409894780e+00 5.385457786350897003e+00 4.898822545457750088e+00 2.568606697369003822e+00 4.192214957609865955e+00 4.716178363927052253e+00 5.617467711415423892e+00 5.118557803235469272e+00 5.337982674451276388e+00 3.689904310676987098e+00 5.465113249387097305e+00 5.240576442842720617e+00 5.910948187100490969e+00 5.272861476388210455e+00 5.503501886568168189e+00 4.956502736066918935e+00 5.879368465689636558e+00 5.335218105205198569e+00 5.503180421628610652e+00 3.752418978622113599e+00 6.003210000550214254e+00 5.867538534513433213e+00 3.880038386446970744e+00 4.612982515137503015e+00 6.607603562126417529e+00 5.898730185693167094e+00 4.506763586333689453e+00 7.198977617430804443e+00 4.583942353733754693e+00 4.645802134630391933e+00 4.558654020115793237e+00 3.993112964797415287e+00 3.354245858021768001e+00 5.718942204491434644e+00 2.940876028593152114e+00 6.096371303796749075e+00 4.405437745549181550e+00 4.743246643313348443e+00 5.394969800004406402e+00 5.534595785795608514e+00 4.035714689147702927e+00 6.523455168057854081e+00 3.955738394390350354e+00 2.964212303087905731e+00 5.544316815967289536e+00 4.374852386187959574e+00 3.805682316188520709e+00 3.366270785321051839e+00 3.185123184290662657e+00 4.117069719905739333e+00 2.312227515896228880e+00 3.742338002047348233e+00 4.537557385880936600e+00 4.543260357049662801e+00 5.448305296292613065e+00 3.314048469596550639e+00 3.668846867725024108e+00 3.922388854994661056e+00 5.095365145783831373e+00 2.668730175629856038e+00 3.267455114445818598e+00 4.018459866635583744e+00 3.887558935931245241e+00 4.635408235834320934e+00 5.742271145899091600e+00 4.332337195019040799e+00 4.386592107734511359e+00 2.690057994096504590e+00 3.874261863414317553e+00 2.593135505871617674e+00 4.999515707091563677e+00 4.404123623353068950e+00 5.592695916675036294e+00 3.210155368464351344e+00 4.190353008670439472e+00 3.774455830769288589e+00 4.097798133437525081e+00 2.729237881638056251e+00 3.438842202498346712e+00 3.528780165518743850e+00 4.282243246997193609e+00 4.455136958252825963e+00 4.185057850621370257e+00 4.772118051362180147e+00 4.787389141046467955e+00 5.310742405103110464e+00 3.577374990547747213e+00 3.486329665481854523e+00 2.667108962213007306e+00 4.016775355241407830e+00 3.514529386317073012e+00 4.983763977394668032e+00 4.511868788080911408e+00 3.090992123166785177e+00 4.125258671940180477e+00 3.141393487455264477e+00 2.204495958202171924e+00 5.963734639305589447e+00 3.578839637158697240e+00 3.336724286494479941e+00 2.483599059015895172e+00 3.832348259859513107e+00 3.249952870996188015e+00 5.123165012218334091e+00 2.959035890736983809e+00 2.478263167432316116e+00 5.970363848952161767e+00 3.727523917560522371e+00 4.167128977362320796e+00 3.985804012869707869e+00 5.550851204034257691e+00 2.321575489842193196e+00 3.602326252518133654e+00 5.550335781821893022e+00 4.523235789725751133e+00 3.240557189405456118e+00 3.694126264674299165e+00 3.806044465865396464e+00 4.835169063200760675e+00 3.251507131553508678e+00 4.907163221321178881e+00 4.681444611240898723e+00 4.728970816000257926e+00 3.748473349745383043e+00 5.451086195015003355e+00 3.074030148112785188e+00 3.180912591580318693e+00 4.180366205886251407e+00 2.877330418897268594e+00 5.584815625517937754e+00 3.302347709139791920e+00 2.328015002514414178e+00 4.768171753758122300e+00 3.727267332867631566e+00 2.354841584092578266e+00 5.446606401339079362e+00 3.927393247332735093e+00 4.191940429602289520e+00 2.706657991602313462e+00 2.809125692519659712e+00 6.601931281629045856e+00 3.735429478722423369e+00 3.697877052781373575e+00 4.097369335467459628e+00 5.176434479570866110e+00 4.762548212718498597e+00 2.954518906792146016e+00 4.504263311241281542e+00 3.542939337506131103e+00 5.799256746232830828e+00 4.449251088250236741e+00 4.216992131095753216e+00 4.538174560967139115e+00 4.323617478425846095e+00 5.598347182500844177e+00 3.552279626583855876e+00 4.596506107470030855e+00 3.629617333891412834e+00 4.597143708555643471e+00 4.004668807956382359e+00 3.517076892954347667e+00 4.397680869948598747e+00 4.135611072860122306e+00 4.815908923796452967e+00 6.150796300850282172e+00 4.898368480085488308e+00 3.781704490187815182e+00 3.258839519428661902e+00 2.680436433337047397e+00 4.298285914720020529e+00 5.318747862883730804e+00 4.432460939530272981e+00 4.443204709875752556e+00 4.833709767144057423e+00 4.575951519886177543e+00 5.013942967964950981e+00 3.758754107246299103e+00 3.977938027577108571e+00 3.627979092198099664e+00 5.537505599847128757e+00 5.235579886508197944e+00 3.116754655694613074e+00 3.430983523080390896e+00 2.978765232661948037e+00 4.300062953830947166e+00 1.991777142958898406e+00 4.120604767406424784e+00 3.866787045358563102e+00 3.249883077202685655e+00 2.381792701089784359e+00 3.738818414534229362e+00 2.843335567625048466e+00 3.839039564203146071e+00 4.411512286222455614e+00 3.912908829135740341e+00 3.885812516246271997e+00 3.463481674328618087e+00 3.127836050556376257e+00 4.340693494296247401e+00 4.265921087473797613e+00 4.688519222121092511e+00 5.423997461965464062e+00 3.777385492644469434e+00 5.042161698572045658e+00 3.204531482822361887e+00 3.120664069598070967e+00 4.911394562891762128e+00 2.898348251453847002e+00 2.036227534122097005e+00 5.658247659879570790e+00 6.075536343937054440e+00 3.603600269970115733e+00 4.559399793353090757e+00 6.568563673560989358e+00 5.411685349135402667e+00 4.210934717386184190e+00 2.632888174409464099e+00 2.045664557133551664e+00 4.474520097020545428e+00 2.625704584431340027e+00 4.163454708315226682e+00 3.494267756230961641e+00 2.850573901813449940e+00 3.452396358552344058e+00 2.359699158093889082e+00 2.264057371229248883e+00 3.191320137919389399e+00 3.741858187341778219e+00 2.796304383122524051e+00 3.372915499334979916e+00 2.237654469095677445e+00 1.415806675173836293e+00 2.660653750611238877e+00 3.151716704998631879e+00 2.897622797536639094e+00 1.327009306161694546e+00 2.391472185780887383e+00 2.555200045407838516e+00 1.919391887075974523e+00 2.141780076738827532e+00 2.077973654615063115e+00 3.540504113775980066e+00 2.045176960208645145e+00 1.921689819552628853e+00 1.734088183048286602e+00 2.933456889648062837e+00 4.544111599716300631e+00 2.421603023254654818e+00 1.044456532698059270e+00 4.450969209822590145e+00 3.657482579937848310e+00 2.486252318031485053e+00 2.945873672657208342e+00 2.821956758343340699e+00 2.733763907736801002e+00 3.332365654761989759e+00 4.485467122649299476e+00 2.825121301406864127e+00 4.523951509315751629e+00 2.042876352581875388e+00 3.587187039194032145e+00 2.407554703399399809e+00 2.654182420246741447e+00 3.774775661008662020e+00 2.106560438030602445e+00 2.990357750061443110e+00 3.096048843082078061e+00 3.471657306349461347e+00 2.522385830560539777e+00 3.797955287156284943e+00 3.908881626961554723e+00 3.388094811678672880e+00 2.483255258139350996e+00 2.339186450581973276e+00 2.874051485309711218e+00 3.126270269035869909e+00 2.430404457794290707e+00 2.729563772094698137e+00 2.670805552741345235e+00 3.737046369222591924e+00 2.657709206568125815e+00 6.093928815560373913e+00 3.303744825912423355e+00 3.368515880143124086e+00 2.039995510961580827e+00 4.060981050833541772e+00 4.141739119901720834e+00 3.056911099227532791e+00 2.252926463927816592e+00 2.218975502296315572e+00 2.354016416774272091e+00 4.555649190967471007e+00 2.679839794832093780e+00 4.405259985332579120e+00 3.388447888003142783e+00 1.409382289788177589e+00 3.519257607857525727e+00 4.886842159201082225e+00 2.638134475732468509e+00 3.684292820171471750e+00 4.263101655584463856e+00 4.544442776638369708e+00 1.883290873163823820e+00 3.484715255077447615e+00 3.882383029914136419e+00 3.698207713391494345e+00 3.421162824863889451e+00 4.875243185619334341e+00 3.014348063284304491e+00 4.363247916461775233e+00 4.312486207150696416e+00 1.294410796500602201e+00 2.741383779278795618e+00 1.824463440928092650e+00 1.282200095854021615e+00 3.752990868512194655e+00 2.560261073660789144e+00 3.980626002233523586e+00 5.055203392196591317e+00 2.566344393705932259e+00 3.407471382517945901e+00 3.075836693764489205e+00 3.564123954999256050e+00 2.813272734902854566e+00 3.893185399003384450e+00 3.640438750396369549e+00 2.513208858234093679e+00 4.393408943257844257e+00 2.730558496258792989e+00 3.355312390821671542e+00 4.497979554099880595e+00 2.838992199377782022e+00 3.520898423710880909e+00 3.845774003781967210e+00 2.534698339323500971e+00 2.847206261539864336e+00 2.778918066151120136e+00 5.132430564639725468e+00 2.745555071630937594e+00 2.776474103004856975e+00 2.635464417178375207e+00 3.698329979940671475e+00 2.743633770635649505e+00 2.185946650050331730e+00 3.107086598709043912e+00 4.599068747194903217e+00 3.568193940883737980e+00 4.152763842459832766e+00 4.801978441640380346e+00 2.206686099927065658e+00 2.109178817463528866e+00 3.408209494335659784e+00 2.559760588787595381e+00 1.809151917801287812e+00 3.692010551156704956e+00 2.635346013976630264e+00 4.274647535123500930e+00 7.002252820605090466e-01 3.969561145280422920e+00 4.327432882124627511e+00 4.339685066130646085e+00 4.017979962618785095e+00 3.079070846199261524e+00 2.024777987715224992e+00 5.316009268042056757e-01 3.671560626088902879e+00 2.137984785788856534e+00 3.923708851941612785e+00 3.909409776298797379e+00 4.508450214688842550e+00 1.852818691171110643e+00 2.494952092487263240e+00 2.763499245640507418e+00 3.730008566270417436e+00 2.334754874929267920e+00 3.789957163238907967e+00 3.563818569993464358e+00 3.735816132710545467e+00 4.047896725471128221e+00 3.110170197259956026e+00 1.457754099932479175e+00 2.785167193936914476e+00 3.261269171164054903e+00 2.678901360307513357e+00 3.400599450149968561e+00 2.875154059769466475e+00 2.683912009706452384e+00 1.355784557993466866e+00 2.785703033258434047e+00 4.622871194516916304e+00 3.107605852182768302e+00 1.699250486280991845e+00 2.798939012107661828e+00 1.981902215463963612e+00 1.673780645902340103e+00 3.521514100245746626e+00 2.888735447650797816e+00 2.580770765948129153e+00 5.108211713871842363e+00 3.323952330515507647e+00 4.871352635556102761e+00 3.041439823511665530e+00 3.813461647293888923e+00 2.835725808343600551e+00 2.083375443918556336e+00 4.249150032813863831e+00 1.839645952969118037e+00 2.802975140615605820e+00 3.030341491940052201e+00 4.621877326360247729e+00 2.827650408466598542e+00 2.792579357658128369e+00 2.959965348954505249e+00 2.534214851653684875e+00 1.134709416228398382e+00 2.442580190348461855e+00 2.962055469224561755e+00 2.761257185999210328e+00 3.925955342334683795e+00 3.023724039480144565e+00 2.236634770489430935e+00 2.060464483627276078e+00 3.607670519437070844e+00 3.608876039556871529e+00 3.011879339552687274e+00 1.870554350034999258e+00 2.849237162216126329e+00 3.479078151246559170e+00 2.427400210338444886e+00 3.701702188141267058e+00 2.387695352840153440e+00 4.329445118439879892e+00 2.480818590934975809e+00 3.457891698119601731e+00 4.324980190412492931e+00 2.900521429857222611e+00 3.157773958327871444e+00 3.991920707023652426e+00 3.181685196182644226e+00 1.294603196705059078e+00 3.158921975684209738e+00 3.691691001833681263e+00 3.187481558119472869e+00 3.893403688814743191e+00 5.153483476157963317e+00 2.167570140685712410e+00 2.521649389381923179e+00 3.100352630945026888e+00 2.561984778071634938e+00 3.863703647269960850e+00 3.372249824068500601e+00 2.286960764535121982e+00 2.191456400706898400e+00 3.815587486269715889e+00 3.921654411682550023e+00 3.790780830200126239e+00 3.593822802342535372e+00 1.808341681686245206e+00 3.316178016777239890e+00 2.965652499792434948e+00 2.468985234189770228e+00 4.057231375568093767e+00 3.304612388819218705e+00 2.785140185548558023e+00 2.799430219584290835e+00 3.373662190273720718e+00 3.067186108989005788e+00 9.321848079779706531e-01 3.244322534659390023e+00 4.523402890012058641e+00 2.757317030271195346e+00 2.545370150909649354e+00 1.719705858171896695e+00 3.384682329575210424e+00 1.594711715029702770e+00 3.916944441109972530e+00 2.079863295823149993e+00 2.224217017602250657e+00 4.411941925284458499e+00 4.646487459484229809e+00 3.677441171329837832e+00 2.076953381284172728e+00 3.395511954809534494e+00 -1.167722808040418114e-01 1.470957214743189079e+00 2.250243219155580121e+00 4.809239618902558355e+00 1.198236814193763378e+00 2.748177890866030371e+00 2.639666439671010778e+00 3.656666257037016532e+00 1.648418158196888417e+00 2.455761774499384487e+00 1.465552636243485862e+00 1.157345316627694576e+00 3.797865640587670732e+00 3.867312357310364490e+00 2.925605751501761276e+00 3.889530502380599941e+00 2.516211405699297021e+00 1.391524830824079295e+00 2.394850689014059064e+00 3.629301880999806329e+00 1.907001654051204476e+00 3.649605780620440054e+00 4.850499014929613217e+00 2.774853582657388795e+00 3.369534831230255989e+00 3.731655929569796193e+00 1.915597978519639977e+00 1.055217546904741344e+00 3.801230873608857586e+00 2.640850465398140834e+00 4.052985339013940980e+00 2.683332721398353105e+00 2.351746104459535580e+00 3.666582213411623492e+00 2.154227204352577640e+00 2.629701073638292641e+00 4.135145406760276643e+00 2.603401065870821096e+00 3.465253765363174754e+00 3.135141103839445886e+00 2.711526003394668205e+00 2.021508009249681770e+00 1.293640728421495911e+00 4.361401171235077534e+00 1.785786932109310499e+00 1.188528497377248305e+00 5.853529651297262326e-01 1.342408132976496304e+00 9.906896483311030677e-01 2.593164721796170191e+00 9.352635188871790684e-01 2.293635630784586432e+00 3.544746375066206490e+00 2.985405652476214922e+00 2.177528204267926704e+00 1.624155802615527167e+00 6.050321004972645245e-01 3.319223012130590789e+00 1.552420167792368355e+00 1.899568793212662365e+00 2.305425919989381178e+00 2.852927339073579649e+00 2.320743463284157482e+00 2.186369371362621106e+00 1.411798310508731280e+00 1.538287634474201804e+00 1.114846802461583186e+00 3.974856080475525300e+00 4.638616977053866552e-01 8.009182078719774278e-01 1.209554990531625407e+00 2.143862829846068685e+00 3.432622596791381042e+00 3.249357625603623401e+00 8.883921211961727238e-01 2.982230579800240644e+00 1.796285383354265797e+00 9.951638728152019109e-01 1.667166588351411294e+00 2.595030857167702765e-01 4.187360998444963123e+00 -3.349258367316300111e-01 1.363917869141332506e+00 3.028135698728616099e+00 2.561715741278796088e+00 2.651782769136830087e+00 2.829540278386157404e+00 2.313288920188883768e+00 6.965764440329098584e-01 1.166809554775288360e+00 1.443088502977814214e+00 3.735265244844196530e+00 9.633826754826477767e-01 2.166691294676752921e+00 2.363878523226089712e+00 2.450237463543956995e+00 1.535537409301492184e+00 3.649125927438729100e+00 2.301954643838828751e+00 2.754636405270393329e+00 2.629499777294341811e+00 2.393830229255140107e+00 2.919515107148609623e+00 2.346382837520399445e+00 2.626310126206157669e+00 2.854300704456012916e+00 3.138974772331841301e+00 4.133364079337988883e+00 1.263439195480341448e+00 2.394929328120806389e+00 1.826170415775469458e+00 1.475157141310179609e+00 4.186375515046755424e+00 4.244593057718996754e+00 1.869333890946061283e+00 3.200183677655938919e+00 4.478317119779269717e+00 1.522943752483232327e+00 1.889199117482490031e+00 1.128288795374723819e+00 1.886408301364420170e+00 4.138968288843800636e+00 2.287579052893847553e+00 1.221749218484297517e+00 2.238627097644962483e+00 2.426353367718199650e+00 2.197773962487229671e+00 5.240060138808840806e-01 2.227556308477043778e+00 1.268831785282735325e+00 3.276893875454788940e+00 1.447417510607265978e+00 2.693134921758326250e+00 5.853510002610518015e-01 1.991543045842229853e+00 6.964060211200824302e-01 2.336590161201856919e+00 2.407356908404779006e+00 4.175728981221692671e+00 9.474668389191767126e-01 2.335377195396619587e+00 3.747841940828059215e+00 1.761663034560041918e+00 4.560436796136611903e+00 1.025649274393428900e+00 1.594331036506813071e+00 1.402914729599615551e-01 2.595877289015628975e+00 2.361230105978056493e+00 3.951112178768094729e+00 1.915798998985045187e-01 2.403736942706492297e+00 2.007991886421952366e+00 3.553660639348075634e+00 1.152799756934637099e+00 8.409672241071022292e-01 1.980853154186288823e+00 2.316638550146981945e+00 2.410579283702793507e+00 7.113282410554069290e-01 1.965476220215130798e+00 2.074373264402937789e+00 4.072922033445916412e+00 4.217885526576155009e+00 3.257623760963217485e-01 3.806722425902528961e+00 1.330120919321891026e+00 3.031512854614718311e+00 2.758521565402911602e+00 1.641904721364034758e+00 1.965664585426611932e+00 2.157800942380293741e+00 1.618489668672422610e+00 2.562597991403305908e+00 1.375052632647499218e+00 1.234371808154270500e+00 2.028493650431662410e+00 3.521515661464354352e+00 1.889271102504278987e+00 1.867166780504690315e+00 1.204142483994422808e+00 2.381683747233460657e+00 1.601166878106001112e+00 3.155338696251435149e+00 1.931316928104179542e+00 2.828861036732445822e+00 1.993276174165297121e+00 1.669706511121281434e+00 3.065496472875914424e+00 -2.186222704361626967e-01 1.568093184275899832e+00 2.419580142839534265e+00 1.172921716875019227e+00 2.220865726524325012e+00 1.894282252118589360e+00 1.549276622837659101e+00 1.119287785746119757e-01 1.983753873214219698e+00 1.619610124417699026e+00 3.808092877332919013e+00 2.186015413141822350e+00 3.488028466646250436e+00 1.742318130166870427e+00 3.001557082571213009e+00 2.448551188980600202e+00 1.254650961054601943e+00 1.577131872750230146e+00 1.978706573009450409e+00 2.548723673287139668e+00 5.692955083176604036e-01 1.834929675465286847e+00 2.661342047965200575e+00 7.666334417225805220e-01 1.571174485315218528e+00 3.545368149177331230e+00 4.974622797733607715e-01 -6.143208155535794246e-01 9.345976125707199378e-01 3.650781687193574765e+00 3.659783429047748449e+00 1.988504981980166786e+00 1.686321267147328218e+00 1.547341836970966611e+00 2.464656354255814197e+00 7.160656457413487885e-01 2.421096137292435113e+00 1.821790761472930065e+00 2.202896317235153223e+00 2.814150637046438419e+00 -1.627710473777457811e-01 -1.248031215426415597e-01 1.733915583424573414e+00 1.881874879724787952e+00 3.386038874827353773e+00 3.441940465865223953e+00 2.840819141588452279e+00 1.765242158374353387e+00 3.828262436209551645e+00 1.018409359434722328e+00 2.886274840287113452e+00 1.390182799433806293e+00 3.920006723202559051e+00 2.425391214227644365e+00 1.699231829020898754e+00 3.787078650095415888e+00 3.535987567922784791e-01 -5.661689563226550426e-02 2.581272223603184202e+00 2.277128930499267234e+00 1.698612490492110716e+00 3.221072907784750416e+00 1.728368153983907973e+00 3.227084708961314607e+00 2.457298636322517549e+00 2.690602754682614339e+00 1.684728460223628099e+00 3.354084724852921973e+00 2.529253166134418418e+00 1.475142405223215381e+00 1.136307881953505072e+00 1.078167287859668200e+00 1.219084601415821645e+00 3.030851512938559811e+00 3.883490581203000058e+00 2.630739368360750063e+00 2.146057590592102660e+00 2.610148825667302219e+00 3.449928977144593123e+00 3.296146079847791288e+00 2.216140534886729796e+00 2.993407261030374578e+00 9.395365604655390168e-01 1.134124883201932388e+00 1.498402814686611073e+00 6.285874963436441920e-01 3.754176142431431273e+00 1.234372399882321503e+00 3.178086035021630895e+00 1.131064272218980316e+00 1.212122511357962562e+00 2.858676380955982754e+00 1.329986657275536333e+00 3.072752577794819473e+00 2.576612533181067644e+00 1.771215973759569406e+00 9.416343420195305569e-01 2.791739598202653827e+00 1.188508256466609625e+00 3.761554408819923978e+00 1.961094490108135524e+00 2.527551627149768443e+00 7.509961532690212493e-01 3.427728088277522733e+00 3.437667939666632311e+00 1.221537143449718865e+00 8.290592301317903923e-01 2.861235048911788592e+00 3.640303750025286611e+00 1.745225930218681665e+00 2.205775538742281938e+00 2.974434703404743363e+00 2.068496342872331084e+00 1.384645978437829328e+00 1.892029282777695220e+00 1.854333447091863984e+00 1.857823911798097472e+00 3.372741242800204819e+00 2.524422958658665728e+00 7.304506378266161226e-01 1.868826106630043560e+00 1.038078267241684172e+00 2.469264617862365618e+00 1.634044123298276086e+00 3.729672926898957463e+00 1.291209346366771538e+00 1.674438412453174596e+00 2.620750542279557838e+00 1.517819057351877055e+00 1.897388663616646598e+00 2.153173582461411328e+00 2.072931459235847207e+00 2.744055475241538034e+00 9.622607184050988582e-01 9.468323663872428853e-01 3.563481917826888168e+00 3.359156073748821747e+00 3.296398217203150072e+00 1.457380869328710027e+00 1.281783701922889929e+00 4.052526774419920486e+00 2.313395005735350285e+00 1.631555329244936292e+00 1.631471615027905830e+00 2.146037151698928280e+00 1.532673397750863975e+00 4.288908850021615038e+00 3.339184145158530903e+00 1.761581108611523838e+00 3.368008349716558936e+00 2.902399444606203804e+00 1.915975426735610609e+00 3.204030867677628347e+00 3.635575526703333171e+00 1.344123048329143977e+00 2.587710896480693190e+00 1.735518720615039534e+00 1.240022849842163266e+00 1.670074710253734551e+00 1.914003050963017927e+00 1.808086903856946925e+00 6.173260351221634967e-03 1.420960027876535081e+00 3.556849278318826357e+00 6.687716916151698054e-01 1.251529677352170467e+00 2.594268965970213170e+00 9.206248700013346387e-01 2.755154656672337499e+00 3.435990934122325591e+00 1.106492759393458147e+00 3.654795163935321334e+00 1.236447872993067798e-01 2.773625444626789172e+00 3.113688975104455192e+00 2.749119562480023315e+00 1.462750068378801727e+00 2.697740289007526826e+00 1.030129966130350017e+00 1.782226836514008372e+00 2.653943761217425035e+00 1.930635033555353264e+00 3.440270589101650511e+00 3.364555411388796102e+00 4.359275897669891542e+00 1.998226050829764233e+00 2.840499647471316891e+00 3.214134343942984806e+00 -5.524624875428289089e-02 3.869194726387985117e+00 7.575908656865634194e-01 1.074492429895697043e+00 1.618445203456953863e+00 1.931330038143105998e+00 1.761341233025397246e+00 2.643069302410523402e+00 3.174871510322015311e+00 2.314746925761093088e+00 5.394952037535143408e-01 2.426908056528367830e+00 2.600088750208007671e+00 8.051471529703171370e-01 2.279057547563906549e+00 2.095360223173822867e+00 3.086221676398726466e+00 2.669774671140157096e+00 5.642826515294346867e-01 1.179375163153031147e+00 2.492769193177925224e+00 1.971407634738634673e+00 9.921802877989859271e-01 1.754467102636888320e+00 2.743108475624663534e+00 1.701640565208155875e+00 1.692626880688282487e+00 -5.482202166216623151e-01 3.172171302880716581e+00 2.119525636774487687e+00 2.347640616660868318e+00 2.940797934199429697e+00 3.463190227021456735e+00 2.889194050583745454e+00 3.583022879193185073e+00 3.384160128333367989e+00 1.574503912004425965e+00 4.415172216384394943e+00 2.526052932540736595e+00 1.508917568129203968e+00 2.485979213139247079e+00 1.245021836534071502e+00 2.170901451319794173e+00 2.521158925090815628e-01 1.160935395330314313e+00 2.740787905942045466e+00 2.945290662267862292e+00 1.890659314177130845e+00 1.566064771218822704e+00 1.586959744524016003e+00 1.915421683260461805e+00 3.414719636144905035e+00 2.257076831909005765e+00 2.216428061145933714e+00 2.490393249692698596e+00 2.077252546117153820e+00 3.026892808504870747e+00 1.580147485382167760e+00 1.466890646105698304e+00 1.867190330529858722e+00 2.508189667529515665e-01 9.438141275628387783e-01 1.944883352927328168e+00 1.158112074331148822e+00 3.381819408533729643e+00 9.484695365852683357e-01 2.854591215246073954e+00 4.275600492650046824e+00 3.073799733050147864e+00 2.275538762491392752e+00 1.690650353023393171e+00 2.213935770316992624e+00 1.512905998722741563e+00 7.403205449225113144e-01 2.302335356109299624e+00 2.930210970705925178e+00 2.611458907409056618e+00 2.135389811634162527e+00 1.729633791977319701e+00 3.525925751562876798e+00 2.915445268886938557e+00 1.831220190975656026e+00 9.119049247861161778e-01 8.258590402301650979e-01 2.405800378449445720e+00 7.982467527480242575e-01 3.323367514283908530e+00 1.818582967790537186e+00 3.015786438613315745e+00 2.903847860715219387e+00 8.982798285695329232e-01 3.012092002347962705e+00 1.402962314283374035e+00 7.239877661614764204e-01 6.262906074854636129e-01 3.113187487696103872e+00 2.523939052286247708e+00 1.269019929640703204e+00 2.561197633993999023e+00 2.327852903365612125e+00 1.907402805512965926e+00 3.215324378556587259e+00 1.321975563729489878e+00 2.565495275466504577e+00 1.866264441644802208e+00 8.557218487041912125e-01 1.211899907326352110e+00 1.549242796452614090e+00 2.280329472153325376e+00 1.150703819429059527e+00 2.977835131901243937e+00 1.953583681248997506e+00 3.007129671263768955e+00 1.206253307375959372e+00 1.531897302411439621e-01 2.916988779605745208e+00 3.661872540502279172e+00 7.433116472343275216e-01 1.885243444005380242e+00 2.207353589597712773e+00 2.229969517105041099e+00 3.166521939116015538e+00 -7.088595583829848668e-02 6.237102577357001021e-01 8.435406275008261456e-01 3.299548435189545437e+00 8.919102757954735505e-01 1.256308521914780485e+00 2.107865114690315789e+00 1.819691316578065488e+00 1.187943925944739743e+00 3.419861479873064880e+00 3.497466400298196998e+00 2.178363905159033997e+00 3.050217256194824866e+00 4.004749256957603087e+00 1.721582825059386979e+00 4.107463618491962620e+00 2.699393261623067808e+00 3.425298911227484311e+00 3.666224705836068853e+00 2.560812438445271955e+00 2.060443841980707180e+00 2.155437385403072614e+00 1.504461851188804822e+00 3.829445133376288002e+00 3.910888851759130258e+00 1.552347627509676142e+00 3.367771014823632392e+00 1.932511312618603094e+00 1.269389352347726652e+00 2.238837778275271528e+00 2.841599383741919116e+00 1.449300048491871218e+00 1.209465718546472113e+00 3.777052719352039234e-02 1.255493822080977928e+00 1.233020582431624490e+00 2.525541856579776923e+00 2.950568218304463031e+00 1.008806811272229265e+00 2.066437131933541504e+00 2.901871968115634193e+00 1.197362949736684001e+00 3.126321234696547879e+00 9.552822238747880057e-01 1.243694723807355240e+00 8.099664133339965488e-01 1.167619534413250060e+00 2.774424149198313927e+00 2.321738867601341738e+00 2.034283886932011232e+00 6.383115736605085022e-01 2.897341663967005765e+00 2.746511428326618542e+00 1.017738793247679130e+00 3.151428050870373809e+00 1.589150190860272760e+00 3.286329990359091902e+00 1.737499073253026216e+00 1.799632589260681259e+00 1.409771862922916785e+00 1.667809298206569313e+00 2.740246468427462112e+00 3.635827191473630648e+00 2.579174188490775510e+00 2.343704845742352383e+00 1.611813800231743476e+00 2.196869350776128993e+00 1.076933269940089311e+00 1.597058246991725605e+00 1.398755960681631105e+00 2.378607504870920764e+00 1.008190647128604622e+00 2.797018054260058229e+00 1.042003482738483588e-01 3.921173179611639803e+00 2.350311808798435376e+00 1.136367932830519623e+00 3.189767479866286060e+00 1.185092853851076766e+00 4.945445216325931592e-01 1.261607651585955114e+00 3.758102139127704966e+00 1.408475714142978896e+00 7.604547481188563829e-01 2.808891588864671718e+00 1.694845044702560033e+00 2.647735985707611039e+00 9.652081295989167753e-01 1.816003572701317292e+00 4.442215217262475591e+00 2.150299544172789901e+00 8.518020869637380477e-01 1.572285550897306816e+00 1.763296231789447388e+00 4.261076289271897188e+00 2.127557522249195365e+00 -2.724075310013047979e-02 1.835911778874253386e+00 1.426780445425240407e+00 2.048811199029385133e+00 1.229056873706597219e+00 1.569380853448374191e+00 2.830739711059598873e-01 -1.154363077158211681e-01 3.134874066133775727e+00 2.239886530482414262e+00 2.449728439262110591e+00 9.131279581154950753e-01 8.394497742277022834e-01 8.305385292997218283e-01 4.703882162382893584e-01 1.896971315578532158e+00 1.180881655785860795e+00 1.538131325810510708e+00 2.052835500646486899e+00 8.924036724164198242e-01 5.079359763627551594e+00 3.631777104231610487e+00 2.525981268181250350e+00 3.667697093441574796e-01 3.066281192521142174e+00 2.753729087439180656e+00 1.604829820465552670e+00 1.992447516169722155e+00 6.850632487484256128e-01 2.258289933508846214e+00 2.204323948476806461e+00 2.376500932607545469e+00 1.601107410865474812e+00 -6.432861845020323432e-01 1.541780958252028100e+00 3.467857510610121707e+00 1.466146712613628056e+00 2.863267764207478194e+00 1.220963004590058132e+00 3.049881604973886162e+00 2.082061819378698608e+00 2.201594106404186846e+00 6.718829744816949834e-01 2.260807428135789277e+00 1.216842674582096162e+00 7.843881713525626687e-01 1.844916027478507914e+00 2.288271169077095823e+00 2.265980707640128156e+00 8.878575515297506549e-01 1.383831743933420899e+00 2.321212060641610453e+00 1.361319637798259263e+00 3.252160912652601432e+00 2.123171916257938108e+00 2.734521137738416208e+00 1.634761340295799226e+00 3.043463093270416753e+00 2.777683282963056000e-01 1.669249397970957505e+00 9.376298818435032656e-01 3.834617727770209150e+00 9.594685255275532398e-01 8.391477287715981559e-01 2.153676725093853772e+00 2.385542331159929752e+00 2.721884582887964310e+00 2.068796217753147815e+00 3.355617397213560338e+00 3.598160900555053665e+00 1.323330345958180665e+00 1.422148509860690746e+00 2.877529101012201718e+00 1.982290773467185074e+00 1.783254329905047397e+00 2.281786603636282607e+00 1.142987688869999685e+00 1.125546287649134447e+00 2.002214438523743034e+00 1.509303598472926167e+00 1.170845503891404960e+00 1.985620104444949741e+00 1.950740195892554540e+00 1.371618073197078180e+00 7.384656521198893486e-01 6.061119431377246514e-01 2.935623491435009225e+00 -1.246179912054349970e+00 3.226237359924787107e+00 2.147268974464091151e+00 2.496570357096246529e+00 1.628867938190692310e+00 2.669257533111562886e+00 2.990431595239172680e+00 1.651139890628942730e+00 8.015204608441751644e-01 2.117341844199300382e+00 9.138296855165496391e-01 2.076119903508245823e+00 4.006497614105479776e+00 2.183424741396759128e+00 4.085243866113093425e+00 8.680774588648263457e-01 1.364256763817893070e+00 3.090498946440027872e+00 2.639759466615427375e+00 7.736392025700141728e-01 2.684176438693175015e+00 3.069595405086709583e+00 1.198316201035716233e+00 2.691185218815732583e+00 1.989483264081197689e+00 1.288465440825308006e+00 1.372514804272719102e+00 -6.456715351080919429e-01 -1.837158038640347990e-01 8.796479002581061302e-01 4.841672950581356605e-01 3.705445846758399497e-01 -1.119706978303861789e+00 -4.362167247506740786e-01 -8.717695184808738063e-01 2.181972061974435828e+00 2.698557392974161306e+00 1.648307836992695785e+00 -7.777612551988050127e-02 5.911793734756524143e-01 2.370264389424872054e-01 6.494245726197795943e-01 2.350807225037160997e+00 5.881960132378399875e-01 2.148668795965374301e+00 3.036256682843833321e+00 1.188745848046898868e+00 1.565731502474731140e+00 9.139552749434385337e-01 1.096568710277608716e+00 2.805535018835669803e-01 1.374694347242558568e+00 -1.814565943523537839e-01 5.522408263294429354e-01 3.638905540048413267e-01 -9.073713323490344429e-01 3.573743336365650336e+00 9.460840288817925492e-01 2.175852400222069161e+00 9.271067414021267883e-01 -7.082287644834853735e-01 6.551232622366139902e-01 1.767642114299863065e+00 1.539204436657495512e+00 1.073419836110793391e+00 6.071013441731365479e-01 8.748023683064934941e-01 1.394796456393019302e+00 2.398904086086200760e+00 8.716097682943232394e-01 1.502552502417812796e+00 1.951630604117998269e+00 2.670026414219770494e+00 2.141819849709470258e+00 9.329000538943750254e-01 1.321438841302351230e+00 -5.023351119038087509e-01 1.620815125642954380e+00 1.771229734241789089e+00 7.221885487807961912e-01 1.614990389652957159e+00 2.226347181526708852e+00 1.253371795470588523e+00 7.697947291084044075e-01 1.180401543939082920e+00 7.482387489530705205e-01 3.078999107152052606e+00 -5.989765963328936849e-01 7.190383962646218485e-01 1.898650768754858831e+00 1.085764239292634770e+00 -2.601622819374592721e-01 7.864350754116720132e-01 2.330235248261476766e+00 3.322608814769234531e-02 1.222384078922701622e+00 1.879068393190152619e+00 1.261042539015392094e+00 5.792051063406929989e-01 4.857938786633071993e-01 -2.854082047271149225e-01 -3.137656929778688264e-01 1.048397810452659007e+00 -1.312352659496284213e-01 1.341941862500028115e+00 6.121317358979352363e-01 1.427508130223964056e+00 -9.533993877265168893e-01 2.003915149699732723e+00 1.938047273526947167e+00 1.577411761512926613e+00 5.021736393469212745e-01 8.853971281998238574e-01 9.054790833864748700e-01 2.148295892777041249e+00 2.068920416079167782e-02 3.499071681829156732e-01 -9.704913633092646652e-01 3.385262491296870735e+00 2.864860101589843833e+00 4.909303307584208520e-01 1.667319822077592661e+00 -7.808079887195713553e-01 -3.971681237854989277e-01 -4.855036822271385777e-01 2.481206636009700151e-01 1.584206132445832527e+00 6.851303498845869866e-01 2.035028868937936775e+00 6.999681080774619035e-01 -9.441177128313803235e-02 -5.212673602857162969e-01 8.070432791286847873e-01 7.192931836331507567e-01 8.085474305787387905e-02 1.841725294307821059e+00 1.698494986231086301e+00 8.877734567131497778e-01 -8.675638730992182301e-01 2.373945079461815322e+00 8.028900870004797019e-01 4.487747945124451188e-01 7.948698209029548822e-01 1.592231702146010619e+00 1.908570070165696242e+00 -2.498577736454911102e-01 2.089876693553633924e+00 -1.198113258178178375e+00 1.602217118923120021e+00 9.646837085731846395e-01 -1.910232113607582827e-01 5.811542602712185257e-01 -3.273665890097358644e-01 1.451373548317012707e+00 1.085183049974341174e-01 -1.285360368194903014e-01 1.757154468170890826e+00 7.536844398194496586e-01 2.175248607323332362e+00 5.027773329951655823e-01 2.100007309388461252e+00 5.832174945229789964e-01 2.110488005942092737e+00 1.817674224175636732e+00 2.548523897981574970e-02 -5.140553872641865363e-01 7.264470411484579282e-01 7.245249858763744832e-01 7.436330806460165199e-01 1.912541868282677582e+00 8.895080473165153379e-01 -6.928455111412559209e-01 7.275104083820633782e-01 8.432155067703162032e-01 1.373908982607198181e+00 5.470543153862599262e-01 7.770811186368211665e-01 9.429503839207501459e-01 2.532972696471425866e+00 7.623444479879716296e-01 2.497293850561502104e+00 2.725448212252937208e-01 2.202853960187282301e+00 8.668284162449833019e-01 2.993668436375379049e-01 1.460141910725998082e+00 7.832679577829703144e-01 3.746656766261147187e-01 2.111340362280142102e+00 3.061560893823462859e+00 -1.909075766190826418e-02 7.598891420275889763e-02 9.523746008154623244e-01 1.259837867759415753e+00 1.299390036793144354e+00 -2.031280567000822712e-01 6.575253125565095891e-01 2.208524325091845597e+00 -3.847581140786409670e-01 5.573671995533462376e-01 -7.944289338237133791e-01 -8.467066728653935836e-01 -1.313035942683821455e-01 1.273069000700785880e+00 6.772244276554535425e-01 1.789157711151786900e+00 7.386954734065630523e-01 5.089441357847909186e-01 2.371495383219975217e+00 2.112473484254141720e+00 1.392455452016311268e+00 3.180718138403212381e-01 3.808499665788530053e-01 1.572960558988641955e+00 1.182633969379816241e+00 1.785921895047442920e+00 7.540538463380874745e-01 1.273599177310790420e+00 1.017272755062718914e-02 -1.350088798998109185e+00 5.326830256330424840e-01 1.626537217388176471e-01 1.037472473905954318e-01 2.010462892154986747e+00 2.697977490597924799e+00 8.591223441911656211e-01 5.913378646809165362e-01 5.575272738707701820e-03 1.977483380376481303e+00 7.214301333796945270e-01 2.500928749553865682e-01 1.631146754145728073e-01 8.994576493337624878e-01 1.077563904276015228e+00 -2.590775479914898538e-01 3.861265122157866436e-01 1.438265199846808562e+00 4.743176417409009638e-01 -2.198474944419318844e-01 -5.976550842810108843e-01 1.375800979731829798e+00 9.739634166637373136e-01 8.080212312660148832e-01 -7.088371895490336305e-01 -1.188322814689246387e+00 1.564869356911805287e+00 1.622235281663506834e+00 1.890971100512807146e+00 2.299432363690528280e+00 5.547561135929748866e-02 6.790472234578777133e-01 -1.254505711932996759e+00 6.802662237825641833e-01 2.305522303251671179e+00 2.449978233184821441e+00 1.674591736950724163e+00 2.698075081058390445e+00 3.916324359310336956e-01 1.584572740415464143e+00 2.231752534836823454e+00 1.855901458701111117e+00 9.928894436336083151e-01 1.645386410112825493e+00 1.538950940309801618e+00 1.936643305421212435e+00 2.907222305148724928e+00 6.619127992379857106e-02 1.951291471843081160e+00 6.231687024057891433e-01 -2.126570429196540102e-01 1.021192600271909168e+00 4.082904269456653634e-01 1.197771016061860649e+00 -1.362448408133286604e-01 5.302169057695327314e-01 1.159609250406854253e+00 2.074152553021785472e+00 8.798924728241462878e-01 -4.671620320737851495e-01 -5.051821462308217492e-03 4.531770185618712588e-01 1.201753625721417196e+00 3.061936295512487360e-01 1.044674749404042480e+00 2.776454506695739788e+00 1.067575102325238223e+00 1.340099158827348091e+00 2.534212472335036548e+00 5.889889979518176943e-01 1.311970956460061455e+00 5.742788456624744464e-01 2.992719971862908501e+00 1.489424701189499212e+00 3.655992625461342849e-01 3.909008389781851278e+00 -2.879582665326957946e-01 1.192871362599227103e+00 1.650945098446090054e+00 1.244483389374775317e+00 1.410364953439396274e+00 2.581909701674419549e-02 4.069473839008624361e-01 8.787440821673658808e-01 9.666607827135913489e-01 9.004749035782509958e-01 1.175097562065959389e+00 1.896401272762082924e+00 2.076591612148042110e+00 1.593979530537971145e+00 -6.036659369317417534e-01 1.511444934978093402e+00 9.730012165276005209e-01 6.209790739506871882e-01 3.554825720335323957e-01 1.730800446540136761e+00 5.908541512685043795e-01 1.706620650549469431e+00 2.316653171588473281e+00 1.604922828361240172e-01 2.366280475268087435e-01 -3.608623256503045162e-01 3.546920230576041444e+00 1.404933008825149487e+00 -1.033658588053304322e-01 2.479529117027263307e+00 1.059077757832125322e+00 -5.047056595606294049e-01 1.905414981314113909e+00 1.388753963566363048e+00 -4.886944443040436292e-01 2.064017416752240042e+00 1.950802706046290913e+00 9.607501244045857369e-01 2.390171953866979671e+00 -4.516989003693847038e-01 1.403224574498844746e+00 2.627357411532095011e+00 3.323819187371408468e+00 5.293379780895284270e-01 2.515278187169998958e+00 -3.555696706348644431e-01 1.530758796465189753e-01 3.551255621825298636e+00 5.487503154066288857e-01 2.644401477625514918e+00 1.123069313022055649e-01 9.006720669890644348e-01 2.294248230042114756e+00 1.490335423370217738e+00 -1.281437991387487596e+00 -2.311303806245515458e-02 3.867114291929633074e-01 2.585843826478987584e+00 -3.889360220820330394e-01 1.732174174356115648e+00 1.943513722625722639e+00 4.303506166702604219e-01 2.325390566447070650e+00 2.679951654559979080e+00 5.248339159417000355e-01 -1.182200695499106446e+00 3.323898440624974970e-01 8.241966486374250334e-01 2.106030178677213427e-01 1.709125260659663414e+00 2.284426284726992940e+00 5.036966870263619445e-01 -9.888095476496741032e-01 6.312881343519571864e-01 9.999291360145814433e-01 9.628374049464107909e-01 1.246288105527460610e+00 -8.304819689056748278e-01 1.834424604445015872e+00 1.997918014014599564e+00 3.944927401744512174e+00 -8.218648375490988922e-01 -1.529410747807589788e+00 4.157282617693877635e-01 -1.004398590360671584e+00 -7.874056306314071163e-01 1.656858884224653161e-01 -4.236490109784029068e-01 1.196904751715201914e-01 -1.572946056911743717e+00 -7.974391544604743087e-01 2.591838054855100104e-01 -3.633986346080245178e-01 1.771070243208419381e-01 -9.020119188988191539e-01 6.516615235268556905e-01 -6.116025762541937166e-02 7.811918009121986417e-01 -1.141336956160694666e-01 3.671362477287021253e-01 -4.876200559547895219e-01 2.461500618839286503e+00 -1.145116122394149505e+00 1.578460644629815057e+00 -8.400219126586135898e-01 1.799639995462705366e+00 1.416484632061454363e+00 1.902663417640914137e-02 1.828954380993394802e+00 1.202093168165568882e+00 -1.590250902704549718e-01 1.052081039441079113e+00 -1.699991678790314931e-01 -1.104128948708147373e+00 -9.467975901430529806e-01 -2.118633959647900078e-01 1.884840542766422322e+00 -1.416285886198214383e+00 8.982881787184846534e-01 8.882880939535077180e-01 -6.936154285123623531e-01 2.366866986084266600e+00 -7.331371984406556130e-01 -1.292356391171314567e-01 1.006772394794399839e+00 2.220702034804948599e-01 4.615327906081322928e-01 -4.695493283142705421e-01 -1.624931880290860553e+00 9.848279061819333879e-01 4.267788634447700624e-01 -4.422275478772272339e-01 7.412490068703099233e-01 -2.259707543116627193e-01 9.891781136308043509e-02 -8.532833826319879966e-02 -2.842135835949006206e-01 -3.157692117116846497e-01 2.406947391553866111e-01 -1.338397421958711808e+00 -1.855650229246956218e-01 -1.475951150845110860e+00 -1.651028254738375889e+00 1.474216846574668283e-01 -1.277636370347366324e+00 -3.622448764350234048e-03 1.584921444764256337e+00 9.091469043438527020e-01 7.729355672651808118e-02 -1.413724772219583592e+00 5.461405151672441560e-01 1.398557980732080486e+00 1.438222012888257240e+00 -5.447952145144455693e-01 1.011150274043651542e+00 -1.348831605315094162e+00 9.081955550545806055e-01 1.200097564031075148e+00 -1.910149119286406738e-01 1.664402189393598741e+00 -9.443475337389333202e-01 1.462268999588250074e+00 -1.050849313055786327e+00 2.530171749388460678e-01 3.215358916963392044e+00 -5.306636695627712230e-01 -1.570954770115143839e+00 6.107697920246200063e-01 -5.918349643840957741e-01 2.005482875753824334e+00 -2.280799982439608797e+00 1.694090878860858573e-02 -2.527505511019149664e-01 -4.839035341665988699e-01 -1.368580227641573444e-01 -5.335134388530426985e-01 -5.050441055240205701e-01 -6.688627318218595130e-01 -4.128049529885728930e-01 -9.287809545361609409e-01 1.934221335062517033e+00 6.638343024269389714e-01 1.641591575605459985e-01 -7.725436602564789146e-01 3.224377234522205482e-01 -6.860785227084514881e-01 2.708941421413397221e-01 -8.158387462799454592e-01 -6.371212558341011745e-01 -9.506468981876307900e-02 -8.600431412481710503e-01 1.129556250824059971e+00 4.837371146969927649e-01 3.758202617962085879e-01 4.979087014271356693e-01 -5.752909723420552845e-01 1.855351583368915147e+00 8.833567102953934769e-02 -7.079329009951281781e-01 1.204611601378528629e+00 1.861737483688375161e-01 -1.480981636124797163e+00 5.831541239526178977e-01 -3.839103953124543001e-01 -6.198714385537924532e-01 1.260548605251510246e+00 2.535457959847720488e+00 -3.166786769689455827e-02 1.564542788119126504e+00 -6.980320068977388659e-02 -8.927482167846831351e-02 -1.815853251045433270e+00 9.823589578938890510e-01 1.262164854501985900e-01 -8.261735960725844485e-01 -4.744779473626359878e-01 1.123964680613399381e+00 -1.243354651343619582e-01 -4.994512958807746372e-01 3.918013973026186758e-02 -1.776061885604985680e+00 6.078326435970661246e-01 -3.874701353806533910e-01 -1.672530658031194939e-01 1.101587872990513750e+00 1.693121372323752039e-01 7.503893304652412555e-01 -2.716888896579970625e-02 6.575449546113593113e-01 -1.268047227469319527e+00 -4.620967128496487608e-01 7.177714508375346858e-01 2.160175821888823122e-01 1.138528234369289738e+00 -1.243948126087162986e+00 -1.803111400232380035e+00 -2.125137764282726938e+00 -7.684299170820924063e-01 -2.777511741763199371e+00 1.339409962166861146e+00 -8.928743403416838920e-02 -1.342688905012851208e+00 1.237962902114950081e+00 -2.164332751878738748e+00 -3.280266229596793814e-01 1.408046022600827341e+00 -8.326538014917328479e-01 9.207866807096475315e-01 -4.443306051892491615e-01 4.424229435689392975e-01 2.395496900576185306e-01 -3.282786711786953582e-01 -1.212838429643025018e-01 9.096656783958307901e-01 -2.647987252940335434e+00 -6.078540445249530633e-01 9.406980602732177843e-01 -3.130980156883836352e-01 -3.057113403426670595e-01 -1.629301750032012275e-01 -8.240430632809724321e-01 6.155380892525016412e-01 -2.003599855869803159e-01 7.044386039403224276e-01 1.199521612060794773e+00 -8.030579996402220644e-01 9.623215886182332479e-01 -1.547744537920335617e+00 4.770372845088289293e-01 4.127715621793067724e-01 1.200963880824705621e+00 2.358949359406282698e-01 -4.339337570695264157e-01 -4.478047907891314905e-01 1.131839135543425412e+00 1.011151389174810566e-01 9.508803904200020529e-01 8.454353451482036208e-01 1.353653814457059568e+00 9.081000227134580216e-01 -2.137864875797293340e+00 -2.466083032253024054e+00 7.494115473417813089e-02 1.051550475170789811e+00 -1.217177944249669741e+00 -8.366855901955581043e-01 -1.100661578586713957e-01 9.878780959287347674e-01 -2.495446062876013893e-01 5.316604334239373175e-01 4.178414445470705618e-01 -1.757335400049503393e+00 -1.438774181511788708e+00 4.644763489196139794e-01 -1.624204157588543529e-01 1.888014731743216101e-01 -1.470879965892456953e+00 -8.782224961990727774e-01 2.072664066274715888e-01 -5.280542401239128880e-01 -6.346456422569094480e-01 4.226698581848147840e-01 3.153764487403890593e-01 -7.890816977070767013e-01 -7.647417584613591668e-01 1.167908750616713398e+00 -1.086839503188042205e-01 1.102538341548870315e+00 -1.393053356674911702e+00 2.396902666689596784e-01 -1.117314707414689856e+00 -2.602832280278835508e+00 8.565371704851272305e-01 5.230486740880326835e-01 -7.696605361908114284e-01 5.979538275813611747e-01 -1.381968176467374132e-01 5.708738823681062113e-01 3.720626098424772987e-01 -4.730132893952530559e-01 1.846648110275987520e+00 -1.206625351372597077e+00 1.295994069937729032e+00 -3.629879869762645678e-02 -1.717889029837228021e+00 -1.006410115277607042e+00 -1.290476988654628565e+00 1.125518025711900849e+00 -5.892088848794085898e-01 2.295204060195595308e-01 -1.129402490723722785e+00 2.713579460947788569e+00 1.179188486321128604e+00 -1.087285682465700454e+00 -9.373955120548397302e-01 3.390385630346626766e-01 -1.866542045292268970e+00 1.916627042899902600e+00 -7.782238470478658465e-01 -9.358975769723213434e-01 1.834463357291246322e+00 1.724228365424872456e-01 -1.055912758887817215e+00 1.020452078954235509e+00 -6.845681408433661463e-01 3.920590608404909694e-01 1.159905812233071210e+00 -1.212951053081023689e+00 -1.576416488678832398e-02 1.478246857337092379e+00 -8.167333825113699541e-01 6.903982327722286705e-01 -2.450324920382710436e-01 -8.457825697772507478e-01 -7.612181146344380034e-01 -8.926573744731601812e-01 -3.285615306458972151e-01 3.519820737488955631e-01 1.560874667050955900e+00 -1.246184154261820609e+00 -9.574685941115914645e-01 -8.018294238617656999e-01 6.005603475224329246e-01 3.203162424195618030e-01 1.258690893209574724e-01 -8.697075079432471378e-01 -7.656802367425036282e-01 -4.385826483173985157e-01 -2.733698834853747206e-01 3.538716577324695134e+00 -1.580359326335855297e+00 3.330293506610176313e-01 1.969132315369565900e+00 4.710479358251271620e-01 -1.523103619902844486e+00 -4.009521061585967217e-01 -4.952520001539958971e-01 1.314160022284221574e+00 -1.355627714503078174e+00 -2.872596385539868402e-01 -7.430753184247350651e-01 1.424019054456394207e+00 6.231346990673197750e-01 6.312504548611121979e-01 2.042980547546086267e+00 -1.151770096091589757e+00 1.357506113757096955e+00 9.375601413637327797e-01 -1.503460118290845804e+00 -9.617241618941707593e-01 1.364296208968943380e-01 1.013919644003112852e+00 1.224524221297441873e+00 2.151444681394812652e-01 -9.631176732093742476e-01 -2.772272721208708379e-01 -1.427287910655426373e+00 2.328307374570285915e-01 -1.306966940355958062e-01 5.532179618085315137e-02 2.278898686120697015e+00 1.283032770138611722e+00 1.688613877897431559e+00 -2.662143055734197961e-01 1.654292274044204092e+00 -1.090313598803014372e+00 -1.052210709914346731e+00 8.575997358085680755e-01 -8.537470655560393251e-02 -8.518594430253008110e-01 5.734271755472326870e-02 1.015327825244171089e-01 5.854702207726071306e-01 -8.479281761511355819e-01 5.935993992483669102e-01 -3.818069943121541465e-01 1.398656339302528417e+00 1.077122030847737166e+00 1.068891197341915733e+00 -1.310663525397179008e+00 -1.228022389270700815e-01 -9.139500717558995957e-01 8.980065469582939608e-01 -3.372913488155372952e-01 2.001269680426892295e-01 1.315488293996806446e+00 1.307680953120700318e+00 2.335722038618271768e+00 -2.170383987335658404e-01 -1.188432496966172591e+00 1.483551513341963446e+00 -7.167254931223338010e-01 1.106313226525658111e+00 1.599178762007847643e-01 1.866615475429999726e+00 -8.113949266876037125e-01 -2.650925707650522156e+00 1.650478750152438723e+00 5.539862800650833252e-01 -4.993154017514263021e-01 2.343298680244117360e+00 9.445024485353645805e-01 -1.321012468332914747e+00 1.096086403626234995e+00 4.559692295778088322e-01 -8.101436296966724182e-01 4.407749035070677723e-01 -1.075648583423564508e+00 7.160394160397957064e-01 1.852090609025927037e-01 -5.384808180083283657e-01 1.366299790449736040e+00 -4.514875448586992968e-01 8.870072787967486772e-01 4.925047056084928543e-01 -1.132434157841555100e+00 -8.151924565336157724e-02 -5.228609903396759240e-01 7.620499584685020977e-01 1.337079936737839647e+00 9.184687486669754763e-01 -4.992093501548836715e-02 1.519779607387851339e+00 2.749555087461318381e-01 1.024235846847150633e+00 6.270524998082365187e-01 2.494601716867632102e-01 -4.481715054188549208e-01 4.740919888993197495e-01 1.553003368790861316e+00 -6.729324441708687266e-01 -6.730970678614019986e-01 1.376063472287894607e+00 -1.235914095987341810e+00 -6.694805733100015477e-01 1.987712282217086734e-01 1.005945598984432143e+00 -2.582325480069820878e-01 4.067411817183032019e-01 3.716290358055404641e-01 -8.808068427961501801e-01 -1.600700189833437204e-01 6.040487039869891772e-01 -1.522966450590813370e+00 -4.377003829538476110e-01 1.145739498937267786e+00 1.597838390128305253e-01 -1.101198159570274893e+00 3.780598927302659118e-01 7.484065339409727846e-01 -9.481313618805987664e-01 -6.291463426778655110e-01 -2.063855863807614099e+00 -1.271138148518669575e-01 -6.876399359167015835e-01 1.550318374472204053e-01 -7.081722531285771227e-01 -1.442111779531758620e+00 -1.491324657191026137e+00 -1.101356601958699111e+00 -8.443546783131347100e-01 -2.289786796653734691e-01 -4.984200463923326718e-01 -8.490160750768868114e-01 1.126226446585129493e+00 -1.020394869722839770e+00 -4.715580142851080181e-01 -1.169798092321421512e+00 -7.637026554747347040e-01 1.962460993738742165e-01 9.517481596388374099e-01 1.730215867488571257e+00 8.952751441748084682e-01 -3.508740862239013037e-03 1.575789881227852351e+00 1.377880947683838508e+00 -3.828936237882610838e-01 7.924054152485855429e-01 1.022484159844593954e+00 -9.434143264070963264e-01 1.238119795543896479e-01 -3.995131146945475331e-01 -2.170523537802055980e-01 8.884608429178959543e-01 -1.027442841652432270e-01 -5.798120213659732070e-01 -9.273432796097708097e-01 -1.871757762839190820e+00 1.477373304769233453e+00 9.744374080748703371e-01 1.757808776554886654e+00 3.047023126962264516e+00 6.438770153199439850e-02 -5.681618535168084794e-01 2.436692031747043352e-01 8.504223786242985916e-01 1.550055612541208605e+00 9.849303203374070170e-01 -1.545484502861758314e+00 8.923458846004713729e-01 5.780982840303982434e-02 -5.384240870171873583e-01 -3.914227422508758658e-01 3.347734098349812171e-01 -1.980165774582151483e+00 1.420486236451699691e+00 1.713387361260378716e+00 -1.512069431896884364e+00 -3.704901062075110496e-01 4.233331828913632355e-01 -4.449412333218746851e-01 1.532658881585541533e+00 -4.605304281880293060e-01 -1.701090816762896640e+00 2.213525890511926164e+00 -8.252584891959132696e-01 1.992307523314666706e-01 -3.737563059304356283e-01 1.640784088359489745e+00 5.615808647209934862e-02 -9.868366124543810625e-02 -2.055845428982010947e+00 -1.508649976437534512e+00 9.002845629135985961e-01 9.702407731190589024e-02 -3.142973381030773061e-01 2.292296679443721064e-01 1.055948102859455950e+00 -2.389377689774214719e-01 -1.334565914329678860e+00 -1.658299204554610107e+00 -6.585213111772969530e-02 -1.120550881086324946e+00 9.935547895241821914e-01 -1.253103793825254053e+00 -7.118938781289212148e-02 -1.674867028392373669e+00 1.302520174470576386e-01 -8.007307141678312590e-01 7.811636727248916223e-01 2.018230517187818762e+00 -2.407559053637676971e+00 4.292760657114930711e-01 2.402196111633191578e+00 -1.054328275357873101e+00 -7.529287225200673728e-01 9.157966544659756902e-01 1.113120027379371102e+00 1.160707005802530611e+00 9.409570707944995283e-01 2.566512557449184828e-01 3.137907748375026729e-01 -6.803413465850767505e-02 -5.298750817746270547e-01 1.497710046235810166e+00 -2.125764259190573213e+00 -1.732995924015658051e+00 -6.231408900972287140e-02 3.364954470716413626e-01 1.144253375650200910e+00 2.129146467055929581e-01 2.176384465863730189e-01 -6.994866653445255267e-01 -5.396274707707894303e-01 -1.548240627695971927e+00 -2.342957268022950179e-01 1.453387601808053153e+00 -1.035379796148089504e+00 3.615108230219024610e-01 -2.392325588231678513e-01 4.843572559257175447e-01 9.234066813178969380e-01 7.058120123315801964e-01 6.332891337615274008e-01 1.444518688280439944e+00 -1.442469687835801873e+00 -7.767434957897332293e-01 -5.485488242920715241e-01 -4.081866504692022168e-01 -3.656500657283189293e-01 -2.972914161489321194e-01 -1.184285191614888655e+00 2.808629242505339407e-01 -9.379770327245430250e-01 5.026083612106886367e-01 1.326988410196823676e+00 8.295968346771287472e-02 2.398352547553987135e-01 2.083970469879548038e+00 -1.112872506144142681e+00 1.857741030014427308e-01 6.053271961097769216e-01 1.003050205645146464e+00 1.547512611032408891e-01 -9.644630295859213387e-01 7.192118303395824697e-01 3.158754963763085177e-01 -2.937839715703643440e-01 -1.460176476675256518e+00 -7.258392448544204179e-02 5.786265976135264166e-01 8.637794313308306826e-01 3.696900876595340946e-01 -1.306896555986975184e+00 2.259880491889440179e+00 5.302045708271231339e-01 8.035554480314879289e-01 4.623589619422865393e-01 1.164248804146541909e-02 1.181670746006623141e+00 8.719731720339662928e-01 -7.895603236134269842e-01 -6.331375632674884901e-01 -1.462066977108849031e+00 -4.401680521087634190e-01 1.132253028381101423e+00 -2.737973992862889894e-01 8.168308972303665871e-02 -6.534571540715556903e-01 2.866558520026934453e-01 2.285679842501603942e-01 -1.789621884102992125e-02 1.500027518484959022e-01 -4.835237943080044620e-01 -6.239255448586499275e-01 1.002552282418767815e+00 1.955794681853983086e+00 1.903302402565768825e-01 4.184077955262837656e-01 -1.431249717245670350e-01 1.639678426612754258e-01 -7.209949201471194113e-01 -5.988267788203940345e-01 -1.986577973243189854e-01 1.619290791836343057e+00 -3.664578612718089601e-01 1.779924685446297172e-01 1.494812182557478109e-01 1.044276090028273041e+00 1.017975015404420258e+00 -2.728616447940671041e-01 8.631994271151430809e-01 2.098774383286819756e+00 -7.672213925694910674e-01 1.047333801548055304e-01 5.664748516021821806e-02 1.271522017992830378e+00 1.904272183698067389e+00 8.735928382900854938e-01 -2.089440447693036162e-01 -1.940873090887733632e+00 -2.483990360430338162e-01 2.277038306709334048e+00 -5.092055250934020005e-01 -3.330569085431355214e-01 2.096108328797725129e+00 3.262229426615843586e-01 -1.525237230130398691e+00 -7.391795831777903114e-01 -4.167383610485669299e-01 -1.328198384963095446e-01 -2.240710146037391493e+00 9.095573481645723435e-01 -1.100914977841805475e+00 -4.228163241168610975e-01 1.077786401296058516e+00 1.151412829620964917e+00 -6.463615080053289885e-01 -2.832699809313194539e+00 3.913204625480666832e-01 8.855441447125067533e-01 -1.126410554566422029e+00 -1.204517207583212013e+00 -8.031235618507012175e-01 -2.527658467488873129e+00 -1.656572076258960635e+00 -7.201464659604549234e-02 -1.625179720367537550e+00 -1.313327830006686403e-01 -6.187506500635172602e-01 -4.569702096757231047e-01 -8.084508430204785656e-02 1.539720294271752277e+00 -6.837488805631652955e-01 -3.900419306366530448e-01 -5.549141179092178522e-01 -6.435591298295388896e-01 -1.565262375121635741e-01 -7.287707463221401727e-02 -7.328456848219356834e-01 1.849900540389058101e-01 8.297967508835647488e-01 -5.998428332033047816e-01 -1.046155137989987383e+00 -9.136167755150954584e-01 3.864393815904924590e-01 3.205689931786488978e-01 -1.011209130918491406e+00 2.516916845008163595e-01 1.474717717050610277e+00 2.034289882312059650e+00 -3.507705151996288184e-01 -7.783469704658406707e-01 1.813662470869237708e+00 3.483065797555046084e-01 3.565942188013612735e-02 1.757641630902634922e-01 1.608952062729885057e-01 1.087176173678968683e+00 9.134613093081995761e-01 -1.536513403219898377e+00 8.320366803343763606e-02 6.658986216750527598e-01 5.629529994877826571e-01 9.069830185863221317e-01 7.975576338987582226e-01 4.247940269286800130e-01 3.506818990333787078e-01 -5.116776894801781106e-01 5.915624625810276260e-01 5.438176243064377635e-01 5.654562525068959067e-01 8.550179552827349427e-01 -1.071024451275099931e+00 9.189938752443997660e-02 7.155162299048137831e-01 -1.026606369389661877e+00 -5.956106402300379576e-01 -3.754908341226461665e-01 -1.262196461015722360e+00 -7.338143837814495862e-01 4.977472361769287867e-01 -3.488643310700439981e-01 -9.664034741800402450e-01 -1.070259528492036649e+00 3.126627390458269762e-01 -1.396122321037923886e+00 2.305363550777066450e-01 7.726220541152154508e-01 -1.330148887842261596e+00 -1.561026455560059922e+00 -8.707782649583407919e-02 -3.526423646377596088e-01 -2.012970661572978770e+00 1.289649203357214891e-01 -2.964181510604095848e-01 1.369350062916553590e+00 8.753509782675022999e-01 4.064140509246125799e-01 6.758024248079606000e-01 3.647239797104103731e-01 -1.049071938243447688e+00 -2.178003597783130463e+00 -9.077167914372138435e-01 -1.724871746311436471e+00 -1.495904291109506845e+00 3.533057772576793654e-01 -7.170151018418495503e-03 5.151857561417179099e-01 -1.003036679352093952e+00 9.612611901126931757e-01 -7.647122791753167004e-01 1.165674726405051542e+00 6.185672037828265912e-01 1.017613188165078286e+00 -1.090297123314956540e+00 -5.845773599188034408e-01 -1.194503597380078608e+00 8.421777447784155601e-01 -6.121909130100434693e-01 1.259280867208901089e+00 7.764682643022980946e-01 -7.246283335392633695e-01 1.254578664445993752e+00 1.537855437626313160e+00 -1.083487720882425842e+00 1.302582900085760276e+00 1.490923517959017230e+00 9.859398468090482259e-01 5.907591283601901777e-01 -2.744930421350735839e-01 -7.965215423664854244e-01 5.943375481340452682e-01 -1.808772295453215662e-01 -5.930346239159752786e-01 -7.392435870365462458e-01 -1.968328965799332753e-01 9.661818271345351539e-01 -4.613262850872225096e-01 -1.649854790688326300e+00 -1.647699930842521088e+00 -6.455336797197156473e-01 -4.177240033691834720e-01 -3.531153941072004976e-01 -7.260404930669525081e-01 -4.860367353951003389e-01 -3.677630337072460565e-01 1.290555027687112943e+00 -7.167955182765879396e-01 2.326663784289860204e-01 9.418534266578235670e-01 4.948459881886612677e-01 1.802699112902536940e-02 1.561977211462217019e+00 -4.816134562474241876e-01 6.991876729469334931e-03 2.899064692617359662e-01 -7.579654082056250797e-01 -1.857524695471373555e+00 9.096573957028019075e-01 -7.484891590702330566e-01 -1.427900434996727030e+00 5.012345030675923185e-01 -1.627290637500327930e-01 -2.886476629434810426e-01 -3.402280234346083398e-01 -1.405101731047416758e+00 3.202468853572022489e-01 -8.937323289390183279e-01 2.262691721893831873e-02 1.088532593739082455e-01 2.254175589591592477e+00 -9.063863359674118048e-01 -1.203029882442387954e+00 -1.234849591239027822e+00 1.025421986595144386e+00 -2.326979385366119146e-01 1.500020446471314273e+00 -5.524889873671677831e-01 -5.659646628452653649e-01 -6.532337131070222735e-01 -1.673649382140171893e+00 -3.224480352334171407e-01 9.927464147321447552e-01 7.432714821917596471e-01 -2.020318907005376752e-01 1.679796364345696791e+00 -1.138883066672468081e+00 -1.020081258539328850e+00 -5.997218941317354890e-01 1.437930896301028993e-02 -1.202868364207965390e+00 1.881839961419598251e-01 1.923568501631261141e+00 -5.543698537793055863e-04 -2.306734234943438044e-01 6.483535629262370259e-01 2.382661602006529211e+00 8.539948179418215268e-01 7.029562866108683972e-01 5.756395917023162667e-01 -4.168760884749902473e-01 7.424749052080970024e-02 2.273355924799236760e+00 -4.802257866298746680e-02 1.408668135322694304e-01 5.319103665713293960e-01 6.376675505176297998e-01 4.427290902106920667e-01 2.404140805240131962e-01 7.751569016031035764e-01 -5.926711258956950390e-01 -2.158049480835362743e+00 5.826051822687413617e-01 -6.103057418273678120e-02 -2.001885683061199461e-01 8.382899423318694587e-02 -7.043490512423233874e-01 -1.552375057950764192e-01 1.001623807545188427e+00 1.788480397800542854e-01 7.064091679251626177e-01 6.547046853892277696e-01 -3.568371039686042967e-01 4.669513111907208636e-01 5.725160653903522689e-01 -1.221818188711408792e-01 7.082040716316724271e-01 -8.191768243921727644e-01 8.379059566273864279e-01 1.271671078408253885e+00 -2.670242342388388090e-01 -2.176537884588062077e+00 -5.779347017985487778e-01 4.658911215219898594e-01 -1.363129452120036778e+00 -7.355724523627402700e-01 1.028263010478241424e-01 2.986941399259862018e-01 -3.381538174219981818e-01 -1.629880102611213522e+00 4.284596999520757232e-01 9.054717674439166641e-01 2.783313846176030393e-01 3.056219334913255370e+00 -1.148418773581322050e+00 4.727894917062620828e-02 -4.615807459738984764e-01 1.089188156488721138e+00 4.918606555959217919e-01 3.199069666631376152e-01 -4.738222933295593853e-01 -1.095410071065595181e+00 1.162617988384286649e+00 2.601961688827849617e-01 -9.214055930824023299e-01 2.814634921493603059e+00 -2.094573175699905754e+00 8.317068961153617490e-02 3.384588880247210163e-01 -6.758900357404196146e-02 -4.675316249006603031e-01 -1.901550389520955786e+00 -5.324661882732740770e-01 8.688130876550519410e-01 1.656815776557131192e-01 5.312788055935860898e-01 7.445134621574293898e-02 -5.862060948098164470e-01 -7.474984193644602648e-01 -8.607886333917176280e-01 7.134108209057775651e-01 -2.234069958734468564e+00 1.270212263698620170e-01 -7.011515593307234839e-01 -6.815113033537578691e-01 5.703076802791336997e-01 1.607552174421133184e+00 -1.680992907233468170e+00 -1.422041400668713484e-01 -2.354684378658279398e-01 -4.471542142082532978e-01 2.444050125132934403e-01 -2.478620120334580346e-01 -3.692495112686034475e-01 -6.854844767295551478e-01 -1.179839363977119859e+00 -7.365583637110973969e-01 -3.279084480230650689e-01 -5.564024553361441860e-01 8.346492380244834308e-01 2.959133024113171362e-01 -5.740169864796552668e-01 -1.469110083655380761e+00 -3.654446978971686022e-01 -2.145343097003244548e+00 -2.281956984260056220e+00 1.142763943870401810e+00 1.016321339656184042e-01 -1.832138593494793410e-01 1.374435908605345480e+00 -5.496490071453182802e-01 -4.303732230084010846e-01 -7.362040441540699254e-01 -1.540941876525174503e-01 -9.068883280326519580e-01 1.106208891383752446e+00 5.611076419973055895e-02 1.042919484622611304e+00 -8.057860422624232299e-01 -1.482650799419934051e+00 1.389576458847207707e+00 -1.284566978144018101e+00 -2.508457764549258395e-01 -1.082933508574235593e-01 5.076212949706523370e-01 2.527982091079784555e-01 -1.902952135230639996e+00 8.593003369904597122e-01 -6.088851762771345655e-01 -4.687473227560967071e-01 -5.399079113554975384e-01 -7.251792070013268754e-01 -6.117504284282134774e-01 -2.630230773898847851e-01 -6.688983674824392489e-01 -4.521301925124626142e-01 6.176523235134221412e-01 -3.220092091893053121e-01 -4.236000261193598737e-01 3.610351209088422109e-01 -5.706334552379456193e-01 -2.776857317306113959e-01 -1.716115079050946290e+00 -6.117096787805339497e-01 -1.009326625727621884e+00 -9.078047702455392942e-01 1.153311598425511120e+00 -1.908789307561092885e-01 5.538691220780214142e-01 6.503932052235369410e-01 -5.750009515313024844e-01 -9.678409452541766322e-01 -6.827339970203523123e-01 6.671240921562329174e-01 -7.025300823960345387e-02 4.430815647583553063e-01 1.694587647284492016e-01 -9.266924761435134661e-01 -2.319555057273223544e-02 -1.558163185936137785e-01 -5.678996044476007921e-01 1.923681269634330171e+00 9.126298628469002860e-01 -2.137439301608852482e-01 -6.898246013414184585e-02 -3.574808007939865862e-01 2.791920144245977897e-01 -6.529044434475098635e-01 3.458994904349583788e-01 8.728246491098657911e-01 9.335342315161708759e-01 -9.795910661499981353e-01 -7.939709816499482820e-01 8.927552894067148914e-01 1.612247711704470676e+00 7.437590928912012067e-02 -1.752415855948066259e-01 -1.042114650770788797e+00 2.298204627989310467e+00 -1.696218123981090065e+00 1.190575339639400543e+00 -9.118451979478103819e-01 6.666428181057658664e-01 1.590269653930484361e+00 -5.378875246548457945e-01 -8.397106969058065751e-01 -4.458201134944314581e-01 -1.105455497759094685e+00 -4.025135701633174995e-02 -5.078712637863237456e-01 -2.806898252189660603e+00 1.605917589427184877e+00 -1.556487385030701942e+00 -6.782691144189308130e-02 6.428496377159215180e-01 -4.281184224916028125e-01 -5.408278500891680052e-01 -1.108780422088483597e+00 -1.321853850539473907e+00 9.060860843355423855e-01 1.194075952824902309e+00 9.142895088557092542e-01 -1.718695593490012996e+00 -3.025511623108280146e-01 -1.666419341536313548e+00 -4.130555842461705041e-01 -1.676040809696676126e+00 1.269146818410002542e+00 5.299014382586663546e-02 -4.202740739488032840e-01 -1.118557533816570304e+00 7.358938393445875192e-01 1.559841045734327691e+00 -2.299380421006565547e-02 1.584795051044072034e+00 9.705688267361867183e-01 -3.010586293925573420e-01 5.902426201014823182e-01 -1.865695394736458068e+00 8.484115068498394585e-01 -2.204372075750892987e-02 4.464954902351976895e-01 9.240861621765574796e-01 -2.629520013860315308e-01 7.762058743982215292e-01 1.969012986117582908e+00 -4.022701855641476476e-02 -1.433045923297996183e+00 -3.963151690419494111e-01 -4.482911456681297757e-01 1.002809922071244753e+00 -5.495058888447297285e-01 -5.846872890905875364e-01 8.131545613130447547e-01 -4.069251127340778318e-01 -7.344912299163078861e-01 -1.324923728497209019e-01 -6.961907169611231128e-01 4.135968532539605058e-02 2.102943520356021778e-01 1.505595828293581351e-01 2.918529992516665228e-01 5.274045986036759309e-02 -1.683509912282566079e+00 -6.360185344114390738e-01 2.332445408847079113e-02 -4.181154826876446684e+00 1.026422582581148768e-01 1.837082508216743237e+00 -1.810551649630759985e-01 -1.683782759124741402e+00 9.028772632622033001e-01 3.172816246964094145e-01 1.461426864153364757e+00 -2.490400517264203251e-01 -8.210316609806060928e-01 -1.036151381591941423e+00 -2.535035211902579189e+00 1.577266802195655071e+00 -1.072333452301197143e+00 1.368346568215121239e+00 -3.091100675129271891e-01 -4.070860236510986385e-01 -6.586607844629208119e-02 -1.734940675549699954e-02 3.508443093611445240e-01 5.130403814359164594e-01 -9.276065559348721790e-01 3.171247124403498985e-01 3.184728881329512151e-01 7.385852383308392222e-01 1.440358134370659238e-01 8.785618066084157629e-01 -4.468343314145519773e-01 -4.791425168169152760e-01 -1.334392353135450904e+00 -1.226892982677109778e+00 1.204804646772003496e+00 -2.514340330833591430e+00 -1.393128552316027058e+00 5.329715540590480582e-01 -8.957794818481074062e-01 9.773835808953584836e-01 1.299223248577708878e+00 -8.190674291910007287e-01 -2.180066420603291366e+00 -7.526547188816605782e-01 -1.585518620472307294e+00 -1.207018569151766529e-01 -3.851134976513610753e-02 7.247539643806010234e-01 9.733042560694514511e-02 1.227386128124609899e+00 -5.417665193543876045e-02 1.792738514186667187e+00 -5.169426858359423838e-01 1.402725074707077135e-01 2.886325991612679331e-01 -6.514085329075963715e-02 -8.563094830610288311e-01 -6.621581057347498966e-02 -5.463689579549163566e-01 8.322811527655666897e-01 3.568221411023491663e-01 -5.945841384693540954e-01 1.208196838406943252e+00 2.209035183969242089e-02 8.891911774985179484e-01 5.013724087210800207e-01 -5.518041216581284075e-02 -1.107460292504271582e+00 2.567453654115239847e-01 -2.146095896857447727e+00 1.106744466130201276e+00 -9.367228425055854069e-02 -7.420302549059530628e-02 -1.202803898388506293e-01 -1.511297435207819562e-01 2.301800790123413598e-01 -1.427755195982779446e+00 -3.820745727328264674e-01 2.558862992381375268e+00 -6.204137605070218081e-02 -5.430546231205760632e-01 2.438431586164210851e-01 -1.014419588277498230e+00 1.101708206168561244e+00 -1.390292807805694753e-01 -1.429576702164718105e+00 1.741944188675145000e+00 -1.264460652497752191e+00 3.538694241117717465e-01 6.045267860588421360e-01 5.106623030785425454e-01 1.826570485504669827e+00 4.079142010916968902e-02 -1.599237462523202424e+00 1.594738272494933495e+00 -5.775609117706561602e-01 -1.445157959391739189e+00 -3.374010442800483567e-01 -1.701072620645820432e+00 -1.567559347118122060e-01 1.491105255002797003e-01 7.593574735639228024e-01 -9.764012717443432132e-01 1.402805175988846020e+00 -7.291651522342406100e-01 -2.046155109077045786e-01 -1.611402250289587279e+00 -2.370915503786381884e-01 -9.726231828064718643e-01 1.474847818108610542e-01 4.474065362016661496e-01 -1.008778185659315457e-01 2.370218960374594452e+00 2.705962632846961036e+00 1.872093962818816570e-01 -4.638595780566861504e-01 -7.074131781239328953e-01 -3.295689407781063340e-01 5.199058626763835012e-01 2.091424055560651141e-01 1.625647296641609785e+00 9.374853231138712273e-01 9.355551951698592994e-01 -4.436537667755112158e-01 1.692580394294373125e+00 3.545901179488062382e-01 1.159952838865847324e+00 -1.344608503444264525e-01 9.743040990132301182e-01 -6.864595187514463959e-01 6.928085517768226564e-01 -1.348255044468708475e+00 -1.595276564143168208e-01 -8.525801396235505036e-01 9.897231445080999501e-01 2.155761726719944704e-01 -2.072619341881850819e+00 -1.490382441167373839e+00 -3.716088829584826003e-01 2.700892798289190599e-01 1.469964213206174763e+00 -5.772230155924242823e-01 -5.723800827000879998e-01 2.094947017466045752e-02 -5.193374907053142087e-01 8.275087955745851209e-01 -1.453280099900658096e+00 2.390388237647674163e+00 2.922587309232947961e-01 1.307587407054313644e+00 -2.212000963080696714e+00 4.256892104687735601e-01 -1.439613354207991858e+00 1.445025386267148271e+00 5.544807152596886723e-01 1.821753455149547479e-02 9.806375641296113388e-01 -2.780214096618084663e-02 4.498375381600543399e-01 -9.602564021291054575e-01 3.521316714418764038e-01 1.052951965151759373e+00 -1.473987241759681766e+00 2.319090494082868492e+00 4.688623828185419229e-01 -1.070272407255215219e+00 -4.708218374993425881e-01 -4.517639275560982179e-04 4.657204799383866667e-01 -4.215354230842384697e-01 -9.735384615360190841e-01 2.178488596047223336e-01 -1.178131250329939927e+00 7.269289863710884925e-01 1.416208286101845237e+00 4.517071181302172445e-01 -2.196506363905858628e+00 1.999654833376099949e-01 -6.807821847396258175e-01 -4.613438117217197321e-01 -6.206413437161563129e-01 -6.491689185030149467e-01 -1.340369422872283778e+00 -1.631496753992855431e-01 1.567487368654729485e+00 9.251693281603842189e-01 -2.168499110562183141e+00 -4.670588457705362462e-01 -6.253907665475387789e-01 1.491577008836718399e+00 -1.490465717565534920e+00 -1.235696611522932309e-01 -1.788486699514080902e+00 1.149635680989381070e+00 6.349738234411698157e-01 1.619221665215386796e+00 6.420259511675544539e-01 6.473081673110390177e-01 -1.560750000665967363e+00 1.566756417973403370e-01 4.044863436077071883e-01 -2.201246036280843921e-01 2.085745994208132725e-01 -3.635251158747761502e-01 1.367030227673421861e+00 -2.048597569596407458e-02 1.238878843656608317e-02 -1.743326841742841804e+00 -1.424754509017341242e+00 -1.156194803967531382e+00 -1.647944437158743503e+00 1.009604959223749487e+00 7.072371222981706056e-03 1.553072925995935938e+00 2.990616770393756396e-01 4.462885604200684808e-01 8.398000059537228390e-01 -1.173701958364530284e+00 -1.425131293970256063e+00 -1.323515023807928070e+00 -1.234270199537008450e+00 5.043986404215384800e-01 -4.297488496022058846e-01 -1.361970949075962611e+00 -5.276262787852087355e-01 8.880427130840468086e-01 -3.922238077081017238e-01 -1.109006406187110993e+00 -8.145569664354558592e-02 -5.715853063644746879e-01 -8.499009873613277977e-01 -1.570968068234479320e+00 -5.287684667475379685e-01 1.158380106081036143e+00 4.088712773285964330e-02 4.367602912545983096e-01 1.744855693484773429e+00 4.122330573614230165e-01 -1.086473776738280606e+00 -7.102876713110829465e-01 -5.480425075351642583e-01 -9.467298167231963379e-02 1.441084029642513586e+00 5.036571163761530689e-01 -1.536163643271597268e+00 1.306244513825732367e+00 -1.204718256267242493e+00 -2.309426438962043804e+00 -2.696305303399658126e-01 4.878197085349861295e-01 -5.890984102692614632e-01 1.877803564528530283e-02 1.729045364060403323e+00 -1.239151465425101684e+00 -2.050675374685797525e-01 1.360073433961873912e-01 1.158765764056441716e+00 1.274630337305785899e+00 8.852673189513481089e-02 1.828257540352348887e+00 -6.838506732211755909e-03 8.988146613518793737e-01 -7.909433757068925486e-01 1.118921436758022914e+00 -1.743792326141940130e+00 5.345551586204811967e-01 -9.647396807479437231e-02 -4.461591043974109938e-02 5.346589216345173368e-01 9.532683841689303383e-01 2.621746672527972777e+00 -1.086256570870361760e+00 -1.258122326536723623e+00 -1.929802298180086195e+00 3.141938013559357201e-01 8.688457919813644681e-01 -4.922286150993697151e-01 -4.446283146089529126e-01 -7.136130550603235756e-01 -1.584612420101057795e-01 -4.644767666865519118e-01 8.341778275701547396e-02 -1.588740300280534035e+00 2.554008467427957285e-01 3.375508510263063311e-01 -3.802374191462724595e-01 -1.011879839442400897e+00 -7.956712325584612833e-01 2.129473607686538650e-01 3.187838277367986417e-01 -7.378920808016530275e-01 4.225498045524174739e-01 -1.110682399219029115e+00 2.382927728041384086e-02 -1.061123987284077863e+00 7.714877378701668897e-01 2.422326692517109692e-01 -5.376753441713307824e-01 -1.617231354683229760e+00 -5.947393820290296507e-01 -1.252343369658666550e+00 -3.503500799096057605e-01 1.704894645520454166e-01 -6.606824344321520215e-01 1.230465239224128648e+00 -1.496001292401407945e-01 -1.561665195735539580e-01 -2.067457879881331007e+00 -2.640993743702473306e-01 9.668901099216089534e-01 -9.958258996592499468e-01 4.087446794998642052e-01 -1.909218385542345298e-01 -1.015214107813207922e-01 1.723558949758656089e+00 8.752314581467023347e-01 -1.402909206967024147e+00 -1.242513930801600219e+00 3.839377476741660800e-02 -4.641126151862887128e-01 1.499206008287351788e-01 -1.604598923145948708e-01 -1.559201017282894730e+00 -4.980828434839816299e-01 -2.313022035410248201e+00 -1.867610323019353702e+00 1.100539070999313696e+00 -8.863820030357304480e-01 1.440143468058766141e+00 -1.014200651810519771e+00 -4.932011574170243606e-01 -6.246381103624865094e-01 -1.744218200494854987e+00 -7.943325673758865335e-01 -9.231423975266266346e-01 -6.333112111432637192e-01 -1.044769858153462572e+00 -7.302550125531723224e-02 -1.096843862824023574e+00 -1.523400806982273537e+00 -6.147155857320132921e-02 7.954285387481613290e-01 5.650768535770196443e-01 -2.871565838432036610e+00 5.027648801508388665e-01 -8.950061795568443612e-01 -1.459563225816653320e+00 -3.769982055262561249e-01 6.215237895846149607e-01 4.469927995796684761e-01 -1.021729463068039578e+00 -4.126112259857925846e-01 -9.322738859802059963e-01 -3.411478725209576290e-01 -8.098049555989375037e-01 -6.484352263757103829e-01 1.344524040961293743e+00 -1.853581093096521443e-02 -1.022145116775382112e+00 -1.114238816589386394e+00 1.210595401958330042e+00 -5.742190443206501849e-01 -6.273194256983338768e-01 8.692142927414383546e-01 8.773882963253355760e-02 1.765552879569010747e+00 6.283258908208916305e-02 1.069539688270781941e+00 5.883877845509941640e-01 -8.211852033020111685e-01 -1.415833058734421668e+00 -1.261229524116423750e+00 -1.557175991579554442e+00 1.027154216884235138e+00 4.081630643255860780e-01 -4.704144271601385929e-01 -8.885513569686068758e-01 -2.180003626792017812e-01 -6.017571475824190497e-02 -9.662167275821612611e-01 -1.948484590481880663e-01 7.131785541840611475e-02 4.557992702124139539e-01 -5.089990661458625443e-01 -4.248189905193656135e-01 -1.752130466660655195e-01 3.703039039103444008e-01 2.229247290599762621e-01 -5.273176807449356795e-01 3.757363711611456103e-01 -1.855829536884308961e+00 -3.048348348592752610e-01 1.264894893494313166e+00 -1.024914776315433151e+00 1.091442226945646965e+00 1.103407455210277943e+00 -4.464442908335299331e-01 -7.913520146457929672e-01 -1.653643593879713602e+00 9.112782784476883835e-01 -1.055946780729082546e+00 -1.352631671905641042e+00 -5.710746385764786659e-01 6.023384013868608999e-01 -1.205405725155320518e+00 9.774794441695601188e-01 -8.846823300442148152e-01 -7.136156636279368248e-01 -9.626092948963119178e-02 1.845348729479037608e+00 -2.213764864792806819e-01 -1.602900447063107414e+00 6.979773607456635220e-02 -1.841910961303402094e-01 -5.597026151429798091e-01 1.867342785434751518e+00 1.677414543948129610e+00 -6.474696529660461941e-01 -1.488682286667556698e-01 -7.553464993881102707e-01 -2.419963273817154759e-01 2.360248040599971231e-01 3.727109212019796280e-01 8.998711404114183576e-01 1.900033587005973912e+00 -1.106431861350236412e+00 -1.542502615253633635e-01 -2.883891472328846683e-01 1.214499986683681421e+00 -4.580158349196450374e-01 -5.650809093525358540e-01 -1.650227358581086268e+00 -3.958687810266102725e-01 -1.586077135482251155e+00 -8.368971256859779329e-02 3.028670120102953334e+00 8.300072709682244920e-02 7.363130420954755451e-01 6.121040195489625413e-01 -1.330877460065661655e+00 -7.209483309700099873e-01 9.479019271193528384e-01 -6.737174431987124068e-01 2.319714994026259802e+00 8.226094542478232796e-01 -1.943329787358150651e-01 -7.313498695835971564e-01 -1.005305543950467895e+00 -3.321314336202842998e-01 -5.871212180452930474e-01 1.123347237682490229e+00 -3.289495506642646228e-01 1.688451346535821518e+00 2.479095704789734123e-01 -9.944050170750298734e-02 -1.233364493968072961e-01 -3.528619479107738544e-01 5.648214749284827807e-01 1.327156557508403667e+00 3.259679290232775362e-01 1.392760478033902016e-01 9.163662611825890147e-01 -7.277784364705698616e-02 -1.022934287008763432e+00 3.122881928728155621e-01 -7.764597511259782592e-02 -1.569015763310499079e+00 2.231172226102010325e-01 5.678516113267429999e-01 -3.591654716988025853e-01 5.323239353228329529e-01 -3.715570804291276619e-01 -2.172520541905651192e-01 1.738454994697998135e+00 -1.020874543101930598e+00 -4.540200358716443008e-01 1.731385623817262853e-01 -1.250891024918177719e+00 1.734802593946549454e+00 8.442644331987155804e-01 -5.791235338688102141e-01 -7.487408085370714783e-01 -1.695655925371599981e-01 -2.110331601002496116e-01 -6.334332870660962511e-01 9.775032925528222005e-01 1.134917446436086053e+00 1.294247921868278528e+00 -1.002803043008902995e+00 -1.825909598972468739e+00 2.220887221977149717e-01 1.105041830758653809e+00 5.618730842492146715e-01 -3.725271688799414171e-01 -8.284399488389604382e-02 2.949427894615150869e-01 9.507144379092468123e-01 3.726892714210369717e-01 -3.684804645234900922e-01 1.342950136877859302e-01 5.142976425418520625e-01 -1.043547763443914533e+00 1.592864271261405396e+00 1.351216895946552476e+00 -1.719254506940639082e+00 -9.205383816556548249e-01 4.209797576037984657e-01 1.901140390306381711e+00 1.464928516857490148e+00 -3.554949489049842870e-01 6.467665938820379434e-01 1.574739299988176411e+00 -1.545819695430070251e+00 -7.967876302896492735e-01 -5.540283628554033557e-01 3.708664230087643787e-01 -9.999065090835724812e-01 4.758587779711930255e-01 -7.721571641461835167e-01 -9.298134708360439316e-01 9.008426495699358716e-01 -8.328769848473672743e-01 1.555537452666627685e-01 -2.000331769123596115e-01 1.989141310998664841e-02 -1.396341154020358077e+00 6.365584389863120363e-01 9.527207952212027875e-01 1.240460954423701745e+00 -1.174225222245625977e+00 -1.822999457268981160e-01 -5.126915514117075245e-01 1.792733239502672271e+00 -8.347602623809740052e-01 1.716818626556893435e+00 1.390959839609160920e+00 -7.289554991784543692e-01 -4.813762505357747634e-01 1.853737892548471100e+00 5.185823018339618534e-02 1.898276914407021509e+00 -4.524222858383408763e-01 1.616073505817229972e+00 -4.077444072758273919e-01 2.149482720819217096e+00 -1.551307099483392848e+00 5.880525172645468812e-01 2.239221587879172970e-01 2.301679112741572553e+00 3.922375479974291035e-01 6.170577952950740963e-01 -1.180240730305842645e+00 -4.730115889060650392e-01 1.086721390541825344e-01 8.158146596979614085e-01 1.219869763509459304e+00 -3.847455708944442776e-01 -1.841448661459199165e+00 2.457046989298983519e-01 2.353586782286421486e-01 5.641739543507228172e-01 -1.574854952544481046e+00 -2.161611094763290497e-01 2.163530422960501465e+00 7.733294064811142565e-01 -9.755376835822439363e-02 -1.456308223824938297e+00 5.584740536582489812e-01 3.196809762515591680e-01 -3.679501279741382302e-01 7.081303752984230426e-01 -7.118086915900040390e-01 1.558700255894810149e-01 -1.193828599122914724e+00 -7.902802489723652624e-01 6.291413950580678760e-01 -8.074035461711246420e-01 -8.218950154761646143e-01 -4.765928298371548411e-01 2.691297094627944642e-01 -1.370814097549996058e+00 3.549342884693343358e-01 9.615251971189325841e-01 6.002360382270336414e-01 -1.887579425060015303e-01 -7.374438726573754321e-01 -4.081618801360558657e-01 1.426858007042613452e-01 9.030524602693209557e-01 -2.390488726709456141e-02 1.014053798738952628e+00 -1.349102189806804519e+00 5.375591838161444119e-02 -1.199870722159425362e+00 -1.541901410052262666e-01 -3.782927769829023679e-01 2.000175149004895125e+00 8.277599746393445868e-01 4.953557252239339515e-01 1.006749516123947447e-01 -1.268256861319112083e+00 9.337405928246300668e-01 -2.232353332607953933e-01 1.511345482651335725e+00 -1.357361759154250835e+00 -2.809508776234773131e-01 -1.700681970622214489e+00 -7.876983147518720751e-02 -1.078329207665893463e+00 -1.439901994353908199e+00 -4.375644068312362633e-01 -3.491804730631372644e-01 7.352583142995499088e-01 1.735358641089788545e+00 -1.391117836754706683e-01 9.130421542276327962e-01 1.255410887688007238e+00 1.311802922155549389e+00 4.035219843908952608e-01 -1.047587699732576150e-01 -1.163640924803119425e+00 8.504407521299008066e-02 -8.086202113845860628e-01 9.356215471670643602e-01 -1.502015195779567769e+00 1.280463038988363111e+00 -4.212951434443206744e-01 -5.235231143163381340e-01 -8.044013714087566713e-02 6.965585426089361265e-01 -1.581831881229745496e-01 1.051632014530756054e+00 -3.747445956747870177e-01 7.738337840219482455e-01 9.304609170567024190e-02 -8.605335557214444098e-01 -1.276960092493447219e+00 -4.361911224977621515e-01 8.907028876168655573e-01 1.063180369178241991e+00 -1.823453834576505228e+00 9.732884468706859415e-01 3.612874386994350262e-01 -1.545219329059646096e-01 -3.648243262301054113e-01 -6.794529475972328481e-01 3.663898162635297329e-01 1.115105706872108859e+00 -2.831376002423315885e-01 -3.600790564051448150e-01 6.076875941768488110e-01 -1.494499585543362263e+00 6.855247123801637699e-01 4.671318980968625079e-01 4.259750930017720538e-01 1.015544309483094931e+00 2.673636214491156293e-01 -7.855655587184187660e-02 -8.470149696333473255e-01 -1.614400195265561333e+00 -8.626814110321788798e-01 4.102490049127925364e-01 4.441142104888325948e-01 9.874684537419448072e-01 1.154436695060328422e+00 -2.896729160264359670e-01 -7.941816825671721425e-01 2.940858616132838166e-01 9.637461781588030352e-01 2.273102137456825655e+00 8.936937272326884729e-01 1.473826164632080715e+00 -6.196691503996137884e-01 -3.209804306876464786e-01 -3.253357420454009840e-03 -4.607318211672910002e-01 -2.448927411285423961e-01 -8.191567534518460203e-01 3.744548332540269531e-01 1.252615846067238303e+00 1.131029443231422182e-01 -1.166799833363000749e+00 -3.480771509014402021e-01 4.942760804770837679e-01 -1.215008286462021747e+00 -1.574117229285448172e+00 -1.027867362529566869e-01 2.033467691955587742e-01 -1.139829901530928113e+00 3.536842032301350525e-01 3.740484907689836658e-01 -8.336755499477741527e-01 -5.409151706678508864e-01 7.458925585405225267e-02 1.694162442228070553e+00 5.331506633418530150e-01 2.112770140693668530e+00 -2.066055121089812874e-01 2.497973647626985094e-01 2.178422051390249414e-01 -4.838772313518810431e-01 2.955936336673505860e+00 8.206537498211667891e-01 -1.590689578779735713e+00 -2.776945052002660064e-01 7.775269188170449985e-02 -3.394322372500930829e-01 9.361487405215435098e-01 1.236596172590113563e+00 1.724391186192561154e+00 -5.018322745599230750e-01 7.770306781924568584e-01 -4.236885049788199353e-01 5.893876648910609806e-01 9.563282010015776713e-01 -7.138344674362869791e-01 -9.643285762957221063e-01 6.249545765028035049e-01 -4.578038452391815505e-01 1.132051814881553931e+00 -1.576436346463187421e+00 -6.637948306278826371e-02 4.136579963737089805e-01 2.603123382731536983e-01 1.536583868855392998e+00 -4.052285833335294574e-01 4.300181513085741258e-01 2.041417020439861396e+00 4.738801933792342047e-01 1.384564096290211044e+00 5.513693051707246884e-01 -1.561209160124889805e-01 -1.941209689091272006e+00 8.618522465893956319e-01 -3.382486485551443045e-01 -1.144806237606862620e+00 -1.048124023950043560e+00 -4.716392842182580147e-01 -8.797810540063679685e-01 -7.244988037454557217e-01 7.244713821765604855e-01 1.782205534449873841e-01 -1.700782230567859266e+00 2.117692502133168730e+00 -4.886439607622160008e-01 -8.619186708371553429e-01 -1.580409707585018197e-01 -1.889179631757701205e+00 9.883567452903462003e-02 -7.106583185436172734e-01 -2.791386456810829308e-02 7.662767688067818606e-01 -1.466631016934301091e+00 -1.491429715064860995e+00 1.649871615683748072e+00 -3.222028469167765308e-01 5.413848766911023569e-01 7.087722221925707444e-01 -3.067393678970357085e-01 -1.006520959102327750e-01 3.649994617197028224e-01 2.661635299350657013e-01 4.685728552137975456e-01 -3.056992928794636244e-01 1.277025950706100754e-01 -6.078655283365815842e-01 8.709704878711862497e-01 -8.474280046209984318e-01 -1.659757048013063452e+00 6.945854872271779445e-01 1.355782103289748353e+00 9.295146959871962711e-01 2.529246882567168786e-01 -9.998148400756555754e-01 -1.738787709619887156e+00 -1.428312806577598959e+00 -1.895373263365573435e-01 1.357913936546203959e-01 1.126280926631477053e+00 -3.136597203544983503e-01 -1.446822328302137972e+00 5.320546199297330192e-01 1.529126199556917864e+00 -2.989695650429764484e-01 -5.943507439037074569e-01 -1.511099620613680083e-01 -2.843773726384344336e-01 9.856680266381269151e-01 -7.195857345537550742e-01 7.167579344705365951e-01 1.870847743480012149e+00 -2.129484607648959860e-01 -1.362689254302312802e-01 -7.758497886991201353e-01 1.074157152580274444e+00 5.384833733289978719e-01 -7.549136448778407393e-01 9.141584848737117630e-01 1.585840722585909746e-01 -1.195228711690951462e+00 -1.605875887352933962e+00 -1.173832116200455022e+00 2.685401986668998348e-02 1.241942466297885961e+00 5.212745184774127960e-01 -3.495482697355054014e-01 -1.991083581647977996e-01 6.597622079157122732e-02 -1.648307794341221655e+00 8.793627584938317199e-01 4.717348224695979697e-01 -2.528749364134124100e+00 -4.613821429504047500e-01 -1.065032323908062573e+00 9.889490888447244332e-01 -6.287793711296686405e-01 7.085548996933581645e-01 9.789884057344478974e-01 -8.837953952977283256e-01 1.878200009490227015e-02 -1.822236401510731518e+00 1.429038285736883296e+00 1.958028262259118579e-01 1.437317354333680131e+00 -9.678867243559879929e-01 2.180974343333249299e-01 1.254832301914494685e+00 -1.752356283395960501e+00 2.373663234719971538e-01 2.789855280668460669e-01 -2.796982615183214005e+00 -3.882715908899686541e-01 -1.065845681947086510e+00 4.368322343333793101e-01 -4.800661230982800065e-01 7.386540777577151051e-02 -1.207013800827413164e+00 7.232794388013309428e-01 -8.613462675927378021e-01 5.216706234881561821e-01 3.218363431887903969e-01 -2.053274946519482835e+00 -1.297176108942412087e+00 -1.482892409102837039e+00 -3.841647805051989772e-01 6.704059768531466235e-01 -7.238090341128616823e-01 -1.540608561382238006e+00 -5.451273690533186000e-01 5.912460329528201886e-01 2.360284135005287498e-01 -1.781332283042231790e-01 -5.956345675788244920e-01 1.126793962641376323e+00 2.137030057342306777e-01 8.420825456496420225e-01 -1.707645271521577857e-01 -1.197649741214847907e+00 -4.580359935772105318e-01 -6.914917233901345384e-01 2.917838330986716189e-02 -1.315992650220599636e+00 -8.184547807959555166e-02 -7.659437550853522847e-01 1.908647041545521658e-02 -2.667881923998915994e-01 -3.445696569395033659e-01 1.471066865742985286e+00 9.655129013258375581e-01 -8.968942728220167249e-01 8.303344263789175228e-01 -3.871193815371986591e-01 1.224839396064019814e+00 1.044614905113066650e+00 -8.258991694350448221e-01 -7.902733627787740245e-01 -5.817979943619984440e-02 1.728300311257800759e-01 -9.555584573585570451e-01 4.698413363598775705e-01 1.406219131618641649e+00 -1.010704354054056786e+00 1.042997819807875981e+00 -2.192171544388956880e-02 -2.283343829228078548e+00 5.726635725457189796e-01 -1.921883274284061915e-01 -1.102914119974743173e-01 1.553338311581899667e-01 -1.700927721950280969e+00 -3.012134145851134148e-01 -1.694090086897445557e+00 5.613909942088549654e-01 5.869473191179667149e-01 1.457590164040948100e+00 2.330454195903577386e-01 -4.078230820324654782e-01 -1.956337751770231559e-01 -4.496720382866759708e-02 -5.664844387856579622e-02 -1.062670310014479647e-01 -6.577963980275906841e-02 -1.435658142284121253e+00 -4.582896727163291994e-01 -1.689244917182124717e-01 -1.106358861046098152e+00 -1.650736046912427701e+00 1.738337518399160286e+00 -6.496746120395599511e-02 -3.520477020947423430e-01 -6.910229089288774662e-02 1.243705215434966371e+00 2.763514599171771335e-01 5.074803879380473948e-01 7.743252734657303238e-01 -5.739359882395655976e-01 -5.223274878826214898e-03 -8.723554285584732559e-01 1.546955080869904409e+00 -2.276591879198300583e-01 -1.002187598452601636e+00 9.387084469466557834e-01 1.785282610024539807e+00 -8.779119048345460641e-01 -6.654657353302666500e-01 7.509344280933872851e-01 1.042850826026610500e+00 3.047939952373729944e-01 -3.207621071176431915e-01 -1.497477588648608249e+00 -1.312405316766432684e+00 -5.167663757199674190e-01 8.038401655116479416e-01 3.909531427034646511e-01 -4.865479931757117904e-01 3.458579360667602548e-02 5.094308655059918145e-01 5.669993292747572688e-01 -4.232432005974832157e-01 1.272976085313994643e+00 -1.656560116197955068e+00 5.126029111396208648e-01 1.298615743411707824e+00 -1.314338843553942260e+00 -3.926078486707382242e-01 2.073860138989539192e-01 -1.153586791274407025e-01 -1.193481871656078441e+00 -7.103607269899818721e-01 -9.887590052891398473e-01 5.749397637305474484e-01 -1.926020532713681233e+00 2.944465727652322951e+00 1.027917430057230685e+00 -1.148288037402158956e-01 1.788200537752891117e+00 -2.457234251555774629e-01 2.123650847320259771e+00 4.829648416968644331e-01 -5.701039034862280808e-01 -1.467238398394598020e-01 -2.112730023284615233e-01 -1.450482324105162757e+00 -1.318329108209931599e-01 -6.588657319628622444e-01 -3.245985501451573718e-01 3.683633099342232819e-01 -1.579841912175525553e-01 -2.990125609820059593e-01 -5.220385983006708974e-01 -1.398215230628436501e-01 1.958226397401015006e-01 -1.793442058841572262e-01 -4.555743362355002546e-01 -1.458763589540541972e+00 9.250593222889014200e-02 8.267315107989841039e-01 -8.145810407635598605e-01 -6.548061517570755163e-02 3.598689942785515683e-01 -1.165414616742781462e+00 -1.880419226058226145e-01 1.032212243761045922e+00 7.404904131468077744e-02 -7.792438698342223358e-01 -1.247832578865178677e-01 1.293623796744873600e+00 3.398950372523675822e-01 6.282245706141129649e-01 -1.179109585784691383e+00 -5.003206298107742978e-01 -2.861534741307863339e+00 -1.802078739898573367e+00 -6.551568960747662373e-01 1.600922429067935804e+00 -1.905485455163236086e+00 -4.276047827170090798e-01 -4.758012561265620444e-01 -1.067549825892750021e-01 -1.651124211496629579e+00 1.151954868872473003e+00 -2.512991070552645506e-02 -1.125644865045128062e+00 -1.542307099965612327e+00 7.726488435063921800e-01 -4.885739591125253245e-01 -8.019066985250293822e-01 -2.039684479135632500e-02 -1.780623148671947641e-03 -3.802003351897214056e-01 -4.845193365073425240e-01 -1.382031285473526827e+00 -8.035524388334622792e-01 -3.087586812808309003e-02 3.489470145312597582e-01 2.280876686550628585e-01 3.452569505192918387e-01 -1.476268709694855019e+00 9.871912221016857503e-01 -3.846341443007996186e-01 1.816579237231928712e+00 -1.151581484348703110e+00 -2.256967750650340776e-01 -1.736318608511262962e+00 -2.277490469183766630e-01 -1.491170740442530729e+00 -1.067994386952936248e+00 -1.369988012416101464e+00 1.105500924058332446e+00 1.869528904513378387e-01 8.452129367782381664e-01 6.771815003524070953e-01 -4.370133787102243317e-01 -1.238199327799183180e-01 1.137413438905439111e+00 -7.052659709022647272e-01 4.230626546412729061e-01 4.049175623377662125e-01 2.213611738790988992e-01 -1.320160826165159840e+00 -1.759318132608761465e+00 -2.475029674599986962e-01 -2.607289093134211311e-01 7.454452234068669192e-01 1.174629340414367062e+00 2.350210625595149441e-02 -2.510309638790574893e-01 1.177593164962012606e+00 2.070327727859561318e+00 -3.956579571738945700e-01 -5.409605303492798223e-01 -1.192911027224740295e+00 -1.001764464476878613e+00 2.809665596248714925e-01 8.395000334646958162e-01 6.378264168720800820e-01 3.619783311791165969e-01 7.543549956686426694e-02 -1.546564035579798047e+00 1.120831298135546161e+00 1.351007899180168559e-01 2.725102001343023342e-02 -1.122462376323570599e+00 -5.283260481920033502e-01 9.941813415259308506e-01 -2.036898724122928050e-01 -7.546209198826806519e-01 6.339019125829854495e-01 6.270918015091998532e-01 5.028537826364377628e-01 4.349920572747886793e-01 5.178328966988280380e-01 1.532056869284572909e-01 5.490063989816514889e-01 -2.143597801947040971e+00 -5.145386843035193447e-01 -6.523045005596108670e-01 -8.175521185298633142e-01 -7.091174730384085523e-01 1.666653209837109517e-01 -1.077632168648479771e+00 -8.430057282085792192e-01 -1.175376601445393021e+00 1.705834657536517973e+00 1.297314150374858199e+00 1.641373616448383310e-01 1.038260118502310370e+00 1.382066328904312247e-01 -9.399080377210415893e-01 9.525988225749415506e-02 8.543253728878003050e-01 1.153493260073302995e+00 -1.107003497643047618e+00 -1.670348726292157915e+00 1.035194799091602613e+00 -2.443379698704806757e-01 -5.568409202079990239e-01 -2.233966414437478787e-01 2.267280092910968145e-02 -1.666842996518204112e+00 8.751382256980565211e-02 -6.279627197798782756e-01 -3.845055840704292294e-01 1.104277282544350591e-01 -1.156178232774402181e-01 5.867228479823556331e-01 -1.527676048279077881e+00 3.313096806113811077e-01 -9.996751464006783383e-01 -8.223485491078724730e-02 1.087106203537428595e+00 7.758303198754654684e-01 -7.275540957651037699e-01 -1.017771808144422030e+00 -8.517168329997815146e-01 -1.913204970622465195e+00 1.184523998264196409e+00 4.546142507877444783e-01 1.745745606103225045e-01 1.527448447093004535e+00 9.632374212245019551e-01 -1.927928295443730899e+00 6.057000178568776594e-01 2.501189849808534427e-01 1.855941086484786950e+00 4.699844879915069940e-01 1.687752227936313965e+00 -1.674635692561477596e+00 -4.707547495624459510e-01 4.243335931721975429e-01 4.855157997280875048e-01 -1.391214231573180138e+00 4.088558145300718039e-01 -1.103962995791377910e+00 -2.129189038345362939e-01 -4.356596956580942592e-01 7.702255739503908183e-01 -7.979910380736544573e-01 7.990970346479313591e-01 -1.409248344979551204e-01 3.855283336926355886e-02 -4.200184839448860563e-01 6.100058605164225822e-01 1.926453668252919638e+00 9.051898977845093119e-01 -9.507167231687678743e-01 1.482950026942816857e+00 6.220775414417852867e-01 -9.244680806043909047e-04 4.089839331244582987e-01 6.316688415338356233e-01 6.070590950150940301e-01 5.828248362055354903e-01 4.403705095048902618e-01 1.292157451628933140e+00 -9.938270466597062258e-01 1.015568576467050926e-01 8.051536433549060234e-01 1.865487843035875115e-01 -1.632385883563046924e+00 1.282956773717108589e+00 -1.065053991198499306e+00 3.750606784403781035e-01 -5.936861244111919511e-01 -2.894456423138977996e-01 -9.058990965112145854e-02 2.103426861296134598e-01 -2.544677758875076190e+00 2.969616097267389065e-01 4.077558087455773750e-01 -3.143296138580296134e-02 1.565775153178591950e+00 1.268643752834555105e-01 1.197562306570248092e+00 -8.197194328899153337e-01 -1.543649808796384582e+00 4.403076338139554347e-01 8.465166493703669692e-01 2.293434529961806412e+00 1.207015163253190249e+00 7.305660534855777932e-01 5.818040067724697950e-01 6.418235669332700288e-01 1.346850910428046166e+00 1.945379814348582315e+00 -7.647708526822506736e-02 7.008724118463336428e-01 4.539049037052421132e-01 3.034181618454272478e-01 -1.591118006005885155e+00 -1.349318020381648164e+00 -5.599190106666364075e-01 4.668758551563573916e-02 -2.275099456765860229e+00 -7.321479078947503716e-01 9.156764237285643926e-01 -9.199886898231489363e-02 1.822391098860600689e-01 3.074917411838408166e-01 -5.063941745322732002e-01 -1.526536366190728966e+00 1.917666953290122933e+00 -5.361166001319541685e-01 -1.139934873958991401e+00 6.653152964051947116e-01 -1.251798922391202940e+00 1.594012844444678834e-01 -9.041934500899232452e-01 1.117972302118918959e+00 8.133489806147495838e-01 2.014784856411868663e-01 -4.768855241624972985e-01 9.748212277458965236e-01 -6.048503550163841780e-02 4.723918431552595609e-01 2.433541493578363024e+00 8.948610644736096909e-01 1.340271179133822876e+00 -4.941948346985514107e-01 -7.595705198237504563e-01 1.169319711503951309e+00 8.557893626770662898e-01 -1.095967968086801886e-01 -6.183467234104816912e-01 -1.699956735982911749e+00 1.906217275652643539e-01 7.474235505009056979e-01 -1.509218475193410125e+00 2.300765187267455936e+00 1.685066506168751699e-01 6.120014401961615391e-01 7.066050387085274220e-01 -8.596786671309999406e-01 2.008685392996691910e-01 9.352445855296820376e-01 -4.584755874050325253e-01 1.307230515493099932e-01 1.372389978803393307e+00 1.022653369989468652e+00 -1.110038398259489467e+00 -1.748605282927896187e+00 -1.846031695449656396e-01 2.047166889262461986e-01 1.115756963450017514e+00 -2.171381547090209363e+00 -4.271497555931035306e-01 -8.331031097605855473e-01 7.444342906537718685e-01 2.065132469522002800e+00 1.397051377745416323e+00 4.612478719459647825e-01 -3.238225491519536314e-01 3.336513719676486023e-01 1.755918695074586866e+00 3.306722708042511005e-01 -2.275634722829610990e+00 -9.543372335721199418e-02 -2.493009273611206111e-01 8.390529097362443844e-02 5.176906636478396662e-01 -1.600083239444209493e+00 -6.555620863397998432e-01 1.841731117596189904e+00 1.808410472237112598e+00 -1.083654907646488974e+00 -9.949135500944149557e-01 -7.784553825450770681e-01 1.659968923832375820e+00 1.536538389935879545e+00 -1.338899312741344438e+00 -6.058465534162453536e-02 1.235467129575948508e+00 1.034879923286081693e+00 7.721362251026814283e-01 9.216544439673574063e-01 -1.631667144094341770e+00 -5.735149144378409725e-01 -1.204801574013849852e-01 1.919617723546144017e+00 6.129087307171101617e-01 1.113603017400418560e+00 1.231993562400343967e+00 7.827774202396101666e-01 -2.980400335940533108e+00 -1.182411367412132819e+00 2.711470335287339828e-01 1.213367000316611044e+00 -6.010934948346408069e-01 6.484087693623835635e-01 -1.433775623192378390e+00 -1.701568270843179187e+00 -2.477291679397212398e+00 -6.199112129120746273e-01 -1.750266688253852010e-01 -5.983287474592010602e-01 -3.964964174213042036e-01 1.670752753008453384e+00 3.820144210362942383e-01 -3.423043850309665515e-01 -1.116225073517877586e+00 -2.646151319459551843e+00 -4.323572497741869358e-01 -1.220195034395959999e+00 1.348537186358039097e+00 4.823210838726045835e-01 1.119231516222309208e+00 1.052453203796803072e+00 -7.350256736355285092e-01 -1.390648637789388409e-01 -8.916722409737377619e-01 -6.663157820535623443e-01 3.353602651623097120e-01 -4.796095405360072117e-02 -1.343392978059297471e+00 1.132717273375459938e-01 -6.467058362579487518e-01 -1.667788114720944126e+00 5.786994364908852884e-01 9.437605307601482085e-01 2.591961014323436729e-01 -4.375137401028284523e-01 1.045543618241474126e+00 5.414143685694362551e-01 -5.587034814319689208e-03 -1.479753787998708381e+00 4.365665237398728138e-01 -1.332512466671801066e-01 -4.186258639940873549e-01 1.258650651186657310e+00 -3.235250296847983487e-01 -7.352028735609820176e-01 -1.071704445990641297e+00 -6.746042747251759231e-01 1.865965122802070608e+00 1.050574483556821620e-02 8.625799419357004227e-01 -4.907328377820520116e-01 3.033254485138633938e-01 -5.899260129829532184e-01 1.153170478265211685e+00 5.054207380254426285e-01 1.037387595453750144e+00 -4.103762297809046555e-01 1.185263404036555057e+00 -8.027573978855633285e-01 -1.304949086550960258e-01 -7.161486220835429073e-01 6.931580924473316196e-01 3.308790479698895948e-01 -1.104294865563382189e+00 8.753049755014979949e-01 -1.803475228042247525e-01 1.590452794755090160e+00 3.093201896006614882e-01 1.256446037825261541e+00 8.196738825693495878e-01 -1.769178789876969804e-01 -2.910926695999702107e-01 -1.206544551636065776e+00 -4.112069865110157263e-01 1.117617894665708378e-01 1.304707615873169413e+00 1.202875505626288810e-01 -1.650435527366665323e+00 4.809650508714056749e-01 5.684249073892150284e-01 5.652433129253640054e-01 2.599848082999569598e-01 -9.794817467568796010e-01 1.773329306045747567e+00 1.953014505687443170e-01 1.508650270232371859e+00 4.362245349613998457e-01 -1.437964286034792760e+00 -5.475859723417125791e-02 -4.984978131299491189e-01 1.533495014809614476e+00 8.468773389576890465e-02 -1.782425598961488722e-01 -1.077496482511355547e+00 1.081115277967739985e+00 9.244271153503503813e-01 8.448574558274933866e-01 9.140228197576069080e-01 -1.098851546372536792e+00 3.625585333191221060e-02 -3.707093451065966994e-01 -1.094961750665797151e+00 -1.574304887889987903e+00 -8.997707435726329805e-01 -1.732577059179259971e+00 1.806325377108407293e-01 6.116439200595300552e-01 -6.491317822519857561e-01 1.791139470625319752e-01 -8.406890131561336466e-01 -1.786433322190593698e-01 6.293538776816773872e-01 2.203695413956983096e+00 -4.422941025948745608e-01 -1.253193345490410948e+00 8.635757405398472031e-01 -3.629196025859198205e-01 1.072330946302318955e+00 -9.112850209809909563e-01 -1.446437383949608302e+00 5.912758890699084668e-01 -1.014247252610199546e+00 -1.628575043227701302e+00 1.189761510818807766e+00 -1.474433406097822030e-01 -5.369419076172564642e-01 -2.793597239319523529e-01 -8.859886043916952447e-01 -9.329052304240075255e-01 5.712762631096696131e-01 -1.101522716681011094e+00 -1.292927619849182808e+00 -1.769925511317878009e+00 5.502220820415001379e-01 -1.692709369427468358e-01 -1.243515332582992156e-01 -2.902016320107634884e-01 1.319305248896742166e-01 7.114903175756539522e-01 7.311857413648509274e-01 -1.052880334947865260e+00 -1.531596423244271588e+00 2.318248526757193950e-01 -3.372557277614451898e-01 1.514492085742085825e+00 -1.767458034611394169e+00 1.648832123912749026e+00 -6.415140119368255567e-01 -9.041107849421865517e-01 -1.797955859316226812e+00 1.049568799860619572e+00 9.200853099326076201e-01 3.225056861453649004e-01 4.408936856536351955e-04 -1.024640083590481865e+00 -1.038713862683942279e+00 2.722675902567445183e-01 -8.576719370533480991e-02 5.992832371171048500e-01 7.646600670828119783e-01 -1.812094101967385851e-01 -6.674833933598208757e-01 -5.386087284564562705e-02 -3.040717959849541518e-01 -3.337042936635666313e-01 -2.629057932630643468e-01 -3.981989262567396937e-01 -2.614990821307353386e+00 1.350566699400287618e+00 4.276573209868546055e-01 7.115127960745366575e-01 1.397734642671900618e+00 -1.506518381379007288e+00 1.295087143082565451e+00 -6.937634395532714382e-02 -1.032992848485226434e+00 -8.364027446838632196e-01 -3.504958762308104658e-01 5.803258399421313829e-01 -1.474090552594738701e-01 1.055630942364406966e-01 -9.621019466375162477e-01 1.094950444200263551e+00 -1.685614279505799562e+00 -1.503779997090489984e-01 -9.506733346610848345e-01 -2.875059129866778806e-01 6.760384825570682210e-01 1.539554289171919388e-01 9.339625130755632165e-01 7.706975188515593489e-01 1.739827740757394325e+00 -2.265646897132250981e+00 1.759089820390258851e-01 -4.569997285857135272e-01 -8.508955377154830968e-01 -1.133127686449279636e+00 -9.181186989776376484e-01 -9.556508280684052892e-01 2.755948814322795926e+00 5.141618227586035594e-01 -1.235224489063224462e+00 3.427913140328262553e-01 -4.347494022302663130e-01 3.800356391100420117e-01 -4.885846477003729094e-01 6.708742144752281034e-01 6.587754697363501499e-01 1.152878103274768362e+00 1.101921564014586075e+00 1.203225560051495391e+00 -1.298282553825760077e+00 1.274813488068498035e+00 -2.869981899116701984e-01 -3.471873250582325765e-01 -6.917560804135953756e-01 -1.567731876875139596e+00 -8.477474277413025172e-01 1.044759990950163385e-02 7.269616537541012669e-01 -3.511904108070760394e-02 7.258342767542859120e-01 2.387256896439007015e-01 8.356382327478311112e-01 6.565396012213772226e-01 1.413135060346451422e+00 -7.759693118337012141e-01 1.801184195090030880e-03 -9.956996770164572297e-01 2.445858079340995084e-01 -1.288723221824341625e+00 -1.143966723272497266e+00 6.305708003136214490e-01 1.188791908914957229e+00 -2.266395978194249150e-01 -3.774841582476277241e-02 2.633709287178560010e-01 -1.960729807220737531e+00 -1.819351068690919782e-01 -1.332890025408323575e+00 -6.750591695148283611e-01 5.824055170243693791e-01 7.906096826653673526e-01 1.528948264811975877e+00 -5.109885290563024318e-01 -8.568600538859750815e-01 9.767716110275921626e-02 -1.431063467839637227e+00 6.385884842744752321e-01 -8.883237232870871969e-01 1.276682168311924714e+00 9.125253678859426287e-01 -1.082692224515354074e+00 1.390063352477305392e+00 -1.660963091487703158e+00 1.717341338234719794e+00 2.961094485232206863e-01 -4.979375059317370233e-01 -1.760006732173718946e+00 -7.590704667535574934e-01 7.917522671562288172e-01 -3.359511878410128410e-02 2.134187056650615477e-01 -2.521686484576414422e+00 -1.766792692483458715e-01 -1.860485463910219295e+00 -1.476669961076721438e-01 -8.368010832059799009e-01 2.086669788482204080e+00 3.557842972426824429e-02 5.603026471181560275e-01 4.277339626833553954e-01 -1.221776062810614683e+00 -5.250380139261656004e-02 -3.584966891114623189e-01 -1.108413220720141590e+00 -9.440626102928040275e-01 -7.968350613140495753e-01 6.800182087525344921e-01 -6.880225196232850338e-02 2.929417107041236701e+00 1.620734525397448111e+00 6.569689835715141202e-01 5.976585087765125259e-02 1.051206108079691809e-01 5.992461154603956341e-01 -7.438738764556040994e-01 -5.445897313690957198e-01 1.740650324037771590e-01 2.613023200821237291e-01 1.462663813970816795e+00 1.996008581904439971e+00 3.159021625091999463e-01 -1.362579534381801183e-01 -1.477700533078317280e+00 -9.150758223273360026e-02 9.143155868867457181e-02 -9.882387066028143208e-01 2.996789588835075402e-01 7.286902848603274072e-03 -2.026601915461884451e-01 1.218108569086214565e+00 -1.235655197118648241e+00 -1.272320576930523750e-01 1.118586684424620170e+00 9.487157997572542856e-01 -1.583047028905878006e+00 1.160768893433649085e+00 -7.763314532301275328e-01 4.515727477653928568e-01 -3.212228700276192339e-01 5.181797378850129254e-01 -1.059357789297043828e+00 1.853840005886023157e+00 -3.232372456302582409e-01 -9.487734751483727358e-01 -2.253181304089273973e-01 -1.010041763238235246e+00 5.461731746698380574e-01 9.471674148963276085e-01 2.613444313233607708e-01 -1.733637731786697722e-01 2.449667648364827199e-01 2.304739830064209682e-01 4.643431213746360142e-01 -1.179408279435660623e+00 7.843394629905330317e-01 8.077718156913889225e-02 8.328506286223824606e-01 1.120887710304539153e+00 -6.786464597131243170e-01 2.062433562835018996e+00 9.137977996406314585e-01 3.076392010677565514e-01 -2.900771863925451499e-01 1.968485477256609384e+00 1.094049379944137090e+00 1.996995370600058495e+00 2.209603339263617461e-02 -5.138180879476261786e-01 1.303115639153586969e+00 -5.131880356709729307e-01 4.638653264156038514e-01 5.405850156646180293e-01 -4.149313695170827043e-01 -5.196358079340951397e-01 -3.363809721846311440e-01 -9.695705427378870089e-02 9.081664455269861103e-01 -3.677022295324367529e-01 -6.019660211548372164e-02 9.467181588422809435e-01 9.267947137937889712e-01 -4.271960022100462773e-01 -5.275404977523082684e-01 -3.378874373166449452e-01 -1.642488470261521116e-01 4.129359959785816048e-01 8.437832471780526422e-01 1.408654817224950229e+00 -1.329324405180820901e-01 1.184328906001819171e+00 -3.235871709929005191e-01 2.489728197140754218e-01 6.589851302043840953e-01 -2.888649686579082831e-01 4.538521708141968203e-01 1.302992901921765423e+00 2.890850405309906446e+00 -2.202391686196836229e-01 7.288123489479402251e-01 -2.546050747015921045e-02 -2.159847905079387009e-01 6.598503751827186070e-01 4.156429913482345140e-01 1.253574136387183291e+00 -1.460498873344381776e+00 3.641180410733413919e-01 4.397128681796310667e-01 -7.492813011588983496e-01 3.000792493513338322e+00 1.025000368966716202e+00 2.908855724890496014e-02 -4.911169895802269258e-01 9.489415846149873435e-01 4.805107086827209995e-01 3.754549673132465681e-01 1.324273318239947761e+00 -1.107756154482342437e+00 1.420534472457448905e+00 9.855726002785482054e-01 1.254364558005005847e-01 3.722328425845899402e-01 1.503002560694814305e+00 1.143141716311587341e+00 1.217166956010828915e-01 4.915457242380907310e-01 -1.288008368739299581e+00 1.389572504960243648e+00 -3.084647125779223509e-01 1.320769482951423823e+00 -1.365590276687251192e+00 1.060792848029330632e-01 -8.678577239094574514e-02 -2.136606198606578466e-01 -2.313893173461106123e+00 -8.588603064650103258e-01 4.271486260755983366e-01 -6.723413464454056632e-01 7.393028889563326711e-01 -4.764030711236845739e-01 6.537741080494073875e-01 -8.296632595727077009e-01 5.134515578884696341e-01 6.112065364971234205e-01 -1.401523885186849672e+00 6.693524905765634303e-01 -5.748234852890503621e-01 8.888944091709748418e-01 1.626055163006668580e-01 3.839558212060854570e-01 5.350930324001604843e-01 -9.461858819547266375e-01 -2.055764250390108017e-01 3.178764486478748985e-01 6.221457258030597126e-01 -8.169466534871954178e-01 -4.127464770924988979e-01 -8.051929627906174725e-01 1.125270462293026519e+00 4.474117389822295648e-02 1.034432154968111028e+00 -2.888797870729843953e-01 7.947719033009561507e-01 -2.433789070688555101e-01 8.656046248459566828e-01 -5.174499046648629585e-01 1.025515287713884893e+00 -2.438633924707238609e-01 5.452724668034957256e-01 -1.285480457308825653e+00 8.332634065176858229e-01 -6.566348246833467739e-01 -6.772686060880910297e-01 1.284976010676518010e+00 4.101429240551607291e-01 -6.652340591481084239e-03 9.009071682078725329e-01 -1.935381097668572137e+00 -1.167257585829976740e+00 1.413893565215550652e+00 1.214799666667162992e+00 -6.437229472807264319e-01 -1.631081365262637251e+00 -1.656974244574288990e+00 2.757474421791969443e-02 -1.497023966021196473e-01 6.165687415882989963e-01 -4.381169761365397153e-01 1.064056715362252881e+00 8.336178993917339186e-01 2.200773216841366065e+00 -4.762124361702593789e-02 7.883880679689666549e-01 9.811890291329906644e-01 -1.300088819291111975e+00 -1.193848324759996915e+00 1.040632444412675911e-01 6.911794002286889560e-01 -4.869406771337883022e-01 7.611636732500576263e-01 1.682284372038204134e+00 -4.629257194140968257e-01 -2.738785788058282766e-01 -1.985853206077649702e+00 1.101283185122268415e+00 1.723842253484080933e+00 4.297627495865334879e-01 -1.808946780123978249e+00 1.969217578701867533e+00 2.854199031272076637e-01 1.507183535144332176e-01 6.405711220673159234e-01 9.307014015012458896e-02 2.575408857683409547e+00 1.182103373047660222e+00 1.533892659368285116e+00 -8.753299147221124121e-01 4.401729961842634764e-02 -2.533890937996156278e+00 -1.590685356062019051e-01 -1.152329816036288257e+00 -5.989030137798727615e-01 -9.166781366188324386e-04 -8.051950280787094627e-01 -9.571910376500979423e-01 9.943444438883626557e-03 2.084002719153893235e+00 -2.026537741695558559e+00 1.575883187030388211e+00 3.650909578442722014e-01 -9.755699882950706892e-01 -2.224582250696298669e+00 -9.076173090191279325e-02 -6.313698395701904387e-01 1.092352023435030572e+00 7.216246054448048897e-01 -5.018107304903880461e-01 -1.756638128682211253e+00 8.272610101787366554e-01 1.305134927606426354e+00 2.143329209897278709e+00 -1.460753228744798404e+00 3.698229357269531281e-01 6.767899591669573889e-01 -4.285636875100574117e-01 1.278939633395542730e+00 6.843109756251439801e-01 2.653339607284248003e-01 1.545387099428561006e+00 1.257635424001240620e+00 9.108545784132524581e-01 2.620866111349794192e+00 -1.162368815798636296e-01 -7.302714899822789762e-01 2.099264608094095319e+00 1.268849417149575221e+00 5.450116396871286240e-01 -3.388364483539078598e-01 -9.893638700804110453e-01 1.049552690590216386e+00 -6.754906191076631705e-01 5.085718015941949055e-01 2.982579189868139191e-01 5.654461787679814222e-01 1.402810727874542085e+00 6.022130197422176368e-01 2.308584377905007479e+00 -7.024255527376070951e-01 3.093531462012505950e-01 -9.342666851068701095e-02 1.033948276081791073e+00 -2.495941378117431664e-01 2.126647409946373024e+00 -1.325050963443305807e-01 6.129598419709200163e-01 -8.186896096992671845e-01 -1.107405489785968367e-01 7.091529632361892599e-01 5.027249729661192879e-01 -9.667191873111586897e-01 7.372972263345558552e-01 -9.247141145422015374e-01 -2.237764583314587885e-01 5.101679820892425221e-01 5.602906612860184543e-01 1.113928516927625706e-01 -1.989101737475764242e+00 -1.162870535179829856e+00 5.628746209103050457e-01 1.628776475272297741e-01 1.451887169779537412e-01 6.673081654122348105e-01 -7.749626683226680246e-01 -1.588325861640256520e-01 8.899265565133623879e-01 -4.087308335954693561e-01 -1.061401319393684428e+00 -8.269723445137160400e-01 -1.111290670892546295e+00 -7.864107802767404953e-01 -4.663703134154810748e-01 -7.503649628493921364e-01 -5.912802635529350592e-01 -2.256536442113454832e+00 6.956989787725019747e-01 1.146212211694601635e+00 1.576325475172941082e-01 3.439291698486433013e-01 -5.281359218332488670e-01 3.150612435193999583e-01 1.525563671086689777e+00 8.237480114910933349e-02 8.323802016328554765e-02 -9.962345843096065412e-01 4.977005779796101481e-01 9.856741321205221285e-01 1.261797255256745576e+00 3.255831507484966969e-01 3.440194832458005059e-01 1.298049757656011549e-01 -2.581809107628640909e-02 9.526214765151937991e-01 -1.323388674969173229e+00 1.275846031934704250e+00 8.611536589567180267e-01 4.767693878646476202e-01 1.254841106146046492e+00 -1.065352578381888043e-01 -1.909842295467003292e-01 2.359155135833172767e-01 9.298412230312804727e-01 -2.250367928609402046e+00 7.525709215309070999e-01 -8.608644996540961714e-01 8.382031047818843117e-01 2.405490421579545568e-01 -1.293307771074622803e+00 -8.190344344410335209e-01 2.445476419749672836e-01 -8.477883079828102408e-01 -5.922800811226913709e-01 -2.241523340277298548e-01 1.836725689269034234e-01 -9.293518213177929255e-01 6.312672753607712073e-01 -1.455946989367697952e+00 8.252797273533275524e-01 -4.933768218707820230e-01 -1.144885658252012967e-01 1.161925937487250149e+00 2.200497091036262898e+00 1.095794217604687093e+00 6.258830809553000973e-01 -2.950863871907560276e-01 1.029048494959510895e+00 4.398952919917883952e-01 -8.759523571390014363e-01 -1.462674602320032768e+00 -4.479180671332921304e-01 1.320829792754369736e+00 5.846122853081685555e-01 -1.134610181177373445e+00 9.548785206743009013e-01 4.484970710744096145e-01 5.032778220070005526e-01 3.875860069231633065e-01 -2.413421482639903637e+00 4.810419388835601162e-01 7.475491894555187367e-01 2.470351547215066113e-01 -2.575096797083417322e+00 6.458394165174384804e-01 -1.258380290143191971e+00 -1.298669571655143296e+00 -4.713299596045528173e-01 -1.812079689637151825e+00 -2.269221032388585024e-01 -1.015263237142496777e+00 -1.817568982475204376e+00 8.535048719824001040e-02 1.199849829639014764e+00 -5.487763428217004025e-01 1.131702019820831184e+00 1.439452708072944453e+00 9.879263754284063614e-02 7.773137408191003184e-01 1.246847919639560764e+00 -1.869204589194181976e+00 -6.417283928968111617e-01 1.089625216664832807e+00 1.817858716642750450e+00 -2.061620446620425207e-01 -7.105038186237581099e-01 -8.198712090936042252e-01 -3.694534807959296563e-01 8.640150828176660358e-01 -1.347069632857692101e+00 -2.460305485431100614e+00 4.214841024370431510e-01 5.078072234545926156e-01 3.129428021523044667e-01 1.528544069860942323e-01 -2.739151212111686218e-01 1.426604240355294539e+00 -2.601786150485855043e+00 1.622645468349867004e+00 1.303808091216105858e+00 7.327093191584775900e-01 2.110595127427017825e+00 9.665090816048180766e-01 1.698763448229102246e-01 -2.849363004758327933e-01 -7.886302570180853122e-01 7.901680485558223443e-01 -2.754596270586771589e-01 3.171654471833904587e-01 4.139459301916573186e-01 -1.538537398618118113e+00 1.216857621968406633e+00 6.070874377364497698e-02 2.648882974843144833e+00 -2.718210614881533815e-01 1.272374178748909124e+00 -1.100283086641496544e+00 -1.925766355494201443e-01 1.519607002374382621e+00 2.249869030709735096e+00 6.684111257791205407e-01 1.492482543959737118e+00 2.973204161094185061e+00 -4.685779633534130628e-01 7.801644332606799681e-01 1.528228793717241185e+00 -5.386271836443466965e-01 -9.842958484521896478e-01 -1.681781015148384184e-01 8.002038626846085245e-01 -1.238235509805942991e+00 4.809271596635639745e-01 1.736458872320021607e+00 1.403285675575303371e+00 -2.815011252150524168e+00 -8.249715579054822667e-01 -3.153845622838017948e-01 -1.896326892194749592e+00 1.313192095005265347e+00 1.644026200237360680e+00 1.638489075271538420e+00 1.217867176865481182e+00 4.133170302002716623e-01 -4.200945847989686066e-01 1.769189043743418566e+00 8.286417963918017993e-01 -8.280357262620555853e-03 9.538646920639934912e-01 -1.766998981059500373e+00 1.392955544848105021e+00 2.831337276302403616e-01 2.806219567796247594e-01 1.460968286497976165e-01 1.364250422335005153e+00 -6.651840039421632635e-03 -1.557945755160697665e+00 4.526292610312990794e-01 3.882781324997176126e-02 -6.681957245781531274e-01 -4.696589075254831158e-01 -1.954123520673896053e-01 -4.243867981630037312e-01 5.192968918030653747e-01 8.839924182379015338e-01 -2.015470703041823519e+00 -1.759115077691011830e+00 -3.463187510011057624e-01 1.374464491753927931e+00 2.861696793931595151e-01 -7.132370767918259080e-01 1.138949565643784023e+00 9.696425593870535709e-01 -3.495161881704733631e-01 3.684164006777441158e-01 2.455115054324582269e-01 -6.475781172916760253e-01 -9.369674744743644590e-02 1.428448418333197134e+00 1.169552232121590318e+00 -8.925094275001405064e-01 4.379361846731049668e-01 9.500723193952040346e-02 5.787090312300372519e-01 3.058684037494387442e-01 -1.991757334620791742e-01 1.315093798270220882e+00 -7.385328922410483443e-01 7.673948760521518420e-01 -9.646947423273998234e-01 -9.294338476655795711e-01 1.940633848784463766e-01 -6.760689383438289735e-01 5.149073455216710560e-01 1.395712048394531779e+00 2.976080435326197704e-01 -3.552707318994338670e-01 -1.173730866650159355e+00 6.895148241948052537e-01 6.665958993687626233e-01 -1.015429876446250823e+00 2.456123589399324403e-01 -6.786720156817651617e-01 5.125533848925870606e-01 1.112512215271431959e+00 -3.579521337930136604e-01 -1.559793420565216138e-01 7.267476904352253297e-02 9.672596900329831771e-01 -1.629342778888632992e+00 -5.244130247381328935e-01 1.527734168316419394e+00 -9.902710553237495938e-01 -1.889772321670083688e+00 4.923768030095180270e-01 -9.895756599872801429e-01 -1.560976133277772182e-01 -3.576226557627261160e-01 4.416799732311055271e-01 -7.759420589456117456e-02 4.068527407911182725e-01 -2.080429206091305439e-01 6.822969766629620736e-01 6.771234020649909979e-01 -1.179962985703395084e+00 -5.845934482803467613e-01 7.267664563895445129e-01 -6.271445100545606222e-01 9.720745650874269561e-01 1.947796654821027373e-01 -2.083248076165106211e-01 -9.301450835212852208e-01 1.383123950402168345e-01 3.280076271471126237e-01 -2.092280464801098638e+00 -1.235217645052955615e-01 -3.002395198703260992e-01 -7.140785590101896840e-01 -9.052969129014425409e-01 -8.844809609265597006e-01 -3.077082128667474881e-01 -1.792034153825055806e-02 -7.193564763320132727e-01 2.773736137502602964e-02 -2.985591976345214338e+00 1.845201403380902772e-02 -1.584861263044899660e-01 -2.155002415308415742e+00 -1.465549980117616391e+00 -1.486497929651324990e+00 2.023449030047617558e+00 5.025937388512393689e-01 -1.954671019951394750e-01 -6.324183143756559877e-01 -1.633597742272243636e+00 -2.613989250973867695e-01 -1.169945606803610261e+00 -9.087152979230467276e-02 9.517841405768749929e-01 -1.168140947244858535e-01 9.094215438139228169e-01 -1.523456617753226938e+00 -6.020878622598656582e-01 -7.016206990142332955e-01 -7.090415685288040670e-01 8.651733900698729274e-01 3.375390996501773100e-01 1.158762772352177617e+00 -1.552989155976775226e+00 -1.271907127108584890e+00 3.983993810514835365e-01 5.683340669676417711e-01 -2.127926776430774325e+00 -1.877590614935658486e+00 6.836360059660735455e-01 -9.390063332624456471e-01 -2.499019628409754334e-01 -3.360246257117719959e-01 -6.794910520889283490e-01 -1.452850269622016022e+00 -2.968231943652094307e-01 -1.209079431832588369e+00 7.686426252297631212e-01 -2.182522695784157585e-01 -7.167737022440583139e-02 4.790153392134836596e-01 -3.319320689288006165e-01 1.120185865480805010e+00 2.584432877484056923e-01 6.873605911307045790e-01 -1.868105245039989093e+00 -1.125406474112097710e+00 -8.695164915132272965e-01 4.136751968075250141e-01 8.476469696244414154e-01 -1.343754389050770159e+00 1.853327533932701554e+00 -7.924758691299716995e-01 5.150555949375388298e-01 1.228519258941914716e+00 7.899941982785806394e-01 1.010588446005072222e-01 -1.459620903627367738e+00 2.710424581832334701e-01 2.589338939535444362e-01 2.948030081922969892e-01 7.185671992499383098e-02 8.406541230235936579e-01 -3.029264450704708955e-01 -9.872984360283082461e-02 1.268753032784576684e-02 9.948130853457332057e-01 1.367720910600768613e+00 8.695399924392243074e-01 2.050533265311612896e-01 -2.255289101872399726e+00 -1.053669664389202731e+00 7.523005146788299680e-01 -1.836046914434835919e+00 2.052376391191117921e+00 1.168736320449963673e+00 6.252231013850749752e-01 2.239651418440608277e-01 -1.991709715194529551e-01 2.466212980308660985e+00 2.266188559729337137e-01 -4.900262572725232468e-01 1.707852544562322938e+00 1.041800981972364620e-01 -1.395172957859462493e+00 -5.501590240109104357e-01 -7.675051865382235272e-01 -4.878535637942289505e-01 5.065036780614889933e-01 6.919063192930876571e-01 -1.227992698568638241e+00 -5.962837826917072315e-01 4.408432113387165119e-01 -7.423800126092806595e-01 -1.618125823304520594e+00 1.174785069258568404e+00 1.062711596160346716e-01 1.033792118087649259e+00 1.831130284079634851e+00 -1.366684791484212846e-01 3.120070628455604567e-01 1.058992969103252246e+00 9.927881292626020704e-01 2.428076695913896632e+00 2.950784584920864706e-01 9.701764303811379053e-02 1.080284084742065831e+00 -4.759830700396300851e-01 -1.671025982647308394e-01 -3.414383544673794013e+00 6.374496668078888373e-01 -1.979366836470526081e-01 -1.968174465670190276e+00 -1.050077734402875107e+00 -5.127013923197611955e-01 7.031041113896261407e-01 -1.769201833794985072e-03 -4.171642293987399275e-01 -6.294019701149931034e-01 2.166383878318083323e+00 -7.787775888419977699e-01 -8.519133149074515909e-01 -1.212613408318249791e-01 1.282990104470564052e+00 -1.895846457192285950e+00 -6.273682752096825244e-01 1.772620840427491240e-02 9.181438845308208530e-01 2.284156024904081761e+00 -3.812244960959967344e-01 -4.202669315754771762e-01 -1.509410575586166425e+00 6.693641851769023265e-01 3.454133480865388406e-01 1.886372230923505366e+00 1.833239235990984442e-02 1.244289911355784956e-01 1.520333759966501219e+00 -5.294983242618342967e-01 -1.076119507493621119e-01 -5.582009894435511210e-01 9.129214888670904582e-01 1.563407379235542440e-03 -1.407793515933214445e+00 9.982586429101112380e-01 -1.899108562217532103e+00 3.702236240206507878e-01 -4.616495867331273928e-01 -7.506150486504634678e-01 2.071398618615469256e-01 1.550041057269401501e-01 2.423196608111559680e-01 -7.582514832565520058e-01 1.051048965441260030e+00 4.930789442256354738e-01 1.025540010379693889e+00 1.365035595817176262e+00 -7.893567865060310829e-02 5.616727115302154738e-01 -3.142492634385951611e-01 6.989224511703124865e-01 -1.021217601390249419e+00 -9.476161124862755303e-01 -3.707672053031272341e-01 1.390158365495247628e+00 4.915637937737044050e-01 4.224513291716467389e-01 2.310379931210705673e-01 -2.794001777084583527e+00 -4.804006033799327335e-01 -4.425458089466842715e-01 -5.118600728780471343e-01 2.697452459319757412e-01 -1.352053432621104501e-01 4.153235525823074648e-01 -4.571380356371868015e-01 1.591541385991022683e-01 5.527240697370789935e-01 -8.003960997469234950e-01 7.858765447630833290e-01 -1.668954676330328013e+00 2.569975747522971421e+00 -2.445059781923847098e+00 -1.227234869809679330e+00 -1.715625008241631055e-01 -9.262604465727065639e-01 -1.134068314181574388e+00 -1.062393297134014203e+00 4.663041396001052497e-01 3.367352299513552971e-01 1.037969019131690374e+00 -8.543789912880495052e-01 1.426807442665348480e-01 7.483513215339645530e-01 -1.445498145036962612e+00 2.367906059836941413e-01 3.158249307077526935e-01 -1.645568347681380494e+00 -8.006246330875683992e-02 9.647215550163619202e-01 -1.749036292358000066e+00 4.365198513167264927e-02 9.091095966794690009e-01 5.685768463369289538e-02 -1.702743138023642633e+00 -9.443755500147328341e-01 -1.860402124681921121e+00 3.466651001548348154e-01 -7.846243322313484203e-01 2.114229619502996094e-01 -1.434432926952584841e+00 1.460322216252504107e-02 1.016537381761261738e+00 -1.929092977479527793e+00 -6.705630343861035403e-01 -1.017835005884858868e+00 -2.281899082479351692e-01 4.043545336925986056e-01 -1.240994739847322670e+00 -8.842439450763809328e-01 1.028416278388111449e+00 5.190043333935017156e-01 8.023483455881602611e-01 1.711170500382151571e+00 -6.264231178999160043e-01 -1.291985028348802578e+00 -6.687085962128523908e-01 -1.572484994995817065e+00 1.002717317723846424e+00 -9.802887349408846707e-02 2.068677889746009857e+00 -1.422924630625818754e+00 1.685866664944378132e-02 -4.265519855721327525e-01 -6.252425857626534578e-01 -1.965855561500425397e+00 -8.049839520264856496e-01 2.982097638003784468e-01 -4.560404360679971569e-01 -6.465001010619547683e-01 -8.346361614262761686e-01 1.249026461842748098e-01 2.447306896415849808e-01 -7.301524562985245437e-01 5.254711459203683654e-01 1.580862589267198137e+00 -2.686519753016719525e-01 1.390526377935823454e+00 6.917031806670417282e-01 -8.540927012765547888e-01 -3.267109944912985342e-03 1.514633915450547486e+00 -7.912682818354130898e-01 -1.581045132948081688e+00 1.096850262901033907e-01 -1.020361653345006170e+00 5.413311060531902363e-01 -4.313060814161749912e-01 1.162820504572311453e+00 9.259151373119922646e-01 -5.113889587317671515e-01 -1.754222539358768762e-01 1.711238188826239126e+00 2.074566041716444098e-01 -1.189143988738468050e+00 -4.457517489638984642e-01 8.939253359739479654e-01 1.270491122240022364e+00 1.080170348997173013e+00 -8.776053157006241667e-02 6.091742402647020160e-01 9.795184998943161636e-01 -5.990765948669829477e-01 9.990014165196096085e-01 -7.369827512013528148e-01 -8.647089830071910121e-01 8.559244434924093148e-02 1.269292815820328268e+00 6.771667238985859538e-02 2.031794297025491247e-01 -1.006107984934672128e+00 -2.563131579345365729e-01 -5.217267262234934200e-02 -5.974132881949135720e-01 -8.113257488396032890e-01 -6.017375662768391642e-01 1.290369537704496583e+00 6.379311841084008838e-01 -1.313251290620476519e+00 -1.679559752964731034e+00 2.160458546985065120e-01 3.186502398113235102e-01 1.220645846277273572e+00 1.697910331942413531e-01 1.029434298258698144e+00 -7.680021435644729388e-01 -7.413962399174934825e-01 2.421997720671205945e-01 4.618938188353939878e-01 1.419986877644885959e-01 1.673443757100100404e+00 -6.284824816401132219e-01 1.332318906299696737e+00 -2.534677009518780721e+00 2.411874369143782448e-01 6.654514717747708197e-01 -3.996008246953210441e-01 3.767664593144879892e-01 1.973577470681738832e+00 -4.162876248393536094e-01 1.343283389259066318e+00 -6.040476736251991774e-01 1.549677345672835216e-01 -7.527958381947440492e-01 -2.263639202918413584e+00 -9.939103392418363603e-01 -8.116471273072360937e-01 5.769746217900043606e-01 9.709964555603630698e-01 3.383218553383119942e-01 8.766084758958265777e-01 1.958168425658162848e+00 6.211739879508861861e-01 -9.232855871792433611e-01 6.656064521445755888e-01 -4.407648153399896379e-02 -2.304948058149645984e+00 -1.345198096299318857e+00 -7.784193820679090325e-02 5.066245275568613537e-02 -1.161788102723559035e+00 1.965150876239544209e+00 -1.457601099391718114e+00 7.245906591516714235e-01 1.064726394067550208e+00 -2.365641896392059351e+00 3.957403016245492067e-01 -1.499102736119679591e+00 1.155142677234911819e+00 -6.814549608086477583e-01 -1.758745480170615272e+00 -6.292385972371312974e-02 -8.326338055636902657e-01 -5.986380203668739686e-01 -1.529781631658344576e-01 -2.029040597103498378e+00 -1.689601975065873063e+00 -1.794631592126317010e-01 1.427334334891128820e-01 2.560121680445454073e-01 2.842881851686779315e-01 -2.643429884640036143e-01 -5.301792305594780208e-01 -2.804094640130258220e+00 -5.893966485396979760e-01 2.771467016669098005e-01 -2.214747431711504289e-01 2.443431031786812646e+00 -3.627815151297730245e-01 -6.859732273612700881e-01 9.672035605329698527e-02 1.200944627751381999e+00 -4.983964093751067637e-01 -1.110664784521147586e-01 1.129587089774778175e+00 -7.528618418908582521e-01 7.774855281705776999e-01 2.867019558356235231e-01 -3.868032578361613738e-01 -7.247900573285430692e-01 3.197914015484895622e-01 -1.492616095307781166e+00 4.311245428956154147e-01 -1.208423957104820534e+00 -5.603284096440889206e-01 -9.538528812662382395e-01 6.005592884120183328e-01 3.409604010061076940e-01 3.785923237693030186e-01 -1.624107628157704708e+00 1.519729810544059756e+00 5.979938556549214690e-01 -1.044995148675741392e+00 -7.934278573525571643e-01 1.959574013412045179e+00 1.947250153252382820e-01 5.871242096773736652e-01 4.750829707937936353e-01 -7.896654165344130227e-02 -1.472662344187193550e+00 -8.508198841845187044e-01 6.344332429684088059e-02 -4.898786067189294657e-01 1.559249507416080038e-01 3.196156289874949475e-03 -4.425736792643613082e-01 -1.501809182955622379e-01 7.267919457993273769e-01 -8.774090817019637445e-01 -3.873012008705583598e-01 4.101616611354153008e-01 -5.945957408693124113e-02 5.626473657352067947e-01 1.148667512755563447e-01 -6.777416382824316132e-01 -1.588336279294227660e-01 1.074512773491154288e-01 4.231662251561151278e-01 4.755270930874241214e-02 2.203973802838259458e-02 1.271936383856110409e+00 -8.635100648552783698e-01 -3.830748176559375939e-01 -8.208210603530057270e-01 1.138074322059863031e+00 3.655898263694833950e-01 4.497153302475346281e-01 -2.315752236684448517e-01 4.459403129130075361e-03 3.648714118023311248e-01 3.834972150261406476e-01 1.689993698023669888e-01 -5.047259395799079673e-01 -6.181671192211390942e-01 7.349883287024037148e-01 -3.034845224609581393e+00 -1.112254881161684805e+00 1.193180466434693887e+00 3.552580104978733111e-01 -2.431098556955166856e-01 -2.580491659379876013e-01 -3.320733518959794600e-02 7.403755854943655512e-01 2.077948219573361732e-01 -7.066111935972738678e-01 1.123699801340270060e-01 -6.070629226280671586e-01 1.699939342957222932e+00 1.243139801739961747e+00 -4.072071579589212620e-01 -1.638093923289108522e+00 4.313863057028042847e-01 6.623690699299946694e-01 5.433200268738482830e-01 -3.515720741352963974e-01 5.675475699292472642e-01 -6.224374151365092978e-01 9.357183772211313810e-02 2.133411876232796656e-01 -1.537865926006569961e-01 -1.424271566078238349e+00 -6.651813398711081682e-01 -5.579911158759399692e-01 8.514371193529263193e-02 4.933293515758666592e-01 3.363878573118164184e-01 6.074031860870228172e-01 7.683707328559407079e-01 3.385859516259331348e-01 4.822289966809003570e-01 1.677446384419964964e+00 -6.032490601259306029e-01 -7.042328278562550725e-01 1.704552336910447607e+00 3.661585169321206479e-01 -2.002770983071297528e-01 -2.111240154929663326e+00 8.756740617063396570e-01 3.212884596641012447e-01 3.869211171899048507e-01 4.955889950111812547e-01 6.519444825048968939e-01 1.488270888433620709e-01 3.808681966525453433e-01 -1.093527703758361946e+00 1.034137654219938973e+00 -1.642807285651552984e+00 9.202836990916749560e-01 1.213324907227599114e+00 -1.535369109075423122e+00 -1.541717123937075495e+00 -7.058919405356931520e-01 1.604786121769318230e-01 -1.690701799738044020e+00 6.258690876373705914e-01 -9.667443358532047393e-01 7.442268927496556996e-01 -1.649209549147669263e+00 7.187217553718435736e-01 4.267479001819449724e-01 -6.080395626643525508e-02 2.527614404854992003e-01 6.496692326819036856e-01 -2.819899619108746647e-01 -5.778689774506592935e-02 1.174804606041822019e+00 6.322759895284704168e-01 -2.277875925452753858e+00 1.586503963154102692e+00 -1.206313337545148467e+00 1.506617397866267583e+00 1.256740144814605165e+00 -3.713028766629439259e-01 1.883891792009140254e+00 -2.620688935258122521e-01 -4.695239129280141532e-01 7.683444068582551134e-01 -1.736635259426104749e-01 -1.355076917737393916e-02 8.183217885006356385e-01 -8.543498367269255489e-01 1.101265183456477725e+00 -2.202334843069946313e+00 1.001308501482762070e+00 -9.523336988601051045e-01 -1.402342145992485078e-01 -1.876094462042776356e-01 1.276657647213908231e-01 -6.330793605632687449e-01 -1.996014352140679904e+00 -8.446162730315763811e-01 -7.553148479037260499e-01 -1.664945997593082705e+00 8.711293987932853256e-01 -1.240828751071346492e+00 -1.130113577271311676e-01 -4.025304110657670909e-01 9.495621176163165922e-02 9.287010775186551603e-01 1.198425740987690835e+00 6.746998700557396145e-01 -1.088008598907953539e-01 1.896734952893996518e+00 -1.064792629454168971e+00 1.252533546680732357e+00 -2.059480534426232634e-01 1.056748055523065943e+00 1.551286128086394545e+00 -1.407787052953673346e+00 8.766762569996620902e-02 1.362094448366760191e-01 -3.381233794759439526e-01 -2.024200980056945209e-01 -2.366144866260306845e-01 -1.271582988820031679e-01 -8.249344087668590841e-01 -9.882698041813328116e-01 -3.815879496373285051e-01 9.432654576768360055e-01 5.844304308977290585e-01 -1.300707643595315988e+00 3.546537938904677834e+00 7.175443984078938575e-01 1.524228456571218970e+00 9.966135279729757546e-01 1.475340353869923682e+00 -4.721353597078943309e-01 -7.415408971482632117e-01 1.684412628780405541e+00 -5.131084943246780883e-01 4.186693002952600606e-01 1.231130690125122218e+00 -1.859871735180115560e-01 -5.113225969016305800e-02 1.502122388597932234e+00 1.509706619917738246e+00 -6.134569505009883628e-01 9.352382532725456166e-02 1.078159580023547948e+00 1.247458827183931113e-01 -2.534230878728116920e+00 8.614462663547592935e-01 4.689254699621345918e-02 1.727943856780578269e-01 3.408239940411635915e-01 -4.249664306541624526e-01 3.011252497359152569e-01 5.940555850373642199e-01 -2.061551296069191075e+00 -4.746659489985196601e-01 -1.410648323114069014e-01 1.437006234065997701e+00 -7.064677492769919631e-01 6.783888438862596681e-02 2.020585665960090704e-01 2.392777400965686863e-01 -2.637779786525584758e-01 1.060038345452193331e+00 7.891440812526590021e-01 3.080505329502506440e-01 2.419017601565334186e+00 2.017192515188102331e-01 1.612023900274476007e-01 -2.821917902134477574e-01 1.100496019624104038e+00 2.918191995350157830e-01 1.332505227847092799e-01 -7.150733400308345589e-01 1.339207978483611061e+00 -1.481788466175892882e+00 2.314428750453006722e-01 -2.504122430003506983e-01 1.032835087284821735e-01 -6.843467377528967832e-01 -9.776520615532954261e-01 -1.112165156752939366e+00 -1.515304431907149862e-01 2.276640979601037174e+00 -1.028354771904750331e+00 9.813398765930994583e-02 -6.773136074334096257e-01 3.074559387084918050e-01 -8.300834660788334318e-01 2.735203748627254572e-02 8.526747934108036553e-01 -1.453413251771966452e+00 1.346456780881606363e+00 -1.842330339815944074e-01 4.548925095512209027e-01 -6.927037771828172819e-01 -2.378121535365870509e-01 -8.799978151393884895e-02 -1.960660470066575289e+00 8.224979566563556110e-01 -1.379386312359064393e+00 2.505261629169628357e+00 -7.344008336144575155e-01 -2.112149857494550198e-01 -2.496496001782496088e-01 -1.757954041468878792e-01 -1.418137286065467850e-01 6.006348604862057350e-01 -6.877291689084256143e-01 -2.391302916778599852e-01 -1.207278405613982475e+00 -3.661063987375669515e-01 -1.670209798887172248e-01 2.411172492583694371e+00 -8.136610986026092673e-01 -4.752543073991999378e-01 -2.414994766988727726e+00 1.078143235559941404e+00 3.293236448309898035e-01 7.858721835045191784e-02 -1.990353267001373050e+00 7.630637588382371828e-01 1.017217616190436269e+00 1.658830166166298969e+00 1.073158696686686397e+00 2.046292934883145342e+00 1.729044405630887071e-01 1.262718139007595886e+00 -2.052796382288582855e+00 9.292593739955575805e-01 -8.638642284185612530e-01 1.777890339846289303e+00 -2.644301709923530530e-01 -7.648444326436698582e-01 -2.020654774269908138e+00 8.138689434042806203e-01 1.243493356146810669e+00 6.639546617142410012e-01 1.573386476197398576e+00 5.268412607788484081e-01 2.499962634320934962e-01 -3.073395891369723465e-01 -1.626774985034464549e-01 -5.097180762720709968e-01 5.516861152478935715e-01 3.879832324844870867e-02 9.619261195140974552e-01 5.396236456177204710e-01 -5.588522784496685603e-01 1.319147396603205014e+00 1.940584587969258479e+00 -1.131310418469509305e+00 -7.362707035730503558e-01 -2.141445755870948625e-02 2.011163448500129736e+00 -5.995839491958928624e-01 -3.230329886349118940e-02 -4.772887852154038546e-01 -5.262347324713834151e-01 6.681502155289832656e-02 7.249948691650312527e-02 -1.282409820097508701e-01 2.709551752422968973e-01 4.274933825240694318e-01 1.130811825537860305e+00 1.689593771886632068e+00 1.358623047215450352e+00 -1.201478316880038699e+00 -3.050492293888191694e-02 8.862678483009442942e-01 9.401057302325691589e-01 -1.698328401773169460e+00 9.796975913777917766e-01 3.112171493927589072e-01 -1.675965213077422300e+00 7.724024100274021754e-01 2.216840828900460192e+00 5.881487256745526748e-01 9.644465823910532976e-01 -1.249580935984562879e+00 1.254649694868061660e+00 -9.595670086629474183e-01 -1.323401542688792620e+00 2.822163181020175271e-01 -2.173853815543144719e-01 5.570405874265376145e-01 7.119610942596373837e-01 1.205368035733548560e+00 -8.575758000357468491e-01 -3.133893333028044820e-02 3.140691786079273240e-01 4.550519435166136550e-01 -6.261732867240561440e-01 5.223914677630394632e-01 4.924837901660633621e-01 3.543203602461509893e-01 -2.178419835323467169e+00 2.795374365480012835e-01 1.319833328966270924e+00 -1.155827593551010057e+00 -1.698070213589634725e-01 6.972618965040378036e-01 4.401110310541833104e-01 -1.455784891819704718e+00 2.050442466807690600e+00 -6.501321933604237158e-01 6.567725217839103236e-01 -4.774763017178015878e-02 -3.385954787645250597e-01 4.571301738267088410e-01 -1.860951226417620230e+00 -1.590721021695373105e+00 9.903755492822149398e-01 1.077356763931192285e+00 -2.990479918078107688e-02 1.011780956249745733e+00 -1.755567102513764244e+00 -9.111108894992011598e-01 4.174862817236650869e-01 -1.837477204387016450e+00 5.459044564092208063e-01 3.514788735056315616e-01 6.774595135329735118e-01 -4.687555851167280463e-01 7.163138416202845526e-01 9.566651406359706622e-02 -2.564062371590909883e+00 3.037180768861076796e+00 1.361408964854617265e+00 8.318913554716476089e-01 5.057486598607270345e-01 5.825364573236279098e-01 3.520880981319241543e-01 8.400769736876589899e-01 1.284147188263826900e+00 4.716492671846465590e-01 5.300323171882732609e-01 -3.533172880902549773e-01 -7.075397698967380578e-01 6.474575771711660321e-01 -3.071412727055192748e-01 -8.259562285073107635e-01 1.024335034220759111e+00 -6.946649805048059623e-01 6.168795189876000729e-01 -4.417941390031612098e-02 7.448404658494934827e-01 -1.096913176918695498e+00 1.945084747095749134e-01 1.469534014862996507e+00 6.426138296561094698e-01 -4.946681789286931363e-01 -1.187084791422670316e+00 -2.618199978840084485e-01 4.463316352555759398e-02 -2.218189195614978626e+00 9.880178439519163858e-01 -1.285647356143174935e+00 -1.842264181096360531e-01 1.412691878960224967e+00 -6.741900857927997093e-01 1.510899949116240926e+00 -1.726083432092703429e+00 -1.181624406584563802e+00 -3.800051364551889632e-01 -1.126782586829715022e-01 1.417691774431188101e+00 -1.229637515281033711e+00 -7.970697431237762087e-01 1.555252717051938793e+00 2.119597126216570704e+00 5.038158255798135671e-02 -3.771094451795782287e-01 -8.859901508805932968e-01 5.266849433236724387e-01 1.101853878138760345e+00 -2.510547790769753096e+00 1.803578734732266264e-01 1.118315659492998826e-01 -9.268214788036757135e-01 -6.103511347527819098e-01 5.734327332138108302e-01 -2.072509717156773845e-01 6.068747206775466640e-01 1.212829403676751738e+00 -6.514875253877934203e-01 -1.095023963113715970e+00 3.536395188722406546e-01 -3.700566344130656327e-01 -3.232075074290427508e-01 2.598220760945479935e-01 4.450291780925013652e-01 -6.909981480205840132e-01 -1.253565653534871593e+00 3.306026341981655459e-01 -5.072105206716942538e-01 1.212713924598797233e+00 -2.260366478068103646e+00 7.639413163166899334e-01 -1.745220027382682781e+00 2.665119352858056789e+00 -2.294605350379249398e+00 1.606491024710772431e+00 1.176124780790551577e-02 -3.585498787758596428e-01 -8.991181032998638578e-01 -2.141492085660485323e+00 2.633600455607414403e+00 8.688657909580193017e-01 4.002513060040086001e-01 6.005585257228424068e-01 -5.074765357085220252e-01 -4.734332060149630816e-01 1.016652837513793761e+00 6.937255990667983152e-01 4.373713421027482506e-01 4.323990986497552313e-01 -1.243088926032481556e+00 4.161405484537261112e-01 2.848087988343842372e-02 -8.941073156166587932e-01 -4.631138578693512475e-02 -7.834350923865313066e-01 1.533530513004954243e-01 -7.767642276691831826e-01 1.931107484104667982e-01 1.134200591870813568e+00 -7.475515397417219488e-01 5.054010539205487929e-01 1.281038790233982816e+00 -4.946239875972820998e-01 -4.285658652788048584e-01 1.133610559529659306e-01 -1.792649380944654203e+00 -1.698832912858520450e+00 1.466442724431986866e+00 6.057282149675911886e-02 4.971430826462898134e-01 -3.337871414808976644e-01 -7.202341564083175607e-01 8.227886003777805657e-01 1.802479932178264965e+00 -1.790357030661078597e-01 -3.042372106472271409e-01 -4.033118685801326264e-02 -2.848619632418571079e+00 1.018840035280514034e+00 -2.263670976805781443e+00 -1.343784485725249278e-01 7.152499308306051740e-01 -1.191913700959252420e+00 5.796845150583878059e-01 1.383540915064987553e+00 -7.138005882722667783e-01 -5.286034243807619104e-01 1.272329361713395279e+00 -6.075379094243983369e-01 8.538726735510181465e-01 -1.009237168529669493e+00 -8.577856387770991242e-01 2.715083340507252752e-01 -1.100682250764556613e+00 -1.437460416800011131e+00 -5.697351573793486557e-01 4.555284574581289214e-01 -8.620634101528156235e-01 -1.786620092255582604e+00 3.450877523009905357e-01 -1.581742222266154352e+00 -1.059322357847565010e+00 -7.344271838687297382e-01 2.073510205021758868e+00 8.930950004441416956e-01 1.533812349968011635e+00 9.201012131508486125e-02 1.133828712037765252e+00 7.821245007633214064e-01 1.219946395191992966e-01 2.451889815575464607e-02 -1.121826946883916487e-02 -5.005524292044352674e-02 -4.213696543090389435e-01 -5.634900905555638717e-01 1.826935219704485525e-02 5.869033918860222521e-01 -4.812966955481777220e-01 -3.255356713760384491e-01 3.675578378910808203e-03 -1.623516364178686722e+00 -1.184397165971746713e-01 1.036286265321533784e-01 -2.677727588030699435e-01 1.091477219946763944e+00 -5.199691733137091765e-01 -2.718502214585197807e-01 -1.178125633994316496e-01 -2.005877345110403942e-01 -5.731623565123292741e-01 1.052317017227605733e+00 -8.079085616900865130e-01 -4.174528033307914332e-01 2.022872747916112157e+00 -1.643246138721475014e-01 1.180351136935886336e+00 1.034595146070833360e+00 6.253571209554169563e-01 5.998704329493784737e-01 1.253420954117356323e-01 1.065671639401715387e+00 -8.911010791341300585e-01 -6.920213044807758118e-01 1.871471141252929682e+00 9.870735594456822581e-02 7.785265359055818513e-01 5.458393368915263888e-02 -3.605518193552781359e-01 -1.435104887567042908e+00 -6.562116101291797232e-01 -7.527966204292078078e-01 -2.759520362623711365e-01 6.492701655903234670e-01 -2.440214849721270562e-01 1.237584213950934653e-02 1.137792545210459805e+00 2.730401718431322955e+00 -8.130103399028048017e-01 1.396642788007928404e+00 -7.320372381347521884e-01 -1.332661540171772518e+00 2.081986215301844023e+00 2.229131078299794844e+00 -1.519039668052178049e+00 3.145273421420220483e-01 -4.710709726662415942e-01 1.176149676587407850e-01 -5.284694306106365591e-01 8.051019616635910481e-01 -1.640338340161863195e+00 -8.212108603191704548e-01 -1.838569495901379414e+00 -5.560552043154174534e-02 -1.247145403268254960e+00 8.166248613631744702e-01 -1.000694130691281103e+00 -1.358948374916940427e+00 1.132203890487619047e+00 1.915408404355581240e+00 -1.872442337464500284e+00 -2.281921424469172122e-01 6.327101671681728545e-01 -3.346280965163616616e-01 1.412323156512835576e+00 2.475762152512666070e+00 -9.161752075152125308e-01 1.318288399303376712e+00 1.827595071194660914e-01 -1.760985593081880463e-01 5.193956884121293527e-01 7.818632624462874547e-01 3.816123298195855940e-01 -3.426426607879200226e-02 1.701998633650370962e+00 -3.837756976341034076e-01 -1.126601586497159579e-01 -3.036065948497226330e-01 -1.175481057367072646e+00 4.141295688390745910e-01 -8.382437064526798709e-01 1.177020984152205241e+00 1.435645680180655193e+00 -5.307033546142293501e-01 9.933770222463943478e-01 1.692087144409936350e+00 2.879878460748876434e-01 -1.322337632709692790e-01 -1.199691641767744121e+00 -1.825033299734364789e+00 3.175945915257099017e-01 -1.035807174772800821e+00 8.228155940469709106e-01 -9.268805937232588166e-02 -1.259183302729136145e+00 -8.029719456828911250e-02 2.060962991885357365e+00 5.482394762044421332e-01 -4.617673984430440415e-01 2.196375431660436695e-01 -3.864398474708828912e-01 -1.385606807309002486e-01 -6.764812448164131409e-01 -8.291119205173395068e-01 3.329492227096760293e-01 -1.204227155699118423e+00 -4.476255588729481372e-01 1.460429645599100323e-01 6.423638423337065806e-01 1.035079399689170065e+00 -5.699485531395657167e-01 -7.321552935863665477e-04 1.791793540618513036e+00 -3.743476022085540089e-02 -1.535384736587371846e+00 -1.532983500783930086e+00 1.164285160901854521e+00 2.615916971634951183e-01 2.730145833670444833e-01 2.228062017061048117e+00 1.315831492972497685e+00 -1.183958620085358238e+00 1.043643604218319254e+00 1.318177295809602467e-01 -1.533803515583624932e-01 1.508531920684836214e+00 -1.221544306989088113e+00 -3.859694412151937759e-01 9.650369805090600606e-01 1.941963597524484428e-02 -7.847871805043162841e-01 2.519196098473837631e-01 -9.072981982408274693e-01 2.838601937151790544e+00 -1.458411655680629027e+00 1.829908885955646991e-01 2.009911472699476676e+00 -2.128263942719368085e-01 4.731037080209049561e-01 2.723507189124518835e-01 1.636054296206519876e+00 -1.769300056569627744e+00 7.814598222462378896e-01 1.129213250235188148e+00 1.348309631312052392e+00 1.476193929793971626e-01 9.353734244643517881e-01 2.075819478177355570e+00 2.547129960931837633e-01 2.569187238810943241e-01 -8.429031853478292646e-01 3.588584273902573618e-01 2.176154629227752491e+00 1.576797535340702938e-01 -8.970482005101735323e-01 6.501410811620017549e-01 -2.824850378819258712e+00 1.020386432000305543e+00 1.828906584437960170e+00 6.667472938163194751e-01 4.906814498232954236e-01 1.105013657642110736e-01 -2.792428087333449049e+00 -1.888390367265483649e-01 -7.425836843365770344e-03 7.441625606182392660e-01 1.016374240528228556e+00 -1.213553568633407298e-01 -2.204688869082822578e-01 -6.129463469684863774e-01 2.513412532148111111e+00 1.612460830381367893e+00 -1.538699863761784359e+00 -6.659264422532723028e-03 -1.384396743596181534e-01 -1.387108531414423251e-01 -4.047875103639817507e-01 -8.913712682733368475e-02 3.938584065424922120e-01 1.828676164635120727e-01 -1.143466075628780887e+00 -3.501723872429814421e-01 -5.793332413414929022e-02 -1.927016908608498946e+00 -7.108210979544468677e-02 -9.944297858453606809e-01 -1.802564958911392123e+00 1.451421218483605058e+00 -1.276743078809495779e+00 -8.156508377013800271e-01 6.651421468805778225e-01 -9.497855264966442723e-01 9.182894423651266624e-01 -2.732832995840706602e-01 -7.058117550857703204e-01 -2.073087238393663250e-03 1.914377992490391422e-01 6.500878727689384240e-01 4.260524478399813075e-01 4.573104637002704115e-02 2.487792030174273972e+00 -1.018708295199781400e-01 -6.094348779346514533e-01 -9.446206886576690165e-01 -1.607348148917755237e+00 -1.917251416864584890e+00 7.520202078710107596e-01 -8.173872131444648303e-01 1.412066052623857093e+00 1.310016042578276751e+00 -1.367566782948440807e+00 6.346281533539578357e-01 -2.375699760728220422e-01 -4.382237433523859110e-02 5.528589922710367421e-01 2.245987496627682711e-01 -1.466008068454181523e-01 -1.162441360382493877e-01 7.030787016119806054e-01 -9.334814726086068104e-01 2.987803908065475689e+00 -1.071071082654443840e+00 5.019282029953211488e-01 -1.065537201385803545e+00 -1.184723599874403677e+00 -7.490169163694394838e-02 1.243778939980822340e+00 2.273501193162476564e-01 1.709164042807048034e+00 2.528344599932891956e+00 9.483379219600056587e-01 -1.453246780934855931e+00 -1.225740157736241898e+00 -1.397264880821053323e-01 9.342163899106845637e-01 -4.254334624342910876e-01 -4.276176024032697920e-01 -6.464438820477738656e-02 2.444054783371096828e-01 1.195094745275724346e+00 -5.663332759425621088e-01 1.788268890204999906e+00 -1.303315127202878676e+00 -3.265379238177616439e-01 1.465786532761497618e+00 -1.486731423581236777e+00 -1.516691918921315052e+00 5.912712797417921662e-01 -1.111895850563671129e+00 -4.082330514276546474e-01 6.812994472273790902e-02 2.028479691431211762e+00 -3.491245746890365154e-01 8.612122850550644193e-01 -2.138061337089469660e-01 1.008773782425526955e+00 2.028257161866278580e+00 -9.823160514360497197e-01 2.102823261135712052e+00 6.379176660791673337e-01 -4.922856643014131839e-01 8.185270285174861549e-01 1.559697289859967917e+00 2.554961809623869651e-01 4.778184280953981511e-01 -1.749143779150318379e+00 5.038171319232396250e-01 7.375002673799583297e-01 -1.263546182840208809e+00 -6.624413191721619798e-01 1.785442731508141700e-01 8.915094728722623429e-01 -4.242752844852701322e-01 1.165285836060686170e-01 2.100957204487532981e-01 -1.070499704359210713e-01 4.785753872328743497e-01 9.733450032696204790e-01 3.135457848390344471e-01 -8.292594151959491455e-01 3.102625227028122934e-01 7.905476758684882865e-01 7.016076683377351353e-01 -9.277319406846267213e-01 -1.194647918561826172e+00 -8.953913711920135077e-01 -1.081533904234643684e+00 -2.396412263792623704e-03 8.351755245246782478e-01 5.035633998008444134e-01 5.748500786874164055e-03 -3.334033151237293380e-01 -5.715959221116682087e-01 5.499143915594495446e-01 -1.310373366711194310e+00 1.953068044521648339e-01 -4.583958893793920186e-01 -4.698810699845444860e-01 -2.153045784481202318e+00 1.057240919534515822e+00 -1.610416205374889387e-01 1.092933344183434796e+00 -1.857566111096212058e+00 1.223010757274673121e+00 2.481177010655229165e-02 -2.048642008677577397e+00 -1.041890767463917039e-01 1.933468270336876627e+00 6.128797136089754183e-01 1.506689753629136541e-01 1.102643053358077330e+00 5.663923859548761763e-01 -2.334276651653690859e-01 1.518271474087981021e+00 -1.574529600766957221e-02 -1.609950970462521724e-01 3.924324213104257164e-01 -4.733822277991429628e-01 8.304855543396959250e-02 1.388074404471651091e+00 -9.880094483319359355e-01 -5.061867681327849589e-01 2.753977554413086226e-01 4.115298218045386203e-01 9.965537198767490112e-01 7.893163346850339268e-01 -1.944556933511884245e-01 2.291594076792386137e+00 -6.059339336810551924e-01 1.638808998958043439e-01 -2.644959061896978714e-01 3.155605337342620165e-01 4.542018853359618413e-01 8.216141913698543631e-01 -1.620690938834894901e+00 7.470996650742486311e-01 -7.356934486346549118e-01 -1.333591598632473341e+00 1.760098515353133664e+00 5.098023870646455347e-01 -9.950309188233438240e-01 1.543039149350726447e-01 1.188574568119459940e+00 2.087921579571343944e+00 1.540612759706208035e+00 -6.919302342275482909e-01 2.272226114569568800e-01 4.738067652221761294e-01 2.102528770586736262e-01 -2.201033261228665591e-02 -3.026172582581342363e-01 2.772201239912011617e-01 -2.692184266495153633e+00 5.680884648193861297e-01 7.886369574295825080e-01 3.778266051699579187e-01 -2.175863200448796830e-01 5.187661635583739814e-03 -8.290807795156672766e-01 2.139142296945313770e+00 9.075815508374825979e-01 5.051812243007020725e-02 -2.761419263506176058e+00 -8.205399639763484299e-01 -7.922907400196251837e-01 1.296055995312536346e+00 -2.352242844850205572e-01 -1.207613379156185635e-01 -2.766549705002671056e-01 8.979273924879715985e-01 1.164944363047319076e+00 2.187129955160029282e-01 4.494566567529778567e-01 -1.291181092082759552e+00 -7.392244692257678995e-01 -1.202958248076485104e+00 -2.174285280291176292e+00 1.889054212408820543e+00 -6.411459415306518528e-01 -1.594611574307323920e+00 -1.101240067562217817e+00 -9.014018315617583488e-01 -1.164061272752194176e+00 9.383160073994227801e-01 -8.808036108049959179e-01 3.233754365855037727e-01 4.077899163574541519e-01 5.904348712992788517e-01 -1.918445445512018788e+00 -1.489688595600578536e+00 -4.683409234388619113e-01 -1.746449393912484105e+00 -1.173768468362878181e+00 -1.215593919921025057e+00 -4.441715123618387717e-01 -2.066725757152713783e+00 1.005517079503296385e+00 7.356227929897827256e-01 -3.184642004526556242e-02 -2.507070169898092393e-01 -5.103764414515539194e-01 5.514250906907003369e-01 -2.683414884886693996e-01 2.412992939456061470e-01 -1.312700327819324553e+00 -6.843110252963414686e-01 -7.069727655123635435e-01 -1.449529371503134323e+00 1.868516257286322757e+00 1.802940153616214847e+00 -7.097522062109160035e-02 -1.651964892200159796e-01 -9.982828311583411551e-01 1.291255160598514529e-01 1.133924895473053251e-01 7.465767049417090240e-01 -1.087552507836840432e+00 1.110384545473366735e+00 2.978551144319993238e+00 1.186965934400770140e+00 9.215072666054323347e-02 3.370791363754559455e-01 3.545526608722945339e-01 -2.130744785094535465e-01 5.498666245572363387e-01 -3.410467370639693185e-01 3.040884649353334246e-01 -1.761974450247159180e-02 -4.755219033909086623e-01 -4.591823603906131646e-01 -1.315849498517209559e+00 -1.287602713960157352e+00 3.214276099955654664e-01 6.607172076499839841e-01 -6.426024892415119760e-01 2.440202145465576233e+00 -4.137897241156368588e-01 3.598440636326822317e-01 -1.582304569981166642e+00 -1.112780749337533709e-01 -1.491994696145013899e+00 -1.174201098039001190e+00 -3.541758371766607350e-01 1.077991529263995663e+00 -7.261655599691730911e-01 -7.110518307815084649e-01 -4.956302324912000706e-02 1.816100408344436090e+00 1.263490901112471310e+00 -1.390606036647209012e-02 1.271757633762562234e+00 -4.410011624762826821e-01 -1.999093007689256296e-01 -3.057215577746122959e-01 7.129672437815371966e-01 -4.706665950108910312e-01 -3.014075879888790110e-01 1.451214925402038780e+00 -5.648675915744506559e-01 -7.143378630025511988e-01 -3.711157383831626411e-01 -2.745637631581175908e-01 1.278383301400296101e+00 -6.624160296265141357e-01 -1.366357038574862681e+00 -3.065131165330654550e-01 -2.249752798315427071e+00 -8.926703516378219072e-02 6.500295982775498027e-01 -1.448736707559653558e+00 -4.979345848986502232e-01 1.566139880820335145e-02 6.459924936078490498e-01 4.286958631988611046e-01 7.520545558726465796e-01 1.555543785529818201e+00 5.694874244884725600e-01 -1.684606294589336084e+00 -2.146419995502286682e+00 8.681228666407795336e-01 -8.065796709679955157e-02 -5.691888532477678009e-01 -1.206234178134276247e+00 -1.304144421512381635e+00 8.340848148660137684e-02 -6.103514807860812574e-01 7.412017761967745755e-02 3.363947108437293498e-01 -1.324233174584438677e+00 2.076492344855633387e+00 1.085379928952804107e+00 1.326842764814644360e+00 5.164924271411509560e-01 1.521706908917618728e+00 2.124762144715129697e+00 7.005391932811761979e-01 5.554148602820534186e-02 1.050913344632848322e-02 -1.723537387860276882e+00 3.113998523543945462e-01 1.645464278390841306e+00 -1.378891910990856784e-01 -1.872570721907332869e-01 7.097077078416433871e-01 -1.229435720565484669e+00 5.117301234511564267e-01 9.039661927507914863e-01 1.083436150104847284e+00 1.590626758897984994e-01 -7.353711456826431681e-01 2.336554808747481893e-01 1.708995220134340576e+00 7.364664792974332519e-01 -2.758616168855775874e-01 2.678920700680826328e-01 -1.867386973800118533e+00 -5.566829571030290635e-01 7.639260027147941612e-01 1.035182133557587258e-01 9.757572192800147981e-01 9.895199972772962260e-01 -3.086014968041617124e-01 -1.010566799527405690e+00 4.477116544160226197e-01 -1.617489529916865232e+00 -5.112693169607033378e-02 -3.888871223344133043e-01 1.830054622682526055e+00 -3.254573246810962828e-01 8.324128472722015781e-02 -4.978603082502663923e-01 -2.707226306507334979e+00 -7.559066123795926684e-01 7.084152243384395087e-01 -7.628794948107939788e-01 4.222440369378472891e-01 3.413048118233627526e-01 -9.236275234282094182e-01 6.899195769956131263e-01 1.984542777313708095e+00 5.617986022255788692e-01 5.032957851111499181e-01 -1.819502014770699727e-01 -9.383861937519864804e-02 4.283600080204721383e-01 -8.331321198778975923e-01 2.986497368192400637e-01 1.135612088858902330e-01 -6.486747584761968222e-01 2.449570577033808871e-01 6.619507045219799046e-01 4.695691188262315907e-01 -2.557695204283593760e-01 -8.309113429257101169e-01 -1.250095544849374685e+00 -4.507031131531288176e-02 -8.377474197568898218e-01 -9.986152001804146083e-01 2.220236783015635817e-01 -4.961512075286463874e-01 3.135158699808511806e-01 7.058331909116449809e-01 9.551991768481442324e-02 5.997189265710397565e-01 -6.201071427097334388e-01 9.349232454307062623e-01 2.962410436903206712e-01 -2.303595722098575660e+00 -1.451893906386464428e+00 9.461429159665898370e-01 3.751068212203405583e-01 7.235356320994469348e-01 -5.240736012428164337e-01 4.238297053237215506e-01 3.061440214673226135e-01 1.634580082911665455e+00 2.659824747583758420e+00 -6.581754756381940075e-01 7.077422794246140958e-01 -8.674631737783768948e-01 -5.225790632942783204e-02 3.965668732116914286e-01 5.226982520946052979e-01 1.198280277119896597e+00 6.193301177322346751e-01 1.373138063202246295e+00 1.516295122111086524e-01 -1.889334985392345234e-01 1.952753544459921331e+00 4.591520297317376320e-01 1.174921271249649735e+00 -2.056804835925198083e-01 3.058294222371384929e-01 1.092483950933611059e+00 -5.047245642655487918e-01 1.885814099185841197e+00 -9.590142499416629551e-01 -1.595112707314331191e-01 -6.062244899087966266e-01 1.203027043653032147e+00 8.463487124500029823e-01 1.437126813642781997e-01 2.399095122259551904e-01 1.490467752510507671e+00 4.416335039669612716e-01 8.464972150006602192e-01 1.307547260682405899e+00 -6.534313935205160462e-01 1.780990587852399276e+00 -8.130401473321163808e-01 -9.883948062859547745e-01 2.359597383053174957e-01 9.571631195869564346e-01 -1.131538360940993471e+00 -1.485367134214835572e+00 -1.973806676302516383e-01 1.089713060301191749e+00 4.197310922571432373e-02 1.425458525059567494e+00 -5.482762269955866463e-01 -1.353168753011078973e+00 -1.099800617563670535e+00 8.720222396472707693e-01 4.899995503091809090e-01 3.540800511192885858e-01 8.110985705889721675e-01 1.476929601515228008e+00 1.833312147239089196e+00 8.786141062552808856e-02 -2.614833211775294264e-01 -3.508970862067244956e-01 -1.081246200234809107e+00 9.991063263859198407e-02 4.568101773310823677e-01 1.446261282378489277e-01 3.984783589156843386e-01 -4.622445802725402841e-01 -7.523847122041517066e-01 -7.337022459800127683e-01 5.334542282405886349e-01 -2.135836913845095442e+00 -9.716953941186849963e-01 1.428554170977368587e+00 -7.864224306341545123e-01 -1.147182763352190715e+00 8.819284381406538031e-01 -2.733760896345910352e-01 6.996640612968362261e-01 1.074658971335464619e+00 -6.694995028760394873e-02 -7.217627545416986923e-01 3.104423585894882986e+00 5.631721881450456602e-01 6.048719990092272791e-01 6.114872184336169608e-02 1.482440391193850848e+00 1.022987595575820391e-01 -3.601733339910588305e-01 -6.708197011900340900e-01 5.151158349538167425e-01 -4.326011901433320928e-01 -6.430661129852410784e-02 -9.405594698505608253e-01 -5.729350347498524121e-01 5.542870094839660311e-01 -8.188920024148363952e-01 6.062404543990389527e-01 4.098017615530140656e-01 -6.384469818575747579e-01 -6.083960316050325279e-01 -3.174105951308294760e+00 -5.037569077310590782e-01 -1.560052661762312054e+00 -1.216542254981095361e+00 1.119941147398442860e+00 -9.050867433128768624e-01 -1.898151828638459590e-02 4.568353793877505398e-01 -9.453875654441974419e-01 -6.556748156566514218e-01 3.162350370869333460e-01 -7.959532273150941029e-01 5.681721843121138871e-02 -1.004757230517405286e+00 8.079591576347036064e-01 -1.820541545896916968e+00 1.814044458435116081e+00 -1.616482236716765275e-01 -4.554255623676699560e-01 -3.748318164027231725e-01 -3.477407624778647843e-01 -9.583179920828679421e-01 9.586260638797730049e-01 8.412237209513170333e-01 -2.058809223279464695e-01 5.451209603137597837e-01 1.850171903366639059e+00 4.993841810472891551e-01 -8.328670938721963735e-01 -1.121056511422258151e-01 -1.063520516407828076e+00 1.128400646194830603e+00 -8.624746006312921098e-01 1.196604263391344292e+00 -7.026470271932154787e-01 -5.256401671585355651e-01 5.539892699880631932e-01 -1.407179436660272565e+00 -4.444526034021543115e-01 -5.427637646884971856e-01 -4.704267443993544462e-01 9.157285402688044584e-01 9.533544089404183408e-01 -3.763276635327313935e-01 -1.302839174834890201e+00 8.575993128514477482e-01 1.844413999038198027e-01 9.580216072872291266e-02 -6.107881327045215913e-01 7.528104929796673728e-02 -1.441188752783310711e+00 1.260287600936900176e+00 2.694075506173613729e-02 2.955970449048428983e-01 9.712998597056607952e-01 9.517235464476064832e-02 -1.370982368795676365e+00 1.524717380673570322e+00 1.111408534149296967e+00 6.427318835094316674e-01 -4.082759892398399315e-01 -2.179333562418587000e+00 1.896152319436751110e+00 2.165742235094365309e-01 -3.613674668213736063e-01 -1.212533189548227197e+00 -3.913851225412777746e-01 1.729782825053222672e-01 3.323637789528631759e-01 -3.662614266231428717e-01 -7.392571611342199089e-01 3.772675369759675990e-01 -9.883371405028787970e-01 9.751333146657026330e-01 8.682126066042729073e-01 -7.268132152729185336e-01 -1.239652274744056815e+00 1.944597783130143920e-01 -2.819696341701338205e-01 -3.931958476127050961e-01 -6.209827372862050110e-01 -5.668885443731060958e-01 2.327586941384918173e+00 2.627411051194787905e-01 -9.221003078914029594e-01 3.288414256573650718e-01 -2.240952603947184707e-01 3.910332218208678046e-01 4.855508610688821780e-01 7.386755684918268061e-01 6.836655323120469641e-01 4.283726959842181770e-01 -6.684892736914687106e-01 1.602615839630296413e-01 -9.174959826001181096e-01 1.247044042499715344e+00 -2.321318291376948395e-01 -1.919448180944419990e-01 3.473181431933859975e-01 -1.022972256189485923e-01 -5.846966398970070422e-01 1.416475701528590703e+00 -1.506116319908508694e-01 1.648225241863755075e+00 -7.038338516318848326e-01 -7.659190929107699830e-01 1.280940637302695251e+00 -1.052086700338931147e+00 4.448401990685889595e-01 -5.287812702955029254e-01 -3.629741062558390352e-01 1.114912055410283376e+00 8.571638144853200858e-01 1.168949492271638357e+00 -2.388585979914854995e+00 3.109803656608879918e-01 2.527435664493132284e-01 -1.851093531509325762e+00 -5.341663556157431048e-01 2.560018838029041177e+00 -4.874969512233987556e-01 -9.076351644198387136e-01 4.655445431288208757e-01 -8.357128672132013714e-01 7.599445421674293488e-01 -5.179423739017341433e-01 -1.366387084020435516e+00 -9.551271962987637476e-01 1.305190769313234078e+00 1.604172732308345728e-01 6.017197800180706935e-01 4.597783164371814779e-01 3.830565367536175464e-02 -1.438664548141389832e-01 -1.885429157810159517e-01 -4.787424897074336605e-01 1.318556601936020423e+00 2.517169961544274762e-02 -4.950092397092084595e-01 4.903938954657389993e-02 -5.048249195134025813e-01 -2.131920432007628818e+00 4.473482127768337313e-01 4.159006569926156915e-01 1.520402334414376222e+00 -7.505959818379078774e-01 1.268869615806167861e+00 1.562760188635834435e+00 2.443146522159513889e+00 -1.253325302230253735e-01 1.660969350434073344e-01 -2.862038888154814220e-01 1.187981027899268488e-01 1.798466644270986792e-01 3.271224008367751845e-01 5.874346110345196603e-01 8.365630175906652033e-02 -6.483441741354433185e-01 2.304905854103279361e-01 -2.088885437236232434e+00 -7.645369639689441055e-01 -5.922275719240681358e-02 -1.717085624347206851e-01 8.181965875299439528e-01 2.198488255373399480e-01 1.993189963413130317e-01 -3.857046979765371697e-01 2.212297339794378814e+00 -7.042940096049564724e-01 9.694395458567304225e-01 1.331358175739901117e+00 2.859452982710040114e-01 1.793201583456529857e-01 1.420206037690063594e+00 -1.400416586050778678e+00 3.154330489822308459e-01 -1.572458520256057521e-02 5.721693510123447846e-01 2.945294137224021003e-01 4.573187965194609461e-01 3.203855177973534141e-01 2.187095229327736146e+00 -2.111380755746654181e+00 -7.005569815102039577e-01 1.270477148253017941e+00 -3.897630750658314658e-01 8.629305515228709034e-01 8.334813314848802390e-01 -8.269167427821906280e-01 -9.974350940693382794e-01 6.274125860432148150e-01 1.050480498969038612e+00 -9.734470660831950894e-01 -1.499783803633613744e+00 -1.338500289225367013e+00 -3.045453281541700696e-01 6.421116909112154492e-01 -5.535349043810666725e-01 2.046175001893753009e-01 7.279237723519786929e-01 -1.322903220986554551e+00 3.395883068360603385e-01 -9.380895727600162548e-01 7.971230804517628332e-01 -1.867143724642448710e+00 4.398284164672382202e-02 -3.425394748887151675e-01 -1.675370768843115865e+00 9.409688640426445705e-01 2.179017597810102291e+00 -6.207446937704976797e-01 9.654329154807499425e-01 1.295956487116681988e+00 -5.439617295480178027e-01 1.711897473564084615e+00 -9.586211798735005951e-01 -8.441796262247425187e-02 -4.888308766964810093e-01 1.417224116449738169e-01 2.439311183915594317e+00 3.986722944225631338e-01 5.150247001493379190e-02 -6.408258676187039704e-01 -1.120862078513747528e+00 -2.979169819419079657e-01 6.913784726442536721e-01 5.705410270512635273e-01 3.257891932561292059e-01 -1.636339658218665949e-01 -1.371021574605640669e+00 8.844586325604091304e-01 -1.557986861625822173e-01 -1.644408881113213483e-01 2.030086867571810061e-01 3.469906352044700437e-01 1.598557670265385033e-01 9.900869801039972051e-01 -8.455511431213313944e-01 -5.912650066765311463e-01 -4.354613804733760141e-01 1.651838204506399732e+00 -4.377026101707255923e-01 2.718548847570414484e-01 -1.630494897118927922e+00 -5.151588668700999296e-01 -2.114624070478971163e+00 1.807201216595436311e+00 9.019997796382115407e-01 -8.298185601642057985e-02 -6.023958006441672008e-01 -7.440067901306315346e-01 -1.131488749975872454e-01 5.777780135005475826e-01 9.125848521738699759e-03 -2.841855780732714276e+00 -1.437783659621298726e+00 -2.159651131375539990e+00 -3.125966447738308673e-01 -1.273021596808657341e+00 1.007391922984727461e+00 -2.190321327607378965e+00 2.151542312256656334e-02 -1.622768254037498525e-01 9.415796317401715632e-01 9.219095175707020529e-01 -1.146461544155499279e+00 3.393840638976360069e-02 -1.312368391567263759e-01 9.795688039022965032e-02 6.795743130967025758e-01 6.131784439679118792e-01 5.360271738841543288e-01 -5.940527271506375051e-01 -2.539040504631309147e-01 -1.271516252618523912e-01 1.160887320176577475e+00 -8.995091823831126154e-01 -4.638684201712438560e-01 -1.357214507115289681e+00 -2.283854267975371499e-01 4.983872989506163420e-01 -7.680168455836978714e-01 1.865056927235212214e+00 -1.065313116633702650e-01 3.526164921368100669e-01 -1.824472771337347643e+00 -9.355319127336867435e-01 2.823069155894500692e+00 -1.053753447766963142e-01 -1.381255882963711434e-01 5.697312673520821269e-01 -1.651182779575844473e+00 6.341482705564507327e-01 -1.551745671894993669e-02 -2.921467277540690799e-01 -1.042990821509526267e+00 9.114005066372600217e-01 2.7764962
[truncated: 3,620,291 more chars]
