# Supplementary material for: Bayesian inference of kinetic schemes for ion channels by Kalman filtering
Source: eLife. 2022 May 4;11:e62714. doi: 10.7554/eLife.62714 (PMC9342998; doi:10.7554/eLife.62714)
Supplement: Figure 10—source data 2. — The number in the file name indicates the brightness. [file elife-62714-fig10-data2.zip › 001fluor.txt]

4.377027291928719532e-01 1.686955724224104225e+00 -6.141701937602254795e-03 -1.086160410668059795e+00 1.439926503015066750e+00 4.678688293702508716e-01 -2.832995504568368572e-01 -1.844588539496308825e-03 -1.708846148693505818e-01 6.616938675921218982e-01 -2.471229259076279383e-01 -1.401060143560153515e+00 2.037305280816032571e+00 1.063184298751202350e+00 1.234254269302295315e+00 6.781022731423207439e-01 -1.074843237638445359e+00 1.240767387132560629e+00 9.283459406696594751e-01 -1.490989076750970088e-01 1.026543615216233274e+00 -1.523205995366866627e+00 -9.243606962612639366e-01 -8.479773433637819435e-01 2.858461387374623408e-01 1.644821407870019903e-01 -1.718310769711196784e+00 -5.408949946158815303e-01 4.650913533322885152e-01 -5.955471913239902548e-01 -5.215968633592277248e-01 -4.921792441079514413e-01 -8.448873216797400110e-01 1.219183453534514516e+00 -7.080937161158866733e-01 -8.464173039521903918e-01 -2.263591565590519494e-01 9.350893839470905133e-01 2.617320991885788484e+00 -1.007137092065249817e+00 -6.311381731759444502e-01 5.373267786829438730e-01 -8.984673627408805707e-01 -9.374959106645707196e-01 -3.282832896964551495e-01 -1.456514373492635572e+00 3.069502703473194274e-02 -7.870121746262533913e-01 -8.478341667480568944e-01 1.450022154881021930e+00 -4.715480427677291586e-01 -1.505230767491083921e-01 7.949160316883813193e-01 1.461216613362935346e-01 7.855765915745778205e-01 1.823089940597097725e+00 8.250706015470107291e-01 -5.529172371904378380e-01 -1.559335565170376879e-02 6.188027689303785550e-01 1.064480201267973714e+00 1.322065499067507810e+00 -2.482225356608568356e-01 -6.386778866160688350e-01 -1.382974020915808344e+00 -3.419288186115151396e-01 4.351462317955658299e-01 -1.057756494507688244e-01 -8.639702041914117114e-02 2.621047066881178611e-01 1.086667030688398983e+00 -7.889785188067215405e-01 1.672827529942184643e-01 -5.844711379436063892e-01 6.409765552467678873e-01 1.471394102740747611e-01 -1.317129593044650548e-01 1.681715018032971798e-01 -8.900394687780273095e-01 6.863048994544704851e-01 4.631262058768594314e-01 1.440980916967380177e+00 3.447138743283723744e-02 -3.592785361674477596e-01 5.166495614069749331e-01 1.284747756586001488e+00 -2.683138160991290988e+00 5.409349871696186307e-01 4.150287026219236508e-01 4.274883191438239027e-01 1.922775241385062062e+00 5.661069986294059442e-01 -1.012454306218586675e+00 -4.505743528091868400e-01 3.195075627836982957e-01 -7.331295344179112883e-01 5.308272301476232302e-01 1.650359526632388940e+00 -1.275580180770219840e+00 -1.345992742866899627e+00 -1.111657112284491600e+00 9.683851842519638486e-01 8.743389307405815547e-01 4.491719158072212115e-01 -6.888273568101155320e-01 -5.078952752617160726e-01 6.439576821690270458e-01 -2.139406056935480860e-01 -1.478751274038657249e+00 -1.047900415070998070e+00 -5.460624337949196994e-01 5.637862748441266891e-01 8.591832303395314785e-01 -1.267101090371691996e-01 5.451612829158606344e-01 -8.577845941839447041e-01 -5.172901099704887429e-01 6.380129275297422575e-01 -1.509595539142286391e+00 1.227754515773930244e+00 -7.980520738890849453e-01 2.066834816433204269e-01 1.141212954548636027e+00 1.315877629412772309e+00 7.758736151868038666e-01 -2.113633753338977905e-01 -2.311483055428467104e+00 1.386806612200742084e+00 -8.341956273133195321e-01 9.041157937708357295e-01 -9.057136162377024124e-01 7.996079947333288862e-01 2.738123642909650046e-01 3.566616144414095912e-01 2.694247132282662216e-01 -1.177747562654302804e+00 -1.091993167089070349e+00 -8.641874309147330457e-01 1.240649217121846171e+00 -1.458768728456697195e-01 -1.368012425104077501e+00 6.276563142799704842e-01 -2.452637051890274922e+00 1.096042523549998871e+00 -2.403839311811480250e+00 1.533520429513042460e+00 6.729286909614851098e-01 2.917961205393644786e+00 -1.201099489159970446e+00 8.276098397426278064e-01 -5.335197654772625420e-01 4.201111233843768944e-01 -9.740810239789458036e-01 4.257890949490913401e-01 -1.127226220162899750e+00 8.390233716133941311e-01 4.700063696988179829e-01 -4.138566548985438964e-01 1.255123688274826899e+00 -3.126873635681265418e-01 -3.280393308542435826e-01 7.925993367616392948e-01 5.524385894822607668e-01 -7.416424055940527005e-01 4.242110294858274511e-01 -1.388073328518276139e-01 1.792276061007138432e+00 -1.316689553977716587e+00 5.273396959005882678e-01 -8.811336510277592224e-03 -1.241845841003935469e+00 -2.564455892860303177e+00 -5.271286511300821154e-01 -1.304838712886743579e+00 1.866394741024307580e-01 -7.812958991815267540e-01 3.329520691385818854e-01 -4.263702053737176700e-01 1.201129800813417470e+00 -6.489495360028002535e-02 1.290043175322181102e-01 1.254914350907698761e+00 -5.130697238818683614e-02 -1.811573590691225366e+00 3.349559266966745108e-01 -2.176682554266813341e-01 5.246799731126111643e-01 7.123402711338981952e-01 -8.482564449651860961e-02 -4.448583020928562060e-01 1.420694940888592273e+00 1.379726865079261566e-02 -1.549389855887122414e+00 5.164484339719823680e-01 -2.961233165889811669e+00 2.945272691154617872e-01 -6.292930394736160338e-01 -1.073766891635622667e+00 6.490909034918266318e-01 6.301971282007163833e-01 1.729875366920259783e+00 -4.947699118949979713e-01 9.674047782323471623e-01 -7.844465891399448054e-01 1.170654967887831077e+00 1.602863001170415469e+00 7.314831940195870574e-01 1.520134459543585947e+00 1.154889376142658602e-01 -8.333866168303184496e-01 4.681926923917259509e-01 -3.755659743013963769e-01 -3.004995189069633810e+00 5.682159339720697228e-02 -2.202003323125061307e-01 8.297674305466680167e-01 -1.344460305277410228e+00 -7.703698857884956619e-02 1.962262688529427535e-01 6.886294555374699033e-01 1.998427301291080926e+00 1.153527154333129578e+00 1.335257177939639828e+00 -1.681785963660570093e+00 8.692775602962669046e-01 -3.626364701477983177e-01 5.791050401698321082e-01 -6.625328176262791358e-01 2.350398054678877191e+00 -7.227365738494411218e-01 -1.300763336250014834e-01 7.607187351918096585e-01 -8.680335323362609046e-01 -1.281974147377247908e+00 -1.698107429630535126e-01 1.352421394345422856e+00 2.035361556047328435e-01 7.619710923916717116e-01 2.299647861759022582e+00 -1.800004870413660862e+00 -8.306734012044122983e-02 1.131873119831236174e+00 -3.330610286295190847e-01 -6.613472757708815930e-01 -1.585700873847807113e+00 -1.536956408465497637e+00 -1.566929042238077496e+00 6.009279001716947288e-01 5.596907842555216561e-01 2.216455780234053208e+00 5.351076770969773883e-02 -1.562409675302682599e+00 -1.075337112618882429e+00 4.792468271452930001e-02 7.925538321194606217e-01 -1.352287347244266691e+00 2.958420934387834267e-01 -1.158669225818643733e+00 9.941513639301035044e-01 6.815444057908098818e-01 3.563930594859193723e-01 1.435934765642199185e-01 1.938805857504618535e+00 7.966083454164456512e-01 6.348105923325390032e-01 7.300640346916984491e-01 2.899452509555700552e-01 2.740143741278279199e-01 1.241236628834375827e-01 -5.280582308514705225e-01 -1.206835061150218491e-01 -7.940431858328086401e-01 -1.233739042391014840e+00 1.661570809192615350e+00 -1.359199143459590142e-01 -1.685211027106328752e+00 -1.581569907894875004e-01 -1.728046241916910919e+00 -6.771507822223800099e-01 2.593238754611780772e-01 -8.667153079671678917e-01 4.604508487357083513e-01 4.021029015589865363e-01 6.825418432560682591e-01 1.197135066624579913e+00 1.482779528723311868e+00 -1.202202968332944044e+00 4.701557255285752079e-01 3.462042804994432399e-01 -7.810108895440522891e-01 3.456560027433878135e-01 2.572085259424433112e-01 1.654585410769062459e-01 2.921078109830409497e-01 3.033537596988519214e-01 2.569997072954663953e-01 2.213087056096533001e+00 6.375420046322284318e-01 7.510866640393911720e-01 -2.410832735009481587e-01 -4.432792341185436968e-01 1.037661848807783116e+00 -1.176821038722151380e+00 3.495522497446509891e-01 8.329554923107701514e-01 -1.115777071932610331e+00 -1.156196190630091936e+00 -3.390932650383664260e-02 5.154442952411282253e-01 3.995641855571693268e-01 -2.756241871072512506e+00 -7.864352011063104053e-02 2.595929828747687296e-01 -2.226203035966147215e-01 4.974611123830898762e-01 6.028936333265849656e-01 -1.103038001382340871e+00 1.354199255446220107e+00 1.786245488647097146e-01 9.570459066550382476e-02 2.321454558755450259e-01 1.167203986401478932e+00 1.433547642575518699e+00 1.340575977027072874e+00 9.951273243946221481e-01 -1.238923570448427908e-01 5.894895732034870495e-01 -1.519066709636183177e+00 -9.666681573937069283e-01 1.270784469500762404e+00 5.056334647431216522e-01 -1.076639247818338141e-01 1.418184301847088824e-01 8.953278152419050784e-01 -3.906651295530819135e-02 -7.059764910453685260e-01 -2.027538584606879191e+00 1.462261469146554527e+00 1.781185734190273928e+00 -8.334578564081092378e-02 -3.522608485962778341e-02 8.527204917680381024e-01 1.739012187030933576e-01 -5.304763479883056743e-01 1.076183942745964739e+00 1.455002256335608257e-01 -8.791975214117406789e-01 2.019790141733708744e+00 2.969431762428718646e-01 1.641373771587039787e+00 6.512092878121940043e-01 -1.157971229844545036e+00 7.996935852915185716e-01 7.473393900358870079e-01 1.364955411406010954e+00 -6.815567126177723978e-01 -9.366869598691519860e-02 4.993669298003925450e-01 7.520076892482783215e-01 -1.515150958590403496e+00 4.940507544407501950e-01 -1.007102266455850659e+00 2.124454863567107221e+00 7.234285024557923771e-02 -4.541962581559693679e-01 -1.374075971993578449e+00 -1.350117562109944824e-01 -1.715703806542527188e+00 -1.558062678063554474e+00 2.580687211153450011e+00 -3.166770461297971906e-01 9.272425408868659735e-01 3.559012703609987782e-01 -5.561992733273786182e-01 1.830097596618793121e+00 4.751329564713625137e-02 -1.603333806668247874e+00 -2.847368145998972477e-01 -1.383254662761582487e+00 5.098949206888787611e-01 2.265167393161380716e+00 1.610572063392904596e+00 9.049676377808024696e-01 5.948860277260200613e-01 5.429549044112524925e-01 -7.965609569761322728e-02 1.603914822788359507e+00 -1.600321416237997063e+00 1.278583024202648577e+00 1.406116059241764971e+00 -9.945970504379936239e-01 9.901236001499338357e-01 2.003283846275616842e+00 -1.319327772989740799e+00 -1.382044111368481987e-01 2.152249575349872934e+00 -1.916786098892024226e+00 1.644057218795633712e-01 2.727716928857404799e+00 3.595724495339840399e-01 5.031338443113141379e-01 9.015129102432315467e-01 -7.746598560761153163e-01 7.407050824803380618e-01 -3.118791435276675739e-02 1.896415765725721680e+00 1.894568067140653400e-01 -2.389287827475539139e+00 -3.499291967340271113e-03 -1.029193244456520606e+00 -1.342778687406080307e+00 -1.532707191979894912e+00 8.982020752088842874e-01 2.452367095231931249e-01 -8.730986718535105329e-01 3.475114794516930700e-02 -4.648457216416117532e-01 -8.786679127897610853e-01 2.104365731484121316e+00 3.589894805631238528e-01 -7.260598929971916471e-01 -1.458760214390501408e+00 -1.818841380228888527e+00 6.041657593467122389e-01 -1.017576599273771476e-01 -1.444663101738912769e-01 5.302805959465206609e-01 -1.183581586973705135e-01 -3.160019962001092697e-01 1.153014243064422573e+00 7.122249927747905662e-01 -2.296516326311983658e+00 -3.318737187036306935e-01 -2.011745934423997184e+00 -1.259627729751357617e+00 9.582484095375662925e-01 -5.698512025246796897e-01 -2.558240760191176633e-01 2.574288876468838055e-02 2.171267295485396209e-01 3.291250132117311544e-01 3.070234401102848176e-01 1.176154376890049091e+00 -8.784952550116542636e-01 2.690463273937474323e-02 -9.417959748959281452e-01 -1.540400334166331486e+00 1.546493802766320425e+00 8.498976248514272802e-01 -1.898293089091147801e+00 5.214564405109923806e-01 -1.499501729342299639e+00 -2.871880606610896156e-02 -3.209439276857972256e+00 -1.668992303171111524e-01 -1.797883125418449302e+00 1.646681131807787635e+00 -8.991562143862071033e-02 -6.604004757359313027e-01 -5.271001011176206230e-01 6.617999642864489385e-01 -1.114200653115677175e+00 5.239003526241255981e-01 1.190620137714373694e+00 -1.304147102469015218e+00 1.900327093936412082e+00 2.930981183140765264e-02 9.110579546397983286e-01 7.999169702666911741e-01 -1.721007962263341184e-01 -4.742368069085848847e-01 4.643400858009763543e-01 -7.809510508743888746e-01 -9.344140982724098432e-01 -3.821419068019280552e-01 -4.087570959338150400e-01 -2.898633721592459855e-02 -6.142333554945890173e-01 3.439158845302479062e-01 -3.028765383660937394e-01 -5.277150178615563902e-01 -3.315351464974496398e-01 6.515842041308103627e-02 -9.855511700943577758e-01 2.079771201933275915e+00 -9.160866887078354948e-01 -1.379057220020666552e+00 -3.198071011528103580e-01 -1.409425191181686410e+00 -4.641993882417346229e-01 -6.945357987158942148e-01 -1.011254175387349130e-01 6.382572670348816146e-01 4.745512215605197093e-01 -1.368707605586017839e-01 9.530372118891707045e-02 -6.055786053178753570e-02 -3.161770330749407165e-01 8.504671788897352758e-02 -1.547220139921779536e+00 7.614494966618389205e-01 1.408801263996402708e+00 1.088803716635284413e+00 1.007473334743795634e+00 -2.796621900813793804e-01 -1.340355329735294809e+00 -5.137726874216088646e-01 9.038659899364930306e-01 -1.874790301073595788e+00 -2.237896449693561607e-01 -1.753335751327228520e-01 -5.020569549664585102e-02 -5.492669466805089051e-01 -9.252914193963366341e-01 6.695822852566918337e-01 -1.729377581702889133e+00 9.029959580983364376e-01 9.267683955912938698e-01 -5.153714082175708810e-01 1.142605451746170786e+00 3.770292641172273695e-01 -4.278391550436332347e-01 1.857554931276335364e-01 7.311951805148075856e-01 -2.791108981977572512e-01 1.578613896113552295e+00 -2.673619822180400840e-01 -8.531343653545225836e-01 3.046758371017750933e-01 1.137132661225376040e+00 1.043287696494689332e+00 -2.464860131326483683e-01 8.849456015714712853e-01 -6.912338801262364330e-01 -6.426922034675911499e-01 -4.193351101607412645e-01 8.170152092134629340e-01 5.407688097611370592e-01 -1.516119734960725163e+00 -1.758080702730750178e-01 -3.470391229511783915e-01 1.460926813773449906e+00 8.378160075960463526e-01 6.287110689352235493e-01 9.554034743168571264e-01 -1.121871033163090337e+00 -4.980273609727706163e-01 -2.290013344445347432e-01 1.110479730754806216e+00 -9.570753097351166749e-01 1.378716351249586358e+00 -6.143284488592721804e-01 -4.065115827769625323e-01 6.559268260106084769e-01 1.731660924589730532e+00 3.967596114223045922e-01 -2.612814355335599803e-01 1.301670444165686502e-01 2.813525094762438505e-01 3.950041010818557408e-01 2.462336115316405838e+00 -1.216013662326324463e+00 -1.049874428205560539e-01 1.823276204632745534e-01 1.218001516878570722e+00 -3.205219567674095771e-01 -5.862115823682304688e-02 -2.671846546212394008e-02 5.065689825577546213e-01 2.055556132205728304e+00 -8.284053106895872265e-01 3.945951450149149525e-02 4.771493801943282320e-01 -1.726653620909633924e+00 6.805954153811123904e-03 7.635877017929676436e-02 1.563825068739922719e-01 -1.399112913168273353e-01 -2.940429614511320122e-01 -8.079595320807906322e-01 -5.189353993117147290e-01 3.016803168901414089e-01 1.128281957990018292e+00 4.662639587155730653e-02 -4.747149409473863102e-01 -1.594904719772917770e-02 -2.449458608322331032e-01 -3.847913144354932480e-01 1.328139269202328610e+00 5.833048196302945687e-01 -3.085615608945353472e-01 -1.617945570783960285e+00 -1.352950711971697029e+00 -1.007258923822078822e+00 6.138807501914284037e-01 -1.820514829992507133e+00 4.125055348990470661e-01 -1.416335508744723137e+00 1.022206622128365217e+00 2.378104949456189277e-01 6.597057085109178098e-01 1.731679445915043636e-01 -1.899585741805731809e+00 -3.558154598562449610e-03 -2.695279952179375771e-01 4.022544434820899406e-01 1.251751647029488934e+00 5.002951751646599332e-01 -1.741346303975514820e+00 5.685504922778664705e-01 -4.031615697723050507e-01 -1.333042110794016244e+00 -2.806793489974666600e-01 1.877769014495950017e+00 -5.153263030258818933e-01 -2.434903386711748663e-01 -7.983599695177431288e-01 1.347844758665895037e+00 9.027811774912442022e-01 1.178932449693268936e+00 1.167277757159651097e+00 1.746835721992409995e+00 1.997654129981210006e-03 9.742833038637583876e-01 -9.941185993645513808e-01 -2.169125358298278419e-02 -2.847030915321238087e-01 -2.805131586587581993e-01 -6.930721794161232019e-01 -1.334397291350692544e-02 3.726525873041132142e-01 8.913125039371495584e-01 -4.817482369279821874e-01 9.758933660479596206e-01 -4.819308725663652704e-02 1.052326906441673815e+00 -1.162222829689560477e+00 6.133195834053779549e-01 8.495770509473392629e-01 -3.802538098456102467e-01 1.162829509303281161e-01 -1.246255786884096217e+00 6.332125012620506421e-01 -1.577158535054550281e+00 1.797335974718273777e+00 1.547466621366263007e-01 1.026140762088098235e+00 -8.578934074757098571e-01 -2.623147221817820895e-01 1.719910110189860342e-01 -3.248254713623259238e-01 -6.172451567498091207e-02 -1.667715658740293871e-01 -1.703721158605622510e-01 -6.021313174829463488e-01 8.240837903488403837e-01 2.712307494859642176e+00 5.081653981606439885e-01 -9.253172828734441691e-01 1.352435222964999961e-01 -5.709236825007546479e-01 -5.163973352341288958e-02 3.513326497217653110e-01 -6.866752724172904276e-01 1.153036615497210482e+00 -1.435225644272013490e+00 -4.620919830598670397e-01 9.979144225438858484e-01 8.498721836258470441e-01 -2.963667475704210852e-01 -7.202172734839196178e-01 -1.301186073861536396e+00 3.549852819199287857e-01 -1.400378905554867104e-01 1.027298714883499997e+00 4.993104362704424704e-01 1.098101020764733482e+00 -1.688822000191918249e-01 5.498696036527378483e-02 -1.137578656079233641e-01 -1.502310747709532768e+00 3.405041875490024683e-01 -1.228798393813536283e+00 2.482006079436812063e-01 1.135055443531472585e+00 -1.814973750045893119e+00 2.968714054763296195e-01 1.518237676165839212e-01 -8.648407818232768385e-01 9.875388860138526459e-01 7.860450203580405804e-01 4.645502954041116350e-01 -6.041573305341404465e-01 6.418886431813872750e-01 2.647001128941060433e+00 5.468865804414525800e-02 -1.078584415717073641e+00 -9.114244367950262715e-01 5.712651223536608924e-01 -1.490089883398753923e+00 5.894789539767204545e-01 -4.567395426930686009e-01 -1.769431135882984840e+00 3.468773036485468808e-03 8.307805826493152024e-01 -1.284743271032150469e-01 1.792441342948011718e+00 -6.136137353242022696e-01 -1.655203679041993059e+00 1.026238577820977493e+00 -2.082448900154589388e+00 4.970641132569096898e-01 1.002480104406949346e+00 5.904213339723148879e-01 -4.619951010719859363e-01 -5.004444491284608665e-01 1.479740490713054246e+00 -2.118585684764348609e-01 -4.017586037621677097e-01 5.629113729413853795e-01 -8.823694536423885848e-02 7.786890411172945337e-01 8.625179598824810334e-01 6.433141315507203695e-01 -4.370939651214395538e-01 -1.493675333109181214e-01 -2.319413105494992910e-01 2.117872178426343233e-01 1.202383354169725527e+00 -1.757028049319180996e+00 7.978045065459856700e-01 3.010476280195005794e-01 -9.902324930590673813e-02 2.215124539369630330e-01 -1.296442046874627385e-01 2.750047052869984299e+00 -1.763552752156178627e-01 4.849407817937313459e-01 1.521023384224036712e-01 -1.543503197047063624e+00 -6.197534458949708336e-01 1.127979490785785854e+00 -5.810897480639988233e-01 -2.801739275429339648e-01 -7.502889053885826165e-01 6.116948162174367098e-01 -3.962301796215264016e-01 -8.981897071709644687e-01 5.456432674244326986e-01 -1.394176576169414705e+00 -2.133991986731945012e+00 8.508337487377592989e-01 4.745110498104420649e-01 -2.955012955263355834e-01 8.038071982021091078e-01 4.953082123518435798e-01 7.593754657177039791e-01 4.668389433092511864e-01 6.305360766523535054e-02 9.034060102877060627e-01 3.430556068588277441e-01 8.860475853906155663e-01 -2.260961138950275673e-01 1.838882527866256833e+00 -3.651133622922504013e-02 -8.042134939563544416e-01 7.511254153120526800e-01 -1.446715172526167104e+00 1.295226008639374093e+00 2.300593836245473089e-01 3.187391426566379971e-01 -5.235607524813788716e-02 -7.084506235052591139e-01 -1.270307409812858834e+00 3.128798620977596978e-01 6.481657997650723813e-01 7.521768172290246302e-01 2.146997366552714670e+00 -3.117714838925991216e-01 2.206971041548801971e-01 -8.733526217780288592e-01 8.321632186777548623e-02 -2.018765818898337283e+00 -9.268651290108705920e-01 1.261417481252712802e+00 1.481193236790710188e-01 7.940947456211011612e-01 -2.250585474950172138e+00 1.551921239187634971e-01 -2.167278375799182033e+00 1.107517235413219975e-01 6.635495266116974156e-01 2.365549754131246907e+00 -1.324555662023821689e+00 7.270078522142504607e-01 2.470283755685987737e-01 -2.261039478133466396e-01 -8.843420694625363510e-01 -1.794731140139567693e-01 7.256851301404652066e-01 -9.588347879422508269e-02 4.285751329706992130e-01 1.301480207579568615e+00 -9.124736992187147955e-01 -3.106349741775092932e-01 4.394150055289217094e-02 -3.230839394639388185e-01 4.998387275927484996e-01 1.082189496224692737e+00 2.594023411826977266e-01 -8.044982868545639057e-03 1.021274093601168387e+00 7.763564962141340509e-01 1.817436059402101067e+00 -4.428936065358044516e-01 4.263308930156114451e-01 5.944290456145378404e-02 -7.258913367011360362e-01 -1.329168302525880918e+00 -7.126121172879832377e-01 -4.861638756900096836e-01 2.139904159624422597e+00 9.499023379045981041e-01 5.589751368779761753e-01 1.334652302521568412e+00 -6.423323142092475513e-02 -1.786453335887339677e-01 -1.611742617736887095e-01 5.241077936972871748e-02 -2.191262049349888219e+00 -9.156199238625905013e-01 8.725673309421400070e-01 -2.300921629629410214e-01 1.118666135390277372e+00 1.395246996321540589e+00 1.400321263096621083e+00 6.820265571635621971e-01 -1.200043293673693334e+00 -7.732230408734146465e-01 6.599785733728571469e-01 -1.367409128998247292e+00 3.128754050140353793e-01 2.536990671824261856e-01 -4.789539232430706783e-01 -1.934117363432943937e-01 1.911007074883086521e+00 2.336541138743456258e+00 6.449310472325825438e-01 -6.955049210949589000e-02 -9.986729906424145486e-01 -1.226262473377421669e+00 6.796981919017366369e-01 -1.747342793635130453e+00 -8.709463318846925040e-01 5.184633669698168745e-01 2.847528045565885790e-01 5.016985075642313996e-01 -5.059615978223483967e-01 2.115423584501258336e+00 -6.206472434553278461e-01 -1.132064566271910433e+00 2.486264882258572673e+00 2.535272822011111482e-01 -7.241027248128197868e-01 1.500353888467623298e+00 1.361327280455131739e+00 3.615301394436617067e-03 -1.571836932938966092e+00 1.005269324290292587e+00 2.585628917746718991e-01 -1.353776331173259129e+00 2.691970437582939524e-01 -6.939203671780487248e-01 -6.333101612749594267e-01 6.551983627898183560e-01 3.923094410347911509e-01 -1.395150338511989552e-01 -2.286001522445611389e+00 -2.297344199331531334e-01 6.252077974874341304e-02 4.585963375895795724e-01 7.577766486745314278e-01 1.217018670100165290e+00 6.596677028538211474e-01 -9.097681217384351315e-01 -1.121153149430043072e+00 -1.439028578626297517e+00 1.363645900519553589e+00 2.320498622183121418e-01 1.191269823395151750e+00 1.028016287083642677e+00 -6.652060913990320845e-02 -2.413143192862434727e-01 6.405591186667671799e-01 6.877326554965245142e-01 -3.506204883396319416e-01 -3.108850071922993896e-01 -1.719915917583859644e+00 -3.602659668291518374e-02 1.318309357391849179e+00 7.866458398660203244e-02 -5.852190261139444266e-02 2.628985130669728720e-01 3.073477888144842129e-01 -1.130071428070239303e+00 1.436365549516481988e+00 7.018317084170062614e-01 2.141872508118980001e+00 4.774980507210812020e-01 9.744567918128556050e-01 1.276762922520855215e+00 -4.252571749959680458e-01 -7.955569334690694439e-02 4.337118965424278105e-01 6.803465828554366990e-02 1.383874137579976349e+00 1.634258486660363552e+00 -1.005189882442091731e+00 5.978334412487611438e-01 -2.404384390433986773e+00 -1.369330394806039797e+00 -5.313171921495891681e-01 1.011441589466123503e+00 1.514880396940876173e+00 -7.911641396611361898e-01 4.012677551100448103e-01 -1.135689063885108874e-01 4.862977497113263325e-01 -1.413195659026792450e+00 -7.611901256263210458e-01 -7.757528605955248402e-01 9.588751100674746120e-01 7.199285906666123003e-01 1.210048105983585254e+00 1.522808549523713806e+00 -1.058004472113535543e+00 -3.627093526366778620e-02 -1.643464163161459268e+00 -1.620123015490399387e+00 -4.061451134760876158e-01 -3.084917048211995860e-01 2.318049389033898233e+00 -1.205404316724843161e+00 1.292283847417667442e+00 -9.103686063694461650e-01 -9.586764237318617932e-01 -1.048088096066576602e+00 -1.507469328021536492e-01 1.120692641698780006e-03 6.747600152380103244e-01 -1.549672052209121343e-03 -7.510806586202017909e-01 -7.901833583656349136e-01 1.257181228468090772e+00 -1.620482672160380000e+00 2.225733930387987780e-01 2.348090949898463398e-01 1.829176424240301913e-01 7.156927322736268415e-01 -2.723959129656205458e-01 -4.111705640367134540e-02 -3.034672236059898776e-01 3.501069140180799177e-01 -2.175765285676957428e-01 8.714270839802183699e-02 -2.806638393188821690e-01 -5.469738389675450341e-01 1.945269990639139635e-01 -1.383120381519179931e+00 1.416341789715876320e+00 -1.513993937836768167e+00 1.744500935389989849e-01 -1.265690749436543250e-01 1.148315542593778327e+00 -2.280790209003744184e+00 1.386294368618100181e+00 -7.612523803130235578e-01 2.044973637425006041e-01 -8.311105517948055299e-01 9.612885959751791276e-01 6.756435466076520235e-01 1.588075196892558827e+00 -8.359524892542934404e-01 -1.735960427468034306e-01 -5.808703057639438283e-01 -1.132448275462513365e+00 -1.240428642220043898e+00 9.594633717103645543e-01 7.582923888997687989e-01 5.462777728259751164e-01 -1.682652688710916666e-01 2.819558165191179966e-01 8.097994174279253832e-01 9.067786408716266289e-02 -5.597425888034975872e-01 -1.779772506933264831e+00 -7.356641345478450722e-01 2.907525253011223332e-01 -7.412380168976040462e-01 2.133481515381560611e-01 2.009682721311069065e-01 -1.508170408294992049e-01 7.304041512985362528e-02 -3.369757440725110881e-02 -4.362584236004821703e-01 -3.740393574613496863e+00 1.254553170103418491e+00 1.318041096507161170e+00 9.438992590777661382e-03 3.502634345306048225e-01 6.983017217407714305e-01 1.095399975857215408e-01 2.040783614859109640e+00 2.034615301570964263e+00 1.563300879012029299e+00 1.404601481200121738e+00 -1.525256797072221282e+00 8.499616233273464827e-01 1.651306537939832619e+00 1.051186747746696154e-01 2.180448448891905588e+00 -5.633397610777527431e-01 1.559683823074653031e+00 2.959827549866921981e+00 3.090693008399646668e+00 6.399076154224986324e-01 -1.426764732059261576e+00 1.720529139456513645e+00 -5.849167816756128957e-02 2.660882767963918205e+00 2.827729388047216519e-01 1.159376214829568097e+00 9.973500002619407612e-01 1.697494821593636960e+00 9.845562373110434695e-01 3.573037995175115444e+00 4.068878662524205048e+00 3.105380197492126015e+00 2.653103897244625031e+00 4.029202339757327778e+00 3.815940261295627689e+00 9.614177972580638665e-01 2.435504093063370235e+00 1.531452185306715563e+00 1.297795695701410068e+00 2.718129815829251505e+00 1.014676629203718150e+00 1.432814326769524138e+00 2.369985763262345557e+00 -2.601026179946720696e+00 1.620857006976603731e+00 9.081531989439929120e+00 4.147924384244229046e+00 3.808321835038142478e+00 1.756522257258864350e+00 5.740760708965801484e+00 2.560634130022087174e+00 1.557858400965675516e+00 4.880628216502763017e+00 1.016970297269714996e+00 1.520339624626672936e+00 3.645971850764095468e+00 2.075363503204047610e+00 3.600718681157518031e+00 7.685678291580200217e+00 2.794568544362224571e+00 5.583203865580548708e+00 1.932046512190475074e-01 3.225704327336401001e+00 3.984762471698742647e+00 2.202404841694018511e+00 1.204174044513969921e+00 1.670028538630194959e-01 2.424752932351087686e+00 8.450229923465814252e+00 4.717210982566977684e+00 6.098213699111507680e+00 9.512301446241756553e-01 -3.555721175112891430e-01 6.751772369175958133e+00 3.700933118074327677e+00 2.224071806701353182e+00 3.641093446005268408e+00 2.180983180360196449e+00 3.106803519114094136e+00 8.167063272473706892e-01 2.444105536616585361e+00 3.439342639871012519e+00 7.377675191684875955e+00 3.696692402852487458e+00 4.334925490576281071e+00 5.832022863749622310e+00 1.869837388805663192e+00 2.266798790220682314e+00 1.300128677001947342e+00 4.377869325053662664e+00 2.975648610091989887e+00 4.889594663650752793e+00 1.801718348904855604e+00 1.986601868901944679e+00 7.140433813642502514e+00 2.879345920569218897e+00 3.501311582972840952e+00 5.104476769227670019e+00 3.306535020548214021e+00 6.149812889162840079e-01 5.226100708160958064e+00 3.488766075142651246e+00 9.745880154734236633e-01 1.175596884181477453e+00 1.007656531829755675e+00 5.463721875926891514e+00 7.255268800514882432e-01 3.804883444948440996e+00 3.930076496932386476e+00 3.275684563556458428e+00 1.498596200431526304e+00 8.318135756938122682e+00 3.222776510674137729e+00 1.739649404746385741e+00 1.447655300038841464e+00 4.430467398311856542e+00 3.437264483854611807e+00 7.462420322150164154e+00 4.480320850653119358e+00 2.316793060325561093e+00 3.732941212532749020e+00 3.232665279796771429e+00 4.684682771302244753e+00 1.102080343167941123e+00 2.622088527489740972e+00 5.755211386697816067e+00 4.939074219264943721e+00 5.548327514719797460e-01 2.556438474906878699e+00 5.413122675860888577e+00 2.789185915780347802e+00 -2.006333026813883758e-01 7.593237040323615794e+00 5.858144691516663727e+00 2.191816483716661601e+00 2.171161772129257983e+00 4.051307343688310247e+00 1.228394347693421818e+00 3.412590982209399382e+00 5.864039791579974015e+00 3.836746316396673517e+00 4.032502226092873343e+00 2.471176128541245465e+00 3.276028506319359934e+00 4.759272348494547167e+00 2.119430144876702782e-01 4.758574197335180500e+00 4.396112488775683502e+00 5.154252332749972076e+00 3.981636708998474994e+00 4.918116954764992776e+00 3.882586193980743783e+00 5.565218165447383569e+00 6.092550025259953372e+00 2.983698720614267330e+00 2.202378567507627949e+00 3.973111221114058011e+00 4.522138461348621519e+00 3.801897486302585172e+00 3.136497543139196154e+00 2.761205022581793678e+00 3.382384482009766380e+00 5.012988467427388350e+00 3.492498629248888875e+00 2.229957054172214015e+00 9.486824075712374515e-01 3.529640125288305619e+00 1.856297088835850317e+00 -1.101950322635925739e+00 3.032032133868665547e+00 3.685877740535258962e+00 1.449407461913859496e+00 -3.689580385469228840e-01 3.571651536656477166e-01 1.198946060505069022e+00 1.032090283582268953e+00 4.456205196342407859e+00 3.151901076237829891e+00 2.264017610491343202e+00 1.646179797917443288e+00 2.895752044434008354e+00 -2.055770626639901455e-01 6.493359185781378606e+00 9.294939852161558935e-01 5.138538256837672513e+00 1.376851394108022930e-01 4.917935063565657572e+00 2.655423230120766309e+00 4.224038361270238795e+00 2.881069018361041567e-01 3.078575262565547366e+00 5.691474230160032732e+00 4.860474470145241810e+00 3.492373563041848428e+00 5.893074295052485922e+00 2.164691251274411865e+00 1.719652821496618023e+00 2.175358582186037282e+00 4.752352968298779956e+00 3.451877496643851906e+00 1.715932600467288349e+00 5.259901436487959714e+00 2.956382311875236368e+00 3.399635836575983561e+00 4.416370472063464447e+00 5.821715489636238861e-01 1.387410715687783069e+00 2.144032058939830954e+00 3.251428201299942700e+00 3.933701860343009393e+00 5.162993200077633738e+00 8.322707906215372375e+00 1.870447385414930164e+00 3.368198192724183859e-01 3.887655066865343567e+00 2.219898398458638678e+00 1.939114039326145233e+00 1.154248189479877951e+00 7.155471185523022193e+00 1.394172179960518676e+00 4.004924585205915655e+00 4.440421139369738590e+00 3.392992142046713955e+00 7.019785734213090045e+00 3.179561253229340245e+00 4.421922908093923965e+00 2.917226552719691668e+00 4.931204471967514991e+00 3.666967695311558639e+00 3.151746372717826983e+00 4.449577680743095343e+00 2.565508641510560572e+00 1.866360622674255287e+00 4.740921421336159014e+00 3.552463812938283727e+00 4.162935498467651207e+00 2.973082317166976907e+00 1.868004979352430706e+00 4.516784644164899554e+00 1.395480312123281719e+00 4.839012152709605274e+00 9.048092671608414239e-01 5.547257763436038935e+00 5.107576177628957659e+00 4.149943568206575506e+00 4.433393363845175905e+00 7.406834095568401111e+00 3.858628211617730397e+00 1.205995695972236215e+00 3.149025722669633875e+00 3.315386487947256988e+00 5.449569706475829278e+00 2.105113098527206628e+00 4.860409966542169613e+00 5.314278765082396383e-01 1.318621004076515391e+00 2.193121636766641736e+00 1.409689271873655336e+00 2.356262078393784432e+00 6.280301067027420636e+00 2.629392003733862282e+00 5.109482404485610196e+00 3.307424622956093074e+00 2.823959158190521013e+00 3.973405062673087684e+00 3.101594676245887250e+00 4.440229898047232560e+00 7.562523266976562297e+00 5.642109947760995503e+00 -9.712115609256180004e-01 4.233243807509106560e+00 4.853385037910381783e+00 8.429614373790565551e+00 3.450759966443984972e+00 2.162392357051427183e+00 2.003667599874182637e-01 -1.353584301717485339e-01 3.894619322994504751e-01 4.488021111617456427e+00 3.065577798799931752e+00 5.895181903284253400e-01 1.984163488512754370e+00 2.674552015814559702e-01 3.380168269625617228e+00 2.286762601214880952e+00 1.650843542714800938e+00 4.336372280100579957e-01 3.131941834376164913e+00 1.194213964309076559e-02 5.071410117389511640e+00 2.758198700242895818e+00 1.611848909665056784e+00 3.591826640800437787e+00 -2.352174003543314740e-01 5.358499424474963746e+00 3.246870214084641937e+00 3.134928783638016636e+00 2.792575269935499982e+00 4.723668778349250807e+00 2.817820002804823698e+00 2.276180190714276907e+00 8.268225803975255417e+00 5.032357988321408016e+00 3.136224894625967430e+00 5.304545639454553374e+00 2.983071106442863218e+00 5.749498815229726389e+00 5.033738622230847781e+00 3.271035277900757876e-01 1.214993633907046400e+00 8.278093930079717389e-01 2.011689401501477459e+00 4.953409063360179942e+00 2.759800063769106693e+00 6.491978895655856618e+00 3.694773684505596290e+00 7.615101301934739553e+00 4.430088279185254052e+00 4.162627714114856659e+00 1.071791445262513021e+00 2.913931696258978743e+00 4.563704279859363666e+00 2.884629272478179463e+00 1.440335442957898948e+00 5.256036187732092912e+00 7.510561695346966715e+00 3.763088371381015040e+00 3.499838031693700557e+00 3.425945746364831290e+00 4.458527508914001736e+00 2.044825574026812642e+00 4.087477412555143630e+00 5.372364464407142215e-01 1.100770273401036503e+00 4.370204632626187191e+00 5.166149990225329169e+00 2.845048387458197325e+00 4.655538366452059762e+00 4.867691031869556539e+00 4.559837671913725465e+00 1.809505663389048946e+00 2.096946342978048605e+00 2.108242379724445836e+00 3.799602504196653463e+00 3.077388617013945282e+00 2.590908396715411399e+00 2.426608318289646959e+00 3.558119255685037619e+00 5.520201179902851862e+00 1.725987114021542146e+00 2.245604415137194998e+00 5.777172653405506786e+00 1.064825887565086937e+01 4.991528069671692158e+00 5.759884903160592984e+00 1.615229026853502781e+00 7.846331131055248598e+00 8.597439700853902522e+00 1.335944333781807547e+00 7.202044846807902800e+00 1.938748497805114157e+00 2.001249919388577769e+00 8.469320393996014218e+00 1.884095944723199301e+00 3.421400715765297473e+00 5.758729368661017034e+00 5.404759408928579312e+00 2.558427921374963887e+00 3.710450035215038689e+00 1.426769787385687271e+00 1.676954370160378849e+00 5.712310358688122314e+00 4.865243204206358918e+00 3.166632656302443394e+00 4.166839284686878919e+00 5.773536904714056561e+00 2.795987834543092632e+00 4.670209117175695646e+00 5.154707403305355484e+00 6.707504915839479054e+00 3.165294555442623725e-01 3.394525071662645832e+00 5.099765236582658900e+00 5.532253319921319523e+00 1.276683355343162685e+00 5.080415397585412940e+00 2.842074651990413425e+00 4.011766446857083501e+00 1.945426377345104374e+00 3.924841424144144053e+00 1.642309569133976854e+00 1.109778316725082759e+00 5.215506380067020054e+00 2.683366946777029582e+00 1.689063385319425237e+00 1.543524919900367554e+00 3.546467793477681596e+00 6.869880466164091537e+00 3.708849892886896704e+00 1.883865922715434627e+00 2.004113707558754509e+00 4.008123711764451258e+00 6.748465344879935657e+00 1.241296273598478939e+00 -2.510465682565086176e-01 1.246971933931575904e+00 -9.227978110499311937e-01 4.422226915237295941e+00 4.830797167464199404e+00 4.240945662384604020e+00 9.581440332073633215e+00 3.651960006963230754e+00 4.537036120320054877e+00 4.767048168887491499e+00 4.730545598218495407e+00 3.297700383814358815e+00 4.146836306106148839e+00 6.696641651494667613e+00 5.171589370896647608e+00 1.581238236517567231e+00 5.326363571081298431e+00 1.394572846132365873e-01 3.741076507897605374e+00 4.549281390083712573e+00 3.294874187744927685e+00 2.069269466086676612e+00 4.081746369801174446e+00 1.009963704272668572e+00 4.908626583455469650e+00 4.968492149886499121e+00 5.601914262437667880e+00 4.088803664977956664e+00 3.686526369035740380e+00 3.978530533550123316e+00 2.043646764311717323e+00 1.270307573878565632e+00 3.170680296665319364e+00 2.555341459820263061e+00 4.381103116740209913e+00 7.520762595466723432e+00 3.053958296773234160e+00 3.141432279570663066e+00 1.675125262606285581e+00 3.375030205714414588e+00 2.009893286935567236e+00 4.467927485417558131e+00 5.169270854870091192e+00 2.135412626280872583e+00 -6.920626362984398927e-01 7.085635650412871911e+00 3.421795761518716006e+00 6.045527208056536317e+00 7.304364142155725048e+00 1.858098006165538107e+00 2.476217959585210071e+00 3.609205753326294897e+00 4.038517526299694183e+00 2.081770822565949697e+00 3.703700556917153719e+00 5.675334171584715648e+00 2.010368715014918095e+00 3.250363810968543987e+00 5.142599540974874817e-01 4.755101876275023010e+00 2.469866849292852606e+00 5.704395767346365886e+00 3.072379532955062942e+00 9.839107294259429537e+00 2.540813405137536840e+00 6.640166681869813736e+00 8.446515532013847860e+00 1.740134285382975765e+00 2.616162885666914129e+00 1.757420891776862781e+00 5.918250595069505238e+00 1.211047947249098478e+00 2.184888096946323799e+00 4.909967839337173956e+00 5.850734420888955789e+00 8.169671435815640592e+00 1.425468940706641430e+00 2.303272031178567048e+00 1.993012895924011874e+00 4.602912610249630276e+00 4.911627714641168652e+00 4.999003098072348772e-01 2.537283670473332364e+00 7.071732249497750367e+00 5.561353257189390220e+00 3.319682041939695516e+00 2.651152494099577872e+00 -3.078838042282403542e-01 3.826815073838933934e+00 4.417618786178719503e+00 2.974397363555233209e+00 1.297222454027700866e+00 8.215409872731774144e+00 8.801639311326290294e-01 2.344594536543842977e+00 2.615631349478491963e+00 3.093069987180059766e+00 4.189422645776732956e+00 1.404717623516581915e+00 3.913389010676225688e+00 -3.577101869047110139e-01 4.920470806688358678e+00 4.665900631934743359e+00 3.152023201746559700e+00 3.049048673595962544e+00 6.023854267662636985e+00 4.870660671981519307e+00 3.871293271888339493e+00 3.427694768877410425e+00 1.834765979769587441e+00 2.788496737789524449e+00 4.973089625510866085e+00 6.020218708010635744e+00 4.537186205607463663e+00 2.797545078391689088e+00 3.274414920577513932e+00 2.314212420881828436e+00 3.416656098833580124e+00 4.328421352153485557e+00 3.207622658144357874e+00 8.755479677790331650e+00 6.387725987082941259e+00 1.001723308680453561e+00 3.517896430248660611e+00 3.799114409402968295e-01 2.832953205609187286e+00 3.835140878899816919e+00 3.575377218385608291e+00 3.543674937173777906e+00 5.986917916211396573e+00 3.067866622291833156e+00 1.276452348034507800e+00 4.104555688649607070e+00 1.657644609968306648e+00 3.787377027081339609e+00 1.652583902625621937e+00 -6.126102389505387880e-01 4.546848197582205486e+00 4.903955363491202313e+00 2.123884902552314102e+00 2.597449270934391041e+00 3.887464334023757573e+00 1.631113418461712428e+00 4.944729369519462736e+00 2.960504648635824854e+00 2.040579455221971927e-01 5.928272833832491706e+00 2.895638000674050527e+00 3.331498512666766221e+00 4.770255437908185847e+00 2.021479471213978307e+00 5.956527202015965194e+00 7.148301373625622901e+00 -4.643217864976652010e-01 5.689106108971176745e+00 2.182784218742774840e+00 1.341818618034007038e+00 7.647838471974369945e+00 9.346834526432910017e-01 7.795405675147375035e+00 3.059991881738633790e+00 3.970829007684762324e+00 4.488558116376640150e+00 2.905951460421829502e+00 5.612861170670919719e+00 6.053162177753851125e+00 3.135426746529434539e+00 4.685290926468803185e+00 4.566536126190280598e+00 3.539744747527047153e+00 4.257899614476425398e+00 4.885687969077418202e+00 1.096604615196440591e+00 4.557083958141991964e+00 3.452982662402705127e+00 3.232379179190985941e+00 3.776187628602303725e+00 4.516456250126509531e+00 5.549400741461688824e+00 7.763448543065105678e-01 2.952456748588567326e+00 2.567978244197732351e+00 4.707745380444388061e+00 8.136945425233150786e+00 5.216319239442743338e+00 3.982479309951072910e+00 8.639098554536921881e+00 4.154512679560564692e+00 8.993064105226579841e+00 1.886959022296802679e+00 8.127398007214413411e+00 7.622123191075341753e-01 4.199544497686625633e+00 5.828330263978390491e+00 3.536087738834981842e+00 6.200543636082167964e+00 1.436434760335642213e+00 4.157031194333655755e+00 3.858541533177918481e+00 1.403006121475619095e+00 1.413004767886031798e+00 1.301825859852480116e+00 5.724466942887685761e+00 3.186923103947256308e+00 -9.554040811065966921e-02 6.004527971640510664e+00 4.455139347787465454e+00 2.088205747073370588e+00 4.702289120773262887e+00 4.706706220108142880e+00 3.329500879907011601e+00 1.227366059556338707e+00 1.868539542767395423e+00 4.998555895080573075e-01 4.749185809391037516e+00 4.003144214853752381e+00 4.304896025178049257e+00 1.751059995341019082e+00 2.948854803754271003e+00 1.004443177589158687e+00 7.754846847943765553e+00 9.741562994000291908e+00 7.503007400284743333e+00 7.185316942913458682e+00 4.379537819688951394e+00 -1.233098133692951404e-01 6.168053041409033987e+00 2.421578407100035690e+00 4.411800990229759023e+00 3.790460298928870930e+00 6.151313025175875637e+00 6.577578966313675224e-01 2.662783568571201354e+00 1.824827505748766621e+00 5.839419622085895156e+00 3.999244208671290934e+00 1.559679705534904981e+00 3.419242164762914094e+00 4.141662977536010537e+00 2.297698047992166259e+00 2.435021267693702196e+00 2.188186838454420968e+00 5.090272736224421557e+00 4.495116961619673113e+00 -6.613176071533704015e-01 2.323323972048005892e+00 5.918515284210491778e+00 2.808122621420124254e+00 5.228091425135821702e+00 3.917287990670613063e+00 4.826340396460663484e+00 5.383174683527299109e+00 3.697792833253656930e+00 1.608254345514722683e+00 2.583950156451919167e+00 6.735231774827362905e+00 7.376934773113750232e+00 -1.993716422114240050e-01 3.248058419264965302e-02 1.938274214403967743e+00 7.523338863600668169e+00 5.841452173832213823e+00 3.157683979955046016e+00 3.309420768558720916e+00 1.579602731644303537e+00 1.642638386338874934e+00 6.035159173161081192e+00 2.795630662895419505e+00 2.514786447513029710e+00 3.060599747438109475e+00 7.798025674154726694e+00 7.798818070297700800e+00 9.923531387055199993e-01 2.554367048125143036e+00 3.860361700526899309e+00 3.678368188177423725e+00 6.349085565009767507e+00 5.396916353006615097e+00 2.049836457704101278e+00 7.747300728424149519e+00 7.374463937583757733e+00 3.370045676353950803e+00 5.224940915930200269e+00 2.252359907588239896e+00 3.009617151583811712e+00 5.469295869923569420e+00 -1.315832516617157832e+00 2.524344473508603581e+00 1.538082228670289986e+00 5.739482269916392987e+00 1.605064720720526861e+00 -3.147601897275920102e-02 6.670157926400786863e+00 -1.075300411371055365e+00 3.756823794956416940e+00 2.562240387294316246e+00 1.871009493313557037e+00 4.857704893563916215e+00 4.573882873383694481e+00 1.417924137563618014e+00 2.386523799841422822e+00 5.991548975959771539e+00 7.983155981017149294e+00 -2.775804474582624914e-01 4.020405585942175897e+00 2.400595777506225659e+00 3.137082851934915873e-01 1.718607716983077349e+00 1.805735129169672604e+00 5.878804774287377910e+00 4.706439865065617845e+00 4.237437476799839509e+00 5.026525172017699994e+00 5.840802502202331326e+00 3.442533810883205092e+00 1.756963885966618344e+00 3.089977345552486376e+00 3.218883203001045690e+00 2.173172947684644196e+00 2.209804502876599130e+00 2.454316008256816506e+00 2.025803069743054241e+00 4.937229953836236973e+00 9.919673250255470753e-01 7.767739254648661884e+00 2.526577127978381299e+00 4.372968997531406998e+00 1.866472851617922535e+00 1.288046619209964883e+00 1.894769733274662915e+00 2.424711605592571040e+00 4.396256414074488639e-01 1.637428061982704630e+00 5.944048979234205277e+00 2.459330128458758757e+00 4.781087375824690788e+00 2.669043477244963825e+00 5.608622569199876118e+00 1.585196804746417332e+00 7.211856760728869276e+00 1.980517717059229632e+00 2.862266840097305032e+00 2.636287648206708578e+00 5.015718595514440103e+00 1.484998035335013622e+00 2.473553847653232385e+00 7.748878113155427627e+00 2.280543901522840144e+00 3.906174408364313066e+00 3.005997086009168484e+00 2.467802706959547621e+00 1.118413968397154346e+00 1.861498616246997972e+00 -5.509759306291868164e-01 6.614103958485087809e+00 3.456336773060827205e+00 2.327311669402901906e+00 4.323003345763440919e+00 6.426930654860785630e+00 4.215503646339022303e+00 5.237789767724080114e+00 3.423253263010246794e+00 2.879471647664344047e+00 2.792275214153770779e+00 3.444948035326391711e+00 2.200580807544662676e+00 5.408337839672190839e+00 3.898290781569150987e+00 4.888326166121752081e+00 3.824626338653393631e+00 9.325645292903895767e-01 1.011539758281117196e+00 4.676653860969881116e+00 1.665093020524858414e+00 6.525062827982821112e+00 6.752108761502859657e+00 2.941960455493401128e+00 3.472064081241386546e+00 5.090394552633657810e+00 1.015585089783129114e+00 1.149522969513596227e+00 9.749935021207699393e+00 5.694555499422198963e+00 4.078828345528866528e+00 4.551369317230618883e+00 3.225959940394858450e+00 1.105041161455828869e+00 3.801614908609298737e+00 5.298892447322163690e+00 1.989456609917183538e+00 5.052054768983228250e+00 6.719186506900017619e+00 5.147220512730337205e+00 4.711967324281907565e+00 7.053745154073587820e+00 7.726140660642522917e+00 1.606276017640161813e+00 2.204092289134353067e+00 3.314608504539974909e+00 1.737288023760719335e+00 4.623298797715285957e+00 3.282384435143025136e+00 4.512411237869351055e+00 6.726154214816020271e+00 3.504136406946746440e+00 6.119225111212079682e+00 3.754737299494477210e+00 2.579191603283904843e+00 6.277368049575903441e+00 2.931284744508058093e+00 1.885126558043827227e+00 -3.203610318964642545e-01 3.180619106111839400e+00 1.318821926438080050e+00 1.013235176625473422e+01 3.870236531691400028e+00 4.833708013399921732e+00 1.642932983717429130e+00 9.126564712317355443e-01 5.884742566656112395e+00 3.881035318211714547e+00 3.976454454153416584e+00 2.238277066574974494e+00 2.112764657550445513e+00 3.615685410718687542e+00 7.858917219929619780e-01 4.417229374352412030e+00 7.357377440880721764e+00 5.913034662463371838e+00 3.385385212465730653e+00 4.321116786844308777e+00 1.974500300100102024e+00 1.050757414712010451e+00 5.089823920596209028e+00 4.121290798121417964e+00 6.925403250537264910e+00 8.709039139066020452e-01 4.408934361898593224e+00 1.142548887172853744e+00 3.182797334284325874e+00 3.087815086052540181e+00 7.852122099096219721e+00 4.361714555249177394e+00 2.964719402211618338e+00 5.104080586643245709e+00 3.493962141283365241e+00 9.039473971422035348e+00 3.945262082659813263e+00 3.086830602602522067e+00 4.812370500333302381e+00 3.027191177131660194e+00 2.918969799406416321e+00 1.040301106410641552e+00 4.110335866558764373e+00 1.058432095722133370e+00 3.387348621104667057e+00 5.054297094972469040e+00 5.894128002420488954e+00 1.536803661778018970e+00 6.394817473784438988e+00 2.240742344243370265e+00 4.591036502217808568e+00 3.417075290087057127e+00 6.379712186644455052e-01 5.231445375689721011e+00 3.390723991645526070e+00 4.172113167905501463e+00 9.108250056862349453e+00 4.098692413222257080e+00 2.978916812599126551e+00 4.468047742696378499e+00 5.003706399356303791e+00 5.888773767723026076e+00 3.843919598016936945e+00 3.575740888341313983e+00 1.532550797731609071e+00 3.415758843150573654e+00 8.405076824278634007e+00 1.280062738946439183e+00 3.894895171775377030e+00 2.132268479826338492e+00 1.348319099683719102e-01 1.877498391132243150e+00 5.465937991763718529e+00 3.683770487192504994e+00 3.253344929154872389e+00 3.088627539945944633e+00 2.324208668817006718e+00 7.764082373854138019e+00 5.249800435642357321e+00 5.624158052796047080e+00 3.748317997257015755e+00 3.655767117694900925e+00 1.166846419045118655e+00 3.031891109748404034e+00 3.508630764869880014e+00 6.407870784605764314e+00 2.024239081143408558e+00 1.470652143140922519e+00 2.354186756592235419e+00 1.463984657208501794e+00 4.797905622566248418e+00 7.613869154776315540e+00 3.251240508066015611e-01 2.565279092656036042e+00 5.023392975990026876e+00 5.880892022605312519e+00 6.725826969472223027e+00 2.311599304567952373e+00 2.908944241702851929e+00 3.507912252615023263e+00 6.230711156732888778e-01 7.157433847591210707e+00 1.100743724573739257e+00 3.245448314490986252e+00 3.649135807388850239e+00 2.669467221937171786e+00 6.031488547270041911e-01 1.915832752492368174e+00 3.660932942381930899e-01 4.741722111065469036e+00 3.850022514123530026e+00 2.970734369403640329e+00 3.591124573963868638e+00 1.287582645180860075e+00 4.422125351109511548e+00 3.700064117692690058e+00 5.555778074889974327e+00 6.573686123704385764e+00 8.188407621127717917e+00 2.090044879994221283e+00 2.173866362122820028e+00 9.185556200783627778e-01 2.100147350035059812e+00 5.590024149012875476e+00 4.640004275559800107e+00 1.925046461806361187e+00 2.088920480438449356e+00 3.862729611324940748e+00 4.589117910236347520e+00 6.872771727269946673e+00 3.350279594573970510e-01 4.788128157657624229e+00 8.039290699745814672e-01 1.285759527447656536e+00 4.620249225124590353e+00 1.195864783884636351e+00 8.726812353052082472e+00 7.311113843298053361e+00 2.711948332800876216e+00 4.078012384200394358e+00 2.323155302478272954e+00 3.801415711166520328e+00 3.168761897985890474e+00 9.500588926054776451e+00 3.394925213607189463e+00 5.297619987557903976e+00 2.914349760216065288e+00 7.123137781869123941e+00 1.303040269020608655e+00 3.663440878752466379e+00 3.387024186620464228e-01 7.040134761789834883e+00 2.291955673200079424e+00 3.894293359289801693e+00 2.352204747413672248e+00 6.756791809458674969e+00 3.054910323919818538e+00 5.196220238788757051e+00 6.308745461520937070e+00 8.306357227779697538e+00 5.991944893032905561e+00 4.293256724562052540e+00 5.606310782767323531e+00 9.042953743035454295e+00 3.703501589121964255e+00 4.475098655647853363e+00 3.617460912871564460e+00 2.739417215666513972e+00 5.100179396153291300e+00 5.397003574577379226e+00 6.803012944895148628e+00 3.630791456709972831e+00 1.699627802146969069e-01 3.173279025166021228e+00 2.486496084912173554e+00 1.459302183784004558e+00 3.270546498639078870e+00 6.281122327322727905e+00 7.001463402908497002e+00 6.896761441027551953e+00 2.485246571485302258e+00 1.404346588144229191e+00 8.740986017244523509e+00 6.726592596205676955e+00 4.348050548267682558e+00 1.895336171839592909e+00 4.711004500044277066e+00 7.917191570159083369e+00 4.674397321540948447e+00 2.499431663127946290e+00 -4.856900548363345949e-01 5.448759842213904747e+00 8.966692852674019720e-01 6.759897349455135540e+00 3.355505747918758885e+00 -3.525291781294463966e-01 3.003578407321634725e+00 3.431690975768211693e+00 6.062795760180702764e+00 4.767307047832543887e+00 1.967267905935014216e+00 3.244418708132194684e+00 4.496401763340930557e+00 3.742319765852775149e+00 5.099961595918741430e+00 3.616391202768670432e+00 6.773864595894323770e+00 3.178273490647036237e+00 3.917322203392975766e+00 4.372286601466248257e+00 7.097260668962978691e+00 2.239979317022124050e+00 6.103797520073304561e+00 2.221171721549763944e+00 5.693158777928852388e+00 3.857054647005395687e+00 4.080693058200202117e+00 1.376360964374801821e+00 6.530700003781435115e+00 4.525964855019424249e+00 5.579126976618403511e+00 2.464398679187176366e+00 5.298592033268977985e+00 1.581771586108154937e+00 5.483246986730955896e+00 7.183801225059315954e+00 6.722798880473357386e-01 5.416573274094730550e+00 1.258110140839565183e+00 3.222295125653005243e+00 5.849227744873359391e+00 3.885002734997763163e+00 1.049933592748771849e+00 3.395998687204302868e+00 4.958401727964898420e+00 3.112553640792321552e+00 5.748111468752918007e+00 2.396068045409867953e+00 6.886472401389625020e+00 5.476881239630527531e+00 5.847286064568153030e+00 4.736241687102663356e+00 -9.493815421952296330e-01 3.403770568977956490e+00 3.432131718833649536e+00 2.521978572376523342e+00 3.883315265879914602e+00 4.429555982892730448e+00 3.597517401859323449e+00 6.117881732718008614e+00 9.989246179937872228e+00 4.070971591954685387e+00 4.471424100241010890e+00 2.384956532211463198e+00 1.522772049888900359e+00 -1.953588219090014455e-01 3.411470702094018925e+00 7.237089519835797624e+00 2.813434438473406685e-01 4.250792671876769901e+00 6.877466789491137433e+00 5.812845023752987395e+00 6.082600736900806382e+00 2.466238484648627605e+00 3.645350507048279454e+00 5.212023253405962286e+00 1.587782799766511710e-01 3.493768023608353257e+00 8.488405810755935477e+00 6.592014459359969436e+00 5.728200006570630443e+00 3.747479355674013135e+00 2.804392475146308072e+00 6.023977679719196843e+00 4.338597719208163284e+00 4.724279113908790073e+00 2.880521633304665041e+00 3.899372458681940046e+00 6.023306166086172198e+00 2.536921142594334544e+00 9.169164951865585778e+00 3.995681749758571488e+00 9.454646893947636244e+00 3.165445880535304735e+00 4.762125861692674711e+00 5.007985665863672331e+00 9.916923604375913470e-01 1.969481640077995310e+00 3.656433801623180990e+00 4.740779286269655834e+00 4.789575108476823218e+00 2.884880893957218362e+00 5.510874998852743900e+00 2.575245010175958527e+00 2.370092565892670589e+00 7.316266678352175035e+00 7.812009585616646490e+00 3.220900440572815882e+00 4.062755685971142228e+00 2.624889605369225443e+00 4.829270897211054070e+00 7.800215279600438478e+00 1.099140855910230030e+00 3.841369894165806098e+00 3.162578859260054553e+00 5.926146039376249952e+00 8.105769626458613430e+00 6.683303520906921591e+00 6.631994049835105542e+00 1.474078027115231171e+00 2.027892101069900477e+00 7.924281871087456963e+00 5.426501826144245477e+00 5.374906435859365672e+00 3.592600398778563076e+00 2.926990627418860846e+00 9.983875111158919680e-01 4.760679296067695354e+00 2.279805561556125681e+00 6.776201303999490833e+00 7.791334102054034982e-01 3.765515003086413515e+00 -1.097385765888703402e+00 -8.503971879300034065e-01 8.380148676787019468e+00 3.240813238597966439e+00 3.506869555695649954e+00 2.572881660280411875e+00 2.190350324837691431e+00 3.059455255088696202e+00 3.371834414724175666e+00 2.365086231921592397e+00 8.548381248066938554e-02 5.396461765000871935e+00 3.063661604512235126e+00 6.347635439626277964e+00 3.276584970575606715e+00 4.663551227333904592e+00 6.356357750931740824e+00 6.471102784989443357e+00 3.000821977582214473e+00 3.852900623462088170e+00 4.450009905194757920e+00 1.533299297815437168e+00 8.441597782329845145e+00 8.391199477362276227e+00 4.105783857990669361e+00 4.842721698756655258e+00 8.635106084764637702e-01 1.198777033371694323e+01 3.994883376869728053e+00 5.540553567745453378e+00 2.069966213313124470e+00 3.260190447585605611e+00 2.198945004607188558e+00 2.586212838366403588e+00 3.100103165798922866e+00 3.666700489918688799e+00 3.709849829946817668e+00 2.167335071606190766e+00 1.227018536284344208e+00 4.365441987883874830e+00 7.124230627553929551e+00 6.191319405699873712e+00 1.910216740813661884e+00 8.340436762311441043e+00 2.625662077600222410e+00 4.165748382628245317e+00 9.042881351186920824e+00 3.836140513847872135e+00 2.877806846176858446e+00 4.362153581163060956e+00 4.003130642986715060e+00 1.839373985988020710e+00 3.672766944295168035e+00 3.799029091225147869e-01 5.686056552920828011e+00 4.970300780001959851e+00 2.984902751174302704e+00 2.054265743381614939e+00 2.525883021374841331e+00 6.601916972346060675e+00 6.521868516716432751e+00 3.767428377506625736e+00 2.993557787795806835e+00 1.873769814156904578e+00 4.015568491753932712e+00 4.331962395191684578e+00 5.663707632325504449e+00 3.869374837437153936e+00 1.109348943328861969e-01 3.418160062493231344e+00 2.871060406501023454e+00 1.824046501768239459e+00 5.275806292010337906e+00 6.255758333304676455e+00 5.854740349528208654e+00 4.566701447139418057e+00 3.300519710476247148e+00 4.267802824656577343e+00 5.417941360444306298e+00 7.073770184350848922e+00 3.109140369371294899e+00 4.268605220231481034e+00 4.691010186285729411e+00 8.212753580812695020e+00 7.310935578283048741e-01 9.986903227655037352e-01 4.358964442841839038e+00 1.264975616088027000e+00 3.187718449042292068e+00 4.219869100718781851e+00 1.101014707376642754e+00 5.532425969998160831e+00 4.387721806779745215e+00 3.626444663098139731e+00 1.438617236861456927e+00 4.794276458938943719e+00 8.940131523008181702e+00 4.611458195615131928e+00 2.897674933362285543e+00 4.489593230870746687e+00 3.843656372065297866e+00 2.071677119938816869e+00 5.311007141002515475e+00 3.758365979727867234e+00 2.245293107994755566e+00 6.551252568191121561e+00 4.001131288023799470e+00 4.828615341249733461e+00 5.864564254742665739e-02 7.732764288348350057e+00 2.289458201343970600e+00 1.872852356893360826e+00 4.527250412812508173e+00 1.609200932367019110e+00 4.163980900750927638e+00 1.011132332530967487e-01 2.366675678064431132e+00 4.625116768079593044e+00 3.046614828585027634e+00 7.158024035956991327e+00 4.681397317990590778e+00 3.184516045428127384e+00 3.779534000573446573e+00 4.165311124971671219e+00 4.995901140575332633e+00 8.291846207620476861e+00 2.817624823636208031e+00 2.883162285391336788e+00 6.573623153624591708e+00 7.406547344328195948e-01 2.000681916109734004e+00 2.880300372010761834e+00 4.602179805059419593e+00 2.341040480993387796e+00 5.134808303496178894e+00 8.647054930413332841e+00 4.390899262154384530e+00 8.113507561427301340e+00 3.641303407286192950e+00 4.163879680143690365e+00 5.901518382947251951e+00 4.862120838242736109e-01 3.360234234629533745e+00 7.165616995820162316e+00 5.139615603916515951e+00 3.925515786006545937e+00 3.339926697284553381e+00 2.864360263088936875e+00 3.068803493783821779e+00 3.296825064291717400e+00 1.032722106286391650e+01 5.614991125554388063e+00 7.072294837463133366e-01 2.491255425012488089e+00 7.212136000438468919e+00 5.796550211458550983e+00 1.873279871570717070e+00 7.143604536036789021e+00 2.842172382152673649e+00 4.692037982662978557e+00 3.408289756580503926e+00 4.383917652276835497e+00 3.891179652870779826e+00 3.812312679856586506e+00 3.283851928293608502e+00 1.705287726155937822e+00 3.120904317814288564e+00 4.349440016872704540e+00 5.323596112868830055e+00 4.513811365290592903e+00 3.031152146231727684e+00 6.471430129501730022e+00 1.404805019496439433e+00 3.090151554147102519e+00 5.575230706080380294e+00 7.634921006483639694e+00 1.070380656277658638e+01 3.466893792756793768e+00 9.598281540924242794e-01 6.012116631966327063e+00 6.438056501378122576e+00 4.516794091149230361e+00 3.517697672006427467e+00 4.370352557274387983e+00 4.562822974444626922e+00 3.343391705599060515e+00 3.402045233681910474e+00 6.147718087427257672e+00 5.772599178476933268e+00 8.454752033754722174e-01 9.130010614601271612e+00 8.194874153542901496e-01 4.727386836896381617e+00 2.532567045512480242e+00 1.969821615663746694e+00 5.262454622943844917e+00 2.795911438512424851e+00 5.951284892658431858e+00 8.729958035944617833e+00 3.432007272114090846e+00 3.055741486622634451e+00 6.722073138652196356e+00 6.301792788215539787e+00 1.060430577909759586e+00 5.542182905096726842e+00 8.429037004485500972e+00 1.624035318778537240e+00 4.124697377015775324e+00 2.021516966215145761e+00 4.945287852412723062e+00 4.820676961940829841e+00 8.148813494139696800e+00 4.009273074231285428e+00 5.878120217343904663e+00 3.362608963708247245e+00 7.948301220291170921e+00 4.587710879700857003e-01 5.106644339827976609e+00 3.265241724363051379e+00 3.569230753000411482e+00 1.730208169572019727e+00 2.561933601889556655e+00 5.528155479779698567e+00 3.327894962571200210e+00 3.719692498956446602e+00 1.206213539224414877e+00 2.017374463770050141e+00 6.044719838257983646e+00 4.882719789958750667e+00 1.245884582334368940e+00 2.282584490337415950e+00 4.457251298970493991e+00 2.897372498280458508e+00 1.163872749375582494e+00 5.813119900705315146e+00 5.222916968770497270e+00 3.197237848644448821e+00 5.119086402480888864e+00 6.023926431312350616e+00 4.168066833740876831e+00 7.821753980417900820e+00 8.660075507963746588e+00 4.262530615208221185e+00 1.607683523190671648e+00 3.378019623367739754e+00 4.936508153078095873e+00 4.891491105755899405e+00 3.880914000860360424e+00 2.590552336769237129e+00 5.365692702500805211e+00 5.732624921204926061e+00 3.140708075172835567e+00 4.197926222319629197e+00 4.318796003392955996e+00 1.892300730395568786e+00 4.972890824131549259e+00 3.435047951405169719e+00 3.000484661332207814e+00 2.984551105677671234e+00 2.801525793569215050e-02 3.793699980324008347e+00 -8.714340158748954401e-01 3.093896527073848546e+00 5.249692544474307887e+00 1.073021363683981599e+00 4.843790555680127063e+00 2.582589545244603269e+00 2.076549127377762982e+00 7.785504103157832922e+00 5.248952769056913326e+00 5.152709750282715717e+00 6.350878798816111726e+00 2.446667789581437269e+00 4.987701087994940607e+00 4.572136035231332940e+00 5.046022520203081285e+00 3.115401220260971993e+00 5.272707735894629266e+00 1.301271825510225355e+00 6.818339546574411436e+00 3.313196473526189401e+00 6.808630571423862854e+00 3.608177630353278875e+00 5.288647149671239944e+00 4.393469357636612393e+00 8.584270030032385534e+00 1.077667694486159178e+00 6.786308689018696327e+00 2.900002925480860583e+00 4.240086931054566577e+00 6.537804845637838369e+00 1.536283463801255911e+00 5.765040154341352086e+00 7.509853522244831048e+00 4.981592085865542252e+00 1.271539972210849800e+00 1.796644350120931488e+00 4.125404685724429754e+00 1.817394872699579667e+00 7.722390484557553059e-01 3.003893427095827739e+00 6.481522591432767655e+00 3.921292344695933796e+00 7.171643642680782804e+00 9.228926078915707265e+00 3.805584460927441182e+00 3.467725073235683908e+00 5.925587423727158409e+00 5.114443901296696460e+00 3.443957039314123669e+00 7.352614290543311171e+00 5.828539529467682279e+00 5.659055959480292053e+00 3.336068765853298146e+00 7.576022292855073559e+00 6.051365299343532733e+00 9.725786633271619408e+00 8.340066063479060432e+00 1.066033377556588224e+00 5.837171501272846008e+00 6.212251249581374424e+00 1.267349691735233375e+00 3.414691961587325242e+00 1.412879516908307043e+00 7.146411135355291933e+00 5.304557947703679943e+00 4.391105172013807234e+00 4.441088108420961689e+00 3.594193002174181473e+00 6.642007354996609436e+00 2.354422410164262125e+00 3.330259904294532447e+00 2.282699345103929023e+00 3.477429119498997245e+00 7.117621515285105005e+00 2.941124345424762865e+00 3.608841476439464735e+00 2.830631288280431868e-01 2.237807836370298453e+00 7.984386774910679385e+00 3.926832735507738370e+00 3.334588894555990279e+00 1.001149288879005717e+01 2.766475458628035344e+00 2.782416928773271625e+00 1.752498929058777133e+00 1.756292257148329039e+00 1.489849485428209164e+00 3.730979576272270393e+00 8.334261239606549410e+00 4.942829569988155924e+00 4.733250148852318873e+00 6.074167189964990499e+00 3.079908478527797033e+00 3.503615415743865036e+00 3.821703018054762868e+00 7.825378798923582124e+00 3.411530958455716522e+00 6.796766903179187302e+00 3.614487076901454543e+00 7.910179161009872395e+00 -1.434927994812198015e+00 3.040462795596386325e+00 2.770922698359947312e+00 2.287739532543380250e+00 2.177460159981636778e+00 4.739854025416622818e+00 6.893346768779945677e+00 3.639023674186789403e+00 6.543682358156518220e+00 4.564158160858757363e+00 2.613608145335230226e+00 3.376068504656430491e+00 -1.349892608463409971e-02 3.877063512546369939e+00 6.156165351555461740e+00 6.079715873641299950e+00 2.448203603281732477e+00 2.615961147025656519e+00 1.097095384555685671e+00 4.441603687567204695e+00 3.491794546165460034e+00 4.673037853237953954e+00 3.566612575392775319e+00 7.613398796546531955e+00 2.120957985957792502e+00 1.230913966369304724e+00 8.558007777453509490e+00 1.392208239928155011e+00 4.860966839669316641e+00 1.388428805464121840e+00 1.000313050829440087e+01 4.296458371156185230e+00 5.694963839503093261e+00 1.289376025748784294e+00 4.900269731772160853e+00 3.007326897406639610e+00 3.199507477437556702e+00 2.885896851472214752e+00 8.775280726221762251e+00 3.906591469518189363e+00 5.785958321895868117e+00 8.358983404344966228e-01 7.592329093583122024e+00 9.990593028491767669e+00 2.719518766275388799e+00 4.226806953946337764e+00 3.744926396069137020e+00 4.394876819361441811e+00 7.524103209215356358e+00 4.441397623484447443e+00 1.680418438524167613e+00 4.994747722791119671e+00 8.204323109502052347e+00 4.764030787058345595e+00 3.028294713788990844e+00 3.227149651842124101e+00 2.405361516939498401e+00 1.100463855675615577e+01 2.204955652719372772e+00 4.269958051981310732e+00 1.885775494822639731e+00 7.825366055261174125e+00 3.840302755193782502e+00 7.913184452854715722e-01 3.764282809970945554e+00 2.005145996759303273e+00 2.720882083994411449e+00 4.863560258993779861e+00 4.314348583644597390e+00 1.107221915782023558e+00 6.026691005644920551e+00 3.497273276519600849e+00 3.036635420205748392e+00 4.691692900848712711e+00 2.194503058914281102e+00 5.848273685338183370e+00 4.627397320560006300e+00 1.293244713694096548e+00 6.774898539540988196e+00 6.051045292201639114e+00 4.294027322119339907e+00 5.930104875533692699e+00 1.308054327760244551e+00 5.454076004936752042e+00 5.984090480828188952e+00 5.214654828818510168e+00 4.083983219641897477e+00 4.092062394459392571e+00 3.078506321023160908e+00 1.142909981628894300e+01 7.310714888525470023e+00 3.133599450517279283e+00 5.980577185917253402e+00 3.977824706563110713e+00 3.170095474624528453e+00 4.789308973743744424e+00 2.586169940921601906e+00 2.543632464087929979e+00 3.715759943744056493e+00 3.006099426413516795e+00 3.120835923091873187e+00 3.208559861080510167e+00 3.676837236229798300e+00 5.268094391325600867e+00 6.155361005975015232e+00 2.511660265641567857e+00 3.845063528768985162e+00 8.211364172330043232e+00 2.330808372091865532e+00 -3.865002613752754890e-01 1.676122248137921655e+00 2.708545279474345424e+00 4.149335600983727446e+00 5.615045122937136313e+00 5.839369048196217271e+00 5.235837447256563415e+00 5.583386336189889221e+00 1.623133727925134995e+00 9.319764484989391917e+00 7.725273229596628433e+00 4.666064989675668073e+00 4.658506608395415860e+00 6.406425942838745335e+00 4.677609133469506020e+00 5.326673338520818035e+00 2.965955737541499548e+00 9.173981868791926786e+00 3.564672190686075215e+00 3.916971296131873448e+00 -1.931648287055103275e-01 4.297163190316329207e+00 5.632954188998684053e+00 5.110927851257438093e+00 2.558941357548138118e+00 2.970467905162140099e+00 1.718694165542546060e+00 6.368058254493731418e+00 3.926500357354230086e+00 4.139519884745874734e+00 3.913786746302118313e+00 1.795509356420115221e-01 3.678701109762557930e+00 2.535027805004986146e+00 3.227016079247828628e+00 4.482046168645686279e+00 2.261118347465634670e+00 7.178996594101326956e+00 3.015346349892483513e+00 2.637294514836825865e+00 2.687031313204956362e+00 3.297921049099922008e+00 2.827742484422034241e+00 8.727103380667797339e+00 6.362970650012985452e+00 3.460826698806594770e+00 7.032119905709354413e+00 1.989596610183302472e+00 2.883432733489613931e+00 2.981287427834333315e+00 5.326449968957915004e+00 8.363797944576777610e+00 1.758520371740440735e+00 7.839992100152795018e+00 2.212159254703339961e+00 3.440396090719653355e+00 4.415349240012674592e+00 4.173804262917499841e+00 4.664750271847347918e+00 6.499125578069839371e+00 1.116331476913086540e+00 6.769487118305534956e+00 1.408361659229497631e+00 7.306691553221359214e+00 4.080889909545333261e+00 4.575026121442028249e+00 8.510702805872652377e+00 2.215326080603473358e+00 8.318023857381692920e+00 6.072046206451057415e+00 3.467028538497066492e+00 2.392660049049856852e+00 4.061475049416681138e+00 -2.274762383940753807e-01 6.524594662061836914e+00 4.242783623793904724e+00 5.057171748135073308e+00 1.716643826063435796e+00 3.463500196391716024e+00 1.719100002388553428e+00 -2.595072411556869518e+00 2.934859672210814896e+00 -6.674279082521203943e-01 1.151140384150039386e+00 2.723678372934220437e+00 2.099451714828404647e+00 3.585407494835882947e+00 7.236961306501371816e+00 3.744217721821609945e+00 7.202305390199350121e+00 7.794614939273141196e+00 4.950520601400742460e-01 5.459660465443206157e+00 4.318393650179391585e+00 6.323012464788710929e+00 1.829902249443340123e+00 5.110071200671448821e+00 3.391828572023528832e+00 4.680643603702164590e+00 3.395978736306000112e+00 4.525950394836995017e+00 4.871224896636046076e+00 4.814540456362363940e+00 2.483655217251631964e+00 1.102753286698713975e+00 2.149578310615389398e+00 4.140159109403098725e+00 7.731947177109729452e+00 7.961824621662293211e+00 1.565537666346729528e+00 1.244276585585202266e+00 9.020183925596933605e+00 6.987311786980101580e+00 5.999916336222956836e+00 5.554854690072929202e+00 2.839058384863641926e+00 3.215212657045048772e+00 5.037342333066780142e+00 1.065608903476208180e+00 1.451582223979541286e+00 3.218900782609258382e+00 5.989821105296085690e+00 1.371762670304708109e+00 3.982117319428202684e+00 5.557527063164175996e-01 3.987147100886733853e+00 8.112184021079890783e+00 8.611130200922929134e+00 3.383903421929990163e+00 3.561225973066767914e+00 2.362735835388644734e+00 3.119715242529709887e+00 6.930852286892863034e+00 4.489669392129314041e+00 9.730646054344306961e+00 7.160790160696443252e+00 6.059094266818818575e+00 4.646861350263005619e+00 5.094758494793259374e+00 2.063677615393849418e+00 4.320763840300704928e+00 6.881893786206530805e+00 8.791460571971279947e+00 6.908089719447525923e+00 2.429401909482315602e+00 5.506414253154728655e+00 -2.188899815031026819e-01 3.732073101229335332e+00 4.290377288255902144e+00 5.660051142701747473e+00 3.493786484307556339e+00 5.386780282785507801e+00 2.541174031944907430e+00 3.371294693060709502e+00 3.743441582272194701e+00 4.867317474637054886e+00 5.606664211768032757e+00 7.054983581938053305e+00 2.103070208442789912e+00 8.197825702157501837e+00 8.018326160346022746e+00 1.314820369091283858e+00 6.991392288380046338e+00 7.172175558700240039e+00 4.690916549599139174e+00 4.791544521709375282e+00 3.170511425851677334e+00 1.187927994667304432e+01 5.179017788177417536e+00 4.562466928804790101e+00 2.194595059984951302e+00 1.823475215154875873e+00 6.864592894480838758e+00 3.974563784470002137e+00 5.756551581184001343e+00 4.817670730353370345e+00 7.377471435906673314e+00 7.325796709767380399e+00 3.535355744974594483e+00 1.124100071557664116e+00 2.481750139267398403e+00 1.727803965109028228e-01 8.430886515359985012e+00 3.129030821860856015e+00 9.772516941105795496e+00 8.259062706041968127e+00 7.347014155803798907e+00 5.666860618364768065e+00 4.997099765468798083e+00 1.235302785365247402e+00 1.852246895972910368e+00 4.711084925529728906e+00 3.779173349543706983e+00 1.972935120230900896e+00 3.483999075599686357e+00 3.939111306383106470e+00 4.798268679943489268e+00 5.079526563129807215e+00 2.505575488120772576e+00 4.754989384872366998e+00 3.795362817754096341e+00 6.048146649042883460e+00 3.857459529110676577e+00 2.588597387058629185e+00 2.623216942896677395e+00 4.173368379909644155e+00 2.109896434849955593e+00 6.677297465181832870e+00 5.642393121449385873e+00 4.631152755331719995e+00 4.348003832412337566e+00 4.422297792745633949e+00 7.211058964512170988e+00 6.452019608334217615e+00 2.621709249957496990e+00 3.969738171042318076e+00 4.941948979675309772e+00 -4.969871864800734507e-02 1.156801575770650903e+00 4.180242476461741852e+00 5.530830135808951553e+00 4.184118723738201595e+00 5.030520676018330306e+00 5.743827462974097742e+00 1.698158234024610191e+00 6.199814799812187083e+00 5.271416496381881700e+00 5.341032659912998248e+00 7.696014561099677742e+00 2.694745204196536736e+00 8.625711049949122966e+00 8.711273839535369490e+00 -1.077718676102183526e+00 5.161959654325061209e+00 4.447211287603399121e+00 5.927729987167838388e+00 5.081694799916765426e+00 5.278253378300176379e+00 3.563315596659846207e+00 2.425014635905165417e+00 6.252909869681388955e+00 5.525743763116159890e+00 4.274069736527246199e+00 9.829497100110948793e+00 6.537786201424261812e+00 2.282873503818692029e+00 6.553909569988991102e+00 4.160525893109432438e+00 1.016604982827819725e+01 4.032311964967943752e+00 3.167996000049661642e+00 4.988012969672439567e+00 3.436778495214828588e+00 2.139350920584411675e+00 4.215623903044213527e+00 9.241225607495056060e-01 3.099355115926233140e+00 2.589927462959401794e+00 2.199605234121205122e+00 1.943784829707769557e+00 1.597346988512743815e+00 4.493327669290893667e+00 5.020728022708093263e+00 5.882297821504054447e+00 1.025766996430716782e+00 3.260495694630306751e+00 5.039295610746741261e+00 4.292482701351936214e+00 2.560224391050162751e+00 5.727136182525512709e+00 4.609133008309258983e+00 6.879288562414218156e+00 1.265582081564777006e+01 3.164978839559099644e+00 2.609124294233855945e+00 4.538745145185075103e+00 4.496470199699890813e+00 1.972683828466299749e+00 4.131774639488657641e+00 2.142662478618724720e+00 2.152847184096554400e+00 3.964510867925338911e+00 2.041251433787977021e+00 -3.319999237087372101e-01 8.109910750176304362e+00 5.078260831963868682e+00 6.253860641292285472e+00 1.687842648246208332e+00 3.929417890461377461e+00 4.012654285052555281e+00 2.129203728274585039e+00 4.070128362435243119e+00 3.497079034206748815e+00 1.764451764692356317e+00 1.700378604704394947e+00 2.854155633115965429e+00 4.693314465972733274e+00 5.204908866269643219e+00 5.315922008838441570e+00 1.645503094541844069e+00 4.656341223552957764e+00 4.597887071504236367e+00 1.799800381387516302e-01 4.905924270896461437e+00 5.536853889823356578e-01 8.252492349254273662e+00 2.373224214074704186e+00 6.210648437955838652e+00 3.332298773339370968e+00 3.426167091222067196e+00 2.856635164574668373e+00 5.998093075517322070e+00 2.702423731415831032e+00 6.157615761004915811e+00 6.954276787501436630e+00 6.740435930208077409e+00 9.697592684038253807e+00 2.961557732916356489e+00 2.145269437857924455e+00 6.460474074162914526e+00 6.732204806841923794e-01 4.237479806627756140e+00 4.265717826118340383e+00 1.796931460414782356e+00 6.816355440097009444e-01 3.781955209623532710e+00 2.159878947639213287e+00 2.288548267875503583e+00 3.619853252844432490e+00 5.639493354497060018e+00 1.553272875669041708e-01 5.355570897605200109e+00 4.748414500014583872e+00 1.972215313693352901e+00 1.306249719526627606e+00 4.722373921588210344e+00 5.100238608156127285e+00 1.210467439433388748e+00 3.497712589141757089e+00 7.437915639380733523e+00 4.033171340822992335e+00 1.300337871560617309e-01 7.246898985325424647e+00 1.239157370326184004e+00 3.717517606644467065e+00 2.747103659362696071e+00 4.133546496357477729e+00 4.952339207553101197e+00 2.841943315657824876e+00 2.736731362996308814e+00 4.807047536810384436e+00 6.632119848356477831e+00 4.369972633569365605e+00 7.583175976011662378e+00 5.199834493257187162e+00 2.563899678429766738e+00 3.583689171238388038e+00 1.893686886897250954e+00 7.937968941137335754e+00 8.636078825630480793e+00 4.778873625024234073e+00 3.305613249322273184e+00 6.418253184085680907e+00 3.912174939428143983e+00 1.074567161663185821e+01 1.531414761671010316e+00 3.064023623832632826e+00 6.213130501935153482e+00 7.654811799642719627e+00 1.015037703326798990e+00 1.477007711289761716e+00 5.322552104983595100e+00 1.395543281493557108e+00 4.394622621000961793e+00 5.390886127859685573e+00 6.467983117793524528e+00 3.472241426996704128e+00 5.175688751675338928e+00 5.624657428451846464e+00 8.353282780210109948e+00 4.075655162787573005e+00 5.275835312523936338e+00 2.776517126728686335e+00 -3.301085470064858418e-01 1.118693017010829793e+00 1.756944552204681820e+00 4.400094980681105383e+00 8.033407617754738439e+00 3.577805084067869235e+00 1.711853854148513765e+00 9.214749025970073504e+00 3.584617313779711711e+00 6.635381228092385619e+00 4.788262703464075898e+00 8.681928674253363010e-01 5.962691543051888310e+00 3.565459120170950236e+00 9.629328041068204058e+00 6.537840431860969304e+00 6.153172608161476376e+00 2.793266076422579847e+00 2.298825037249228487e+00 3.029014600540588908e+00 6.930653822910768369e+00 7.189665001732320704e+00 3.823976271041832575e+00 4.101684734024965806e+00 3.991408418887011589e+00 4.264906255724445039e+00 6.554043869445479231e+00 2.930679190651924060e+00 7.120866810038856798e+00 9.305244055253822921e+00 1.683342600291704461e+00 3.647118048825375602e+00 8.602565533609727311e-01 5.288516786711042528e+00 8.829415306523765494e+00 4.977842436290720762e+00 5.930793333810172818e+00 7.755213453131028167e+00 2.476073956101217721e+00 2.190246294819183426e+00 3.788611824430624608e+00 2.009174054305972845e+00 1.885614392759763502e+00 6.646932432721045281e+00 2.226364987320258670e+00 3.599144894550309282e+00 7.124403931942252299e+00 1.917060111059218031e+00 -2.136137419162498219e-02 1.130028698439311752e+00 3.308300461606887843e+00 3.395249237397757192e+00 4.398185455539804778e+00 -2.182781161548374982e-02 7.758132099330045328e+00 2.934997064075858031e+00 1.287133200317941650e+00 2.177236167352346374e+00 3.684481873667021290e+00 -6.323269646718034931e-01 1.389016191153701563e+00 7.591325552166452439e+00 3.748610879464497447e+00 4.520123093530647118e+00 3.020726377278307506e+00 1.149352972488305147e+00 -1.977058115757297507e-01 7.248674208833557842e+00 2.333849379419723480e+00 4.694425522070330814e+00 7.909379315154459356e+00 5.676917692740330423e+00 5.679588892239054054e+00 2.968739480122228880e+00 4.719766663419113328e+00 3.902515827494745793e+00 3.478857236813625242e+00 3.364972492694396244e+00 1.871871808441488705e+00 2.537443637065948110e+00 9.642611294218297324e-01 8.781371303973935838e+00 4.890200082683456628e+00 3.567711142224544218e+00 5.027416893779355078e+00 8.144343958996573818e+00 8.074972428080593900e+00 4.570218189119964691e+00 7.038796969335940901e-01 6.083389717454911860e+00 2.030339418154223807e+00 2.692307372232510265e-01 6.841544517820467242e+00 5.762693607452604283e+00 3.993388796444913069e+00 1.398520075307590815e+00 6.690993525003384512e+00 5.154948501739355038e+00 6.406410673032080894e+00 2.863010816045290063e+00 9.321413584828878385e+00 3.049184852188934869e+00 3.909490752193256480e+00 1.681226884328383075e+00 3.802170293145667124e+00 4.789309499412495619e+00 -7.125966443479041512e-01 6.328011507596430718e+00 5.497940198762226949e+00 4.419825918930516906e+00 4.930379427656383484e+00 3.335564827255611764e+00 6.057327524834477117e+00 5.296874703692483699e+00 3.424963739854966605e+00 8.160362076887887284e+00 1.079551641354319180e+01 4.110708076285032320e+00 5.015951925330147887e+00 2.010765267922491439e+00 4.897804388575393020e+00 4.501712431147604221e+00 4.877400170097758725e+00 2.715633766883402966e-01 5.558180767515793264e+00 5.377408020169390568e+00 5.470551276667664276e+00 4.310161446317154699e+00 1.116002738853943077e+00 5.058250062531215008e+00 2.703117557287027406e+00 6.433816171744835444e+00 6.307295110491189405e+00 7.268773990505655647e+00 4.516112578774865050e+00 6.763901890087805846e+00 1.075581908147420584e+01 4.701574342219383418e+00 4.923826255718831924e+00 5.585941996953363464e+00 6.628862429801153588e+00 6.145420012763127104e+00 1.474258067696423868e+00 8.582623350226539216e+00 7.420204639957670878e+00 3.932807588515073727e-01 5.451416822029368170e+00 5.530824534513446800e+00 1.313239862981428363e+00 2.059951275098443446e+00 1.557599101582401557e+00 3.936056207994488965e+00 5.328056317428416122e+00 3.943096550293748948e+00 5.370995192013651831e+00 7.145707503869902055e+00 2.487119130721004545e+00 5.455340651579803080e+00 5.102213584850215256e+00 7.827499829702104783e+00 4.990752806735961222e+00 6.323810322147402019e+00 3.782546768762286238e+00 3.149826469512825078e+00 6.402373563120666411e+00 5.352253333339616503e+00 9.336106514019352431e+00 5.026466783556204021e+00 7.316701049932190948e+00 7.003231701996261549e+00 6.281122422635645464e+00 5.794666502418254872e+00 6.742464652390362190e+00 2.698853310797587834e+00 2.453718365937725299e+00 7.770094429701323691e+00 6.525413140385439625e+00 6.652956081242058062e+00 4.340681445475501832e+00 1.897533209005784594e+00 1.919943670871573138e+00 1.762975711162744652e+00 2.119151398592878266e+00 4.683798872418094561e+00 6.737887193024620025e+00 1.025742815576643174e+01 6.956032336305936425e+00 4.180722117943918903e+00 1.049703605594501354e+01 4.223929392803514205e+00 5.047358790524228311e+00 4.066113339259565862e+00 2.420311234539351375e+00 2.726413377369477864e+00 8.416792211819627667e+00 2.581472910903090057e+00 6.312914293477843941e+00 4.128062425008648617e+00 3.836865677160937960e+00 9.578855722111780935e+00 1.156819507414982739e+00 8.266483462636545099e+00 2.583403772718515956e+00 6.371059608491568937e+00 5.404781746489490502e+00 1.710624533105906675e+00 4.400862746111651624e+00 9.400136298383969802e+00 7.582234774743689343e+00 8.924466503806010920e+00 5.959471459993371134e+00 4.028169238383230599e+00 2.016434605814505954e+00 6.043587077856965806e+00 1.062027734823190350e+00 6.933328758973142492e+00 5.081197465273792346e+00 3.458540336515374403e+00 1.912046912664038922e+00 6.483395563340780043e+00 5.897728664592774450e+00 4.217772106604998683e+00 6.250507499827057778e+00 -5.908437290353319993e-01 3.032233659881345300e+00 5.789842185584166856e+00 5.605400320139440673e+00 2.109739167943237348e+00 6.253512768214926965e+00 3.193864063321089741e+00 5.421869990738369616e+00 5.384017595034099379e+00 3.736843085162210532e+00 4.797272380761771871e+00 3.061616927733436189e+00 1.747267918841707068e+00 4.573838763179994160e+00 3.692752368950915631e+00 3.544301595532400651e+00 7.258813553962752074e+00 6.943852989248307850e+00 4.014747852183004007e+00 6.836119217458043629e+00 5.131979594415249757e+00 4.534694542271743956e+00 4.805240560969336272e+00 4.098435157097697346e-01 3.918189342144709819e+00 3.647809314234767619e+00 1.477147497687833599e+00 9.757031388129814076e+00 4.232012027118229547e+00 7.432457804898722209e+00 6.986513103933036817e+00 9.751764303005961310e+00 4.918917907641946030e+00 1.811047515669491403e+00 8.707413524462415566e+00 5.975346730953025265e+00 5.239187070281379199e+00 3.043630399850229651e+00 1.776072028460464081e+00 2.662611558514499599e+00 -1.264090588167711360e+00 5.080403162652336491e+00 7.832937929105400876e+00 1.514015139283313660e+00 5.325520698847428847e+00 5.950037596093078029e+00 2.314699269297949336e+00 4.635459477216460122e+00 1.366045799865680088e+00 5.811325835717704891e+00 3.573651997895827215e+00 8.881919522582267135e+00 3.434070174193176950e+00 2.814752251558310547e+00 3.317316424207473080e+00 4.263999366392216217e+00 5.970478316259092644e+00 1.396547023010739075e+00 7.260894309896742449e+00 4.554873605422273819e+00 1.434219187173401355e+00 4.468298970702154094e+00 2.883503856130046117e+00 7.108920540325197379e+00 6.987189051721141908e+00 8.617980227588372344e+00 4.542646446312326169e-02 4.873740280094159161e+00 -1.477548174442217199e+00 4.377061687363294595e+00 4.394567546269118274e+00 4.693799988410980895e+00 3.008554217218825766e+00 6.125618180934437440e+00 2.197578042038428769e+00 5.063472600517526345e+00 4.947747330627472628e+00 3.597225132308369933e+00 8.246676072130334489e+00 4.239805754097774937e+00 6.128308125260890193e+00 4.924129455722289883e+00 8.164348931191883763e-01 4.994299790925593285e+00 2.579915654776788081e+00 2.196611893981114338e+00 3.843432153711877852e+00 7.184053971327213794e+00 6.845396697631835892e+00 3.628447013305658775e+00 3.906809538595998887e+00 3.807074142441277953e+00 -1.871954552763365420e+00 7.724983567789791117e+00 9.525041241522542723e-01 1.121191379178449488e+01 3.283746266826666815e+00 7.833322623456045797e+00 6.155004922289503355e+00 1.244863400961327526e+00 9.266063007481333269e-01 3.452823879189418133e+00 4.818077723464854856e+00 2.885894803198578717e+00 6.480284288425722572e+00 5.769184188444712369e+00 2.109907874573804243e+00 2.064711726857082486e-01 -1.828024736605220468e-01 2.208258263881703876e+00 5.147173279939278423e+00 7.170757903695674784e+00 4.582225758653819092e+00 6.908749199377512973e+00 2.098887469028758446e+00 5.618465053858723302e+00 1.925337232884446914e+00 2.800946305005782122e+00 5.692323772467016596e+00 6.967209392735272289e+00 3.346433928565054394e+00 4.981324377626667577e+00 3.979684313261846018e+00 2.925159964833109250e+00 6.746508708732496196e+00 5.072222540052984563e+00 1.910284304406989708e+00 9.912508310255075950e-01 5.139149098802905158e+00 1.925983642200184143e+00 5.343750812835248887e+00 5.794102188352193039e+00 -7.610372891985095478e-02 1.562062844311836063e+00 5.502467192781960392e+00 7.436932270363867836e+00 5.595548103876016199e+00 6.398077931877314661e+00 1.164817721468899503e+00 4.277225734314483496e+00 7.427045422277382958e-01 7.987509769842194629e+00 6.144669434416403675e+00 6.068707617912101782e+00 7.239259922915487699e+00 8.896741805527500491e-01 7.182261001939679090e+00 7.101998856236314772e+00 7.917252774652629554e+00 3.600998329245247653e+00 4.691887517164259336e+00 7.364582981404922180e+00 2.028972019005752969e+00 4.602800429487119871e+00 5.867314779607090358e+00 -3.066645704565891251e-01 5.934353773534729370e+00 4.715424365526664552e+00 3.068266523004630209e+00 5.474242480764390351e+00 4.162587035242747646e+00 3.743198450137809719e+00 4.397846156177696031e+00 5.108306945168934021e+00 4.468204959368085483e+00 5.896194167480099502e+00 4.638346929700337462e+00 5.591853217045355429e+00 1.542612550905173796e+00 8.000039856653845760e+00 3.491534331377670330e+00 7.655525760392470680e+00 7.964080861177838422e+00 4.973618260588170692e+00 6.415146999625754631e+00 6.373251105032473163e+00 1.957733974191564252e+00 -1.760967639858703748e-01 4.761804428229163832e+00 5.339085842482582223e+00 6.625536014064731916e+00 1.863932390151631813e+00 2.638468864996048602e+00 1.754964262909794348e+00 7.482580882271139266e-02 2.998545560170305269e+00 5.446884161894995913e+00 9.854530832651576588e+00 5.422123428873831585e+00 1.434231228026630278e+00 6.252604978604405339e+00 8.878481268514766711e+00 6.344155199872200335e+00 4.947117051839489577e+00 3.834908061142557223e+00 3.814853591672677346e+00 5.910012428183032185e+00 5.311228145848895466e+00 4.188311817931228198e+00 4.929670311244497505e+00 2.858019508403281783e+00 1.036172145177616422e+01 1.192435285906581655e+00 2.000579084448215195e+00 1.415667270184238546e+00 6.803684375888677804e-01 7.353018992466590298e+00 2.053572435558105092e+00 6.738200928034825843e+00 6.616141828807751146e+00 6.004497721855965864e+00 3.738491177873154658e+00 2.105586777471119220e+00 1.566246679004985598e+00 5.447120836881724770e+00 7.161709078545165141e+00 2.124274891811974708e+00 4.436944875793686016e+00 1.263663235224213466e+01 6.797726147966907106e+00 -7.340620425710703278e-01 5.966733611285350847e+00 4.210003815512251890e+00 3.572219751700500989e+00 7.542282280769349256e+00 5.129325803075056811e+00 4.408285470322420352e+00 2.656607406234954283e+00 2.725314520274872976e+00 3.593790166431199751e+00 4.739222887800799811e+00 5.749079471159221022e+00 4.205372448865359658e+00 6.430874926700724359e+00 1.936432464618104143e+00 1.834102642154769924e+00 8.447566544081244189e+00 6.823314252587930895e+00 7.080775541401403750e+00 4.774818587252485536e+00 6.792122978007579803e+00 6.564686699977380968e+00 7.365573624592381741e+00 3.766694630222606754e-01 1.672513115639119974e+00 1.457041493367090101e+00 -3.721173629143288974e-01 3.964860759241529031e+00 1.949844563906751871e+00 2.685213956891509657e+00 5.474447924477175320e+00 2.738869983825423127e+00 5.663324723833564889e+00 6.168540292413110748e+00 4.467880971848209981e+00 5.555472906916222087e+00 2.538098075457621228e+00 3.218656561265925475e+00 5.323092619769667522e+00 2.042002984052837533e+00 6.027045859107728276e+00 3.603352675501570346e+00 5.473530106785082339e+00 7.990795305119910985e-01 2.061224695483821368e+00 1.494241889424843484e+00 7.129651605617766563e+00 4.599564575029686964e+00 4.871660718914285759e+00 4.823941120102874791e+00 4.923481930295794839e+00 4.765671699453414512e+00 7.572731457432130497e+00 7.500175166007883476e+00 8.033927256828949481e+00 2.652065482088583614e+00 4.968427215480301307e+00 6.029269028710618983e+00 3.954152502164593130e+00 5.465691647630328553e+00 7.160959234052147515e+00 4.611442652274952536e+00 5.457989518065941681e+00 5.964312934612369332e+00 3.966318344606857949e+00 3.860215954179292197e+00 1.788429154809677124e+00 7.011208696349310543e+00 3.415508356302881854e+00 6.268206697746800948e-01 5.914742668187494168e+00 8.584864651546586511e-01 2.161912209069491109e+00 2.535664079927284487e+00 2.886948660440785019e+00 5.658073929996129792e+00 2.211229002503724672e+00 6.906148365880173223e+00 6.517438130137493957e+00 8.801065914529546674e+00 2.549631568317471508e+00 7.960857188689735686e+00 1.796670738041048931e+00 4.008233414522115012e+00 7.513044218053479995e+00 6.192909875293434396e+00 3.212309701038750021e+00 5.970381116599796201e+00 4.518375965216338663e+00 -1.111299325640206170e+00 4.769491655655292206e+00 3.961902017866989922e+00 1.358784931509150695e+00 1.171806501786319288e+00 4.279978003698197142e-01 2.860081370531404321e+00 3.566152069688429904e+00 2.512659214886192593e+00 1.929100603562955873e+00 5.103673671716726368e+00 4.766780026307558593e+00 2.442929687685684748e+00 1.691555208345397965e+00 6.773625445516664456e+00 4.868499493062868666e+00 -8.335041568715537696e-01 3.401095084668627866e+00 5.034393737800725077e+00 5.479709173092608410e+00 3.591079249759321357e+00 5.427460296925118222e+00 8.800256258728076375e+00 7.012975114719750547e-01 4.692431084887698667e+00 8.984988882105124475e+00 2.476511877086158719e+00 3.788448908661297132e+00 1.533941003609296416e+01 2.709289564278412943e+00 6.828764980658279526e+00 1.794337260577814508e+00 3.328063860831446341e+00 1.479016336285796651e+00 2.794903500967382826e+00 5.373844028107857440e+00 5.033991531229804473e+00 6.094310003894610972e+00 3.923341909316370391e+00 5.561639725826811542e+00 4.224262221413124685e+00 4.894695574512867964e+00 7.467906512877415359e+00 4.153751529524297936e+00 7.142732958455210834e+00 1.057010168082921631e+01 5.562190457855763270e+00 4.995556210712624789e+00 1.551929851059131060e+00 5.707325517413094573e+00 1.047293104410917408e+01 6.783760704982366718e+00 3.995490353702062070e+00 6.065098957381477085e+00 2.274430285724502010e+00 9.054477016335287232e+00 7.000015191930258673e+00 1.266736394106610319e+00 4.254914887344276586e+00 3.185625186593150637e+00 6.063019271827860379e+00 4.756996309329514006e+00 4.528116489002766087e+00 5.174325856386276179e+00 -1.166331754907337093e-01 7.190266287692956837e+00 6.185644178075187405e+00 2.826585873521395342e+00 3.885536005033164209e+00 4.087050808096533316e+00 8.444055843608623491e+00 6.637027342467360924e+00 3.428656881649656096e+00 5.364865745599191271e+00 1.259882743768345081e+00 1.431100559430440677e+00 3.700625681686904311e+00 2.303874915875645080e+00 8.815562075008815057e+00 2.390279688390828383e+00 3.950972934488039545e+00 3.885464186896131267e+00 8.564731239796419260e+00 1.744209105443642827e+00 6.605012684085100005e+00 1.589678211488233295e+00 6.309975043674608486e+00 5.065018761214828302e+00 5.642796909366862401e+00 5.483211436496130631e+00 6.274814522100484737e+00 2.731412412178781501e+00 6.103022717963029642e+00 3.882492643079500372e+00 4.591736404454317189e+00 5.432661166538323094e+00 5.876980620108668063e+00 9.173637974002039286e+00 5.442005364751254515e-01 4.580635477127991351e+00 3.202095401475880010e+00 7.428886757907312344e+00 4.590260135560163768e+00 6.020631186169368654e+00 9.373048873641671719e+00 4.211836340515201726e+00 6.993456948091121284e+00 8.371675002251974362e+00 8.882520798782986837e-01 6.568684366515109119e+00 2.875751858868945465e+00 2.785351854119479942e+00 3.769942338638423873e+00 3.760762537519159121e+00 4.262642607780097848e+00 3.499188748208354127e+00 2.481541336110851148e+00 6.570959893966179521e+00 6.157872703528508573e+00 5.738823447452798376e+00 6.579937688733581425e+00 6.086734585660375174e+00 1.857404026335550684e+00 7.822849064287906273e+00 6.894974629227020202e+00 4.295764946539726736e+00 6.612113389938606645e+00 4.014482341273777344e+00 1.702566749601788443e+00 2.160503748810932212e+00 8.228895051682306061e+00 3.438181424332994673e+00 1.232610495201855283e+00 3.102014456658347186e+00 2.904260431460199410e+00 9.607158626587983807e-01 6.493327262761504848e+00 5.721839856502418442e+00 4.141575658429728968e+00 -1.961429034851571718e+00 7.723622944363740750e+00 6.707043093947417489e+00 9.520171689020703099e+00 7.981669614602781238e+00 3.311754553565564585e+00 6.099939674511064780e+00 3.604567881018043263e+00 5.102970681635881967e+00 4.477595491630946611e+00 6.227933634909036620e+00 1.367010409775588631e+00 6.480437328341077219e+00 6.892889494414119689e+00 7.643357551661748239e+00 6.801446803781370676e+00 6.668046867539743516e+00 8.446698277784291164e+00 4.684439850697548202e+00 7.627258712622007941e+00 3.776505345770341471e+00 4.482888805510021335e+00 3.138862306423458204e+00 7.637882595085125459e+00 4.242741542025325607e+00 2.034051553244870525e-01 8.004425017181411306e+00 6.475046312547179106e+00 6.664737766761826165e+00 4.001664131001700042e+00 2.597429387431695602e-01 2.696875685552003521e+00 4.314866232089684672e+00 5.215022747468776920e+00 4.087093396889880381e+00 2.514278621849689976e+00 7.023047363461394355e+00 4.800891001986410167e+00 7.275438711571381667e+00 5.226329774235328962e+00 1.790932638390811737e+00 5.424172964913232420e+00 5.027479692544043033e+00 6.659341640793749129e+00 2.913856495403594149e+00 3.994000030455896688e+00 1.022767910530614621e+01 3.934348021439673104e-01 7.551098139628884098e+00 1.666472577751278772e+00 3.971579903778049925e+00 2.070992337258272364e+00 3.712770903220779850e+00 6.356347443491949356e+00 2.725808878802431501e+00 9.397856445785289781e-01 3.626736133516240912e+00 2.777935654469973592e+00 3.885903874020510074e+00 6.093159331928182931e-01 7.505100955107561589e+00 6.250277441477249951e+00 4.627340948843801982e+00 4.847450987952513835e+00 5.989068551923019790e+00 1.163260696553936935e+00 4.422624212467170857e+00 5.518376338422266159e-01 5.466127397627459139e+00 2.863315806815082798e+00 5.312247337790124035e+00 -1.050342307722846646e+00 2.787939613509152093e+00 5.892137072081736093e+00 1.646469016051912426e+00 6.059947465209372552e+00 6.065853957693144949e+00 6.210807309100685458e+00 4.703278528654426971e+00 9.110359624788832988e+00 1.248320344560404038e+01 9.158271979093157711e-01 5.087644145134249563e+00 3.677991624490553946e+00 2.267877252435546609e+00 5.326609867673469445e+00 4.827063959783115088e+00 4.952692282865442053e+00 4.903299143014606898e+00 4.443434715244059419e+00 4.135100760875586978e+00 6.760023150370413347e+00 4.150547101746337120e+00 4.551247371252387097e+00 1.953433878057742934e+00 5.322704833885604003e+00 1.680300578189839467e+00 7.112786506569811706e+00 5.024812498416348916e+00 1.010120013018384499e+00 1.209555672203268761e+00 3.972313239410317554e+00 4.116677038942977873e+00 5.623201195736024616e+00 5.113752749243578144e+00 5.763484622887171227e+00 2.215674773360731820e+00 4.377245111102406661e+00 -8.682057612893977483e-01 4.084995299104217992e+00 4.829610513018561591e+00 3.535081036474262639e+00 1.956136429711278213e+00 7.648450839239298027e+00 3.648501063341577755e+00 -4.115710904140290616e-02 3.132153673016841111e+00 1.926526038551457098e-02 5.987360981877671406e+00 7.784848630220275290e+00 5.939169736558977952e+00 3.572307409350321539e+00 3.715270552315263153e+00 2.811316949091206219e+00 4.941303054629555547e+00 4.450846413971722093e+00 1.796699298032182979e+00 5.219943761188456932e+00 5.268890052274604052e+00 5.033578133707364621e+00 3.828410537561553806e+00 2.806458240150802030e+00 6.704896502939471148e+00 4.578303806340747073e+00 5.339013841664715265e+00 2.425914969074303151e+00 6.319837310025294919e+00 1.033562857684699132e+01 7.565386631932690342e+00 5.883094888103631348e+00 6.322911382641271061e+00 2.173889604498822958e+00 8.867299279667779643e+00 -4.190266608255968639e-01 7.010456919150024113e+00 1.060952650554696852e+01 3.955372074308406649e+00 6.943433115676401535e+00 3.170041540664490842e+00 8.281110127138481047e+00 3.034400363318720650e+00 3.137326376737208822e+00 7.326382417524995638e+00 1.620609435375139018e+00 6.786200801911022040e+00 9.400924046423567049e+00 5.761679761735070571e+00 9.677977047399904720e+00 6.383678137096922889e+00 5.345941551304420614e+00 6.462538175293967235e+00 5.486853547509400464e+00 4.207754728972541436e+00 6.692269232628251352e+00 4.441226225946635076e+00 8.349561389873603190e+00 4.873169903466034736e-02 3.414957003974285143e+00 1.714375409421817320e+00 2.028665680870302523e+00 8.530328676216413442e+00 3.894910584459595260e+00 2.432547538483794014e+00 4.312756347479528962e+00 2.025786139869393931e+00 5.660218546366401426e+00 2.552120746037953580e+00 4.379785564285445076e+00 3.083734956136086502e+00 2.037385326049826251e+00 3.940211555876810934e+00 2.640244712711203867e+00 1.781428935212705733e+00 5.316156582857800572e+00 2.924698166183234083e+00 3.459997687588893811e+00 9.545158900803139002e-01 1.423848891815574946e+00 2.727147834898570267e+00 9.905153280155083451e+00 4.316695408319227489e+00 9.419533035326175252e-01 3.452059094856903876e+00 5.027414463166897107e+00 8.951922556596569436e+00 9.460475140507508485e+00 4.282018962660839811e+00 4.679074642728062727e+00 5.813989806412347860e+00 4.490444258085666718e+00 6.088939963725928273e+00 6.152548077179614161e+00 5.168452946198721421e+00 3.230064106744890751e+00 7.023505660514691051e+00 6.758347494890931451e+00 3.663816355871718500e+00 5.537783636591329994e+00 6.235039059906918091e+00 5.615177146793808305e+00 2.366313165734213353e+00 1.163573623092087672e+00 3.056506757371381777e+00 4.007971524727754975e+00 2.979932615796971440e+00 2.116638977907942198e+00 6.681789192781738329e+00 7.834093149735368300e+00 3.028726569249238665e+00 3.641005460893236290e+00 4.883974604593349866e+00 4.101249422061595595e+00 6.510378353785413630e+00 5.423046248829965776e+00 7.426164577687088375e+00 1.500526674252824044e+00 6.197976837930633032e+00 8.247437319534844491e+00 2.357394555031165240e+00 1.213317458089505863e+00 2.736363790680754526e+00 2.181967986221376332e+00 2.940738442724805335e+00 8.244473489490861340e+00 5.374540144373339601e+00 3.452534018511945746e+00 8.797652245812972893e+00 5.603280853201968448e+00 4.222042063481811880e+00 5.909582826285705082e+00 5.678131725146010389e+00 4.961718691906575884e+00 7.786601359541521106e+00 5.187986788906295388e+00 8.376089133190355085e+00 5.865710022177204053e+00 7.488739684007545527e+00 7.043350017558696052e+00 2.224950631710121307e+00 1.191777188291572287e+01 4.478206482855087600e+00 6.833011879758340790e+00 4.923866291413518503e+00 1.942761922556630605e+00 4.816500011142168525e+00 9.262576570069864346e+00 5.533094145117657625e+00 5.060269778622136450e+00 6.940498548674205459e+00 4.957531515885290396e+00 6.969222172872410859e+00 6.826946195612696222e+00 1.965894225359640313e+00 3.732635372601544876e+00 4.661177270969664832e+00 5.115230466698672984e+00 4.268372572798949882e+00 4.947420084580832267e+00 4.191995148086192557e+00 6.250664660178597565e+00 7.343043998835344865e+00 5.808742820691656483e+00 2.118548333172277864e+00 6.418626803732025543e+00 4.716190975956045861e+00 3.128655365318310011e+00 3.901103184829589399e+00 7.154146216327020191e+00 3.609934039208861023e+00 5.954194364484271418e+00 1.844668235397535438e+00 3.524957212003796858e+00 5.828825043272944484e+00 4.447437507985346095e+00 4.087470483066432791e+00 6.841557860745686170e+00 6.112146623958006231e+00 5.461421036118624173e+00 4.992132840566535279e+00 5.195231296973795487e+00 4.666354612735577057e+00 1.614550816906740627e+00 6.845326784348049642e+00 2.050431817181948446e+00 6.425000825899158663e+00 3.654313318430271629e+00 1.544157247100089281e+00 3.704435898593307463e+00 7.012738113705846210e+00 4.921947409951267893e+00 5.598531864626366428e+00 3.164786081650001748e+00 1.625386789417730071e+00 1.942377480854984961e+00 6.230820741262100171e+00 2.594952949020710609e+00 3.199134396561245985e+00 5.042066892732394834e+00 4.420973562807744450e+00 5.259461057888541902e+00 3.538002601974116867e+00 3.740659022065320194e+00 4.810416994032312488e+00 7.451762163170853270e+00 1.699095109332456222e+00 2.372070410327598022e+00 4.681514097968063837e+00 7.541369792624645463e+00 9.178417918940480202e-01 2.946477484774547406e+00 3.940242809614909358e+00 4.646886458506577888e+00 3.285899201887251486e+00 4.074595991851244214e+00 5.085681557488597626e+00 6.811432857191810353e-01 4.293059214289051795e+00 -3.798720680689591234e-01 2.533141015325967249e+00 4.623369056863575466e+00 3.937040898870751704e+00 1.768497228770062435e+00 3.403866777710740532e+00 1.652385951132282482e+00 5.341033494356594247e+00 3.531525022720940932e+00 7.039274861305135467e+00 1.163932355743124258e+00 4.867934484752385771e+00 7.302608613521316627e+00 4.337556355340765890e+00 4.173504738061330599e+00 2.429401877006736044e+00 1.889195551577497856e+00 4.791035388099639469e+00 3.113983119764852425e+00 2.625811427810536003e+00 1.768122629690155545e+00 2.550204875351210099e+00 2.120141223550644938e+00 3.089474213250525292e+00 1.568864330534813778e+00 3.582843752289746497e+00 1.767317113544792928e+00 5.146749628644606389e+00 5.850858921702248416e+00 1.036521788021972057e+01 3.611895433489044738e+00 4.968021786627112135e+00 5.271914390698145603e+00 -1.095903479981447992e+00 4.658407277892842480e+00 4.439872492220812816e+00 2.273057474433544112e+00 4.046666860335578875e+00 4.669241201674710240e+00 1.099331009814815907e+01 5.771255671660433961e+00 6.084976775043218211e+00 3.435186133898809668e+00 5.565715933875516441e+00 3.105649926972356312e+00 7.285052727852176169e+00 3.400505156324326705e+00 8.219608973708723454e+00 3.885776158216863507e+00 5.993350051484295449e+00 6.920301654371370681e+00 3.798299982124172747e+00 1.384649679051961790e+00 5.012956518179173315e+00 2.832063325106411344e+00 4.329086736415904468e+00 4.116254529986886013e+00 2.250876981916905883e+00 5.129689602407782267e+00 6.859169396304360511e+00 -7.524285326316082489e-01 3.506324950015068609e+00 7.223327021467675912e-01 5.923967426752883014e+00 3.580569662880432436e+00 5.770542039678638879e-01 4.264170126805080230e+00 2.269136090992597055e+00 7.196841919599490822e+00 1.096732909091612918e+00 3.171828815863452888e+00 4.138561787418561622e+00 5.427611912683969031e+00 3.577015356752354158e+00 2.087071179868370763e+00 7.899794309102466272e+00 6.252414274840092379e-01 5.145558102431701641e+00 4.151375942273521247e+00 6.080199055404006181e+00 9.786550493964751851e+00 9.189306480591376669e+00 2.240878057456431982e+00 4.024330775264957083e+00 7.446699912693309109e+00 6.850755016833522948e-01 6.604070141914307079e+00 4.447398281800578168e+00 4.347114279170245510e+00 3.225065891787000538e+00 5.919697627584241673e+00 3.670749014098331209e+00 4.918707809752189242e+00 6.054076280361806006e+00 5.315023801157860106e+00 5.369759750423364508e+00 2.665507212156631667e+00 2.656515216128143564e+00 6.800580142196801958e+00 3.374412361092153034e+00 4.360347354524987118e+00 2.613023572317016541e+00 2.261069335161144167e+00 3.678646491405832997e+00 4.735061801708535079e+00 1.664740205408593354e+00 4.371726933208524457e+00 6.429539405492868731e+00 2.568124795035993557e+00 3.283812313401891281e+00 1.036718503972324568e+00 1.820361988554409338e+00 4.737992203489595155e+00 5.935830098339430094e+00 5.102151093127760717e+00 3.446772581602798535e+00 3.709863994021296740e+00 1.008829434077008713e+01 3.200019990106835355e+00 5.419343631198824340e+00 5.471360192766653086e+00 6.915427979886171528e+00 5.281424896027714588e+00 2.125294071746945068e+00 7.084799903203474081e+00 5.621213385640425386e+00 2.518718078241315883e+00 3.512587696249599656e+00 7.128377577729971826e+00 3.815024403567403688e+00 2.556943681189584261e+00 3.085249795043388588e+00 7.595578497277903907e+00 3.958487054015554563e+00 4.113849560940782801e+00 6.316364060000317693e+00 2.366681907354933223e+00 5.652474920499267697e+00 4.738848237712280920e+00 9.251392885160566237e+00 6.106689800206286378e+00 4.702220178324670208e+00 4.706296187589214419e+00 4.021561212997492696e+00 4.714007499910238153e+00 5.715550768288497174e+00 1.536374217187539859e+00 2.726693795522574071e+00 4.466148333995132447e+00 5.815731931389832354e+00 3.810546572413040955e+00 4.853353556892102461e+00 4.348024804985510805e+00 3.306570238174920462e+00 3.008465514528310347e+00 1.105393180672391651e+01 3.586753107857564071e+00 9.420423014657520966e+00 5.187734111271959492e+00 3.838398548957003165e+00 4.761965880389809946e+00 5.000227976828061749e+00 2.818441458496887986e+00 3.257084253601691515e+00 5.476767570439564636e+00 4.788780995433981502e+00 1.950339641038499883e-01 2.453803102848848283e+00 5.099662933496486694e+00 4.168763100675140443e+00 4.594765833655499065e+00 -4.535353208595678254e-01 3.575425547948472449e+00 4.293430808554329126e+00 2.750449854599512189e+00 3.116787402121835360e+00 2.455286796534110305e+00 1.100941143404170930e+00 6.895403984147248977e+00 6.436481911732290229e-01 3.164317519087423758e+00 6.668130759614916414e+00 4.478963774523967878e+00 6.164509261567145515e+00 2.707389758230984267e+00 1.881480202697191739e+00 3.093364930258423851e+00 8.468903304476599558e+00 4.808109024226327577e+00 4.458437097414231332e+00 4.961273496623437751e+00 1.195772919345380991e+00 4.177873427832861530e+00 2.286168952499904705e+00 7.837710646317054497e+00 3.046016253510575034e+00 6.744847628857611355e+00 4.358551869989558014e+00 3.914021646487957362e+00 2.391977086393996643e+00 -9.915967138591409435e-01 3.624716387373833282e+00 4.346969311592806307e+00 6.391744976816139179e+00 7.301503350503029566e+00 6.124790624998828648e+00 5.190530272091396391e+00 3.740156656878979025e-01 6.175550242630178488e+00 1.605918101314883328e+00 1.294236071590995518e+00 4.114901727489161942e-01 6.363331724777127718e+00 6.024506390128435029e+00 4.202408934019118192e+00 2.890609040289117360e+00 5.575991899415598141e+00 6.014861629796882880e+00 6.848522644231790579e+00 5.565859436482559097e+00 3.091817305322303699e+00 3.527953355985613992e+00 3.829590395390353397e+00 6.588056899500148056e+00 8.659690865939557725e+00 3.737695852323466905e+00 4.543107619545294185e+00 5.124751160675824480e+00 8.910612310067348218e+00 3.626143691005531799e+00 2.535819661833596417e+00 3.988182399727606242e+00 2.262059964722449301e+00 5.763231062048899567e+00 7.835929983834972745e-01 2.717426849798235011e+00 3.836422958407935013e+00 1.770815120930066211e+00 2.925151702411106225e-01 9.469417267885247291e-01 2.024149569396027637e+00 5.939746283152007145e+00 3.047057858963474697e+00 6.182766653505465726e+00 6.284471196270772886e+00 2.553886989327048163e+00 8.216673310778674022e+00 2.514045420778272089e+00 1.001088985097912998e+00 3.797314204715629415e+00 6.789529632395482572e+00 7.274916863101005049e+00 4.595111617076987898e+00 4.729045005121816914e+00 3.450228030584380878e+00 4.973441110628959549e+00 2.878777877448517764e+00 5.713037802546841348e+00 4.717354185221760865e+00 4.546385200656319903e+00 3.503833271711572106e+00 7.827675402326359944e+00 3.012227325897219643e+00 6.616350204579577010e+00 7.511172713561198755e+00 -1.697890471396714673e-01 7.312051304291421694e+00 4.775412217963406647e+00 5.335841419701933042e+00 3.510361136469285714e+00 2.025255748170460723e+00 1.234957739933117615e+01 5.350971792316875586e+00 3.867360789564848744e+00 3.652522033156369474e+00 3.696553185019261889e+00 6.385635956539119640e+00 7.465014486288141349e+00 9.726427653609956980e-01 8.142315018598020870e+00 1.038764385198663831e+01 5.631858515575830282e+00 6.433999185505487439e+00 4.728465815619067314e+00 3.999389201205402866e+00 8.748746165324194024e+00 8.235761400689481704e+00 3.198238838844515541e+00 1.099086148025331688e+01 3.454376722608527572e+00 3.964765498121269438e+00 3.379998452731383107e+00 3.903032123817881782e+00 5.773857872465738339e+00 5.984883366189199805e+00 6.647973246201093644e+00 3.173382459599204619e+00 4.246821710075880496e+00 3.110247888599821042e+00 1.309308232189106302e+00 3.766761444796296487e+00 5.877838185017028927e+00 1.133157393704870231e+00 6.711415509897386222e+00 1.562675489431829545e+00 4.146158454884377953e+00 3.849475091767241786e+00 5.111252270766804884e+00 4.949170245481717245e+00 1.765954460585669850e+00 5.004526899293531450e+00 9.768272361958242556e+00 8.447053078027771278e+00 3.523108536284917491e+00 1.298619958399974461e+00 6.116990009829099684e+00 4.669889265360884778e+00 4.724703573990604255e+00 4.061174011952228824e-01 2.805100499057871843e+00 3.557307239559598155e+00 4.579480418976409339e+00 5.676177057960653194e+00 5.468908795142773949e-01 2.835782985284462043e+00 5.124818887716680038e+00 3.001485627994664895e+00 3.909873677106667778e+00 4.695762394260187378e+00 8.255704516368027157e+00 4.493976454764347039e+00 1.605215493765018042e+00 5.455410272016758988e+00 6.326996952162829757e+00 1.300741400965643280e+00 7.518047012181513722e+00 3.014748169134924716e+00 -3.371577092497022310e-01 5.110851939111193509e+00 4.794589248126783332e+00 7.359355080354907486e+00 1.366638324100963864e+00 7.631791344256767751e+00 4.383122332333419635e+00 7.939335051779114139e+00 4.186783272141075152e+00 4.963409446196516583e+00 2.697557558353516960e+00 8.358266858446086189e+00 4.068048275900437716e+00 2.811841208936296965e+00 3.180261961161127360e+00 7.000209080854276067e+00 2.632717880801004107e+00 5.663724432503277839e+00 5.917408291530122710e+00 1.264335831740774019e+00 4.250503920404224090e+00 3.127383092627058048e+00 5.207887560160724405e+00 3.595722593227566044e+00 9.921633623913072242e+00 6.820130793834496608e+00 3.332066855196170074e+00 1.597811126621692779e+00 1.058505466462955402e+00 4.528521249031776108e+00 7.812270531668881191e+00 3.910653697731673262e+00 1.059967058095879322e+00 4.570615494636408371e+00 6.452121592050723109e+00 2.820861191223993369e+00 2.334711868301897475e+00 1.043634900982594038e+00 1.178009907130091349e+00 3.628831753302656615e+00 3.774499998051620064e+00 2.821556062362429174e+00 6.207143922825177462e+00 3.660714041370865424e+00 7.160827614539110542e+00 8.077545647653749938e+00 3.321453519052014691e+00 5.194507909097732856e+00 3.007083528941000949e+00 3.945823224581042510e+00 2.391323698632689343e+00 3.349167291479725694e+00 4.458031166359521791e+00 2.225288025304386075e+00 3.318552222963701226e+00 5.728285445849944146e+00 1.557868438743797990e+00 6.449463863442830291e-01 9.551600008374719897e-01 5.256640614519068500e+00 1.222354722933210125e+00 4.397194544272131189e+00 2.345314144688404490e+00 4.229273840440744614e+00 2.870410815438380503e+00 3.304695804829018702e+00 9.025766969281917795e+00 4.388465736349081325e+00 6.878179231820563011e+00 1.819723438755516565e+00 8.953310767308368057e+00 3.892426493245034536e+00 4.717328670208357444e+00 5.750759872993416622e+00 6.359946743798230884e+00 7.641522918877321935e+00 9.190132104677504188e-01 3.616271518623603409e+00 9.202957007772239351e+00 1.991186533283554549e+00 7.992694265982217772e+00 5.252640598777324143e+00 4.319523760897685527e+00 4.210218140515016305e-01 6.503177368727838470e+00 3.699411788398261791e+00 4.304728262009227535e+00 5.471040787836402686e+00 2.795741289521026740e+00 9.481250282354301007e+00 5.028118815299331246e+00 6.085316080050631626e+00 3.903919694819707242e+00 6.897549041691657834e+00 5.003984557296807800e+00 6.802706031984295798e-01 8.059105682957566685e+00 5.393673185727076991e+00 2.083685421719445152e+00 -5.455181881795573284e-01 3.288559641970805636e+00 4.503596258502925664e+00 5.076182072797568168e+00 5.045426663801175771e+00 1.356088047965569032e-01 7.200345853251989503e+00 7.018612624798601374e-01 8.652455296078196412e+00 4.249014346562871580e+00 5.950326987113059296e+00 4.089215337173563114e+00 4.500434902332069775e+00 5.050450094793583311e+00 3.717488007783707804e+00 5.816382023416942992e+00 5.694271541591071184e+00 5.534655552600955986e+00 7.916667674998839388e+00 4.454665832483123644e+00 6.896385451317407878e+00 2.989213810152809625e+00 5.640037520140602112e+00 1.793712822731384549e+00 5.410645391387251202e+00 5.488581598000711104e+00 5.692388738902617540e+00 2.932284723232252421e+00 4.561550471747098712e+00 3.593992042707578438e+00 3.940019624363456874e+00 3.829679981211446371e+00 -1.510641866773531905e-01 3.225514722467721640e+00 5.821120977343561265e+00 1.920815844169470932e+00 5.741658796911413454e+00 5.440988684754439753e+00 4.549890247859646131e+00 4.283367047841450059e+00 3.183198771941942784e+00 7.582850293443578416e+00 5.040060866887031921e+00 5.874968353914478136e+00 4.552653469429341904e+00 3.305832799564762947e-01 4.188656261878256792e+00 5.088507569134442576e+00 3.390312265069006514e+00 2.110824271918750661e+00 2.391648766960139394e+00 2.184289558761916439e+00 3.197814748700126053e+00 2.070566669805083748e+00 3.329017821636564456e+00 3.502531797162649063e+00 4.587996183914651027e+00 5.064937401418984741e+00 2.722400202544471792e+00 7.304186303630882726e+00 4.164476472621832848e+00 7.444981107293435763e-01 1.008359717868534844e+01 5.195883228731256409e+00 3.781807361828199987e+00 8.032746779240902413e-01 5.691758244322240756e+00 4.736078597493575515e+00 7.409266178416862303e-01 6.628794316647161011e+00 2.641049196380288677e+00 5.790259128900549612e+00 2.810696574148706439e+00 5.338139155402338076e+00 1.947315295715970951e+00 5.834495356860760040e+00 6.572657566654457995e+00 2.245906157174166751e+00 4.480836911076957030e+00 6.268598259061687550e+00 6.474992564382821669e+00 6.765011933693544144e+00 6.557776653601822048e+00 1.066964743801725035e+01 3.746829839383782890e+00 3.608045126533773406e+00 4.888690654321222517e+00 1.682771463707324333e+00 6.109793436933315114e+00 5.373882179461219266e+00 8.962634675863252909e+00 4.508070385186639051e+00 3.396682700232315000e+00 1.840497932472902942e+00 1.622283169921171053e+00 3.952557532060216872e+00 6.698560749959641569e+00 4.574755618634022802e+00 2.251252653198738685e+00 3.323802556192709368e+00 6.959727330663800338e+00 7.205849398697757202e+00 4.837413091143457855e+00 6.550873415607492589e+00 2.883418258324361716e+00 3.959628023325504564e+00 1.014746705104639268e+00 4.071191326581624637e+00 2.786513667648272019e+00 3.392710312250582838e+00 4.642192386228110479e+00 3.099165727462164011e+00 2.079582033599357338e+00 8.460935868301801221e+00 1.472633529210382708e+00 3.391956812144186539e+00 4.577605836865518363e+00 4.532749567403016044e+00 6.094981668605805147e+00 3.650299943528582336e+00 2.156760472236103787e+00 3.781882790812582940e+00 3.406014833439445777e+00 3.341948483356716793e+00 8.055897921328865507e+00 6.152638985874546051e+00 4.401742810535433925e+00 6.441224923849428130e+00 6.914158382259317115e+00 6.242901537546138080e+00 7.727041341457086432e+00 5.450253017715572135e+00 4.244460537109659093e+00 8.245017945856950803e+00 4.791059072448837775e+00 5.249049142604568452e+00 9.241713941244235286e+00 1.274638947061624883e+01 5.125134299638210322e+00 6.157601684718294166e+00 3.233796998415010560e+00 1.678413100539300817e+00 6.242431981474153346e+00 4.218131366191645304e-01 5.953760462118706798e+00 7.899652614373247062e-01 1.818918828876630034e+00 6.542868777101361388e+00 2.901759582114564751e+00 3.297562348166079182e+00 6.962817589854020106e+00 2.956403108277553926e+00 2.500139204917022351e+00 7.370623151415374608e+00 4.285797219538936886e+00 3.445948783216446376e+00 4.150302621444975415e+00 3.918969822508688416e+00 6.527713996974297217e+00 3.436651139941388600e+00 7.384787068888703843e+00 4.747208278610347776e+00 3.692681220074444770e+00 6.056301835061488781e+00 3.532525248340226298e+00 7.922157172457515273e+00 2.144312708795175659e+00 1.395599537255628908e+00 7.683663054710568874e-01 4.891191394713438001e+00 7.576266015115765917e+00 6.240176354256477431e+00 6.821690439506618020e+00 2.217175261321276736e+00 7.034808431992972899e+00 5.425550296124856509e+00 6.393127281344058943e+00 8.829029120287575694e+00 4.203864899077551343e+00 2.292140870632819905e+00 6.182684793903192144e+00 6.801801693527133708e+00 5.357386994013309867e+00 8.354531967963353623e+00 1.743574581095606923e+00 1.996932032561015369e+00 3.580665800515543840e+00 4.872488269954024176e+00 5.219767421354909231e+00 9.099020278485296487e+00 4.921600356533081921e+00 3.128502548713310571e-01 1.189485410587675540e+00 3.103874186628552856e+00 1.444252472917480823e+00 8.264706120395857170e+00 7.896775365657389578e+00 4.809683963358993175e+00 5.248224319904409185e+00 4.973721112384783538e+00 4.434717261878404315e+00 6.975115250359164243e+00 8.254538751139829600e+00 6.991783642295946066e+00 2.773977470625904829e+00 7.430098430752628325e+00 4.396264365065112756e+00 8.102172203339039314e+00 4.370630105327984793e+00 4.732122139257370463e+00 2.318760385289569292e+00 3.227222047170487773e+00 5.596828477382889133e+00 4.110900026741045821e+00 3.928431681324883851e+00 5.875887684860396920e-01 5.906538596637849636e+00 8.916819243825104380e+00 2.809757641565738595e+00 9.094599557799463163e-01 4.046781121822801808e+00 7.318316686875063759e+00 5.637278782612485273e+00 8.038234521383426312e+00 5.402541787354087077e+00 4.246012296227041460e+00 6.510362258625727705e+00 3.370668798938632360e+00 -1.568648709408636543e+00 2.550120708329171038e+00 4.544940329292131764e+00 4.629611259665028733e+00 4.789449519266813837e+00 5.152324462689272799e+00 3.481458403821462877e+00 2.297187747071803177e+00 3.585342727878300106e+00 4.111244258433075061e+00 2.487224667258407962e+00 2.115980296107350611e+00 5.384867773388728018e+00 5.528291345071757235e+00 5.795816241841317051e+00 1.374694460033065280e+00 3.260075953573926100e+00 1.790963133797828011e+00 3.974819450198962406e-02 5.042142282551715482e+00 5.637378819160479893e+00 9.285160028585764280e+00 5.913124547340991910e+00 5.560517429669987521e+00 2.347434157467252813e+00 4.004683733622351305e+00 5.682316629378263428e+00 2.088748205491987697e+00 4.317440122427912641e+00 6.494059560985253832e+00 1.071506821905030726e+01 3.929397470064884157e+00 7.275908080899954555e+00 3.368352966722055086e+00 -5.297661985158033104e-01 5.338555662975328353e+00 5.859542674135826523e+00 7.961912765970081907e+00 4.385749889177825267e+00 5.233661810401583736e+00 2.585581740180356025e-01 3.114007614057319184e+00 1.330536603757082492e+00 4.540845425456211615e+00 2.701342551829936323e+00 1.706867893885765763e+00 2.762943221180574227e+00 4.591815630410095217e+00 4.292510004427856352e+00 6.524935421002301617e+00 3.674363794376810599e+00 2.670528214253300447e+00 1.557700847475512074e+00 6.653519879527961756e+00 4.008510459629254896e+00 4.302142497045636560e+00 1.469003682083196427e+00 3.220945085863136104e+00 1.051348921013372539e+01 9.690644975607058953e-01 1.518269317360201986e+00 4.583839456564470893e+00 8.675306319763022245e+00 2.797688276178541544e-01 3.667406949132394178e+00 7.111963975695283935e+00 3.778407040929198768e+00 4.604609000304999533e+00 2.362567153175723078e+00 8.122686142083495042e+00 5.909404422175179583e+00 7.236280193288455287e+00 1.850415424566998146e+00 5.580641913585049352e+00 1.187311873557499453e+00 4.122694827763309533e+00 4.909255034422441710e+00 3.094601369002976554e+00 3.070689650486509770e+00 4.225917440438665906e+00 1.882700343736854132e+00 3.448177440918697378e+00 4.647284732955173858e+00 5.506270647696021037e+00 4.999616518011211319e+00 4.452247981748606698e+00 5.612399794713651247e+00 2.888237032457520836e+00 5.892292382746746604e+00 4.027967633468415798e+00 3.424143272027999618e+00 2.394299150034112422e+00 4.788436259460020494e+00 7.717544167715518988e+00 5.291392827011702771e+00 4.556407686256674694e+00 4.620943502906667888e+00 7.574653982803019936e+00 1.652936683399841788e+00 3.498433033037116502e+00 6.385242825306884029e+00 5.713316505592167083e+00 4.203639512555926494e+00 1.040549514297142863e+01 6.552427501059499448e+00 4.028134513450863707e+00 6.529703651368171435e+00 6.221627755386313297e+00 4.085699491102203318e+00 2.322542905495539323e+00 4.366532558000386643e+00 6.242777002226485905e+00 2.590569391109476705e+00 4.496359835360850710e+00 5.116997378411641151e+00 4.521381823639715414e+00 5.444499257693957261e+00 8.664872779430552896e+00 3.717217259120121131e+00 4.263645881756698230e+00 2.634559118944315159e+00 3.840243498297278624e+00 4.211508149647794852e+00 2.497892741340546063e+00 8.360675764787668385e-01 4.166858515275213115e+00 4.358720680210955045e+00 7.066919578230788979e+00 3.004046746683232127e-01 3.346518271333105865e+00 5.598267558560586110e+00 4.050450367797313156e+00 6.456675471063170413e+00 6.464316915959535947e+00 5.391971214733246143e+00 4.903447450122694562e+00 2.649942889348222863e+00 6.534782460841543461e+00 3.104413411095369391e+00 5.000102330284722285e+00 5.337415530975528455e+00 4.482204106693314039e+00 2.420348398474166274e+00 7.609933849774384029e+00 3.468938118725637842e+00 3.901001766564379913e+00 1.740929722032632299e+00 8.070237097715203589e+00 3.252848893337793701e+00 2.113915521997601576e+00 3.593230822597746510e+00 6.729766287375543499e+00 7.640677873611090298e-01 4.072616384230599351e+00 3.179512587595009432e+00 3.939547977202101148e+00 8.165585557862716115e+00 8.067265059681266948e+00 6.890241678511307200e+00 3.812686225354553926e+00 4.113878622834350463e-01 8.843288711616276387e+00 2.711220456302827042e+00 3.541335436781518187e+00 3.189250354096651918e+00 4.539038919425926188e+00 4.888061138230476388e+00 8.052184458658038224e+00 8.070190428630169777e+00 6.474321226527160356e+00 3.767276537975944528e+00 5.322143610532350522e+00 3.627695497372306566e+00 4.279022853519617975e+00 1.238191032213100895e+00 5.352485601828020911e+00 3.966728195397238643e+00 1.900782889462973912e+00 -2.059112872182922160e-01 5.732996556190547821e+00 4.334791936866168705e+00 -4.392196320930326081e-01 1.033435955863845379e+01 4.972447945786561796e+00 2.392731782248638694e+00 5.717575929526248935e+00 8.597459894904277533e+00 3.470532794295020373e+00 4.466074634259375564e+00 8.637022096719231712e+00 7.794093191777719198e+00 2.683270346292504716e+00 3.154443559487369875e+00 5.893486513447427022e+00 6.380989213566551577e+00 3.148725206361014717e+00 4.862449202475297660e+00 2.416425933608038701e+00 6.305608597710138596e+00 4.772924220262300565e+00 4.500703402080556970e+00 8.271572211297524291e-01 5.369195538782283172e+00 2.687385016960398776e+00 3.982340653202834702e+00 2.624566050619319579e+00 2.562302194357734209e+00 7.280682900475823338e+00 5.911143083339397641e+00 3.652655393268075201e+00 1.908066749745243484e+00 3.030421838177774774e+00 7.219100197548766751e+00 3.322914800069635799e+00 7.476206796746188488e+00 3.409353499357439254e+00 1.608074140244135863e+00 7.828696910258483577e-01 4.971818638997047124e+00 9.659879796860071366e+00 3.249791161964945552e+00 1.525122461325334244e+00 2.210438983653232548e+00 4.734210798402482823e+00 6.577873536805951993e+00 3.840764625821152300e+00 3.498721208686117023e+00 5.928736011910878290e+00 1.305707702040943996e+00 4.211285710816923711e+00 9.623130187380639633e-01 2.896030307072833043e+00 2.382731745255599609e+00 2.339431930108109903e+00 5.813947732229428844e+00 1.947250934425416524e+00 5.442189925557515018e+00 7.867886950752802200e+00 3.869400458737902948e+00 4.206109194601070911e+00 8.840040865014620053e+00 5.073399178061564818e+00 3.862039614946882971e+00 3.998194462993034382e+00 3.682205085201668116e+00 4.621133136723022616e+00 8.229214884340492198e-01 4.538479715255503422e+00 4.013163049188093190e+00 3.939752679328526241e+00 1.165398631830294107e+01 4.174448801267031328e+00 4.699239568782633825e+00 1.342775795164075525e+00 4.289223668969996517e+00 5.099907463310907829e+00 8.816426265106318994e+00 5.337080618465019910e+00 8.194520151494945281e+00 3.565250317105697064e+00 1.891780591823805979e+00 5.948959693669829463e+00 1.565959808305923850e+00 7.588195233925528527e+00 2.278435088787861496e+00 6.972970452778199935e-01 1.034955267906142140e+01 5.099844719974448104e+00 2.451731733276054648e+00 6.180890933537344090e-01 1.130971478248897455e+01 2.561661382927005626e+00 3.801715341543562054e+00 3.949349822703286605e+00 2.114982192486618118e+00 7.505057595994868436e+00 2.544992115104319996e+00 5.024523633661967636e+00 4.005099390590936892e+00 4.998894548570471663e+00 1.456076800821426431e+00 4.727059376846977301e+00 3.466402129367196050e+00 4.499531972031453719e+00 5.588946636513018262e+00 5.004063243943562611e+00 6.119819067475206431e+00 9.480377618561625752e+00 2.035760262317407587e+00 5.685054491637083984e+00 4.036099917902949308e+00 2.590247196931033891e+00 3.346564371835207385e+00 6.591679143294510546e+00 4.059304762606855910e+00 2.412967261193667223e+00 2.655585218685733828e+00 2.778375016892618898e+00 4.699041874659378060e+00 4.856025189442244816e+00 1.543544373537538483e+00 6.454580006523319646e+00 4.932037933508219396e+00 6.699844006958776355e+00 4.071270287641483021e-01 1.094139894151979853e+01 1.773916797718755323e-02 2.159150432401875541e+00 7.357006279911090907e+00 4.968336418598307880e+00 3.343210248533264206e+00 4.755725798089313727e+00 7.666618653699165398e-01 2.596653316885713103e+00 5.515322172459462102e+00 5.323936471735505549e+00 1.311846150314595949e+00 2.302164501151648945e-01 6.553669390453520371e-01 6.104446090924776414e+00 3.506003558924705388e+00 3.104871889518992845e+00 4.526167985992291420e+00 6.896846510552221865e+00 6.036976417764432057e+00 3.449923852151337123e+00 6.317691591627671244e+00 7.426601463796616898e+00 4.731609038730431038e+00 8.918777743783312673e+00 2.438149429768804222e+00 7.990764543780186635e+00 6.343076427559620534e+00 5.852941916259754684e+00 4.527830209604159606e+00 4.010045653821416423e+00 3.064755146179724665e+00 5.444435525341182469e+00 4.305654591075247950e+00 1.849510022373376028e+00 1.521258493846821214e+00 4.829699463161297501e+00 2.209211721891875868e+00 5.692411203969697908e+00 3.573462609746382412e+00 4.983552182185205126e+00 4.446043844574215420e+00 3.976160979162606246e+00 1.776952344175067422e+00 6.203911251482121081e+00 7.067369312388615654e+00 7.985174987873175922e-01 4.215337032342665324e+00 7.784309274473296902e+00 4.400014534211326378e+00 4.976462731141171325e+00 4.183664910788970737e+00 1.041761744636985298e+01 4.991480413056187615e+00 7.097376092962198513e+00 7.726914522207951386e+00 5.829452772678566319e+00 1.991091659247591128e+00 4.151389910796699390e+00 6.938994271697316307e-01 2.703877368644370449e+00 4.358949533844355351e+00 3.727540089453594163e+00 9.070462157880316845e-01 2.048536447446163145e+00 5.690566962240109383e+00 1.025291365615741057e+01 4.035341501540284703e+00 8.042333407915526422e+00 3.020578843526091628e+00 8.853563878821453237e-01 2.259751652470306738e+00 4.751799787105642991e+00 4.459873255162360550e+00 6.799472142842207134e+00 4.694913379036171008e+00 2.492805867571990852e+00 4.381954938082878392e+00 5.843751406881916743e+00 3.508875333819116538e+00 4.871806003936564267e+00 9.209237101809469195e+00 6.437391645299763709e+00 1.020525411184946440e+00 2.758213035128222579e+00 6.707231335806657313e+00 6.077955016379312791e-01 7.595448625867301296e+00 2.262820986078551755e+00 3.026728612575705135e+00 3.283538514124947127e+00 3.430320950741156061e+00 5.195085107079038700e+00 3.329164837582623715e+00 1.119159138343599480e+00 7.090234865076621595e+00 3.577622770225996174e+00 3.342393988839335250e+00 3.398565082766159762e+00 6.741341869946718468e+00 1.400842428789533578e+00 4.621320510340805043e+00 1.217461945383976119e+00 1.362632494034329289e+00 2.659619130502873796e-01 2.137969649710715014e+00 3.914073265993476269e+00 7.748247170714226417e-01 4.861426509044065369e+00 5.158442078770866246e+00 8.710841606830619810e+00 3.315368653287964484e+00 1.890589095122825469e+00 4.183086068271673952e+00 5.786085881863967550e+00 5.225038119955607741e+00 6.455190255029632951e+00 7.481619454641214029e-01 5.661655081239939769e+00 3.883010784382701086e-01 3.478347266712060293e+00 3.828836272556598974e+00 9.860057666811155030e-01 -1.946865673941822195e-01 4.704516998424069563e+00 5.643419882817758193e+00 2.225318358456086276e+00 4.529812460585064926e+00 7.878790492509646803e+00 5.053701744883683844e+00 4.456115957502341907e+00 4.048869619804244202e+00 8.204849830015922052e+00 2.709699926459779196e+00 4.579840743773108791e+00 5.977077255555283131e+00 3.966536758056567358e+00 5.480394630832853053e+00 2.742181763469679456e+00 5.990955239616939210e+00 3.113582525877194307e+00 4.816117715372302932e+00 3.559800394125010481e+00 1.800645116565823933e+00 6.936182590561585926e+00 5.050977220313821014e+00 2.990440592712490186e+00 3.333180528633510331e+00 2.944734960903098830e+00 5.827258102507637538e+00 2.863808644213019505e+00 4.122652079661868640e+00 5.721803250763521920e-01 3.716472711839585941e+00 7.671458296062790616e+00 4.111907339519390803e+00 3.157976221278345541e+00 5.734009632320269390e+00 2.033941163354730630e+00 5.974567951477383509e+00 6.056870559492900874e+00 6.443233365604419838e+00 -1.934948856999597400e+00 5.129887350105052590e+00 3.438967466451547050e+00 7.736569174600297139e+00 3.748059338427903953e+00 7.893407643252208672e+00 5.279403659867321963e+00 1.273728098433917566e+01 2.251498792321678710e+00 5.152153535935668494e+00 1.788907724683194367e+00 1.068056773448644847e+01 4.677932353231462947e+00 4.109616603140483271e+00 6.216700078290686271e+00 9.198617826263867370e-01 5.380470861045496989e+00 4.123435698100470503e+00 1.250473419105976314e+00 2.477940392600275210e-01 4.320324616153278896e+00 6.627685891051211975e+00 5.406646460331245407e+00 2.484950817983655025e+00 3.925634295767104653e+00 2.675129913310647201e+00 7.393835314400583947e+00 2.884913643648596260e+00 2.636701611002306045e+00 7.522519462666642731e+00 6.854408937393632328e+00 7.285413571513673636e-01 3.793859487649899442e+00 5.043427403760960992e+00 4.144901273698169852e+00 1.753521873001796294e+00 2.497196828378451361e+00 6.136637537587152025e+00 7.151683301353965128e+00 7.275065343798669204e+00 2.415507095027653595e+00 3.199596268680120037e+00 2.806085680696813967e+00 2.505801966363613520e+00 5.126852364146403218e+00 2.264673513849593700e+00 5.948947585492614820e+00 4.009181221915849136e+00 3.233968109444913086e+00 1.733423312572125896e+00 2.747973277535337822e+00 3.910115705588857349e+00 5.530138232448503111e+00 5.014457572543753905e+00 4.956810294830614083e+00 8.447988777805029992e-01 5.596527887042479499e-02 8.058729898756064713e+00 2.959974604800307496e+00 2.810461387862664751e+00 3.143160802043702962e+00 7.083915370120524635e+00 2.878283319549228558e+00 5.308098131916800355e+00 2.360130564161185607e+00 6.522393708825775072e+00 8.827757118457130403e+00 4.082338937983061911e+00 7.375210383504707146e+00 6.737872742268102400e+00 2.170657237759425762e+00 1.931389371318181780e+00 4.443882846908030260e+00 5.325377716630170788e+00 2.417991270668046422e+00 2.823878060226607367e+00 3.751570398542722895e+00 2.833037316670348638e+00 1.376034697300650533e+00 8.144191755187435433e-01 4.440945602746657173e+00 2.189134743637800806e+00 3.096903932092195610e+00 2.394083555871644009e+00 2.462773646361207991e+00 4.923255801291202438e+00 6.594682599481247465e+00 1.812651924659731462e+00 2.936216436402895091e+00 1.264796788898701951e+00 6.281941870285257856e+00 2.559614144275105474e+00 1.708349441491233467e+00 8.018274333418272448e+00 5.649731677038743349e+00 1.143137090592326377e+00 1.020867837473479334e+01 4.315662144165605341e+00 4.338911665549229468e+00 9.139885424848676720e+00 2.969368123566728190e+00 1.099433193364848016e+00 6.031569915954803740e+00 3.932368138067594110e+00 8.431421994801375774e+00 5.417847347417434456e+00 5.090873564569182719e+00 4.479798681070981559e+00 1.967755833040555347e+00 7.678449630895739730e+00 5.142160956778733194e+00 4.391016737723725250e+00 9.622746524917916711e-01 2.108620482770868776e+00 6.979163044959313389e+00 3.352351009716107111e+00 5.608419323523717637e+00 3.341422512487158158e+00 4.460711028102503306e+00 4.207885471432007307e+00 3.554441396407077569e+00 4.004928309555062960e+00 7.014064467895963162e+00 6.966212243190601505e+00 4.283445856015169362e+00 8.223924408913637407e+00 9.076540742948472129e+00 2.006814408618398993e+00 2.941335958217165647e+00 2.919501583579569459e+00 1.763379427849946612e+00 2.647177506544352354e+00 6.406433782343872174e+00 1.166926151935882228e+00 5.103886906547607794e+00 2.470501263702872485e+00 4.336839359202723010e+00 6.004306438576361149e-01 2.408345074042574030e+00 4.489363502049072530e+00 1.854654423368806482e+00 1.517253301166253676e+00 6.317064646470160305e+00 4.381098650158003593e+00 5.642413643132844214e+00 1.686509434743851177e+00 2.113695990188712237e+00 4.485322517806711318e+00 8.593589004897577155e-01 4.998137680527698912e+00 3.036326510363631215e+00 3.734300723586443826e+00 4.480753843584167839e+00 7.302277713018408889e+00 3.770833649039838864e+00 2.779042154773369244e+00 2.711774751088144697e+00 3.080072884229785757e+00 2.564496147482633770e+00 5.019905611085555996e+00 2.246685904742639739e+00 6.158937000136770479e+00 5.816909788706111861e+00 2.656067840423010473e+00 4.324828663083619240e+00 3.959020405999235770e+00 -2.444803686578786162e-01 2.240385259809086982e+00 3.035281178441616934e+00 2.237617362127354514e+00 6.422331957276158576e+00 3.218668336968462551e+00 6.314095324201884907e+00 2.050450866656595039e+00 4.935536989967206800e+00 2.799318634127847538e+00 5.236350562683266929e+00 1.422247568014524122e+00 6.090651239013775253e+00 1.058230484920977332e+01 1.954039352952019692e+00 5.347247394493035877e+00 3.899110915096039243e+00 5.618666758525161953e+00 -9.250186774695852154e-01 1.274827096536697679e+00 5.112734750022265295e+00 1.651977957711495915e+00 4.924531029239963331e+00 7.493332430429034297e+00 3.779725442835288884e+00 7.844463571432166660e+00 9.480885825745342999e+00 8.229811044113438001e+00 4.750794947170227545e+00 1.628135413853071256e+00 5.818193711750730301e+00 4.578903642232441840e+00 4.559897707422559066e+00 3.103185630191852340e+00 2.454550146890142504e+00 5.419766434708120251e+00 3.853313919168256607e+00 4.821515716045154498e+00 4.656091977767902179e+00 3.515795101190621441e+00 5.761233192993806540e+00 6.705441996263695970e+00 7.338589373842019370e+00 2.188465703110590965e+00 5.546325288552035104e+00 5.824218234632626334e+00 6.575444011601176975e+00 3.422578213893418653e+00 5.309201732780519656e+00 7.069847974332890139e-01 5.714798139391589871e+00 3.937437416034033077e+00 4.616300044008547765e+00 6.783926511800796533e+00 1.866306076630563471e+00 1.652206382604710866e+00 5.720350455465230688e-01 5.964402553239986027e+00 5.486588069716534122e+00 5.275033475849918219e+00 6.227029861264496979e+00 4.667904202292793236e+00 1.982991975450442368e+00 5.714760196206307263e+00 1.988434613962105857e+00 5.981644010869954897e+00 2.645746734443414461e+00 1.988925308629740263e+00 4.771739056410996938e+00 4.062750105824271429e+00 6.090484350700578808e+00 6.805923892786052143e+00 3.123984450413786806e+00 5.986897710635483705e+00 1.094131685211505056e+00 3.203421508239236104e+00 4.980601723297769290e+00 6.318921945346206215e+00 4.850559175471038209e+00 1.854402111408812281e+00 3.700048891994149436e+00 5.464646068630672815e+00 3.485401749942584448e+00 3.393889960577804565e+00 6.355881168464539321e+00 7.273449887317553042e+00 6.101839776519597525e-01 7.338170737064336535e+00 6.122655840721080267e+00 4.074999102102161430e+00 1.018315953508478877e+01 2.713260867752862016e+00 6.793394066009076582e+00 4.127002394705540311e+00 5.037357378657686624e+00 2.327000264455478806e+00 6.500723693432453487e+00 5.708505181729606193e+00 5.230656816917703011e+00 5.562630132003824279e+00 2.450467766393369384e+00 4.960642945078616250e+00 1.061590994614386885e+00 7.564985558527996368e+00 4.157104744957011988e+00 4.102281402533305865e+00 8.133405394030340574e+00 5.878710527463897328e-01 3.351724800652667202e+00 5.561467270829793641e+00 7.577836851849323097e+00 5.951167164966708611e+00 3.680606353132979791e+00 8.329428870428769116e+00 5.692918650579528617e+00 1.718685641802911945e+00 7.536863687408418500e+00 2.813262491733331760e+00 2.121933996074278905e+00 1.327853842302079146e+00 2.553379100846792760e+00 6.619199569788904114e+00 2.184061869754746699e+00 2.706475774280183266e+00 1.628304117936091089e+00 4.358863608597145500e+00 6.739529233465612279e+00 8.360455573389392825e+00 2.616385486759940537e+00 5.969803699359882643e+00 3.728975678191343235e+00 8.512580130305380521e+00 -7.553597981291373387e-01 8.054475247958544415e+00 2.794522874851058436e+00 5.001717543624154771e+00 4.053503184499513523e+00 1.045923118510095451e+00 5.511261392173381957e+00 -4.871542456381217079e-01 3.732051369863117252e+00 4.353652233495455270e+00 2.834496465209634053e+00 8.573529191651797277e+00 9.101616956041067574e-01 3.809597346714627797e+00 1.856503340476796549e+00 3.404021167857998353e+00 5.442303993995057709e+00 1.418327749690552420e+00 6.677702784676277092e-01 5.065786065361404411e+00 3.199919818388449411e+00 7.487424537467513908e+00 5.212739235214930211e+00 5.806758294423816302e+00 2.684545805685923270e+00 2.519941752606186469e+00 4.621453784054694758e+00 3.911665151867742551e+00 9.172457107710988211e+00 3.561243089364010128e+00 1.000276993884159893e+01 3.154336859403866988e+00 4.404454288333541356e+00 3.808731281806919000e+00 9.010186523924822666e+00 3.192888211220602290e+00 3.655640665575186521e+00 7.003923397947760421e+00 2.462456512853523627e+00 4.637625765417969781e-01 8.355963392372379062e+00 3.421766227404440919e+00 4.576866759056286149e+00 3.940103821614240331e-01 3.785985058177744111e+00 4.670913804795890911e+00 4.193168161684504902e+00 2.760681671857989627e+00 1.627680658140568726e+00 4.104924359293786296e+00 9.322536323325799401e+00 1.961849208813077894e-01 3.366198890908275398e+00 4.034967445164316047e+00 5.634941690451780616e+00 3.766008806638228901e+00 5.222131832491322179e+00 6.611595056774762114e+00 2.409971791379072137e+00 5.846456165416128670e+00 1.609257188687445161e+00 4.403436541396862580e+00 3.191803927450192369e+00 3.094075098785252997e+00 4.896344841148563276e+00 8.654498715839265444e+00 1.474505549392268300e+00 6.674839704877142843e+00 4.158356123318479369e+00 9.761644401801097271e-01 4.345131763577864348e+00 6.847295187759806723e+00 2.112448371677579484e+00 6.763231246341784519e+00 6.576367922496714868e+00 5.972021286163845311e+00 6.367107726093994557e+00 9.315985219631055969e+00 5.133654341734235516e+00 5.153497447981701285e+00 1.755898293677633948e+00 4.247364292923474949e+00 4.830244631139052558e+00 9.283643952576122738e-01 5.845683699815712231e+00 5.353650875806091669e+00 3.372655359437481071e+00 6.130567927851965138e+00 3.367026023691907177e+00 2.383844729924627259e+00 8.751892562529816288e+00 4.905773308080715545e+00 3.130059695870717196e+00 7.116235241732209893e+00 1.296457654151535355e+00 5.460514395092534556e+00 9.466553381376309417e+00 1.072238947139870646e+01 4.288547060674112288e+00 4.143511919799252929e+00 3.581450267921281849e+00 4.879572998126765704e+00 6.328176043074620338e+00 7.615734823300270406e+00 6.368472066051705127e+00 1.634714497990518600e+00 4.844115351001843095e+00 4.390840810662779425e+00 2.742532363041285670e+00 5.210170378845001338e+00 1.872370322796254483e+00 4.772137824075111112e+00 3.298925853959148391e+00 7.475575846962527748e+00 2.601238861646012257e+00 4.023379454427790769e+00 7.081995637836110191e+00 9.050185197127558201e-02 3.075290952341225736e+00 7.930252763898220536e+00 4.325448924936406314e+00 2.952445957938534260e+00 6.165067150993658984e+00 6.545478792160126957e+00 6.494420899106597034e+00 1.496848758576585059e+00 5.688522010423959774e-01 6.602892934658457946e+00 2.894138836300863993e+00 2.454211592366231987e+00 1.989748422551244067e+00 2.866572689183116474e+00 4.006891452468593684e+00 1.778951309136444392e+00 1.104145507617090738e+00 3.745547890763921473e+00 4.030909872011811501e+00 4.041869948319525285e+00 3.163537272566710357e+00 2.626851796939393857e+00 6.297351193425804183e+00 3.108115013575659891e+00 2.563189976108521506e+00 2.929266773177083838e+00 5.561622641519627486e+00 8.574875251977330137e+00 4.131861846915959369e+00 2.600001590530687245e+00 7.621185147744534483e+00 4.740915116252758743e+00 3.170601599248545011e+00 4.012850796286492105e+00 9.203185012448468427e+00 5.248654479979200538e+00 5.194526958956593887e+00 3.750517273388724426e+00 3.348561936132825156e+00 3.408305569620087017e+00 4.536841590856941053e+00 8.412396185716531249e+00 8.726431455779730229e+00 8.342470016136024569e+00 2.449095531929481595e+00 2.613908525356720247e+00 8.373500811107781772e+00 5.854773404314900453e+00 2.039015994711579793e+00 6.692975942320109617e+00 1.109279712227393411e+01 4.771543451445123374e+00 2.593407705906130012e+00 3.643508940066659374e+00 2.501577547886128627e+00 8.457689418576697093e-01 8.191253445770525943e+00 3.533155494168535693e+00 5.077724859647060995e+00 1.272632982794300815e+00 7.154319347514221050e+00 8.408918080219081048e+00 8.562635443775452160e+00 -8.163661862099232114e-02 2.021923953662029927e+00 8.538005010571042774e+00 6.245669733511125976e+00 6.647207666354210787e+00 4.266508040745555341e+00 1.862385845903095083e+00 1.267355743805320900e+00 2.976290558446037071e+00 6.761444793289128619e+00 5.533976197338186687e+00 9.070492528807118759e+00 4.541133617857358473e+00 4.902807237303985488e+00 1.612627601579241343e+00 3.148619206662672809e+00 2.295259176437077997e+00 3.284169376836903798e+00 1.722941379790131400e+00 1.357670291914302219e+00 4.076274348982593665e+00 3.604278782398945502e+00 1.220281126412242623e+00 1.030386989256540708e+01 7.044477739457645216e-01 1.615379727196734061e+00 4.634337163499200329e+00 5.185558101904720552e+00 3.247762956773597498e+00 1.933428575073349975e+00 5.187450055691336992e+00 4.495276532485869225e+00 2.038110058549764680e+00 6.688960746973307003e+00 4.433100765678523736e+00 2.258961427331680039e+00 6.592704611067226494e+00 3.906491171998318634e+00 1.039880268927168228e+00 1.986467451802525597e+00 6.337740954772774771e+00 6.479593054655426343e+00 1.380813164887098043e-01 4.008383939307163857e+00 4.147921448537147171e+00 3.326236097377882395e+00 5.614152156694857787e+00 7.545090034256777045e+00 8.156980267461179324e+00 4.472206352845949695e+00 3.409096923485166020e+00 4.243198147431863632e+00 5.871488040996009516e+00 2.780842762232868637e+00 1.236133107087285188e+00 3.770761402062166034e-01 7.826678212070974361e+00 2.057659628081681014e+00 5.925183285741388417e+00 3.518040136078576463e+00 3.498870090867824967e+00 3.264168672857141296e+00 5.572596906243564518e+00 6.359690469028611126e+00 2.192442007100922297e+00 2.247866125435526108e+00 2.661877337502768448e+00 4.612165714329168331e+00 4.483089468523248300e+00 5.235505242880084786e+00 2.443478443507489217e+00 5.225540932175225528e+00 6.169202601677961084e+00 5.355572791469034755e+00 3.442027978405844735e+00 2.175672922184765934e+00 2.891385666445819957e+00 5.234506871507550230e+00 3.603451570115343561e+00 4.562927853522882771e+00 3.392372196153744301e+00 2.988579922418903134e+00 4.393184152188910119e+00 1.060941574812236166e+00 3.831947833138451998e+00 4.565184380530558528e+00 4.799146431535192825e+00 6.496876883459057339e+00 6.792115530896224662e+00 4.187312453072913887e-01 2.642196213210703082e+00 5.617998315700170942e+00 5.947153345808722236e+00 6.955575742332642974e+00 3.100528057688296979e+00 8.926046357933431707e+00 7.020380616433597787e+00 3.894846535651900865e+00 6.279543056522951083e+00 5.633682719684927065e+00 4.461016981353059130e+00 2.329212807946652752e+00 5.774955559887373191e+00 2.344910588325384460e+00 6.138524945490495988e+00 5.673902041433257715e+00 8.963633311730834663e+00 1.820913310499853832e+00 4.912792891224380121e+00 4.419450004346282768e+00 5.658231555801298107e+00 3.186558710176199849e+00 5.759782332826676843e+00 2.108507783314101047e+00 4.961577036537305752e+00 2.469054162932543317e+00 1.007076743176847167e+01 1.874732945708188270e+00 8.429983842202554811e+00 3.516972429713487447e+00 3.727698327355040586e+00 4.615238166927467134e+00 5.713315647095040362e+00 1.018542202223494231e+00 2.221230125102026332e+00 5.201901768871465492e+00 7.999186927352896603e+00 1.004132607932810117e+01 2.949020130402932427e+00 5.326984127805084235e+00 4.584214513671224012e+00 3.192061049681561791e+00 5.191064986578554752e+00 4.390728644598627994e+00 4.182508658990927941e+00 3.568811701966606797e+00 5.227742917630765263e+00 9.415814914555511450e+00 6.302348930000944094e+00 3.741468239823171782e+00 6.727862860514052024e+00 3.930052008043863676e+00 3.314069619823620361e+00 1.616657893073360164e+00 4.426189285677061491e+00 3.977931713918319456e+00 2.259255274799964130e+00 7.986465254369284672e+00 6.073866593588941321e+00 4.272859716897754012e+00 6.353341571296610368e+00 4.889921082726957025e+00 1.367911221019153967e+00 7.627771483190373125e+00 4.694149462083421653e+00 2.502409354636059291e+00 2.906177236398142405e+00 8.911719903980592772e-01 5.988757385504238862e+00 3.247844224637203236e+00 7.274676749805050413e+00 6.028347984865513709e+00 4.328380902969136024e+00 3.582661841474854114e+00 3.810316756519793735e+00 2.934928487904685301e+00 4.007659902682528141e+00 9.144843671570518140e+00 4.964821377083109333e+00 4.682339510745197941e+00 3.957403245142992798e+00 6.690080511842033673e+00 5.606935690646605686e+00 2.949108327996828871e-01 2.938084671481755450e+00 5.794698297104180718e+00 5.847349721909683495e+00 3.148022124657117171e+00 4.237968389376207234e+00 7.166483994485348674e+00 5.629167873538290401e+00 4.331521444179217362e+00 4.209909499323496007e+00 3.320054483358954478e+00 2.302805692088927270e+00 5.633295588121352004e+00 5.232095877160987563e+00 6.317781723102132929e+00 3.804902781775802545e+00 3.963225084383232844e+00 5.724497811986977602e+00 4.871679995858639423e+00 7.759550192019528225e+00 3.225082334179105725e+00 4.073144408191097243e-01 5.241096062266059619e+00 7.083449531603952742e+00 4.218121432606761090e+00 7.070255405359055167e+00 4.181739817650393931e+00 5.554945102946602375e+00 2.424933950626575907e+00 2.440310461516459917e+00 6.138525491382059940e+00 6.201188143893936910e+00 3.274818843732393070e+00 4.628801634779816432e+00 5.327146595301660348e+00 8.617366877163888716e+00 5.337523465620954255e+00 2.569756589268393121e+00 6.126533291809810322e+00 4.524952693007087134e+00 7.771460619935250946e+00 1.029094119060885859e+01 3.868772761249367420e+00 8.456585520112442467e+00 5.310441119464799797e+00 6.743884671703860967e+00 2.979360000964176969e+00 3.928492639223605920e+00 5.031405237794379204e+00 6.110352486791564175e+00 3.241203638765892681e-01 3.393475392364318388e+00 7.966776679215915813e+00 5.650847399709543417e+00 7.621176487303106484e+00 9.751442524913912280e+00 4.097492942244437941e+00 5.378932229854219926e+00 5.181629107985576077e+00 2.850904892407536195e+00 2.244797956610141476e+00 1.846236651952672947e+00 6.760659608716056646e+00 2.761193189821501637e+00 5.892277944671175050e+00 6.951529353009360257e+00 5.459959123897037969e+00 3.932416973933711368e+00 3.997060946225201583e+00 1.627992448683637239e+00 5.299092540282725139e+00 3.612852432460600838e+00 3.394298074044832525e+00 2.283904004682663746e+00 7.631008442209836318e+00 8.503275227924159907e+00 9.639504901594824204e-01 1.992656372107204366e+00 8.385434921614972836e+00 2.564998599508896859e+00 3.167937463408418086e+00 4.872105589179139606e+00 3.202611225628552827e+00 4.017219114969421412e+00 2.152165954111568968e+00 7.161701942554570266e-01 5.291971988540643324e+00 8.866427306375296524e+00 5.191894527657797909e+00 6.321825179411229456e+00 3.988956080713608632e+00 2.187205247701967004e+00 1.380786440542386861e+00 1.792658650393106345e+00 1.863332724344940239e+00 4.125594461906718635e+00 2.264287029116275107e+00 4.411210130079725289e+00 5.525839007353296140e+00 2.757378035160968466e+00 6.036061464494597573e+00 6.315580988640769888e+00 4.878908530159812962e+00 6.035033946946451344e+00 4.966984976716000588e+00 7.434532381694734404e+00 4.948665161091780895e+00 3.333457754341170087e+00 7.547926491801717930e+00 2.117565842387787001e+00 6.724999662219981467e+00 1.800716843801840383e+00 7.457936992867960413e+00 9.520209152681790243e+00 4.031947918468436143e+00 1.003738339834651772e+00 6.493575970629701377e-01 5.490379871102596399e-01 6.253732078025698193e+00 5.966478482954934215e+00 2.031697736167837220e+00 8.875661600308555776e+00 5.740067781561813298e+00 4.545981188933694739e+00 6.955675221869082492e+00 4.225410579803276612e+00 8.434885495257461230e+00 9.494972309112361675e-01 4.290929456632497363e+00 3.412719463818845611e+00 2.486391620004761993e-01 6.108205845025740821e+00 3.601306035310349873e+00 7.579228143236782955e+00 3.581573688470793382e+00 6.654455575969651981e+00 6.449008865235922094e+00 2.654334061274403300e+00 6.307171449725285761e+00 6.642490862133628937e+00 4.058423329547149905e+00 3.600234515942640545e+00 3.217302885629496956e+00 2.006575536538764748e+00 6.095184413129505430e+00 3.488770823280316069e+00 -1.991675035258551052e-01 2.101365207664019241e+00 5.718669429409235505e+00 9.079599261918889219e-01 3.447495869313541572e+00 3.576904115429371700e+00 5.123767692051529821e+00 3.548541584681428773e+00 3.658016426075208383e+00 5.334744338538785158e+00 1.870148606782482403e+00 4.874886314998347459e+00 5.339104945231105681e+00 4.457642477445208584e+00 2.946989638107455622e+00 3.302929191739702119e+00 2.121687845786516924e+00 5.562205670228078880e+00 5.369024954083732482e+00 9.836517059415665898e-01 4.171708097275526050e+00 3.776950235856629146e+00 -4.556326564522584222e-01 2.859183841625140055e+00 4.670237221452947729e+00 3.698710072024945283e+00 4.719511960275675655e+00 4.796288709304856290e+00 5.812231441643860741e+00 5.811620326352174182e+00 1.910588637036190418e+00 1.965681446820653377e+00 6.047260014282519691e+00 2.734835506680873607e+00 5.194830592826225057e+00 4.189246737750297100e+00 2.726696729508275574e+00 1.087258398429062023e+00 6.806667503372006323e+00 2.921582943608166172e+00 2.473953699251822513e+00 7.581227025225258487e+00 1.861563391457187411e+00 -7.089801996484956792e-01 1.227616204251238630e+00 4.185427076456890383e+00 5.915187765007283716e+00 5.906267014709383645e+00 7.071390881729534783e+00 2.348444872182553489e+00 3.871895774419638503e+00 5.003414473757536562e+00 5.223557240373990496e+00 4.547068983949592358e+00 4.992258336268714736e+00 2.076172573820024958e+00 4.415039612852870832e+00 2.678412381430446132e+00 3.815743394132612210e+00 5.063590605159534519e+00 4.565327757832890576e+00 9.470744824208408019e-01 2.800972144614216841e+00 4.493895956624893273e+00 1.887222857919221175e+00 7.120233560145136309e+00 7.955285032203404327e+00 3.715848363636489182e+00 1.066100723697475239e+01 3.871660912418672496e+00 5.101653632978336184e+00 4.006356854744290708e+00 3.123611466533697367e+00 3.678152330732316067e+00 3.638033654983833909e+00 5.791162551859875052e+00 4.833782916057484336e+00 5.558983788950802918e+00 6.154104252757747417e+00 1.128195717546347510e+00 2.630971827695220533e+00 1.900509959297442819e+00 4.928647716196517869e+00 3.483282514507662242e+00 2.999699185677256352e+00 1.993481897773906386e+00 3.597207545412759444e+00 5.190746876709292579e+00 5.062395815078435390e+00 4.836962155610521563e+00 2.139574711917894057e+00 7.001813301300304104e+00 2.934345283282137729e+00 2.041560928619937432e+00 6.535697277822959173e+00 5.114360743850467905e+00 2.358992995455615471e-01 1.808672826287500035e+00 4.631579000136464286e-01 2.363222315057417866e+00 2.126296565746082390e+00 4.443036080599944704e+00 4.135822272985071990e+00 2.992262782064023657e-02 4.660853776250392322e+00 4.502434218068877669e+00 2.753144426155782476e+00 2.029311515781302422e+00 3.342973928515276416e+00 2.136615527496397160e+00 1.712935272538131048e+00 2.473108474137423407e+00 5.371102878749377751e+00 1.580064563581819126e+00 5.767280718461586630e+00 2.377445449168046121e+00 5.415712766907071263e+00 4.265726136942673996e+00 3.629622359894867589e+00 2.589430337932705939e+00 3.440414382351876021e+00 3.153942094514804673e+00 3.766960593735635410e+00 6.944730361036604016e-01 5.430573636709967289e+00 2.227867214761045656e+00 9.158766856243568677e-01 1.995942060102831261e+00 4.854909591420884851e+00 4.321399156670021391e+00 2.522030682290453019e+00 1.156411509828298101e+00 1.823998106140841236e+00 2.816990273495647568e+00 1.584740092815485335e+00 4.143249713992219085e+00 2.859982489037905751e+00 4.303682090778333524e+00 3.081009006584114474e+00 2.079665659660628219e+00 3.835332656260440842e+00 2.673978941026954104e+00 1.410652283123022155e+00 1.297845310056144896e-02 1.241571453279896264e+00 1.924471240848272702e+00 2.794191997654193127e+00 4.178079434277331750e+00 8.666741888461021448e-02 2.968170560457110252e+00 2.118374184457277654e+00 3.282890533091062046e+00 2.069887039509251458e+00 1.717048742595543853e+00 1.993680009242015716e+00 3.257111655445504628e+00 2.198430924867055491e+00 4.119312526582563194e+00 2.284162167218899420e+00 5.362060101475797147e+00 3.430886981388741042e+00 1.286521434138903075e+00 -2.137845440464785529e+00 3.008254587297683358e+00 2.442936225393327998e+00 1.806609434597671093e+00 1.260738091448042830e+00 2.484352504383570359e+00 2.917811324749262081e+00 -1.023728973533977182e-03 2.532862716139192116e+00 1.231206922822313921e+00 1.697223857763739296e+00 7.405848466897737570e-01 1.497457071915124338e+00 5.323994683921442927e+00 2.256597409482558270e+00 2.464655485486942688e+00 3.308726634849192827e+00 4.112363706113050021e+00 2.163905646603879518e+00 9.438740880322140647e-01 4.131850060210395803e+00 2.393930719907811699e+00 2.030057906529268319e+00 7.079787950710178634e+00 4.694333256093864648e+00 1.258600156371807666e+00 -3.844471003983761515e-01 2.914967128682654618e+00 3.255966149470070903e+00 2.510314610648789468e+00 7.424145742837862105e-01 1.014359751699789758e+00 3.874716771859792352e+00 1.930798085757244653e+00 -5.629582485007551540e-01 3.273098028086388389e+00 1.949999711434919014e+00 -1.887647231377945212e-02 5.097198076332182026e+00 5.211204136085180849e+00 7.364320131107937595e-01 5.398170901434345970e-01 5.219578146066272240e+00 2.124147901725636167e+00 1.417818877217424500e+00 1.417716238123702510e+00 1.614236102827002473e+00 6.735981241458106616e-01 3.447884587606864670e+00 1.583396276912176770e-01 2.819174492924545472e+00 1.725699964294323152e+00 4.946476012169881642e+00 2.575727072703355880e+00 3.329473511809602826e+00 2.758663994275566189e+00 2.274479369913007254e+00 3.484096376649699955e+00 1.672292276359904406e+00 1.009751857585717394e+00 -3.018960124470118078e-01 3.861665156381075104e+00 4.580926796568792980e+00 2.370039236611594546e+00 -3.544964055535422265e-01 -1.331262557906605082e-01 4.291106678922401052e+00 3.426195895316250795e-01 1.762875317868950908e+00 1.632136696386130570e+00 1.019564365676148388e+00 4.171429594952743014e-01 6.643598287037247863e-01 2.136290411347601559e+00 9.240150022324304935e-01 3.411818228435270939e+00 1.615455865166463445e+00 4.277046681004983419e+00 -9.379019250719133893e-01 3.063279082232979178e+00 4.247153733385498064e-01 2.843860830393660333e+00 1.932248608717648253e+00 6.337981082608537875e+00 3.434707729610300575e+00 1.213706647156973961e+00 4.583141985417405806e+00 1.627130338142756205e+00 1.357706024589347971e+00 -2.001374276129135321e-01 -1.149322366877410628e+00 1.777231700333737674e+00 1.568851601684615460e+00 2.254783050543587741e+00 -1.362473268108242763e+00 2.837114912603450279e+00 2.792959266621747316e-01 2.372778480207419882e+00 3.441116485419112303e-01 1.255807163467257404e+00 1.921420056847978008e+00 -3.215842265354533769e-01 2.712635168056228618e+00 -5.054395690349477999e-01 3.533247513186199118e+00 2.579085679138838572e+00 -4.249417883134270491e-01 2.300326302144632074e+00 6.382499141464680115e+00 2.181807547059569252e+00 3.288463215249464722e-01 1.443294814484713529e+00 3.719084630464481567e+00 2.119008010382905649e+00 2.251926017311354222e+00 -2.483747908549354400e-01 -5.141420124195892338e-01 1.071630451617670898e+00 1.157137736380960735e+00 6.172310004235188607e+00 1.890782142911556996e+00 5.247179561417236737e-01 1.590273895794986680e+00 9.972312652529198296e-01 1.903763316515780346e+00 2.802723710202460694e+00 3.285784241185674581e+00 2.568849196818157044e+00 3.065684197059086458e+00 -1.249320028548475792e+00 4.844135509611206203e+00 2.897080088262175224e+00 8.691948169534089441e-01 5.601341677807619490e+00 2.037387394147367026e+00 4.338917797081282224e+00 4.550639313888220627e-01 3.081141275603361152e+00 3.256450735521817741e+00 9.917887527600097730e-01 1.631310780748195244e+00 3.279734864803184102e+00 3.405752910126729649e+00 3.650677247521147972e-01 -6.070821643588365513e-01 1.031577900815765059e+00 -9.691478782974316530e-02 1.007607323931265952e+00 -9.644407494933964209e-01 3.400663193145130769e+00 -1.276097371028035443e+00 3.007695928406219466e+00 2.172948564870650578e+00 1.729072899337138702e+00 2.083524152012746988e+00 1.838319716663294967e+00 1.358718812589848390e+00 -1.192577058367219944e+00 9.944365665980945401e-01 4.844488490296550154e-02 3.511224040680176905e+00 2.305177268034403204e-01 9.123748348657580998e-01 1.423513466546138417e+00 1.913672597539372244e+00 2.219198024367641686e+00 1.315276875942967827e+00 2.582990180431508520e+00 1.102158715827180835e+00 2.238245551177427961e-01 7.335447364876155341e-01 1.673173175298526161e+00 -1.043013174093601059e-01 1.457611419330824276e+00 1.506291398916767221e+00 1.248822804004323439e+00 2.596388889482477147e+00 -1.932925364321553541e-01 1.162084740059729171e+00 5.035456893565180003e+00 1.303362755532812001e+00 3.770553479356872906e+00 4.494593149038912383e-01 3.968667714066849150e-01 3.135148577673877446e-01 2.648968055359970819e+00 3.210828586209448332e+00 1.400490467613716872e+00 1.489765360949141915e+00 -1.074725698824113396e+00 2.765463778504499981e-01 2.809263097505904305e+00 1.539989567423377226e+00 2.519912276417187069e+00 1.432644597163587497e+00 -7.576252521151358721e-01 1.530725438422147366e+00 -1.675232266264513159e+00 -3.343179052024014553e-02 5.905765416650934352e-01 2.321828438980831633e-01 1.342030325931583778e+00 1.847294045878846935e+00 -1.048049219428499379e+00 1.260034151380431400e+00 1.440918358800068688e+00 1.150517062493338960e+00 3.637371763458075780e+00 1.197826686085434744e+00 3.235307510283445542e-01 3.694701328589684586e-01 8.939361482532518499e-01 4.574355592616631938e+00 1.347485025012128412e+00 8.762238664342255623e-01 1.727391554670988594e+00 4.591962245966845213e-01 4.141408202854067966e+00 2.104829665529058591e+00 -1.003033318661258999e+00 2.920442189164154989e+00 7.697159936089805754e-01 2.458991587852750182e+00 1.193554597281250157e-01 1.570278952296017827e-01 4.186069063837636328e-01 2.038696327732560043e+00 2.909520577777499284e+00 -1.005238389037110824e-01 3.733805648891308060e+00 2.489637359113267667e+00 -5.623179385778223072e-01 5.013337000647695163e-01 -5.969230034303516508e-01 5.686543743768905923e-01 1.423360346553093958e+00 1.257348340353529714e+00 2.529301684652662363e+00 1.212564064059411528e-01 3.861186823218354380e-01 1.191196946697183012e+00 9.705991311257515797e-01 -5.123421425355820791e-01 2.188765241398908934e+00 1.215151171501251959e+00 3.157865109213391808e+00 -5.855763854600545271e-01 -2.026683568757730591e-01 1.653934805212510906e+00 4.330218206759549382e+00 1.452478017217613715e+00 1.406030159842971194e+00 2.001694781650455113e+00 1.243015707413443138e+00 3.076906531145393586e+00 -3.632330642819415756e-01 5.184684320207905373e+00 5.241812969159840296e-01 1.289827821422080412e+00 5.713479024285696983e-01 2.378322043760078053e+00 3.392859313901552265e-01 8.333565007944923053e-01 -7.574401911798820386e-01 2.771634230727637593e+00 7.604329712899743354e-01 3.736773062559016090e+00 -1.470323420261566927e+00 2.056116598387362160e+00 -2.026290099423123658e-01 -1.990856456753140602e+00 6.045793314433993704e-01 1.160840830965260029e+00 1.916175045236534924e+00 1.797354241389872875e+00 -2.179726154174799202e+00 -6.471904061691702292e-01 -2.300933095758838753e+00 2.071089720450035365e+00 2.004029730578328561e+00 5.573925849289045331e-01 2.289462708674184555e+00 9.432037027988051658e-01 -1.037769610946594590e+00 2.980096118105982628e-01 3.097188574336821709e+00 -3.357113858582476684e-01 8.644709456682365678e-01 3.248992301176268915e-01 3.423197136820824937e+00 -1.101756364901622653e+00 4.128436563410925686e+00 -7.081269882847651687e-02 1.629355208305274694e+00 -1.555401365666016777e-01 4.252206313062820153e-01 1.765995119715985551e+00 8.385829245789935271e-01 7.397302983378020169e-01 -1.361398762691294340e-01 8.272612980541476091e-01 1.920537985596129982e+00 6.024266583515767159e-01 5.407963407266439759e+00 -1.315988647053636162e+00 1.859166375198559873e+00 2.141149530618041474e+00 4.667543901885151669e-02 7.418414430508502022e-01 2.295179976731200888e+00 6.163599265008533612e-01 2.080383534701355064e+00 -7.060604549655549178e-01 1.004728618907406501e+00 -3.088410487033370344e-02 1.940770846090511259e-01 4.071060294918542044e-01 1.352267849708829850e+00 -1.574435700975842511e+00 1.054222011498421541e+00 2.186588566486777019e+00 2.528135836216092613e+00 -1.047959722941975480e+00 2.199544258048820922e+00 1.737168314485423082e+00 1.322466936808880611e+00 -2.708679038209737544e-01 8.630496052456213540e-01 -2.220909472473040491e-01 7.767811108896321981e-01 4.622572780649201185e-01 -4.228772582223858101e-01 3.447813500658621688e+00 -8.004779477403339838e-01 3.037258332307367414e+00 -2.218374042177798433e+00 2.569612787369792706e+00 -1.789310367495326126e+00 3.120228010150348785e-01 9.884664389902988457e-01 -6.352564478609767917e-02 1.570137013731369935e+00 1.876769511927310008e+00 1.844993645086754563e+00 4.320633213729276889e-01 2.383324118507240019e+00 1.869215950768863266e+00 1.979806640534315765e+00 -8.430328590182099013e-01 1.339788704375060036e+00 1.446091597795384320e+00 5.868392631145666893e-01 1.980621432460956566e+00 -1.405557425611030586e+00 1.176201924672506394e+00 -5.025191949338509989e-01 1.523369164246809904e+00 -1.205627881425845871e-01 2.674631481625701079e-01 -1.721708158117189358e+00 -3.390551531050836065e-01 -3.738626815763207989e-01 1.834944359713024387e+00 1.383048996562243671e+00 3.274192679188521637e+00 2.561026000972320915e+00 6.196776807822428346e-01 -5.531926139702170175e-02 -4.759767108665085011e-01 4.846247074249633080e+00 2.613979827392170385e+00 -5.828852014818340921e-01 2.562709199692955853e+00 1.822025056600317328e+00 -1.302399624969703407e+00 -1.772207048295892706e+00 6.001214417566971271e-01 4.063403253008219806e+00 3.284863705225557151e+00 2.082125467050267353e+00 2.967698126673358416e+00 1.074326374177723142e+00 6.222099092609101323e-01 5.547470912318908098e-01 1.363447014310577243e+00 4.699293060566517299e-01 -1.699761994770617068e+00 1.171328113197067644e+00 4.328007415298140703e-01 -7.672081523584016738e-01 3.776253216371357802e+00 -1.146060046379315800e-01 1.631718793538299961e+00 4.310981803731686601e-01 4.762108181280488850e+00 1.842149920166300525e+00 5.667725048115990205e-01 6.893184949169230136e-02 2.148505560760718414e-01 1.394282434661217929e+00 -2.220891353887358921e+00 -1.492430073484825481e+00 1.966901899199456238e+00 3.891636583235523972e+00 -1.055004829984471648e+00 1.162816043259970122e+00 2.285807730126418580e+00 1.806326674527092280e-02 2.057777603498294638e+00 2.972184587872794825e-01 1.467699732549676339e+00 1.225326995162439481e+00 1.831616189029609876e+00 4.134982609913869567e+00 1.647706409119344295e+00 -1.050833534919641155e+00 2.560495355663207739e+00 5.470309113084970143e-01 4.100498205156689835e+00 1.933962477158759574e+00 3.247210573912149290e-01 2.509015014790699771e-01 1.793547092965536827e+00 1.172067870277475832e+00 2.115710870785266984e+00 4.044736441399272575e-01 -7.465641590666820537e-01 1.878193125452330969e+00 3.877382989425997017e+00 1.204767522539577751e+00 1.755053000343406389e+00 -2.041501209939283468e-01 2.958596365041045728e-01 -3.067954230225187207e-01 2.002848354663756325e+00 -4.205525821501683303e-01 2.769188491112162254e+00 -1.192167479352158388e+00 5.587453991184665458e-02 9.799857659087286565e-01 2.717537271451354597e-01 1.819210882726388423e+00 -1.823967964567871913e+00 -1.247387870402172361e-01 4.963612846402045697e-01 -1.067200801122772713e+00 -5.845680806946964569e-01 2.087366371897696027e+00 7.207684026142020528e-01 2.463388045411226412e-01 1.257737748617733908e+00 -9.589704462668759977e-01 -3.695132604687209610e-01 4.615303438104275541e-02 1.112908732407238421e+00 1.984261145374834445e+00 2.147986465783375820e+00 4.297940927763899133e-01 1.561503955185440384e+00 -3.503893328955185460e-01 -1.141385920609421650e-02 2.004683177855619558e+00 -2.697556818697381953e-01 3.002025089147499770e+00 1.872957848881350529e+00 8.524606288459088965e-01 -8.675662255671403589e-01 -8.491761597261181238e-02 1.459024005772043830e+00 3.013241345807922134e+00 1.408879822508178670e+00 3.169324839026040230e+00 1.273977006392930766e+00 -4.158518551913292782e-04 -1.691263230028301257e+00 2.211375301877052113e+00 2.497552148369044822e+00 -8.632764290516858896e-01 4.724409982806463404e-01 5.188468450076463512e+00 1.190329581109556001e+00 -2.445988783006081135e-01 3.024955197779157778e+00 -7.884479778485210533e-01 1.397164930099226154e+00 2.364556169276361697e+00 -4.473687627470643996e-02 1.600888160420991690e+00 1.007338083194492251e+00 3.449252517902638537e+00 -7.403863986747691861e-01 -6.157244853335352985e-03 3.249986571361346943e+00 1.310935283656136763e+00 -1.960577514284648961e-03 1.822088709898247672e+00 3.116610928869328667e+00 4.271604512214206562e-01 -7.760518747322517341e-02 -7.079669073527732337e-01 1.170230198511593711e+00 1.537239224704455509e+00 3.969754873445882626e-01 7.996973862620551654e-02 1.590111610424303379e+00 3.231814204665345303e-01 3.830793663223656775e+00 -2.621870998893160443e-01 1.034425299381517283e+00 4.456503599254313386e-01 3.612166726668403882e+00 2.006671529658499153e+00 7.063157231141055370e-02 2.911592488451443472e+00 1.960757585165812111e+00 7.072060772104212800e-01 4.133358916174553421e+00 -1.273998420345688665e+00 -1.149868456093763980e+00 4.655597136804638048e+00 9.954725763191339949e-01 2.277833562659064892e+00 -2.113613327485245996e+00 1.361147977143355448e+00 7.211305439150832441e-01 8.801271630130185208e-01 -3.435920659527038068e-01 9.907359164158637821e-01 6.111808998892161171e-02 2.510269688128181187e+00 2.884774430610314022e-01 1.163336380047886198e+00 -7.441162479348757408e-01 3.219077904622043018e-01 1.290730301608500330e+00 1.918224990947770214e+00 1.739359186831223703e+00 -1.310720836343273854e+00 -1.665230393319744595e-01 4.946026820560461834e-01 8.503933791114249852e-01 -3.354690034402744159e-01 4.418717743412523546e-01 -4.544008678789801525e-02 3.809875737606359447e+00 1.954551386433759363e-01 2.788001339135117163e-01 1.081245699299744345e+00 1.540582317026103487e+00 2.730232728578939394e+00 -8.365485850264489098e-01 1.173894428587037408e+00 3.848081878124812172e-02 -1.635796284273207446e+00 -5.170706121263686228e-01 2.261850301587721823e+00 1.368475561296726539e+00 7.603716489710328208e-01 2.895300195610218674e-01 9.014861100208987343e-01 1.947655230864785203e+00 -2.733902955692702474e-01 1.908092029462228778e+00 -5.437805968459953343e-01 2.068106363458084296e-01 2.123882558854971458e-01 9.231655472550681640e-02 8.072263058443773787e-03 2.541224959859444077e+00 -9.466483862395203008e-01 -4.023265936260719822e-01 2.035231053247708921e+00 8.001789885716859008e-01 1.629638845248721157e+00 1.469717393045606002e+00 2.209528071784570002e+00 2.805535114435161681e+00 9.895708069130010331e-01 1.304211105434939455e+00 1.340199423171326343e+00 2.165069830963572972e+00 2.113783783539189276e-01 2.541407775771220123e+00 -8.736893375206237211e-01 1.854638527387672264e-01 6.944448840464354511e-01 -8.299839653351918090e-01 2.218754369716639641e+00 2.248712037627924154e+00 2.667571131445340971e-01 1.898215987179549868e+00 -1.097960667040392080e+00 5.696572305436560235e-01 1.233439356190997760e+00 4.905548244865429175e-01 2.151976799666505957e-01 1.067410217237226622e+00 1.446283702762857448e+00 1.035535981217793777e+00 2.748113092488247977e-01 2.023620757030510919e+00 2.937979895132582620e+00 -2.901614174320522044e-01 1.588470086623350541e+00 -3.775427912422273380e-01 3.082579290341435296e+00 1.592798883883090655e+00 7.990500986686652762e-01 3.396477076930238148e+00 3.291463627836066941e+00 7.647527586909090846e-01 1.092578688071861093e+00 1.904060315155987171e+00 -8.212312472448995981e-01 2.873347901594662801e+00 3.494712923633224833e+00 9.947320319292388691e-01 3.027160296448672128e-02 7.555060764450809430e-01 4.572000592161138854e+00 2.260756612120577103e+00 2.473377415607732388e+00 1.217160865229773403e+00 2.587348865003509690e+00 3.043700687639193880e+00 1.988541888027794080e+00 3.749080608363890010e-01 6.459778274492582462e-01 2.206494039764034243e-01 7.177349925309151057e-01 1.057360365332059127e+00 -6.444966292329850077e-01 1.527519901162945448e+00 2.770978356596744074e+00 4.353617222483575633e-01 -1.004791652228309129e+00 1.304325587953526711e+00 1.600440109130412791e+00 5.940978354389809812e-01 1.437652474903592603e+00 -1.073410207967453012e+00 -1.280809323454594306e+00 1.340536990408377704e+00 2.397720284170370419e-01 1.949670638342562712e-01 1.858651630093787643e+00 1.771445671074526551e+00 1.469522375593569130e+00 -3.452414678066709208e-01 2.647190183033008459e+00 -1.304250869950413991e-02 3.341273514832778790e+00 2.022124387411824709e-01 2.489908944032532823e+00 9.194337169093618201e-01 3.275347759602033282e+00 1.260436301232314094e+00 1.268499549904324564e+00 4.235843512386024301e+00 1.264987443658848187e-01 2.595181851801938944e+00 4.375983779801964957e+00 2.181266216528351620e+00 3.735269510846882302e+00 1.111494258230584009e+00 4.453195105032542456e-01 -1.351676086445179337e+00 5.705533002572735768e-01 4.821774364551331127e-01 3.289150934834693008e+00 2.413113309557266273e-01 8.294112627283921624e-01 1.577606710185631478e+00 3.549745397063580832e+00 -1.138054569880833089e+00 -1.290765104568707855e+00 1.009311415361753839e-01 -2.639031423968187795e-01 2.304161559458675068e-01 7.226014832965810264e-01 7.745733758814028480e-01 5.389612873560223338e-01 -6.220008733712317772e-01 1.012703783682928016e+00 -1.600582940728276560e+00 -6.117719661584710700e-01 5.342446779680611879e-01 -3.577438120298911950e-02 1.305305026184242934e+00 4.314274931201576457e+00 2.187773462058860474e+00 -1.313911958439966998e+00 2.585543098656510441e+00 8.591515454548290798e-01 6.889752951730755415e-01 -1.631826320918730241e-02 9.671285947726920851e-01 2.706719967656102011e+00 5.293174662377753137e-01 1.508190566467233484e-01 2.318440704565885024e-01 8.861486442017775245e-01 1.227185848872309304e+00 3.478487567160305077e-02 6.789773266448400069e-01 -8.702898051172580640e-01 6.472396452226691910e-02 1.820428188642106537e+00 1.957859526933801719e+00 9.902042678907269080e-01 -3.361033182113153384e-01 1.005538157010783751e+00 2.222203751696792740e+00 1.920980992961404787e+00 -1.095535326991740277e+00 -5.959295207457060428e-01 -4.728890859463961149e-01 2.604692736490047622e+00 2.524123694942649987e+00 1.676235024287405340e+00 -1.355491829495879264e-01 -7.786793748943051652e-01 1.146396555047928395e-01 3.127750860520240650e+00 7.383502218141130280e-01 -2.241108510639289619e+00 -6.439162504538333831e-01 3.675972067168308266e-01 1.859486553098401718e+00 -7.668885639598146398e-01 -5.357334689898255453e-01 1.124337175204732642e+00 2.281290337813144831e+00 4.925733135264821483e-01 1.242681360205679209e+00 1.521026413965903323e+00 1.088106324036746342e+00 -2.768840610174124750e-01 -6.462168787249319424e-01 2.794277500560273797e-01 7.201829478088023206e-01 -4.982591207716979831e-01 8.701942519921749275e-01 1.557577486448551207e+00 1.269970672223192931e-01 -9.224871741864381081e-01 -1.599004438936081351e-01 6.856324590523833473e-01 7.099479748289284631e-01 3.377615751287094348e+00 1.485214178567940024e+00 4.353155825973243909e-01 6.087742690684354585e-01 1.498775258375105279e+00 2.608293344668662250e+00 1.355941621983425271e+00 1.998795991749762260e-02 -2.615669190357326479e-01 2.849555214648252122e+00 4.737432733097852733e-01 2.885405398567007396e+00 -6.773053747089112786e-01 1.466894353415224117e+00 -4.398790036046465457e-01 1.332119270209671580e+00 -3.760874207582077799e-01 7.074411546048426924e-01 -7.099843784497028576e-02 1.671732867683018986e-01 4.702917585066773709e-02 1.407717565313288954e+00 2.550498935767600006e+00 -4.369270076434390582e-01 1.930433237795721402e+00 1.259861420890718176e+00 -5.082671987257231239e-01 2.830113135848059791e+00 4.808763906448705605e-02 1.426149664567667230e+00 7.453133793363346804e-01 7.204171060823865158e-01 8.499629828027704948e-01 -1.324441049048040941e+00 1.013130020523353325e+00 2.588558423535720632e-01 2.014804277208784300e-01 -7.855927373220605858e-01 -9.986769690682820722e-01 -2.624218430561990889e+00 -1.341942971201135482e-01 5.630162971479472089e-01 5.859350519565286602e-02 3.554980421325615314e-02 -6.440871328322369527e-01 2.444764089854163935e-01 -7.202262186449259751e-02 2.226322457618454820e+00 1.597433779361820516e+00 -9.748264028182231922e-01 -6.461858801879099001e-01 -9.782963293539470584e-01 3.474215774261337764e-01 9.430338546815993095e-02 3.869340118804879936e+00 2.727827483639707395e+00 -4.956731040432515445e-01 3.646181048517790346e-01 2.713233180386582233e-01 5.378051626738082902e-01 1.019459801754822870e-01 -1.231449816521004159e+00 3.992232711551806368e-01 -1.536434098899456036e+00 -1.797864077950416251e+00 2.890148309692277984e+00 3.526443152155312344e+00 3.839750617257079224e+00 -1.533271689140075500e-01 -7.493741752017278879e-01 -3.460197812331610723e-01 6.213206542787124143e-01 -7.737200772431105378e-01 3.629224999825435005e-01 -1.101498044549292649e-01 1.741674719247906067e+00 3.476327084011630486e+00 1.218608450781848429e+00 -4.123208322470476306e-01 2.556218374285957218e+00 7.935336032541129292e-02 1.434294067019652674e+00 1.647616193283698016e-01 1.928652596885104931e+00 -1.040817561059497187e+00 1.671291958646107023e+00 1.732132961985352271e+00 1.068176914319005189e+00 -5.529059600026964283e-02 3.681077126368096364e-01 1.377458320726870911e+00 1.239664040138896528e+00 1.433070665082972539e+00 -1.572775578437328181e-01 -1.433159040555693098e+00 4.976445469397667853e-01 2.024349735290313923e+00 4.637985951803961227e-01 4.222801622355603968e+00 2.139033446480266054e+00 1.134488242495918620e+00 5.073426906828888416e-01 -2.368740618596711645e-01 1.953645154442358756e+00 -2.669327489951709431e-01 2.684424397371609317e+00 7.353054503867537672e-01 2.589472673463391494e+00 -1.520735213193671775e+00 4.020278097128462957e-02 2.121403265592756993e-01 2.878844561757174958e+00 2.931909736297106939e+00 1.452016032394137568e+00 -2.269324976718269937e-01 8.269979087246295268e-01 6.019863903556992302e-01 2.042563254617915547e+00 1.759517307833232014e+00 1.335443984195219924e+00 1.252693206527062397e+00 1.500301847250582687e+00 -5.037528014273215948e-01 -2.475751141768720853e-01 8.722864539304719944e-01 -2.574370563861186678e+00 1.479796167749702906e+00 1.453343966007833110e+00 -1.673224956418978948e+00 -1.248622492929118533e+00 2.312966890644939433e+00 1.816330211505303494e+00 1.404692111739927141e+00 1.311980249061876602e+00 -2.900499593476330573e-01 2.582965950264379806e+00 6.519146947729739239e-01 -1.018153994273452712e-01 1.481117342049850905e+00 -3.707612845183417827e-01 2.881162767503662181e+00 -1.979763092865669760e+00 2.395043536173937782e-01 -6.633893146174534294e-01 -8.471506208334980137e-01 1.453508833052868710e+00 2.684758974571586077e+00 -5.413547783797159063e-01 5.582341008872205856e-01 -2.813090595536318350e-01 5.128675434488151330e-01 -3.684229083493250623e-01 -6.409732714942160126e-01 1.443108335845758816e+00 3.653671311804074229e+00 8.727547734155610692e-01 1.894093491578431099e+00 -6.969634352030975588e-01 -2.700196378448534773e+00 3.767474670580818863e+00 1.493020159102058653e+00 1.048343588862307163e-01 -3.286913399283345610e-02 1.317701665927712096e+00 -2.450080470233900964e+00 1.760547569216602160e+00 1.758429914327226395e+00 1.821572373557579505e+00 2.446229721215794406e+00 1.922874372491742534e+00 2.634099323120834946e+00 2.678478979394053466e-02 -5.178112578469877825e-01 -1.359103890313624552e+00 2.024060758037755647e+00 6.293080543494236068e-01 7.736499921323688467e-01 8.765690686643051732e-01 5.457069011228747879e-01 -1.203966525937745669e+00 1.073534350491972100e+00 1.454974796288754035e+00 1.458548408515241146e+00 9.388728397868328912e-01 2.009650748457777691e+00 -4.834882767490597533e-01 2.075037150390881102e+00 -1.461733198114846921e+00 1.137817123431964061e+00 -2.479220032164453968e+00 4.922254516029076044e+00 -1.338913951706402372e+00 1.574029927673754603e-01 2.721558474678246853e+00 -1.300853406174373728e-01 1.397459342218897227e+00 5.227435102296156266e-01 1.168841401024495186e+00 2.990671323797349235e-01 1.743347424945331126e+00 -5.735580096285268770e-01 1.711116259341607659e-01 1.852009296058365617e-02 4.413855818034526646e-01 -5.592405719986943691e-01 1.816878749620985722e+00 1.177528152998335909e+00 1.516529394736055636e+00 3.039238173469245297e+00 -1.051435899511034444e+00 1.641519696808207529e+00 9.200124331167442993e-01 -8.386190940951444572e-01 -3.506766613312710112e-01 -8.851089345003800846e-01 2.038061058543139126e+00 1.055304471494892260e+00 1.958996723538574791e+00 1.549833283517822791e+00 2.374752384089330093e+00 -2.442354213795043805e+00 5.375098250727171623e-01 -7.804858578055727802e-01 2.048631624623448166e-01 -1.404384328612724664e+00 1.948485134463223245e+00 5.880101871841936223e-02 -1.181053402785851913e+00 1.370763121218649960e+00 5.645591529705412670e-01 5.643073858866608505e-01 2.487435764423081785e+00 2.772656841440092279e+00 1.183970435578240110e+00 -2.433809112252538487e-01 8.163679749115034801e-01 -2.367537605395640954e-01 -4.626894080258736608e-02 1.424320649138940187e+00 4.228219687075438493e-01 3.389930677670408565e-01 3.647315584755174145e-01 2.765830941380832186e+00 3.909934969967507001e+00 2.184415758346468284e+00 9.455322644422602396e-01 -2.061258737157796173e-01 -5.520840408728355797e-02 -8.414981522570968986e-01 -1.966394996490489488e-01 1.573954454065828124e+00 -1.336667180813241318e+00 6.004568461249211175e-01 8.650179427320809911e-01 2.139310505814614238e+00 2.477351612609817177e+00 3.178813603301600121e-02 1.814502033319636887e+00 -8.272660827537410277e-01 -2.646094524578524454e-01 1.578723571440220130e+00 9.579776482174129359e-01 -8.372548979589817808e-01 -1.355804942114669842e+00 2.241219502018291454e+00 1.647362868596584873e+00 4.120425281030898113e+00 -5.201084107889477476e-02 4.319322380521700144e-01 -5.752617447764694081e-01 7.362247185163737218e-01 4.745854699293472478e-01 2.295443736862198492e+00 2.302485839230534737e+00 6.416868242151182455e-01 -7.704466430632782581e-01 6.057425302907148978e-01 2.327956257416710084e-01 8.006074851421903782e-01 -3.856774378197425079e-02 -1.641697403547405454e+00 -3.319044028369844135e-02 -7.149230836352893359e-01 -3.102365568698284837e-01 -7.829897383683362966e-01 8.738497546389228932e-01 9.641449255479443980e-01 -1.142893782181886309e-02 -2.976100956209630777e-01 8.882184869643691694e-02 8.316875412800261991e-01 1.736429977246078060e+00 -7.008181834917018849e-01 -9.889607261222286283e-01 -4.219228298738349481e-01 -1.665847500314535878e+00 2.449585203934895872e-01 2.014973981643730649e-01 2.088335242429200656e-01 -2.147475238322784363e-01 8.258558232986561443e-01 1.389562750184308193e+00 -5.399623336856950173e-01 3.919521711088319371e+00 -2.354741575830490152e-01 3.223236953034473995e-01 2.140755942292362490e-01 -9.065697584227282446e-01 8.064243533446220358e-01 8.202410757178638656e-01 2.223648668435155074e+00 5.144637754011288644e-01 -2.242529336775006321e+00 1.123187460403319848e+00 6.857453844371524943e-01 2.088342469491523357e+00 -7.358329089213073715e-01 -1.265815712728526332e+00 2.419187643861383741e+00 9.144191695417993593e-01 2.433400079737085164e+00 1.216209290874446403e+00 -2.089840061046991382e-01 6.390762479242477756e-01 -5.972655840811325056e-01 1.897812234015227029e+00 4.103173755084482677e-01 3.824012050167472920e-01 -1.186059039374628643e+00 -4.645382894023366571e-01 1.261992701896412328e+00 -3.787399984584001178e-01 1.563477434461240989e+00 -3.519436574082882574e-01 1.563069604529805812e+00 -3.496035365443929122e-01 2.438816453587458188e-01 -5.971405308391728450e-01 -1.000119975222390822e+00 -4.713255220079641816e-01 9.663598285952926803e-01 9.618266200380682918e-01 1.119188733295034766e+00 1.437623488317527176e+00 7.030420201108285028e-01 2.089648020380165949e+00 -4.914789392113248501e-01 -1.753227364093186691e-01 1.764123478581274274e-01 -1.422776250583882574e+00 1.136482300211614005e+00 -3.045650774100032709e-01 2.155849372784288676e+00 1.191549046105083276e+00 -1.491624329826691242e-01 2.353071267957894119e-01 1.097675897820986179e+00 1.113819912062628870e+00 -7.663131358734030785e-02 -2.111430722589813236e-02 1.748948510217021690e+00 7.739563911823609255e-01 -1.022446948941310829e+00 1.560529096020042417e+00 2.932119841193338017e-01 -1.974404468652480871e-01 5.400378647258510245e-01 -1.393886698687469616e+00 2.397495719894276789e+00 1.348865829060782451e+00 1.701019696136308046e-01 1.802417912833562674e+00 1.731177332514788059e-01 1.566063757387554212e+00 1.185646945142074360e+00 1.550108192978793209e+00 1.506933873087009434e+00 -1.109212230257008436e+00 4.042339225503122297e-04 2.308256418792350440e-01 -1.510124173133837316e-02 1.161630610246546791e-01 1.954310189055721736e+00 9.253629378102282699e-01 1.415687174539204785e+00 1.069031873089741902e+00 6.432046578397527803e-01 -1.401737660804502461e+00 3.051309785406252084e-01 9.055528978031178733e-01 1.726336954485270692e+00 2.358805162354810081e-01 -2.190204078163758838e-01 3.760156569810279015e-01 5.955659131395974609e-02 2.017334459720657058e+00 1.636556493787573174e+00 1.794665068929141682e+00 -1.392088020564922646e+00 3.675972296807553663e-01 -1.707626301073583042e+00 -1.143918537373345146e-02 1.222184414575788303e+00 4.214654579239348609e-01 -1.816792119828163798e+00 -2.300798859637843918e+00 1.147505668411080426e-01 9.343843594447529544e-01 1.650643360337783250e+00 3.319146606438205249e-01 2.625506534100769507e+00 7.426896575326386030e-01 1.683316092103031014e+00 1.983390398179596392e+00 -3.695369509294478827e-01 2.483178704820073524e+00 -3.223994413860299946e-01 1.670591457466372720e+00 7.995131135522769439e-01 8.868164617362213065e-01 -1.024698942292031179e+00 2.402395650077597811e+00 9.641040648720754502e-01 1.598781600690001525e+00 6.026227406662345576e-01 3.301820194030446576e+00 -3.316821750848142347e-01 1.146274994648169621e+00 -4.686131157291137939e-01 1.056048897754455096e+00 1.799322726622977653e+00 4.550618844556501008e-01 -3.272601736982407722e-02 -9.342755938679130345e-01 -1.797013285669517568e-01 -9.392280876646326160e-01 3.244852144199193433e-01 8.090077925609985288e-01 -1.305040046515661967e+00 8.150503161235600480e-01 6.146381645421936657e-01 3.039658148073793420e+00 1.686463767714437706e-02 5.620674280155347688e-03 2.347479157670794292e-01 6.065424458400937580e-01 6.544108251289335598e-01 -1.056242367137057547e+00 3.957679445915094907e-01 2.041463140447312696e+00 1.078409701759770467e+00 -1.357275629062061062e-01 2.072694160486454606e+00 1.940359291731089453e+00 -1.663517875395979395e+00 8.592274495472964624e-01 -4.681079026624965223e-01 9.483626236788444963e-01 3.748669090927503333e-01 -4.179924028239787592e-01 1.776515916139971507e+00 -8.088968596584698023e-01 8.310813296531707195e-01 6.525224954803136024e-01 2.070129525092722744e+00 -2.660442863331600738e-01 2.409367333302089964e+00 2.081963825746445673e-01 8.928622265930387103e-01 3.629307158993352322e-01 7.495182027310640649e-01 8.987264926720249791e-01 3.105926511094463383e-01 7.108641843177457842e-01 4.975110806165329580e-02 -3.461047915670916741e-01 1.993393001007557341e+00 7.297180574622988969e-01 -1.419902447694588066e+00 2.446846082954242885e+00 -5.133872594189713423e-01 -2.520924531594652684e-01 3.215997987358966692e-01 7.543912806581586361e-01 2.216429139210323918e+00 -1.505978089836515155e+00 3.624948814010401921e-01 -2.791590687074061994e-01 1.315216124965357114e-01 1.885446043755574008e+00 1.656263427030606916e+00 2.261305279801278711e+00 1.433547190778115654e+00 5.300429271728848146e-01 3.069309244493492628e+00 4.593758153913567455e-01 -5.744944935459495028e-02 1.298746474693491360e+00 5.550277667018653771e-01 1.034011218766555329e+00 -4.008873127180931917e-01 2.775052534858210240e+00 2.081756919515691251e-01 4.565974044065763238e+00 1.646990604065536878e-01 8.051746452135881693e-01 6.830572729211294991e-01 1.015209410265301315e+00 1.887216890015923632e-01 1.556317588739934421e-01 1.847734141429960841e+00 -8.613800498466715749e-02 -1.784807951697136685e+00 -8.658565979075273367e-01 1.214924239170317444e-01 2.028561645190097185e+00 -1.222060841106823892e+00 1.136213451047802386e-01 -4.153308251944858309e-01 5.147075857208051053e-01 2.698229907363725727e-02 5.651357782926339501e-01 2.227897361947723809e+00 2.127183392928633232e+00 -1.839396607229791536e-01 1.731521590043572090e+00 -1.390850408496823842e+00 -1.244180298216960967e+00 -4.105165783179908767e-01 9.196787995840686181e-01 9.489331142765630167e-01 -7.554021237570393010e-01 -1.993483320766680222e+00 1.352215624711338438e-01 -1.398056709804504694e+00 1.121860146758967725e+00 8.402544128119748823e-01 -7.045262926457992458e-01 -7.033615008943987223e-02 3.467910154239441045e+00 1.332586760754638222e+00 1.420517574832703467e+00 -3.042065177637020224e+00 -1.701711515620163984e-01 4.186924717031101362e-01 1.966770822175945010e-02 7.148334998602725587e-01 -4.561221304264807541e-01 1.949826553586453848e+00 1.062955471000560204e+00 8.058245204605291034e-01 1.706433299917609725e+00 8.309424472953947927e-01 3.663151256955182511e+00 4.514776770215388479e-01 7.037003438602363881e-01 -8.945834992152195131e-01 -7.514831819639760102e-01 5.265005993814151353e-01 -5.856914513309487980e-01 -4.861551395492431649e-01 -1.172606390664001186e+00 1.681173755333851050e+00 1.155357082049735196e+00 2.700548107430949529e-01 -3.619998753800475755e-01 1.067491040894227972e+00 -1.243107602479303075e+00 5.816084927690756690e-01 -3.473679939025542951e-01 -4.327313613143743964e-01 1.690964618507534656e+00 -2.056324390320501738e+00 5.872023951063469749e-01 7.577126423010891454e-01 1.022800812739059761e+00 -1.083297290520118805e+00 -1.210015737073958819e+00 8.977916478698482194e-01 2.553712174824830594e+00 -1.395998049078484904e+00 1.781673010711970484e+00 1.267219653040726479e-01 1.701648218196697648e+00 -2.028101557469146332e-01 -2.267474031027632772e-02 6.391539260180301163e-01 1.432636539602502479e+00 2.041031762603616073e+00 9.636555097144213766e-01 2.654481505240939287e-01 2.022941115928409861e+00 8.265962473961088741e-02 -3.757800801918171896e-01 1.362989133227369587e+00 4.634723609701610902e-01 3.689368264352209104e-01 -3.360061200477081345e-01 1.664640443562816152e+00 6.833314795805901509e-01 3.069844356517954509e+00 2.844743173308663664e+00 1.936948902595911903e+00 1.962481656068986169e+00 -1.247414278490300843e+00 3.332032672115131877e+00 1.573258030397920448e+00 -7.553714652844661925e-01 3.965915451643795553e-01 -9.206739291139570680e-01 -2.212689452413457714e-01 8.965929825216814031e-01 -2.180840789420216974e-01 1.776302547939921095e-01 -5.815934744175672577e-01 2.642131548029629240e+00 8.455677812031290319e-01 8.052901802068193060e-01 -7.884828782919853785e-01 -2.798706114973191772e-01 8.062283223908291996e-01 -1.685845164347120173e+00 5.116321008799289416e-01 1.590319161146002136e+00 -9.459924933754647602e-01 1.356558685640196771e-01 2.841179904673678980e+00 1.167152202108703296e+00 4.361079572284086936e+00 -4.816253805573288971e-01 9.510876816748182749e-01 8.978528027904800757e-01 -1.955584435569610036e-01 7.765114389462187683e-01 -3.663791217861637750e-01 -1.641762292333430739e-01 -6.341319948502003312e-01 -5.396309809834865662e-02 8.954294177908245222e-02 -7.439010581784620824e-01 2.494451484799835583e+00 5.082205827837366074e-01 1.556051463587823092e+00 -1.847702611249168791e+00 -8.506521498036913043e-01 9.854161163072431284e-01 2.211742660941880878e+00 -1.518546427234727103e+00 -7.885054607726760256e-03 5.595654860399181807e-01 1.060888845766432276e+00 1.079996237209212451e+00 2.905399539913175455e-01 -1.102653879188987274e-01 -4.575903775462105139e-01 8.307476497275523286e-01 -9.422859452246915568e-01 -4.740244055551723901e-01 -3.274441905900749017e-01 -1.552161425488595814e+00 1.076224213967861054e+00 1.097265085843619259e+00 9.259863807686992132e-01 3.917049768033382673e-01 2.431083263277744599e+00 2.083848182213466238e+00 -1.137984010772588483e+00 -7.471498863785067668e-01 8.814401267388755068e-01 2.703535423359666456e-01 -4.547739674635857265e-01 -4.888973099760403618e-01 -1.245252139887838894e+00 -6.392733975719969708e-01 9.368625423206941027e-01 -3.377982947048092655e-01 -1.858907580023240469e-01 -4.547762341482917137e-01 1.060327698253545892e-01 1.187554084588616776e+00 1.870114017751701940e+00 9.019508104495432832e-02 -1.246915996575979069e+00 -3.421842246111049257e-01 -1.300068400177108563e+00 -7.356895754225978301e-02 2.674773112632174765e+00 1.493087001427520377e+00 -7.839266456066080746e-01 -1.063463644341413883e-01 -1.068247421484734394e+00 1.306402816219513152e+00 -4.949671830181889276e-01 2.061858491454075445e-02 3.850363362964969727e-01 1.932309266850588125e+00 1.404251922379861073e-01 8.842768723997374014e-01 1.873810480533010914e+00 1.514796643403748311e+00 -2.757898212333690591e+00 -4.190351591890730809e-01 -7.956762348884708347e-01 5.990998070066770875e-01 5.067849250009275330e-01 1.531692730312686823e+00 5.447295954986903777e-01 2.206024035648434634e+00 9.589059499604989378e-01 1.527013100242374355e+00 -3.627461060460437370e-01 8.096967386927581556e-01 5.168493245373600997e-01 9.303716541868396472e-01 1.540673506811287563e+00 1.579171828907521391e+00 -1.256407877642554904e+00 1.282115134904442844e+00 -4.766300503597458160e-01 2.237306924705051436e+00 -1.797098637869441129e+00 -1.356664425183904621e+00 -2.412250466680365690e-01 -7.836236729183795324e-01 2.267613705463049634e+00 -6.206213986517447045e-01 8.507284020675991432e-01 3.567533664732244758e-01 1.428109386884815812e+00 -2.314848693174496874e-01 7.399382610280295092e-01 2.789670431952781873e-02 1.837257220036401018e+00 -2.707214416480555608e-01 -1.995662903538990340e+00 -8.403775403539537336e-03 2.228396424493339634e-02 4.848141755118031693e-01 -7.080530247317864401e-01 3.059549558782140855e-01 2.466676167435060130e+00 4.910174193735726833e-01 1.412098836677319280e+00 2.790110885827280285e+00 -3.275131371991060636e+00 -4.643800380290928898e-01 4.116126725051655333e-02 7.568475612860439128e-01 1.093802180708101091e+00 1.396761920509916211e+00 -9.538046468522957122e-01 1.143135141108544861e+00 8.300952041725357944e-01 7.721276488256965109e-01 -3.802062918062196206e-01 2.636048927043591616e-01 2.323853798436135598e+00 -1.369222852610502139e+00 -1.383069314911457681e+00 -1.212963718325507534e+00 5.806803631365571317e-01 1.270729139886772829e+00 -1.617938804899677674e+00 7.162306803686324663e-01 8.089660686174793280e-02 9.825555020983994803e-01 3.000633714265776852e-01 3.196743596045743097e+00 3.984029045853166862e-01 3.047172726118875463e+00 1.470298019169508752e+00 3.436581755671687666e-01 1.036082204318744093e+00 -2.992247628727417452e-01 2.323839138104239199e-01 7.947802219151465231e-01 1.093898279623414904e+00 1.812337125148659078e+00 -1.947966051994387326e+00 1.464886795172296585e+00 -7.548507953082759236e-01 -1.962727675455600007e-02 -1.330312234950328243e-01 1.059481072643402300e+00 -1.377109576113964007e+00 4.507986452932629895e+00 -1.362695557600435148e-01 6.203535019127345285e-01 -4.656814290077072038e-01 -9.927789521562482289e-01 1.577963442801841421e+00 1.434751051570850588e-01 1.075083234393260145e+00 -1.203391920752957311e+00 1.642230815371554242e-01 -4.171300696356788906e-01 1.134850837057746753e-01 6.459826598986981860e-01 1.933421401231402159e-01 2.105998476955239784e-01 -2.899375221544642223e-01 -1.639130806847862720e-01 1.436158395069846716e-01 -8.170332550540006233e-02 1.541739741802631958e+00 8.561128411873125676e-01 -1.095707935210285200e+00 8.721112979025656964e-01 5.012728460673305797e-01 -1.091090799641710740e+00 -1.719401945281237243e+00 1.704426705209924897e+00 2.089985608968006225e+00 -2.735443021191443225e-01 2.042747926446145001e+00 -1.612390897710225257e-01 1.737390747764571142e-01 -6.992218060187536111e-01 -3.097462938451184811e-01 -1.644445658009555222e+00 -1.782162302338474724e-01 -6.575271004764609017e-01 -1.407792947128423400e-01 -1.359901274032913499e+00 2.481935892671212507e+00 -1.909055830149530286e-01 2.754399189794251579e-01 4.108122568754597026e+00 5.240000724516314934e-01 -2.635335427933755970e-01 1.598574910513323122e+00 6.774813522348496209e-01 -6.327115465584910448e-01 1.529339764726589834e+00 2.922277357436715572e-01 3.597855050477510863e-01 1.356575494488529099e+00 1.835335264445526082e+00 -1.035232846560015130e+00 2.396118317432569256e-01 2.239865243914223925e+00 1.286510569707094154e-01 7.162768105261138607e-02 2.474587141224847131e-01 3.016839021684871724e-01 1.346337444493251656e+00 -1.793261268797272212e+00 -1.574381678416570118e-01 7.109927123728942977e-02 2.897506128642370338e-01 5.687176392649895273e-02 -8.355991144286030459e-02 -2.479143310568819591e-01 -1.290807574811035918e+00 3.690526045433703550e-01 -1.264880885998954652e-01 -3.186528295009483647e-01 -3.719194982592674004e-01 1.108788704403584013e+00 3.929891855070002937e-02 4.535640580163239344e-01 1.397200307304202749e+00 1.756148318559426491e-01 8.122493410425238869e-01 1.485866842213580341e+00 8.040679452464527532e-02 -3.127402188783691694e-01 2.588141234394875312e+00 8.705536477653647021e-01 8.101414790514448461e-01 3.537801288089164609e-01 1.771594112698833046e+00 -5.796503653366636977e-01 1.329087895710913125e+00 5.469011473881881802e-01 -5.422282717606258240e-01 9.027932296076348617e-01 -1.123088492133654359e+00 -1.253131713286407711e+00 1.620138878102775459e+00 1.282609919957820921e+00 3.192400423817805866e+00 4.168994894188184086e-02 1.701953373362947719e+00 -2.155915252303959306e-01 -3.037154063536237625e-01 -7.879510800399578407e-01 -7.213095639820887861e-01 -1.311018915357794468e+00 1.675622384976736212e+00 -1.082055774149055294e+00 9.302426292684466969e-01 -1.009236168143953671e+00 9.632627995474298821e-01 9.063248302711910398e-01 7.413248759994137682e-01 7.532436934631190351e-01 -4.725883341086833944e-01 4.308909039915730377e-01 7.163679945143182071e-01 -4.736756227476958681e-01 1.356141861995863618e+00 9.297370861780733797e-01 -4.568370328806390379e-01 6.911950901303587358e-02 1.014584981607484337e+00 2.515130722064524260e+00 9.242376490798234201e-01 -4.226016694544893620e-02 3.185286790644215604e-01 9.716541206905892139e-03 3.765324796613847558e-01 4.397343635296058206e-02 1.858809457870922999e-01 -8.224050867524809183e-01 1.294478563810951943e+00 -1.136250544976942223e+00 -2.553405654281376003e-01 4.361094298992520546e-01 2.306889193464842336e+00 -3.956569318445043448e-01 -8.021222232927399665e-01 -1.581261296978081488e+00 -6.820391640104495057e-01 2.448856570333437510e-01 5.499687086485339771e-01 9.272852942960807532e-01 1.320287920302703588e+00 1.476384736493735250e+00 8.720348154710289013e-01 6.486530691404912563e-01 1.031627339622412931e+00 -4.584488270902521978e-01 -1.137621998375310639e+00 2.291284097084769655e+00 -1.308551020928000463e+00 -8.050593280254967343e-01 -2.194789348528988771e-01 1.545739426883601109e-01 7.080789239189327899e-01 9.664899451899054972e-01 -1.280034492411128572e-02 -1.062154202308438267e+00 3.803408382344772992e-02 -1.133117391817704211e+00 -4.327837821963815834e-01 -9.890687255847582238e-01 2.618548116919925839e+00 -1.774321389438707541e+00 -5.962045347945683638e-01 3.158398563415771854e-01 1.185006851822172136e+00 1.975277626408215165e-02 9.329883543883457087e-01 -1.460604292077805733e+00 -6.593323904129493318e-01 2.656779914973996348e+00 1.601491679093929754e+00 3.344287394877500375e-01 -2.912887064801603643e+00 1.849701785539585419e+00 -1.606930576074214301e+00 6.350332994515630602e-01 -3.725931780664725607e-02 3.726611472245669465e-01 1.704408910997798621e-01 5.340864901632257356e-01 -6.692007263679327078e-01 -2.956734202267952138e-01 1.143784206665980907e+00 1.383456713007484629e+00 7.156344450428185899e-01 -1.844318894666713282e+00 -1.037732698866866254e+00 2.166806884573514225e+00 2.351426594314979912e+00 3.122702290752853993e-01 1.104073686293290057e+00 -1.209356051769573837e+00 -9.085076747177657230e-01 1.456850706616112101e-01 -2.451260653710552795e+00 -6.726015394354882826e-01 1.713942489391676816e+00 -3.438638935675695785e-01 -1.726731510738335196e+00 -5.121664338967986119e-01 2.533550908610878061e+00 9.624583187610830093e-01 -5.739061369306056593e-01 1.073917873546977042e-01 -2.110902281912946932e-01 5.347997938225204084e-01 -9.875300522219383481e-01 7.668765189780748504e-01 7.869155827936504810e-01 -1.546036840617076580e+00 7.522971266811229185e-01 9.583726193778113744e-01 9.049345534651385137e-01 -1.924029184891586697e+00 -1.034024756749414742e+00 2.094740512702865376e-01 -3.445504478532934178e-01 -1.904553583727867982e+00 1.405399023652559753e+00 4.173608692494626404e-01 1.035722370330844688e+00 -5.995414904011747703e-01 -1.163691196907825909e-01 -1.343167315842573428e+00 1.293466780151076190e+00 1.128184398120478438e+00 5.315824436532332609e-01 -9.684184171420877618e-01 7.448003672725644897e-02 -1.226275737105675168e+00 -2.331142455709497074e+00 6.282952679969777687e-01 8.582654930405643479e-02 -5.017124384002239479e-01 2.529100744444274795e+00 -6.387660872324362193e-01 5.544453593839955285e-01 1.013997901108825844e-01 -2.232217521739170873e+00 -1.058889246861039135e+00 3.839558792789020125e-01 1.569730774853026034e+00 1.274996921055657761e+00 -6.362414626430955567e-01 -5.933180135103847119e-01 6.300040006582373620e-01 1.612674169661987511e+00 7.804051623700952733e-01 5.763431344458171957e-01 2.868063096265585532e+00 9.174074713240820515e-04 3.928196763664152380e-01 -1.278673120956283604e+00 8.259377581913877053e-01 -6.459379696065190579e-01 6.814604618851365370e-01 1.014435189256971626e+00 -4.597076548919767358e-01 -1.234763776855025696e+00 3.716534356963099750e+00 1.789713762242794992e-02 2.285579837735531861e+00 2.385665245056587835e+00 -1.490619641015507479e+00 -2.065823667987867485e-01 -4.618039457237546053e-01 1.287220567589511200e+00 3.103996657263305092e+00 1.934756983182370993e+00 -4.724512639762723509e-01 8.565971383356572044e-01 3.268101396609275788e+00 -2.700135156814369441e-01 -2.408035534749129347e+00 1.561210918284810623e+00 1.376893914864859125e+00 2.509463137702636071e-01 -3.181337117783895607e-01 -4.723291779444497851e-01 1.880551818842704392e+00 -5.069379587806309706e-01 -1.072780726841405130e+00 1.163920131651303036e+00 -1.318363210182746936e-01 9.029739918403503207e-01 1.645244685637821780e+00 8.901834881800732013e-01 -1.248988293623189971e-01 -1.856219560943763724e-01 3.415998319601953881e-01 5.255451365038580347e-01 -1.522685951458002118e-01 3.675951358278562453e-01 1.272785319768888757e+00 -1.013169595333693884e+00 1.440848567766602195e-01 -2.838165167039614634e-01 1.467778484574029818e+00 2.076230941086009807e+00 1.024742123029329877e+00 -2.608248508309211067e-01 5.036846813502671161e-02 3.133484130937215228e-01 -3.736269351904724090e-01 -1.658815750301856629e-01 8.785170155981836260e-01 -5.394761983540654615e-01 4.372307544451325967e-02 -5.572560689416448110e-01 8.232884374441838959e-01 2.138194346482438224e-01 -3.507316602321098459e-02 7.272436778206078367e-01 1.956786195380616267e+00 1.299038785378376470e+00 -5.615463498085374594e-01 -2.523361963807658981e+00 5.696310250193078462e-01 6.527932439326862291e-01 3.692253522849460179e-01 2.635276917676904196e-01 -3.610589803095888284e-01 -8.233598064025351437e-01 1.156477396760818149e-01 2.220698891315362189e-01 -3.183370816809411696e+00 -7.579316094635114576e-01 -5.077334556897598189e-02 1.439520279330333219e+00 8.750483268927309322e-01 7.306515794025766342e-01 2.700965705238393966e-01 2.038804983004833371e+00 2.584139831792042763e+00 2.069763318335235414e-01 -1.768085401315295568e+00 6.227541461639602982e-01 8.494136003598443674e-01 2.223506997618426961e+00 7.165243884195051649e-01 -7.785461225668485752e-02 1.496309211095909752e+00 6.286165844337675279e-02 2.948367303890586211e+00 -7.224642920238151522e-02 -1.644718067130738426e+00 -9.602770826619101419e-01 1.027532450521779328e+00 -5.394317599374559569e-03 -1.316314364972174911e+00 2.087450604996351267e+00 1.876483211921283478e-01 -5.373642350989656924e-01 -9.118633155128493817e-01 4.702231627345252463e-01 3.687859168911942209e-01 -6.842831285818075093e-01 3.765735409659958788e-01 1.533645041590725455e+00 -3.167297262001427804e-01 2.494713387994018650e+00 -4.518172670743284547e-01 8.819919805076303909e-01 -3.899241795393186827e-01 -1.323916384140040869e-01 1.231874408016477185e+00 2.066074518027277485e+00 -2.433335752459941936e-01 5.625410923474362113e-01 3.147795564559094927e+00 3.232294485952525775e+00 1.034321473062460806e+00 -1.428982115980031109e+00 -4.705069335130937502e-01 6.291453327719355171e-01 7.884002439526873740e-01 3.280057687856426929e-01 6.390151571424433907e-01 4.399743479065251206e-01 -2.538474818315069825e+00 -3.102553340198889176e-01 1.721964405571511092e+00 2.210406998857632754e-01 1.710797758951862590e+00 9.671172237780598091e-02 4.897618011334302635e-01 4.108647381981511693e-01 1.679945804665366138e+00 5.624175855265879376e-01 -1.312703546306077662e+00 3.164897420073272682e-01 7.518705403070931048e-01 -5.443540434915153936e-01 -4.312738090757728404e-01 -9.907104375503381632e-01 -2.909438682763423323e-01 -1.288827181135296485e+00 1.486097058127038295e+00 -3.711896793503394743e-01 1.422138935931473780e+00 -3.776975364306552341e-01 1.315867000664981523e+00 1.069757538279149767e+00 -1.366481465438553533e+00 2.445486107732611103e+00 2.392791400861015230e-02 -7.031242417988977644e-01 8.043399477850921020e-01 -3.315050422425780963e-01 -5.753086687854988002e-01 8.988966458043394780e-01 2.814594428256482761e-01 -1.260208632562346942e+00 2.219655353661110553e+00 -9.030906785529931868e-01 -1.850872375074843035e+00 2.156256518373578512e-01 3.158384705303411977e+00 -6.878351521004087976e-01 1.680398266787508810e+00 1.420500643402362817e+00 -2.598140687891896672e+00 -4.672114253133551331e-01 2.254662507702009044e+00 4.220083430690954041e-01 4.704560425420144937e-02 -2.456265294896049500e-01 -4.479829759248602494e-01 1.379903130611810080e-01 1.416661853491386402e+00 1.284689870135502510e+00 -5.835073084916287955e-01 -7.233830668692851074e-01 1.322186432250539445e+00 -1.026751014647429683e+00 8.424915024327354063e-01 -3.390067186839517133e-01 1.364965206330626790e+00 2.133318210530555703e+00 1.808679209348191597e+00 -3.409449531330852601e-01 1.526553850235658150e+00 1.108928459869237271e+00 4.875286504490518036e-01 2.930924674326724766e+00 4.623352901180939334e-01 6.173882415459789469e-02 2.336533272437714359e+00 2.456032225276644221e-01 -1.641122425279525066e-01 5.932201162947390305e-01 -6.767936067653007592e-01 9.792866326106477448e-01 -1.358966237150194545e-01 1.877716473412471831e-02 1.358458677636197098e+00 7.783748724106591688e-01 1.069555948463197792e+00 1.780505067187163615e+00 -5.244784252080335607e-01 1.577256481516680908e-01 -8.047744958452917041e-01 6.588540630629214911e-01 3.171542074471425110e-01 -3.475433159141868011e-01 1.190258643987425868e+00 1.800367270693565835e-01 1.082883511640289731e+00 2.140534126116882874e+00 -5.087945439697934003e-01 3.653330987466256452e-02 7.331811981574574144e-01 1.219917107562416669e+00 -1.960074093238999282e-01 4.040544011027380478e-02 6.223767356745335544e-01 -8.831519473234644702e-02 3.507773777654817904e-01 -1.721453060127938195e-01 -4.454218264027693941e-01 7.220352636811618874e-01 2.637822450691044152e-01 -6.176246944416237117e-01 1.219910926378219296e+00 -1.963594103200944518e+00 7.201222019215611780e-01 2.051687090219127985e+00 9.336298446609880841e-03 1.719871570547446327e+00 -8.191989823744774135e-01 -1.797452371211804012e+00 1.200377109733671510e+00 -4.180468486970636416e-02 -8.250334750925296667e-01 2.729342938376269956e+00 -6.295095781836840265e-01 1.715006347658738939e+00 -1.451754056784391837e-02 -1.641348786160244266e+00 2.045524196115279913e+00 1.267989587431233245e+00 4.901401492423441697e-01 1.169418556158540845e+00 -7.275704172500162548e-01 -4.153915833662474855e-01 2.749245662511681232e-01 7.632340523954626033e-01 1.683171122567208133e+00 3.837572294090427771e-01 8.769712409490520999e-01 -2.101037077485858606e-01 9.910914073742076447e-01 8.281286059490634566e-01 -1.255915487914563311e+00 9.103105410659578789e-02 9.404692797103305635e-01 2.470853503749742830e-01 1.463767109358813934e-01 -3.031872610843980298e-02 -4.010332651714575980e-01 5.923537980787257906e-01 3.257550642561000687e-01 2.262666189257058792e-03 1.696904967787417062e+00 -2.011670459269484290e+00 1.705678800539986328e+00 1.654402206984402435e+00 1.011204581778285094e+00 1.333424149602537190e+00 3.301306605950107276e+00 5.997498706704262883e-01 -5.523672721406227559e-01 5.802255427467664095e-01 2.614413868585469647e+00 6.056395173347763894e-01 1.766553601189989608e+00 -1.978896446157788924e+00 -1.070469905359084040e+00 1.010475827013743499e+00 5.477755182420436242e-01 9.651477797711917050e-01 -5.098363606206642862e-01 -1.069450405220471190e+00 3.934293763939475386e-01 -3.374108535509712792e-01 2.587040733847771889e+00 6.060364299981801928e-03 3.219558736717633263e+00 1.046580191579503438e+00 5.421872466449009220e-01 -1.795769866028251505e+00 2.208920631462985007e-02 4.189627747760079624e-01 4.850938301024937394e-01 -1.605622899128988701e+00 7.876316934515343871e-01 1.153087029379476824e+00 7.130942790439436241e-01 1.613156756995458130e+00 6.749446669092122597e-02 7.349886848880781143e-01 -2.262888107925123293e+00 3.145813297469784442e-01 1.430139586588677458e+00 6.849351402322993998e-01 -3.162913695937177305e-01 1.188015902104914145e+00 -9.143568180598031780e-01 3.717888255573149614e-01 -2.660103124716124978e-01 7.580543585137038409e-01 9.689267712293300194e-01 1.188872161710957109e-01 1.161978761803448501e+00 -6.161182153250112092e-01 6.665357449942133083e-01 1.629662776337206243e+00 -2.876143886365384872e-01 1.874200610273070444e-01 1.601275606314444877e+00 6.320137915581526544e-02 -9.128263576332860119e-01 -1.692333213559776617e+00 2.057951794505962440e+00 -4.743162068314228375e-01 8.435927807036980308e-01 5.546358304738153722e-01 9.990304592031660214e-01 2.028097637552413790e+00 -1.171913304199111661e+00 1.612469086467603230e+00 3.032709449746278096e-01 8.173116846686905301e-01 1.264672815972816000e+00 -1.658142115980247855e+00 4.567986768233027739e-01 -5.304625449125410785e-01 3.008543408150479159e+00 2.611808791849781763e-01 -1.101073853119823864e+00 1.764205904634527367e-01 -5.659014490539961972e-01 -1.404546099798037684e+00 -1.322686004625873712e-01 -5.790433778760941536e-02 -7.576112781446237010e-01 4.753313834757255663e-01 -2.315823701633779930e+00 4.959494034519485450e-01 1.822349176533512694e+00 -2.026935299253405098e-01 -1.197219982910444624e-01 -1.651016770025827807e+00 1.878031515978215715e+00 -2.499091174370232094e-01 1.188059815657902307e+00 5.681137508870052200e-01 1.205118305479086604e+00 1.274730816701674874e+00 -5.940382741641011544e-01 1.240258403947301247e+00 2.607504402558110113e-01 1.316179251442375131e+00 1.218364794174253474e+00 1.029141599245776195e+00 -1.201178312557672712e+00 -6.557276311077183673e-01 1.033443496889862256e+00 1.247390457123997987e-02 1.526778354717710284e+00 -7.828691087375789781e-01 2.394368357864923302e-01 1.702430337196533916e+00 3.843288395408252511e-01 7.890183204174968656e-01 4.435260846767050125e-01 1.031711748823495922e+00 7.397575834189270561e-01 1.035322850819759000e-01 -7.617805263493102616e-04 -7.508410616574214824e-01 -3.751932670789015489e-02 7.859792639347307208e-01 -1.052106107277487324e+00 -8.327100834695314591e-01 -2.249249520205011399e-01 -3.504857816900583956e-01 -7.867568226344257010e-01 -6.389453930360708966e-01 -1.375122135578067173e+00 -2.767292024150486696e-01 2.043174161053807891e-01 -1.605529586368009409e-01 -5.334838653154740928e-01 -1.116180124286911962e-01 5.338790490246623222e-01 -6.412304713060293371e-02 9.245772296317227301e-01 -1.607368792447723349e+00 -1.700572125008222191e+00 -5.878148460918107832e-01 7.558179215166693776e-02 9.008250707333688434e-02 -4.938547199083490602e-01 1.741561250891039414e+00 -1.068726195677710100e+00 4.379455388602132571e-01 -1.979231832577966754e-01 4.282169550762294774e-01 5.355022761921464092e-01 2.573487753685428925e-01 -1.641763751599016607e-01 -1.233211853393545887e+00 2.786879333456355190e-01 -4.819426898616808175e-01 2.631076182204465375e-01 -2.463804855094414936e+00 6.966003324839938893e-01 -5.882962658451064142e-01 -1.659265472829442034e+00 -2.576806487939863333e-01 4.195133878320695398e-01 2.219492830250944237e+00 2.206675478583794980e-01 -1.652343666466964400e+00 5.801647523704229759e-01 -1.116713559455167759e-01 3.011873112082882109e+00 1.054708899406068046e+00 8.152373422367965583e-01 1.199754892129104356e+00 -3.726651242439482647e-01 -7.926992156521480704e-01 -6.847370054536392470e-01 1.890684282107351899e-01 -1.408480034578418083e+00 1.809550675993887969e+00 -3.624348653978333723e-01 -1.254079162785873836e+00 6.144004841086948554e-01 -1.218583669287206517e+00 2.611076593722868822e+00 1.754519121957711647e-01 -1.360098321370348140e+00 -1.631270629118645843e+00 -9.720260675514497128e-01 -1.581447507396288144e+00 -2.099423370698594304e-02 2.195483232442312360e+00 8.610596727582535692e-01 -6.697542890277735639e-02 -3.825280922655687754e-01 -1.504886715520088236e+00 3.143096530156766488e-01 1.357042607487914054e+00 -9.368756316548055851e-01 -3.406726369050512848e-01 6.747654934285612915e-02 -6.658263765844300019e-01 -7.932506216645324182e-01 1.964747523968522147e+00 -5.317881275387378315e-01 8.755503599862138331e-02 1.049367647703536716e-01 -1.933747426536017999e-01 9.342558551079908902e-02 1.656678977942667830e+00 3.687427722972274058e-01 -1.298484702170375760e-01 3.448713917731148770e-01 1.719521762995214753e-01 -2.410217372161338467e-01 5.409993482181081337e-01 -7.364091759360472667e-01 1.186746901689274214e+00 -1.518024088628459278e+00 2.728568696889599909e+00 7.772177773910312615e-01 1.678048275047552718e+00 5.814963339409612297e-01 5.163321977605124236e-01 5.523575208780032719e-01 6.723456972031569556e-01 1.873829979845100135e+00 1.627759096055211518e+00 -1.419813823478778048e+00 -6.786133846493460631e-01 9.708014422513556729e-01 9.996333576388373443e-02 1.330128973604249643e+00 4.792415838713857124e-01 -9.995997747894768137e-01 1.255145507102795044e+00 -3.272087772504068681e-01 2.961548764621440566e-01 1.088329819443791369e+00 1.788071639969404325e+00 1.259151256811010589e+00 1.473179184485961857e+00 4.937624290844524477e-01 -5.715517267936953694e-01 7.714682598761521959e-01 8.737815324431765784e-01 -3.799326155250722370e-01 -1.860082967624041350e+00 1.102295252256275893e+00 -5.946977685730281404e-01 7.325497899460159390e-01 1.511487608937368776e+00 2.630105080946579577e+00 -1.498467623781768107e-02 3.375757632492315530e-02 -3.460992525995176261e-01 -1.154403573531813665e+00 -1.748582777988014536e+00 -1.542552568464563845e-01 3.311327808295926878e-01 9.259872317740684977e-01 2.948580770782775473e-01 7.479711737173895258e-01 -6.250018124280222187e-01 6.716252577976582483e-01 -6.313101184242880803e-02 -1.054746361939037591e+00 5.946250004170462455e-01 -1.451744607169277002e+00 7.309943123978663859e-01 1.027998941768026198e+00 1.014765913542790221e+00 -2.727618545538594286e-01 -2.602170783510382099e-02 -1.570559357643307008e+00 -6.372887737118476670e-01 -7.018338809370991971e-01 1.783519510346851078e+00 -1.122075355676916270e-01 -1.383144039623422694e+00 -2.312284128440580400e-01 -2.172293611602640895e-01 -5.882306677464026468e-01 1.349580723549490546e+00 5.623806082678735052e-01 6.973196754396846497e-01 -4.571985410148184381e-01 5.489299399100938670e-01 6.352550346063380315e-01 4.028496090957191522e-01 -8.368120430160842504e-01 -1.322894522122719962e+00 1.313368120629279989e+00 -9.360922281240462439e-01 -2.248137737486381182e-01 1.523053056200357691e+00 -1.115357351140470188e-01 -1.691103319296922425e-01 -8.566993695480676907e-01 1.331269165194749249e+00 3.858934081115149017e-01 -7.559143451390223922e-02 4.255697200776308309e-01 4.462249502243600396e-01 -2.891702131502531525e-01 -4.733936482297674414e-02 -3.647318529234950257e-01 -4.095436916808790628e-01 1.727252345403340050e-01 -3.034603754510702966e-01 -1.965146995562264021e+00 2.887939697109480619e-01 2.520583385402740406e-01 3.793748193088508636e-01 1.254273778997853084e+00 1.564482623646501924e+00 1.144066971967869328e+00 -2.111351702580948064e+00 7.901422080453753827e-01 -2.182342645038747864e-01 2.161614325626422528e-01 -6.296197972899679751e-01 1.257874713321737392e+00 1.340582292331922165e-01 2.288488145774106863e-01 7.825325894736169241e-01 -1.049228432844973247e+00 -3.155692589980387819e-01 -1.855235752946323563e-02 -1.323299938913404361e+00 -3.175559577150092183e-01 8.811936311119056287e-01 -6.728524481981797978e-01 1.201701339091493015e+00 -2.193968025063087190e-01 -4.283935450467070763e-03 1.109569014260388897e+00 -1.618178452929740052e+00 7.379222701078683722e-01 2.698737928874213599e-01 -3.288890444912253574e-01 6.830154459885952045e-01 8.115115221659785494e-01 -9.433645855691640270e-01 1.287755896360205932e-01 -1.223945529049868863e+00 1.452826057832748763e+00 2.145382025442067686e+00 -1.128634077192263829e+00 -7.779140606595735807e-01 -6.427667347075234350e-01 1.193222079625385179e+00 1.966374015389491969e+00 1.264289891146183731e+00 1.290369164595606577e+00 1.076424668130132378e+00 1.363223669669406668e+00 2.926037452118214824e-02 5.484310612928644524e-01 5.345070266014699811e-01 -4.737233503273010626e-01 1.159837563926547244e+00 -6.826439603043217286e-01 1.038560997516613016e+00 1.998937720290841602e+00 1.650500413459845106e+00 1.029726501423172014e+00 1.078079984321349327e+00 -4.478428514394881543e-01 1.127924553130993157e+00 2.867419000242734661e-01 1.439604515060909140e+00 1.712935585893508250e+00 -1.066707513609924662e+00 8.765683885038599854e-01 2.018157609921149565e+00 1.246443510873061156e+00 1.149884703901280725e+00 2.214073308344754576e+00 7.802459016582091733e-01 2.094500546612679592e+00 -1.004222381134527220e+00 -3.034243474601056034e-01 2.115834833965982431e-01 -4.658147230610688860e-02 1.406018353974092250e+00 9.308969996800888769e-01 -1.694214073730609948e-01 1.873888650255826738e+00 -8.341890236012166060e-01 -5.647976131565890512e-01 -5.502236378939940886e-01 -7.452926076629857732e-01 1.615994808337782029e-01 2.485899879847209171e+00 4.848897526242910150e-01 -4.631701848776733077e-01 -1.080137244064439894e+00 7.087979337403802482e-01 6.183705195113350372e-01 1.904984866125383203e+00 -3.671960918167193610e-01 -8.015077891994327741e-01 2.383868419311861331e+00 -4.266004901390278437e-01 -2.783137490159003913e-01 -3.202310574648696839e-01 -1.130949348134902888e+00 6.907663369404737352e-01 -2.678881506690067305e+00 2.008453787700332338e+00 1.045970673844836218e+00 -3.742172204029889926e-01 1.133417776228770268e+00 1.539809721415608679e-01 1.953750874671715820e+00 7.427312772987330058e-01 3.307796784420196090e-01 1.071820818941345621e+00 -2.778874196029348931e-01 -1.307397270227752539e+00 4.059094417038234259e-01 -2.782849992985363397e-01 1.506564694606675969e+00 1.273470101532433008e+00 9.581353766822761631e-02 -6.000088193290505911e-01 -2.767535229421975163e-01 5.508354524920107131e-01 -3.349645176398989843e-01 1.498834930765827744e+00 -3.314019081412986761e-02 1.979506474495860147e-01 -1.606202089985103498e+00 -3.704368558568668646e-01 -8.537445299012047517e-01 -1.344915139519235359e+00 -5.638824536186404224e-01 -2.986773341983067209e-01 -1.692376211788919615e+00 -3.687851659306282809e-02 1.859283839727566612e+00 1.002301249719441456e+00 -4.012933382117361836e-01 5.329150987419773999e-01 2.519688699900760831e+00 -1.065228072819717653e+00 -1.063093728922032799e+00 -1.692333694337276428e+00 2.209024152808964470e+00 1.063941951310915401e+00 5.231200019600569240e-01 -4.918081671049140957e-01 -2.829619377433825633e+00 -1.168298424427761217e+00 1.026103134536270778e+00 -5.340569704011063346e-01 -1.376771458885102994e+00 1.638149979826284408e+00 8.812487246825200238e-01 -1.387865620719912929e+00 1.947363289104598216e+00 1.364475063396044074e+00 5.787295294246723731e-01 2.110977309652875888e+00 -1.063404446447113461e-01 -2.341377493924120812e-01 5.615609442860640677e-01 -1.590169517798031285e-01 8.881478204915385088e-01 -7.533490993596275720e-01 -7.981027240536497924e-01 1.427515929104548054e+00 1.329681270071892074e+00 1.556248575223540431e+00 4.027036369460002541e-01 -4.113284469804802390e-02 -1.252041243385292990e+00 -5.848335524092716786e-02 -1.294139474607246543e+00 4.915935836030759787e-01 1.858837670112490681e+00 1.758449047304243118e+00 2.580814454202471353e-01 8.000017235865779508e-01 2.076196277788379341e+00 1.511463712730624742e+00 1.151933520951319956e+00 6.669016041798765393e-01 1.078681864030423432e+00 -1.388247943616820246e+00 9.444364388040721314e-02 -2.682905520870148219e+00 -3.823693353525087768e-01 -8.766734922502471550e-01 -9.238413271470033994e-01 1.785534649625093173e-01 7.312758479725106620e-01 1.216236854616538077e+00 -7.708876540080360495e-01 -1.220731217223737675e+00 -9.367028390460599985e-01 1.719403149056890401e+00 -1.252646617027963538e+00 6.352202937212777512e-01 -1.346616232482898523e+00 9.978962401264288573e-01 -1.118090033936898653e+00 5.243789524166606597e-01 -1.361344869541141422e+00 -9.115325939632901164e-01 -9.011600133661564760e-01 2.608469081996937167e+00 -1.511443403978558919e+00 1.435053602309114718e+00 -7.537737469556005099e-01 -5.175193615550831572e-01 1.084448443534809403e+00 1.488619951584605472e+00 4.063662906701598909e-01 3.340690935129205785e-01 -6.269312409857600299e-01 1.017862138880602174e+00 3.891588571495588345e-03 2.540637860825201155e-01 5.203900899261976187e-01 -3.931313556518827718e-02 -1.634204959539561131e+00 4.141107966227198234e-01 -6.469001248919500346e-01 -5.969241741886029129e-02 1.362266071089721420e+00 -1.711067616432152994e+00 2.631042856292840626e-01 1.158679601369652312e+00 -1.509054440896198335e+00 1.122649377345386945e+00 -4.412668229095805805e-01 6.789897907770571228e-01 7.225029855398094059e-01 7.279776038910815705e-01 2.816265322379054026e-01 -4.419912000919787309e-01 -1.624793781238106360e+00 -2.974921106217347511e-01 -1.011917567660602035e+00 -6.902717478668750628e-01 1.479600669199417018e+00 -6.166168450206015450e-01 -1.334138944800621784e+00 -1.960186944042374146e-01 1.650874090724178345e+00 -1.627790156139881317e+00 -3.566611876539754200e-01 -6.503465786335281829e-01 3.553402460194555190e-01 1.105469855042251259e+00 -1.598785659705056927e+00 -5.899393871064710915e-01 3.309602609862569156e-01 3.345999601923603239e-01 -5.568021551372824840e-01 -2.592168277586434089e-01 7.195824132621491120e-01 9.530645487565410356e-02 -2.675363836910170656e-01 -5.858752107776082907e-01 1.275645176578071416e+00 -1.434392414075583044e+00 -5.211124180105205506e-01 8.195121561088715145e-01 -1.388863739995552793e-01 1.820143028311035804e+00 -9.454401783511027224e-01 1.882320375183136330e-01 6.811964852540126625e-01 9.554001313412266994e-01 2.154258208640619510e-01 -3.937030726186879770e-01 -2.179249926191650477e+00 -7.589801883468195731e-01 -1.327673362907620724e+00 -1.241969759919834049e+00 8.325878361854701648e-01 2.009196512984940064e+00 1.918380967989636865e-01 -4.409294041538037723e-01 -9.421857679212387593e-01 4.766845155775246978e-02 9.694118764022013890e-01 9.650714627927601263e-01 -6.650782171298508239e-01 -1.005716359500397949e+00 -5.640361763414836194e-01 1.245837655262366672e+00 2.221133557137524583e+00 4.200064066508234495e-01 2.164778109459588595e+00 1.599039042731432048e+00 1.756642714188943133e+00 1.852174399656901782e-01 -4.556098465247148677e-01 -2.047798071375448448e-01 2.672068777417538343e-01 -1.974401494892433551e+00 7.072873822468078719e-01 -1.441934011425075601e+00 2.128437266744124035e+00 1.075073263469501272e+00 1.130687782184742307e+00 9.809582083273626907e-01 3.198494089485200975e-01 -7.967619066960263119e-01 -2.451428015895635859e-01 -7.688751268185818333e-01 1.105247378820495729e+00 2.221385535854739079e-01 -3.394430652869823151e-01 6.336817801127463401e-01 -1.266171422469919206e+00 7.339457641284342637e-01 -6.922653377606375891e-01 -1.309574951089460093e+00 -1.296748641162227267e-01 -7.343566674736184963e-01 -2.704130199316192584e-01 1.017662211893181068e+00 1.364381790563477859e+00 5.861680219853442342e-01 3.945105660597226227e-01 -1.784870490616339955e+00 5.051262393371079851e-01 3.435329713111875405e-01 -1.197690439125908890e+00 -3.119355866872715044e-01 1.023933327677726490e+00 -8.780714533030256064e-01 1.977016839868728004e+00 1.199846653423856546e+00 9.904526656553971353e-01 -1.468959810036520042e-01 -6.635731064704158966e-01 2.082207302232410018e-01 -1.169891065092023563e+00 1.941553770008491719e+00 -8.538519374267210527e-01 -5.472653955609408927e-01 -1.448341714638952338e+00 -3.420443045613159594e-01 -1.752426116495704733e-02 -5.687166045051834651e-01 1.837525990045815627e+00 -1.502967597160795421e+00 7.962867165811012837e-01 7.311650966508153049e-01 -4.056797910123358109e-01 2.560898260507571411e-01 -1.257697781635018330e+00 9.081660980541887973e-01 5.980954455520638424e-01 -1.288240403363159592e+00 -1.352097957198335365e+00 -1.171590935103469899e+00 -3.306266813865095799e-01 1.968643698893880911e+00 -5.601022338295758018e-01 -1.279599876744576870e+00 -1.165892882251069906e+00 -5.125075832567771439e-01 -1.309351204590870621e+00 1.164580203942259029e+00 2.158681726298370851e+00 -1.230865401416817023e-01 7.494085178611824549e-01 -9.370998341583800517e-01 -1.807936821440752739e+00 5.966371733015635170e-01 7.141273515082311452e-01 -4.997766016768949160e-01 8.666770070052806085e-01 3.637069099989714838e-01 -8.094575239865812177e-01 9.571855615632635095e-01 2.351384927806921876e+00 2.493464627134045139e-02 -7.842992979832279499e-01 1.231344386673594027e+00 -1.024757220337297048e-01 -8.842550151365201616e-01 -5.373616564703335152e-01 1.154323078069478870e+00 -1.055965831377465136e+00 -4.523406023610815341e-01 1.132325122589759037e+00 -5.604521327346742021e-01 -6.931004527893381839e-01 -4.314284919076311620e-01 2.832660101711510087e-02 -3.389574607611461343e-01 1.032152518666429764e+00 7.706859191363503170e-01 -4.760600865235574686e-01 1.560225767829067189e+00 1.854734618430614601e-01 2.092708835023550928e-01 -3.967316642934293203e-01 -1.920393826300581530e-02 -1.994611476509782433e+00 6.242330942093443635e-01 -2.619657116862985080e-01 -1.345511907665137841e-01 8.705850645583211866e-01 -1.414541854246571972e+00 2.094326274832907231e+00 1.867525457622625895e+00 4.055722155724689193e-01 -3.975882099495154920e-01 7.704417486603726273e-01 -2.388053376829092633e-01 -7.616590369893116996e-01 5.083429358232459672e-01 5.551180515135811788e-01 2.439114795029118099e+00 -1.746872761605101076e-01 1.061127477596393920e+00 -1.511868182469479738e+00 -3.582099265178864123e+00 -2.827082609776917499e-01 1.339698423980326125e-01 -1.474854531543883462e+00 7.363248102190814715e-01 -9.279932236225453268e-01 -7.569611440702005423e-01 -8.818044638035291843e-03 -7.047065078022241025e-01 -9.128376202402109785e-01 3.724731857410116809e-01 1.961602285559495007e+00 -1.290720377950141939e+00 1.478828229866439914e+00 -2.592426521800402117e+00 4.487462183421795925e-01 3.501536374762802273e-02 2.399070946762081658e+00 2.861839374967380389e-01 -2.787054784065453594e-01 6.929148674247766204e-02 7.735563369152242963e-01 6.154161283008386940e-01 4.256420982865061209e-01 -3.746364746034155230e-02 -4.299938258650544132e-01 -7.208002914502182890e-01 8.476856668519151539e-01 2.720491456294270582e-01 6.169007906186996237e-01 -1.645202641374511110e+00 5.649828555956150078e-01 -3.708856521904098091e-01 -6.724891122038427760e-01 -2.392482151166762439e+00 2.006611529975588226e+00 -1.260045601577182255e-02 8.148995106856046222e-01 -3.123315443053835683e-01 2.459340543190846606e+00 -1.069376946933478179e+00 -1.294946698638637095e-01 7.625254321231500487e-01 -2.218691078586872700e-01 -6.684972920222719273e-01 3.617366597708160936e-01 -1.214028851132645942e-01 1.874252852433071770e-01 -7.428987473462409508e-01 -8.874435059210494803e-01 8.752663272425699192e-01 -5.065235354207783258e-01 -1.262656963149260569e+00 1.751518526207301307e-01 -1.591254031533328117e+00 5.687485093111053214e-01 -5.248039426541338814e-01 -1.257180604536859869e+00 5.739333494377054645e-01 -1.220713049596316324e+00 1.476030160050106455e+00 1.054468222441932612e+00 -4.044933378997910278e-01 -5.981782870951697362e-01 -6.419095492850261930e-01 -4.954576652468785092e-01 1.113263957657744552e+00 -1.758111452110043549e-01 -6.746716713773015517e-01 -4.441887743160037871e-01 -2.915283978274448851e-01 -1.531247117149499015e+00 -3.973729607464345781e-01 2.037197944052455967e-01 1.790794770789223112e+00 -1.307276456076607030e+00 1.928464748467963785e+00 1.017171290864043343e+00 -3.343190615255650089e-01 1.762885726020234411e+00 -1.219829538044248984e+00 2.045779958074014082e-01 2.712312108333424232e-02 -1.378622794489311909e+00 -4.344950022094019176e-02 -4.515749049208971078e-02 1.480728288385186664e+00 1.988851619945779969e+00 5.428070380771474190e-02 1.102392392868401849e+00 -7.035990378021911296e-01 4.390627797492741013e-01 2.374470448270803447e-01 -7.853371551532831729e-01 -8.522804620658039898e-01 -1.589123848166632547e+00 -1.550829493474124909e+00 3.683705447122000431e-01 -2.613223103953266069e-01 -6.916083844059683905e-01 -1.197402409111068433e+00 -1.717266172538720326e-01 -2.736444461390149518e-01 3.744230167651377839e-01 2.126563653189329495e-01 5.848475128826844394e-01 -8.847079873333451028e-01 -4.207903902699285381e-01 -4.823257579875344092e-01 -2.852935406766053950e-01 5.868995453793719452e-01 -9.766804649186664466e-01 -6.176701279986748089e-02 1.780274811144306524e+00 6.213897394385462514e-01 5.460415765328197057e-01 7.485585313094900162e-02 1.244618599146247034e-01 2.926150157333702317e-01 1.112460946695250419e+00 8.066835427637716327e-01 -7.922361952277893193e-01 -2.893026472078588651e-01 1.752102082994140941e+00 -5.349238193792175966e-02 6.729653234609785928e-01 -8.430647536255260477e-02 4.489578581502732813e-01 -1.483755230145380327e-02 1.358658892194049228e+00 -2.499545472460644180e-01 4.131264025520420269e-01 2.180806531282835081e+00 5.109319728015551121e-01 7.269505494845609483e-01 2.544582656423666767e-01 3.681990386709795282e-01 3.190242807498512967e+00 8.944808830149586498e-01 9.893695866309621945e-01 4.390244939619724618e-01 3.284001178459728942e-01 1.888457215584094406e+00 8.287532049645194299e-01 -5.739718225600156654e-01 2.077705815987940241e+00 1.587555240027672676e-01 -1.139826185008109727e+00 4.098137870287414941e-01 1.737127413000885801e+00 3.593706948871052020e+00 5.133758198753990420e-01 -4.175553271569056868e-01 1.295318183368063591e+00 -5.914587139026296070e-01 2.838761008764685845e-01 7.385594958075781813e-01 6.037986178137931814e-01 -1.524370786284711676e-01 2.526794127322925521e-01 1.840398651725023260e+00 -4.049429658048991909e-01 -9.239505757852332080e-01 -8.062355374404724107e-02 -4.686553586199189714e-01 -1.378690937805338246e+00 -2.675707075238971111e-01 -8.259959885910078681e-02 -5.902433062608065661e-01 1.452414312661413742e+00 -7.144425579750338096e-02 -2.875301184908718999e-01 6.323994852968840563e-01 3.551362676060597634e-01 3.763550103938711425e-03 -5.781965451260763222e-01 -8.264093748325211930e-01 7.364372890855354070e-01 1.645673248035916039e-02 -7.917774246387843107e-01 -6.476351197083586309e-01 -7.142220422119679446e-01 -1.114454517445712112e-01 9.670331370746678701e-01 8.840903373425140765e-01 1.213926600772394337e+00 -3.133651746647818093e-01 -1.579508879514043285e+00 -2.684303321368514794e+00 2.941471151516086846e-01 1.011170243069029334e-01 1.035424254792786103e+00 -2.210638518217281412e+00 -8.192031373765821245e-01 -4.707085870610716039e-01 -1.044197803965945415e+00 -1.647906375443286775e+00 9.891915288781341076e-01 -4.872432682864929476e-01 9.779941969454469808e-01 3.220356905105678513e-01 -1.428339251407421129e+00 7.739642759294423913e-01 1.138860288667818133e-01 8.632768021113455814e-02 -2.771986883413124048e+00 -2.211276892536672561e-02 7.210461055428859511e-01 -6.461715262188064135e-02 -3.618282428074039991e-01 -7.442006288931810598e-01 -7.111675483818241661e-02 1.394713892977827108e+00 5.081546898487199204e-01 1.084984000331831178e+00 -3.388538636821891159e-01 -1.296240876994679381e+00 -3.166943014096886833e-01 1.225045265053370525e+00 7.833388957225452254e-01 7.648106560862357739e-01 2.107829533544173517e-01 8.475248917835633833e-01 7.527525356256493660e-01 1.163684896909428446e+00 3.806516876607514699e-01 -3.985030942656330732e-01 7.137836122340411871e-01 1.325277278507440037e+00 1.603463062509088655e+00 1.913987982700613433e-01 -5.052771460691592165e-02 6.186924640963090694e-01 1.613812580981306144e-01 1.059767317677749565e+00 -4.873716212083057386e-01 -1.948989019772662257e+00 -6.275736397856388482e-01 -1.272088562850382187e+00 2.563153414239175976e-01 3.688520401133071336e-01 1.340384446866519141e+00 -1.116111312777075537e-01 3.590065959255799299e-01 9.532803128541369464e-01 5.096399534653699437e-01 -1.171744809674778898e+00 -5.814251846660272172e-01 -1.472170396951607563e+00 -2.949653943374788700e-01 -3.886304977929581739e+00 -4.338931660218521280e-01 4.815304814747520257e-01 5.746855426086318053e-01 1.229597489355535728e-01 -6.014212341856091104e-01 7.997165659004042970e-01 -1.082855427789986003e+00 -5.235341700258490105e-01 3.078611057708731114e-01 -8.028923576196074496e-02 3.685994059487875951e-01 6.861468050501910998e-01 3.987255586034717525e-01 -5.260465922445137776e-01 -2.004449043959700624e-02 -1.903546410354393759e+00 1.764848597713075451e+00 -1.001291265255174423e+00 -8.585511065145394749e-01 -7.922388292613127270e-01 1.122762664077623818e+00 2.569612417249148573e-01 8.335393926387718588e-01 -2.277251865545201759e-01 1.246740417999857797e+00 9.182813529812273723e-01 1.246209029477092223e+00 1.322887363210254429e-02 -3.865251103121172815e-01 -5.980002948926252948e-01 6.170490811223467986e-01 4.913663890874174767e-01 -4.413173874223494941e-01 -6.161068277386195779e-01 2.257676105270584266e+00 -5.602205650155159811e-01 -9.219832814022735912e-01 -1.842700916895522401e+00 -4.977925524450691475e-01 7.165621861957676142e-01 7.346372078747769319e-01 -6.895173318919055327e-02 -2.031446220692082194e-01 2.933707755321363422e-02 -1.529211420933244414e-01 8.720863147030233353e-01 -6.597660102982910724e-01 1.702092048357100484e+00 -1.067365020180785079e-01 9.863694205982374008e-01 4.000185618070083438e-01 -8.384839285432985623e-01 2.130841135389433205e+00 9.072826034580893095e-01 -2.591989214330662206e-01 -1.909867500457035350e-01 1.544523914566470202e-01 2.652922048592713189e+00 1.924897941614414520e+00 6.316368311493497645e-01 1.030427102179056614e-01 -1.205619083458658425e+00 -1.080758425576239024e+00 5.035376309545267492e-01 1.181536829905095232e+00 -1.236207570093978525e+00 -2.148565563601531059e-01 1.282652372725684886e+00 -1.279262281036428472e+00 -1.938075810558725021e+00 1.617668360070008138e+00 -5.304476826138521117e-01 -9.305369301917311153e-01 -5.925754178244162507e-01 1.773413386980003725e+00 6.158814792088194157e-01 1.172002871643573751e+00 4.696786205311361817e-01 5.001541066928327783e-01 7.369714909980997763e-01 3.932508194417380643e-01 -3.623278639131460865e-01 2.129478989004840450e+00 -3.343981855616348087e-01 -7.655592609214497690e-01 1.571786935866543722e-01 1.194222071495520399e-01 2.487271273139996242e-01 7.592941284569314220e-02 -4.513847323612933948e-01 1.490292114717772787e-01 -6.334645522076486346e-01 7.708143303342875896e-01 1.017930247189510196e+00 9.616788787241461467e-01 -2.530638780238874674e-01 1.477833622876416397e+00 -5.946717428975258901e-01 5.522284200733658110e-01 7.778294041983923046e-01 3.219204373402430042e-01 2.985966898320325802e-01 -1.100251910714759696e+00 1.975224461092906780e-01 -2.558238616640001184e-01 4.637066498835523687e-01 -5.745733000527988299e-01 5.149803050191064102e-01 1.080273545260113099e+00 9.755920592814816272e-01 6.116193354819117189e-01 8.742900487246669794e-01 5.182680128261661114e-03 1.181239217363365901e+00 -3.172483895769804829e-01 -1.676432168825826574e+00 1.309852193532097031e+00 -8.498970033234609645e-01 6.777485176288521318e-01 2.660110828989858955e-01 -9.705424518011687152e-01 2.690189817278407780e-01 -9.166700824049032192e-01 -1.398891755305148754e+00 9.547250889090344028e-01 1.574745543505868817e-01 -4.412093658330434875e-01 -9.140745100422474900e-01 -1.178507027281298525e+00 1.972430592492543933e-01 -4.812354268608457497e-01 4.966676133204766530e-01 -7.463783674831883097e-01 -1.284432967212062182e-01 2.372482961706616766e+00 3.502483365279583736e-03 -2.138992442487897550e-01 4.456273210373380977e-01 1.925101160846312220e+00 -1.627164586886113706e-01 1.038773101862825010e+00 -3.549740711396010551e-01 -5.774110739788239632e-01 1.823149417153401286e+00 3.495423331030965031e+00 -3.843798567663310739e-01 3.940880961916523040e-01 3.442276135373209534e-01 6.144783707621302993e-01 -1.008167810759565519e+00 6.524393151518115275e-01 1.154189161180928069e+00 -2.004370793827635333e-01 -1.174370166232703072e+00 4.278852544876805553e-01 1.052548782142453954e+00 5.741033017850183384e-01 -6.590050087440858517e-01 -1.444308905030492918e+00 -8.200015487724517937e-01 -1.630115703275410999e+00 -2.834602948276148671e-01 4.021334812821332205e-01 1.646173124456876025e+00 -1.728062089399971246e-01 -1.871982029189112939e+00 -9.629413008699616583e-01 -2.034278122785300805e-02 -1.366259630232591060e-01 1.079205232564946160e+00 6.575513324043017471e-01 1.450712264907077387e+00 -5.015508791096963126e-01 1.846059766693281201e+00 6.030710347879778555e-01 -7.691204714896571204e-02 7.544556277260512644e-02 -2.756902166815107247e-01 7.329537442294981053e-02 -2.427426475122299032e-01 1.782337328714926616e-01 1.700629896546187014e+00 3.247213354581710877e-03 1.132826634985273362e+00 -1.868137062928049985e-01 3.838301803502301435e-01 -5.557044897487367630e-01 3.541030223949082067e-02 2.653940644121486891e-01 -1.531295126033819898e+00 -9.232053092187976207e-01 2.714286328963733674e-01 5.587371982651996305e-01 7.068681902526134930e-01 -1.935255090992110016e+00 -1.664249433866194228e-01 1.802988699452287458e+00 2.131032248736801082e-01 8.048053433172104310e-01 -1.087721708222199268e+00 -4.658670363127652148e-01 -9.676379485942708802e-01 9.112090334143364556e-01 1.375230134902017710e-02 -2.632309445321031394e+00 1.230692997590304705e+00 1.095711886709970884e+00 -2.821443039981036058e-02 2.638229220886698645e-01 -1.325755578255847000e+00 1.746519246808633241e-01 1.295959384612068055e+00 5.030595917624305358e-01 9.827163447959860743e-02 1.776714658089620646e-01 -1.351308081235409242e+00 1.214832022922941679e+00 1.973503359020556625e+00 -5.189167537893631943e-01 6.749791625200115552e-01 -1.209560500675416428e+00 -7.214887166835781684e-01 2.882777416195309722e-02 4.698015438595563031e-01 -1.902770295126755995e+00 7.608741064186077541e-01 1.825792076477461112e+00 -2.128311022015020093e+00 -3.543848787917849158e-02 2.861536846488173524e-01 -3.834959671749044868e-02 6.123567375272717106e-01 9.635926924894814283e-01 -4.075752374135093586e-02 -2.904556926617042900e-01 -4.620499823249683002e-01 1.096525267384125035e+00 1.030528722831880684e+00 1.121924775809161501e+00 6.642191064386395727e-01 -9.676816899439045772e-01 -1.883952829634734094e+00 -3.284396912387889111e-01 -5.765030579585599391e-01 1.143516149569137191e-01 3.487298443061412345e-01 -8.976988351479266992e-01 -2.000804702625378351e+00 -2.684247814181880409e-01 9.493233325456410521e-01 -8.155433663085194240e-01 -5.676805146793044710e-01 2.266813423607024203e-01 1.888700440710324169e-01 8.302473462148703132e-02 1.082212066089842217e+00 2.917284435117604158e-01 -5.082531968608774431e-01 1.586984712798479968e+00 -5.962654838027234838e-01 9.346567643533062464e-01 3.342212849014921661e-01 1.045000520611250261e+00 2.609735457358553834e+00 -1.820069838700783538e-01 -5.117453723464744364e-01 -1.028511228289642476e+00 6.422726525528568153e-01 -8.414060085123052646e-02 1.116870195314089376e+00 -7.680697259112224673e-01 4.583786185490383303e-01 -1.716036350177619019e+00 -1.161148087704436893e+00 -1.565994711673146966e+00 -7.541078960741171011e-01 1.085101038622977132e+00 -1.552759615210880462e+00 3.998881195713896441e-01 -1.050848407734838341e+00 -5.993553490785360482e-01 -5.950279114835610450e-01 -2.692522869447122047e-01 8.979707832439203230e-01 -1.166988602232909428e-01 7.633541463440706165e-01 5.378853838608044224e-01 -1.539612393481637032e+00 1.356034686530881661e+00 1.106225412911741257e+00 -3.686852032392131107e-01 3.847302064627652340e-01 -6.671351056185158557e-01 -2.939233003922281928e-01 1.341913398891876552e+00 -2.265262418666695865e-01 -2.771157166893113422e-01 6.083379643152490024e-01 -1.897101049051715949e-01 -2.545432117468122632e-02 -2.925591368788103309e-03 5.520689057981570391e-01 9.516310090748557604e-01 -1.856862733755654804e-01 8.031477503368021909e-01 4.667744578432849734e-01 -2.790174846117278173e-01 2.511154607329967314e-01 6.787428891634244010e-01 -2.032306278147066325e-01 3.132602918225027566e-02 1.373299322108998410e+00 2.097467162030184906e-01 -5.789956562277558394e-01 -2.764738014888198925e-01 6.421255035615369700e-01 -1.434912234743546344e+00 -4.517173295995035032e-01 -8.582325413879601239e-01 -1.463297864169506024e+00 -7.875150077547927729e-01 1.040438348260816159e+00 1.323256658871129643e+00 3.198499354019887497e-01 -3.023558341231249447e-01 3.004792501530576532e-01 -1.379327451654516201e+00 -1.363984997565053092e+00 -1.026466037363392259e+00 -1.254177237947181611e+00 -1.444133633738490685e+00 2.613238910982476959e+00 -2.455118548749535556e-01 -8.718767802779275877e-01 2.030171750126176511e-02 2.100280067320405009e-01 4.958197144600300366e-01 -6.692557687540973133e-02 8.001182732407720044e-01 5.547666473654104813e-01 -9.023965314124947346e-02 5.315550527892082266e-01 -4.943628184456296815e-01 2.450920056830844518e-01 7.455044202648659635e-01 2.797967041054143955e+00 -2.695724733414129659e+00 -2.242403498587322019e+00 -3.065068492172530190e-01 1.328030284947471440e+00 1.151688466968728175e+00 -7.530186008246045892e-01 -7.686547998474776433e-01 -5.686182455458194118e-01 6.253126925917047441e-01 1.476679014321918171e+00 1.063901684900130595e+00 -1.485154888602355117e+00 9.548317782023826861e-02 -2.571874020271570860e+00 -3.430671205867188434e-01 -6.497061986436686309e-01 -3.226894542526105303e-01 -1.121608838831403832e+00 -1.185531081707099157e-02 -1.408899897766161313e+00 5.713533939703575593e-01 1.114679150884871905e+00 7.898018509317650260e-02 -3.036057506330703593e+00 -6.702644996769629993e-01 -6.641850439112275684e-01 1.402728788117897085e-01 -7.639651184041458543e-02 -3.420740180141282338e-01 -9.615580482605605717e-01 -7.532763405734951290e-01 -2.524979594819317441e+00 3.498803407352820694e-01 -1.694385277872648837e-02 -4.237642433329586594e-02 -4.259715026281354899e-01 2.270529923223848723e+00 -5.557900326100554400e-01 -3.662121243809183246e-01 -6.257669714894481539e-01 1.295681973643761475e+00 7.918771071833972108e-01 -3.211040978198797524e-01 -9.368489451984647332e-01 -5.049991060690434130e-01 -4.160345773970793026e-02 -6.350895572407293521e-01 -7.109312524651292264e-01 -1.174123061186502115e+00 -8.578384235112766765e-02 -6.644773528385887751e-01 -7.854399294780296525e-01 -7.400211830864207307e-01 1.045381292217013813e+00 -9.923904670440667486e-01 1.135730817320158126e+00 -3.898271468332894507e-01 -4.348655247438357185e-01 -1.795420632777570358e+00 2.295080225262229878e-01 -1.908351730417597647e+00 3.424511958065032391e-01 7.754781454231893800e-01 -2.562937392332881870e-01 -1.410523754165709853e+00 4.055030680310116598e-01 8.654663437548164584e-01 -1.389860449097812367e+00 5.120621026887210991e-01 1.638270588480991385e+00 4.947758448942995990e-01 -5.382584479777533515e-01 1.889063757567752133e-01 -2.706162106650944477e-01 1.108272779147025933e+00 1.524867745653483597e+00 1.550157962321461635e+00 9.603125555821862003e-01 4.144605403359221535e-02 -3.792111602550208294e-01 9.807011586085293553e-01 7.514791554276450958e-02 8.322254213716785420e-01 -5.725151678318415177e-02 -1.094570151914349809e+00 -3.704210652955369776e-01 8.735496506107094383e-01 -5.652901355598556332e-01 7.947281430972324978e-02 1.119583717967879838e-01 -1.703480452328244743e+00 -7.053703599935422508e-01 -1.436492028259048981e+00 7.630637263315693808e-01 -6.516979695118989557e-01 -1.153351374269256269e+00 -3.049410894269563924e-02 -5.201377881816499071e-01 -9.989027149528703076e-01 -3.488696179160079985e-02 -3.382130761957045095e-01 4.548240205902550626e-01 6.967169695802469809e-01 -1.000756689876563188e+00 -8.754092637800618970e-01 -1.050552558360328570e+00 1.394486850144905365e-01 -4.066948218950316440e-01 1.769377325682367941e+00 8.120510116726824545e-01 -3.583595328871796992e-02 -8.068033067238328249e-01 1.250938418243090267e+00 -1.450490533206016730e+00 -6.724186569060567331e-01 6.513560023273937682e-01 -3.975812169564383880e-01 1.998834824934007326e+00 4.732231879553326914e-01 -3.808098244044403891e-01 9.713480237153869490e-02 8.779616605083115921e-01 -8.644808974690892933e-01 -8.621324026461980594e-01 6.386339492697856723e-01 -5.177648067516779085e-01 -7.223393258068209200e-01 1.637055008720714744e+00 -1.026627954622241434e+00 1.080186319820076513e+00 6.429713087250012171e-02 -1.622807098463622810e-01 2.976209464592278753e-01 1.734819791921679233e+00 1.696942644079595108e-01 1.433659613969431312e+00 6.214903322321721491e-02 -1.449124434791077554e-01 5.686305883782705184e-01 3.247907146263055433e-01 -6.671141830905766845e-01 -5.118403893811644956e-01 8.029973861138133273e-01 1.147387612765096376e+00 -7.043931362901537652e-01 1.244196409065581044e+00 3.442653230945434961e-01 -1.090718552608602954e+00 -4.671067442799693992e-01 1.052359180342401057e+00 -3.121641318441417678e-01 2.911162339493046647e-02 -4.728466986421011042e-01 -5.646545063652768093e-01 4.905444373478522468e-01 5.517714336279927467e-01 -9.357149407204333746e-01 -1.093947723089029767e+00 -3.911611067087812921e-01 -7.193821447743994346e-01 -2.206901731651941811e-01 -5.718106978150382380e-01 -2.100816219717176914e+00 -1.482361421145448777e+00 1.350114978061287774e+00 -6.032512595280806744e-01 6.213005502432649152e-01 5.864108705932852272e-01 -1.820469012981003609e-01 -1.176967866801095358e-01 -2.654112199963052504e-02 -7.378482825713523763e-01 1.391841214461166931e+00 -1.783066423212434248e+00 -4.573494398871379846e-02 -4.904405123831848123e-01 -2.868277189202691480e-01 -2.913845858915660170e-01 5.122694224598348667e-01 7.161993046128272145e-01 -9.000619790273658438e-01 8.376140609023553507e-01 7.060840799109440180e-01 8.921730082262481210e-01 6.164451596128728283e-01 -1.956921136455359519e-02 1.309983434479890185e+00 -3.391157708896594403e-01 2.373385451638636845e-01 1.570848643714891413e+00 -1.733183797533915493e+00 -3.134682360046641691e-01 -1.127175605512011902e-01 1.552747092288249975e-01 5.432846735029717156e-01 -7.035458768361518844e-01 -8.022697025996033959e-01 -6.316701546669920564e-01 -2.301819591910420293e+00 7.112080956562580880e-01 1.354827537669893056e+00 1.035231763243067871e+00 2.235326318680216084e-01 5.832255456753843159e-01 7.616829605257903202e-01 -1.684485002285275090e+00 -1.106303909475549047e-01 -2.375071585129794050e-01 1.736034787646073996e+00 -2.749372710319736068e+00 -1.010135841095545439e+00 -1.427401434173907635e+00 -6.242429384679772930e-01 1.525421383960741117e+00 3.074535357970575422e+00 3.206261085612954198e-01 -6.756114984111554200e-01 -3.721938006622456663e-01 6.131842977782386850e-01 2.680482020990935244e-01 2.243061020649344400e-02 1.263275129688348208e+00 7.603916007079163375e-01 2.507344592691658214e-01 8.132389249020282040e-01 -1.011817754411182380e+00 -2.906801927647643113e-01 3.975731561887855814e-01 7.668404317424205585e-01 7.522696688236027995e-01 -1.473684432615171291e-01 1.095989516226130028e-01 -8.058944696457305268e-01 1.008789876504745386e+00 1.238827131632477263e+00 -6.337191844987870304e-02 3.760201021067470228e-01 -1.795296843530224784e+00 -9.422399959376454026e-01 3.991814093498128324e-01 -3.671296015436111837e-01 -6.845630077216413589e-01 4.731135625308875992e-01 -1.255946843406176017e+00 6.955287848315376831e-01 4.646728023953767828e-01 1.535543570075486308e-01 -6.363708896468903697e-01 -1.274030837229417124e+00 -2.288687102764346282e-01 2.902738380590343947e-01 2.986242583940898476e-01 4.117167193653796797e-01 -4.672042956461475716e-01 9.636662148087914437e-01 2.112275173201793699e+00 -1.015243566965011279e+00 6.474617191591196530e-01 5.695339202045811566e-01 1.551796567986860831e+00 -1.251659754936182312e+00 -3.887060192065552866e-01 1.537562141940282290e+00 -4.408307556140746500e-03 7.289765561891473622e-01 -1.605770321817786783e+00 7.232029792397836054e-01 -2.200614061052738601e-01 -1.034500512759826352e+00 5.958050315277469977e-01 4.928853188924629120e-02 2.675325356418484013e+00 -6.141220308727020072e-01 1.088932466276265165e+00 1.398433041113353426e+00 -6.174310965685001484e-01 -5.969880479273070861e-01 3.360540672843368437e-01 -6.232951003592526740e-02 -1.196182469181906072e+00 -6.258055365857942420e-02 -1.191909457253966353e+00 -4.760428159901633482e-01 9.682323125338743175e-01 -6.279879445582857711e-01 1.008973153619258989e+00 -7.470731875086236706e-02 5.896628968992567721e-01 3.469260909920020008e-01 3.965545889739829355e-01 -1.767372766535194734e-02 8.965513480209001962e-01 7.970135921740687523e-01 4.253661645042557948e-01 1.032307562270377455e+00 -3.027299609148031978e-01 1.395377154669876996e+00 4.504646708557470958e-01 -2.504288284786842511e-01 -5.727883644267702801e-01 -6.301415657507791757e-01 6.696300439675419991e-01 -8.933134026491731383e-01 -1.695748095457872973e+00 2.676219592134843062e-02 -5.725610481339150626e-01 1.978663880779888418e+00 1.697804512908241525e+00 -5.224636509867730538e-01 5.898587835982437300e-01 6.511219941554758917e-01 2.822065133145350013e-01 -1.177424230293759033e-01 6.245905771467806789e-01 5.824745174281670268e-01 -1.087521499843903339e+00 -1.803169151668844172e+00 -9.940083268939980954e-01 -5.111487911738630263e-01 3.852315964882445376e-02 1.602781353815289078e+00 8.153242687811695921e-01 6.510435586468323876e-01 -7.312070479102616982e-01 -4.047626907967242782e-01 -3.543595640600132324e-01 -1.121635300247121547e+00 -1.878194670646098352e+00 -2.185601340317460561e+00 1.373069687296027075e+00 5.614707768982617475e-01 1.721989269969682601e+00 -2.002783323439265573e+00 2.094397879696131337e+00 -5.363474791078967074e-01 4.070928281228251566e-01 7.575899613230004104e-02 -1.507197429820414269e+00 -4.632381029933003713e-01 1.889905661135859727e-01 -2.487403619876805694e-01 3.637723084520047556e-01 -1.554539713432330661e+00 1.294345510453292158e+00 -5.631960898151697203e-02 8.263692642036556402e-01 -1.267865071376930386e+00 3.548331180806588159e-01 -1.854263316841081866e-01 -5.632919370277669202e-01 1.857511032322112787e-01 1.373142652143800158e+00 -9.538886654095020123e-01 2.905258950299096643e-01 -3.484762083589867387e-01 -9.445059481188370840e-03 -1.039610533651717850e+00 -2.068039605770182476e-01 2.342617412925123155e-01 1.204603684431616584e-01 -2.606068612488720015e-01 -6.137996231592772745e-01 1.164212253716003370e-01 5.752261332486424683e-01 7.193267358652805088e-01 -2.868432953812574682e-01 -1.066807985939364784e-03 1.264563846675384740e-01 -6.315655293521285074e-01 1.742209999896221218e-01 -1.223211240768888458e-01 -6.649558080376526403e-01 1.130623026174350509e-01 -1.422472255719909040e-01 -2.643431770560090155e-01 -9.092239446163543626e-01 -5.654765783341969554e-01 1.523318840740977009e+00 -6.678227403921839500e-02 -6.034460841958081412e-01 7.220128084545250902e-01 8.499354614782782535e-01 6.169703061557734181e-01 1.400475617392092642e-01 9.945092864185710591e-01 -1.223252701108600293e+00 6.652018436155368031e-01 -9.650516825671240362e-01 2.927242800194981509e+00 4.489900884920666191e-01 5.466653220748750597e-01 3.177373997493052743e-02 -2.000464959350110927e+00 -1.397124936169646114e-01 1.410438597517879589e-01 -2.254762603924276576e-01 3.313052941727284706e-01 -3.843892701304809645e-01 -7.837141171466924794e-01 -3.970582603732488169e-01 -6.612314978234633545e-01 -1.206120423054392043e+00 -5.949352174003145199e-01 -1.526052860447033810e+00 1.564269605857792955e+00 3.593444304359812991e-01 4.621315916036664029e-01 3.500563417041255843e+00 5.927327812799938478e-01 9.699101514185503037e-01 1.234754829888222438e-01 -2.065975201202075784e+00 1.418534987482833021e+00 9.440968252222655677e-01 1.150896108576404231e+00 -1.909878131995535744e-01 -3.200683518115565729e-01 -1.090499012134354739e+00 5.861328488137303866e-02 4.781946940470463980e-01 4.495211018454303153e-01 -8.977692176440857930e-01 -6.590818607585863242e-01 3.452466864602965479e-01 1.147293709847785337e+00 1.846298726780100541e+00 1.103325002087770290e+00 -1.199047562328583671e+00 3.228697609473510366e-01 -1.511910783268002045e-01 -4.231024464190464851e-01 -2.442536631149591630e-01 2.451160245492446932e-01 -5.848310941572871791e-01 -9.800557097053734790e-01 -8.242028781104525637e-01 -9.874722711263070885e-01 -3.006348740589372959e+00 -1.384811508366654842e-01 6.501678492468194737e-01 -9.354677902782107535e-02 2.622652034805897925e-01 -1.275211830204238561e+00 1.738592571446764268e+00 -3.147401496532709064e-01 2.722280400884569129e-01 -8.666192343831414791e-01 -4.161867721368119055e-02 -3.010054164898920415e-02 -6.383317552387085536e-01 -8.442688001813863918e-01 2.354590254951444139e-01 -3.998406584588477530e-01 -2.962866396134331004e-01 -1.109486368482232477e+00 7.173524282448551226e-01 -5.722062243884522559e-01 -3.562607293917954276e-01 1.169074910566053838e+00 5.263228961618091617e-01 -1.683045226479254822e-02 -5.037594179381970072e-01 1.685785856749923151e-01 -4.537012896514932003e-01 -1.472056904955795775e-01 -9.878954961406858359e-01 2.723475618630057937e-01 4.095041759900461265e-01 -5.912992139540927949e-01 7.439859150095328166e-01 3.362584950407525031e-01 6.879946838279432653e-01 -6.062159196550026552e-01 4.421354014481708727e-01 1.580208556797964459e+00 -6.551357398063951953e-02 1.097415165106026130e-01 -1.477230607573871923e+00 -2.380461827797682339e+00 1.705646883785177925e+00 1.168742777972975461e-01 -8.879522422967897066e-01 1.181569078931522299e+00 -6.726678039442605950e-02 -9.650752328413084724e-01 -1.188639366967267769e-01 4.343028820707860449e-01 -6.308034693182962283e-01 -1.557432718962905138e+00 -4.826921730968670166e-01 -5.711658241345520803e-01 2.938665894053659411e+00 1.869608992620269694e+00 -1.555046878561422652e+00 6.735236598032707800e-01 -1.898954850193113719e+00 8.627783534023779621e-01 -6.603049033638777043e-01 2.943169162313647447e-01 4.139826905501832743e-01 -6.321073752763342046e-01 1.761160281904891045e+00 -1.103180454487403761e+00 -2.476288975147917792e-01 2.721875379432452391e-01 1.096431538468461087e+00 -2.004729400343225124e-02 -4.541594503751026357e-01 -6.746680490454861623e-01 -9.714660827923605746e-01 -1.211614146360992655e-01 9.485793862636364426e-02 1.518149416797710538e+00 -1.409566007784931241e+00 -1.122512600870507304e+00 -3.452803026040400791e-01 -6.459507229242651694e-02 1.216418119125526193e-01 -4.929172538585733232e-01 1.002015541628064277e+00 1.171924312158576509e+00 9.104106355500977132e-01 -1.392248926523002917e+00 -7.386162273013922863e-02 -1.486458310105054137e+00 -3.080823524206394159e-01 1.137915747312117087e+00 9.573768152899709838e-01 -9.904391096582310094e-01 6.700226870338925611e-01 -1.424322843079827372e+00 -3.027896382274614662e-01 1.852450705031130074e-01 -1.721028755735927618e+00 -1.109094293416871713e+00 7.717964955588565434e-01 -1.371705180529883439e+00 -3.126999674929464845e-01 -3.181815198561593894e-01 -3.113889073512325911e-01 1.330915660856417382e-01 -8.291539755932129108e-01 -5.088257333687216111e-01 3.081073671089909483e-01 -6.450413164474219085e-01 -1.838796250984197356e-01 1.151693027077627662e-01 -1.050919318619946363e+00 -1.368454779408614375e+00 1.548865158588409674e+00 2.409128065736481639e-01 -1.250967340929613203e-01 5.963928108205078793e-01 1.470946446361755644e+00 1.492629812542098700e+00 -3.654069074183560750e-01 1.357059014157058430e+00 4.197442348079474250e-01 7.037628660091946875e-01 1.145685196631374581e+00 9.661161281550206814e-01 -1.269794048348585003e+00 -5.610156053440219504e-01 5.154607295700430747e-01 -2.124095127261872662e+00 5.131995025166599111e-01 -8.829478505248496978e-01 -6.755644382355614486e-01 -1.357600310696092105e+00 9.120292496489331713e-01 7.432863584032912696e-01 -1.414019780382395952e+00 -1.095442071539611817e+00 -8.069535635440678867e-01 6.547729167941389594e-01 4.569612529360928543e-01 -2.446014638314170320e+00 -6.303681952274624578e-01 -1.342957945588857220e-02 1.714840227696184272e+00 -1.235529735642315829e+00 -9.033370083204871337e-01 -9.846503129092336604e-01 9.713523354194434356e-01 8.555851220507723065e-01 6.584913030811625489e-01 3.892762263401063350e-01 5.825279580807667390e-01 -1.441859231675255648e+00 -8.620259133097283311e-01 5.517808716095371491e-01 1.647251436792744439e+00 2.028643443840172089e-01 -3.764837695477185053e-01 4.458044661202690273e-01 2.522793848331341127e-01 -1.882755174889073402e+00 7.983469322354351805e-01 -1.349605203695803668e-01 -4.116259635342237044e-01 1.328826525673842074e+00 -1.719106543793399305e-02 -1.025913713300202534e+00 -5.445112502006282940e-01 -4.275965091467113788e-01 6.288726152181339790e-01 -7.779670976145324213e-01 -1.329799600703417406e+00 1.115916959760274496e+00 5.461203417566715679e-01 5.340486820730334649e-01 1.452391419166499276e+00 5.371159914190515305e-01 2.492621762927262896e-01 -1.805772062116204557e+00 3.788252912395210226e-01 -2.300635314801268372e+00 2.912295843739049594e+00 1.386808231554198523e+00 -2.987818384053519516e+00 -3.240750180619038079e-01 -2.445847738931916926e-01 6.719717816137192878e-01 1.190410797195313453e-01 -1.069873558953234660e+00 4.609346221607000804e-01 1.897747847398292054e+00 -1.069129733673371163e+00 1.790851838721356559e+00 1.317390721401360043e+00 -8.186072638042657390e-01 3.657359924337390544e-01 2.509590101180734667e+00 1.954158279706787182e-01 -4.716925722630228024e-01 -8.847353067047494246e-01 2.098320434948460766e-01 5.996836637601430375e-01 4.177368984953736680e-02 -4.021182376223612076e-01 1.343913862319910502e+00 1.042740417622740612e+00 9.234400725682083699e-01 7.954652252983369642e-01 -5.020229323820114137e-02 1.531833247432002887e+00 6.723903163370008318e-02 -5.561844810537502903e-02 -4.502084960872860808e-01 -1.117634805446893642e+00 -6.922137523205209586e-01 1.468398266503926575e+00 -9.100775865216541582e-01 -5.859278073695729505e-01 9.536180060497914668e-02 2.800216723086710879e-01 1.783813246963506793e-01 1.286903531253469346e+00 2.249014876001949492e+00 -1.145732895465388257e+00 -4.088416344565419525e-02 -1.154035320474702031e+00 -1.055619327815523700e+00 9.729096700367340089e-01 -3.613152581394341034e-01 -2.656628004546490729e-01 6.436051136765719161e-01 -5.112314812109101103e-01 -4.536750223288590900e-01 1.440827539902107546e+00 -6.810133956255534082e-01 -4.877905698408573076e-02 2.322182465130742390e-01 1.006664988673615202e+00 -2.329514377269645831e+00 -4.460580069235410838e-01 -7.134753511189096953e-01 1.405139750115186104e+00 -1.882885168656082686e-01 2.498388709864273860e+00 -2.300010873887131935e-01 -5.691428068501914739e-01 1.929413852598214962e+00 -4.818382565814205987e-01 4.907028374657942393e-01 8.081257065274961571e-01 1.166789108684015020e-03 -5.786246326063511081e-01 -1.718951936729839591e+00 -5.055281649323394300e-01 -2.503808112140324948e-01 7.336840410573244875e-02 -1.510666444958723265e+00 2.317145608460945638e+00 7.169759096070140725e-01 -9.196806273397696296e-01 -1.622890792779947189e+00 5.565223456660901569e-01 -7.851831399855879745e-01 -6.022023051233047486e-01 6.816526871375011565e-01 -2.140324554300667981e-01 -1.903612171902818728e+00 -5.349937671335574380e-02 -1.251608655738462028e+00 -1.189295797323263182e+00 -6.803085533933312945e-01 9.462226227983823179e-01 -7.873167768013079604e-01 -1.132291624499973892e+00 -1.568943693828126970e-02 -3.255459922187942112e-01 -2.448484635140548427e-01 1.260710126978090484e+00 1.399999726776606002e+00 -3.339427911588137982e-02 -1.632217206693315603e+00 1.049641498849249510e+00 7.744183524749673753e-01 2.854520658326550886e-01 1.218799350053946462e+00 -1.930390853853737321e+00 -1.670847119506385925e-01 6.748557035226888656e-01 -6.968335775868551574e-01 1.608779523300711167e+00 2.793648115706461044e-02 -1.714079763275129675e+00 4.192272146585934722e-01 -1.183596520981584188e+00 -1.710383829763439723e+00 -1.991176940617793156e-01 1.542673364489432819e+00 -3.886597789671327741e-01 1.023369359498432551e+00 8.937970657638305561e-01 -7.626467636766639524e-01 -1.652061560355758407e-01 1.283208645745358978e-01 1.070855279725394071e+00 1.350428227100070711e+00 5.251080134474808148e-01 -9.157188316366017267e-01 -1.649079832478608232e-01 3.227343258506385482e-01 -1.984204414212055623e+00 1.152744724378811370e-01 5.916004193826145396e-01 -1.892583629660504752e+00 -4.543681711193184314e-01 1.923495726039230191e-01 8.228044850368373409e-01 -4.137973129131581329e-01 -5.524689341968456180e-01 6.040485798007912965e-01 -1.013914772722885660e+00 1.197643158753355364e+00 1.411662838822823840e+00 -1.710627741987384320e+00 -9.038603898243243728e-01 5.835525588784197248e-01 -1.521251141196392487e+00 1.720789660916934305e-01 2.726205821192456691e-01 -2.284795855860595193e+00 5.828724687551735395e-02 9.159321526285743031e-01 1.407579233368076110e+00 5.851367381917055299e-01 -1.716544991164662970e-01 5.690692723162569244e-01 1.528221277110727749e+00 2.362603746241811908e+00 3.366285374803197339e-01 1.063979733655429971e+00 1.097422952967092025e+00 1.159115499470400934e+00 -2.119219261571621549e-01 -9.965284982263438174e-01 1.809316110688327650e-01 6.955045991913644254e-01 -1.758151867450174599e+00 -2.823352355051644835e-01 4.656640675009314223e-01 1.351926678380668045e+00 -6.730865976405997486e-01 -1.135489909716862034e+00 1.562766718481849670e+00 1.194879896368291838e+00 -7.359466660578348751e-01 -8.737430930629768167e-01 7.682874455180361828e-01 1.512317320882227145e+00 1.316204568684210319e+00 1.065403830587415168e+00 -3.770306331769597563e-02 6.482099541494146244e-01 1.020699714844944150e+00 -1.259941803355285606e-01 1.137728727288371378e+00 1.537242258991080857e-01 -5.833433160837515619e-01 8.874816333595449969e-01 -1.076775461111266763e+00 2.299063616173774582e-01 -3.226008045298544569e-01 -1.176169003106715572e+00 9.088698783451337748e-02 5.629158209264506496e-01 1.805613935972073314e+00 -6.379132538767137151e-01 3.808181964907638162e-01 1.564600207117300690e-01 1.183453050451706012e+00 -8.382085327624938520e-02 -4.974495142054075614e-01 1.508646958905736635e-01 9.018719767826745004e-01 2.152519687917554547e-01 -6.472518743418278486e-01 3.108961395403578298e-01 1.128938222682486003e+00 -5.945702228379470267e-01 9.513448828101919164e-01 6.037622477048386616e-01 -5.498147255030993302e-02 -5.335618582448776737e-01 1.623084643071603717e+00 -5.997273332101756838e-01 -1.411359320492979075e+00 -1.205646606384660924e+00 1.291743025340279072e+00 -1.667340956372189431e-01 7.877709264484878959e-01 4.061851589599714263e-01 -1.456560387362659803e+00 -9.387544801008975703e-01 -8.605340549355685598e-01 -6.262590381788921690e-01 -4.338806705343086212e-01 1.746546310730024087e+00 3.326394284143478486e-01 -5.280478392301960477e-01 1.447714362679985323e+00 1.841436677782709586e-01 -4.495034290534270505e-01 1.027035756502546304e+00 6.282902370590249808e-01 -9.880225615885247503e-01 9.713868799184322000e-02 1.030174013317392445e+00 6.607213262511513197e-01 1.036309471606029931e+00 -1.511246428089389360e+00 -6.750447534420997986e-01 -1.701433736354278636e-01 3.583538994621918161e-01 1.861442221814811060e-01 7.582483407683880960e-01 -1.668070950375895034e-01 4.320427721046555813e-01 4.433807958696961427e-01 1.844625834414748700e-01 -2.005809924858963644e-01 1.708134174171989761e+00 -1.150333170005964689e+00 1.266543246875176942e+00 -7.219395473783631889e-01 -1.701000527765927695e+00 -8.884278099463969181e-01 3.392110126710956575e-01 1.882242767580149412e+00 -2.542023085874609567e-01 -9.161931032389223351e-01 3.516881262613222314e-01 5.056168895250684470e-01 1.683253467863715380e-01 1.805358382204759415e+00 8.498321695892899763e-01 6.947532313646783697e-01 3.106126833114455921e-01 3.043411622179789666e-01 -4.437274117815332986e-01 7.419317114154286852e-01 -1.910349637280811308e+00 4.225648335887539214e-02 5.348124632601680695e-01 1.023449608425027302e+00 1.448341976498100259e+00 -2.105072842082221507e-01 -4.552233896204231633e-02 -6.741787964753236384e-01 -5.147375384296928313e-01 -1.304503458670505989e+00 1.885416655232548200e+00 -1.766876007706932761e+00 -7.870898738546854290e-01 -6.893855864311118076e-01 -2.949237626626345588e+00 -1.509960735637380980e+00 -2.680171937903991566e-02 -9.582046424637760129e-01 -9.859553934102085471e-01 4.054825869990724141e-01 9.460146770117788817e-01 3.165240726940880545e-01 3.762752238382292003e-01 1.464893944145209126e-01 -1.114342330765498268e+00 1.892656786127207669e+00 -3.745329114219471123e-01 -4.491827812417717447e-01 -1.218631020718861091e-01 -3.602532028211965498e-01 2.779857533845309092e-02 1.209700521352650604e+00 -8.642346993735665617e-01 7.672391503640569876e-01 -9.670883320840156783e-01 -3.209410465820080050e-01 -3.657969585898394604e-01 -7.906713628021309059e-01 7.349601985087177436e-01 8.765141197363279790e-01 1.090670651460204782e-01 -1.261043558283799548e+00 -9.259367833021252270e-02 1.629043733875431998e+00 1.327417994789978462e+00 -1.898175231105684535e+00 -1.101297886020774053e+00 -5.512410097968954981e-01 -1.308924415200145575e+00 4.923326325598941788e-01 3.506777169152882623e-01 2.011223626152513488e-01 -9.170208754613452529e-01 7.614980133016646668e-01 5.016621120466570327e-02 1.580655447927024060e+00 -9.762332782384235408e-01 -1.489346845936967201e+00 6.508716863684821385e-01 1.167702657738729055e+00 1.560927860542614232e+00 -1.014881317701862740e+00 -2.195457953291157505e-01 -4.506680570734493130e-01 -2.108024788056668264e+00 -5.911837117018784449e-01 -3.226401141540236606e-01 6.586110843363349732e-01 5.426073135740966391e-01 2.653830072685481878e-01 -2.210299968101880452e+00 3.796368681982841276e-01 2.832357824096308763e-01 2.336052218973860284e-01 6.711594353932001100e-01 5.225822433043432191e-01 3.392659230400591586e+00 -1.048996334594445995e-01 9.412418872598353747e-01 -3.216627980812505339e-01 -2.585866302740321698e-01 1.158339790665229074e+00 1.732848932582364831e+00 1.008220303922300776e+00 6.634345104000001214e-01 -1.730162356512443322e+00 -6.135867815704333372e-01 -7.994814991483951694e-01 -4.134400522842419934e-02 3.706847145811602573e-01 6.471561947057598019e-01 -5.939513562363110122e-01 -8.507194833092065478e-01 4.769465070090896375e-01 -4.455648158476551157e-01 -4.686209712758399037e-01 2.239729625538254831e-01 -8.518050770032483676e-01 -4.947913316153916274e-01 -1.804780793550637696e+00 -4.896569584043334866e-01 -3.273387518528166340e-01 -8.080901205710917523e-01 2.275454164509374877e+00 -7.654403558493654280e-01 -1.253678778348502387e+00 1.882665333412050890e+00 -8.333012821228465983e-01 -1.718673236143440253e+00 -1.550709449761716652e+00 2.082900019820423498e+00 -5.075093763456567375e-01 -1.171240972863240026e+00 -8.050282400587316367e-01 -3.504675168058938306e-01 -5.834640630592973221e-01 -1.620612187034310203e+00 -9.685047415631554690e-01 1.421850207670530608e+00 -4.931151628950265486e-01 -1.138546902423426266e+00 5.976137215053050067e-01 -2.915930733248462414e-01 7.738025057494651859e-01 1.892031357394252877e+00 1.398763696227957709e+00 -5.936266226933016865e-01 -3.626505948584761718e-01 6.667824391711276721e-01 8.590559130485599937e-01 -2.379332071860908171e-01 -1.980632682231647124e+00 -8.453473687496038114e-01 -4.116565033277467811e-01 -2.399518780207583024e+00 1.601671629422484422e+00 -2.460430574924321601e+00 -3.277921445216989693e-01 -1.293399646637930500e-01 -9.489327836139699324e-01 -1.213558284174704599e-01 4.795825586768606152e-01 1.053826023625744845e+00 -1.190121349154954350e-01 -4.177304116141722368e-02 3.958650264361610049e-01 2.638860462295601339e-01 -8.532975257027213267e-01 2.409012875415999788e-01 1.400133186117382023e+00 8.256775700318247369e-01 2.283309087012926897e-01 5.219786153219092562e-01 -1.397040601280499506e-01 -8.765960703090760475e-01 -1.361578295174576958e+00 7.853640595816357983e-02 1.499741666983735455e-01 1.376638818084724214e+00 2.379175990407983166e-01 7.709472147389849761e-01 2.456329296665906159e-01 -7.094230093677360571e-01 -7.924119918559188180e-01 9.287437573602941310e-01 -1.422592311146759769e+00 -4.407582048075848746e-01 4.796885919182709568e-01 4.488031212318343011e-01 -9.170053430546406537e-01 9.722795948278029066e-01 1.209630824570468777e+00 -1.589332866345675443e-01 -8.506103711999362105e-01 -1.900380339487092451e-01 2.486195305870811723e+00 2.734940598849927573e-01 -4.672488624945093094e-01 6.620394498259889460e-01 1.226142931082010668e+00 -5.721542092011221436e-01 -7.607816737015056507e-02 -6.524133186022429420e-01 7.880012908488637224e-01 3.033519951544891291e-01 -2.452564205481502668e+00 7.557866308995730975e-01 5.670695675845803807e-01 -7.687674718005051977e-01 -8.186082968095015344e-01 6.170675555008724340e-03 2.184985649042596290e+00 -9.958457564888778535e-01 -8.990539541833906245e-01 -7.917250346757104262e-01 9.348775562608997447e-01 5.502364405460562491e-01 -3.667352391329328776e-02 -1.154105167765715478e+00 3.644086001681929865e-01 1.800526039662278199e+00 -4.160071540629001197e-01 -1.182834800052278285e-01 1.520485282594818077e+00 2.440908029132404788e+00 -4.431731091927135768e-01 -2.023646304593234913e+00 6.525687866657176039e-01 -1.190694045742241469e+00 -6.412540865276141755e-01 5.762927960957535678e-01 -2.645182103546026564e-01 4.636868657790227943e-01 -4.214510217143608850e-01 1.843132212368183920e+00 5.649666694102610798e-01 -4.995512645164607579e-01 5.515651137992586550e-01 -7.011984804761693946e-01 -6.721187709192505411e-01 -2.645838729488739771e-01 1.852588392585390764e+00 1.299892799692802248e-01 7.202175205643193134e-01 8.034269971405731958e-01 -1.108483313401013470e+00 7.947588705354617922e-01 7.661041858835154761e-01 -4.063787680154173909e-01 1.230726653728344833e-01 -3.895195338018244691e-01 7.615176950791296973e-01 -9.249046902156314864e-01 -4.859894985345721841e-01 -1.218415453611483290e+00 -1.086406435456156672e+00 -4.439240187529795434e-01 -1.139753630392882577e+00 3.260275645808268646e-02 -6.528519975921214247e-01 2.649153282225154893e+00 5.768009547345953614e-01 -6.834275979716767369e-01 -2.058129514375591107e+00 5.040365696966207787e-02 2.457075341977960348e-01 -1.705116576342298185e+00 -9.240189747633206774e-02 8.497516115389209812e-01 -7.983754016173483237e-02 -1.084967227527098288e+00 1.658685983485891580e+00 -1.670736407334250939e-01 1.434016219728094788e-01 -5.263788149577853792e-01 3.222543504425919858e-01 1.994243341288633786e+00 -1.024941443144337105e-01 3.848884380831286978e-02 -3.934219820057265893e-01 -9.788637235775626833e-01 -1.716388196442038827e-01 4.118216683507321951e-01 1.063916593798111127e-01 1.856217466701568952e+00 -8.091720443433860765e-01 -8.267000624653317864e-01 -7.485776717584374795e-01 1.553868743291043186e+00 5.015244108915567489e-01 -3.930467301844668693e-02 1.283083325049598988e+00 1.295085332782176801e-01 4.448503876590024358e-02 -1.724151503019167198e+00 -1.258199573479470645e+00 -7.771566508929399486e-01 -1.827643133671071340e-01 -6.209140917047808461e-01 5.021802675796169582e-03 -8.863381849713208860e-01 -3.141924968233853477e-01 -2.209838665541668856e+00 2.850330919523627049e-01 -2.910884196666066459e-01 1.583744875666030172e+00 2.754165090616437217e-01 8.371795964679387136e-01 -9.608263549451858676e-01 1.575426446592509633e+00 7.533693496033168346e-02 -1.199994748867014849e+00 -1.173758468663691490e+00 1.222421149710540611e+00 7.091934245352085053e-01 3.657399813169470160e-01 -2.670735388184045878e+00 -1.251076405077316267e-01 9.391443925987472685e-01 -7.247319873116196860e-03 -1.007144016756909677e+00 -3.246977731633985398e-01 -3.745186665152215322e-01 5.048764571518131739e-01 3.361686153886899731e-01 6.414265207653742085e-01 3.182418528006242253e-01 1.603242931014682293e+00 7.698113954383792867e-01 7.125496213061438544e-01 7.595522313404163839e-01 -5.565965576783838964e-01 1.866487551318951832e+00 2.233328407860225573e-01 -3.675593028682511143e-01 -2.414939243806456526e-01 2.006224859922549619e+00 -8.536741158925408302e-01 -2.252177306268461798e+00 4.412165384589658013e-01 -7.489033170768638614e-01 -1.416531193196119309e+00 6.871312223084271587e-01 3.037813234241816263e-01 5.435212726598390165e-02 -2.959914926409186187e+00 -7.027285716507184476e-01 1.033766657696749691e+00 4.247994828790542798e-01 1.028301421967257268e+00 -1.938345359514140609e-01 9.316685260668978730e-01 -1.033636590817020723e-01 -3.976848663605432321e-01 1.451337380304301927e+00 -1.142358785217761019e+00 -4.735066856230294996e-01 -4.733704918763339542e-01 1.279543190971416777e+00 6.029989931996161401e-01 -7.479150889593633167e-02 -1.175338100353081200e-01 -1.172675796162468420e-01 -4.665265782807961337e-01 1.002473538233739220e-01 -1.171350267415335766e+00 -1.967831055738889501e-01 -1.852502183585939877e+00 -4.566568290818518450e-01 -7.935611230021222262e-01 -1.062411329075432453e+00 1.498122556947359518e+00 -8.690392658824076522e-01 -1.243322476916986385e+00 6.953299737269440506e-01 4.485271146890691396e-01 2.251164826036872180e-01 -1.322577942096765380e-01 -1.342868320999305976e+00 4.715251383419153952e-01 -2.771232198396298974e-01 -3.000058791795251478e-01 -1.176944300052972681e+00 5.691270572283628759e-01 -6.688359489652040413e-01 2.887735854149119930e-01 -6.666006679925349232e-01 -8.059329468336192681e-01 3.886951441985755928e-01 5.872393981635988247e-01 3.448850932749288889e-01 -6.943561271842617622e-01 -5.058649263000460916e-01 2.246782732157737605e+00 -8.600358081601499061e-01 1.019616077804594179e+00 -2.935109744808170440e+00 7.484316888304077819e-01 1.456109926062745252e+00 1.781851645367845460e+00 -5.447050384998976258e-02 -6.052234312432331481e-02 9.928652873416491387e-01 -9.891178102718819476e-01 -2.845067325969969363e-01 8.550231204543745633e-02 -5.418629017509972723e-01 2.782795765478210392e-01 -5.119741036368578024e-01 -8.965741769115943560e-01 1.495723634180956552e-01 3.896141095656616704e-01 -3.434690985824631060e-01 4.200660036204896808e-01 -5.339436134969955949e-01 -6.815114294158083896e-02 7.241289087319904283e-01 7.716049709558017167e-01 -2.281014965755513435e-01 -1.897927504366053453e-01 2.923064524242312556e-01 2.717952089875009802e-01 -8.221503375808071334e-01 1.268716323828479764e+00 1.331363747384963769e-01 4.366574251311592381e-01 -4.500998428401730145e-01 2.177906162397323375e-01 -4.376492894829136504e-01 -9.926435444650548098e-03 1.650682047261915253e+00 -1.283397989256523930e+00 1.155188657635805694e+00 -2.981766241826472319e-01 -2.967834838580780121e-01 9.372833090863602612e-01 7.702153552057992014e-01 1.117971286809962050e+00 -1.806434136549635583e-01 5.848969435330400035e-01 -1.053469089720186380e+00 -1.744073762525668869e-01 -1.276693952940360921e-01 -2.541013154492636761e-01 -3.248934107482941980e-01 -6.894430643972310202e-01 -1.300103806193984302e-01 6.460777487447851852e-01 -3.769227776190106627e-01 3.185744196740257772e-01 7.128150420127564724e-01 9.420016336632862641e-01 8.332832212503872293e-01 -1.236976078887385366e+00 1.365895083757300954e+00 -1.130528316918761877e-01 5.518728462463928786e-01 3.185919363663201054e-01 -4.503969906934409129e-01 3.964185145687750822e-01 -5.649327246000237362e-02 1.387678427412553983e+00 -2.454090239078758895e-01 1.097956142399473700e+00 -1.086571488793714124e+00 9.316998870763203433e-01 3.726438589220288922e-01 4.139651376062488675e-01 -6.527821044419240826e-01 2.120155645224843344e+00 7.981598704508336972e-01 3.530261867300378276e-01 1.250703763502588384e+00 9.235938523439175540e-01 -6.693833994851600133e-01 -7.735818797441832428e-01 -1.838084946704407474e-01 1.938273571592007638e+00 2.333758962866722131e-01 1.551788453511336652e+00 -1.142656665848312603e+00 -5.538500031490578568e-01 -6.021706260624679619e-01 9.185997157837237914e-01 6.390346528764575540e-01 -4.832803896567732793e-01 3.616584127416442307e-01 -2.365572231911940104e+00 7.950508949915416901e-01 5.582685014783588251e-01 1.233227824742298695e-01 3.386279896066552997e-01 1.240856979809886518e+00 -4.525921176661899525e-01 3.159373395331631085e-01 -1.712260169215300332e+00 -6.472827639087728180e-01 -6.321786579785680926e-01 7.101811413839510534e-01 -5.389583740947699875e-01 -1.016512281276289231e+00 2.798687881979965431e-01 1.877424018190438360e-01 1.896984617741746870e+00 1.674266674657576059e+00 1.727193249564445310e+00 1.838177633516439258e+00 -1.314589789169892997e+00 5.956138684269134398e-01 -1.998653565054191672e+00 5.124950445285083589e-01 9.921792081620262049e-01 9.492337902143144213e-01 -3.924444592395657794e-01 -4.630527403221201266e-01 -9.180455329184630253e-01 -1.735699471142821748e+00 -1.440798691060777514e+00 1.601850695542012648e+00 9.081592693734409361e-01 1.071197162332110819e+00 2.572334693079828538e-01 6.728174941382675245e-01 -3.408610325669568231e-01 -3.695749958772032717e-01 3.935099850341923222e-01 -6.585107131600410890e-02 -2.074393740535210584e-01 -1.070564931563655620e+00 -5.870528697345436253e-01 -1.144350003262340820e+00 9.285628300180288619e-01 -4.931255231341967193e-01 9.785792829871290399e-01 1.322339268595461803e+00 -6.094985193603407181e-01 -2.509220967960114290e+00 -5.631422577883253844e-01 -1.428339170559284055e+00 5.970517408752177291e-01 -4.926257275039016004e-01 -1.170496163208276430e+00 1.013502979690493050e-01 -1.021413185754420638e+00 9.344810953159656819e-01 -6.747972336497281010e-01 -1.118097005241500241e+00 -1.645560369142657464e+00 -1.957189665389550415e+00 -4.189849360295737069e-01 4.880484335082923564e-01 1.171034472113694269e+00 3.781486205577281878e-01 -3.080627792410112753e-01 -1.608405674387325401e+00 -1.688432420038680354e-02 5.702043130597345133e-01 -9.713816444309020248e-01 9.191568159895755485e-01 2.125914886504360002e+00 1.828991014186647380e-03 -1.869486003756337889e+00 -6.008592439250413086e-01 -8.729569636852759773e-01 1.481262301017833627e+00 -1.211219660273022553e-02 4.049751685497040565e-01 8.494899924806870173e-01 -1.163894750533873701e+00 2.802365440133479102e-01 5.254253209217982917e-02 -2.400514454241280404e+00 4.609975037618094240e-01 7.006972707274804479e-01 1.326012751809234058e-01 -8.304494443200741705e-01 -6.958936416780827638e-01 -3.056014688022036796e-01 3.735792994723151073e-01 -1.935426907061253088e+00 9.080294003446611750e-01 -2.882605203031414765e-01 -8.117454698601556107e-02 6.483127894483946552e-01 -1.058286036222944704e+00 -3.521836417412346765e-01 1.024892406361193276e+00 -7.964506527585812901e-01 7.802158456278822651e-01 3.172576402077458280e+00 2.374910924726475248e+00 1.441626251014472004e-01 9.239207958843167479e-01 -1.058319458456529194e+00 -4.298589094895324259e-01 5.665642794582693709e-01 4.150442412817850757e-02 -7.841535141980557899e-01 -4.923698778842509061e-01 -2.074824817316344827e+00 2.263673355458716840e-01 7.769118921824357260e-01 -1.897658422956968405e+00 2.026158244318897239e+00 3.561336258807608623e-01 -8.904197415867902698e-01 2.331730387267439975e-01 -3.441188979182215335e-01 -3.872598137912356409e-01 -7.695747636304806072e-01 3.647315434051320304e-01 1.996718750309702806e+00 3.309691430891213981e-01 -1.360674154712030459e-01 7.354528032439007212e-01 9.949051479432249323e-01 -5.640252739337504595e-01 1.854729039972215832e+00 -5.942852679670519445e-01 7.396094457337338834e-01 4.817591045863774957e-01 -2.536525324861100827e+00 -8.021386816782247742e-01 -2.367823840930967094e-01 2.815506960206124454e-01 5.042048818776294350e-02 1.893441936548123927e-01 1.358816603935166123e+00 1.191278888446923423e+00 -1.152519518673377430e+00 1.707008235434525290e+00 -1.466063223433235196e-01 2.251676917014249657e+00 3.675106745262489705e-01 -1.654395206813526586e+00 1.521990569898342027e+00 7.831517092843052197e-01 -5.651929102264375837e-01 -2.047946913636441713e-01 9.273511680475314822e-01 -3.394019364780639925e-01 -4.713284104207916478e-03 7.161211075994953212e-01 -8.648374947246685318e-01 -1.788530961510622852e+00 1.144581273559024392e+00 3.321234211475135312e-01 -1.100953868819446679e+00 9.924039479679914733e-01 -1.500168458514974379e+00 -1.790595486590208285e+00 8.449525225680020180e-01 1.964605479545191935e+00 -4.037424591567989607e-01 4.771414148085381113e-01 7.011892139808989510e-01 7.822222444979488598e-01 1.751035298984580768e+00 9.354754343023471419e-01 5.818560820631314412e-01 2.949182589336838967e-01 1.153706272207050798e+00 1.010292591811529084e+00 2.159653537846401017e-01 7.969574744389061882e-01 5.571450447497177105e-01 9.218519883079079325e-01 -3.066161447137785157e-01 2.983650490384784359e-01 -5.292675734550852384e-01 -4.437655259002077357e-01 7.147194720736670115e-02 1.496273052578243501e+00 6.868600561826304629e-02 -4.378208872630847126e-01 -1.334844232198390858e-02 -2.065960925607427168e+00 9.777718400047431535e-01 1.150144841759839914e-01 8.123634345748694807e-01 9.376650429931411290e-01 -3.396889921843618265e-02 7.399130255258139499e-01 7.188871156918774652e-01 1.524860564651296935e+00 1.217887319511412159e+00 1.472882252107947210e+00 8.727749435444067672e-01 5.063885125578644342e-01 -1.898818122638730177e-01 -1.541389218852041498e+00 8.995064668540312391e-01 -8.620840015203885542e-01 5.471852292073919877e-01 2.030569582893771763e+00 -1.397848442409715085e-02 -2.333068224085690812e+00 1.675153519414437908e-01 -1.492530422768931331e+00 -9.760290420431196878e-01 -4.691619584274231980e-01 -7.566967395489539172e-02 -4.129610424310776323e-02 4.088561539011965201e-02 3.439940879257488149e-01 -1.976278882762666278e+00 -5.225193244111386859e-01 -1.779619201645910309e-01 -7.354250463426511564e-01 -9.957373989603749420e-01 1.567381772743430268e+00 7.546933502964682239e-01 6.184270335773025540e-01 8.072797835074814188e-01 9.906760785365624766e-01 -7.094220146230876267e-01 -8.496335708324185276e-01 1.133983511808157818e+00 4.469179519209263707e-01 -5.147066051921534990e-01 -2.339445703474596905e-01 -8.702610479987596959e-01 1.317220147484670534e+00 5.528875582158074842e-01 9.722809937464508279e-01 1.678624830167551263e+00 -3.179665880310712511e-01 2.869789169430558839e-01 -2.975727094031889730e-01 7.310760305969078443e-01 -7.395822913196247184e-01 1.727061476701186385e-02 -4.688058563050683247e-01 3.188950543726584708e-01 4.035650489670304375e-01 2.721707203356819524e-02 2.392043950736117530e+00 1.540291218154074548e-01 2.507397376750953866e-01 6.952842137219119589e-01 -6.582953609915721538e-01 -9.793791550288108994e-01 7.252716983622032876e-01 7.860593360413471453e-01 8.041838515370801632e-01 4.783498870018308979e-01 2.754060608810788291e-01 -2.551549170216673712e-01 5.301776611658701177e-02 5.055285064906620551e-01 -6.669315497779380875e-02 8.080574376376213619e-02 -1.363642866375916807e+00 1.166589211000433890e+00 -1.122416366472154703e+00 5.842216862991650439e-01 5.001185650335834287e-01 -6.141081929998765121e-01 -5.188802255509534778e-01 1.216189446819931241e+00 -3.533194341775124925e-01 3.297342598119689105e-01 1.079859571553815623e-01 1.352338499075076639e+00 4.996599176005491194e-01 2.554382377949289684e-01 -2.126582203634141965e+00 1.444572157315945793e+00 6.530482561989987556e-01 -2.201405744418660493e-01 1.176725762835445915e-01 -6.798306915985954380e-01 9.022790920405925341e-01 -1.776434958337808068e+00 -7.184905932777890802e-01 -1.686560973221027160e+00 7.846782272526242608e-01 1.749694649874770358e-01 6.362888865908240543e-01 5.520910169810941959e-01 9.230125602908263449e-01 2.509167734259984961e-01 6.016677808761831114e-01 -1.566818252637220965e+00 1.341838653646150403e+00 -1.140871575714552666e+00 1.797345417374156817e-01 1.616338577676448007e-01 5.798117968959596302e-01 5.696097595168447825e-01 -7.766833842923205333e-01 -3.289444170116638810e-01 2.133334677703621618e-01 3.462370760138779868e-01 7.905808702081364159e-02 -1.995959369301060216e+00 1.660127467147837210e-01 -1.323307755555284349e+00 -1.691785232821508833e+00 -2.120503551277563570e-01 4.492277023073273923e-01 -4.136482841777401331e-01 -9.374436954337141970e-01 1.624825224935443069e-01 -8.064054338224081464e-01 1.150567911968324530e+00 -6.595084621558406912e-01 -1.281125365085348800e-01 -1.284192731626235373e+00 1.053185862354655278e+00 1.784523415848576322e+00 -1.705932618846168758e+00 8.923937403135845381e-01 4.975905084029660919e-01 3.844828140193106703e-01 -7.680891762218796659e-01 9.722073651144027551e-01 -9.225439925599558666e-02 6.274473560269739902e-01 -9.093830683171257034e-02 1.721506654304557404e+00 -4.611647375223168477e-01 -8.046652045616047300e-01 -7.909371972923682215e-01 1.992467106993180415e-01 3.686158035594501170e-01 1.046336412706457386e+00 2.419497994992146905e-01 5.727670467993166703e-01 3.306210204287552967e-01 -4.979591294889153530e-01 6.370792372195577258e-02 -2.679885169034453285e-01 5.523120948225497262e-01 3.781955899639025120e-02 -4.678419431940530337e-01 2.121081702588899220e-01 1.213567840892908617e-01 -6.865729338712626140e-01 -5.383040018418138173e-01 1.427326008116646339e+00 -8.950210904042189552e-01 2.354832200834098277e-01 1.333246641849124801e-02 -6.955980482917024643e-01 3.746271279203083893e-01 3.307662109307357712e-01 -7.023143433862442109e-01 2.260856530356219807e+00 1.953422246443757213e-02 -1.254590187750551422e+00 1.065483263040084561e+00 8.653622334687531836e-01 -9.596645840683790674e-01 -1.854991453078545405e+00 2.652774695061220100e+00 -6.123559580644524214e-01 -1.117317451439767462e+00 -1.608924857666398145e+00 -1.290415643779514454e-01 -1.653620371860198057e+00 -5.171336683149110325e-01 1.447586997887635674e+00 -2.637577472474756490e+00 2.958626894159090970e-01 -1.318675215342692553e-01 -3.986779644075300610e-01 5.464214210903074465e-01 -4.347691821009544433e-01 -1.451741605698751325e+00 1.929317527133167232e-01 -1.993353058772930231e+00 -1.145072220055360468e+00 3.629414597055602987e-01 8.471327445734265771e-01 7.549550055999948439e-01 9.617425310425389284e-01 -1.151287007476754720e+00 -1.371889011308406181e-01 -9.069506329681578105e-01 1.019334627633481816e+00 -1.483991480652798456e-01 1.295944275878427199e+00 -3.043570331039048837e-01 -5.920063926990724867e-02 2.356165285211077598e-01 -1.890225006317626522e-01 -4.014337182527786263e-01 1.680844240234778686e-01 -6.649923989563866211e-01 3.716400936895031260e-02 -1.186190946192404796e-02 -5.053031683145861042e-01 2.282597740546448706e-01 -4.401804485708712411e-01 3.665502274078409339e-01 7.333940734190556032e-01 2.697353837566221491e-01 -1.490691534622859082e+00 5.649779598232977929e-01 8.790766961570524174e-01 7.036587715697852907e-01 -1.420529587959115325e+00 -8.982750991824345332e-01 -4.797106178689410916e-01 3.377157351154379539e-01 -7.873985083247748706e-01 1.169304940666534121e+00 1.202056790838115896e+00 8.689357018195410509e-01 -1.089115754106766421e+00 8.104699059063968924e-02 -1.520996816064919654e+00 -9.138161658924491559e-02 -1.235990833866590810e+00 7.377671230763750421e-01 -1.330320975683168205e+00 -1.247117644388064973e-02 -3.192185693639029709e-01 -1.938808895269007904e+00 9.026267801201690588e-01 -2.184497942272339011e-01 4.146971115890420445e-01 1.507206803106403203e+00 7.161325847300836767e-01 8.780262202572212127e-01 -5.660719830911348227e-01 9.061614868945389034e-01 1.874381004191986388e+00 2.107016101416237852e+00 -1.340008902375930955e+00 -4.385151428341550472e-01 2.828705871566826735e-01 3.861584366161883164e-01 -5.567082427695430047e-01 4.242288440090459245e-01 1.397136797985925716e+00 2.304858367033687516e-01 -1.881386376668436888e-01 -8.507494379584372712e-01 3.481523751906931974e-01 7.426524181928816359e-01 1.566833921217069880e+00 1.040832856396065820e+00 2.863391675205472220e-01 5.955728872150848341e-01 -5.434756691531593409e-02 1.648552800298497045e+00 1.057693278978469875e+00 -1.398218383550012600e+00 1.515934774939293149e-02 3.136692946605867255e-02 -2.921818813858025332e-01 -7.566791420826551873e-01 1.057118121744486938e+00 -9.441795441273572731e-01 -9.746838656799190481e-01 -9.869580586285173207e-02 -2.252215987843652345e-01 6.294686079229113718e-01 -6.110896688602193150e-01 -4.992637502299339114e-01 -5.705681198002254817e-01 -2.756748271526501259e-01 9.640315413637231545e-01 7.628632790126752550e-01 -7.316092307221352398e-01 1.079369185854593072e+00 2.313651956299014323e-01 -1.312553117022713600e+00 -9.953152412652949144e-01 3.647965389607685793e-01 8.687326268917493488e-01 1.250999079400346492e+00 2.025664241288450129e-01 1.807484656818433566e-01 -1.491543152311635215e-02 -8.912669971860657236e-01 -1.380736761394020518e-01 2.481189085318404874e+00 -4.978374015695616328e-01 3.741089366490030210e-01 7.692618993681172856e-01 3.770030435982908990e-01 4.946714281551771175e-01 -1.172037361668908512e-01 -8.572557423592719328e-01 9.019776174057396734e-01 2.458447387742215551e-01 -3.918064326738018299e-01 6.294354907590760106e-02 1.207670841908190074e+00 1.206212679238269692e+00 1.341979036994388197e-01 -1.277477474001057933e+00 -3.328313488698728118e-01 6.609284865494053918e-01 -2.550641325270830984e-01 1.544983811194562628e+00 4.551878109431629627e-01 3.634537716297599197e-02 4.555644775640320110e-01 9.447705680679824303e-01 -3.892735740641933839e-01 -1.537320350151571979e+00 -8.768916929063771404e-01 1.638505339069658839e-01 2.817721708035289541e-01 -1.958506673233754380e+00 1.656523587876932879e+00 -7.231075699653791711e-01 -2.530673707465454503e-01 4.859117815791949013e-01 1.378402562049803270e+00 -1.039875698732655313e-01 -6.306583833590232446e-01 5.259776719486374263e-01 1.640337223798537636e+00 4.952517473394270620e-01 1.251956580165194621e+00 7.797305912909021641e-01 -1.489458694470362943e+00 2.385375908815934753e+00 -5.058754915779409833e-01 -1.210302148625658214e+00 5.293931458207179475e-01 -1.328578473977949592e+00 -1.976209648422079246e+00 -1.499623505927386136e+00 -1.219445526247519673e+00 -5.613967981708046784e-01 5.701170816188444457e-01 8.367019902151408006e-01 8.639655698615245072e-01 7.812089140125315356e-02 -1.304157588969019899e-01 -5.612950323818102216e-01 1.057861233976280957e+00 -7.651325742031199473e-02 -1.959052034210990278e+00 7.135373385517862488e-01 -6.501383946509166345e-02 -2.010361743647586241e+00 8.105181432791829232e-01 3.435873084357313756e-01 3.440121034017404877e-01 -2.866592685357873815e-01 -1.871074755403145662e-01 -3.698428391264724224e-01 1.397563449735375329e-01 1.547867200491716444e+00 4.436716070955430413e-01 1.547236945463313029e+00 4.329941023405211586e-01 3.191697657544940725e-01 -1.366992852641762957e+00 3.476522944705761481e-02 -4.079465675514333256e-01 8.675028251945658686e-02 -1.252784057448915744e+00 -1.361523160868395088e+00 5.353649077620795671e-01 2.981571029239690418e+00 -2.367046389051184807e+00 4.622349042471978753e-01 -1.278952732590240338e+00 -8.898089029340821021e-01 -1.316788552746900542e+00 1.253548021538918589e-01 5.550878693635773464e-01 8.627269062200620953e-01 1.180537533634086644e+00 9.228384433571238388e-01 1.984435575255941275e+00 -3.087597857039442450e-01 7.995117256691262886e-02 8.063535287646306227e-02 -1.297472700202399798e+00 5.437413141885470980e-01 1.591359504568171657e+00 1.668529153547049448e+00 3.726424670307740619e-03 -2.129327004758758246e+00 -1.450211719061657301e-01 -4.002142849115801204e-01 3.688052459150049645e-01 -9.652222940360394299e-02 9.126478096535443063e-01 -1.217651004002475501e+00 -6.774533036726130275e-01 1.427316579375109473e+00 -2.651165419329193917e-01 -5.372223824535280468e-01 -7.218198090576278814e-01 -9.768743870420708297e-02 6.546829144454431315e-01 -6.547414532613916593e-01 3.669486155766777946e-01 -1.038134947959612919e+00 2.244422642741657203e-01 1.108250810977341461e-01 1.121142805635719997e+00 -1.759357911197650948e+00 -5.884847931141682364e-01 -9.282607888316780909e-02 -1.060523314504415060e+00 1.935435289727480135e-01 1.885574188482508795e+00 5.471709125236040583e-01 1.598859316395353058e+00 -1.384781104147982056e+00 2.594473157773780070e-01 3.318541037624321566e-02 -1.900680285222056121e-01 1.337363502196265319e+00 -1.804945360108445973e+00 -5.784124660955101138e-01 1.217175553241440333e+00 -1.702039691181248260e-01 -2.339710996937353904e-01 -1.922663020571132586e-01 -8.677353467980769564e-02 1.310021925620100003e+00 2.011571684812080374e+00 -2.756449467243839435e-01 4.590285880138966768e-01 2.006599431708888104e-01 2.181328437584098556e-01 1.532844992127493228e-02 1.413771972491545403e-01 -5.459777318107855715e-01 -2.063796460069619310e-01 1.821299835973550385e+00 9.626619010268681054e-01 -3.265918416997830032e-01 1.729808361161027097e-01 -8.788625781329577613e-01 4.626132177556983582e-01 9.970878044287185826e-01 -5.802840007658109922e-01 -1.062260252546318062e+00 1.127911970166181499e+00 -1.057725213462010982e+00 -5.540673543396026357e-01 3.755128083058972832e-01 5.137881507367858536e-01 -1.076014623556654115e+00 -4.025333079972762684e-01 3.789142571656125558e-01 -1.394916148738389428e+00 -3.911770145610285465e-01 -1.222743966133551075e+00 -1.628701578803985750e-01 -8.469305057195427588e-01 3.677054444171714009e-01 7.439864252227669228e-01 -1.244879711092130581e+00 -4.826431672774658677e-02 -2.196644933982565551e+00 -1.294573053713286681e+00 -7.145668746438820461e-03 1.409188599039147061e+00 -5.591460800060966685e-01 7.592231684232357836e-01 -1.565882818955983691e+00 -4.030275541012874330e-01 1.029235404357679906e+00 -1.689134076473733925e-01 -7.500185837646999865e-01 -9.271346553309427474e-01 -1.246888348496613785e+00 -5.381045552370228302e-01 9.911717517986540216e-02 -6.694176989406311895e-01 3.222963263912381193e-01 3.391092403417849538e-02 4.323911042858912812e-01 -4.213789815162165553e-01 8.079020559324471273e-01 1.816256546784834058e-01 3.485854915864846637e-01 1.583190354537592048e+00 -5.976115223203953310e-03 -2.129889199662049037e+00 3.119955547249973760e-02 -1.668067479529143249e+00 -8.463083032482910939e-01 1.504526916914256107e-01 -8.703016873655377017e-01 -1.902834421526504505e+00 1.237524110906079305e-01 -5.889336711546856451e-01 -8.080227130676422009e-02 1.723958847660765070e-01 -6.594780752475762897e-01 -6.359831002905198816e-02 3.989281339021126804e-01 -5.812976140017883653e-01 2.825648340561117133e-01 2.811787976262698052e+00 -2.639876671568130440e-01 -4.225256040107369104e-01 -4.346895033084979820e-01 -2.036038283946771110e-01 -5.883476230452324707e-01 4.242243378542336768e-02 -3.330212130939610438e-01 1.336478194108703166e+00 6.040860874987179496e-01 -8.456754909046360069e-02 3.441550986773000975e-01 -2.556688514383207989e-01 8.692280919867390043e-01 4.257081511498713167e-01 6.107613463033355616e-01 -1.651917037830726409e+00 -1.463982694036506604e+00 -6.402810899421573776e-02 5.346751285764480555e-01 3.752011770528377865e-01 1.179786629667362030e+00 6.262190481276079801e-01 1.666761005161063736e+00 1.472242952240830904e-01 1.829325071617977416e+00 7.409179602527969921e-01 1.933706722615143592e-01 -7.911482717069899806e-01 1.327076637747631183e-01 -6.715077043754785757e-01 -2.152321369266325668e-01 1.570700033338676971e-01 -1.332302148008960518e+00 1.102724300364681831e+00 -3.446190023073724129e-01 1.407623994380402532e-01 8.267426111275375522e-01 -1.236285750596960220e+00 -7.403583590836656514e-01 -1.083234100135019196e+00 8.643085401087063913e-01 1.485538876817904086e+00 1.232757954387479371e+00 3.298872913465488166e-01 -6.723201823843899527e-01 2.994364452402753507e-01 1.160163387534981272e+00 -8.368412574835999429e-01 -1.620516165523268715e+00 1.073580179620312380e+00 7.820355683522342005e-01 -1.572119641898417575e+00 1.223957557482763026e+00 -3.201612530572334747e-01 -1.144875563855076495e+00 -5.160941151104457836e-01 -1.703157807577875715e+00 2.026774083820155614e-02 1.533486933520475270e+00 -1.382686585531261447e-01 1.666442925214705717e+00 -3.860579386308670147e-01 -6.634947431966600195e-01 1.121494965560074331e+00 -5.193434642016169223e-01 -4.917635453073911922e-01 6.029300906736601018e-01 8.385492278646579090e-01 -1.212290523317417490e+00 -4.368340319194166654e-01 -9.393429833676565643e-02 3.415205359721398271e-01 -1.474669627402845351e-01 -1.959209260448949941e+00 3.313232242679199357e-01 7.281321426697232591e-01 -5.227949945093138817e-01 -1.970096186752649858e+00 -3.421390260979321335e-02 -1.719392515619680983e-01 -2.383009466701354606e-01 1.986143188379442814e-01 1.303218908777978857e-01 -5.874389505705936987e-01 4.805349232172203000e-01 9.231805734974758426e-01 -1.114923904629276263e+00 -6.940558417686315540e-01 1.452309365077066206e+00 -1.212542110263156836e+00 6.635618968424891739e-02 4.991287571616476182e-01 -1.481170340263579188e+00 1.237010818708563331e+00 -5.064519418092763847e-02 -4.221137011133725414e-01 4.532414164395198175e-01 1.048787373558384362e+00 4.953825573349350808e-01 1.574171215775150179e+00 1.063531306455653525e+00 -3.067714585847469699e-01 8.194871508209157218e-01 -1.741642881206923454e-01 -6.996566776802638499e-01 -1.179058641208414748e-01 5.094215652598573646e-02 -1.579526534916670111e-01 8.000402123042867908e-01 -5.561977580726569226e-01 -2.998352968486526215e-01 -2.874051584513628854e-01 2.460968725220956388e-01 2.713676228641553334e-01 9.399000921684531606e-01 -4.628547376585070983e-02 -8.734575287019571976e-02 -7.320029841503604695e-01 -1.807920552300703310e-01 2.022304488537114420e-01 2.981832618228074661e-01 3.305223462250039268e-01 2.433908811877665834e-01 7.885550012656552532e-01 6.719265042213383721e-01 -7.842269247240479801e-01 5.684312833860922787e-01 1.038575672799746386e-01 -1.219405195173138612e+00 8.118669876089208426e-01 5.659038729579818350e-01 -2.882270747821665813e-01 5.089290566107784741e-01 -2.661477945718596638e-01 1.293741676463279422e+00 5.595807652742303961e-01 -1.447159436594757986e+00 1.070164806607283525e+00 9.151477710467424975e-01 -1.478922345372440050e+00 -4.311678680971450239e-01 -1.990264875868315242e+00 -7.427931466095476498e-01 4.787196177362022520e-01 -3.659945618841291548e+00 1.614103768427650687e+00 -9.491907249782041145e-01 -1.046341768099442016e+00 -1.167195545061608497e+00 5.056954639630633075e-01 -1.610675170077768392e+00 -1.089380165138816858e+00 -1.546499136629253257e-01 -2.447004944078472466e-01 2.604683933774411542e-01 1.650128211906844444e-01 5.332903261637814696e-01 4.600583743601401321e-01 9.291393185321589199e-01 -2.709871720969670231e-02 -2.210712094133738259e-01 -3.335698460738834581e-01 -1.845553832811328343e+00 -1.297471131355613649e-01 -2.006379255626145400e-02 5.233189193701566488e-02 -1.013932430181122779e+00 1.378817137662863290e-01 -6.817375463114332124e-02 -5.128421275081846975e-01 9.286759606618622421e-04 3.693097635446349059e-01 6.162995530879948891e-01 1.673603004921149440e+00 4.776830676602890624e-01 1.545654710567686774e+00 5.397090593785898172e-01 -1.871645240619488615e-01 -1.027996265007768140e-01 9.342593704460171455e-01 -1.565475043065741811e+00 7.715239663478622167e-02 -4.352346551552395137e-01 -2.217728490060271729e-01 -2.707778979387837737e+00 1.954100384763983733e-01 9.088890139780845256e-01 -8.139547925040784282e-01 2.451572350228446162e-01 1.790712402371817724e+00 2.251979453897238331e-02 -3.286663774271971761e-01 9.700051874879589420e-01 -1.498038612559571936e+00 -1.329834178109895015e+00 5.374342888183530897e-01 6.436495178775726300e-01 -2.436479142845972001e-01 1.075996125782298307e+00 -9.313857845861998053e-01 1.016133496116656820e+00 -7.642088230824985173e-02 -4.676717705061153030e-01 -2.209739650437165803e-01 1.090048760273354844e+00 3.604059137614017971e-01 9.561137155608520066e-01 -3.595547180323700465e-01 7.878343377080335719e-01 -5.127914423656478871e-01 -1.056896625352047536e+00 -5.243202339380299559e-01 -2.204440498730749987e+00 -4.807123492695924427e-01 -1.984084281928587323e+00 -4.651364278233835470e-01 3.788119248731961625e-02 2.631914347213384797e+00 -3.982212723260884490e-01 -6.200269701485230378e-01 3.946675767642223720e-01 1.597475064862714733e+00 -4.386336693325834091e-01 -4.320524620667607341e-01 -5.422425410972347981e-02 -1.055589688889627231e+00 -5.517275576050471031e-01 -1.111262276048138598e-01 -2.339627635026364783e-01 -6.998222286604219855e-01 -1.324457123696223038e+00 3.383792082023831527e-01 1.074662962415657841e+00 2.006725430506643093e+00 -1.852196727400914789e+00 1.463540469141942912e-01 -6.498410208666834942e-01 7.806418861450675761e-01 4.248143869171496223e-01 6.005274157338464924e-01 1.226409224312044355e+00 3.541496070099297011e-01 -8.082780227007434481e-01 -6.197093802993147715e-01 -1.255204154088816193e-01 1.733655924232382906e-01 -6.244585079889244383e-01 -6.318492636471203516e-01 -2.806515932571748140e-01 7.714287098554453159e-01 1.411578913610017194e+00 4.670393021526509925e-01 -8.303771972069760032e-01 -1.996945177670660820e+00 -2.080635399510762706e+00 1.114474482122407073e+00 -1.576267303975692258e+00 7.756759925138406730e-01 1.181708965505110731e+00 3.228822089465698819e-01 6.345618616700798853e-01 1.683963830134186102e-01 1.535228006005046275e+00 4.500419048673898748e-01 8.320577165998223057e-01 2.140680104810746442e+00 -1.215180736957782504e+00 8.219373736351597015e-02 1.142995196930008062e+00 3.357646047241445997e-01 -5.996738991140329045e-01 -1.270202335529585280e+00 1.794752136755215055e+00 -5.516333429807085409e-01 1.043730497281493586e+00 7.287086161447445809e-01 4.300109180058646063e-01 -2.016957701882670928e-01 -8.824896117905176585e-01 1.249401795468598309e+00 -5.469022042808691086e-01 -6.493066651166381487e-01 -3.826471924700830529e-01 -1.467372477575275225e+00 1.372224861455757505e+00 -2.343797354079455442e+00 1.109552844913831215e+00 3.871109838415061621e-01 1.159918260575649729e+00 7.045991490222974774e-01 -1.374407829269494341e+00 -2.465692685166986475e+00 -3.838750584653639053e-01 -4.684241699060499586e-01 -1.368391697872862300e+00 7.521709954961792732e-01 -5.886114418560706163e-01 6.916246290316373502e-01 -1.993398750338555223e-02 -1.407008617073386703e-01 4.982366141851511943e-01 5.240138859740566257e-01 -9.655329497938913708e-01 5.346313860596579870e-01 5.359376024309255859e-01 2.881884541666138513e-02 -7.560412836216204857e-01 -8.596025607030076676e-01 8.259012866204846759e-01 1.438959806168640165e+00 6.741432375834977009e-01 1.019371088886110999e-01 -1.969234395407977178e-01 8.597081466857946497e-01 5.874418695541991919e-01 -3.875653123574809289e-01 -2.883973981083613469e-01 -7.994666357874341545e-01 -3.847274455764597700e-01 -6.065636265160666563e-01 2.590561152646855825e-01 3.241324269103604827e-01 -2.704548343347945583e-01 -1.461672392983068280e-01 -7.333917655496309251e-01 8.291560333803984495e-01 4.959971956048931929e-01 9.750215025802155822e-02 -5.515483008787334107e-01 4.858619861556117137e-01 1.132998273096735176e+00 -6.690302364798673684e-01 -3.016968490978054751e-01 -1.611972150348283783e+00 2.333804542947759408e+00 8.806948189745793520e-01 2.368150035495424632e-01 1.210938113241339487e+00 1.017059985658639976e+00 1.192657946184158407e-01 4.730210256739600938e-01 8.546636545144206121e-01 -8.765808497755191997e-01 -1.202360516351737241e+00 2.202120208010972247e-01 9.682371650259494755e-01 -5.274831101597513006e-02 -2.127976741493796120e-01 -1.232687012606635379e+00 -3.521588355998782616e-01 -2.069827405132859399e-01 3.607692984363721211e-01 -1.337735130905731706e+00 -8.243280689484423496e-01 1.383422578221741306e-01 1.843881930439400296e+00 -3.967881724961967033e-02 -2.081135568255614368e-02 -5.753441312724846268e-01 -1.470346673793311965e+00 -6.246447651983546567e-01 8.033595668771618126e-01 -9.018824830023476624e-02 -2.866764198844455880e-01 1.171568278510565886e+00 1.595082673272485652e+00 1.108211772452257771e+00 -2.686822634366914375e-01 1.533789260311662961e+00 -5.804765041876531750e-01 -1.322775912478563409e+00 -8.923691297895945673e-02 1.766631384440734698e-01 -1.153667878660398882e+00 -1.732979423757212478e+00 -1.785892227541488353e+00 5.264261388037346778e-01 -6.686561362557810195e-01 -1.947888833394884278e+00 4.768372108375382723e-01 -3.248779717765064023e-01 -4.479788912697493276e-03 1.048391422310343657e+00 -2.641391052159101638e-01 3.244445778702901850e-01 3.613347072081766753e-01 -1.444754085623578543e-01 -1.862738670132951802e-01 -5.902504253679738966e-01 1.153582411653757411e+00 8.413822554723561220e-01 3.527378055528663237e-01 7.997717253787428593e-01 2.792949838217989367e+00 -4.287614742960261238e-01 3.867394756981122339e-01 1.344500344178733098e+00 -2.362961739535184708e-02 -6.068314143766151414e-02 -5.329739049170739706e-01 -3.476290680163811597e-01 2.579162905323402200e+00 2.722207364549753539e+00 -1.274974978488177646e+00 -1.624491184024041412e-01 2.126198657927308444e-01 -7.394557346411122500e-01 -1.761080391022137981e+00 -6.831074389321269980e-01 -1.297726336097307476e+00 -1.962671117739392068e+00 -8.893065049216083429e-01 -7.013863610479745825e-01 -1.000429811441351013e+00 9.298788922614149577e-01 3.057535702742935069e-01 1.623669593653149015e-02 1.650260137725717113e+00 1.354081379059214996e+00 5.094602196684488993e-01 7.016479878117750646e-01 6.067393283018323036e-01 5.868850825334228638e-01 -5.861015126122474106e-01 -7.148740221830467423e-01 2.146640969519582942e+00 9.515816821965487060e-01 -1.178338443681675951e+00 -2.606047344454547776e+00 -1.370803614192206421e+00 2.972602304012399443e-01 -4.893381312705883390e-01 3.671315254501643643e-01 8.206612583673822403e-01 5.753074542965115334e-01 6.738041463661568198e-01 -1.265016688799400546e+00 -2.407308235748780945e+00 -4.668369798414880867e-01 -1.302488670802063320e+00 6.995226800934997158e-01 -1.403299682296599959e+00 -7.604982639712742909e-01 7.883454989868646789e-01 -4.869913301238675829e-01 1.530792546707071322e+00 -9.467691236744405492e-01 -6.907129045091896513e-01 -3.946754508415441509e-01 9.491753979553382292e-01 1.459570142648926039e+00 -7.801341284282378163e-01 -7.849060744363882680e-01 1.364421043639358677e+00 2.682446465163374483e-01 1.566466597515446368e+00 3.510852918705416603e-01 2.795231471804706103e-01 8.003735664817336337e-01 1.641019550229559476e+00 -7.555930310183892606e-01 5.308060539720736992e-01 -8.919909645433035106e-01 -8.556690274793093964e-01 -1.694497089839062332e+00 -5.186934007413172010e-01 -1.054228931893494287e-01 -1.495699177790303702e+00 -3.106654089758665305e-01 -4.995272426634326801e-01 7.881280503450647235e-01 4.767900770148555400e-01 1.644886777586235249e+00 -1.547505356803554610e+00 -1.213814597319780919e+00 -1.125875299742206792e+00 -4.557441837630361037e-01 -7.387912996568467561e-01 2.854754789644544655e-01 1.382745837519886889e+00 6.827518175926056143e-01 -9.558468517679397092e-01 -7.048556220767068226e-01 4.846690091287616520e-01 6.337515781056576314e-01 5.390125657752279364e-01 1.360649930299816512e+00 1.924605441554976815e-01 3.454207470296610794e-01 -6.272265812381291328e-01 -1.728140764563667497e+00 -6.211885235350965428e-02 3.324440180639550713e-01 -2.204303360201461115e-01 -1.407950559608516450e+00 4.545691087463827884e-01 -2.729481835000830414e-01 -7.670778012129351175e-01 4.095778401422410786e-01 1.427876058176564600e+00 -2.699500581799822718e-02 -1.007118612046774969e-01 5.717914386766458357e-01 -8.265723125651014414e-02 9.406549785982784018e-01 1.442648196787295722e+00 -1.993122442343907980e-02 -5.334275149271221483e-01 -4.484544347608325765e-01 1.069041549876214470e+00 -1.738680912437658543e+00 -1.976419318250648205e+00 -1.323482636198470619e+00 1.140593770334212609e+00 1.345643709336185712e+00 -3.000414189434732926e+00 -1.111120970301396227e+00 1.477535895106254216e-01 -1.513438233051911386e+00 1.117340013142307242e+00 -3.052990746672258893e-01 6.060643826000131629e-01 8.476540882819385558e-01 -5.105947937876677001e-01 -9.059030989752675511e-01 5.258661265442353683e-01 1.017582110741658719e+00 -2.242209341539569412e+00 1.432080925955636186e+00 -4.587277753229284105e-01 -6.416873780697515128e-01 -8.905048072128125547e-01 -1.766118027758008191e+00 4.111987195173789078e-01 -4.335618408533936652e-02 -8.623962620846977734e-01 2.571877964502107261e-01 6.612967596533120274e-02 4.387632206034038918e-01 3.615018170145595788e-01 -2.048912894490380499e+00 1.401975225360589938e+00 6.837408752107623222e-01 1.788625364663012141e+00 5.095920235501670836e-01 3.349841678213707485e-01 -7.494153524369638886e-01 -1.454115810907989026e+00 -1.895490203366122228e-01 5.190797422774703351e-01 -6.589183618536261777e-01 1.254000476633708970e-02 1.556704417526693973e+00 -2.387247258786951321e+00 4.441429222977853475e-01 -1.006788786663962876e+00 9.595499350913455627e-01 -1.552171267759424822e+00 1.050506653369292609e+00 -3.504213148352874896e-01 8.061023804772797507e-03 -1.364097641101010838e+00 -1.287379480245255836e+00 -8.966539576521796728e-02 -1.325657043693053705e+00 1.203813776133166868e-02 -4.868711407385327705e-01 1.210644200868475767e-01 -6.466295249570132020e-01 -1.435073623886452321e+00 -6.840240706353621913e-01 -3.439558662482870566e-01 -1.298624892193030123e+00 3.778746164284548237e-01 -2.138449764130249342e+00 7.265802974417677751e-01 8.324558453673331915e-01 -4.699527250570983972e-01 8.830379790699295350e-01 -4.825893664758170165e-01 1.889910142250551539e+00 -3.942719331240156500e-01 -9.531379665409410729e-01 5.440076709425362839e-02 -1.564640409414796540e+00 -5.656410652488802482e-01 1.060085506066469119e+00 -6.457657556688456424e-01 3.678139261433826385e-02 3.496867236073276652e-01 -7.435080556007825914e-01 7.099307274610457963e-01 -5.568077428448332533e-01 -9.307039758132829022e-01 6.794649155154915965e-01 3.323285989778797522e-01 -8.931914402948557541e-01 1.740807747639221692e-01 -6.913459512972428556e-01 2.851670301294516041e-01 3.879247977553698101e-01 -7.182229813487468473e-01 -9.867648850197431321e-01 -1.500871657390765224e+00 2.062477662958998259e+00 1.508716757067739334e+00 -2.516504043677877389e-01 3.605550165433611398e-01 1.011358825042517395e+00 2.098586687337245404e+00 4.140277105993583340e-01 -9.112497496397680141e-01 -6.548460587409322686e-01 5.794950324755967497e-01 1.398643308506894778e+00 -1.664945076634141596e+00 8.376504671181174144e-01 -2.733153067488462984e-01 -1.078936115464330880e+00 2.352390058243008841e+00 -1.503211417291965279e+00 3.421929489568641625e+00 6.404812852558355862e-01 -8.668951663796004015e-01 -5.185412285186058456e-01 -2.580737651976988678e-01 -8.115608726519143445e-01 -5.771704177103457178e-01 -7.184538950732576035e-02 -7.421356778721863723e-01 -1.805479782366225416e+00 -1.705430569215870884e+00 -1.186047732244963626e+00 -2.704028659203653873e-01 9.254214972480878654e-01 -7.732652110457655104e-01 -1.503015229895752758e-01 -8.295044647350272582e-01 -8.255548834373688249e-01 -5.593306885547442153e-01 -1.092929610278411845e+00 6.739797863602109418e-01 6.401703956224814585e-01 -1.338240615831705060e-01 6.032304648651835161e-02 7.952481720290222045e-01 -1.265692857096422985e+00 -1.496387220056399459e+00 3.413783029099444200e-01 -2.595087312128086521e-01 -1.566845656039424384e+00 1.301876137425215241e+00 2.365594342099505976e-01 -1.621527140156221458e+00 1.523921835199211205e+00 -1.205729570583631061e+00 -1.093098043360548166e+00 -7.737193999410290068e-01 -5.426549473227427756e-01 -2.151597574086639708e-01 -6.068215123483372553e-01 4.501149504894423337e-01 1.298307008551197406e+00 -1.543145113326853564e-02 3.111040167085297181e+00 -3.577479058337844076e-01 1.955759385363873282e+00 1.779598091306611396e+00 1.184748074606394308e+00 -4.634308780863560795e-01 1.058706526812377202e+00 1.631452450009647448e+00 5.647883024963175069e-01 -6.542275627083815603e-01 1.536407341778084801e+00 -2.784695556697355023e+00 3.004651229500476251e-01 1.030090043839278380e+00 4.629127598459849557e-01 -1.143217336071107093e+00 -1.012346407112328261e+00 -8.370151680412042661e-02 2.585796262454584382e-01 1.324926906904489554e+00 -7.492343094052694719e-02 -1.559898230329671565e+00 -1.301106598011899873e+00 6.003759553912816349e-01 -4.198682715170955482e-01 6.056815346256266830e-01 -7.376212648355272572e-01 -7.906731049132527112e-01 -7.246241386659427741e-01 -1.000637392142295079e+00 -1.667573617888067128e+00 -5.328229097749471732e-01 6.140804999179548807e-01 3.596934420385723974e-01 -2.488020822294623735e-01 -3.239360256302322716e-01 1.020437541548878668e+00 7.819017657284214051e-01 6.019492978197216182e-02 -6.112732161936323960e-01 1.114797025103337891e+00 -9.150379935943657728e-01 7.703824743565719224e-01 9.969638107552374062e-02 3.284984527197510329e-01 -1.962251142578587793e+00 -2.746802510176231116e-01 -1.006096494780815753e+00 1.368563672624256045e+00 9.513546546993771891e-01 -1.066561362999820961e+00 8.283742146879047308e-01 1.317220635923379124e+00 1.232743512860506430e+00 1.369614419132668237e+00 -6.572581778213273385e-01 2.713193966568670512e-01 6.392279305408447021e-01 -5.120693603670166683e-01 1.432422597592438063e+00 2.685052425455514702e-01 9.867555256276299147e-01 -5.353954458407617079e-01 -5.503887784164990249e-01 -4.861069504043946110e-01 -2.004758644867154604e+00 3.800943252600108013e-01 2.828110875622788511e-01 8.088855694115612005e-01 1.158822474701084682e+00 -1.093456477560567741e+00 -3.396484872406060895e-01 -1.414122304614455317e+00 1.657884639610976429e-01 -1.081728566640389522e+00 -9.680982681354886044e-01 -1.201388926318829542e+00 -1.800405703647429023e+00 -9.724223877783985115e-01 1.219500023928975940e+00 -1.963654929376652092e+00 2.660829969471448786e-01 1.733563027761783268e-02 -1.716155100728759542e-01 1.807241201688092769e+00 3.149436471073960297e-01 -9.734275339400274563e-01 2.943108341589290577e-01 3.225346331946487566e-01 8.025249622714588638e-01 1.021807591592410747e+00 7.338294377586210837e-01 -8.797207758680726242e-01 3.815396789172485481e-01 1.183850116613500036e+00 8.600803491247135391e-01 3.308961028396966153e-01 7.729527237111716298e-01 -8.929138225418481456e-01 8.698366421772038004e-01 -1.493384940398603256e+00 -1.002539141334638728e+00 1.229340451931457245e+00 -6.324625435067604551e-01 1.409749599608274562e-01 -1.083957900856316936e+00 2.876290769416580129e-01 -1.275679648979245906e+00 5.093581722112999755e-01 -3.081331094314795349e-01 -6.159964257593226744e-01 2.448681136715621098e-01 -6.604330642291433850e-01 1.763646040317768060e+00 -2.086115174919030313e+00 2.790717902885425095e-01 -1.307887220807213702e-01 -4.306037961889335741e-01 2.987267449593150517e-03 -1.543964849602978306e+00 2.020191614359559962e-01 8.427902314279154261e-01 -8.552778850458051529e-01 9.135055559110265289e-02 1.249856927323821365e-01 -1.958878849693780566e+00 -3.346490354709413251e-01 -8.697729978211523605e-01 5.279886058522444969e-01 6.903050010880529275e-01 -2.570227408529182522e+00 -1.091526901071914260e-02 -1.355345432454424515e-01 -4.049471060300232489e-03 7.383662146274717897e-02 3.848872778741631584e-01 -9.594002524617682992e-01 5.307281232806054794e-01 -7.810511056141915542e-01 -9.559231211578012033e-01 -2.387235704012530546e-01 1.313951077341789953e+00 -7.884773773916219364e-01 1.336777232513526037e-01 -6.164774404631128135e-01 1.286749226948420644e+00 3.329156827795222151e-01 4.862792483043335001e-01 1.944838341666138282e-01 -1.527774037986968425e+00 -1.269662069164471330e+00 7.930101060746470587e-01 -4.080269868137992306e-01 1.487949683728676753e+00 -3.380163013160709107e-01 8.188843843889401786e-01 8.856051404372953240e-01 -1.229343841025772210e+00 1.700625915792281229e-01 -8.217504970961471145e-01 -3.854889294058501115e-01 -1.409226063189338740e+00 -2.815881696169257875e-01 -5.834064666767573293e-01 -7.554671199001679049e-01 -1.772077215377768911e-01 1.289689640222707823e+00 -3.285560872898229401e-01 -5.144737472627934904e-01 -5.616879820073915619e-01 2.124040561985270914e-01 -1.812471344136971918e-01 -4.693436988980376201e-01 1.566558206117305702e-02 -8.749827801510694503e-01 -8.472016705658369506e-02 -3.169058461718546882e-01 1.756948927525640025e+00 5.401667864708806777e-01 8.143168318231044922e-03 -2.544188120205077008e-01 -6.312117540110814273e-01 2.681200862460063394e+00 -6.326630081322478505e-01 -6.298422550382071217e-01 1.687399778573398235e-01 1.218185876395095457e+00 3.696462836670566521e-01 -1.542365319433146365e+00 2.703687804870938405e-01 -8.023502057552088784e-01 -3.220685932595535039e-01 3.766260557992694435e-01 -7.346024358474061433e-01 5.357590480701496238e-01 -4.059236969768913461e-01 -1.442018123741750646e+00 -4.982274223409409730e-01 -1.140572310160882681e-02 6.180660226812642044e-01 -5.236058289658097609e-01 -1.492788664854982184e+00 4.349894559612543232e-01 -6.064378791343058017e-01 3.168688063235911012e-01 -6.654808313958794352e-01 1.320602179727547343e+00 -1.090964864356740005e+00 -1.740861583596360895e-01 6.980203261539804638e-01 -1.217136717164982063e+00 -8.729842513159582484e-01 7.962170605166665194e-01 2.385902096696327912e-01 -9.497723436793120699e-01 9.704964977369543444e-01 -5.046155361295950881e-01 -1.572762212763855416e+00 3.658410033403858286e-02 -4.397927118067476160e-01 -9.461900059461363366e-01 5.084226705852546990e-01 -1.341160214624845581e+00 9.450275985321681116e-01 -4.889869017924339811e-01 -1.335030364990743346e+00 1.011865229821570011e+00 1.127046678460779772e+00 1.367613231083323777e+00 -1.152588388416666332e+00 8.263761320691430656e-01 -1.185658366026892535e-01 -1.818172265801968612e-01 4.191462284831663498e-01 2.088014356354089607e+00 5.648710261475780037e-01 7.735440410501777109e-01 -2.035571614420417230e+00 -1.460146566339479257e+00 1.362637682367475511e+00 3.021149080669519593e-01 2.618837749273933979e-01 -2.116806720777626438e-01 -4.201468093000226833e-01 1.447174906064724320e-01 -1.093654320235897259e-01 1.075680359643972572e+00 1.649161813247418618e+00 -3.097537689324285637e-01 9.411532704134556448e-01 1.011102973351821754e+00 -2.228434902507416271e-01 -1.204472408868622946e+00 -9.402650384278694595e-01 -2.515211888610256352e+00 -7.851125371732869951e-01 -1.061413958228065280e+00 4.352719114438205472e-01 1.766094255138941083e-01 5.347810330844118276e-01 1.435658664939601703e+00 1.732506787159313832e+00 2.919164233256467123e-01 4.869265115320028370e-01 4.499872443174190439e-01 -4.332885033017153664e-01 -1.206118872431968914e+00 -4.756305604020182320e-01 -3.739420000584157688e-01 -1.166373332467492530e+00 7.472779195684012832e-01 -3.685927087577987593e-01 -9.870881392937341792e-01 -2.524269265603422685e-01 -1.216275408583478157e+00 8.738357236846473475e-01 -6.882147164445661103e-01 6.062838071769859338e-01 3.962767996819025473e-01 1.845563783951760239e-01 1.046965097313822035e+00 -2.187190795431820933e-01 -9.895385571229259325e-01 1.363596344491391221e+00 6.869717965300708995e-01 -4.705886413694072845e-02 1.500076391217567640e+00 -2.641216960611184605e-01 -2.449735834662290834e+00 -7.328968778708617737e-01 -8.960868700365624828e-02 -8.893385520962018287e-01 1.315768842798235250e+00 -1.300510086869320681e+00 1.032076503795062772e+00 6.853503127230924363e-01 -4.079791087417514728e-01 -1.367250212148373389e+00 5.569835098735178569e-01 -2.067561123385182054e+00 -9.518629010174490812e-01 -9.606846395325376875e-01 1.574643664837101831e+00 -5.438850381532785994e-01 4.150104561478030196e-01 1.295086924039404730e+00 -2.435647886967648557e+00 -1.499896970560005593e+00 -5.710715160573839322e-01 -8.643816814894776934e-01 1.951794558134699820e+00 -2.751867248906886276e-01 2.179577041771487700e+00 -1.058650882301292118e+00 5.637379939013832664e-02 1.148722835761048167e+00 -3.137789647296449491e-01 -7.111744211265755844e-01 -2.727683925850756252e-01 -1.460549784897695380e+00 4.460789597954318841e-01 -5.029187944509869862e-02 1.341917242275435240e-01 -1.038647124095496421e-01 1.196953736586942485e+00 1.237642035400787766e-01 7.343953747810167965e-01 -1.375508264277504611e-01 1.205841398877785409e+00 -8.097841879967483392e-01 6.118001004784825447e-01 2.502511519092589065e+00 1.396663747110922005e+00 -1.475711891718263002e+00 4.088583884092548103e-03 -1.300790007868587672e+00 2.315998717815213048e+00 -4.665966844514618517e-01 5.869921496462983113e-01 2.193230011796223788e+00 -6.800003371813990727e-01 -1.317599653490854283e+00 8.430004240371501423e-01 -5.859846594698715494e-01 -1.887418874224939536e-01 -1.005477441366127989e-01 -1.239495126877302594e-01 1.373977818014524344e+00 2.664743098348776318e+00 -3.031873786887268052e-01 -1.236582525839735047e-01 -1.359898895498906857e+00 1.859176874006011948e+00 6.305761958818093538e-01 -2.376634593221906011e-01 -1.252989103010322181e+00 1.836374798363709981e+00 1.758975137759904106e+00 -9.255992049856595072e-01 -3.536486012444729488e-01 2.178210782679931512e+00 5.883041268251452127e-01 3.777660151340592187e-01 4.198724266265811966e-01 -1.915980160186143699e-01 -4.778117708196757407e-01 2.358811491230371482e-01 -2.430560021174434371e-01 6.691327989124031816e-01 1.114741214741406944e-02 1.943583429007339047e+00 -8.968471864854835607e-01 2.437499375395421608e-01 6.316936258746442823e-01 1.756615202135922704e+00 -9.039881316467966721e-02 1.665321148640374727e+00 1.571352527372484320e-01 -1.888358138120447838e-01 -1.334993483979466600e+00 3.982385340112192806e-01 2.598355557944916350e-01 -5.118837753837822691e-01 -4.073641449258099678e-01 6.355093518449055068e-02 1.862074491395773468e-01 1.686946021576202215e+00 -2.484957044120266634e+00 -7.453622652259809245e-01 -7.946879111438031051e-01 3.676644365732659181e-01 -4.555379822569780718e-02 6.195116189329761269e-01 1.211312905201282319e+00 -3.220169148455598873e-01 1.333410560629703978e+00 2.831330400943780634e-01 1.138783782973463998e-01 8.596466245704678100e-01 2.885679804227102019e-01 -1.935438569865060909e+00 -1.158333250990137619e+00 -1.514090477821176561e+00 -2.214805351801622635e+00 -5.521130295316714065e-01 -5.818898547711625069e-01 -7.567926276241346839e-01 -2.908536804673550122e-02 -9.203085184281679654e-01 -9.952954456267649741e-01 -6.938355574967705053e-01 -7.608144688190309202e-01 6.877627143724321934e-01 -7.695438541061502269e-01 -4.630450185556359011e-01 3.837017052997347411e-01 -5.146190283974788615e-01 -1.835343642584510715e-01 7.419270899755335824e-01 1.663162680861776932e-01 -8.402855185569896301e-01 -1.818527067182092116e+00 -1.110385949865782873e+00 -7.836496988910037764e-01 2.455214347670146680e+00 -1.598792480647442393e-01 -1.058374048277595375e-01 2.563259378903502417e-01 2.487004185777237641e-01 5.622422285035104661e-01 7.301252752520379641e-01 1.695855355999732056e-02 1.294903495964113027e+00 -5.495037977168540921e-01 1.298849052982464780e+00 -1.049407707192308470e+00 6.834875834754852719e-02 -1.622680527211863399e+00 -1.138510712653971746e+00 7.168519632659835494e-01 -3.368421411471911320e-01 3.592964155222514444e-01 -4.000330396313927506e-01 -4.946934479238080384e-01 -1.959114907390067772e+00 8.645333762219051810e-01 -2.923901129755359096e-01 -4.533309054223935708e-01 4.806134279247830654e-01 1.075757500205674733e+00 5.292940207313187040e-01 -1.017401301062400010e-01 -2.345366117917332627e+00 -1.160653822592547568e+00 9.047391182706291390e-01 1.038467708005556822e-01 -1.004056046937961133e+00 5.922805963229921949e-02 5.367354493393760445e-02 1.211716715552302315e+00 -7.157989763211961565e-01 -1.748019936604937152e+00 -2.200702986553086937e-01 -1.707094960846316845e+00 -2.706778464858357047e-01 1.058600004980408293e+00 -1.226374378760714257e-01 -6.422945624463800851e-02 -9.265451114572602620e-01 2.512516619985255772e+00 2.411167940683177413e+00 -2.647222900273631940e-01 1.324950571215725015e+00 1.146223338879829745e+00 2.054390267687387917e-01 -1.110323281613661228e+00 -2.597725009894982229e-01 -3.986701398469104096e-01 1.164816968546579457e+00 -5.600685217964516127e-01 8.683773596962294228e-01 5.491936078117999331e-01 -1.286813586292476996e+00 -8.405673246283268396e-02 -1.231735144419749961e+00 -1.364322090723450565e+00 3.598094094141824351e-01 2.008633609086544480e-01 -8.568228787398678159e-02 -8.432789151172824793e-01 6.700979720514906868e-01 -1.310594963603258500e-01 1.696248461515077188e-01 -2.391154808343644578e-01 -2.132673173427941382e+00 1.228221203228898384e+00 -5.722423573072642489e-01 -5.942828430452327948e-02 9.183146036161178305e-01 -1.218210443676842170e+00 -8.328520589711866373e-01 -9.149387458296889264e-01 -7.125593015425267795e-01 -6.667682479574352783e-01 1.770849855844897514e+00 -3.858785072284421913e-01 -1.738187727838400365e+00 -2.237788912844289602e-01 1.459976882880581472e+00 -4.118565284316825781e-01 1.393037405889952229e-01 5.335356072516482806e-01 -1.110711626872661784e+00 -1.544191375476761385e-01 -1.094610352578752499e+00 -1.407425372717184819e+00 1.828895330493908178e+00 3.968569881815808276e-01 2.234016178387862261e+00 -1.038998619014252833e+00 8.515413994002928311e-01 -5.441067586268625300e-01 -1.910302006395062924e-01 -1.669898836598534109e+00 4.301625035007160536e-01 8.794189497015263424e-01 -2.801626843202057460e-01 1.189031562956361254e+00 3.843574585524758835e-01 3.115751770451722913e-01 -8.418215041307367530e-01 1.105171054228127225e+00 3.200055175665819651e-01 -1.427917827614305635e-01 -2.215140300099412318e+00 2.676848329314323038e+00 1.978431723605192927e+00 1.538527434459806775e+00 1.563147889237240518e-01 -4.331511306037854475e-03 -2.025789756565748168e-01 -8.185508688558871260e-01 -6.711705938895958790e-01 4.960956802358278406e-01 1.048748133938529198e-01 -7.976285173747968971e-01 -3.435664288172238789e-01 7.171077919359208908e-01 -1.394259475074878241e-01 5.378250810061591114e-01 -6.971917261310763177e-03 -2.014450792356279329e+00 2.300826915054229094e+00 5.554275992823138886e-01 8.967767140215066046e-01 1.145672520643006065e+00 -2.073308939278778462e-01 1.790677186398317078e+00 2.793484852677437402e+00 1.733262010199164482e+00 -2.474012240489215364e-01 4.936466671878484425e-01 1.544501237869449206e-01 1.294493222040252078e+00 -1.272223296325876829e+00 -2.903484841074199796e-01 1.800986288162627735e+00 1.075050211421357815e+00 4.494795295159191295e-01 1.092251023086592276e+00 3.077115794728836964e-02 -7.910635119567248352e-02 -1.533535242192709758e+00 1.548522565839557386e+00 -1.062085962391948524e+00 9.081010315148435597e-01 -9.552788637965109464e-02 -1.079402471915340778e+00 -1.775557380018959464e+00 1.431889896357489977e+00 3.027826732692898037e+00 -1.722296677122821640e+00 1.033437845487276796e+00 -1.345329888835271881e-01 -5.624303260485433720e-01 7.990964134605565983e-01 4.321638618936627374e-01 -5.159481935091313476e-01 1.853051908271995118e-01 -4.357819487987613649e-01 -5.442908641439523354e-01 -1.615753789638352034e+00 1.217685201119905747e+00 1.055497685651893836e+00 1.751627751923025222e+00 1.189471572672132105e+00 -1.006385888938345595e-02 8.760504238333683968e-01 -1.343873763419153100e+00 9.138444559986792504e-01 -3.087710537586989545e-01 -8.759814711782740182e-02 -3.035018923524940848e-01 -6.718134588060478141e-01 -3.566037525165167144e-01 1.093794055615519234e+00 -3.761481902824130308e-01 9.220423685998203611e-01 -8.843299596881386559e-01 -1.531448841878863210e+00 2.136944690281283032e-01 -3.881403705123219749e-01 -2.327595144433723673e-01 -1.085220905108396083e+00 4.078248049775278772e-01 -4.169078712108285623e-01 -8.403384360819958765e-01 -5.173777146618101508e-01 6.627806963059712508e-02 7.640464157217810026e-01 -3.026399824441772940e-02 8.891438157445008539e-01 7.249505577988590854e-01 -5.695315899922877012e-01 3.712140744580086360e-01 -1.236125241757972448e+00 1.163688228426104754e+00 -1.202613389451454989e-01 -2.267645062666108213e+00 -8.081039083655564559e-01 1.099202347854189910e+00 9.823912315321349231e-01 -2.431734093933742014e-01 1.518004507714677542e+00 5.356899157351734386e-01 1.987774522195189686e+00 1.078277742734746303e+00 -4.734658607503438588e-01 1.636244599417586432e-01 2.006695515090544113e-01 -2.139729840102239100e-01 5.399538927692617563e-01 1.833160005418429161e+00 1.404496766626028570e-01 -5.319719321201193951e-02 -2.143374703241961998e-01 2.970826886801969935e-01 1.445357160493256243e+00 4.405665638774086124e-01 -4.883901483805342947e-01 4.233759440254399875e-01 -1.249027933517050243e-01 -9.802463353122856660e-01 5.674777714302086523e-02 2.253481276026886027e-01 -8.082481733830861881e-01 1.883222714340296866e+00 1.596323210849534879e+00 -1.150461324955617703e+00 -2.567288762870108959e-02 -2.607707578593996822e-01 -1.662675057180200422e-01 6.352301149504369082e-01 -4.836083206753418601e-02 -8.410035781543847566e-01 -1.848215409096245487e+00 2.473826707120231339e-01 3.481150243056898574e-01 -9.880166894165103297e-01 1.178719598511309030e+00 -1.737116776273745611e+00 -1.063059186456795091e+00 -7.052551761577209311e-01 1.625868973518020733e+00 -2.317372055889573706e-02 7.944414633623532174e-01 8.403648924828107658e-01 1.480273691955183324e+00 4.474403608499442631e-01 2.808276842567107856e+00 -5.999593170567414473e-03 1.467702277949800571e+00 9.639137756268171264e-01 -2.928316330258346145e+00 4.805980429282188382e-01 -1.993158331327180011e-01 3.095815133048307022e+00 1.236189350153874766e+00 1.398802217899390632e+00 -5.042673278723128899e-03 -1.179217800288469148e-01 1.181037844888362720e+00 -6.449885398190647878e-01 -2.047563305390902033e-01 8.233050629661062825e-01 -1.214741373253837020e+00 1.622564112472552944e+00 1.072720871599612824e+00 -2.190117976709716086e+00 2.025420697597427599e-01 1.985714205984110858e+00 -8.988861894600925773e-01 4.218984116808054130e-02 1.559010015492495738e-01 -3.066119277292346235e-01 -3.096961163685820195e-01 1.282952797053973082e-01 4.092877750160257566e-01 5.673239395597385881e-01 -7.439677640647180956e-01 1.467783119297896011e-01 -8.998766763296565108e-01 -3.342431663778167583e-01 -5.277324335880755335e-01 1.547892639813560178e+00 1.311979475382019755e+00 -1.180627893952804763e+00 -5.567193198616122718e-01 -1.167729357130367518e+00 1.173032358094388439e+00 -1.519335463675890896e+00 4.270716129282734475e-01 3.270566552307612729e-01 3.399840578665129787e-01 -1.653310255304964116e+00 -1.502923221921640851e+00 3.998105042054486136e-01 1.583347432083504813e+00 8.987921183759971233e-02 4.704959119112697707e-01 1.194270827365836896e+00 7.203337930912880882e-01 4.519255024409056798e-01 1.980892273954877603e-03 1.071027141241224778e-01 -1.263308722077307822e+00 9.611160144914233650e-01 -1.838654493742271911e-01 -1.531459681154360819e+00 -2.568256265978928976e+00 -7.512645679902595353e-01 1.456980657731447915e+00 -6.593358019667305836e-01 -9.147079836129389241e-01 -1.100615030880056411e+00 1.162022321578123130e+00 -6.315388757410574927e-01 3.800264909962502435e-01 -5.034301810444803682e-02 -9.317873103715249572e-01 8.389825947092836855e-02 -1.154462627238911798e+00 1.372184863854684300e+00 -3.076190662759851341e-02 -9.359079462262889226e-01 1.673628281112112370e+00 5.940620343748417298e-01 1.388971004244323071e+00 6.345385197148705192e-01 1.240852513075222152e+00 2.288124942370909576e+00 7.590338030831966787e-02 -1.282022731632236345e-01 2.743453180957325932e-01 2.847992821642453265e+00 1.154825037171096080e-01 1.969608297822610932e-01 1.318845776940689829e+00 5.215205135458043095e-01 -1.908422300132002758e-01 1.295192895142655898e+00 -1.298577771125691560e-01 1.631681113885027554e-02 -3.638587560362756268e-02 -1.252812655451180257e+00 1.349660937679863837e+00 2.398145366469242590e-01 -2.606703489572164689e-01 -6.414950239595098580e-01 1.117285634084601992e-01 5.865687554958375349e-01 -8.538110484057816196e-02 1.192980565219867284e+00 1.266191278099710660e+00 1.207762314445620655e+00 4.811364735401622017e-01 -1.798759524286068778e+00 7.549703954049563626e-01 1.413003864468323489e-01 -3.509193441195913032e-01 1.670838002131998179e+00 -2.994012476666454980e-01 1.433009543797689966e+00 -1.208623059512015985e+00 -1.950163996801369093e+00 2.964517341280440421e-01 -1.520115889348821192e-01 -6.826305903888951754e-01 5.873797981164768922e-01 2.750089896116770127e+00 -2.205213390954266217e-01 -5.640653818165263234e-01 7.814540768641708990e-02 1.120326115783482734e+00 -1.335765632899077682e+00 1.647318707848292263e+00 -2.056866092031793547e-01 -1.155741684946617331e+00 2.465216827749505957e-01 -5.752581036450369334e-01 -5.100144628187638363e-01 -2.671196506116830793e-01 -6.551947859278696440e-02 -3.307091183244867949e-01 6.128898401842415300e-01 1.579491241626835019e-01 7.387993078034430505e-01 1.024484841947733482e+00 -8.693809094056033082e-01 -1.517710047050746969e+00 2.164450306143906211e+00 -2.819268189832606075e-01 -6.414716886613268387e-02 6.158066364142904536e-01 2.815990540317732729e-02 -2.972965684874020464e-01 9.323597444848361615e-01 -2.310782870225961128e-01 1.090449497496526615e-01 -1.351975432163413648e-01 -7.561729272697940152e-01 -9.451581440332403050e-02 -9.463432296529541432e-01 1.123014472550595722e+00 -1.023551912633334643e-01 -6.245040565701612950e-02 9.899363210659238854e-01 -1.150441217090555773e-01 -5.113291269637333381e-01 6.650182559427375573e-01 -4.534313691967794407e-02 6.543729812552455671e-01 4.179177554669906425e-02 -1.863893331938631104e-01 2.020083503027940708e-01 -9.643023309767802254e-02 8.058192837532432984e-01 -8.321295699774097221e-01 -6.421949930995972666e-01 3.944323462107234834e-01 -8.154725997982475993e-01 -4.683507946158026458e-01 -4.204401644210771227e-01 -7.894048874642647373e-01 8.858452120466689950e-01 -1.502814167257453981e+00 1.724207092496626181e+00 -5.018138829331356687e-01 2.032037850970853210e+00 8.053015765476477794e-01 6.021546667798203245e-01 -1.422103624923635401e+00 5.685759718048172262e-01 1.926660453826384983e-02 4.114057374591557903e-02 -6.687021803036452550e-01 6.722072981214464171e-01 -3.380691418612765120e-01 -3.763923716803341812e-01 5.542919869762855667e-01 2.575384766660160363e-01 -1.097029769490904583e+00 -9.981636847285486613e-01 -4.669035248493848544e-01 1.343548918130485381e+00 5.006592287806178598e-01 -3.146539067299485293e-01 9.328108012598955445e-02 8.626510286324575727e-01 2.090274324097685099e+00 -1.192251988391154205e+00 -1.209059935355897286e+00 5.470368547630926059e-01 4.026771250658608414e-01 -2.732526033517065911e-01 -1.000319374316239962e+00 -4.369026708429301631e-01 -8.182188765336820824e-01 -2.522434718963635358e+00 2.177072226160102209e-01 8.636374099154632278e-01 9.747737316477029790e-01 -1.326863739546024101e+00 -1.864922590240616559e-02 1.559092539027733704e+00 -5.802805075601927820e-01 -3.109189821796286557e-01 2.882540369348006171e-01 -1.840202319582329160e+00 -1.787165830982471448e-01 1.112488129969968487e+00 -3.592066771955877424e-01 -1.229313149330670596e+00 -8.737310423320991948e-01 3.218516722774990985e-02 1.629113503726596357e-01 -6.110217022593822378e-01 -3.450419611571715617e-01 7.890299494940781200e-01 -9.367405124056549237e-01 5.171052953866293045e-01 5.678903201591554151e-01 -5.775312341272121897e-01 5.345626507407672534e-01 -1.816213235430709227e+00 2.030666698557718419e+00 -1.293896947485658977e+00 9.665183914515146357e-01 1.534376404711635111e-01 1.786979407023429056e+00 1.677253789676863560e-01 -3.106884843156822451e-01 1.270796557625033518e+00 -1.576450076008454992e+00 6.490454375409544507e-01 -3.826400707046161143e-02 -9.144281187385957521e-01 1.310199235800603157e-01 -4.818229427313194813e-02 -1.602361505518284490e+00 -1.362843437815174363e+00 4.856470110722042599e-01 3.122309021228660830e-01 9.921726806552713662e-02 -1.043740027549855176e+00 3.476243329398215343e-01 5.558974926763835533e-01 6.066786070177169199e-01 -1.277230915438614556e+00 -1.248902121952592870e+00 -1.055327760450165547e-01 -6.355788047151331721e-01 -4.918994550400341281e-01 2.287819942068534396e-01 -5.275026491561890518e-01 4.673175612953394120e-01 -2.136876441137681715e-01 4.704390732199937863e-01 2.151048016866869139e-01 -4.959098278278489813e-01 -1.441119182399474424e-02 -2.885725562180160852e-01 -1.774868142906608659e+00 3.766771135496582712e-01 1.332851366731994780e+00 -3.420654105763795139e-01 -1.716689379326418186e+00 -8.236460265103970890e-01 -1.884675743221100874e-01 3.471064530448841889e-01 1.752261906067081043e-01 5.662747144787687592e-01 -5.984368346454776999e-02 2.099671989422407792e-01 1.145860477379483600e+00 3.877615351814582834e-01 5.832656879526000315e-01 3.440846758613731460e-01 -5.408599138545536755e-01 -2.376467984626412233e-01 1.702881316291089409e-01 7.371782542839726560e-01 8.982272279769574208e-01 1.385630200846189375e+00 1.307300575234831452e+00 -1.144572897292333247e+00 1.551710834522495031e+00 -3.359782108832143344e-02 4.895102470256211813e-01 2.584598762898617230e-01 7.625482103611417317e-01 -1.063406253258371015e+00 -2.204376871690303108e-01 -3.612807070570738799e-01 -1.233444379918875677e+00 1.377480774767266380e+00 -5.922055550009097669e-01 -3.440489425430646730e-01 6.751516190198615375e-01 -6.930925870472534056e-01 -5.046983526793887842e-01 -2.902776680150409572e-01 6.939996707108102569e-01 8.748044383563057247e-01 -8.659553857597398485e-01 -1.391819364539808257e+00 5.458854005202778970e-01 6.190616040298668049e-02 4.739646248692804265e-01 6.524742047848257620e-01 2.683748487128134186e-01 -7.211758645686351388e-01 -9.944589899115560128e-01 -4.414382015045512087e-02 -7.321054725600784074e-01 6.645180126375087593e-01 -2.107554132227326404e-01 2.026458265818619431e+00 3.751315594958665178e-01 -8.590442958227462178e-01 6.406190325201209790e-01 6.808492687169585000e-01 -9.639886075172771074e-01 1.710695707765240436e-01 -1.411921884508549274e+00 -1.262545847978727154e-01 -6.167858028823808292e-01 -6.448090496492644430e-01 -1.097514791400709511e+00 -8.411742786184478460e-01 -1.668530736349472521e-01 1.353249250220303068e+00 6.637748316357892087e-01 5.656100073604897194e-01 -4.157047427457959410e-01 -1.461123237148640452e+00 -1.584722017055740506e-01 -1.492472663412927059e+00 -3.482787027528330692e-01 -6.289035928737739256e-02 1.240631612219548485e-01 -9.291131043330306261e-01 -4.900946765557581686e-02 -7.979856820574158238e-01 1.292115419501319140e+00 -1.404581546217574251e-01 -8.231853780626121608e-01 -3.111138650856608012e-01 6.301077841822996239e-01 9.338135849521838061e-01 4.754292691127921522e-01 1.144501038924723213e+00 -3.290070569386120969e-01 1.579583856274177078e-01 9.072662564753538605e-01 -1.207393176903551302e+00 1.077481730068319710e+00 1.159728842911651681e+00 9.598057746660813017e-01 4.059345757301163204e-01 1.140326103836663441e+00 9.485716107315399492e-01 5.825855228036128652e-01 -1.941639105031031654e-01 -2.403420408401499397e+00 -1.468758534244705816e+00 -6.044038464692930157e-01 -6.555837269414717117e-01 1.432956439682357530e+00 1.103887262963478610e+00 -1.416061951311382794e+00 1.002037422444517656e+00 -2.761255939332173115e-02 -9.321923404822280990e-01 -2.446974186839288468e+00 -1.501225127204993237e+00 1.165202687986603314e+00 -1.119234964680680955e+00 1.754430307393779476e-01 -4.854392474868829410e-01 -9.281081865423769228e-01 1.548052714937602770e-01 -3.257538782351782625e-01 -1.328541138362756557e+00 -4.422194574259742939e-01 8.129188929163637667e-01 -1.850796829218707140e+00 -8.803392749267063833e-02 5.803565887848319976e-02 -2.057357802553880788e+00 1.695979997094591907e+00 -6.686014315789032825e-01 2.184237958153588122e-01 2.163250637063140469e-01 2.190664163226834660e+00 1.473348234519133992e+00 2.183552357070459138e+00 5.639382008820545966e-01 -1.746291983603478926e+00 7.328053387485138348e-01 -2.406561603561463702e-01 -7.195554981033195352e-01 -1.613214898966129351e-01 3.806521748521215498e-01 -1.292754357767081919e+00 -3.324845019921419675e-01 3.872329739555082639e-01 2.849924498619292312e-01 -1.354307776861959356e-01 1.082458012961976801e-01 6.139999317384764455e-01 -9.451685555985817055e-01 7.556088882749815161e-01 -1.790488767572493978e-01 1.505230574111996455e+00 -2.979069139663111376e-01 1.503002267328272579e+00 3.413196513119039488e-01 2.058665762066246963e+00 -1.048661358946361144e+00 3.101351675369338756e-01 -1.546916536457805247e-01 7.871227556626092525e-01 4.889088254562516389e-01 9.571479691049470384e-01 7.386276429139538857e-01 2.658137318103168667e-01 -2.796091780987812747e-01 -7.710312742531124641e-01 -4.330908997402430627e-01 -1.195038862881854375e-01 4.333335115889775935e-01 1.035547853027902754e+00 9.846917390367958545e-01 -3.959766654896538784e-01 2.902275860712205668e-01 -8.458313847976210997e-01 1.615177590910050476e-01 -4.402862654219629746e-01 -1.304365066663061734e+00 -2.349441172207833717e-01 -1.329982649989517596e-01 7.561424654411714741e-01 1.566372696088850436e+00 -2.012407570683488078e+00 -1.248944258810269492e+00 4.386318630090613180e-01 -4.675817298284409840e-01 -1.048350800779701109e+00 -1.208295453572155731e+00 1.774373384474610404e-01 -1.486339704603286240e-03 4.115069238657335093e-01 6.331939723088059191e-01 7.716577860783668807e-01 5.313057866719147482e-01 -1.046028528442868755e+00 -1.027916634286760944e+00 -9.979015323094643231e-01 9.207694538108879279e-03 -9.569814566936514222e-01 -3.338198695633594060e-01 -6.912622812114047610e-01 -1.176061200853451671e+00 -1.864259183999123604e+00 1.304432973870356616e+00 -8.014160236132673587e-01 -1.718585951363709619e+00 1.694040507258559369e+00 7.161957465960540059e-01 1.019737797182229677e+00 -7.979218341712346341e-02 8.861157769266223561e-01 -9.961527491609040164e-01 1.618159079789947219e+00 -1.755366331252736500e-01 -5.801962208205725391e-01 -1.720679367201781051e+00 2.446474952163732175e-01 2.823565181860447915e-01 3.473119884011717229e-01 1.625724464577143369e+00 -4.339881995011740101e-01 -3.859331383412987204e-01 1.945039306674136159e-01 1.341078752040412825e+00 -1.818913209728582503e+00 9.978666012617373182e-01 -4.913289452286513370e-01 -1.284268174799323869e+00 7.772739375251443983e-01 1.165348265051091126e+00 7.920691222980477675e-02 -2.409777584238620776e-02 1.366167340217087217e-02 4.319385932018049989e-01 6.921764960269398692e-01 1.205456518566784707e+00 1.117576942298946774e+00 -2.176359368937661465e+00 1.806537135228101887e+00 5.976932384886468608e-01 -9.295086907820104827e-01 1.263970049924406203e+00 1.329914625232021752e+00 1.100512778692542382e+00 -3.986733755013315283e-01 -1.046043623727613836e+00 1.281925242347093485e+00 -2.401168509822903807e-01 -2.803292122135059850e-01 -9.336340669465942321e-01 -2.570383126818650554e-01 -7.271137898268709154e-01 -1.151569333210488155e+00 1.136862748603677309e+00 1.346307173367305154e-01 1.457993152751529298e+00 7.142475880744747485e-01 1.361945143879016884e+00 1.186375786943562494e+00 5.171150067218345248e-01 -1.116038111174886494e+00 -3.098367844968563656e-01 6.596623098323560752e-01 -9.101507015743995899e-01 -6.799493791313385715e-01 2.586200556256914029e-01 7.645472020937421620e-01 -1.023648995493207980e+00 7.118963908781145156e-01 -1.627554634002198464e+00 2.236730839396301740e-01 -8.282495866335672918e-01 2.784207143419126784e-01 -6.388632966741453201e-02 6.980999438281110248e-01 -3.892632224542105224e-01 -2.315876170899342501e-01 8.485638267789907818e-01 1.062811194627577116e+00 7.629700707865606502e-01 -4.862334346934392704e-01 -2.126884084740564340e+00 1.787524205634276886e-01 3.967779898083885204e-01 1.612530835476994939e+00 -6.928941937928025929e-01 3.400570531413974473e-01 6.791735649938864805e-01 -1.316600298352297527e+00 -3.349892652744052568e-01 -4.215345611960856775e-01 -1.310155638629942887e+00 3.828052895989491056e-01 3.672144125790591795e-01 8.052507002526614333e-01 1.050138214886175148e-01 1.730140114233158152e-02 1.783617962918009892e-01 -2.641030961182673775e-01 -3.081002084555709564e-01 -9.033331510423506794e-01 -2.645533622976318708e-02 1.614875408009382562e+00 6.970024141978740095e-01 -1.709241365460939299e+00 -6.178905182130972618e-01 -6.334156730566038729e-02 1.167016305856461988e+00 -1.384285992526931963e+00 -5.940866497968992910e-01 -9.684477933537565253e-01 -9.171070628222091070e-01 -2.263735810751472954e-01 1.292478368421846824e+00 9.086432392559223858e-01 -1.324105535749222629e+00 1.510301227429372783e+00 -6.616213330159199657e-01 -3.963656621741913355e-01 3.060543632868816255e-01 1.033770808773237793e+00 2.034415299900242502e+00 1.516755079519499949e+00 -1.524914242133448838e-01 -5.485675882549483351e-01 1.670078711193841770e+00 -1.112696716920946294e+00 -2.303226612335604329e-01 1.081724388030117501e-01 1.227136261444230048e+00 -4.769184684835495736e-01 -9.888120872299280828e-01 -9.938265692487686653e-01 1.157817474032543981e+00 -1.302990557744208688e+00 3.934042867666502907e-01 -2.250296872464245368e+00 -8.787708528528238860e-02 7.836939133952834924e-01 -5.928940152116414231e-01 8.887805698866187987e-01 -3.805888339055036318e-01 1.255691063193559165e+00 -6.004334767884665913e-01 -1.872533283668279758e+00 -7.779363146956638220e-01 9.080954724211004470e-01 1.306116114536811645e+00 1.115423687699958810e+00 1.639985217035324627e-01 -2.722661378211392313e-01 -4.050164081637793734e-01 -3.057305456768628082e-01 2.510587006804985699e-01 -4.083253866072093508e-01 -3.282460518745322076e-01 -1.450181500870227014e+00 2.084723129581333545e+00 -6.077679441782265490e-01 2.673980056851739118e-01 -3.492922168920211123e-01 7.371475712849770989e-01 -4.018762299871592170e-01 4.792986007549631111e-01 2.406562754079759892e-01 7.212426471151596186e-01 -1.595907991674368365e+00 -9.702978883680419830e-01 -5.464314467922412044e-01 4.724520826976044696e-01 -5.222947499147345685e-01 -1.323081620516081136e+00 6.956582432537072869e-02 -1.142925978758008609e+00 -2.528649854224334081e-01 4.019642092952603885e-01 2.469074582670870432e-01 2.636063268217344602e-01 -3.699011405165136268e-01 1.131720519356512744e+00 -1.447295006279336049e-01 2.254864060031728235e-01 -1.098911417272123492e+00 5.463819084067519372e-01 -4.117286550192887917e-01 2.093477151134950365e+00 1.697554667649318061e+00 -2.916870673467740135e-02 4.424354010053899167e-01 3.139467268565065972e-01 1.304780587755782983e+00 -5.269763071719539838e-01 1.081468900526129318e+00 -1.404705145324929016e-01 1.374137475566258038e-01 -8.335335844263590532e-01 -6.356717927576431837e-01 1.051718934919229742e+00 -1.540482053192139711e+00 1.063124806795805677e+00 -3.881882015821654097e-02 -3.580025723894963985e-01 -2.967985237271245080e-01 9.728641109346776172e-01 7.592081761053799394e-01 -6.456101899195770821e-01 5.148506061514747378e-02 -4.984972937565366547e-04 -7.039289916008003578e-01 2.202075275599741033e+00 -8.285843414188651668e-01 -8.984784636221613274e-01 1.060487449298220808e+00 -6.642411736368436515e-01 -1.306870397639992021e+00 1.288599193041475965e+00 -1.721380583786633056e-01 -4.826612636738680795e-01 -5.574918433125027883e-01 1.719143180974433305e+00 1.835960191172359535e+00 9.134330923405408198e-01 -1.549710291255258943e+00 5.580732547824140966e-01 2.571760200585691547e-01 -1.318413598743293669e+00 -1.253307029987788646e+00 6.515566304431409661e-02 2.841537042091275000e-01 2.953679659786288547e-01 -3.810137163472251398e-01 1.193320429775767355e+00 -1.412162358793982664e+00 -7.699448046717226601e-01 4.192930880990060616e-01 -1.110545420476725775e+00 6.970347034779372786e-01 4.263458941399035362e-01 -1.671462154668105216e-01 8.981222902018315413e-01 -1.475567799333111219e-01 -1.503508743498173095e+00 5.292719181937176609e-01 1.455348891082313412e-01 -8.410694562527374352e-01 1.460522334098555142e+00 1.715797872060482732e-01 8.988445758069681935e-01 2.734312882751524509e-01 -1.275087689259037704e+00 -8.682965051676554413e-01 -3.351306271022483907e-01 1.485574133809051789e+00 4.773653229144663723e-01 -2.540075146402105410e-01 -4.717016162903393539e-01 2.843572952303138335e-01 1.326921854767199482e+00 -2.335707276973585156e+00 -1.840711228208934680e-01 -7.877875519848482888e-01 8.633971216816773708e-01 -1.071572657236614434e+00 -1.061008399827892523e+00 -1.278608196075005310e+00 -8.187291533195921733e-01 -9.893702578324921060e-01 -1.562730961017145814e+00 -1.732852847153844689e+00 1.680648812526091440e+00 -7.129718969554968977e-01 -9.632801072073675641e-01 -1.059597063150393703e+00 2.074015586553356272e+00 2.629562342284367804e-01 -8.966725629976504131e-01 -1.137767243733011746e+00 -3.198201561492401701e-02 2.635815971545344416e-01 2.239364878207652787e-01 7.641738068244209314e-01 -1.817568028163287108e+00 -8.020725506760968682e-02 3.594591611139466014e-01 -7.054124374209300719e-01 1.661789583605173537e-01 -5.111136958202915359e-01 -3.753332634238809584e-01 -9.853405039772976659e-01 -4.392795455618545009e-01 1.592232528440785000e+00 9.577902380381874137e-01 -1.047738240425181599e+00 -2.083285229928161009e+00 -1.496066743117728581e+00 1.224345910246475544e+00 1.685847046597170662e+00 -7.047626549035176380e-01 -4.587116834181600988e-01 6.612032943654478911e-01 1.532669861043281234e-01 -3.342109477185251643e-01 -1.240919820548533448e+00 4.379153272916723738e-01 1.455150094092810598e+00 -1.256383815296705064e+00 -9.595964871600516644e-02 -3.499374979023383569e-01 -4.649263493258271596e-01 -9.293702403659489519e-01 1.625761890982755364e+00 -7.138088823834749519e-01 -1.824209551080453184e-01 -1.638762334539828613e-01 -9.803382635595853101e-02 9.466953333164557227e-01 3.105818890975574065e-01 -1.363570123705855952e+00 2.171918627783937072e+00 7.111243762972098148e-01 -8.818141527047160810e-01 5.822726293199311787e-01 -3.384928815487487919e-01 -1.750019990135599501e-01 -6.745744230787995011e-02 -7.434571304701502736e-01 -1.330295920888151295e+00 6.274584460434143307e-02 3.533406975729763144e-01 -6.942193416304799358e-01 -5.033668073252026698e-01 -5.838626386692203907e-01 5.062576493233278407e-01 -9.722112755048279986e-01 2.496594618992270531e-01 1.525795277149348150e+00 1.202735781412885563e-01 -6.325631557904791424e-02 4.696274661112697091e-01 -5.774222538051781983e-01 1.101721430201597629e+00 -5.909677429694626394e-01 1.106794473067983731e+00 -4.249779260718349883e-01 -4.336262531964042433e-01 1.367152696759210473e+00 -9.030948816914178279e-01 -2.472686869222572970e+00 3.270913240967417979e-01 -4.794883286894424113e-01 -1.085442301903489642e-01 6.338994582988661808e-01 1.535459681708428170e-01 5.152473542335624795e-02 9.927146739898895511e-01 1.862728236140602511e-01 1.459656019430453644e-01 -9.610342653774675559e-02 3.560077214275040314e-01 1.545496871617582757e+00 1.119496701182073561e+00 -1.495542770725785342e+00 1.198416327775210899e+00 1.315572753829193919e+00 3.369141762951275987e-01 1.064591463499676705e+00 1.521455164253809667e+00 1.280804276020647559e-01 -2.090576420605114727e+00 4.387714423221319993e-01 5.950756327634075804e-01 -6.249380448357941820e-01 -5.625836280863226457e-02 -3.202380574150455739e-01 1.662357389021419662e-01 -1.745320421824968271e+00 -2.346668880267227530e-01 1.216985118804546184e+00 -6.421060557319654416e-01 2.437987842307835426e-02 3.184637097020513452e-01 6.370749552413720318e-01 -2.237531260507937270e-01 -3.012725472946694016e-01 -2.021737667615305239e-02 -7.560818551909295193e-01 2.123394485579378710e+00 1.654844922662775053e+00 -1.652428158502898592e+00 1.089129524649914416e+00 8.032718311111946008e-01 1.369070433551713872e+00 7.704266479595659467e-01 -1.151341277383468586e+00 8.897564985539383464e-01 7.063207402902916821e-01 -1.027485933571823162e+00 1.922453626415758510e-01 6.345409697382332626e-01 -1.961522409296566627e+00 -6.912365964312751354e-02 1.080404097722211354e+00 -6.971384776577859155e-01 -2.520578712247930619e-01 -1.920283434811358436e+00 7.949578046640063400e-01 -5.091194670910675901e-01 -1.460417882917218746e+00 2.219346116716307993e+00 -2.928506622982147145e-01 6.846313206421502651e-01 -4.689326873957334885e-02 -2.058122329105552817e-01 -4.226905960419982677e-01 -1.492078858032948041e+00 -7.487143750775392403e-01 3.359816412452453216e-01 1.468431438935251077e+00 -9.073773912252670604e-01 1.644597348332383149e-03 9.933979626986223499e-01 6.646572476586399825e-01 -5.585288861064864330e-01 7.676745761652224720e-02 -9.170503066640962597e-01 2.048136977996640962e+00 1.381937449461306255e-01 -4.239851894075865046e-01 5.296183131363946250e-02 -1.360275555165088912e+00 5.752677581585363686e-02 -4.492009131394027466e-01 4.901413710640431520e-01 -2.210082961014394054e-01 -1.344646976552045681e+00 -1.819467622628880843e-01 -3.207676336246304549e-01 2.366678269798323520e-01 -6.349398742444569699e-01 5.827500052237019057e-01 -1.402427158993645007e+00 1.213185351190906536e+00 -2.438755067010221766e-02 -1.750193868279517062e-01 7.942248946552140643e-01 1.440955598062756103e-02 -7.140878404626241904e-01 -3.420135216488358609e-01 -7.460733694361219026e-01 -2.005399227934320905e+00 -1.516809126700005228e+00 8.734272566448726405e-01 -1.579111936547078487e+00 3.805902051584518220e-01 -3.970600269411857230e-02 1.222559186831199129e+00 7.157575229412622697e-01 1.495204142054918917e+00 1.192124595861455694e+00 2.984552999463680467e-01 6.521054383437848712e-01 4.615462462961528733e-01 5.514455841517926782e-01 -9.358146049040626524e-01 -2.233610271919830581e-01 -2.619148713743615353e+00 6.532057987137533939e-01 9.181706796224868572e-02 1.376854400873230855e-01 -8.231428031333399842e-01 -1.675158030148099053e+00 -1.053809517285971609e+00 -2.395769925651504983e-01 5.712585059901305051e-01 2.336431803797945239e+00 -8.271153458080443555e-01 7.230603770292072519e-02 1.797499146536087222e+00 3.636881237904303066e-01 -2.343151190108211934e-01 -9.986186111219673422e-02 -1.144926796361743354e-01 9.431878454456795735e-01 -3.870292803399656978e-01 -3.381392131763330533e-01 -1.231706335016036880e+00 -1.370141115596472892e+00 -1.042764124367339340e+00 1.048543354761901414e+00 2.088779628344854977e+00 -9.408896459885850161e-02 -7.162786548692114952e-01 -9.183985772018541383e-01 -3.457762913018007089e-01 -7.591922460011983897e-01 -7.180002210382614436e-01 7.233347712931356144e-01 1.739157084327964120e-01 1.746664623326849908e+00 3.312718636239659897e-01 -9.754361568330242038e-01 1.303249930711667393e+00 -1.129176087630658631e-01 3.374145903027060966e-01 -1.606588769933360306e+00 -9.130093658813532853e-01 1.293734122253471064e+00 -1.082624484399274944e-01 -1.401164059175855847e+00 3.755990063084815866e-01 -8.111597801434065058e-01 -5.156067978791712969e-01 1.033218751268045077e+00 -2.678327951540305563e+00 -2.837335152922115800e+00 1.878065749645630111e+00 1.638458594362896203e+00 -5.799334235367934465e-01 -2.510740430779708626e-02 -7.142378610075950096e-02 2.469568252888633131e-01 6.299936865891697657e-01 1.726308607706208198e+00 1.057408779053207459e-01 -5.535819557594471307e-01 1.438567480349988159e+00 -8.079709328186202022e-01 -1.234879435667606495e+00 7.906975559139590715e-01 7.916508816881450139e-01 1.345229738460661739e+00 -2.874605976988779510e+00 5.601827658528271137e-01 2.460016494482997543e-02 2.658177542072149846e-01 1.151960077992579601e+00 -5.523074417963832472e-01 -1.511036282412622889e+00 8.497805184471590723e-01 7.420858484899017782e-01 -3.601072468221247491e-02 1.463522376519184875e-01 3.776668876989793810e-01 2.013023039412780157e+00 6.630566105196833426e-01 1.032371228833091736e+00 6.604427508785301049e-01 1.124222809162922498e+00 -3.491681252136695779e-01 -7.768312448007858029e-01 -1.413741524637906165e-02 3.358100278972203645e-01 1.665843726506183842e+00 -6.568257013054968896e-01 -3.278016409404762022e-01 -1.025083129547063265e+00 -8.351173195347263434e-01 2.236084233530723220e-01 1.455387375067342948e-01 -5.192232545205155425e-01 6.723172545588598781e-02 -1.773528857456723729e-01 1.287046578072248648e+00 -3.283326161650872987e-01 2.643398237941080864e-01 6.624397036421114660e-01 1.701389863650170309e+00 -7.219285168502954653e-01 -5.921954418438742929e-01 -1.418651815757495882e+00 1.021356552410023655e+00 5.874405143862202472e-01 1.453066833865105933e-01 8.595707085160686489e-01 7.516737411253895385e-01 -1.011727215170582284e+00 7.155833064940379795e-02 2.501127622219675994e-01 1.767843899897479698e+00 -2.627811534773542568e-01 1.736620426739278467e-01 1.532359094699176361e-01 2.550356125011437602e-01 -1.240790150143762149e+00 -3.323060610444904250e-02 1.611738991077770466e-01 -1.553663052413405965e-01 -1.369844316304949239e-01 -4.494837586274976760e-01 9.764695040246499369e-01 -1.078776174656278952e+00 1.021607018581791593e+00 6.953821163175994968e-01 6.349014266049952948e-02 -1.986324099130430398e-01 -9.271823962873584346e-01 6.826337293484124880e-01 -6.569133285300532421e-01 1.122199368794643215e+00 -9.295520989314085547e-01 2.025730864343081583e-01 -6.617675441522213875e-01 -2.137655362741640364e+00 -3.949510871027939185e-01 -6.288412717858342660e-01 -7.347685159763949203e-01 6.309489769521826608e-01 4.842489596604999669e-01 9.464650255169430038e-01 4.847140229121051358e-01 -5.805077424272514497e-01 1.734513541335375164e-01 1.492709569163979122e-01 3.974167008491857889e-01 1.205115634055225593e+00 -9.155030068461781356e-01 1.942552821027164756e+00 6.030688111253608152e-01 2.690703908833439462e-01 3.943690967660334890e-01 6.448360823874991869e-03 1.177596528712327562e+00 -1.962648376680407258e+00 -5.467715675407345266e-01 1.662098386384316950e-01 -2.198813547123596113e+00 -2.144892964834873086e-02 4.442552461386542473e-01 2.488415870796395257e+00 -2.079872558232811475e+00 -5.661738178452992987e-01 -8.385023133813742646e-01 -1.030785358696062026e+00 -2.088342976035115484e-01 -3.047728927153806056e-01 -2.800521383637881279e+00 -2.251755677346794382e+00 9.776600390579148758e-01 1.915698953145403616e+00 2.081122737987084914e+00 6.220774643580631036e-01 1.819102485835401906e+00 8.435158780819272950e-01 -8.553165124925295182e-02 -2.081462678118290999e+00 1.622993010921664370e+00 1.583863075438519674e+00 6.632975579838832347e-01 3.957965150619797146e-01 -4.043303946955719153e-01 1.364428547805656811e+00 -6.685383699780157452e-01 -1.888988235077122102e+00 -1.398284318983330499e+00 -2.440387764332544451e-01 -8.174135247810291327e-01 8.025082792326235226e-02 -5.588300156269784824e-02 -1.698329593253785075e-01 -1.218360759641025359e-01 -3.948849011725349967e-01 -5.696623887139238285e-01 -1.791874149112578918e+00 1.593157660713467205e+00 -8.630220313937126964e-01 1.933534188077661031e-01 -1.373653606944519545e+00 -6.465807844647465663e-02 -3.537849147545826800e-01 1.021568398676679035e+00 5.511040160546037958e-01 -1.387666977284977232e+00 -1.248521334060651355e+00 -2.030543593231766697e-01 1.259089492685137701e+00 -3.901852013730395252e-01 1.063469259820904733e-01 4.590258306759839591e-01 -1.199094964786032946e+00 -1.504739283661453042e+00 -7.102635252160376389e-01 -1.142211537327635362e+00 -6.910951868373740314e-01 -3.165761913651991000e-01 3.182999278393409681e-01 5.489773050288127010e-02 8.037510461785714044e-01 2.437474776995190162e-01 2.159360388576080148e+00 -1.402553364360297650e+00 -4.953236348275139034e-01 -2.344071069165603927e+00 2.206040588095308508e-01 1.479359365934222126e+00 1.197981370280931136e-02 -6.437330686740637409e-02 -1.776761566527605085e+00 -5.203099035972578168e-01 2.518240601849760507e-01 -1.584131079526041708e+00 1.082758751735955816e+00 -1.344041966037924585e+00 -2.225844712539840398e+00 -1.357040248858810694e+00 9.275283958442999133e-01 -1.702708152724258933e-02 8.301749880477986565e-01 1.131271054318441438e+00 -3.346923968876584776e-02 7.579661835518287649e-01 -1.192540283667411938e+00 -1.510790401004739048e-01 -5.449470219525288650e-01 6.149010999408243139e-01 -7.139592243452660414e-01 5.379214563439919938e-02 1.335813969632735576e+00 1.025682931478688831e+00 4.815996700868843683e-01 5.804394404978848732e-01 2.248953410563373279e+00 -6.948377292123574245e-01 -6.080268489689167888e-01 -1.117431412384697620e-01 1.042589911604887343e+00 -4.436883825448283969e-01 7.112114338351744891e-01 2.108642962524307940e+00 1.141347533253449065e+00 -3.026625494561643315e-01 4.255917025841331192e-02 1.489352198464810872e-01 1.061765072276968924e+00 -1.140821468256948634e+00 -5.641523776275726015e-02 8.678586098933736837e-02 1.800048556750563744e+00 1.384036599221680541e+00 6.775046192884076612e-01 -1.022490289130244090e+00 -3.917866798379984750e-02 -4.782688556809320257e-01 1.567006706388542892e-01 -1.342927668307483946e-01 1.477716841052820307e+00 9.025932769896248820e-01 -1.175154051945405786e+00 -3.749584207036966710e-01 8.351154363829206284e-01 -1.710283150755420867e-01 1.050148788938805922e+00 -8.182166875279985874e-01 -7.129914600068284480e-01 -1.020317421748810238e+00 -6.995951120291905578e-01 -6.762837963361088001e-01 1.036242851315917424e+00 8.516692685322702072e-01 -1.007195783585951077e+00 1.837976383989953444e+00 -4.312164557835807682e-02 -1.190262792464655828e+00 -3.393707114414024062e-01 -1.795967613719651468e-01 5.601751043615934567e-01 -1.687879608425543632e+00 -5.022886314396346474e-01 3.349088434830560512e-01 1.103573297206320997e-01 3.024364265661479978e-01 -1.208787096953429563e+00 9.946303941186102060e-01 8.597708761044736692e-01 -1.354819760458247258e+00 1.214685522686887342e+00 6.414495194071218043e-01 1.480144538911744911e+00 -2.223365969697060240e+00 -1.312863758088449240e+00 -4.324232505089703471e-01 2.171693454582292571e+00 5.309479893569546416e-01 1.392562457966495915e+00 -4.120427378076679803e-01 -8.998815006558384955e-01 -2.307021031824378010e+00 -3.381371892858384132e-01 4.184176457779173464e-01 -1.448819104655425738e+00 1.275173252301818660e+00 -3.317975834633965504e-01 8.064469548123851528e-01 1.759926719292586927e+00 2.262280425697808628e+00 -2.815525721109000956e-02 6.064904961181749599e-01 2.440951284630676621e-01 4.176360219463797763e-01 -4.851584954135050309e-01 -2.515492856695254464e-01 3.290246156326982474e-01 4.356395161762207091e-01 1.038467083275254194e-01 -2.590714832013686908e-01 -1.057816231131819995e+00 -7.627755882190645487e-01 -8.110871047129404321e-01 -4.716138352898038844e-01 9.197051903299047204e-01 2.513448100793884699e+00 -3.931331304487752365e-01 -7.936228341687598942e-01 1.262262555402182240e+00 -8.171190605977552979e-01 1.959150182296822695e+00 2.171541379002009942e-01 4.800139735910284311e-01 -9.827779985447632205e-01 9.660707434459129272e-01 -9.223625728607725005e-01 8.541466667650157718e-02 1.511133799065964567e+00 -4.586249168573161561e-01 -1.606983013686801520e+00 -7.201595431776856016e-01 -1.590890773063964314e-01 7.965514598911345445e-02 4.955648045107020616e-01 4.005085884192293721e-01 9.913458577172057362e-01 -2.326296635511996280e-01 -1.020481807249299377e+00 5.197813624407722211e-01 1.750431039723351623e-01 -2.754815627191413152e-01 1.660187982686045505e-01 -3.198954856725415574e-01 -9.209415667320817178e-01 -9.038628081328146935e-02 1.771411682632516138e+00 6.204708555424555405e-02 1.998857265696354357e-01 2.942170194945148420e-01 -1.393018397543627496e-01 1.709162418266841066e-01 8.479149276976212235e-01 -4.962483711939390252e-02 -6.938455954026664929e-02 3.693401622701121267e-01 -6.726889892406567872e-01 -5.148792506225704502e-01 3.866663925737414687e-01 9.054157259214465903e-01 1.162727872058896716e+00 2.421096168603044108e-01 -6.125369205796754590e-01 6.284431972714031867e-01 -1.548702521786025077e+00 -1.185787148031949541e-03 5.741511402649288054e-02 -7.961687167809244903e-02 -1.571114497843164592e-01 -8.943660484043194359e-01 -8.354758385383386221e-01 1.095209820819053936e+00 2.417065307411860875e-01 9.924415439032666097e-02 -4.125924462276584492e-01 1.453767467602766761e+00 1.036500594849645296e+00 -1.586282302267689293e+00 -7.467025019456219326e-01 4.627391243726258208e-01 1.208330662574683023e+00 2.619892452841051655e-01 -8.791599665559745036e-01 -2.998227131692491124e-02 8.176097844349929922e-01 -6.483323223085768472e-01 5.510244906474470739e-01 1.144886903248842458e+00 8.484119190018894752e-02 1.087565398501006309e+00 -1.780724051139150665e+00 5.075289176295574300e-01 -5.160289787696490382e-01 -1.642078340061236208e+00 -2.913790520581138743e-01 2.299380024884067342e-01 -6.130724734084323779e-02 -2.377585852948725265e+00 7.100963260388709619e-01 4.684927685063677849e-01 1.156187441970176477e-01 1.546306648331142175e-01 -1.704076689068225181e-01 -8.966491574288617539e-01 -1.906971373012621651e+00 9.428583487523503615e-02 3.465870419043704659e-02 3.372548014632084090e-01 -1.076910117926250354e+00 5.781059998049040694e-01 -6.821377010695403031e-01 2.026054603574217072e+00 -3.182428661284325555e-01 -7.588586308749629694e-01 8.432445853217090947e-01 3.403467875868691483e-01 1.456955318462006321e+00 -8.507821992071227246e-01 -5.633752375711740257e-01 -8.500225258907959103e-02 -4.318122392529562537e-01 -2.077126980805986012e+00 -4.385030175578232270e-01 2.850550451894582338e-01 -4.396568609544245776e-01 4.814836414590384361e-01 2.281125672551663097e+00 4.268911743862721653e-01 -9.655674613511822102e-01 -1.257538628202931941e+00 1.953309878337690986e+00 -9.605585481521151658e-01 3.145282147436955639e-02 -3.200394402819324302e-01 -2.091828853855750125e+00 -1.384829176177167609e+00 -3.275820980965706286e-01 3.174714427111676174e-01 1.391817588959247898e+00 -3.863366916399535445e-01 5.407880733026106945e-01 6.033308838736595181e-01 4.366132522306662156e-01 1.146688311380583969e-01 -1.340106838635719333e+00 -2.055146582590248461e-01 -1.848378350015530858e+00 -1.773736477010168677e+00 1.351352259054181104e+00 1.856932951616614702e-01 3.537093054490116906e-01 1.082462156807333598e+00 -2.568364316632851252e-01 1.279934401678180622e+00 6.316324295104744913e-01 1.750295107658185190e+00 -9.270757525976425217e-01 -2.620017185763795498e-01 2.961406497908463664e-01 -1.522539114359401369e+00 -3.498879300331973474e-01 -1.035350290720665534e+00 -6.596692277345017619e-01 5.067119919519746940e-01 2.098609920161560893e+00 2.568736852134893667e+00 1.296491253249862252e+00 4.174196994758689883e-01 -1.247483658695046405e+00 -4.538020275829487971e-01 -7.506861109607311233e-01 -4.280589023724123976e-01 2.461883871428415249e-01 -8.320556518193701623e-02 4.757211878553473938e-01 6.889512047250334614e-01 9.707317308379367904e-02 4.427147187201410095e-01 7.207032476731498605e-01 5.245474529101132877e-01 -3.873050552879848119e-01 -7.297992627741575755e-02 3.076875562834418432e+00 2.633925488658978575e-01 -7.069585462220531191e-01 -1.264162318515817507e+00 -1.389515442252590605e+00 -1.754152900497593648e-01 1.250297334338918709e-01 -1.296497054638263480e+00 -2.514629135323158682e-01 -3.845722163659434645e-01 -2.475361303328939666e+00 7.775359164505473153e-01 7.350130449862357640e-01 4.362573769415482028e-01 -1.411210922395281231e-01 2.799369310784770359e+00 -5.271994173088355717e-01 1.669187266396464087e-01 -9.296264903007436242e-01 9.598648729160462467e-02 -9.726421604830556289e-01 -6.320130835566378780e-02 2.169367401266732109e+00 4.793526675434531259e-01 6.193253843542644299e-01 1.121625960968590796e+00 -3.839346992071067666e-01 -7.467098038307646846e-01 -2.065316876392423937e-02 -1.135679071801688478e+00 8.992366694589566389e-01 -8.990904304330071817e-01 1.427600005622891244e+00 2.029525974920082909e+00 -9.688423628203286508e-01 -1.380610535133694583e+00 -4.709772781656625384e-01 -5.688364936344251360e-02 -3.308727267541151096e-01 -3.513359290749035191e-01 1.214384983865317347e+00 3.763205623199973593e-02 4.927659176096806926e-01 -2.143973601693729858e+00 1.479494499318420475e+00 6.567961768564474223e-01 -2.132265734180729955e-01 1.068847185078550366e+00 7.175485167392073871e-01 -1.895660184933975367e+00 -1.565890346655231802e-01 -1.060946522391435831e+00 -6.137312001514095838e-01 5.674781479965007591e-01 1.336096603467112232e+00 -7.605495104968618136e-01 -1.173590483355885228e+00 1.284312141240636328e-02 3.119262905072759828e+00 -2.340980879260899372e-01 3.150867265717235410e-01 -1.597266003518928779e+00 3.162572457750254529e-01 -2.950857775184708709e-01 1.362915676564104006e-01 -1.549655564862049972e-01 6.239377270339647730e-01 3.706903595654531536e-01 -2.937289245738984589e-02 6.128814522857654046e-01 -1.047530292992647771e+00 1.026784085422378867e+00 -3.667015075205650732e-01 -6.489372945606202148e-01 -4.050404220610261952e-01 6.025596003727735628e-01 7.782366497268615735e-01 1.035856557341320761e+00 -2.446568131517182654e-03 5.176056271458600033e-01 1.905130803397864891e+00 -8.781397938834931693e-01 -1.507218757202376525e+00 1.398855606400785101e+00 2.930161232858862763e-01 -1.295352335246460873e+00 -1.318754237136469554e+00 -1.822073983220084514e+00 -1.588841000453526109e-01 1.608032842620939595e+00 -1.623403589955306758e+00 1.636624419949360698e+00 7.055968577319285950e-01 -6.535290949336881594e-01 1.046663587987391342e+00 7.039523691630951152e-01 1.469928786563761580e+00 -5.057906641895246747e-01 -9.292324448856904562e-01 8.375218625937057570e-01 2.738742800001490729e-01 2.715987775875965404e-01 1.517668082207513480e+00 4.600026220196530395e-03 9.855679746137065989e-01 6.165236207425826009e-01 -1.541659344867124082e+00 -1.670635492851315185e+00 1.443371026236614174e+00 -9.557118054537219187e-01 -1.653590973254561947e+00 -2.559131091222565657e-01 -3.512493060104100451e-01 1.296379636554754411e+00 2.155964345613355093e-01 -1.799460770192927439e-01 8.982616633971629572e-01 1.307447534218795226e+00 -7.679687127810783664e-01 1.193420550176842010e+00 -2.891822597115548121e-01 8.092878698705233687e-01 1.212046733675075538e+00 -6.633770403673674432e-01 5.751361156947139286e-02 -6.640470027819814769e-01 -3.144184706531406581e-01 2.626425529235270950e+00 1.063832965867546332e-01 -1.511551273832899778e+00 1.598741905911450489e-01 7.032123475701672621e-01 -3.174568940141862416e+00 1.413054685651068176e+00 7.331617298356821744e-01 -1.108497378518186638e+00 -5.459394333679397082e-01 3.421465780318894701e-01 -4.821096026633966969e-01 1.581164151789049011e-01 5.108351305914151652e-01 -6.487655700302263906e-01 -1.255231166331792325e+00 8.817315458950405471e-01 1.608216901826365675e+00 -1.094625434234720807e+00 -6.687963433291059523e-02 1.929714181523873195e+00 4.677937462523325540e-01 9.746650056649166505e-01 -9.903099726725698992e-02 -8.017885324994520335e-01 1.337932193885251531e+00 1.134551327626911466e+00 -3.074279354342107085e-01 5.439334571496707849e-01 -1.434791803335860871e+00 9.354073394640439743e-01 -1.019177646129416415e+00 -7.996777537868768881e-01 1.878620811951175584e+00 -2.175322914262316776e-01 4.369709849329412865e-01 -9.654245462097895691e-01 3.672153314855300388e-01 5.802833937447933188e-01 -1.116407887226611662e+00 -2.022296257569024813e-01 1.647915105029360783e+00 -1.261179051153133779e+00 5.914635401808236992e-01 -7.170300491300218848e-01 -1.085753417408614085e+00 1.114851632472167453e-01 -1.100173490628027162e+00 -1.275606938471440577e+00 1.391785654207889689e+00 9.508656930304336674e-01 2.353811357183543951e-02 -1.859992885132968121e+00 1.417060810277183336e+00 1.242674513181414753e+00 -1.385672182205146541e-01 -4.072396173861197455e-01 4.368347971203527802e-01 6.206265618491866309e-01 1.302927211020438403e+00 -4.550817771410862189e-01 -2.263352331856929509e-02 -5.127144890683597023e-01 2.098114123560322342e-01 1.164793664729354555e-01 -9.238154876086274170e-01 -1.374044098032411343e+00 -8.957111121368914741e-01 -5.479006877752395921e-01 5.172315449524503839e-01 -1.985964396834856593e+00 2.064329136178555957e-01 -1.290128752288309366e+00 2.170230760425015060e+00 -4.496914065801110305e-01 5.808029327468164915e-01 3.562139230917700239e-01 3.788924776380155901e-01 -1.283353760907871788e+00 3.012032033136180509e-01 -1.263437354084910202e+00 2.691294801038682127e+00 -1.966327931836846510e-01 -1.260328287888977883e+00 -1.340431023908159158e+00 -6.800759935518668753e-01 -2.462284887820063162e+00 -1.426383264133854745e-01 6.930633671862465039e-01 -1.091258783854454351e-01 1.084856636998386747e+00 -3.771457166906930225e-01 -1.438219678365412646e+00 -1.297330500525683439e+00 -2.800441497648068021e-03 1.105093371577052785e+00 -2.569874258332198291e+00 -1.056250548167988468e+00 -8.948836435597934402e-02 1.241028998666083849e+00 -9.663716841279716974e-01 8.668375808874778654e-01 -2.885415756451298330e-01 2.242843568975385615e+00 5.561979056546402234e-01 8.314209685024578911e-02 1.408480043987415664e-01 1.475720377886007961e+00 6.160698688390801037e-01 3.961429867015255346e-01 6.467095260232249565e-01 1.403742333510002549e+00 1.709634182046734896e+00 3.016613434054956633e-01 -1.078876235340383793e+00 -3.274273604937425475e-01 3.141416679466884632e-01 -4.927506240296563034e-01 6.049123352766726525e-01 -7.119497008060063914e-01 -3.781215589754838291e-01 -1.202266276983226634e+00 -1.300406828573511531e+00 -2.652644393266524236e+00 9.657040676746809771e-01 -4.577960588090437821e-01 -1.571930149510589736e+00 1.829833565042552790e+00 -1.825178595633522305e-01 5.637533853978046738e-02 -1.119133351741830484e+00 3.244577248328351371e-01 9.731493114319358373e-01 2.980498756830039508e-01 5.931000460292067400e-01 2.506004205402759255e-01 -4.179112395116850731e-01 -4.815402302446087912e-01 -1.049739271441274546e+00 3.177709792796039157e+00 8.182977981706172077e-01 3.969597843791878855e-01 4.025498427529206058e-01 -3.443271460119512462e-01 -1.430757118094105440e+00 1.582283592080788504e+00 6.705456442900774583e-01 -5.938741586554685536e-01 -1.376509455118402614e-01 1.538970701998751300e+00 -2.991514798482934334e-01 -8.789223607167753194e-01 5.533254418786738293e-01 8.866708463008755592e-01 2.506591105498757188e-01 -1.048100755319885335e+00 -1.539939002707671478e-01 7.863255670419913024e-01 7.289488178052948575e-01 -2.094905160290541968e+00 -8.418958571294870019e-01 6.109272750023835297e-01 -1.006757592144946756e+00 -8.154668845508438180e-01 -1.107977988179297935e+00 5.108673459962727037e-01 1.420291238912818166e+00 3.112252907750079345e-01 -1.200004812502315082e-01 -3.702830422070916283e-01 -4.730736643991583779e-01 3.548447895526294499e-02 9.447244981588274193e-01 -5.210791399727364714e-01 1.490511994002622798e+00 1.857317814257058108e+00 -3.228356600166724655e-01 3.567087284673722825e-01 -9.348285958002552354e-01 -7.198462149832127732e-01 -1.980857428629849037e+00 -1.274759045743547148e+00 6.521374770252272857e-01 1.578301886108454122e+00 -1.781928361205375733e-01 6.245408682100083153e-01 2.522124422909418628e-01 1.781093880535901675e-01 -9.729003491354608624e-01 -5.091949163973761294e-01 2.232401135332037434e+00 -2.355003063543542885e-01 -1.698806523815824532e+00 5.784061831216884553e-01 8.734116673174925627e-02 1.391841930266398242e+00 -6.346483944072481842e-01 -1.567106887962300021e+00 -8.794878862674708475e-02 1.000966536077984248e+00 -9.069242506903968382e-01 -1.032095520587813287e+00 -2.594238100900922550e+00 -8.322252874427895630e-01 -6.023469210565010057e-01 -7.034710689319244592e-01 -1.905673790529198497e+00 1.607003059362300146e+00 -3.084058837699981126e-01 7.679387704099384093e-01 2.111775428082417694e+00 9.395447112093042730e-01 -4.339091982965765371e-01 -1.803362554379207783e+00 1.268325824412408487e+00 6.675785375914822239e-01 -1.540006014462739437e+00 -4.648705766180717958e-01 -1.485791467084152773e+00 -5.078845296527318975e-01 2.668103544762713553e-02 4.282482826875804172e-01 4.142414481931854797e-01 -2.608897028797277362e-01 2.709669707906087188e-01 9.106014984133333767e-01 -1.132892463861363108e+00 -3.754635988928740065e-01 -1.526691420448359482e+00 -1.348824411579002402e-01 -3.808623270192594123e-03 5.575992842745475069e-03 -1.471588330691866231e+00 7.344165570033798218e-01 8.966004885171108274e-01 -3.633042060094291426e-01 -1.857047794947170316e-01 -5.602064715241774628e-01 -8.152385004553444059e-01 -1.665786992652061205e+00 1.607168121187181109e+00 4.129770540446552757e-02 -4.193849479416671411e-01 1.154729212209610223e+00 -2.075599561534358095e+00 6.988255891224279814e-01 -5.083960418716716445e-01 1.192513390160510056e+00 -2.171286544484503644e-01 9.400416237331242764e-01 -1.839542211452215303e+00 1.239586760539957533e+00 2.214302479434815840e+00 1.374319368257487906e+00 -3.340444541146776469e-01 -1.455564227629896346e+00 -1.326205725382909151e+00 -2.718347205247941267e-01 -5.762201247851462815e-01 1.954489827168010896e+00 -8.407785686805702152e-01 -1.207525077506101274e+00 1.364748272810271779e+00 1.919688848871706321e+00 6.370833066593113436e-01 1.276840217632941865e+00 7.075975394754528969e-01 -3.322531811630279330e-01 -1.504856645213871635e+00 8.817774150222092988e-01 -5.087691403888648933e-01 1.481028662219791903e+00 -6.600965730615581117e-01 3.871652860459887102e-01 -1.170410779781714039e+00 7.777766177080658316e-02 -1.910349967634655810e-01 -4.859708820749182867e-01 -1.885632636778026075e-02 -2.427279873781153618e+00 -1.251758541422592463e+00 -1.371083915764998329e+00 5.952235258678133523e-01 3.783572300830548296e-01 1.709625530007636174e+00 3.153153749213162826e-01 -1.341494298807254015e+00 1.003034712932918016e+00 8.194854278966795524e-01 -5.412786851004587341e-01 -4.875716533970517186e-02 1.145947877110558677e+00 2.462588978069274182e-01 2.518713554167274493e-01 -4.361837795840052545e-02 -6.105846194032373830e-01 7.869871184427296162e-02 1.632168578036016893e+00 8.424168214205961236e-02 -1.980949148013270988e-01 4.219733659775356527e-01 -6.296702278122290330e-01 -1.646944766219378797e+00 -6.772135544842942112e-01 -2.297827926345917884e-02 6.355145745160072357e-01 1.630208411238054100e-01 -1.740818821835027896e-01 -1.101647111380108957e+00 1.073923269959401461e+00 -9.383094816085733869e-02 -3.405628572002665777e-01 -2.879582593720561023e-01 2.638767969138818281e-01 -1.199724205683324607e+00 -1.288934552925356976e-02 -1.521590530703374577e+00 -8.282482925139208474e-01 -1.636241254035964099e+00 1.072845365958581487e+00 -1.105268179988898813e+00 -1.226233968432814958e+00 2.611773754396176095e-01 8.069000728698729752e-01 -2.526736010171309221e+00 1.961302295307259413e+00 5.567335174663612385e-01 -5.284733357028318368e-01 -1.567117803651122410e+00 9.566622710776837568e-01 -1.271675773021631706e+00 7.723341052033859677e-01 -7.243315165930723776e-01 -2.998550897691049794e-02 -3.903739893079054113e+00 -1.531301200413024421e-01 -1.009600511292197744e+00 2.156331152116059691e-01 1.485558769830762627e+00 2.067791486552273295e+00 2.660778907003793492e-01 -5.744392686650814372e-01 -2.262370752868713142e-01 3.386235733199635112e-01 3.408193610263527962e-01 -2.734274182045876578e-01 5.844895192970978037e-01 1.338442379771563606e-01 9.850540088375689951e-01 -1.586264642128167313e-01 9.325398172253865914e-01 -1.121682422606361806e-01 6.344959708060405879e-01 -5.118516021341202871e-01 -6.141561845456897650e-01 5.239968233926344254e-01 -3.074191446408165440e-01 -3.972997203043185377e-01 3.047456481600706590e-01 -1.747665916941645525e+00 1.068191494480829284e+00 1.500888314821031688e-01 4.574508237872820793e-01 7.103998492797591879e-01 -5.368586945572449698e-02 -1.779149992309675188e+00 9.945964296367920676e-02 2.053811378780446562e-01 4.249474670904354046e-01 -8.916810915953699013e-01 -7.174660327271716875e-01 9.560448751432951697e-01 -2.867200460681209151e+00 -2.159832756837972489e+00 -1.195534389851215851e+00 -2.056588566656472494e+00 1.183341535598236849e-02 -9.076701083966193240e-01 -2.052347731039684542e-01 1.209189913151331508e+00 8.672586657353847928e-01 -1.833582124665720237e-01 -8.485904171324808454e-01 -2.620346746861081932e-01 -4.990053046855446595e-01 -1.029240054795983461e+00 3.304966520778638284e-01 1.144053224440757521e+00 6.357536436688289161e-01 8.364799766794583924e-01 -3.615615544305826323e-01 1.111077514293207447e+00 3.289227169730046807e-01 1.488565164560154530e+00 -4.996810520812665635e-01 -3.489172588287551835e-01 -6.689864823343931732e-01 -9.936688918879627019e-01 -1.363196082671725096e+00 -9.449795629314468037e-01 -5.172352330270831855e-01 2.904155169524778035e-01 2.008018722639169362e-01 7.501338441091199849e-01 1.224233438825904630e+00 4.750890200552779219e-01 1.149296861140257198e+00 -9.887521253398733334e-01 5.732629858063655881e-01 1.081507603309863841e+00 1.997071054101543508e+00 -1.284329225113441053e+00 1.258468178201616494e+00 8.238824648779963233e-01 -3.888869402880894555e-01 4.390070547598167172e-01 -8.344847664871635207e-01 -2.814808544801896684e-01 -9.385232034862409645e-01 1.789136617935473295e+00 7.509545896040702440e-01 1.739641644908834328e+00 -8.652946962297288769e-01 -7.745507515854358482e-01 -4.618910596600939722e-01 2.247593271360255884e-01 -1.156560447121152579e+00 -3.926562603828540055e-01 2.578731354725390390e-01 4.388434214077100576e-02 -1.474643719624709304e+00 -9.504325459470456261e-01 2.214170566710676746e-01 1.945655131743453115e-01 -1.608920560646533104e+00 5.399787131320359368e-01 5.472295745736452388e-02 -4.922489357649034170e-01 -2.095059150194355513e-01 1.983901625175132910e+00 2.333036536319622878e-01 -2.883212857437568721e-01 -1.371694067648037807e+00 7.347984023471904047e-01 -1.140422001847620104e+00 -4.836962410353598529e-01 -1.110934249146862340e+00 1.069020385379337412e+00 -2.825218391222687475e-01 -5.554472779510454261e-01 1.527610316382427280e+00 1.290283378625200150e+00 1.123476413550634545e+00 -4.283949585213499556e-01 1.628166511519214321e+00 -4.742328451199618322e-01 -9.481939893781627937e-01 -6.827269056146563209e-01 -1.005948868080500214e+00 4.552649670546375371e-01 -6.604750431165064099e-03 -1.376897936996224203e+00 2.960856311737309898e-01 -1.429496363584122465e+00 -5.576809490464595953e-01 3.789416651924120694e-01 7.437367301630570804e-01 -3.159745148172160567e-02 -1.681483911993844282e+00 1.099111257376298223e+00 -1.550681069705317938e+00 -4.161487000924927182e-01 7.376518264084016563e-01 -2.305916921247076257e+00 -1.058934353293790043e-01 8.111173388240935367e-01 1.267666567652763199e-01 -6.009968038195749596e-02 -4.244427162523226049e-01 -1.438682935973143728e-01 -5.623264707204445045e-01 6.768321830708734499e-01 -5.905253768940933456e-01 5.931217836283229072e-01 1.905149625230329741e-02 -9.411698164222552787e-01 3.020834502350957518e+00 1.009184221091137534e-01 1.240043149907019915e+00 -2.199895911245247915e-01 1.642957021758154834e+00 -1.181080990970062139e+00 1.884998585079321831e+00 -2.381118109178122499e-01 -6.120236191647719926e-01 -7.606621972548970323e-01 9.170556283471931192e-01 -5.309895171113814261e-01 9.882648690095222621e-01 -2.070168404417963792e+00 -9.394827056393240117e-01 4.473407107921800741e-01 -1.032573308263962097e+00 -6.302295993240570882e-01 3.082802094797045811e-01 2.411598112633377977e-01 6.046326183140631194e-01 -1.340843257610501160e+00 8.409954489430871982e-01 -7.015236598360324871e-01 1.256518839303843560e+00 3.053704895853179835e-01 6.128399281578356117e-01 6.802591748308512987e-01 -8.157530517844251428e-01 1.297631384924256670e+00 5.457280763387868661e-02 -2.191186796261130887e-01 1.385017545073886636e+00 5.500493281025791159e-01 1.476985667096673449e+00 1.783019375689635755e+00 6.423283607303875709e-01 -8.489759210141004653e-01 -8.332555101843201750e-02 4.560141377533256657e-01 4.316445469870611173e-01 -2.172898295898535004e+00 -5.719683058523434838e-01 -1.408291712730783019e+00 -2.001743643163541808e+00 4.101672915558307597e-01 7.137888397016175501e-01 -8.497966003213980324e-01 -3.235772065434662781e-01 -1.706758043827360849e+00 9.903287980280415237e-01 7.131855543361845240e-02 4.075079549310404170e-01 1.626211932612076083e+00 5.399869209811711812e-01 3.012980432554299703e+00 -1.079748621877831605e+00 1.974673503412466502e+00 1.767420977897940781e-01 -1.399740975123815678e+00 9.017563899487037737e-01 -1.672065108676221712e-01 -1.254477595701855908e+00 -2.595361186056270933e-02 -1.956581594528602475e+00 -1.330470386759252110e-01 -7.617172958729756527e-01 -1.831757934584074266e-01 8.243645748860444211e-01 5.464973982461406310e-01 6.949651593212499145e-01 -1.449296995838380342e+00 -2.380165461950094485e-01 2.576374543438497700e-01 8.920928471195213594e-02 1.470935450705190384e+00 2.256954081893597919e-01 -2.055342733355243756e-01 2.031753684845559960e+00 1.082796192136636471e+00 -7.784518086304766937e-01 -1.160188307400975116e+00 -2.351662077531470607e-01 -4.185415206706280533e-01 4.809561451308658198e-01 8.083549282040022876e-02 2.909088327097467674e-01 7.230972600221626800e-01 1.410602697554388385e+00 -5.944160015700066246e-01 -1.030134609145612751e-01 1.407214483477639222e+00 -1.830146932982366914e-01 1.346414498467182863e+00 4.863604828240488676e-01 -7.935326762625449781e-01 -7.189538754642643692e-01 -6.430749712768610848e-01 -9.159643803028861830e-01 -1.091884327132520927e+00 1.420074174135547151e+00 5.629805635503194045e-02 -1.798091744188330177e+00 -6.493725745390601656e-01 -1.086238118438426353e-01 7.014079701897599772e-01 -1.498422802619949312e+00 -1.361037079442318554e+00 -1.996129774997110973e+00 -1.202215666582070908e+00 1.595745322867075267e+00 1.673562755159895499e+00 -2.910559946244882235e-01 5.058150998611711247e-01 -8.056943524636254184e-01 -3.194108150275812297e-01 4.741729609066663853e-01 3.869215981806228277e-01 2.850942232811937149e-01 1.109976714069308645e+00 6.408076386018224380e-01 -5.431701276425856539e-01 -6.411218584965482359e-01 -1.028736829436561612e-01 1.456694689609343563e+00 2.215430973334125975e-02 1.085424360160647805e-01 -1.008830492101908449e+00 1.952450036153585256e+00 1.355901849007216775e+00 2.995292825521876923e-01 4.509300779036429785e-01 1.464829220318642378e+00 1.051756081311616964e-01 -6.825893874474211337e-03 4.541077178152692906e-02 -6.899923092363624555e-01 -1.364190326798397634e-01 -3.462976717217348954e-02 8.491184822377479957e-01 1.993835608951586069e+00 4.408629881209771284e-01 1.063763793856980167e+00 -5.666145549811023585e-01 -9.555073805071242488e-01 -1.049266125673699729e-01 2.603449823056306900e-01 -3.951974252535734866e-01 -1.119277299803789649e+00 -6.740072779283607929e-01 -1.504653270251395947e+00 -8.705768497758912261e-01 -7.421419767491949093e-01 -1.369426053574330338e+00 -6.965703732825456740e-01 9.413122042538846213e-01 1.511084299014696875e+00 8.522534302640359938e-01 -8.139638103532177704e-02 5.647304022250508593e-02 8.039835438412580304e-01 5.919334644179471416e-01 -1.281909763442486305e+00 1.116410401301860977e+00 -7.199905496301923780e-01 6.676190025618911061e-01 2.372213291151745729e-01 -4.060816117071090470e-01 -2.797757141935686698e-01 -1.361340723607158409e-01 3.088747309571107102e-01 -7.092399050008663108e-01 -1.638087035127952618e+00 2.145750443433383503e-01 -6.977004839948263148e-01 1.728511757752748124e-01 -7.356286796044296805e-01 -3.897499168862736396e-01 5.091543685359670723e-01 -1.543066606629491133e+00 1.076869451134288447e+00 -6.139552757673729655e-01 -8.178156634574994532e-01 2.272823071453469040e-02 5.667941839823107536e-02 1.689984033361683902e-01 8.238657885056565044e-01 -4.021971282658652891e-01 1.262846428167528678e+00 1.013591771303735900e+00 2.028377944913302422e-01 5.542012419306983073e-01 -1.457649927179811122e+00 1.556366197066182677e-01 1.272558721575707263e+00 1.269669541853214234e+00 9.747565251971285205e-01 -1.104331889420297363e+00 5.639243159609760303e-01 -1.836781303989936998e+00 4.932161443066661599e-01 -2.466264022784624421e-01 -1.076999244786733589e+00 -1.183788719051668048e+00 -1.172625981133577494e-01 -8.578987120024629265e-01 -1.169939546890027771e+00 -9.105694289237900585e-02 -6.732340333866331239e-01 6.763449908385180676e-01 9.394474764470009398e-02 -1.880102732926798526e+00 3.079008074934255212e-01 1.110646167833686082e+00 9.673440152721003438e-01 1.225146753882440896e-02 2.075276413473881920e+00 -2.707218286815561981e-01 -2.913580400760044098e-01 -1.531183523889508180e+00 3.823578066466144509e-01 6.390606154082467683e-01 1.514269590213278283e-01 -1.181989402101838893e+00 -1.458804204709179153e+00 1.965473135538677862e-01 -1.528999345639076690e+00 -4.503305624432273890e-01 -1.627592852141711788e+00 6.663534612607590057e-01 -6.741192489425801293e-01 -3.018457653686625330e-01 -1.985310512814863759e-01 -3.859377626281533247e-01 1.083063915523333920e+00 -2.132725490430312058e-03 -1.331084719652409376e+00 1.330563875070391644e+00 -1.200882515956869900e+00 -2.149669718664751761e-01 -5.702231807124668456e-02 1.343760066062704928e+00 -1.565163651993060512e+00 -1.986999977739577039e+00 7.311499235966628651e-01 2.304988935452047250e-01 -8.869136644506012690e-01 -2.483361577743371740e+00 -1.368246653586231654e+00 1.008961927350888299e+00 9.737616345595052625e-01 6.756653702557235963e-01 5.046020906369070858e-01 -2.704597765012348165e-01 2.447849706007044990e+00 1.388547604953020015e-02 -5.088977717532079392e-01 -2.291940797921772632e-01 7.165578005099735304e-01 1.841119611923251187e-01 -1.450095920437969532e+00 -3.024362504007755970e-01 -5.612584482780821338e-01 6.039532630012767189e-01 -7.552381463809714202e-01 5.489590280234050157e-01 3.334282175428361639e-02 1.333999176784129270e+00 8.435457361804579168e-01 -1.332836610035260883e+00 -6.458455872882100657e-01 -2.257682232374444542e+00 -2.043371804187754659e+00 2.568211158584529641e-01 4.125137650390268695e-01 8.124800420560723824e-01 -1.164559329888056993e+00 1.537602714429251935e-02 -4.769001363409017258e-01 -1.303479330490771693e+00 2.096733001619448256e-01 -9.910856830825653940e-01 -4.414190226348766455e-01 7.716345806891881098e-01 4.295115165062061147e-01 -6.355767868141143362e-01 1.079929770058343674e+00 8.155156131550053145e-01 1.184725861407599501e-01 -1.196162229637322438e+00 1.427934770621557548e-01 1.211514963282948720e+00 -1.335997453311491112e+00 -5.734710696696454502e-01 -2.043007744542708892e-01 -1.206720705348916789e-01 9.789147910811304421e-01 -8.527774173613155151e-01 6.075327171434333762e-01 4.181272846222530148e-01 -8.533575967609046131e-01 -5.194716093080042896e-01 -1.214713820827818980e+00 -3.173641072847280808e-01 4.138683220011536990e-01 -1.320245691164356971e+00 1.195466509997264337e+00 1.428437183417487155e+00 5.377286373143345261e-02 1.210249715874155196e+00 -1.165985570427792828e+00 7.055263054099478737e-01 4.419121312375605126e-01 -1.070103036043039690e+00 -1.489858208079398727e+00 -1.329559633818813591e+00 -2.441866985505469212e-01 2.494724586535311539e-02 -8.207260935902375154e-01 -3.769499258939316699e-01 -1.469717157043663347e+00 2.332817717223439891e-01 4.347072185947076783e-01 -8.899216899487236154e-03 2.699354933294498604e+00 3.987768626011084505e-01 -6.464087419667128298e-01 -2.115140436580724703e+00 -9.181399359964114160e-01 -8.393232120512953420e-01 4.164204539269694139e-01 8.068489297555748729e-01 3.276964926451543247e-01 -1.290292567949481439e+00 -1.628034232367521206e+00 -1.103722826759944375e+00 8.513232577974834125e-01 2.163907439052678239e+00 7.277385778892103696e-01 9.947655152788030808e-01 -7.494957414360624570e-01 -1.032372002339104089e+00 -1.508982553065036092e-01 1.201738148362311298e-01 -1.677822143654732756e-01 -4.071456458849856408e-02 -1.928019047757627280e-01 -1.077491061866506783e+00 -4.668124566729994762e-01 -1.686540362385967884e-01 5.208050735935640940e-01 -3.465993060517288948e-01 -3.319551780828595700e-01 -1.404505272574061658e+00 2.454417643870512866e-01 -1.600627083646483539e+00 1.321972278827236447e-01 7.016409917517755224e-01 4.460113185615591780e-01 1.014102293131661447e+00 1.883541856814728188e+00 -2.137572781793334542e+00 -4.951125883595648008e-02 9.732022694944038044e-01 2.391833402370804884e-01 -2.926924962625570004e-01 6.044076038262471418e-01 3.606863044306251598e-01 1.023610377065361093e-01 3.845907418766760788e-01 6.571612981764198835e-01 1.800950627565164885e-01 -3.606870818141194590e-01 7.319861711022677131e-01 -5.254721556419920253e-02 -1.064103737213902612e+00 7.713162064904458548e-01 -1.403774950053070791e-01 -6.600392027151472663e-01 -6.915577824624612457e-01 -1.161982611334285709e+00 -3.843144422944655414e-01 -1.564133396926989494e+00 9.750673216053552805e-02 1.584487394958641548e+00 -6.933910465459069972e-01 2.079425373667944943e-01 -1.210028862095652746e+00 -8.567365844006485931e-01 -6.683477361664008631e-02 -3.475809823154007439e-01 5.228085195721935419e-01 1.906822460139346642e+00 -8.351700308396813321e-01 3.145676526666457140e-01 2.302235483070080302e-01 -1.723407604781320435e-01 -1.975679324649306290e+00 -5.657203361041839296e-01 5.044919424266007812e-01 6.698072645747358278e-01 1.941838018264504084e+00 6.615040811543888566e-01 -8.947814372775393377e-01 1.349126719547256048e+00 7.455535216507426233e-01 4.036357010446472993e-01 7.386824372541361816e-01 -4.633217572083778713e-01 2.299746380294643622e+00 1.050011426891127142e+00 1.157668339966791304e+00 -1.526368879874573148e+00 -6.807510601031641073e-01 3.898682909961440762e-02 6.305859117472979447e-01 -6.905859202655046936e-01 -1.093971175642309390e+00 -3.254091840500282218e-01 -2.151349372104025992e+00 1.183855252380769496e+00 -3.996822210717164148e-01 -8.417515471946129813e-01 8.734379576937096878e-01 -6.242171930561557502e-01 1.312056669800571174e-01 -2.069435291969317914e-01 1.664794892979671870e-01 1.220114929534641623e+00 1.640538951725115657e+00 6.186823498092887119e-01 9.911495924621058218e-02 6.982989701794969362e-01 5.149197581846823857e-01 -1.802208249431027420e+00 7.475578256792250742e-02 1.720027115690488939e+00 1.888744609925051277e-01 8.122427235283989910e-01 -1.544861050558686832e-01 -1.903290975920551575e-01 -1.280841803747827745e+00 8.671194616553722367e-01 -3.155670425103133253e-02 -1.184511339097019000e+00 -1.898389169367027951e-01 -3.013419259415384688e-01 -8.028014120457394043e-01 2.503510435841038717e-01 4.972352830602950191e-01 -1.546469965160820248e+00 1.091351356909459475e-01 6.464163886313487595e-01 -3.562275667012421848e-02 -1.012706560189759131e+00 -7.500023581274246620e-01 9.740445267319460809e-01 -1.437597444932724233e+00 -7.694907575436378266e-01 3.278830191139660566e-01 -9.474583077666597353e-01 1.257334939185874023e-01 -5.486173578360221681e-01 -6.675751843401335206e-01 1.299990636549194445e+00 1.293198869174527976e+00 -1.923519156834820054e-01 -7.222687559185898554e-01 5.147231945753910631e-01 1.079115780995917734e-01 -8.330344310144019992e-01 2.268458950309657940e+00 -7.971871672786137175e-01 -6.426298616144370257e-01 -2.190906401502238587e+00 -1.029721015699753828e+00 1.982798775042172168e-01 6.415506680228197922e-01 1.930225424821617297e+00 -9.460896921231609635e-01 2.942189831362507224e-01 -8.081031643957913707e-03 -4.637785814231644155e-01 -1.206586848314339377e+00 -4.000686207429930419e-01 -7.523268361157551265e-01 -1.436444283462069427e+00 1.155516505386950055e+00 -1.235146407336660257e+00 -4.518233948646866449e-01 1.888623502027576562e+00 -2.644036833417855448e-01 -1.258237885363220565e+00 2.478081687163208313e-02 2.745840394185125599e-01 4.124326461204653321e-02 -7.825680052243721985e-01 6.146883455078231556e-02 -7.108897370673674665e-01 8.206506244817945994e-01 -1.485523864497462432e+00 7.930408374021497009e-01 -7.466584528662532083e-01 1.028780883212553121e+00 -5.949582901592556095e-01 -4.735702100899581990e-01 4.533961728113380940e-01 2.907674907403450804e-01 -2.301149529954637507e-01 2.121536044100857388e-01 4.929272651581882436e-01 -1.812318479357893641e-01 -5.785202833590590288e-01 8.525093268445893546e-01 -1.245900713229963347e-01 5.426081843407042360e-01 -6.451185646092515436e-01 -1.003377678554754349e+00 -1.382214515913861019e-01 2.129091032074815981e+00 -1.250512170396514300e+00 1.270642032315839831e+00 -1.124116540554644494e+00 1.375942443771937418e+00 -1.197140601809638660e+00 -2.158591262925676268e+00 -1.022254386649984914e+00 -4.928044822596447383e-01 -9.554749354728345745e-01 8.086114579919964074e-01 1.767751800116099448e+00 -1.004470929605747687e+00 2.144333258132536280e+00 -1.178059445246558035e+00 -1.357337084599495203e+00 -4.698704211560025268e-01 3.015792196272391035e-01 1.469806054663158168e+00 -1.610142596476971111e-02 -4.679749186566854458e-01 -7.815284524805419242e-01 4.467854983900569343e-01 -8.872972684985345193e-01 7.157640399687017485e-01 -5.395764676274441562e-01 6.237213861347875588e-01 -4.217310157365040668e-01 -1.677479693184947607e+00 1.326103020199334681e+00 4.315039462527521796e-01 -4.121317316269794695e-01 -5.797996942745178295e-01 -1.221233094775485029e+00 -8.843141196628496736e-01 8.325038076524894359e-01 1.394978439593227204e+00 -5.094915556866633777e-01 -8.727233694822483789e-01 2.111043739754514814e-01 7.523614508794392031e-02 -1.968787655641321299e+00 2.305095863154824343e-01 1.782177886472065209e+00 -3.900067079387076197e-01 4.542514497198712475e-01 -1.297149984957775448e+00 -8.561353826748729912e-01 -1.443581527676037757e+00 2.747103759989856231e-01 -8.199141525142221720e-01 -9.416758564711004142e-01 -3.257537747895420388e-01 -1.087183893374161325e+00 4.782717272350534565e-01 -9.225188815661508612e-02 -4.015194670635074958e-01 -7.837800410355179048e-01 1.361043550220682796e+00 3.673290290558444138e-01 -4.443914047263673450e-01 -1.162316411916312964e+00 -1.125761539216681539e+00 -6.809732998080698652e-01 2.538004080949164187e+00 1.996995816197698614e+00 3.115706125742035981e-01 -2.012129019394800766e-01 -9.297185934391934969e-01 -4.765597169391299487e-02 1.074027946130860167e+00 -1.774420460007910261e-01 -1.194238544380524375e-01 1.401389262222117738e-01 -1.114832935337693037e-01 -1.063571417445083656e+00 5.508926585383133734e-01 -6.980739014637736828e-01 2.053536225325645892e-01 7.943458289918133852e-01 -5.293413115051531781e-01 -8.863549327190094196e-02 9.169043970885739636e-01 1.524724685889244924e+00 1.293554335675125122e+00 1.023550324671176036e-03 3.199223615220304628e-01 -1.169460373174168177e+00 -8.546806507709650003e-01 -8.930900409887069236e-01 -6.352384071804659804e-01 -6.849952210501535355e-01 -4.385802765316569318e-01 6.158315961932244072e-03 1.121418977776402093e+00 5.489629576365644414e-01 2.782068418451759673e-01 -9.053738716104704487e-01 7.208602822750463934e-01 -6.155564552649704924e-01 5.139439847071450851e-01 -4.258735208565943564e-01 -1.678934910140227332e+00 -1.625075588274354166e+00 1.071917971626890065e+00 -2.829157988662306042e-02 4.679420067528423932e-02 9.817943511979508875e-01 -6.450767047115666397e-01 -7.797817299413025705e-01 -1.188465536569334180e-01 -3.151779183972641118e-01 -3.171933512472272509e-01 3.085248168707398486e-01 9.465271592312962667e-01 1.642680019561598703e+00 -9.171888275532417145e-01 -2.288804945538727431e-01 -1.539999349168879927e+00 1.585958981088324837e-01 -1.279288205426679960e-02 1.387910290632830224e+00 -1.399247207977031948e+00 -5.383548575894524235e-02 -1.195746397908592495e-01 -1.027414954372743550e+00 -2.690671434865283373e+00 -4.313500891210690913e-01 1.262408315030851547e-01 -4.315500599057605080e-01 2.900532845593503328e+00 5.618855865957192997e-01 -3.854423255151395722e-01 -1.665851075557541083e+00 1.144927069178603984e+00 8.609351583341777747e-01 -1.663687510853390783e-01 -1.839712756716857855e+00 3.071596856156745936e+00 -4.015519204850888646e-01 2.903650727614257021e-01 7.438354853712334513e-01 5.776579371995476109e-01 5.343928350582983766e-01 1.574596591912800436e+00 2.631159829187591781e-02 8.365154957096277988e-01 -1.940431956253362011e-01 -9.384975595464646325e-01 -2.039163443859022262e+00 1.167807217385196328e+00 -4.049732229145311946e-01 -2.167506420110897558e+00 -3.000660767405453067e-01 -2.753309603716365128e-01 -2.256906254717878202e+00 1.674177256977683159e+00 1.162155915203057166e+00 -1.161756979112541499e+00 1.273227428050485166e+00 -1.518574799170898437e+00 7.800136786300901903e-01 -1.785774226310573587e+00 -1.402730833577217617e-01 3.712490653340643210e-01 8.439055244007012124e-01 1.479102456270119825e+00 4.038731186938786522e-01 7.141366985591465211e-01 6.854467263974164393e-01 4.900113235040149395e-01 -7.073327788136315464e-01 9.575043903999125305e-01 -2.300335333640842972e+00 -7.303016878394527067e-01 7.393540937424304405e-01 -1.862713600843445283e-01 7.325341738717601192e-01 1.115907002378753732e-01 8.585242839781188628e-01 8.956238777452125710e-01 1.116093839601585147e+00 3.214531988710047639e-01 8.951036869035088328e-01 6.278997119684061046e-01 -3.499146052743632995e-01 -2.570581435570860052e-01 -9.843796548350453035e-01 -1.017813939479451202e+00 -2.351921089653764785e+00 9.773211836227418958e-01 1.053685815322243480e+00 -1.481935260267163601e+00 4.978899948047387780e-01 -4.482905713339643272e-01 5.865620609145020259e-01 -6.085108929596254601e-01 -8.492377864250308939e-01 -9.817954909501094285e-01 3.005762753910795060e-01 -9.010889011755149891e-01 -1.657377022926964649e+00 -4.408385673915239389e-01 -9.686988665136492260e-02 2.550783606996418484e-01 -4.426340817211041334e-01 6.727415699849960129e-01 1.619874622357454219e-01 3.869076389141083427e-01 1.212289127543702827e-01 2.049121959431449980e-01 1.371629268548816061e+00 -1.852326442029659681e+00 -1.524966310557942240e-01 -6.176644465409841800e-01 6.240641742066591058e-02 1.173531998561234448e-02 -3.177097956165232384e-01 -9.065183579889454779e-02 -7.461619831371135714e-01 5.252893455374195719e-01 -4.665776176346286830e-01 4.016500182553465192e-01 4.011751483810021557e-01 -4.327314140016269572e-01 -1.958139982525467782e-01 3.263212103940616587e-02 6.244334822612348512e-01 -2.281888917844227538e-01 -1.381186968696387796e+00 -2.152886303996393302e-01 3.782028210509296162e-01 9.202216251203408914e-01 5.727377461770889744e-02 1.264416659359746120e+00 -9.318552597050998587e-01 -1.027573403121936346e+00 1.492475810616457954e+00 1.334494581612619246e+00 -8.771731208657299605e-01 -1.117872030498482161e+00 -1.812885992225915163e-02 -1.028430781392593918e+00 2.545006624371075610e+00 -1.733820686075783213e-01 -2.912382979507345190e-02 -2.619519855922544105e-01 -6.280641465019750624e-01 -3.327242231216259727e-01 -7.100590755575185709e-01 8.232848684872300371e-01 7.769612023421700320e-01 1.826287570645602099e+00 -1.317859179879840914e+00 8.625952873582469760e-01 1.678012288095856452e-01 2.176506918775492905e-01 -5.484121872025818911e-01 1.214394845094372899e+00 -1.007364929790979469e+00 -1.684846422374254971e+00 1.434084547809536536e+00 -5.541510988735321996e-01 -1.116086060142930325e+00 -3.556304471989579080e-02 5.392625254848243399e-01 -1.340811158620346166e+00 3.595054432680931944e-01 2.356217388984386929e+00 2.363204773014173088e-01 -3.949903219960803069e-01 -1.050707758531255198e+00 9.874674731651034154e-01 -2.453425506161808212e-01 4.894675956376896564e-01 1.088746347687107541e+00 -7.540023029171373237e-01 1.357503491871346002e+00 8.258879332579752708e-01 9.901626433475845257e-01 -4.687195655789546667e-01 -1.393691006358119822e+00 -9.937134248235786060e-01 -1.792980215041452441e+00 9.457635903340564365e-01 5.776852078339967944e-01 6.369309010996310194e-01 -7.853396281244275912e-01 -5.112205973497030431e-01 1.004747581317472882e+00 -4.438022214723237879e-01 -5.927412200549054822e-01 -6.072887396124074799e-01 5.510937182912252208e-01 2.633580600615595957e-01 -5.562347172058836886e-01 2.840305531733248734e-01 2.349564762765113668e-01 -5.308612394430691772e-01 -6.617835992864175010e-01 -7.052846151342381242e-01 -1.031905457361088851e+00 2.090514609351170616e-01 -2.890703636493755280e+00 -9.129218743712962381e-01 -1.624247107833235226e+00 -3.112363606296447704e-01 -3.074501904651120721e-01 1.217521656957873288e+00 -1.070699477672816397e-01 -5.416436430518042355e-01 -8.540532871969552797e-02 -2.103137366100602812e-01 1.179730982222786939e-01 6.713515293846075149e-01 -1.730797859161452790e+00 1.634225223616939227e+00 2.475983743655047753e-01 -8.823057708820762901e-01 1.341597623924032590e+00 -8.476321589635115172e-01 -2.915009278449520735e-01 -7.913034959922142786e-01 8.742332060815004580e-01 -2.342250462830451629e-01 -6.720556150009356911e-01 2.704032271665938403e+00 -1.889201958365648748e+00 1.024526333359049080e+00 -1.667009872495361034e+00 5.019620556593263894e-01 6.724417612707669356e-01 2.254870278992849100e-02 6.457664279960778630e-01 9.535909201554167991e-01 5.634421773875055717e-01 -2.596061140993304473e-03 2.491390342286285697e-01 8.933511546877785647e-02 4.340637333285973093e-02 -1.450792273627590001e+00 9.570244778914005490e-01 1.082609777821787883e-02 4.487674145580073937e-01 2.982383769609987523e-01 7.854321730411152336e-01 7.023745238187188988e-01 -9.807423785791866688e-01 1.705495766806395475e+00 8.58799498400867
[truncated: 3,643,372 more chars]
