# Supplementary material for: Bayesian inference of kinetic schemes for ion channels by Kalman filtering
Source: eLife. 2022 May 4;11:e62714. doi: 10.7554/eLife.62714 (PMC9342998; doi:10.7554/eLife.62714)
Supplement: Figure 10—source data 2. — The number in the file name indicates the brightness. [file elife-62714-fig10-data2.zip › 0025current.txt]

-4.943247093769478351e-01 -1.125045144672238984e-01 -4.349474571027592273e-01 -3.415023386188883459e-01 -1.387022103626391001e+00 2.908923063043253876e-01 1.815478174532213496e-01 9.484000796700133851e-01 6.530609021949157489e-02 8.016755113391776932e-02 -8.481266890339743680e-01 3.334951012863584530e-01 1.187316033912874325e+00 4.452558536328416264e-03 -3.618160574356902859e-01 1.032123052683966424e+00 -1.923280649833243316e+00 -4.108474278809720048e-01 -4.361910744933761852e-01 -5.247199060705679541e-01 -7.439135308801179958e-02 2.346145482957543160e-01 -3.111635704883846110e-01 1.347859411855192313e-01 1.152610424275395173e+00 -8.628252128764192230e-01 -5.439955195001078270e-01 -1.018976709082466403e+00 5.536237987028636010e-01 2.888266072899777215e-01 -5.274631763296949716e-01 -2.831551985863109411e-01 -4.380050526151038071e-01 -1.723326926511787871e+00 -1.135199820766573886e+00 -7.853918410048914556e-01 1.190533289048291143e+00 2.820051339426901116e-01 -2.900299646256528696e+00 3.735700618129058070e-01 -8.415801081285759766e-01 6.790223874927353576e-01 1.694960057664898878e+00 -9.377985759220265338e-01 2.354980295602341900e-01 4.608011762348670493e-01 -9.832662973523069727e-01 -8.140619439672481805e-01 7.114099058976209866e-01 -1.236810435362295291e+00 -2.749976714787401577e-01 -4.431365873819460011e-01 7.706217659029305223e-01 2.712018824059966970e+00 -4.232324785779088550e-01 7.235823519600147469e-01 -8.115580466322967756e-02 -3.030228490151722354e-01 7.469051564503223495e-02 1.728326169831895465e+00 1.478646040818083263e+00 -7.620867526726443630e-01 2.454398931151779095e+00 -1.203504573789069054e+00 1.051053769897648260e-01 8.722414847077049060e-01 -9.230904910368012972e-01 9.401079876602331797e-01 -2.089324601159918138e-01 -7.105478043479348527e-01 -1.985284935941315498e-01 6.778321178918703671e-01 -4.412580830754563310e-01 -1.892991920082828794e-01 -1.048821490286365954e+00 4.482914469784342049e-01 1.509647402107725966e+00 4.929215258841158076e-01 -1.000696338982589806e+00 -4.329554235324923339e-01 7.066167197398836031e-01 8.247860715122881103e-01 -7.889167937639695038e-01 -4.589659524559794868e-01 5.738159546176208048e-01 -9.805810285386017122e-02 -3.932059500209217906e-01 6.939038795403649207e-01 -5.424568050550933052e-01 1.001420833103210839e+00 9.986195086180119640e-01 -5.474821331420897108e-01 -1.273623369870358513e+00 9.651706658490100121e-01 -4.888311771252190074e-01 1.492771653273011756e+00 -1.201829120955879571e+00 1.034807049259450329e+00 2.184924178505092199e-02 9.003584823102734891e-01 -4.694749373226178024e-01 1.687618266674470124e+00 -3.118879723950300220e-01 -6.325516524815025243e-02 -5.640077421615449227e-01 -3.246346098387099116e-02 1.645067562274320494e+00 -6.918522083150556445e-02 -1.755778622703811631e-01 4.076876951758696688e-01 -1.194597006129497707e+00 8.955069889110246484e-01 -3.073730703142542597e-01 -1.465672019188899000e+00 1.456705684454598249e+00 2.265529271885451834e+00 3.008377564209158139e-01 8.534587867403086170e-01 -1.840408453470617101e+00 -1.127572212998278145e+00 -8.000421781689736056e-01 -1.436328108334303355e+00 6.644906881291268164e-01 -1.107627783063558358e+00 1.369414896298177586e+00 -8.113559620638898240e-01 -4.509527408237834489e-02 2.442721219565219537e-01 1.495631991088476109e+00 -2.186711438707503730e-01 1.324353685712402529e+00 -1.425830931065337655e-02 -5.275974494192578468e-02 -9.842427612988627894e-01 -7.892725675937400931e-02 1.689433612219039205e+00 -2.280190233086578644e-01 -1.535613234987192322e-01 -4.813764352513422162e-02 2.053557575231681920e+00 2.990915367419609838e-01 9.139690587563600310e-01 -6.057557615240272836e-02 -6.391984542922689583e-01 5.454266627631162434e-01 6.400185403861379241e-01 1.153627455951164116e+00 -1.983410499011825756e+00 9.400574520833714087e-02 -6.120830907444806401e-01 7.688648354474276747e-01 -9.140830672318570604e-01 1.839205705162324733e+00 -1.397150774239166671e+00 4.300447529882474584e-01 -2.115683709281191704e-01 -1.430771604062746727e+00 -2.974930401386230439e-01 -1.876422825478172740e+00 1.095444199634605133e-02 4.533236769173354941e-01 -1.058000157559340661e-02 5.050425443868369335e-01 5.593038837605966013e-02 1.598331514109148019e-02 6.266469458444755558e-01 -8.766985682841347272e-01 2.477446804733594854e-02 -1.294119901799836603e+00 1.982065571435731588e+00 -1.206694806303105327e+00 -1.020757306809390919e+00 -1.129751800096274739e+00 3.010924231999255740e-01 8.578694335790552072e-01 -4.346489750258959034e-02 -9.916084719958169480e-02 -1.208297368532651461e+00 -4.445444505523120093e-01 1.193098679174677157e+00 1.218883123292672926e-01 -2.673288078835734938e-01 6.175952943927496275e-01 6.789600264851593237e-02 1.011953978685069533e+00 -2.035317257042384753e+00 -6.849055203530445002e-02 9.248375890428692792e-01 2.306830627029511083e-01 1.408999668944173722e+00 -1.962094440486298053e-01 1.034770576708302192e+00 1.092775541933917571e+00 -9.486959520694698833e-01 -5.078398689180313452e-01 1.646415054569982939e-01 3.873580047233388113e-01 2.534021697735561740e-01 1.896683143311444608e+00 4.666543681311557945e-01 4.715248217656569096e-01 9.414479174308952591e-02 -2.049165130571020565e+00 2.938252253669959013e-01 1.776396354420609613e+00 -7.386585419777776940e-01 -1.595471659043290191e-01 2.831412211929801859e-01 3.652917189051552160e-01 8.046861909098523835e-01 -4.020912645057346801e-01 2.980522997239424265e-01 2.505897411760261290e-02 2.206639609868789875e-01 2.221488318743364054e+00 -4.642365925176746289e-01 9.783128143588123993e-02 1.553948496560050963e+00 -1.882385699553142666e-01 -2.590553697745039963e-01 -3.130478659327846636e-01 -2.573936617286999295e-01 2.644073414961885415e+00 -1.339256218320682146e-01 3.569859641714041021e-01 -6.614773032589029711e-01 -1.816269984309414554e+00 2.171552598785858601e-01 2.528612663911355973e-01 -2.879917272940166195e-01 1.071148488716480385e+00 8.172426938617495529e-02 4.846928501617621121e-01 -4.370723253702489264e-01 -9.945248635079171340e-01 2.681062059676954656e-01 6.623914255252676409e-01 1.185462492083940278e+00 1.048370505010508547e-01 -3.106094289292187227e-01 4.240122771955588954e-01 1.442021193199726214e+00 2.554515878504629578e-01 1.113255171166189328e+00 1.040739439919616371e+00 -1.175296129857530958e-01 3.842185772545249622e-01 -9.109565230745646225e-02 -4.361426050909323476e-02 9.154138719356027520e-01 1.331325780209194676e+00 2.227527021796871579e-02 -9.152797921864308517e-02 1.103537345665741576e+00 -3.693503000066804959e-02 -3.809389768751868521e-01 -1.369029804333029121e+00 7.094909995082839815e-01 -9.309087192331535476e-01 -8.713649198842867705e-01 -2.043982636416045828e+00 4.322342457871161114e-01 -1.393259998856623438e+00 -1.836239372195018760e+00 -1.853191068733059499e+00 7.166359749427679837e-01 5.870017581006250484e-01 1.791940829611795127e+00 1.036518220579631805e-01 5.969112011158680259e-02 1.528558602900995378e-01 1.140035401341784382e+00 1.423987981681974935e+00 -1.268134648324447555e+00 -1.314250421262242730e-01 -5.079542290644576408e-01 -7.956488292469648949e-01 -8.997543390099821403e-01 -4.866139314407604277e-01 2.076845105166664207e-01 -1.459007717460888420e+00 -2.724652735899215639e-01 -1.566380727101594594e+00 1.429986934154328537e+00 -1.487472259329519320e+00 3.833692716613505969e-01 2.021046051272291366e-01 -4.934595593650313861e-01 -7.072295868761733217e-01 -3.567776460018887708e-01 -2.334894623007624792e-01 3.334707166222914965e-01 -2.524912545053855872e+00 -4.439152058697008046e-02 -7.716523718608159221e-01 5.997360156808502485e-02 1.692254283288333050e-01 2.263279666757982145e-01 -7.134343333196873083e-01 1.754563185834919326e+00 5.890205591543360431e-01 1.327213812973717655e+00 -1.009831516363827175e+00 3.571581978972741545e-01 -1.099229753876695748e+00 -2.360648695596129498e-01 2.347639846213204484e-01 8.447808158628891118e-01 1.261765072393639109e+00 -3.891838684249476765e-01 1.307066686316414039e-01 2.797337305343212233e+00 -1.081366123995189499e+00 2.025177498429309164e-01 -9.011572484525207649e-01 5.937478137282931057e-01 -2.525491400612605575e-01 -1.652895407569879849e+00 -3.006178640882898462e-02 -1.349580584471639977e+00 7.494049266574385193e-01 4.525329654622783915e-01 -3.312162581372273262e-01 3.112828628399843534e-01 -6.773199122229554003e-01 -9.378889410995730480e-02 1.998721980976404800e-01 -1.297305701432091285e-01 -6.424992997511084214e-01 1.664613593436294448e+00 4.055993216870850682e-01 -8.645676183401266313e-01 -1.290644001257518214e+00 1.028000020201746967e+00 1.726956605572392278e-01 -5.050573765454438036e-01 1.348834505499505898e+00 -4.412403474136662451e-01 -1.438198058244804622e+00 -1.394360096192514442e+00 5.504472194910391830e-02 -8.046810294968189670e-01 9.285311929915164575e-02 -1.811300325898222985e-01 -2.500696349880898950e+00 1.089829351273849278e+00 -2.121487256305315816e-01 -5.213134168985084083e-01 5.588952353653052763e-01 1.048167753963013205e+00 3.478999472528982451e-01 5.849179517721074806e-01 -8.145787178367037695e-01 -9.225580622083077997e-02 -1.315920512354673777e+00 2.325156688045394715e-01 2.217816288311385067e-02 4.233167539634181131e-01 -7.131216614005142507e-01 -1.988597123561323676e-01 6.171818517364243695e-01 -4.057155551005453553e-01 -4.479390778014917252e-01 2.319566447236781404e+00 -1.891139823128259234e+00 -5.592307918120198451e-01 -4.281004978128863381e-01 1.974119557892800136e+00 1.071640473790105963e+00 -3.511676271469319488e-01 1.003162866368899758e-01 2.786765359797220912e-02 -7.287827282565565445e-01 1.119817928734244017e+00 1.157074374563419106e+00 -1.790025597817517022e+00 7.924491485139085745e-01 -1.607345645394787220e-02 -3.821597547255851657e-01 -1.082337262386924071e+00 3.109703734835088662e-01 -2.219499932283520716e-01 -2.764778973337589374e-01 -2.099513852377828949e-01 -1.950293202478253773e+00 5.981244474953495427e-02 1.714243846872054999e-01 1.602994651747159605e+00 -6.201333764504137758e-01 3.095096744079927076e-01 -1.309037728332071104e+00 -4.779935606447933139e-01 2.239794291675780424e-01 -8.052180111963268550e-01 8.148287508034378623e-01 -1.571810901728707688e-01 -3.725958459912683263e-01 -1.611709557219699884e-01 1.479002089610267801e+00 -4.242338657090987120e-01 1.059445833892382893e+00 3.335102109525250325e-01 4.115972677597111717e-01 2.420011607054256275e-01 -1.483642113155133169e+00 -1.348412152388225982e+00 -6.380918198755617388e-01 1.147936349807293199e+00 -2.255769646332109746e-01 2.050356270903814782e+00 1.384449372306497950e-01 -6.114412815778336174e-01 -1.369531314938188471e+00 3.576367466669181372e-01 -5.922368257427609306e-01 7.609266255902629172e-01 3.725761056671988980e-01 1.077722497267207036e+00 5.461547128093988679e-01 1.313740098150842084e-01 -1.027401015363468284e+00 -1.348397067736771815e+00 1.304818937806740076e+00 1.145865760493176788e+00 4.260942947283662963e-01 -5.324579554312492968e-01 -4.171151701136083939e-02 4.659142853239910398e-01 1.672181318285016205e-01 -5.811262052853443105e-01 -6.688343040350055446e-01 1.220050849314225361e-01 -1.467914163611937495e+00 1.268420940550529785e+00 -1.160890830497926629e+00 7.508236466688932298e-01 -1.579112819678913704e+00 5.879496764105059947e-01 4.710554218165679541e-01 8.572184206744425383e-01 1.000178065485647361e+00 -3.232835575038297410e-02 -4.181636484681194865e-01 9.776837393749076011e-01 -2.100575919035003292e+00 8.447706012942620690e-01 -5.713112736892885790e-01 -8.902956233897404981e-02 -5.009306698126195778e-01 -2.608301244312582479e-01 -4.135680360393911292e-01 9.523307567655959760e-01 2.118163581028686682e-01 8.925986540247985573e-03 -1.205176443000349096e+00 -5.597252814508653085e-01 1.189422793057167471e+00 4.184904188699070660e-01 2.995123324617305904e+00 -6.643753588612434646e-02 -2.891343243260133256e-01 3.195862364630872032e-02 5.030342562755227842e-01 9.922588098728011285e-01 -2.777456616816247892e-01 -6.245641262553349726e-01 2.538799878423506406e+00 -1.955787646617969111e-01 -6.583579110335718854e-02 -1.999052084997164469e+00 -2.056385496763232013e+00 7.170339088389323656e-01 -9.325677297636546514e-01 2.222766213772247035e+00 -4.660012219713056125e-01 5.164648596993799412e-01 -1.725151689122277787e+00 4.622996130354555255e-01 -7.799742085765616340e-01 -1.330203459214413519e-01 3.874591874602060781e-01 -3.851626919374109281e-01 1.395742210792389137e+00 -3.789569346985926512e-01 4.590167469372626874e-01 1.028836749789092009e+00 2.200699510147204885e-01 -3.929986571987576505e-01 -1.592003592332431605e+00 -1.413383462092117293e+00 -3.088448061642728448e-01 -2.436154151763637518e-02 -4.731259259548627472e-01 -8.214029346954886401e-01 6.686766188174881886e-01 1.545488937781074601e-01 -1.667852326251898720e+00 5.501323638474047151e-01 -5.884003331176286267e-01 9.450566341496184908e-01 -8.067063096062326855e-01 2.177605334809120941e-01 4.666694656022758736e-02 -1.589972347566459832e-01 1.105734316232075132e-01 1.754473691951670966e-01 -2.150063393749983287e-01 1.530454696936120185e-01 -3.009490101845909482e+00 1.463129852215750759e+00 9.731852766011106493e-01 1.044481554574831828e+00 -8.530370965597899868e-01 -7.720378031276919906e-01 -1.075138472367625164e+00 5.688302528973484540e-01 -2.017770699403267642e-01 4.465289957253431585e-01 8.397302815652919472e-01 -2.041203903362673433e+00 -1.349579249437588224e+00 -8.074750351733203102e-01 -4.169332197889014102e-01 -4.227780267230752398e-01 1.677875582914895858e-01 -1.704554242651703744e+00 2.197712876994815101e+00 1.923567242166328295e-01 -5.854917806376170458e-02 -8.929172139784659068e-01 1.087794960853208703e+00 1.142334939459478171e+00 -7.024166981064930981e-01 1.136507327908367504e+00 2.644756403407543921e+00 -5.184124434241972335e-01 -1.066182908759984338e+00 -1.478489177732312809e+00 9.264758387902756187e-01 1.191897117420571917e+00 -3.921895718499426309e-01 -6.460846966007045555e-01 1.504072958530755337e-02 -2.638303604159717430e+00 -1.021835151346032866e+00 -1.464286886431731549e+00 8.732009895285105516e-01 -1.015956982316881252e+00 1.599485849254800029e-01 1.935054231445874559e-02 -4.953807246173771994e-01 -2.499569886883385994e-01 9.656363733891811796e-01 7.069150289597189163e-01 -3.704871170681825476e-01 1.700130632061473523e+00 1.346098806336115894e+00 -1.140378619428898510e+00 -5.710566486917609264e-02 -3.386869558184378570e-02 -1.981301147153158082e+00 -2.294397864939961562e-01 9.941372164496206087e-01 -1.177896147924811343e+00 9.000932201959395140e-01 1.954136901427808437e-01 1.229863890672258764e+00 3.777937235787865444e-01 1.606443563946148956e+00 -4.983997211735990279e-02 -2.014732593647814429e-01 2.572947861292427252e-01 2.792376194740180839e+00 -4.404206913096812004e-01 -1.570575864379091025e+00 -8.155034276801226278e-02 -2.210358130628817808e+00 2.019085749306170352e-01 -2.080370232143297082e-01 -1.476611829169185430e+00 -5.806838967963975362e-01 3.234795880222020026e-01 1.572413922520262686e-01 1.058715170848493203e+00 2.856398302019261815e-01 6.533104628378275103e-02 1.712907831249501855e+00 -8.981951178996039342e-01 1.345485342994654943e+00 2.383220062588339960e+00 -1.613698561968821998e+00 6.655313057671232713e-01 1.775586166485416395e-01 -8.028379140512975631e-01 -3.327139752691505858e-01 -5.595146950585561108e-01 -3.017890201218779711e-01 7.672618647673039582e-01 -4.794296260415014665e-01 2.545877542497035240e+00 3.124082300147968394e-01 -1.321811413072154995e+00 -1.514650775904374580e+00 2.917549309254549028e-01 -1.336398871565871449e+00 -1.294976773294124417e+00 5.210219497927316007e-02 1.003236802740313349e+00 2.879821709598652801e-01 8.758619377535550310e-01 -2.066248432876291119e+00 8.877550137442050682e-01 -9.307221104865585071e-01 -6.174295636217059791e-01 3.686438193303145927e-01 3.857806462157228888e-02 -1.520246507157058335e+00 2.838357719742343743e-01 -1.251679962568692295e+00 7.747060613913110683e-02 2.896354754558726208e-02 -1.269577570811402101e+00 -1.152374432645133728e+00 3.791581941433917469e-01 -6.737613975772158703e-01 -1.561380225696912261e+00 -1.393511545653774331e+00 1.210595400936888666e+00 3.956367690477392562e-01 -1.109560629256367559e+00 -9.054300619448475418e-01 1.013633482489989746e+00 -8.819063655911466570e-01 -1.354079788155574171e+00 2.178368447823116338e-01 -7.652944377829665745e-01 3.865512506979961738e-01 -1.299587743909643711e+00 -1.461207464448546420e-02 -7.320102489416447922e-01 -3.767821470499753134e-01 -4.681240662798750174e-01 -1.018848774126795975e+00 7.210330671310253292e-01 6.724513688633217967e-01 -1.024352461216073928e+00 1.190945685453968617e+00 -3.361028768806947203e-02 -2.560781167417006676e-01 -2.107106071362156441e-01 -1.975979885851106177e+00 -2.566236675411747825e+00 6.333441197403679723e-01 2.167233918831373618e+00 -1.639245530428925290e+00 1.987650443877685635e+00 1.262208279435977909e+00 -1.348226912099327102e+00 1.259944034167735039e+00 3.326757085048049900e-01 6.062345996822013916e-01 9.333724699647474865e-02 3.549303118767032084e-01 6.516112362006133418e-01 -3.151064488855764151e-02 2.856240244835359654e-01 -1.552184538632063182e+00 7.197691458949473375e-01 2.527395755687534273e-01 1.287014328007634933e+00 3.323842840071321580e-01 -3.108030285476453547e-01 -1.927268204325182366e-01 4.106145264380806070e-01 4.461699978896502827e-01 5.905557481762226946e-01 -2.875821101563151294e-01 1.266561023875883096e+00 7.666237060230978173e-01 -2.154324968383984906e+00 1.612448026154907010e+00 1.697194185357269181e+00 -9.826838395348848065e-01 2.030446818713318446e-01 -9.507403154429920900e-01 4.840176876189376531e-01 -5.889740626250773436e-01 -1.904123291818658581e+00 -9.222970677987621380e-02 1.011712459963230115e+00 1.157180610423343525e+00 -9.139771128502885977e-01 1.090969554482181136e+00 -7.598576705388745411e-01 -5.710847456509204889e-01 -9.443869599962789740e-01 -9.033168664436685980e-01 7.762807185999964776e-01 1.228678119948175107e+00 -1.334955799312740332e-01 -6.748290153779497036e-01 4.194831944128416534e-01 -4.659262069648916621e-02 -1.205684193745659938e+00 1.007853917663570353e+00 4.466941212657574156e-01 9.990106550643709227e-01 3.578132757375230844e-01 1.117562359712047648e+00 -8.078265617739258664e-01 -2.061996596333059095e+00 -9.308089242528782004e-01 1.000565009532192962e+00 7.593162329024855106e-01 7.190550336539403009e-02 1.320754049315596257e+00 -5.167049726704640022e-01 1.099569490830182072e+00 -3.624367194982981710e-02 -4.277432170578904791e-01 -2.588754307708315827e-01 9.218009591610220044e-01 -1.379931398232719097e-01 1.478700254661663438e-01 -6.444660545814180352e-01 -1.636026169964912125e+00 6.759218506386795167e-02 1.285335519598876486e+00 1.052926869753805450e+00 7.547994805846551802e-01 -2.945694419501420636e-01 7.333613450332869821e-01 9.018892501581223797e-01 -4.742251436529688058e-01 -2.028200178541367027e+00 -1.370218163444369530e+00 1.071270488847970270e+00 -1.291119901416948768e+00 5.850012525421678378e-01 -1.086405661974142012e+00 1.534857967844085458e+00 -9.764376653558172192e-01 1.535708726982300210e+00 1.449279333709951878e+00 1.769397038542921269e-02 -1.686635547173788163e+00 -1.156408461136434251e+00 4.108106344861891523e-01 -5.027402431299442531e-01 1.952497423287492095e+00 -1.905296579510769653e-02 3.888430283030976098e-02 -1.149616253932152388e+00 -8.754909413808593666e-01 -3.443837389725334375e-01 8.462045486806379913e-01 1.854624024532410542e-01 -3.266400805690016784e-01 -5.269229659426475365e-01 1.144186346521683273e+00 -1.208258860227821030e+00 7.040097692252077211e-02 -1.255947952951224966e+00 4.653537198712167644e-01 4.955639718937839833e-01 1.942390288482076233e-01 -1.563052435662737327e+00 -7.787355983500102719e-01 -1.108143761112305309e-01 -1.442480701465025827e+00 -2.422350759769003603e-01 3.702241656159820926e-01 -1.291352206864119778e-01 8.891481830895494598e-01 -1.476293961914158237e-01 2.727540191322347596e+00 6.718980329438035692e-01 7.867112311572399541e-02 3.364761046990395466e-01 -6.623636373719875570e-01 9.348652935274074371e-01 7.949694537788628557e-01 -2.664227688636098823e-01 -2.328944149439449163e-01 -1.347062797710282256e+00 1.510025211590370287e+00 -2.990823992479740845e-01 4.303070734645160211e-01 -2.285234764514553207e-01 3.387152857879962009e-01 6.691925278012908485e-02 -3.429758000085986192e-01 -5.174453973099988335e-01 3.658094820043282791e-01 -2.513739917275402025e+00 1.041756262101462410e-01 -5.497421871071116461e-01 -8.429201065055015318e-01 1.944194581515314324e+00 -1.691054477519916110e+00 4.483514258453214496e-01 -2.196190091562801872e+00 1.427165705245067251e+00 1.356627440245747440e+00 9.191541927422366420e-01 -9.366474556558615494e-02 7.435654179032511468e-01 -1.186115533720044413e+00 -4.637618582040774207e-02 -2.819211541508245045e+00 -3.745540910888502939e-01 8.684855747057913522e-01 -4.159328174977235393e-01 9.207516694671009916e-02 1.062595629528944485e+00 -5.943250595555480409e-01 7.693564015252973842e-01 2.328428066252660411e+00 5.634311220954458799e-01 4.616406643886299399e-01 -1.136974269659462022e+00 -1.928573258378657451e+00 -5.067216958869371624e-01 -1.151332570175152281e-01 -7.124233417804878288e-01 6.700940631577656514e-02 3.202094178190648122e-01 1.066823519176813978e-01 -1.509525064427562624e+00 9.112654083033610020e-01 -3.490770697100169517e-01 5.368381868628018250e-01 4.435533900390938311e-01 -8.626557834624121179e-02 1.769781957880927070e-01 7.294301262816013098e-01 2.434989016544232554e-01 -3.486277620833128643e-01 1.315239690129526573e-01 -5.380034601597649679e-01 1.151965190969026942e+00 -1.752704871656855401e+00 -1.638690005208851330e+00 4.428265728669606993e-01 -2.275287196028747516e+00 3.218121784422480758e-01 -1.280134477751945887e+00 -7.699220214391570005e-01 1.648753275534530494e-01 9.602807217759684599e-01 8.254140983395571451e-01 1.113923210126234631e+00 -4.099718569353990594e-01 -1.684278664552230520e+00 -7.188635739546620496e-01 3.133017114158466732e-01 2.212037062204163185e+00 1.489444400217968256e-01 -5.449452760553783609e-02 1.834206943258799016e-01 9.177338660768072920e-01 7.023459801699178939e-01 9.546964183194820430e-01 -2.015367833309562151e+00 -1.941137306676806507e+00 7.840057140335467134e-02 3.668135739136642037e-01 1.803007547408311595e+00 -1.174544665863368031e+00 3.390867459387801319e-01 -1.066580404639412949e+00 1.137331998637239439e+00 -1.095451366054752684e+00 7.989721506350128122e-01 1.420992743891621668e+00 -3.102878157740825427e-01 -3.305776434755901549e-01 2.468255195115189038e-01 3.036033184044687250e+00 -4.274454001256902114e-01 1.254553495079784087e+00 8.123700093892481933e-01 -1.231637619363019076e-01 1.528372779365458345e-01 1.167066143440084858e+00 -2.007914502029395087e-01 -1.125987807264765550e+00 9.256898217092879300e-02 -1.459434156513762515e+00 6.392481475044662353e-01 2.125207006887475991e+00 -6.840335301620660280e-01 -3.537853186396944238e-01 2.125909827893514237e+00 -7.249639169601237443e-01 8.999652836761252717e-01 -1.061539273035632336e+00 -7.048997050760180683e-02 1.262190955208109866e+00 -1.703337772621462964e-01 -9.428235288021890037e-01 9.459678878421680093e-01 1.086674669018067085e+00 1.619756343518520936e+00 -3.630984430468149338e-01 9.618804630295262337e-01 7.828754901895469409e-01 1.375183782424106438e+00 8.159017583953551145e-02 6.678217488630476817e-01 -7.837734860217329125e-01 1.404944382615587184e-01 -6.649207324549256670e-01 -9.624584994471316879e-01 -1.166844484675455984e+00 -6.983558845009382177e-01 -2.680060475093318795e-01 5.451780084825569306e-01 5.146838898690297981e-01 -4.511401459288532090e-01 -6.124582974405899938e-01 2.973269155085605520e-01 -1.615485797280016067e+00 1.225236501271170786e+00 1.265361748704515232e+00 -1.819523590535379598e-01 -7.093476100184611943e-02 -2.112659710707128213e-01 8.864474420340461291e-01 1.131293647378048606e+00 1.186878288467828335e-01 -3.310805065816569415e-01 9.263937280753506420e-02 -6.906344859406954306e-01 -4.128575090059813379e-01 1.549346408208071568e-01 1.458810128932430894e+00 2.641974774659959224e-01 -6.780507023845872006e-01 -1.875052023267645307e+00 -9.128916421330878217e-01 9.476392064947871674e-01 -9.303899336233163730e-02 3.276632600666485318e-01 6.920780419961238827e-01 -6.129460819299935581e-01 -5.017387160588858697e-01 3.530597146298311562e-01 -4.418835377070954307e-01 -1.520733272254960022e+00 3.648871028756447421e-01 -1.748150546184638054e+00 2.688199479574694628e+00 -1.635222549123692137e-01 -6.091419490508599432e-01 1.867251849498780869e+00 1.303987339213311447e+00 -7.021890448414365160e-01 -7.382399804029275980e-01 1.762628839861708485e+00 4.991500562194183255e-01 4.629235457147928834e-01 7.106038745662399125e-02 2.187990707888187281e+00 -2.014298122660950874e+00 -1.454687973082826602e+00 1.802286638571949651e-01 9.813630286614259679e-02 4.195289973884257506e-01 5.268102081690713423e-02 -1.510396677876367333e+00 -1.202048112277123160e+00 -7.456124399337213382e-02 -7.057573561885395197e-01 5.148952776223760797e-01 9.723820174456092591e-01 1.412682998524551925e+00 4.413177236191804798e-01 8.621321031464886930e-01 1.559812233282191540e+00 -1.233138844568361508e-01 5.128907287839206131e-01 4.702040539931594959e-02 -1.061454659059488659e+00 -1.644146299496779540e-01 1.690675824901875623e+00 1.498145929426811240e-01 5.222139995697538950e-01 -9.069658495362287187e-01 2.329097037582456287e-01 -8.701455835093119262e-01 4.431822015442478668e-01 -1.041634517818819550e+00 7.832213351848285043e-01 -2.601820522222300647e-01 1.639630135364321450e+00 -1.000803070205209755e+00 1.416827983238374999e+00 -8.564167636583273069e-01 -2.353213175293390247e+00 9.197632337661834634e-02 -2.285391944325381453e-01 -2.177104038179505652e-01 -1.107540442123456509e-01 -6.165458944669418573e-01 -1.048050175780683713e+00 7.457559462516716309e-01 2.339879459630198055e-02 -2.316556820863459876e-01 -1.511933663333149491e+00 1.053746383500052008e+00 1.682003089161266285e+00 -8.859046647143533626e-01 -5.026447156253451842e-01 -2.690926690973467483e-01 6.289481167345468693e-01 1.194910157660325156e+00 1.630218350104932101e+00 4.912236298825237157e-02 4.729677313694364837e-01 2.825586961751078707e-01 1.349824318990736627e+00 9.461222142468519447e-01 1.602195268258301386e+00 -1.814951066127072077e-01 1.094331440284634027e+00 1.086958840243992530e-01 -2.431500153551284238e-01 7.416239401913575779e-01 1.959751410692721629e+00 3.188857375753099799e+00 3.103924518692441570e+00 9.153967907379900737e-01 -4.270798370454361170e-01 2.622979489091995742e+00 2.160790806579696799e+00 8.928079784346337755e-01 3.497717971549585858e+00 1.834282072071840242e+00 5.647262335409175549e+00 3.880696583001390643e+00 3.621095646523767808e+00 4.006576492602464512e+00 3.661001081138186120e+00 3.391017863635574781e+00 4.873748436846272902e+00 3.196365596425818634e+00 4.815810770553792253e+00 4.455349407551100427e+00 3.886291849563940914e+00 3.558757373308933936e+00 5.798295679515997669e+00 2.134127971898121867e+00 2.154140269353848058e+00 2.314344990197298557e+00 4.495943257200339715e+00 7.005097897178051980e+00 5.075222638038618506e+00 4.901945229757171063e+00 4.890885848159059357e+00 3.088789922767238849e+00 4.421794731913592180e+00 3.859742542320476755e+00 5.734884261621341572e+00 7.646299916792121287e+00 5.871030439590424699e+00 7.589762912865236189e+00 7.576686439931211936e+00 7.164814596782059120e+00 7.018721212441275448e+00 5.857783525476594200e+00 7.106232938830932433e+00 8.036680981348142794e+00 7.584519638465017088e+00 5.810699633710271428e+00 7.381427601812243999e+00 9.723707563207440785e+00 8.043940811646123734e+00 1.063884138859215867e+01 9.959066234753343849e+00 9.725959927269547833e+00 1.062271013426342847e+01 1.048919035005753209e+01 1.053115976427328881e+01 1.079208035559231327e+01 1.120255661990500684e+01 9.209385423081384303e+00 1.218783110695288840e+01 1.161131281621694278e+01 1.091766113137869887e+01 7.769856332441777091e+00 1.157219576946646988e+01 1.171534143216553403e+01 1.016968700815758631e+01 1.162694425366072437e+01 1.096986110436549033e+01 1.032208051383472558e+01 1.048396964673074372e+01 1.031014930899300452e+01 1.095485665330194358e+01 8.341605804967789695e+00 9.712358146729060948e+00 1.312944165151885834e+01 1.378342790658159167e+01 1.072633525234946283e+01 1.248299164936476657e+01 1.146106279401500139e+01 1.240850838715258497e+01 1.368271391958821859e+01 1.418955699630738820e+01 1.191623736181298021e+01 1.344578616787013559e+01 1.229182152294917785e+01 1.415511114364395517e+01 1.405976120852246858e+01 1.242752066914993136e+01 1.344317201061373623e+01 1.134651099198634938e+01 1.299027178131442817e+01 1.309988647551969265e+01 1.364854254372561648e+01 1.490965697417559355e+01 1.305072043082417110e+01 1.257555960990238120e+01 1.378090251949940459e+01 1.373893183599038714e+01 1.200785272196540099e+01 1.375236344592362236e+01 1.391377313881178246e+01 1.270055715320200029e+01 1.276653069505707272e+01 1.312888315415568563e+01 1.259577376909109425e+01 1.151190590692569593e+01 1.334618219438854325e+01 1.105042937532066105e+01 1.304063684149161162e+01 1.479303134356461946e+01 1.478456592990994167e+01 1.434396532804518820e+01 1.525302822901704225e+01 1.673510880090395858e+01 1.424522373472593983e+01 1.480854311111844446e+01 1.462104251142883093e+01 1.416059552405395117e+01 1.341531423312109084e+01 1.328152979748570495e+01 1.518169863358845895e+01 1.590725280356712368e+01 1.232844143141239002e+01 1.611738982891739269e+01 1.719750176896747718e+01 1.635256848233566629e+01 1.745287827932275349e+01 1.668858942312535731e+01 1.649351736934449875e+01 1.653349422023688575e+01 1.761323561119140990e+01 1.787193632001371313e+01 1.738648463299861291e+01 1.788630113671169397e+01 1.797104834075163637e+01 1.672485077450068758e+01 1.945380227140953622e+01 1.650509628251968408e+01 1.917945628611420616e+01 1.789666841115991502e+01 1.629699989160801721e+01 1.820073531261538236e+01 1.745932562066792926e+01 1.732333353178299618e+01 1.719563173602958273e+01 1.673997446309223136e+01 1.565689149203048203e+01 1.606114463974796180e+01 1.481742683267768257e+01 1.650918181299337562e+01 1.743766969627333552e+01 1.814155310989713499e+01 1.762321706022903811e+01 1.930611887005017024e+01 1.748307542909293133e+01 2.046718983550330861e+01 1.956376331226011800e+01 2.003868002027628492e+01 2.012856213316715426e+01 2.169443242462836352e+01 2.062486369917139584e+01 1.727858783972480694e+01 1.776373305585164530e+01 1.930740078900139522e+01 1.870495463405388747e+01 1.694386512952498691e+01 1.727881040298882453e+01 1.875929870853694226e+01 2.138898455012249400e+01 1.737629595338901112e+01 1.932069086991887374e+01 1.787975960252131813e+01 1.905147848576800840e+01 1.941999028182158682e+01 1.799538595213397230e+01 1.731484717973588872e+01 1.796351146577314850e+01 1.791907887083793227e+01 1.902960634454777278e+01 1.785765932339075945e+01 1.791564215445446706e+01 1.835150835044666806e+01 1.854688907730806591e+01 2.045659467324986025e+01 2.201524251854124259e+01 1.989589935797937770e+01 2.113781593353710520e+01 2.046147729693695183e+01 2.202868659203849688e+01 2.021955443879061676e+01 1.950453899318468487e+01 1.979145793158136968e+01 2.047198138409761015e+01 2.037183491551819969e+01 2.028063866509220148e+01 1.917873189102942177e+01 2.116019629711615124e+01 1.711371742815403607e+01 2.073348888371021559e+01 2.204448595760307583e+01 2.249640668754036810e+01 2.107441191855213347e+01 2.030938324477880030e+01 2.177069115016562151e+01 2.242028959825159617e+01 2.356573913342205984e+01 2.137324629199617121e+01 2.355433416971619565e+01 2.350350949792536781e+01 2.364688445344765810e+01 2.391647059951245780e+01 2.373948484021216387e+01 2.535631395217682282e+01 2.449924895731102836e+01 2.441191228494703225e+01 2.525112632952347980e+01 2.412771618996829659e+01 2.501845152857276133e+01 2.335804516610258474e+01 2.623099491931676042e+01 2.515364519338676175e+01 2.767618195110027912e+01 2.649318634976361508e+01 2.514154542455802499e+01 2.738614141609152242e+01 2.827824983423461092e+01 2.674602896450466005e+01 2.740759220939232677e+01 2.678294279424030933e+01 2.882247427799816109e+01 2.699802084172470273e+01 2.821024440663137511e+01 2.832627266799664056e+01 2.480475373389927185e+01 3.068239590199448941e+01 2.950234023189304011e+01 2.764109651942024115e+01 2.963490084053242057e+01 2.665414287041089025e+01 2.571265991330617595e+01 2.551438483786329314e+01 2.869272771816326895e+01 2.824091626430697488e+01 2.964537657270116355e+01 2.913627115792326094e+01 2.791737019894567240e+01 2.929375576156594363e+01 2.686210773501607818e+01 2.948995180320260800e+01 2.854361693959026880e+01 3.269985079744109413e+01 3.110490229429933962e+01 3.269838667019745060e+01 3.504098689652430210e+01 3.088133201680343731e+01 3.489154622621008883e+01 3.472993411149074205e+01 3.523083038807627076e+01 3.324818951701031011e+01 3.432809217997564843e+01 3.535767045659777352e+01 3.464536362055196861e+01 3.425710088582264490e+01 3.258396568072323873e+01 3.239295646481642166e+01 3.412005399831367924e+01 3.303751361742071424e+01 3.255733715667484773e+01 3.353142655877893930e+01 3.433271929547200330e+01 3.238922824940033252e+01 3.557884335157800137e+01 3.417577891591015771e+01 3.282374662279116961e+01 3.280501342437773360e+01 3.467104395305170783e+01 3.438483452823800945e+01 3.372708896765399089e+01 3.432766693962314974e+01 3.421581569630318143e+01 3.430693164733449407e+01 3.394573179799846940e+01 3.599233940755533467e+01 3.795676876213130413e+01 3.487231242443009194e+01 3.628792025041948222e+01 3.539102950828880267e+01 3.524097926405130465e+01 3.670461049523762398e+01 3.494739933338006210e+01 3.670897226191526386e+01 3.419155779765375769e+01 3.475134213426895258e+01 3.653033430097354284e+01 3.613142867403837499e+01 3.564588011112323329e+01 3.690680059246619038e+01 3.595923399724801328e+01 3.592168398540216856e+01 3.308177214089799634e+01 3.675006344752050325e+01 3.586007770172380305e+01 3.928909600062691254e+01 3.941270026721566921e+01 3.788848718144810590e+01 3.672033707285607562e+01 3.851519706265952436e+01 3.744341589783823565e+01 3.707527913629726868e+01 3.828559541419146939e+01 3.596709194193892500e+01 3.602701444761019900e+01 3.736238871187720179e+01 3.977736751317227260e+01 3.863186767376820541e+01 3.840043938905770204e+01 3.622239727855026814e+01 3.722502889834103712e+01 3.820620630025722164e+01 3.819174441165598211e+01 3.975463456408041907e+01 3.970565737690001384e+01 3.887106176917211542e+01 3.874977518912061214e+01 4.011378202908364443e+01 3.865156397984493708e+01 4.169354607325027473e+01 3.994843875140093559e+01 3.865919589580935423e+01 4.110074801786713294e+01 4.124410184763682707e+01 4.165802963989516883e+01 4.161394089036408417e+01 4.590781938153353536e+01 4.520719282698034647e+01 4.277612519281958470e+01 4.337813919145497721e+01 4.522937289640220371e+01 4.523124869329190290e+01 4.720980405088630505e+01 4.701098310466930741e+01 4.710291478813269350e+01 4.371750928308091488e+01 4.668794506131855115e+01 4.864954765516142032e+01 4.853919035230364898e+01 4.695861092820392457e+01 4.846151288444718119e+01 4.704436427540857579e+01 4.765941692429550613e+01 4.963299034774725982e+01 4.799793092799846761e+01 5.070153559315299674e+01 4.857635141908189524e+01 4.920896288083373094e+01 4.721809540830341945e+01 4.753702992533518312e+01 4.942287883819688687e+01 4.893512893744653525e+01 5.019798553202090829e+01 4.947728055859060703e+01 4.833075046391311957e+01 4.982205585238857282e+01 5.064283962781900073e+01 5.175375413189566842e+01 5.013900637390324988e+01 5.033603729991304476e+01 4.997775148179793803e+01 5.139982044397740424e+01 5.128553904063345215e+01 5.265215051252595657e+01 5.048685821196099965e+01 5.343195581271850614e+01 5.170856364358654389e+01 5.152787108323035170e+01 5.283450466282781122e+01 5.293449903252646749e+01 5.035090409825928504e+01 5.260576880686486589e+01 5.149101167569882875e+01 5.343504888505891159e+01 5.161287043905007721e+01 5.277702452997527871e+01 5.225728568938401253e+01 5.512822893929269696e+01 5.484682732255546966e+01 5.563939267248343157e+01 5.592479577793831425e+01 5.602370035493109413e+01 5.519701990007051506e+01 5.627226918864805327e+01 5.764436212789158276e+01 5.446454403579279813e+01 5.532005133374330086e+01 5.618359010523118258e+01 5.694439713432483074e+01 5.517937571651776096e+01 5.508125757110499876e+01 5.610546965671187536e+01 5.668495197066252445e+01 5.829525951014818475e+01 5.730483726798991739e+01 5.826896731114941019e+01 5.795380176779270442e+01 5.537114792552053189e+01 5.763716450475425290e+01 5.861666444128641018e+01 5.713995104475430509e+01 5.733530075275510285e+01 5.613701601154633636e+01 6.171321455936116251e+01 5.873890402878495109e+01 5.914318398733767879e+01 5.948865720262392642e+01 6.082112469252916043e+01 6.091550360613349824e+01 5.847221901699215607e+01 6.209915825528317157e+01 6.505605145182562410e+01 6.685749282827161721e+01 6.432953745520948985e+01 6.561936918239916849e+01 6.549756083353567249e+01 6.443687607616600133e+01 6.818170018150696876e+01 6.663497798300025465e+01 6.593946630781097440e+01 6.726636342373026878e+01 6.565577827858670901e+01 6.829483323744008771e+01 6.769125396697417330e+01 6.480846740803301032e+01 6.630735463939178942e+01 6.632991089226364068e+01 6.783999232017320935e+01 6.661366834356313404e+01 6.506276289099318433e+01 6.566022082453842756e+01 6.637061998753667069e+01 6.690254603462726379e+01 6.476251460911329616e+01 6.692115324498256257e+01 6.618626123579628029e+01 6.663894430554702808e+01 6.486708456996878169e+01 6.570375094386788817e+01 6.478087102232477434e+01 6.483211919936475454e+01 6.524743948094437940e+01 6.371781917061873202e+01 6.484978889700472848e+01 6.929732281071271416e+01 6.699983526827763569e+01 6.613035010306930417e+01 6.536772993470702886e+01 6.599074325281611664e+01 6.559349264528296430e+01 6.780478661540794860e+01 6.452804347706266697e+01 6.438884940750034502e+01 6.062108637004319434e+01 6.190733270655464082e+01 6.446114373307973722e+01 6.315781226858801745e+01 6.348044531867783746e+01 6.371298760354104473e+01 6.295661432216314779e+01 6.206908792592685131e+01 6.187806568749499547e+01 6.199645917352190594e+01 5.936723533269361752e+01 6.423189474855118419e+01 6.392196826040094493e+01 6.271024328976976392e+01 6.233158156430477703e+01 6.368233020005601475e+01 6.542728487631194412e+01 6.240255278087619217e+01 6.388446677171485533e+01 6.633199592342052142e+01 6.756833113654928979e+01 6.400695017837246326e+01 6.553898613967223241e+01 6.492310971436498335e+01 6.254544880377426352e+01 6.338785917258047675e+01 6.199815694835740487e+01 6.392833905225364077e+01 6.110426426914943221e+01 6.260655262721520131e+01 6.288036096097381744e+01 6.437229151423949247e+01 6.331517472811452052e+01 6.289360749249055260e+01 6.171622037488782553e+01 6.278873099619981701e+01 6.398324486416392887e+01 6.473835212016739149e+01 6.350073650541931158e+01 6.471345324784095965e+01 6.314444416609599386e+01 6.456693094918124132e+01 6.406944259096414385e+01 6.556811819746461367e+01 6.374965341684573161e+01 6.350207876118599160e+01 6.250178563889315342e+01 6.369185582846893823e+01 6.458562101941929257e+01 6.786645270649064798e+01 6.620463550476151227e+01 6.255275417965793139e+01 6.707460774972805950e+01 6.452630396043271332e+01 6.598828956619466624e+01 6.611124955859389729e+01 6.745347039097437403e+01 6.319241027116149212e+01 6.678010173566740093e+01 6.693804400377621278e+01 6.631881452820631750e+01 6.749976994276671860e+01 6.770307833623064653e+01 6.955672354012793335e+01 6.993892524170369995e+01 6.969375223864514624e+01 6.801281332612965969e+01 6.728002836016551669e+01 6.635897848280801270e+01 6.841168200898026441e+01 6.738039898183289722e+01 7.020984782726097251e+01 6.918837092776158215e+01 6.739112812434639466e+01 6.786129119300701973e+01 6.678971205369973063e+01 6.774415943698173237e+01 6.776197017733170469e+01 6.850762117299599652e+01 6.873793443389926949e+01 7.051000872721257906e+01 6.740359282044384770e+01 6.703635530976630719e+01 6.781121714577170678e+01 7.146187318302943936e+01 7.144451179950969788e+01 6.983091592473282105e+01 7.057457357028867762e+01 7.044781107253101027e+01 6.783188943916110247e+01 7.086912469323310404e+01 6.787538441808899847e+01 6.967548061351411093e+01 7.155974897113604527e+01 7.119995571975755411e+01 7.129689772680249860e+01 7.040141957997334998e+01 7.246970539424567903e+01 7.324806424487884726e+01 7.517246758617763192e+01 7.226191213678544045e+01 7.216830080631110889e+01 7.273568648375488976e+01 7.221668751958748089e+01 7.372606507855469715e+01 7.142850955699985604e+01 7.161134424081761551e+01 7.262641916021681254e+01 7.333442348915799869e+01 7.323875935680932514e+01 7.264311557122732665e+01 7.459174899348330712e+01 7.538257259562050194e+01 7.362231290348432822e+01 7.629169081204352665e+01 7.351821712218388427e+01 7.347556645805484266e+01 7.340962566758759067e+01 7.621099827965169027e+01 7.462609040255527759e+01 7.488965925155230252e+01 7.143780329735440660e+01 7.538416316038549780e+01 7.452593309930533394e+01 7.403832102997185416e+01 7.365801186031333714e+01 7.540568064328506637e+01 7.428391517776267960e+01 7.272177565458230220e+01 7.443572523205573077e+01 7.200569559874266190e+01 7.550170185047825555e+01 7.559453189299489395e+01 7.602334043027455834e+01 7.756610527051297765e+01 7.480172261147703239e+01 7.731173914724111285e+01 7.911892052448111201e+01 8.001363802601886732e+01 7.777950666215281217e+01 7.859851924027984182e+01 7.707675900358256627e+01 7.870838033020524449e+01 7.780197898014074553e+01 7.855561809563178599e+01 7.643639692938728558e+01 7.623944889281314374e+01 7.675598229474653067e+01 7.747934928391273957e+01 7.639572450914761248e+01 7.902279339257297863e+01 7.775171635834485073e+01 7.777617808687298862e+01 7.797476298003448392e+01 8.260739928641982033e+01 7.835118933174686617e+01 7.829623667154339728e+01 7.790106847595684769e+01 7.847867838403514895e+01 7.766240229216045066e+01 8.125755468826609729e+01 7.936327091423893876e+01 8.026111698285519935e+01 7.884903712008809862e+01 7.936007499210155913e+01 7.677648579981962484e+01 7.884474453416271444e+01 7.662642254469896841e+01 7.882876624894757356e+01 7.896740677868901059e+01 7.956858110356463953e+01 7.980366598351432117e+01 8.070502072137063010e+01 7.750341248935288263e+01 7.930258631350712051e+01 7.827992747430795362e+01 7.800490538021612963e+01 7.951444039652439244e+01 7.634612939347371707e+01 7.798473038080244635e+01 7.995297307789060426e+01 7.864000277836028374e+01 7.959561267495227810e+01 8.214896258734495404e+01 8.060609406698326040e+01 7.900391128975815036e+01 8.201266311757483152e+01 8.244817101246606228e+01 8.199524961409296964e+01 8.500339457800586729e+01 8.178522297929552565e+01 8.208352119742296793e+01 8.281068812727335171e+01 7.972018860956509911e+01 8.233003994768505152e+01 8.319414531314845362e+01 8.140876997655877290e+01 8.360721311497891861e+01 8.267033492674765682e+01 8.170271415945141769e+01 8.004151370465856985e+01 8.178504028402393544e+01 8.005927668051549517e+01 8.090227574129217203e+01 7.665396599278392387e+01 7.857920296506452473e+01 7.895246393321349387e+01 7.663674080697012414e+01 7.769697861233697722e+01 8.053552039903348714e+01 7.705844786531559976e+01 7.940206018657659115e+01 8.156100159037833919e+01 8.014645823701312111e+01 8.038935655316363693e+01 8.331757432389777307e+01 8.204956971490145179e+01 8.680290111406257836e+01 8.258013284086767669e+01 8.289085427331853850e+01 8.244413903613865102e+01 8.117545031627128083e+01 8.172819356593858231e+01 8.074026615443328581e+01 8.285332930921944694e+01 8.410686013015283891e+01 8.104867298993102054e+01 8.233310059942162695e+01 8.248778480556194381e+01 8.069642400383484926e+01 8.253606859582367861e+01 8.130505245443595186e+01 8.255127002772269407e+01 8.058803040954433072e+01 8.231262960268156803e+01 8.186729413244260911e+01 8.374901321782446928e+01 8.121852298852888907e+01 8.044802504474168359e+01 8.154906181964712175e+01 8.221534428445957587e+01 8.501538911333163639e+01 8.131660768795704541e+01 8.260494852481907913e+01 8.337667716318259181e+01 8.170688719055195293e+01 8.278857800935706734e+01 7.990731637367566975e+01 8.525688379386372162e+01 8.689417657454558253e+01 8.305027035459525564e+01 8.206856396673327936e+01 8.552322447965484287e+01 8.217918077694930901e+01 8.334789257225628489e+01 8.220436977498144415e+01 8.430265808825622287e+01 8.087613282249907343e+01 8.442705350195268466e+01 8.396251563394915252e+01 8.318511676197786642e+01 8.444121286268148197e+01 8.548107942072688559e+01 8.680538396265892231e+01 8.760942678954019414e+01 8.544765622049203557e+01 8.432690138273112268e+01 8.460290387765766695e+01 8.734003323735120716e+01 8.602721005718080960e+01 8.503778567876805994e+01 8.307446288565262194e+01 8.583995836035522586e+01 8.400366362405287646e+01 8.168614551190712803e+01 8.370352910173524208e+01 8.415144608119756242e+01 8.462951896170879706e+01 8.402422734409330474e+01 8.396222252980336975e+01 8.509191826641153966e+01 8.385306048544616431e+01 8.517805734617056146e+01 7.993476121876719276e+01 8.275221423448464009e+01 8.443202037706450369e+01 8.404164183626755857e+01 8.543285849675559973e+01 8.459830950178863418e+01 8.748773527991028232e+01 8.717458121027769380e+01 8.323245662595203953e+01 8.683530127977527968e+01 8.692361741147364285e+01 8.436148239522349002e+01 8.647038419560112743e+01 8.824898711224724934e+01 8.828807529967845369e+01 8.413405984617509148e+01 8.593604563099290772e+01 8.791178881704868786e+01 8.771070551577045649e+01 8.494817820582009915e+01 8.643897907740181097e+01 8.898906336924693505e+01 8.954967486857496795e+01 8.950704996973620098e+01 8.972827783954619463e+01 8.946239858313906268e+01 8.784285432325998499e+01 8.533761191644552468e+01 8.907939547787732693e+01 8.826125349636399164e+01 8.867596679475322219e+01 8.764149827266830073e+01 8.907477073729994288e+01 8.814952915262230704e+01 8.598676836787895184e+01 8.881271196684392066e+01 8.760399329434464732e+01 8.902816953586422244e+01 8.941710625939909107e+01 9.045740510717934058e+01 8.923260487753221071e+01 8.887886960384469148e+01 8.875362858511489605e+01 8.909131701068523057e+01 8.761050989475357653e+01 8.844426369695702306e+01 8.602372270186768333e+01 9.119189664226213665e+01 8.927692948227655734e+01 9.140284940571103789e+01 9.235639810725442089e+01 8.697118488499181410e+01 8.985600974288462339e+01 8.905426264381748069e+01 8.788656971034737353e+01 9.075913225942120732e+01 9.109718556510919996e+01 9.044885945669508942e+01 9.311326329131237856e+01 9.105591484407263181e+01 9.298430111537328457e+01 9.299540793762051294e+01 9.331154222463568715e+01 9.421554361882972728e+01 9.028238979456133961e+01 8.981716912424040800e+01 9.373227844036924239e+01 9.296485986514677791e+01 9.256139345509184579e+01 9.089355593676489775e+01 9.285242088902239743e+01 9.036320287863675560e+01 9.464157102321011905e+01 9.174011392598555403e+01 9.458532904488976101e+01 9.282304296707238223e+01 9.098475095254921996e+01 9.314256093532188174e+01 8.933137587251532352e+01 9.051466771063731187e+01 9.192876912541279921e+01 9.050713048888061962e+01 9.283601796017698859e+01 9.382987406732341640e+01 9.259662336444036157e+01 9.426885223465804131e+01 8.990668845060471881e+01 9.136899222692778721e+01 9.107595525520082447e+01 9.230790132964258987e+01 8.945532198531211066e+01 9.003637391515400168e+01 9.195206315116372764e+01 9.073613143605324183e+01 9.128533045949880886e+01 8.971915603032886111e+01 9.121343782760584418e+01 9.322683620273784300e+01 9.092828301683661607e+01 9.146072700067868766e+01 9.038912298620138586e+01 9.181834820353316218e+01 8.865190650640411718e+01 9.020353139459135150e+01 8.983845541709278848e+01 9.221811333618984463e+01 9.067157394945495241e+01 8.987811627333165632e+01 9.149190106764758923e+01 9.069015010278245370e+01 9.249260371155469329e+01 9.027221708820847823e+01 9.237378238701653288e+01 9.144809218897984238e+01 8.949628820381408900e+01 8.977408732300092709e+01 8.849095923903540495e+01 8.718751697275943968e+01 8.993422546721008359e+01 8.886374766907454159e+01 9.091166050163607792e+01 8.736723698675768901e+01 8.931066496312949710e+01 8.872772155498506663e+01 9.014083179884615049e+01 8.924179658645179813e+01 8.962642558068536403e+01 9.037281706025495964e+01 9.001564588277962287e+01 9.178720357908453309e+01 9.252329950549128057e+01 9.289388211442874876e+01 8.940654062017591741e+01 8.810226032736306934e+01 8.915008196252374262e+01 8.871645607484045115e+01 9.011022554965428810e+01 9.091709084840823607e+01 9.268548541522504536e+01 9.126518180389035706e+01 9.138264121031761533e+01 9.188314938678017540e+01 9.322886555677403919e+01 9.446029123014821494e+01 9.366543307040687694e+01 9.152722074657035023e+01 9.215084814463544660e+01 9.202440398296133139e+01 9.204572396584029548e+01 9.183089060599444053e+01 9.350821717872484840e+01 9.400316149036953561e+01 9.279221163782717952e+01 9.284588271295638151e+01 9.380573082080799452e+01 9.323711200338780714e+01 9.398914221562012017e+01 9.466117508856255824e+01 9.611474788546318848e+01 9.439137081386517991e+01 9.602750562981019300e+01 9.539279370450879014e+01 9.580046224092355089e+01 9.755116972499021699e+01 9.618561377903687060e+01 9.625828803753084628e+01 9.641214789752578440e+01 9.513809196478369756e+01 9.631145624384535608e+01 9.457910299111649977e+01 9.644084417452856428e+01 9.609728781326629132e+01 9.705424243625220981e+01 9.830741593008058032e+01 9.762928644529783639e+01 1.006593469791619668e+02 9.903352834694592843e+01 9.903831134597425034e+01 9.927342462656065436e+01 9.615212385397654771e+01 9.829848507085377207e+01 9.976337160548681027e+01 9.770331878919957092e+01 9.944382479818713705e+01 9.899867141699733963e+01 9.985295128019645006e+01 1.014450983189156403e+02 9.968110825212431791e+01 1.018685852549533166e+02 1.025844878765607007e+02 1.004757487612454696e+02 1.012953374903353563e+02 9.896649046135857475e+01 9.845791406652080013e+01 1.000230725210430052e+02 1.009472919185841278e+02 1.026039633063501384e+02 1.013741264000013871e+02 1.010644282589800298e+02 9.997292317950417839e+01 1.006146235563792999e+02 1.008928733570666338e+02 1.014958684883165745e+02 1.021409929914686359e+02 9.969391327539069891e+01 1.025124141690630211e+02 1.041008718993730895e+02 9.966237011527675804e+01 1.010648044540856603e+02 9.987302048521476650e+01 1.014476724179190654e+02 1.020407724746835640e+02 9.897585098495535760e+01 1.025472116078095439e+02 1.037961823811498192e+02 1.039438168655856600e+02 1.058281924344418314e+02 1.011000048260409159e+02 1.031870989714838629e+02 1.024737154515505324e+02 1.032820083947987513e+02 1.018028572979710447e+02 1.046809690995366111e+02 1.052286907104936233e+02 1.039269903455291910e+02 1.028116654907569227e+02 1.018450012882608320e+02 1.039419557154100744e+02 1.056406874649316734e+02 1.025350525380557229e+02 1.018561449215676760e+02 1.018383144188496914e+02 1.038048635569482627e+02 1.062033784128506397e+02 1.026480641022697142e+02 1.052230864060492905e+02 1.060466869113437411e+02 1.079554579589078145e+02 1.065856592704203649e+02 1.086456999990595875e+02 1.070611141718627408e+02 1.089161420314455881e+02 1.092644430569393421e+02 1.068443352603734269e+02 1.079126811338617671e+02 1.095139714461382141e+02 1.090248966647164366e+02 1.074351412806965982e+02 1.101816676640777786e+02 1.096531528605194552e+02 1.057525089064507995e+02 1.117837627345562481e+02 1.095522192579415020e+02 1.098358748007435821e+02 1.077025553331032768e+02 1.098953816111980331e+02 1.104277450350441967e+02 1.093602776778511156e+02 1.083663214322348978e+02 1.112837842732098608e+02 1.098318720839272515e+02 1.089820194332027512e+02 1.112713675174244230e+02 1.077973748163131802e+02 1.093012326653881559e+02 1.118023308903403858e+02 1.129075609773185960e+02 1.089873019616479439e+02 1.099356596975016203e+02 1.111054305235503676e+02 1.137888784872265120e+02 1.085528198871793677e+02 1.119801521952636421e+02 1.075465275354910375e+02 1.084847061935148389e+02 1.097072576119572602e+02 1.110501670791816906e+02 1.083208134739017083e+02 1.121511433760208547e+02 1.121742959793953673e+02 1.082097128287064294e+02 1.110368400279586609e+02 1.106116322171469619e+02 1.131223756391137840e+02 1.107298387684054433e+02 1.081436287824611213e+02 1.096563155549833795e+02 1.129295425546152671e+02 1.133974136304758957e+02 1.103725638857300595e+02 1.110672889217529189e+02 1.131022970397847729e+02 1.151632930447654388e+02 1.136329797433576800e+02 1.140467359464448691e+02 1.107084627931637471e+02 1.136901027602845318e+02 1.113398096909073445e+02 1.115580423348399677e+02 1.123991852352396563e+02 1.126455989611709896e+02 1.157388712630499583e+02 1.153280054067206777e+02 1.156156712762076637e+02 1.143053209896919498e+02 1.168299235626232075e+02 1.150964762013935712e+02 1.161513158672889006e+02 1.163546910510980155e+02 1.141117055811275378e+02 1.186742663746385489e+02 1.165204135690250382e+02 1.171431210405494596e+02 1.167450796087384930e+02 1.149233563280329946e+02 1.179138288185124992e+02 1.214200919466993298e+02 1.178873579028736742e+02 1.203462292592163436e+02 1.192021950129136769e+02 1.204913439700162883e+02 1.206311428495410638e+02 1.191793642269045392e+02 1.182191088652691491e+02 1.181730361120107915e+02 1.198301214625736861e+02 1.180858383398650489e+02 1.178795603219989658e+02 1.196402249481326976e+02 1.161292751579843667e+02 1.190459985017187279e+02 1.183217771674708274e+02 1.206537585678752578e+02 1.201395529999694247e+02 1.194768875580679008e+02 1.186451940427331095e+02 1.197842848211221138e+02 1.196433112966425938e+02 1.226817352933708207e+02 1.200030117590330292e+02 1.212946683592519435e+02 1.187620593411148775e+02 1.228708473922982023e+02 1.230238981722535243e+02 1.195764658059524095e+02 1.227204962295358257e+02 1.227482383310896807e+02 1.241012635568371678e+02 1.242444396636315815e+02 1.216359672021682741e+02 1.219119504668112768e+02 1.241818923129701062e+02 1.237040852300230114e+02 1.233213038431751158e+02 1.248922490022207654e+02 1.239954387062931431e+02 1.219765539602877311e+02 1.240510328233690132e+02 1.258508934275719611e+02 1.218167663525308768e+02 1.233578531224438706e+02 1.270720621322459181e+02 1.279811410817334547e+02 1.245146856476840469e+02 1.270221221137186802e+02 1.316772759165502293e+02 1.284982328154841014e+02 1.266070284212726307e+02 1.284839138223302939e+02 1.287809603190210623e+02 1.281900820836566481e+02 1.272223985746388308e+02 1.299599630113076216e+02 1.274438846133189145e+02 1.277120539913965729e+02 1.279845844556328274e+02 1.278792226678111348e+02 1.269386770227425245e+02 1.283259950867771408e+02 1.299898785561466923e+02 1.317426022919619868e+02 1.296787561305975487e+02 1.323430486643481743e+02 1.299810660858960603e+02 1.306082405937678743e+02 1.307806978874346271e+02 1.300605426183704481e+02 1.306137472646111348e+02 1.313396975416531802e+02 1.342950062493153780e+02 1.335300893159990778e+02 1.299628899372349053e+02 1.311294741249463414e+02 1.337547579102381405e+02 1.322080110777640130e+02 1.306380346554150833e+02 1.333168356706386248e+02 1.328124489170658080e+02 1.298970605976898298e+02 1.300691737527653231e+02 1.314984784430106970e+02 1.303823025892737348e+02 1.309912809697631246e+02 1.313746166491711733e+02 1.323068542769754572e+02 1.333370999571247637e+02 1.320768434792592529e+02 1.316654703566623823e+02 1.318550907177230158e+02 1.322035159889621241e+02 1.328993290976720232e+02 1.358957112303119175e+02 1.275602728060389666e+02 1.298242233434114326e+02 1.332151012755291788e+02 1.295528360933708143e+02 1.317135565930512087e+02 1.339145518700150035e+02 1.307196145397111025e+02 1.321022918021527630e+02 1.285901559389306783e+02 1.341498264264870102e+02 1.320439385305281803e+02 1.286865270458881980e+02 1.336152286536941460e+02 1.330201637428716026e+02 1.337369929304831544e+02 1.301932034067579593e+02 1.341100752465056019e+02 1.302323395055792048e+02 1.315733708051288033e+02 1.318307428307377620e+02 1.326051155422051409e+02 1.319461818248383622e+02 1.327271623321406651e+02 1.302938833606933429e+02 1.333025694650561093e+02 1.325825246221038469e+02 1.344769024569024793e+02 1.313524666348775725e+02 1.340848214902818825e+02 1.352540262053967126e+02 1.362670607999433798e+02 1.334968615665086134e+02 1.318303007977586390e+02 1.319330163821036876e+02 1.368850481146813252e+02 1.327879349175968287e+02 1.365091704788251548e+02 1.363243904415025156e+02 1.379698461249840875e+02 1.365214440061340611e+02 1.348411800604341124e+02 1.347266403296113708e+02 1.361962688795623251e+02 1.359036181298557437e+02 1.375916780535927160e+02 1.357639130206523816e+02 1.347221019768398946e+02 1.355800013798686905e+02 1.354786502490776741e+02 1.375188748437157358e+02 1.366132141262067421e+02 1.340255843724443992e+02 1.387379806825643982e+02 1.387284766830369733e+02 1.349546250032448711e+02 1.367151338783352514e+02 1.349051427759914077e+02 1.359695188397333538e+02 1.373552312598894503e+02 1.359223025214618588e+02 1.343802993173794675e+02 1.357199040306353197e+02 1.362270401586374362e+02 1.342116382899774862e+02 1.365146572155372553e+02 1.348860069151244261e+02 1.330763385402571828e+02 1.323673436109794181e+02 1.350958541590918571e+02 1.389790577710691082e+02 1.363842635445412839e+02 1.354589062812860618e+02 1.374728161636635093e+02 1.349849953634076769e+02 1.354414231553418517e+02 1.331807602526808125e+02 1.365161692829765059e+02 1.359333874882360647e+02 1.376121902989264072e+02 1.340818778933055171e+02 1.356246572038399165e+02 1.357021092178164281e+02 1.353249528237583093e+02 1.365840563872998246e+02 1.371188137991316580e+02 1.345983678329199336e+02 1.366588469279894582e+02 1.355132796828100652e+02 1.363980224853631569e+02 1.363427580997283144e+02 1.379974770240394548e+02 1.357284220291725489e+02 1.357109452278101003e+02 1.363531941348517194e+02 1.344102593459164439e+02 1.360456682492825564e+02 1.368546487160833180e+02 1.343305907199553531e+02 1.337994263465371603e+02 1.374391304089963057e+02 1.360657853324564428e+02 1.336638426544969889e+02 1.362750052197458217e+02 1.384410993267819947e+02 1.368689727311288777e+02 1.368002325819641385e+02 1.346076737684439024e+02 1.357199415627597716e+02 1.386262807300471422e+02 1.358890694465972899e+02 1.337358486217654274e+02 1.346881137085130717e+02 1.333254399982832297e+02 1.340401720603657054e+02 1.350931894562900766e+02 1.339335688818328549e+02 1.341208429994777021e+02 1.355010953660854796e+02 1.322550146776093811e+02 1.292207444667141942e+02 1.328452853767709314e+02 1.345290656704759158e+02 1.312991133898404428e+02 1.344579262122228158e+02 1.307851781344201072e+02 1.337659924988948319e+02 1.322154007058603327e+02 1.363908462487638360e+02 1.371779852470178298e+02 1.328450221064046275e+02 1.336563440847670279e+02 1.357822344588540204e+02 1.324198427049942097e+02 1.349733756165898626e+02 1.364527789263576665e+02 1.344325093806874918e+02 1.363306384732302661e+02 1.331102164324274497e+02 1.369111992596095320e+02 1.364410046296910650e+02 1.360465325285386200e+02 1.358455101210151099e+02 1.375075135093070173e+02 1.390088989454474415e+02 1.360100828325386999e+02 1.363163976679057896e+02 1.366084098942749279e+02 1.381227692659000184e+02 1.349748867694269450e+02 1.330600113883091922e+02 1.381432671716622451e+02 1.376704164937752637e+02 1.347629554610662979e+02 1.346057711102615997e+02 1.373984771909580616e+02 1.367917333315199357e+02 1.381475007425209185e+02 1.365524901545223315e+02 1.324378093514253294e+02 1.355561789012184590e+02 1.388609162807517521e+02 1.387368602610678181e+02 1.392810741293680792e+02 1.418304122922513102e+02 1.419313855538175346e+02 1.394204332256776411e+02 1.400495153637245664e+02 1.424336949714162586e+02 1.416548612980803910e+02 1.430946886721480382e+02 1.445532619777909531e+02 1.444055596358898583e+02 1.414665583311887360e+02 1.445063626876688261e+02 1.414730532065713362e+02 1.438758000368367789e+02 1.460632820413585193e+02 1.446986898325142477e+02 1.459727703449213436e+02 1.439707527316651294e+02 1.430792806731880944e+02 1.429446931183957190e+02 1.446904459032454611e+02 1.422924095067914436e+02 1.427500736915835944e+02 1.466911713292814170e+02 1.425036699469671078e+02 1.443201984595652050e+02 1.422143922401074576e+02 1.456684524747178386e+02 1.447584161776383382e+02 1.479848416349947797e+02 1.456528045614358291e+02 1.447126370750039825e+02 1.431686919128801776e+02 1.466512264478513430e+02 1.432224538241656262e+02 1.451831231655429235e+02 1.434906653017731344e+02 1.465934085360708252e+02 1.446038075083668843e+02 1.451334384587213719e+02 1.455584962552238437e+02 1.422474617826808867e+02 1.472146768938118271e+02 1.455618108087374196e+02 1.458883480240937729e+02 1.487485153820059622e+02 1.442309329312128057e+02 1.467043958513007453e+02 1.493142214308683720e+02 1.455270862272205648e+02 1.495598625653432805e+02 1.479688110951989017e+02 1.469802283472324120e+02 1.472488935045274729e+02 1.466913189522717005e+02 1.463761021256106574e+02 1.481511711062249788e+02 1.480527207385554789e+02 1.505064835124443903e+02 1.496935773091647377e+02 1.466289336925160001e+02 1.472764764378934785e+02 1.488416481921143202e+02 1.474427698464247385e+02 1.498978613096797403e+02 1.494564845205887025e+02 1.504373052513968219e+02 1.508362470963205055e+02 1.522890086956372215e+02 1.490342999732229146e+02 1.497564783868392624e+02 1.505447598421086468e+02 1.504166007174683557e+02 1.487439187081837417e+02 1.499328831069450985e+02 1.505439645422764841e+02 1.512027975507768360e+02 1.497420052564787056e+02 1.530522830846197451e+02 1.512640425500950698e+02 1.507681002744842544e+02 1.502385654139099529e+02 1.521161472437096336e+02 1.490252817040179707e+02 1.540789236777527833e+02 1.534707545650254588e+02 1.511159150456307714e+02 1.545453205069811702e+02 1.514526232422069256e+02 1.541616933476184670e+02 1.538162331812535513e+02 1.539350425224584740e+02 1.498919429001360868e+02 1.541664759942368619e+02 1.558125618760399504e+02 1.531111101484430321e+02 1.568689985486231535e+02 1.525103828896107245e+02 1.523673541309309485e+02 1.543764244659195128e+02 1.514328593806545200e+02 1.549707546147724884e+02 1.507526221685282906e+02 1.550741995814094025e+02 1.551231543556675661e+02 1.518422328974830009e+02 1.515289367846276605e+02 1.507698044570351783e+02 1.512628050233617500e+02 1.518441870550085468e+02 1.546178450495201560e+02 1.518714955050731987e+02 1.531769002580009271e+02 1.542433640773877244e+02 1.531022525230484632e+02 1.509363991821484490e+02 1.520105541622676810e+02 1.518076156862402684e+02 1.520229959510938045e+02 1.525624287299634432e+02 1.550055299103426307e+02 1.548721853119988054e+02 1.549643942906357097e+02 1.544491601829759020e+02 1.553979608746680867e+02 1.536555441019980037e+02 1.492896637532366242e+02 1.524657107167489301e+02 1.545284076145036067e+02 1.553502219715198862e+02 1.530152481419578692e+02 1.525954966099592411e+02 1.558457551030603270e+02 1.589214261750013009e+02 1.537397067402280015e+02 1.572096201143603764e+02 1.536881730354201920e+02 1.548417815223808702e+02 1.511323958241451351e+02 1.570693691830932153e+02 1.533299585692388405e+02 1.564844047076637139e+02 1.577745031046244719e+02 1.538715691886185937e+02 1.541305167337272621e+02 1.520556588399637974e+02 1.573682649213724574e+02 1.522560582805340346e+02 1.521552137068568129e+02 1.525057190646195124e+02 1.558156784089596272e+02 1.562295623580390611e+02 1.562172468674076242e+02 1.530297194587942045e+02 1.541209900164267310e+02 1.545655457434006905e+02 1.529448137886210759e+02 1.573846621379716453e+02 1.549849586810088908e+02 1.542526406268513313e+02 1.517112358378299746e+02 1.536038201749474297e+02 1.544279143075403056e+02 1.556934852676493790e+02 1.541175026152409089e+02 1.544494122197033903e+02 1.514240775104968861e+02 1.532697786889079055e+02 1.537079014186695929e+02 1.558647038168197696e+02 1.506732357649128460e+02 1.537212638465016425e+02 1.529583047251757932e+02 1.510459394236586945e+02 1.559054499997626806e+02 1.540014626384489702e+02 1.561161314530008895e+02 1.531133806909020336e+02 1.519523126973376463e+02 1.543214556737522400e+02 1.530799361596806420e+02 1.541900355025314866e+02 1.570823711551558404e+02 1.543167265244400994e+02 1.580782421159032083e+02 1.543890516240215049e+02 1.533551900769596728e+02 1.539268072905083216e+02 1.571835415971173120e+02 1.538616059254313484e+02 1.571139240685112952e+02 1.524776264374087589e+02 1.514861507882757792e+02 1.547096740412005431e+02 1.540126382211143721e+02 1.540185167884658313e+02 1.504931530719594832e+02 1.547368990663415218e+02 1.549966165719217770e+02 1.524752614865785176e+02 1.534729817168623640e+02 1.552402136557515462e+02 1.532357237414479414e+02 1.528500497212143046e+02 1.528994157252965636e+02 1.487570525156050394e+02 1.540287072992782953e+02 1.512294928939931253e+02 1.521491437460844054e+02 1.497545434744321540e+02 1.481906043936859589e+02 1.491915656941486361e+02 1.482078010970230650e+02 1.486761276140558152e+02 1.500140854072975856e+02 1.463805762162963902e+02 1.492583992431692934e+02 1.466303129450381562e+02 1.491278164720574182e+02 1.521787933520168110e+02 1.501689603271771887e+02 1.511569885825664983e+02 1.513495023518042046e+02 1.536360765727157798e+02 1.506821269817939992e+02 1.505057762439243163e+02 1.473328631162131614e+02 1.503206173465055997e+02 1.492920940052443655e+02 1.496803144051805816e+02 1.516020593069513041e+02 1.522649040346201446e+02 1.532205447731388972e+02 1.491024177744877193e+02 1.526098956099388317e+02 1.510434645245562706e+02 1.506594589865590024e+02 1.513849627973687859e+02 1.514387181822779098e+02 1.527673028257888177e+02 1.497978014631292183e+02 1.508342986914904031e+02 1.520508998713187623e+02 1.506757481471371136e+02 1.516034134377353553e+02 1.516719814160834687e+02 1.464892361932793392e+02 1.493860752973835417e+02 1.472025568507222886e+02 1.482745107249462819e+02 1.517930190586003221e+02 1.513821843399374529e+02 1.495348878641220551e+02 1.504924679383041735e+02 1.504854564920893267e+02 1.516534410440671650e+02 1.494442267152733166e+02 1.501068962183946098e+02 1.549599091914142548e+02 1.524194811230308346e+02 1.507280907873228841e+02 1.543331276062594384e+02 1.520180439508705774e+02 1.525963672550493584e+02 1.561238684984439260e+02 1.532670283327656193e+02 1.545281042799980753e+02 1.527220023777761924e+02 1.509579142465153438e+02 1.553513479452138881e+02 1.497731529272391811e+02 1.534888531170251440e+02 1.551799754394007493e+02 1.536436638147513349e+02 1.546532541480543728e+02 1.515355168822939333e+02 1.532432932811472313e+02 1.511710929676578132e+02 1.532489951094821947e+02 1.507371106185233884e+02 1.492632848701334751e+02 1.511281084243865962e+02 1.513851709959320999e+02 1.532687723007653915e+02 1.529113156078676354e+02 1.535766501413113474e+02 1.533901145319600801e+02 1.563440336356705700e+02 1.547605328336372281e+02 1.548650783172195986e+02 1.584447127384391649e+02 1.540573286384336598e+02 1.545589503586252533e+02 1.536448572617193520e+02 1.541706394598295162e+02 1.546446451664075141e+02 1.538346156870861421e+02 1.559353285317030782e+02 1.568638221011497933e+02 1.558351794622008413e+02 1.564134639795803423e+02 1.538618466385215413e+02 1.577080701446468538e+02 1.560233307933073092e+02 1.567354500085221218e+02 1.552460759270259985e+02 1.560354506338078124e+02 1.582747920629038845e+02 1.533181820955318528e+02 1.531440250337069529e+02 1.564079662652621323e+02 1.583129166524331310e+02 1.575109487831538502e+02 1.571643722428585193e+02 1.598672889872358098e+02 1.579242129098808789e+02 1.553379677625328270e+02 1.558720302639612498e+02 1.547895433065925488e+02 1.568118904463885599e+02 1.563998163313508201e+02 1.547179054378138403e+02 1.607055865312239007e+02 1.579550580447312598e+02 1.553102154355950120e+02 1.547609862012151893e+02 1.551585938967488403e+02 1.552765933060851467e+02 1.573137334721794787e+02 1.586074486635070571e+02 1.571118346741830578e+02 1.549264469243929341e+02 1.561077035184040938e+02 1.563772256689204028e+02 1.590481337741909726e+02 1.563332733391829379e+02 1.557638270534356479e+02 1.588634043910627724e+02 1.582761553035743418e+02 1.539202203095983066e+02 1.562830452025359875e+02 1.550122697428151639e+02 1.569457997933756417e+02 1.554239345196036197e+02 1.547947533035495269e+02 1.586890732144524918e+02 1.570412684941988459e+02 1.566075939173015001e+02 1.605429842946206520e+02 1.607701920177225077e+02 1.608412961216421593e+02 1.580511606788041092e+02 1.599104188929488259e+02 1.580638373141140960e+02 1.582510944036370972e+02 1.596361341819141444e+02 1.627098302288564184e+02 1.598477200842008585e+02 1.575861844311602908e+02 1.616982862940841414e+02 1.620772964357635999e+02 1.598674639736180723e+02 1.591044198998182537e+02 1.568072319594319595e+02 1.613764681971690891e+02 1.576343842200968766e+02 1.583271070666498019e+02 1.616207344528477847e+02 1.628782749594127779e+02 1.589213182166969887e+02 1.636702297338638061e+02 1.599561520024414847e+02 1.627585857606353272e+02 1.592251123913316064e+02 1.596660026696133912e+02 1.593578964976861982e+02 1.623082408676593786e+02 1.642695517432507586e+02 1.661788663475235239e+02 1.623256172986881438e+02 1.608708679054192032e+02 1.635066715253337577e+02 1.603673909046579809e+02 1.603602996731211192e+02 1.622049160534907912e+02 1.613417185454190985e+02 1.640141704632557946e+02 1.610098785922577633e+02 1.591165754193821158e+02 1.609681721156481444e+02 1.599176287719797642e+02 1.649487258568402979e+02 1.647963727109615490e+02 1.629763913998544353e+02 1.640578018099899396e+02 1.631110640707457264e+02 1.637260523263087748e+02 1.644735114408142351e+02 1.646415785573270227e+02 1.655968582538876035e+02 1.665475455690273350e+02 1.680933784182213060e+02 1.670701518878631191e+02 1.646126830905386100e+02 1.643616756105528509e+02 1.674297492918236969e+02 1.676823842998452108e+02 1.672221715810605644e+02 1.695858670543439644e+02 1.680698021318239341e+02 1.684987316242742565e+02 1.679276895657971522e+02 1.698657243486777304e+02 1.697578735099380935e+02 1.715459116815716527e+02 1.669573078957527343e+02 1.694757849218597130e+02 1.683321944568676827e+02 1.716996833570043464e+02 1.699133438300865464e+02 1.701045217686868227e+02 1.695118704002855736e+02 1.683818089002637350e+02 1.674377137150836745e+02 1.683867454871041787e+02 1.653499254786656820e+02 1.670647860056992329e+02 1.653462289880552305e+02 1.679956331887164254e+02 1.664449970876364091e+02 1.685556928217214363e+02 1.679219098973461826e+02 1.661131258604958134e+02 1.662891311073719862e+02 1.698883606550355694e+02 1.687378859699819031e+02 1.669870131166481144e+02 1.693696248612965007e+02 1.686444689625749334e+02 1.680802745954083264e+02 1.693386767373868054e+02 1.695892739139369780e+02 1.652673002153830168e+02 1.659113522406678101e+02 1.687755041545778170e+02 1.677792629344464785e+02 1.671924079008867352e+02 1.659743393445589845e+02 1.639051520356935043e+02 1.662364330659063967e+02 1.645872912786589097e+02 1.671793832313974804e+02 1.673995554945474282e+02 1.670655975269322653e+02 1.662443496119567783e+02 1.648000627712736730e+02 1.671685634417530366e+02 1.669513180393015261e+02 1.674133315787028664e+02 1.633747503452833314e+02 1.663093426235278400e+02 1.656257685983620149e+02 1.671998190157737270e+02 1.651613020877032625e+02 1.625909077328178114e+02 1.656499487930468035e+02 1.644024389783731408e+02 1.619560557489264738e+02 1.610203898701867047e+02 1.663145297276900862e+02 1.614933214902438294e+02 1.649600646569014657e+02 1.635145891752868863e+02 1.620991745293257509e+02 1.593363607693095787e+02 1.633391741451591201e+02 1.644683107418849772e+02 1.585362674932204925e+02 1.580625494484256990e+02 1.568898743973000194e+02 1.586684005783835119e+02 1.595644853652565018e+02 1.620310500673185459e+02 1.613367725264685077e+02 1.603347616943949276e+02 1.593608221369873092e+02 1.627516717640552315e+02 1.626888494733275934e+02 1.640176624490516417e+02 1.621911594078338794e+02 1.623551532868811762e+02 1.628968513143445307e+02 1.643988243930610054e+02 1.601200444345576557e+02 1.602710660874832342e+02 1.599060144222834765e+02 1.590966109046739518e+02 1.619438671842461872e+02 1.602097985536846636e+02 1.633159967751390980e+02 1.602385806601155025e+02 1.604468537176345819e+02 1.626317759505359675e+02 1.620135972670441618e+02 1.600763214472547986e+02 1.622508002625883989e+02 1.596914165205978122e+02 1.632039340679774000e+02 1.597758517933571056e+02 1.630101367490872235e+02 1.612938437143412784e+02 1.648511956124726510e+02 1.634912361443871589e+02 1.654153675228755844e+02 1.657747244676198193e+02 1.643468077777834253e+02 1.599239983297109973e+02 1.610346222441378359e+02 1.625654516972688270e+02 1.619985228021100454e+02 1.603797333069028639e+02 1.570209581525203077e+02 1.585152119656576701e+02 1.615949945301595960e+02 1.609736493965466195e+02 1.595921587082755195e+02 1.567266133907127710e+02 1.593339859170592092e+02 1.580828549555345433e+02 1.611693678373861189e+02 1.582327372536070982e+02 1.580390020002718927e+02 1.630554583803702258e+02 1.631311890620505380e+02 1.622678235395768809e+02 1.632052504199540124e+02 1.629987085354800058e+02 1.624821372052695949e+02 1.638678633180577435e+02 1.622323417248103397e+02 1.633761042531011753e+02 1.617149334755094969e+02 1.655595013600389223e+02 1.621458185879681082e+02 1.621086072297316889e+02 1.610156102205184538e+02 1.622123593263227406e+02 1.608734938213788723e+02 1.626197181968150005e+02 1.603250954036613507e+02 1.614646730752040469e+02 1.594795317347647767e+02 1.641784779174591904e+02 1.614598139696664418e+02 1.629365291292623112e+02 1.581052186395882870e+02 1.606080621064448337e+02 1.632818617721943326e+02 1.609505718757620514e+02 1.618759391469900777e+02 1.646096689178544921e+02 1.588839111112863804e+02 1.560257334601782588e+02 1.575314302647140323e+02 1.582513878716687827e+02 1.576124861779030368e+02 1.600728436459405657e+02 1.581480248362069290e+02 1.551011385538658089e+02 1.581357178129769636e+02 1.593545808220887636e+02 1.591909503370679602e+02 1.571350328102290632e+02 1.557008916390679758e+02 1.568630413439350946e+02 1.597307839315116098e+02 1.556797346617825042e+02 1.546866430479744281e+02 1.572582697932939766e+02 1.595747855092320719e+02 1.575678005628829794e+02 1.564811330013249346e+02 1.589161860511800057e+02 1.556477069310572290e+02 1.548656321521487769e+02 1.556916797735075590e+02 1.545541419255598896e+02 1.572480971488099897e+02 1.538784455160139260e+02 1.557247380660967337e+02 1.559116934522054407e+02 1.571718961563390451e+02 1.544777616584845532e+02 1.562996473947667653e+02 1.533234649547193555e+02 1.544605681322073565e+02 1.575649058632903063e+02 1.557523894278707814e+02 1.545053637755051170e+02 1.540772940462907457e+02 1.567309938908297511e+02 1.561189364536881214e+02 1.561475165673178935e+02 1.563853913673307261e+02 1.539003754646265065e+02 1.569218815272791687e+02 1.558646095630995490e+02 1.562628902300456843e+02 1.590941516270579541e+02 1.585306933664193139e+02 1.566937995858304191e+02 1.565989009092806157e+02 1.594152935860576861e+02 1.604060751481743807e+02 1.612169909559630980e+02 1.560026309308224484e+02 1.578736060551950402e+02 1.625943850551485639e+02 1.593221365896233408e+02 1.591479684958346184e+02 1.597614976246966307e+02 1.580949516797598733e+02 1.557062001179200195e+02 1.580080293789748680e+02 1.595848640678745198e+02 1.632629879677185443e+02 1.589602694561018268e+02 1.606031722993513426e+02 1.590276283769510997e+02 1.607442389901359263e+02 1.585815410737278910e+02 1.605637856596408426e+02 1.627186500102470745e+02 1.611815705979239226e+02 1.593404988042549348e+02 1.634434907068170730e+02 1.582661580065792464e+02 1.608554595422428974e+02 1.573785652525403975e+02 1.595003002216955110e+02 1.590887822502944289e+02 1.589848099947338085e+02 1.619500881833177743e+02 1.607776513432413026e+02 1.587761646535162470e+02 1.629177620500889816e+02 1.595381228921060313e+02 1.595178006850754571e+02 1.597657621877259828e+02 1.577539290764263171e+02 1.570362853418633335e+02 1.585028853039017349e+02 1.589261402845153555e+02 1.593714620447656500e+02 1.599306240002409254e+02 1.584245539135665126e+02 1.599905889747575145e+02 1.560279364374311797e+02 1.586902728914499789e+02 1.596010087067169252e+02 1.594912528715696567e+02 1.591204488785935780e+02 1.567500965094872356e+02 1.600422792696119814e+02 1.572782225666361171e+02 1.587760858246444968e+02 1.569927507991404525e+02 1.622259188979321891e+02 1.564181246745231704e+02 1.600166486533966008e+02 1.606245188228481311e+02 1.618308620317098416e+02 1.612207151877979925e+02 1.620281471421401704e+02 1.609573676748304649e+02 1.600894671028149787e+02 1.632007919961443179e+02 1.609021409408311456e+02 1.636602390279895474e+02 1.647615924146322186e+02 1.603345194801579794e+02 1.613222669302252825e+02 1.639290927347977913e+02 1.647830774795356774e+02 1.646157181541335319e+02 1.640122335349191189e+02 1.659554223193422047e+02 1.640283827079277614e+02 1.634968807055346360e+02 1.667178383537390118e+02 1.664760492225718735e+02 1.667209287416457073e+02 1.672621649264159487e+02 1.669470664586276598e+02 1.663775044749488643e+02 1.669608227964211551e+02 1.669957414511075342e+02 1.704833617315392189e+02 1.700985767053701068e+02 1.670321650278558820e+02 1.675528246810098665e+02 1.685764954680678613e+02 1.702082466114095496e+02 1.712882505686056902e+02 1.711706178631791886e+02 1.703879239663598639e+02 1.730429080712085295e+02 1.703115623805855989e+02 1.701652367050527630e+02 1.691995612673601386e+02 1.696864574943494688e+02 1.718135042743206213e+02 1.720684260607628460e+02 1.739811977367496354e+02 1.703619609905830998e+02 1.718376056234386056e+02 1.685634955101707817e+02 1.709750349246558869e+02 1.700293365514849313e+02 1.712188030628086892e+02 1.729459076681089300e+02 1.689538119123576223e+02 1.652641795828791658e+02 1.697313872955195961e+02 1.678904622189169800e+02 1.631654982897064770e+02 1.656807116083287212e+02 1.645956617856070068e+02 1.685895466742458098e+02 1.660486159278573268e+02 1.628375602843320848e+02 1.637517674571711837e+02 1.666760231425761276e+02 1.656990931708967025e+02 1.646153770740332334e+02 1.657373186182527718e+02 1.669744491047941892e+02 1.677250220572216790e+02 1.669352812989396568e+02 1.687447622902200237e+02 1.634104742460168893e+02 1.656778760212244777e+02 1.683337083925938771e+02 1.694423927172342133e+02 1.674242555490856716e+02 1.670893363150158564e+02 1.669068688049848106e+02 1.686428691774419235e+02 1.694190186954678268e+02 1.734553136838371188e+02 1.720570922872524307e+02 1.717394115394004075e+02 1.714784691637791809e+02 1.773982385808954234e+02 1.703625462437210842e+02 1.729138779233313130e+02 1.705518906777174664e+02 1.744894111735034414e+02 1.733276728187558433e+02 1.754451225886346890e+02 1.733779619374441552e+02 1.768386323507165514e+02 1.741207986071301548e+02 1.711744444216487580e+02 1.726960602734705787e+02 1.753427241586056198e+02 1.732022983160892409e+02 1.766523588218278462e+02 1.725273666078479948e+02 1.741883339920403273e+02 1.739221266317019001e+02 1.730718148371591951e+02 1.759342498528860688e+02 1.733004764584252655e+02 1.734507789140463672e+02 1.773537892954545896e+02 1.752845805238209493e+02 1.734278652876623141e+02 1.757597702216762912e+02 1.731543755117115211e+02 1.785737962169475850e+02 1.759775538130606094e+02 1.740669334331344942e+02 1.779012744920923410e+02 1.729308196937754758e+02 1.757962211627857982e+02 1.730906636965894450e+02 1.722346037715459488e+02 1.779309344569812481e+02 1.743820520663487912e+02 1.756762427020532868e+02 1.745001565534346923e+02 1.755133206846651603e+02 1.712562100191276500e+02 1.751271431796085096e+02 1.751921260264397802e+02 1.748865303075351392e+02 1.767161756612697161e+02 1.765652354778382005e+02 1.713164397917271060e+02 1.690751056090296913e+02 1.680201723273749224e+02 1.712461972670645594e+02 1.721163345011653973e+02 1.694437542580172931e+02 1.760283663951558708e+02 1.762093730271508889e+02 1.729346573822556934e+02 1.748843944310856386e+02 1.753446239650614871e+02 1.743029815189214844e+02 1.732952964939509286e+02 1.725373017316917981e+02 1.685687207146841615e+02 1.710975366047030661e+02 1.697195486685605204e+02 1.721501220346588923e+02 1.685403493291715620e+02 1.697326814631827574e+02 1.731968118964321945e+02 1.704028832030645333e+02 1.683545482429672688e+02 1.663272590914382079e+02 1.697762589133879771e+02 1.710469818320254660e+02 1.747354697091869014e+02 1.711984858513984591e+02 1.722442558703529016e+02 1.712758232217376815e+02 1.733211820333483217e+02 1.727572084363487761e+02 1.706451579543854109e+02 1.738329540486342353e+02 1.719435005887910393e+02 1.697891296529123508e+02 1.705146763671703241e+02 1.733860310246455185e+02 1.711112002771952234e+02 1.716894439904936576e+02 1.735090985782387065e+02 1.706897512836867179e+02 1.711425666513298438e+02 1.714067250491665675e+02 1.715633212253847262e+02 1.749083646941554377e+02 1.714940409171297802e+02 1.729707299673711134e+02 1.727986587522507591e+02 1.712059977712060288e+02 1.700764694459049338e+02 1.700550996254603149e+02 1.734888622242911538e+02 1.722739557895494613e+02 1.732618234508512103e+02 1.723769665002265299e+02 1.689068740221645726e+02 1.713946008634646603e+02 1.712527911971597518e+02 1.723319798137691521e+02 1.741896162295307420e+02 1.734040403991680250e+02 1.754917783151441597e+02 1.765377446498459904e+02 1.722548321963381284e+02 1.716432637434347157e+02 1.758366151366915631e+02 1.735712187471652328e+02 1.728869422251144101e+02 1.731141576653635639e+02 1.752570620235991044e+02 1.725494654730234743e+02 1.736545967480557522e+02 1.755012415547745661e+02 1.754911820140876557e+02 1.757880963189000170e+02 1.773053744444595168e+02 1.781997938447964884e+02 1.750135182441076722e+02 1.801117590451596868e+02 1.777929464415334166e+02 1.752845936244353595e+02 1.783070457002707201e+02 1.797251538394828287e+02 1.772002656341967395e+02 1.770103607229922318e+02 1.803362865556564998e+02 1.791469715618131318e+02 1.807369391304098372e+02 1.803087289949663159e+02 1.819598101005759361e+02 1.797527782811353063e+02 1.780902800132970185e+02 1.788572523136974439e+02 1.779923016280788204e+02 1.809962243660702086e+02 1.786627220241199154e+02 1.809998275369731005e+02 1.780825553317170034e+02 1.764039281695306727e+02 1.804007856755935109e+02 1.799242731983694625e+02 1.789805039805963816e+02 1.774124576308605015e+02 1.814852275394262904e+02 1.813953223455506816e+02 1.796864428832015790e+02 1.810133604202613355e+02 1.804552251546351727e+02 1.801739983668813352e+02 1.827438981944145553e+02 1.754904287699222891e+02 1.796015984899705416e+02 1.772003762638466640e+02 1.782484958179185526e+02 1.786113653614081898e+02 1.748694893610936276e+02 1.799069194787225854e+02 1.802282813969419806e+02 1.795052544086004787e+02 1.750311932664923233e+02 1.778298418355284127e+02 1.739811677521654474e+02 1.754792695258488777e+02 1.758063934713368326e+02 1.764780343085237462e+02 1.753702351852656136e+02 1.751398165278407646e+02 1.768388263230186794e+02 1.794302789372724476e+02 1.784061897517922262e+02 1.719830310232466672e+02 1.751069678495663027e+02 1.723920760060781845e+02 1.720791198130231408e+02 1.723343610079436701e+02 1.740915919365446882e+02 1.742550272830628444e+02 1.738084707787559751e+02 1.770206339378693770e+02 1.735237054569749944e+02 1.730621414476217410e+02 1.769645818033492333e+02 1.740804950669886750e+02 1.745422823542681954e+02 1.758545902074113201e+02 1.722152255813276724e+02 1.754644933962082689e+02 1.758826333975436569e+02 1.785216232776183176e+02 1.736740933565989167e+02 1.740175602268813577e+02 1.744539584816943716e+02 1.743498788883543398e+02 1.750537554323232428e+02 1.735568804524628206e+02 1.751171616663261545e+02 1.727074339253218227e+02 1.736125426571394712e+02 1.752654318028897080e+02 1.760684982416068181e+02 1.754699550529286682e+02 1.756241529264922292e+02 1.769306805061439150e+02 1.749300236632236079e+02 1.770573483293849506e+02 1.779451298650282922e+02 1.715123065322188438e+02 1.759430149052824675e+02 1.796335570948953375e+02 1.754186108338957979e+02 1.765091619690554126e+02 1.732050451366148707e+02 1.772756957211898907e+02 1.768218889948087451e+02 1.769771816277177550e+02 1.721360256703971174e+02 1.719763806756920985e+02 1.737207708168725731e+02 1.773235936189808228e+02 1.764133912538823949e+02 1.722173388878694595e+02 1.735111070399753714e+02 1.755468582954278531e+02 1.734506942575353605e+02 1.753968942930918047e+02 1.765052005048554520e+02 1.725114290153796617e+02 1.736938135213659962e+02 1.721787416070826282e+02 1.763043747422600518e+02 1.766439513352515576e+02 1.728188775313080612e+02 1.732448338322665791e+02 1.750471981922117948e+02 1.768325382438052884e+02 1.756945364583069420e+02 1.787231186947669244e+02 1.752141890435654261e+02 1.780638228470530464e+02 1.765804505693154738e+02 1.796185475615796179e+02 1.754874038159994427e+02 1.757081944489054877e+02 1.779176133735407461e+02 1.758298350231650602e+02 1.776948605691900127e+02 1.773422238842464083e+02 1.746627015206073850e+02 1.786735201400663868e+02 1.754248640728888802e+02 1.747683402301037177e+02 1.799408833451543330e+02 1.785570340671929159e+02 1.783932701456324708e+02 1.803890271761601127e+02 1.805724651177551152e+02 1.808599816803539397e+02 1.795861233739795466e+02 1.763388416532664564e+02 1.789581578277893357e+02 1.796125034171337518e+02 1.758547559650562278e+02 1.758889084942279055e+02 1.793165599457555572e+02 1.774854172753164505e+02 1.784899547143969016e+02 1.777521123732351782e+02 1.779266789669287334e+02 1.764027431859547050e+02 1.784235267301484669e+02 1.783027701903171760e+02 1.773549862083193887e+02 1.798929538260841525e+02 1.772811543686090658e+02 1.774945489918024464e+02 1.755666174737358460e+02 1.753048839172566318e+02 1.773687767209161734e+02 1.754363242569347392e+02 1.769518404855873825e+02 1.765567316514085690e+02 1.775962204043006238e+02 1.774432069152842928e+02 1.752667993256395675e+02 1.756442541753996807e+02 1.736837080550769201e+02 1.785297702807185942e+02 1.755584423796175884e+02 1.723067637905588185e+02 1.750891161481143286e+02 1.797352414468001598e+02 1.769805010509366525e+02 1.751665118736926559e+02 1.736594911909636494e+02 1.766021416898336440e+02 1.776705634388886210e+02 1.777843672181378452e+02 1.744603762211348794e+02 1.779426621002049842e+02 1.768106322736988716e+02 1.749796601232322644e+02 1.738339446948351110e+02 1.800824748325549649e+02 1.777764274948541754e+02 1.794775198411396389e+02 1.807290911196875811e+02 1.792173470408497451e+02 1.785705235685281025e+02 1.795812274964409028e+02 1.782113768742031823e+02 1.794084609381173152e+02 1.816735667887161583e+02 1.765553368619970627e+02 1.798436458295213356e+02 1.800303294558055711e+02 1.772099265652254019e+02 1.794052484702517063e+02 1.791115942909145531e+02 1.807483870970521025e+02 1.785562601118020325e+02 1.764260316701738702e+02 1.793087431248407597e+02 1.788092680568604464e+02 1.815730082774237530e+02 1.797789195063368481e+02 1.793501339594304511e+02 1.816134739190071627e+02 1.793852265280606844e+02 1.818642550356540539e+02 1.794337162837192921e+02 1.801847447596938139e+02 1.816556578719731476e+02 1.809443510917776905e+02 1.790919897465468011e+02 1.792796916849717093e+02 1.779607619787449835e+02 1.807136160145697659e+02 1.793985700376432533e+02 1.789574010798148151e+02 1.773712504607101437e+02 1.794225023629137468e+02 1.803590461469408126e+02 1.785472902650947162e+02 1.761946859287082532e+02 1.752095490700308176e+02 1.757017327286484374e+02 1.762501972535339405e+02 1.798564003331513277e+02 1.787958403529053157e+02 1.785466161941517669e+02 1.783484489894889577e+02 1.769956090573778056e+02 1.773440888627659149e+02 1.771103045232245563e+02 1.804107298961000652e+02 1.769416122153917286e+02 1.794750679986920261e+02 1.779330582038753619e+02 1.777211704400088195e+02 1.751612460104900606e+02 1.777000913502411379e+02 1.750934395841350124e+02 1.797135770193603435e+02 1.757315837725263918e+02 1.761737774153626219e+02 1.761168111519782826e+02 1.798697609403907620e+02 1.781178807232898578e+02 1.783246960439580278e+02 1.745405143562484511e+02 1.748653286376781750e+02 1.737443188315418183e+02 1.781814576264550283e+02 1.766382706928451967e+02 1.755618831809508436e+02 1.710951695252186084e+02 1.736874138431949746e+02 1.740326443897454851e+02 1.763930769865440311e+02 1.715197995337730390e+02 1.753484907437168374e+02 1.761372490809033593e+02 1.744140076745336216e+02 1.743170403623531115e+02 1.714114251698083820e+02 1.743366300672571185e+02 1.739733844952091033e+02 1.743203153840900086e+02 1.781631391316321640e+02 1.771572215281001377e+02 1.764395375607223286e+02 1.757952462595110035e+02 1.737145393477192954e+02 1.730902016153474108e+02 1.725169615243311512e+02 1.719525545038316636e+02 1.731624127181931101e+02 1.743166750563739527e+02 1.766855692960559452e+02 1.736333479789185219e+02 1.755416616663626996e+02 1.731136472272238223e+02 1.745288250478044461e+02 1.753855516823401217e+02 1.750174783546681567e+02 1.732806885302106821e+02 1.733551483262314150e+02 1.762690219661866706e+02 1.784884284521471045e+02 1.749025052578766406e+02 1.742706617666980264e+02 1.750711817520795535e+02 1.785001742695013149e+02 1.799090396380729260e+02 1.771368353287771811e+02 1.759684381996625007e+02 1.770986218212889298e+02 1.795046286305477850e+02 1.805087731104443094e+02 1.801402280626397214e+02 1.766885564008098584e+02 1.802161223885343304e+02 1.813797733762002053e+02 1.805995754419629975e+02 1.830426360787259341e+02 1.818939170200117132e+02 1.786930411566086718e+02 1.810780250025133853e+02 1.795588030290514610e+02 1.802071721901906471e+02 1.774317663632650124e+02 1.796854994726710686e+02 1.793766411522031206e+02 1.773040468097953521e+02 1.782618790865652727e+02 1.780550734530531543e+02 1.773506204856756483e+02 1.793557061806796185e+02 1.781048673534860143e+02 1.772122822662046246e+02 1.743599353611268441e+02 1.776633120166246442e+02 1.781152580687198679e+02 1.773426857516326720e+02 1.765893893180451926e+02 1.774583782299336292e+02 1.771255156721005051e+02 1.789603594806287390e+02 1.749444293707501572e+02 1.786876414105559547e+02 1.805120296413068672e+02 1.775634727961295027e+02 1.804397455372329659e+02 1.808169349872196676e+02 1.790066107062245919e+02 1.822204221183112907e+02 1.828601725210414486e+02 1.793041842887543282e+02 1.785147548666163573e+02 1.809006993132570074e+02 1.777531036251631633e+02 1.778700083905280849e+02 1.770989712340993663e+02 1.771478029108496060e+02 1.752854892516124039e+02 1.763972787275155838e+02 1.789659155340704899e+02 1.778621145567913686e+02 1.790036700381202195e+02 1.739507627381128430e+02 1.773757240284051591e+02 1.783283004605435451e+02 1.801040645400421170e+02 1.764281937671742071e+02 1.774827078386402945e+02 1.744398269017059704e+02 1.792190807257116205e+02 1.771477114859036419e+02 1.769597463468145975e+02 1.747446744006074937e+02 1.771257492149700568e+02 1.781311413961435619e+02 1.775631518579752708e+02 1.789168939811274868e+02 1.760086450122160784e+02 1.780983723153099163e+02 1.781754033255896559e+02 1.780618820676749010e+02 1.773430861886657510e+02 1.739788833326902875e+02 1.749072823566753812e+02 1.776393727396526856e+02 1.758054298413768777e+02 1.766720221729676155e+02 1.742713743819203103e+02 1.714094393231392814e+02 1.723141065956062619e+02 1.740805986952285593e+02 1.726112307445518752e+02 1.717947926916867516e+02 1.738898184499936974e+02 1.725038131438867310e+02 1.726833159848289654e+02 1.709943146049886593e+02 1.698822510684152007e+02 1.736846664985552025e+02 1.716582802830349976e+02 1.710180859610700850e+02 1.733050856861052864e+02 1.722331447056975549e+02 1.725749068427357713e+02 1.719881544327123493e+02 1.726191493938269161e+02 1.744471708433243577e+02 1.732646129090882141e+02 1.743915983486352843e+02 1.753406140055572848e+02 1.733393043131680145e+02 1.724538021705689346e+02 1.745827246341526973e+02 1.720598486999650163e+02 1.720597503559196184e+02 1.734924015848853571e+02 1.726222259269150641e+02 1.751191871004589871e+02 1.744952600214135146e+02 1.750301589049240363e+02 1.706952148701236354e+02 1.714874498489683958e+02 1.726337830713800656e+02 1.735733038860274746e+02 1.750732124596206063e+02 1.742152403092712802e+02 1.715835226976799390e+02 1.719594825741452553e+02 1.697984254439846836e+02 1.730856346004632371e+02 1.757075086685314886e+02 1.730774746439269052e+02 1.687031056591335130e+02 1.722695496637604151e+02 1.756307817290434627e+02 1.743669180144340487e+02 1.754607953703804810e+02 1.724938293961023135e+02 1.745516819092505330e+02 1.763284047009676669e+02 1.766199734462873892e+02 1.742718827084103168e+02 1.740015429779325018e+02 1.755545435016764202e+02 1.767560985032558563e+02 1.772708715196724256e+02 1.731546292272446124e+02 1.745542853919045569e+02 1.760647471293175101e+02 1.712135268772761094e+02 1.723090748680739921e+02 1.748752338177487502e+02 1.758776499901598527e+02 1.739264470280298269e+02 1.773312764505726022e+02 1.781266576109323694e+02 1.742415656008743099e+02 1.756601423520673109e+02 1.760573557841393892e+02 1.760096323533225302e+02 1.753960358367376386e+02 1.739370161273506596e+02 1.739682587985238342e+02 1.739594985403581120e+02 1.740593505990347865e+02 1.730773280839493111e+02 1.722825218098672337e+02 1.740398142083606956e+02 1.776671516272030544e+02 1.793310964977893605e+02 1.731806307536126894e+02 1.778127777233635527e+02 1.765130745216355024e+02 1.744181730183397860e+02 1.778406102162487059e+02 1.793485483253669202e+02 1.829163075581948021e+02 1.781479419691762587e+02 1.775524711939458484e+02 1.766563665070185323e+02 1.774615630203803107e+02 1.800973849154111122e+02 1.814093193375686610e+02 1.759241023866745195e+02 1.816762252131359503e+02 1.782962012707662609e+02 1.762479656519649609e+02 1.773252561460714958e+02 1.773999907008978028e+02 1.781295254873681699e+02 1.754510763291671651e+02 1.797150985665973053e+02 1.814269511328355406e+02 1.791578904369767145e+02 1.805620641844105592e+02 1.784798150981146705e+02 1.792611356039044210e+02 1.811698284066130498e+02 1.785179812934529480e+02 1.776687365333292234e+02 1.778644744710232146e+02 1.772156200327050612e+02 1.739707636315580999e+02 1.755926334912579421e+02 1.750181673551928156e+02 1.753327015344265192e+02 1.768452832594334438e+02 1.741161129359975632e+02 1.774941014893693421e+02 1.750116442088882422e+02 1.755891229845757948e+02 1.757854661990804459e+02 1.734354410997490561e+02 1.775660978857525549e+02 1.764431613517739379e+02 1.762985698471707394e+02 1.771008541762993502e+02 1.786240956157423341e+02 1.767441822262588573e+02 1.776846373894094597e+02 1.777304213691317898e+02 1.755897780092295761e+02 1.741271060800694670e+02 1.761486405701634794e+02 1.773324260608587792e+02 1.782114770943452982e+02 1.764987422860561708e+02 1.745025985950503014e+02 1.718681034307585662e+02 1.721657748058059099e+02 1.764675632988893028e+02 1.784124871307851379e+02 1.751928969630914992e+02 1.774948244228882288e+02 1.751370326910917470e+02 1.766198835306157662e+02 1.722750878495867539e+02 1.745313835818909922e+02 1.791586799355659707e+02 1.722050150287610677e+02 1.727586598399950901e+02 1.734575045390494097e+02 1.737243488474867945e+02 1.712144292345735437e+02 1.721049493704220765e+02 1.748437031213365174e+02 1.706673208834952788e+02 1.699865435695529357e+02 1.754829727188260335e+02 1.764036874973600391e+02 1.702225828704326318e+02 1.728345180866374449e+02 1.714106268202674812e+02 1.703666178365522228e+02 1.735474823727248577e+02 1.700186086082829888e+02 1.727182235950905067e+02 1.753863314066903172e+02 1.736789655590173425e+02 1.738316432611963762e+02 1.728624504363282597e+02 1.728865237672511910e+02 1.749305219766087589e+02 1.693923372929546360e+02 1.740639993156845833e+02 1.742993841880681032e+02 1.755783797626761782e+02 1.728620610106850961e+02 1.769283712402049673e+02 1.774348122130384411e+02 1.771031932211099615e+02 1.760184822680034529e+02 1.753502356374790452e+02 1.735081224975510281e+02 1.761161646846621807e+02 1.751920623177369691e+02 1.745721513769334763e+02 1.774413886916989043e+02 1.777727899961960816e+02 1.783758516221405444e+02 1.760548684938491988e+02 1.773597465796021027e+02 1.768575848568827382e+02 1.766859338413079001e+02 1.743797315129203866e+02 1.735452201342743592e+02 1.735134582610434961e+02 1.734654674976396791e+02 1.729736158473658634e+02 1.772867708727774527e+02 1.740786094592984909e+02 1.726927150966132558e+02 1.727902746925231270e+02 1.715863906576335864e+02 1.734746601656014775e+02 1.704180847354893160e+02 1.710755171165249635e+02 1.712342954053225128e+02 1.708647261009866440e+02 1.722741342399351936e+02 1.779101731438626928e+02 1.760128662068732126e+02 1.758585289920946479e+02 1.755346021069586584e+02 1.743158656712000720e+02 1.732294321365203302e+02 1.722473701560547568e+02 1.723805372081296809e+02 1.705573926009976162e+02 1.736875517869838745e+02 1.743323169920156772e+02 1.729722093293598846e+02 1.727774857271577389e+02 1.758738223548178041e+02 1.702733247586239429e+02 1.734109817524175696e+02 1.746190348139872981e+02 1.757703557859720433e+02 1.742613100217596696e+02 1.757770893989316221e+02 1.726291239886750191e+02 1.774965592162792802e+02 1.759970043405425599e+02 1.808922776229315446e+02 1.773174961691111378e+02 1.817815985708475921e+02 1.790860472633663107e+02 1.785519904235864885e+02 1.811260899839178364e+02 1.769388403123889475e+02 1.799006474030714742e+02 1.777027510291732426e+02 1.771200508532806452e+02 1.758524422036229566e+02 1.820077269031005471e+02 1.785009067387916559e+02 1.799648431940866544e+02 1.809206748999223464e+02 1.811057983555316184e+02 1.798401163411556922e+02 1.781672158402714388e+02 1.772607462989463727e+02 1.785366882105174113e+02 1.777758352145057472e+02 1.787985937902489866e+02 1.767409244802967407e+02 1.775867050823920863e+02 1.812010102045548194e+02 1.764130285573996844e+02 1.765827272294273769e+02 1.742670969289747518e+02 1.773361956792919329e+02 1.757552062284590590e+02 1.778659908987244194e+02 1.783993453959811859e+02 1.782892050594059867e+02 1.782131208905720712e+02 1.793585364621271765e+02 1.796802148290581727e+02 1.800345127576178754e+02 1.768160994456591766e+02 1.788784683374202871e+02 1.770766196972039666e+02 1.797781018548335794e+02 1.784530930070585839e+02 1.765057118001786876e+02 1.760926086897756591e+02 1.726404423272323356e+02 1.755079102297202098e+02 1.764124348337691686e+02 1.801045877029914664e+02 1.748708305348683325e+02 1.756869771141553258e+02 1.787445805267918217e+02 1.738547344293865820e+02 1.765674502796010472e+02 1.745112353193488559e+02 1.779738231761149052e+02 1.787220834311852684e+02 1.766321103822329235e+02 1.755108096925837913e+02 1.777829601615529782e+02 1.760770870835082746e+02 1.769962571285161630e+02 1.770344315174877181e+02 1.774496696890132625e+02 1.766377145129378050e+02 1.799978497750904864e+02 1.784478572753921242e+02 1.772405022666573018e+02 1.764410667420634411e+02 1.795958080723169417e+02 1.783456444287762110e+02 1.762411129492032558e+02 1.762978667890071165e+02 1.761401704640354922e+02 1.777842331952522272e+02 1.768753595729313020e+02 1.771412826237327067e+02 1.758938625691793050e+02 1.735491475266595955e+02 1.745808677900986652e+02 1.775614163416281031e+02 1.762642887648855492e+02 1.747245461318982791e+02 1.753799826090975102e+02 1.725661597293049567e+02 1.745627541632007080e+02 1.724646577083133252e+02 1.727187324491120535e+02 1.743797115964125908e+02 1.745731610380195775e+02 1.722257941457355628e+02 1.740873264941885452e+02 1.723873663806449770e+02 1.707738139512239286e+02 1.734247867622093793e+02 1.699798307727424174e+02 1.738543643501557199e+02 1.739731593064852007e+02 1.749488301562295192e+02 1.720427221865061540e+02 1.757590891617196860e+02 1.716347056909577589e+02 1.695018415785074808e+02 1.733688681320114426e+02 1.714522687972954600e+02 1.675566594853155777e+02 1.744910916347719194e+02 1.741726836205325526e+02 1.763183729009495266e+02 1.736535920812926008e+02 1.725670991519135669e+02 1.724885180218581127e+02 1.711885927285824778e+02 1.716904124998387147e+02 1.740931455388063114e+02 1.730777600904947064e+02 1.716312390435348334e+02 1.702077083144667142e+02 1.738547449661480471e+02 1.700736271164074367e+02 1.712075699300501697e+02 1.707398706951909446e+02 1.721718425033267295e+02 1.735142090040056075e+02 1.710543973479905162e+02 1.753666035017938327e+02 1.743879071934913725e+02 1.738933425609002654e+02 1.740361088119971669e+02 1.742964620030178935e+02 1.740022468357583421e+02 1.720211241508802118e+02 1.713260198151192526e+02 1.730928214763962103e+02 1.747956115496591849e+02 1.730733793273958270e+02 1.724684678988322446e+02 1.716630282592045660e+02 1.698800728597103671e+02 1.728732315067439060e+02 1.735691393709272745e+02 1.727423522929422575e+02 1.755041003067525480e+02 1.709537895038006354e+02 1.723476671794856259e+02 1.698654116492594426e+02 1.722476819647257003e+02 1.746708381390224645e+02 1.738299135403507307e+02 1.710574786131246299e+02 1.732831054084927302e+02 1.727036596999513449e+02 1.729077776691786994e+02 1.734466556595024542e+02 1.711175112981783570e+02 1.733368378228189783e+02 1.708032747048231670e+02 1.731078891097659778e+02 1.718973465440707287e+02 1.724792259430926151e+02 1.725671954224878561e+02 1.705468736102037894e+02 1.745143331349110554e+02 1.745121041756644047e+02 1.745928145120866759e+02 1.760232386283596497e+02 1.717290658557941185e+02 1.697067074335943744e+02 1.714492792117920033e+02 1.692301343507988634e+02 1.701007847936667190e+02 1.705309118818991294e+02 1.675266703516276721e+02 1.688998577708330231e+02 1.690871504399540584e+02 1.625390451875591111e+02 1.682943985489982026e+02 1.687174126506889138e+02 1.666732632989110527e+02 1.642923787662118400e+02 1.671624653298515000e+02 1.677740073563538488e+02 1.677932556374828437e+02 1.672253764296836209e+02 1.643438473157185058e+02 1.626086812439702101e+02 1.635276946689607769e+02 1.642333439932717170e+02 1.649355456377716109e+02 1.633342979449637937e+02 1.675947957183976484e+02 1.629168095167656816e+02 1.640628226948448969e+02 1.662367755539857797e+02 1.655254798996337229e+02 1.674724705307760360e+02 1.628311929836701495e+02 1.679245140903953200e+02 1.646735358830036944e+02 1.622729876748811080e+02 1.669368083198136219e+02 1.666577675841113830e+02 1.680375247924721691e+02 1.687631282860467365e+02 1.671759435306186958e+02 1.669221188822181432e+02 1.675915699546519591e+02 1.677307159886836985e+02 1.650149628052983530e+02 1.670408320362004417e+02 1.716761980161925294e+02 1.698428515693659620e+02 1.701768888530957611e+02 1.746930028151778913e+02 1.693048170015255778e+02 1.728921583313413350e+02 1.721054219603753950e+02 1.751848765933297329e+02 1.737224182062325895e+02 1.745424924146311128e+02 1.744105694429837854e+02 1.728057438189019024e+02 1.717438949825899783e+02 1.717518447398176988e+02 1.738710023658237560e+02 1.730349730698944768e+02 1.714078391049989989e+02 1.755830607252528353e+02 1.737762084590320342e+02 1.762666311800911103e+02 1.749143057145118121e+02 1.726577411315314805e+02 1.760785831945790960e+02 1.761967266257588847e+02 1.734649610040591767e+02 1.772003766559130327e+02 1.759562980096557681e+02 1.726894197571308496e+02 1.717371809691213684e+02 1.693123920609334903e+02 1.731480713592354164e+02 1.755318957014976888e+02 1.750268117516078803e+02 1.760800896950231618e+02 1.734364571549869538e+02 1.746278335541873332e+02 1.721306628892855883e+02 1.754903407314203321e+02 1.777568305144967837e+02 1.771980269830494308e+02 1.722410224100953826e+02 1.719311572461166406e+02 1.761837813349286250e+02 1.728898306808678171e+02 1.739473883910771690e+02 1.720239963408986625e+02 1.753068054118396333e+02 1.739595640301143646e+02 1.733347271077467724e+02 1.728681043888130944e+02 1.747346321637125186e+02 1.729633479749668936e+02 1.740911931929308878e+02 1.735411388783573727e+02 1.710186531978336859e+02 1.713649201921951715e+02 1.734099285637921639e+02 1.719583620678469060e+02 1.724967417279904396e+02 1.726028706853028041e+02 1.731654964097598111e+02 1.760675208103708371e+02 1.770898177145320460e+02 1.758045800274867076e+02 1.740377017523531435e+02 1.751311641862359636e+02 1.760642440748595732e+02 1.781450701409332282e+02 1.762557071507012552e+02 1.772417710302359524e+02 1.722571680168445312e+02 1.739161981226267244e+02 1.737583575738775039e+02 1.763580106034600590e+02 1.713546718818280681e+02 1.751577866846401434e+02 1.737464638947837443e+02 1.724485494481936882e+02 1.737311666085264790e+02 1.722575124326783111e+02 1.744415022295363826e+02 1.748386397057309978e+02 1.746169275973753656e+02 1.725507639619573581e+02 1.725884947742657971e+02 1.705750047660972939e+02 1.737931573827909517e+02 1.731483581087365451e+02 1.719768656920375065e+02 1.740323013932304548e+02 1.742719478093630698e+02 1.740375478698005338e+02 1.790685755000303914e+02 1.754393321805684991e+02 1.717783776453902931e+02 1.739250800401028130e+02 1.731162957472337212e+02 1.721299427721737914e+02 1.730338539670315186e+02 1.725492541428951370e+02 1.706781203699900971e+02 1.719054126283401160e+02 1.700999631213034888e+02 1.731771053642088702e+02 1.749367246742000646e+02 1.742152531654945165e+02 1.741263368017041557e+02 1.731346777275031457e+02 1.714906332169662733e+02 1.714275451149554215e+02 1.737534047447971943e+02 1.736567755311976953e+02 1.726947255807880026e+02 1.724397141730499357e+02 1.720068756285574807e+02 1.719959237843054609e+02 1.713157911621868550e+02 1.724595238367185175e+02 1.723673616584629826e+02 1.721482874699887304e+02 1.722562769389402888e+02 1.732032195918846185e+02 1.725455689929537755e+02 1.727483920420933146e+02 1.739199902834728562e+02 1.775001886719360300e+02 1.726435970649811225e+02 1.756778967579070354e+02 1.725526130855662359e+02 1.740467884609263649e+02 1.750417486185918960e+02 1.755605267794518909e+02 1.750014590354031441e+02 1.785829634420522609e+02 1.775524322465306000e+02 1.712960144084859166e+02 1.756005723566604786e+02 1.750223751199490039e+02 1.731255514104895497e+02 1.738710744870703877e+02 1.707225244359394765e+02 1.747034658858857483e+02 1.741560868742116384e+02 1.731693970383846306e+02 1.732536675805663435e+02 1.722566763617739980e+02 1.739523969218352022e+02 1.759153137827822491e+02 1.753874441841828116e+02 1.749781015441653267e+02 1.755691216917207953e+02 1.750336282428042693e+02 1.765591663358493975e+02 1.709848665580445299e+02 1.725820463102579652e+02 1.712814422351107453e+02 1.709630482874639483e+02 1.734488169666642250e+02 1.722270099836492534e+02 1.782023840529106451e+02 1.734789240447355496e+02 1.717312318472269226e+02 1.735972334436377480e+02 1.730036998566880868e+02 1.723639259499540799e+02 1.737004361093211742e+02 1.720836302857141504e+02 1.710547431273353141e+02 1.735216475256783042e+02 1.715768733730495512e+02 1.718346090006858731e+02 1.708346038776201965e+02 1.735856509761502195e+02 1.727596142563742205e+02 1.694939350335911854e+02 1.745085062586495042e+02 1.728170047521246033e+02 1.691267119606262099e+02 1.680926317982041951e+02 1.738674428972543353e+02 1.746130427137153163e+02 1.731513262053910864e+02 1.722057543995585149e+02 1.676958394651085200e+02 1.648711935290966437e+02 1.642929745793987593e+02 1.673561654134445007e+02 1.654551595588063435e+02 1.636269582814096282e+02 1.659218603278913235e+02 1.668905061743834608e+02 1.678862028729170106e+02 1.689066417505264326e+02 1.663756610313142517e+02 1.677126363077136091e+02 1.670451621713919792e+02 1.688664472622367327e+02 1.660512155955187836e+02 1.669227684178712536e+02 1.665065596688094161e+02 1.683437686680996990e+02 1.656517219717977696e+02 1.670194946141328387e+02 1.707527627825030550e+02 1.676416741306450433e+02 1.697633942295448151e+02 1.679248533150266667e+02 1.667506170014379734e+02 1.702552993337952216e+02 1.705666475206257644e+02 1.702197086120226004e+02 1.673511428934310743e+02 1.688218883476912424e+02 1.688376940369305146e+02 1.682465943975306288e+02 1.684670642850621505e+02 1.664591164019077496e+02 1.697087571301628088e+02 1.675650913101299579e+02 1.697690702823333027e+02 1.684468685466657973e+02 1.704482975265592586e+02 1.659665282069352941e+02 1.701296894170126563e+02 1.711578318189469314e+02 1.700972311382994917e+02 1.678777553940635983e+02 1.681448006998880658e+02 1.693794807453654414e+02 1.681553333970288406e+02 1.684038276524848641e+02 1.678634024465950461e+02 1.684813846839448104e+02 1.660518102353303220e+02 1.690061210294249463e+02 1.667138430937764326e+02 1.675497285421064362e+02 1.700559263124688698e+02 1.678844414592442433e+02 1.677508796693911108e+02 1.685230825682381237e+02 1.701189808849485701e+02 1.685893566949696663e+02 1.658650510462638579e+02 1.622868292369341248e+02 1.661037817474438611e+02 1.639809769758346079e+02 1.654738047752780119e+02 1.668122493035148466e+02 1.614945118407911480e+02 1.659303561178421944e+02 1.664589920293323075e+02 1.625054381319238246e+02 1.650386535590845085e+02 1.624003803695922272e+02 1.654066870504504436e+02 1.659753476491825381e+02 1.632187729659854369e+02 1.687432651336649485e+02 1.653079309317364221e+02 1.666648388892487560e+02 1.621408781386019768e+02 1.692166326086219215e+02 1.664907350877996919e+02 1.633744524084664533e+02 1.660515364328537373e+02 1.673418206447464627e+02 1.690493372296560324e+02 1.691141045212951326e+02 1.701414184647993579e+02 1.678575298535385230e+02 1.662057217089368919e+02 1.652444583025214229e+02 1.684303384898702518e+02 1.640355976005766649e+02 1.654450478554568349e+02 1.676668523025436457e+02 1.660775685773622854e+02 1.684901613942272434e+02 1.709488479009151831e+02 1.705928461937461691e+02 1.658132282323906566e+02 1.646582209296159931e+02 1.707424829684927658e+02 1.659887961746828466e+02 1.678374172453044935e+02 1.652770300046103387e+02 1.675538139600575676e+02 1.655945472481707839e+02 1.652098563603818775e+02 1.667971822125882682e+02 1.654841633131763103e+02 1.649964511133863425e+02 1.625679506856613727e+02 1.658651022353129463e+02 1.648805285479251381e+02 1.661285822038123570e+02 1.656321817740901565e+02 1.651648952591532975e+02 1.670568557019266791e+02 1.681108366002596597e+02 1.647765563308989556e+02 1.670701592512935179e+02 1.664927446559726434e+02 1.654111817626584298e+02 1.667585406996947768e+02 1.619576359722606469e+02 1.663941200346054359e+02 1.668215587116872598e+02 1.651836453350641136e+02 1.697739913667964515e+02 1.648957065911856148e+02 1.650487984770005880e+02 1.670733540299851541e+02 1.680780046659352251e+02 1.663036647041253957e+02 1.650827902572409585e+02 1.679836438920292210e+02 1.638995221113129617e+02 1.693877048928889337e+02 1.704581417944090731e+02 1.691453719837318772e+02 1.655563641166166633e+02 1.690736837093826068e+02 1.712782210292777449e+02 1.670457376916071723e+02 1.696637784878114985e+02 1.703126795726347211e+02 1.688950784008985693e+02 1.673795449243888811e+02 1.690169683834239436e+02 1.662232056155173439e+02 1.664318748266126704e+02 1.690494358569454221e+02 1.691932091004772758e+02 1.713954322231940068e+02 1.704772019798955114e+02 1.692449220373931098e+02 1.692003108098725761e+02 1.667475972126758847e+02 1.654438810157567730e+02 1.651664929348004307e+02 1.654334168757192458e+02 1.688410098757591697e+02 1.664987802135590016e+02 1.703385338885424289e+02 1.680949721659156069e+02 1.642436955131583431e+02 1.640625163008939467e+02 1.679281435097496740e+02 1.632533723768804066e+02 1.664232052047656509e+02 1.642035315502196511e+02 1.651201066346772848e+02 1.653676157120682149e+02 1.645680485653317646e+02 1.641249107721920950e+02 1.667769227842291286e+02 1.640849376253042635e+02 1.649773301481119461e+02 1.637662386020153917e+02 1.677725549226466910e+02 1.653659059758921330e+02 1.637773091439812561e+02 1.617491779103430076e+02 1.620433276566475342e+02 1.628947765604489177e+02 1.622440733690551724e+02 1.636394636514760350e+02 1.627715681730114454e+02 1.633992028169051594e+02 1.614979941371051098e+02 1.600882118122625855e+02 1.628285646977788019e+02 1.597902208988501513e+02 1.640941529245793333e+02 1.604213783979342338e+02 1.627113614743516621e+02 1.624205717467259262e+02 1.589155145860756875e+02 1.630532206923292051e+02 1.612624038136028446e+02 1.630016944229286651e+02 1.618051080458490389e+02 1.593256774715720780e+02 1.588470947492539835e+02 1.639275584834524295e+02 1.624306669299309078e+02 1.596750734794082973e+02 1.624468068186173753e+02 1.590806365183339324e+02 1.622857044755258471e+02 1.642856156365712081e+02 1.611963619156943821e+02 1.586470436469626293e+02 1.624721946916946820e+02 1.631451654518183148e+02 1.606690369270812937e+02 1.591770310746141206e+02 1.573708082198687066e+02 1.591694384089099685e+02 1.606591043005793153e+02 1.600845813803262274e+02 1.616056376516932573e+02 1.595887271389915441e+02 1.617312691090819214e+02 1.615316376515601746e+02 1.611438958580199596e+02 1.583525789098188739e+02 1.579719723423732773e+02 1.630503830125974218e+02 1.614673934124224104e+02 1.597016285030337315e+02 1.609134641390609488e+02 1.592357334762550352e+02 1.585335393025194435e+02 1.591131582864389316e+02 1.606106871474596289e+02 1.612429101308268855e+02 1.652469059707841836e+02 1.634849250475813562e+02 1.637851649761838075e+02 1.649754866339619923e+02 1.615867584738616358e+02 1.682887598942445209e+02 1.664475919149906815e+02 1.623032898228314025e+02 1.659324817648488306e+02 1.641034654546084255e+02 1.663730201408455969e+02 1.680839209851368707e+02 1.668231352304208599e+02 1.667553153006556101e+02 1.674525334861475585e+02 1.659309419284649323e+02 1.674277175248547849e+02 1.651050549916651278e+02 1.610822355620980204e+02 1.631807342488500296e+02 1.631012257577295941e+02 1.628833704244853209e+02 1.673119191447288472e+02 1.652825421841773164e+02 1.645563676909822277e+02 1.636919672824864165e+02 1.611319342240677486e+02 1.662747333650812323e+02 1.663392554067973492e+02 1.663209145384084309e+02 1.672219070514003647e+02 1.626480469023699129e+02 1.665448216022364250e+02 1.643277777921470886e+02 1.650280876656263160e+02 1.642967590945073368e+02 1.629526970218181532e+02 1.637737583935881673e+02 1.638779271073427424e+02 1.638320080785491655e+02 1.630378984662653465e+02 1.652963431715361367e+02 1.638642617110419337e+02 1.641727366872191283e+02 1.640585339954711515e+02 1.609897654690178683e+02 1.614279635294703326e+02 1.654232598997618311e+02 1.620045799902888746e+02 1.636465362504846723e+02 1.644873866901137092e+02 1.670063103597384782e+02 1.627604046038854619e+02 1.662490823934232083e+02 1.663035065351809862e+02 1.668179331287603588e+02 1.662579331667289182e+02 1.642830553856385905e+02 1.651990651278324549e+02 1.651068831415830118e+02 1.649293746307021138e+02 1.690263302475163982e+02 1.675476298128298822e+02 1.634442044614736744e+02 1.688824015647265355e+02 1.661131626802112748e+02 1.633145927758899916e+02 1.683231288581332308e+02 1.637344459612492642e+02 1.636083787013782853e+02 1.657537210781785291e+02 1.630179899661282832e+02 1.634049202298042189e+02 1.628420285027771683e+02 1.637328919049157889e+02 1.612954352309808996e+02 1.620515634882339100e+02 1.635518724515178235e+02 1.626476600074201997e+02 1.633136174184775484e+02 1.625847144162474933e+02 1.625866911257771505e+02 1.681555459478646526e+02 1.636781915580720863e+02 1.635194369713610456e+02 1.633585956538348398e+02 1.628551719806109190e+02 1.655331187737582752e+02 1.630925526312358897e+02 1.622371149211382999e+02 1.652467839444934157e+02 1.616661954254154239e+02 1.664132802749116991e+02 1.652167782971395695e+02 1.625908653271675348e+02 1.669872029435616412e+02 1.626767591301475875e+02 1.666422130050272585e+02 1.667943240600631896e+02 1.663676177368791400e+02 1.625157608747023232e+02 1.660066568738988053e+02 1.615533010398513909e+02 1.624204424965705584e+02 1.626984800456278322e+02 1.603855211844075939e+02 1.628507103593466923e+02 1.638624168203587601e+02 1.591477956800371203e+02 1.619169108222016860e+02 1.643386992115152054e+02 1.635223070353962100e+02 1.600875405140494934e+02 1.655903530456021429e+02 1.644621829492414520e+02 1.668672803298951521e+02 1.650962076767186488e+02 1.665237756091350434e+02 1.652889453460538220e+02 1.635135983027554403e+02 1.636485064483137535e+02 1.647318692606797015e+02 1.646856802462848464e+02 1.669124467457362471e+02 1.652378761422028219e+02 1.624223462198530399e+02 1.642734021338630441e+02 1.646604085263738853e+02 1.660312666783650570e+02 1.637645494626496259e+02 1.606072873113943160e+02 1.644239891835461833e+02 1.628647713617208694e+02 1.605638021006329268e+02 1.637324420635412707e+02 1.598168979282842201e+02 1.600288367063916155e+02 1.606054225382841025e+02 1.594215173179392764e+02 1.585447107168043033e+02 1.602207338600458115e+02 1.572211917577141378e+02 1.585004400277584864e+02 1.575903555380751300e+02 1.578708183979664170e+02 1.596545435201852854e+02 1.585395702001334826e+02 1.574911300450404212e+02 1.554098066172111032e+02 1.592553433663378826e+02 1.588112499165438578e+02 1.575667760237799655e+02 1.630870822841278596e+02 1.592126288474306364e+02 1.590987146504462544e+02 1.588239595892397631e+02 1.588377736481267561e+02 1.602424468483784779e+02 1.578277242652681309e+02 1.567864917117289281e+02 1.562571410800628087e+02 1.596182248322745920e+02 1.551457562760542999e+02 1.577696129707827026e+02 1.590320656151599792e+02 1.554651781771091521e+02 1.551840859920266098e+02 1.547631118141666207e+02 1.558678715696055690e+02 1.594157688194646880e+02 1.574310562899119361e+02 1.571366237349284347e+02 1.574463690518961698e+02 1.566160526823219641e+02 1.581726170793767778e+02 1.567074484082374113e+02 1.574574561321431645e+02 1.560650117927397957e+02 1.571657779293020383e+02 1.540191134979559422e+02 1.557021697225592334e+02 1.579913091838198795e+02 1.538523998903286554e+02 1.567085798765697291e+02 1.523447169498813878e+02 1.559353240787537516e+02 1.567658379496257339e+02 1.528546070912025527e+02 1.562311615847864914e+02 1.546103171805697798e+02 1.556580625979746060e+02 1.553768508777363309e+02 1.584982742535528359e+02 1.568029794829807315e+02 1.567979508782286473e+02 1.597384742955970012e+02 1.570659694851204620e+02 1.562645951233366475e+02 1.530365683166442921e+02 1.550202070619312167e+02 1.555409930439934669e+02 1.554842451256159279e+02 1.561048896757158673e+02 1.558577336679346672e+02 1.572092662888465213e+02 1.564466590691363308e+02 1.555463462555142371e+02 1.571999921511597904e+02 1.576758081637942723e+02 1.565292429508769487e+02 1.570471777619304987e+02 1.553983406681567487e+02 1.573437251219411337e+02 1.555484130449420661e+02 1.576519569965076926e+02 1.584537393157449969e+02 1.545172929657069290e+02 1.600820618325487033e+02 1.574816483258507560e+02 1.580984463633403152e+02 1.541376317402557277e+02 1.552000109984154221e+02 1.565624782177336272e+02 1.570674551455972505e+02 1.579836357695263303e+02 1.559156199820312168e+02 1.599905731117470680e+02 1.560446843538394717e+02 1.585457129039449455e+02 1.565041142600273361e+02 1.549353017758241435e+02 1.554080277984965619e+02 1.557339914200539681e+02 1.572850982256470900e+02 1.555908202865972783e+02 1.543937233169943966e+02 1.540518341552315746e+02 1.590908747536006729e+02 1.544543382520714658e+02 1.584660836340121648e+02 1.575330711286252097e+02 1.582307679909553144e+02 1.575711574978486738e+02 1.587247410846544824e+02 1.577717895783780193e+02 1.549917685259385962e+02 1.546938122225551240e+02 1.555601084287829963e+02 1.563501991523967263e+02 1.574014567347620073e+02 1.562765864386738599e+02 1.565138184079119981e+02 1.549693602557756265e+02 1.558930556071896092e+02 1.562808492481970291e+02 1.562499307455004782e+02 1.561325163257110376e+02 1.566252143305344191e+02 1.619542896553952289e+02 1.580059289393115591e+02 1.587082482477879353e+02 1.575269155548117794e+02 1.602459289339086581e+02 1.584360981669636885e+02 1.554486246545557435e+02 1.593330103038158541e+02 1.582307750063136780e+02 1.583378723386215370e+02 1.578831379815743503e+02 1.573699376303947588e+02 1.573780088745644150e+02 1.611032306793937039e+02 1.613595898963582727e+02 1.577104038096500176e+02 1.592761712386863451e+02 1.631506434229293347e+02 1.595962219787484457e+02 1.592899876110556079e+02 1.590562370763705644e+02 1.598678345794367885e+02 1.573601585803857006e+02 1.602224766804572482e+02 1.615809274350567932e+02 1.584477141856037576e+02 1.606201669329928166e+02 1.606201849801863375e+02 1.628941173884692830e+02 1.624907065665106813e+02 1.567018296299189331e+02 1.618921862418100659e+02 1.563298256230495156e+02 1.569411367281043965e+02 1.563907263882443601e+02 1.551920049033636815e+02 1.562772148091820270e+02 1.566069409652668867e+02 1.590088200503961957e+02 1.552791242934985689e+02 1.530307574825004053e+02 1.551890940787058923e+02 1.538677447743538664e+02 1.553876856736937384e+02 1.536801461247886209e+02 1.536249515782913591e+02 1.567514732330053562e+02 1.561072856758425189e+02 1.584104058623022411e+02 1.556103290286204128e+02 1.557860031544144874e+02 1.526760117289263690e+02 1.550891322473847538e+02 1.537449528074168086e+02 1.549339928724484423e+02 1.538306758911584780e+02 1.552801389809623913e+02 1.542533679246333520e+02 1.552845638152265053e+02 1.517830880990832441e+02 1.551899970496828871e+02 1.572224379969912604e+02 1.516467741994416940e+02 1.539888969174966178e+02 1.510127393705858481e+02 1.542452520819963695e+02 1.535443728428203372e+02 1.519490229595505184e+02 1.542805053284054111e+02 1.536428278912371468e+02 1.562741800931785292e+02 1.576637778147137965e+02 1.545000921894487362e+02 1.558320796046147905e+02 1.569554620026949010e+02 1.568930564391877454e+02 1.583451551020260410e+02 1.541301867299032722e+02 1.569969594673925997e+02 1.571993813539301641e+02 1.580091479983949228e+02 1.613309940070685116e+02 1.563547282996871388e+02 1.592810190778619983e+02 1.571845742813121944e+02 1.576875708520186663e+02 1.586108678802640384e+02 1.572885921108117770e+02 1.583978107246245202e+02 1.594832908879484705e+02 1.583414735147945862e+02 1.616957034319512161e+02 1.629667297781672346e+02 1.617614357156181768e+02 1.614571708368017937e+02 1.635576632138198363e+02 1.667044389032604386e+02 1.629248497522397372e+02 1.663454153069187385e+02 1.647849665289043344e+02 1.623782530003059321e+02 1.628832631602734295e+02 1.662943965474273398e+02 1.593342851089338978e+02 1.616557462036340667e+02 1.647583643878940620e+02 1.633658745312949350e+02 1.630032579491285389e+02 1.631548053063846737e+02 1.668849613308904907e+02 1.646490629625303086e+02 1.634338484209313265e+02 1.638445217704120296e+02 1.650141482450974877e+02 1.642122097997414585e+02 1.634817851835327644e+02 1.649703264503377511e+02 1.638769348928792624e+02 1.630518832288769886e+02 1.610118891395127605e+02 1.634153309846251148e+02 1.616708503308000786e+02 1.619984946043889522e+02 1.609553665950024879e+02 1.622750253135336607e+02 1.613432909324682498e+02 1.642431403471275928e+02 1.603439919963878992e+02 1.612643778949818056e+02 1.627772597081909964e+02 1.605190883490036242e+02 1.594103384750475527e+02 1.623785352208488177e+02 1.635163567474239983e+02 1.609800760803355217e+02 1.641451248604395516e+02 1.613345740370972408e+02 1.652729651016171601e+02 1.625837146743101869e+02 1.626527967157791181e+02 1.652292670028206487e+02 1.614808997977200704e+02 1.630388921998690250e+02 1.626338168497126162e+02 1.638792754425913643e+02 1.612645835610576057e+02 1.621966201800835847e+02 1.589533996505996072e+02 1.616503122519216618e+02 1.597600673914278673e+02 1.639400659752019465e+02 1.616792172585587082e+02 1.596055022335663125e+02 1.605091697787826206e+02 1.575154535830374698e+02 1.606475442727927145e+02 1.579429369233067746e+02 1.621497989453390858e+02 1.603194839122960786e+02 1.573365046431393353e+02 1.567598248055832642e+02 1.606042239001810117e+02 1.606018106250545543e+02 1.562110315482262877e+02 1.592090514178509579e+02 1.592244706154372125e+02 1.568251609643236009e+02 1.555264739878871580e+02 1.582932757793350618e+02 1.571226290606939529e+02 1.577816737807310687e+02 1.578889347622188097e+02 1.569044911585263264e+02 1.586576313384696846e+02 1.574246505233987818e+02 1.574734353969952849e+02 1.561854711766231958e+02 1.556581087647282686e+02 1.568256795619690820e+02 1.583251050427408302e+02 1.536326367497524075e+02 1.575373641065688162e+02 1.544889342177331457e+02 1.556836986939106566e+02 1.554434171351590237e+02 1.566461789815798511e+02 1.583609129430623170e+02 1.548790741859681930e+02 1.578224851553104884e+02 1.545443073044896209e+02 1.578525464269575593e+02 1.583382191172561591e+02 1.580995869453957710e+02 1.575057836608372384e+02 1.593291628723279985e+02 1.619417230507007730e+02 1.560486568330607611e+02 1.614819303619105995e+02 1.597821278026441121e+02 1.573306774566636648e+02 1.593818709139866030e+02 1.601956856348144242e+02 1.637024661983710700e+02 1.623510010177013214e+02 1.608590051739148237e+02 1.602298756325257898e+02 1.608775819007058487e+02 1.579715067566358471e+02 1.582164997863069971e+02 1.568852857455331105e+02 1.557534026528291804e+02 1.563570799790308001e+02 1.590987290629303175e+02 1.585760592188901796e+02 1.559737685194172059e+02 1.578524891209422094e+02 1.560181324534708267e+02 1.592650095244596287e+02 1.573569686180231315e+02 1.550455451992350788e+02 1.576978975091519715e+02 1.585294743841095908e+02 1.571727970297346815e+02 1.610126497665079910e+02 1.592567537699421507e+02 1.602344475713275074e+02 1.600731538646155343e+02 1.609881167246782638e+02 1.607958730544389709e+02 1.611736214854116156e+02 1.624314551650171552e+02 1.613405332629385782e+02 1.590127470696722867e+02 1.611749051372833037e+02 1.641403535097663564e+02 1.630511552929478398e+02 1.626519198660855352e+02 1.646062851498223267e+02 1.636713737756572584e+02 1.628358575412190419e+02 1.651516177863881012e+02 1.639344610471971180e+02 1.633681124842825909e+02 1.628849962392727662e+02 1.630216244625526940e+02 1.641723404211949173e+02 1.624462105380504227e+02 1.609215154187207020e+02 1.615007803604395065e+02 1.643145214345540239e+02 1.632123863964840211e+02 1.618526941742993870e+02 1.637621589567199862e+02 1.625048559938406640e+02 1.604054755372765442e+02 1.593129399930042496e+02 1.612427728854194697e+02 1.595123206825751367e+02 1.588172072908859604e+02 1.608781334008654369e+02 1.608244883751073075e+02 1.622576817066694446e+02 1.600039321011093989e+02 1.622138197022965471e+02 1.598376756375606931e+02 1.599149494256939477e+02 1.588445240942876922e+02 1.613786780233270974e+02 1.610516817082909711e+02 1.622609635904923095e+02 1.572948382876536471e+02 1.580104654259059487e+02 1.608907100544846571e+02 1.607824752502511387e+02 1.592240719609705479e+02 1.601411915080730353e+02 1.609878260704158208e+02 1.605746901282714134e+02 1.622630876176424408e+02 1.621208677575617116e+02 1.582397190490531500e+02 1.635293537568221325e+02 1.582118209063466168e+02 1.613940625246767979e+02 1.589267679733925434e+02 1.633786677445595501e+02 1.626496100292060873e+02 1.633176548166677549e+02 1.595608031841823049e+02 1.583310811077540450e+02 1.608054140533012912e+02 1.576733634106933550e+02 1.593531426520321759e+02 1.582832770612417619e+02 1.586131987462955522e+02 1.590206126962887652e+02 1.595931234672905532e+02 1.611514701178214182e+02 1.586691968834715851e+02 1.588764084802497223e+02 1.591738520726910622e+02 1.606369195881869985e+02 1.612545205632783052e+02 1.600662880055302537e+02 1.601539568291382523e+02 1.595015706751813127e+02 1.610430214113892760e+02 1.626644818029107569e+02 1.600226507845965216e+02 1.602831337194866705e+02 1.612147170951974999e+02 1.587031081519211853e+02 1.595114792835587139e+02 1.632733280392178585e+02 1.619196772379812046e+02 1.619652291557678723e+02 1.608204864641190852e+02 1.647730476233990089e+02 1.644330923708965315e+02 1.650863392639560630e+02 1.656079795941735426e+02 1.636645991000621052e+02 1.618946448647244836e+02 1.632101121938299286e+02 1.618862891620964888e+02 1.612560884882558412e+02 1.612555535836636977e+02 1.616160437270677903e+02 1.629191335153126090e+02 1.612614706170781176e+02 1.631531110043712260e+02 1.643194005358161007e+02 1.628589338152482355e+02 1.633399564829512656e+02 1.592511501085686518e+02 1.615219772204874573e+02 1.609189726428612062e+02 1.638176733446203457e+02 1.620967469893745658e+02 1.589047273344492055e+02 1.609386194660121134e+02 1.618683296337478623e+02 1.612694830772366572e+02 1.607184015487802071e+02 1.592669231736586539e+02 1.600635267263520518e+02 1.602191672156248217e+02 1.605929196030722608e+02 1.624325069567161961e+02 1.625637534818894210e+02 1.593552483555259016e+02 1.571289205808663212e+02 1.601474532881314587e+02 1.600619638491423018e+02 1.575262119907821159e+02 1.613505834288668837e+02 1.582768297046825978e+02 1.594716948766272822e+02 1.595679225572515065e+02 1.605564210307017277e+02 1.612070700131201875e+02 1.618890014347368549e+02 1.626125489742608465e+02 1.625534472064844351e+02 1.619977690242700703e+02 1.584773064300562453e+02 1.642932277645300871e+02 1.613826209724492742e+02 1.613320227653239556e+02 1.634048941756464615e+02 1.615323223316032397e+02 1.633564045162121374e+02 1.624647672403195031e+02 1.618012224344565482e+02 1.596813542252007778e+02 1.605123998471052005e+02 1.628188348603985673e+02 1.622173785220229831e+02 1.607331391236089644e+02 1.604598676131139143e+02 1.643883810164023487e+02 1.603102075608822759e+02 1.590553017708544985e+02 1.575804793481486570e+02 1.611267759246630931e+02 1.628117044940445055e+02 1.635651454965484106e+02 1.606198010147732305e+02 1.624237514405622562e+02 1.624287276321660158e+02 1.650936666217833988e+02 1.613963929165110187e+02 1.615657428029622338e+02 1.620259391407842031e+02 1.626138643010976068e+02 1.628665764101114064e+02 1.610578173799167985e+02 1.608453146328098740e+02 1.616738300424040631e+02 1.604748457863230158e+02 1.595130229863744944e+02 1.589043745114993271e+02 1.628023781795864409e+02 1.614011122347004061e+02 1.600990883738737693e+02 1.620863944696646968e+02 1.589871593127788572e+02 1.590308438765695485e+02 1.594067995150026604e+02 1.599404929799674733e+02 1.626807518279615010e+02 1.603167528398775232e+02 1.612521190617707418e+02 1.593436295852605724e+02 1.578080115464589994e+02 1.590576835745919198e+02 1.594458548786664380e+02 1.605146566935669910e+02 1.586104834330184303e+02 1.609609505458294052e+02 1.643810379646211857e+02 1.603970542228302918e+02 1.642975904491097765e+02 1.648074477720032860e+02 1.620291429994448720e+02 1.626877183482500300e+02 1.622123643726197884e+02 1.610199194593774052e+02 1.622191780915891854e+02 1.598298346001946868e+02 1.619811498210977447e+02 1.629885035551179158e+02 1.609695180114867696e+02 1.624400335022974673e+02 1.593982324818953202e+02 1.610998943950890521e+02 1.599450369930945612e+02 1.582162802328829230e+02 1.590302447626417859e+02 1.619719525657867223e+02 1.593599368363841222e+02 1.601840505440680715e+02 1.595743252438237221e+02 1.602334399118305157e+02 1.610004066105075253e+02 1.636351759083367767e+02 1.609151332726343924e+02 1.639091277863452660e+02 1.634218363086884835e+02 1.624697189874660808e+02 1.602637150615318262e+02 1.605884893582079087e+02 1.653479029927512443e+02 1.606334014544399338e+02 1.623669799511003760e+02 1.650472966902219696e+02 1.633125515209092953e+02 1.620230781056743581e+02 1.604942981114547536e+02 1.602944816546919071e+02 1.625797556370763743e+02 1.637551817918466668e+02 1.622338466953356431e+02 1.657123828476547658e+02 1.640880586512019761e+02 1.630826960021004481e+02 1.657901022797561552e+02 1.654143216887476910e+02 1.617623278991530924e+02 1.601356874407753423e+02 1.646253703746247936e+02 1.647082104907107123e+02 1.622180254724249266e+02 1.625582230295523516e+02 1.650544132884463693e+02 1.621369255981145159e+02 1.625495208807668064e+02 1.583060713359768386e+02 1.585509593498899790e+02 1.597538156715726245e+02 1.571669452716562603e+02 1.609807860517718154e+02 1.618948783948057439e+02 1.614764905000033934e+02 1.606297574695180970e+02 1.619573089990232972e+02 1.607742164378894643e+02 1.637840080654454482e+02 1.615571361064199323e+02 1.642239609705154351e+02 1.638569424513823378e+02 1.612106596519550976e+02 1.620355334935371445e+02 1.624424135069283182e+02 1.613958936791246970e+02 1.631677543108354485e+02 1.610187259139766240e+02 1.648498970287691918e+02 1.593536990406099392e+02 1.621485881372771303e+02 1.592877501897230275e+02 1.614515277889553602e+02 1.632442523307589397e+02 1.604917064831813320e+02 1.623732241511337406e+02 1.597436896641486044e+02 1.625751459453111352e+02 1.636709942041290162e+02 1.582255469517727136e+02 1.629852436325907945e+02 1.635121842128698688e+02 1.628755539400346777e+02 1.587256555021559450e+02 1.576190173603210667e+02 1.602421839082566919e+02 1.586257761591332667e+02 1.598771223776154784e+02 1.590503819627146527e+02 1.601480373848755789e+02 1.596500833847158844e+02 1.577151468010449946e+02 1.555044660571628015e+02 1.568526574184940330e+02 1.599788522878135666e+02 1.571936085745504101e+02 1.584613844925495130e+02 1.596533712239360625e+02 1.576801253692701721e+02 1.576873312659590738e+02 1.597970997720629498e+02 1.571050266507995161e+02 1.587184454199122854e+02 1.608797545268265878e+02 1.599850677848597797e+02 1.620696422566530543e+02 1.587515921507552150e+02 1.603451748546352178e+02 1.562328108117317527e+02 1.603329467222887956e+02 1.561427522669879124e+02 1.612808319686474192e+02 1.582293605724131567e+02 1.594254354193279823e+02 1.565262469417030218e+02 1.608928756349910145e+02 1.580577077678166518e+02 1.616100478345190368e+02 1.581283157878443433e+02 1.599499809691239705e+02 1.576334605385831935e+02 1.581201580695672533e+02 1.610586781497893014e+02 1.637769817307583082e+02 1.639030501465180976e+02 1.623710507734484452e+02 1.598722234426097657e+02 1.614058948088713805e+02 1.602471755558966038e+02 1.619701628859139930e+02 1.622051358598428692e+02 1.607907864599733330e+02 1.636962612818876153e+02 1.600331908764180753e+02 1.643123799922053365e+02 1.644805011518388653e+02 1.648961983307625019e+02 1.638852650819014229e+02 1.632626097199835726e+02 1.654981374291709528e+02 1.681085169150204024e+02 1.677842686911757539e+02 1.660992223263903895e+02 1.677507893935383834e+02 1.653097073469413374e+02 1.633908920215057492e+02 1.628169559856579269e+02 1.637904006084449406e+02 1.627945459279793567e+02 1.651663159318518126e+02 1.678601981028398882e+02 1.653499983288454871e+02 1.638441140820544888e+02 1.649234406896848668e+02 1.655209027112300930e+02 1.654109673760833914e+02 1.640274432265401288e+02 1.642705058820943975e+02 1.644652162997991809e+02 1.644650606973388562e+02 1.656571757184146065e+02 1.619141492071446180e+02 1.657601663359612303e+02 1.608395397594445910e+02 1.607984696999741629e+02 1.616142180034665614e+02 1.618754777043234014e+02 1.608838832332660900e+02 1.643012937480606013e+02 1.607673667461332627e+02 1.596677387662356864e+02 1.630826183965724567e+02 1.592066925547546248e+02 1.623572956813185613e+02 1.592056941244037773e+02 1.581488509344510760e+02 1.617028763183309081e+02 1.637825931502219703e+02 1.605268707771843424e+02 1.609022092930831320e+02 1.593036745359297015e+02 1.592758243127979938e+02 1.588272114496172094e+02 1.598088366263148146e+02 1.614736395278431473e+02 1.603581935037587698e+02 1.622238896500830663e+02 1.624634861362350193e+02 1.637537190913758423e+02 1.609062634307816211e+02 1.615528840987007584e+02 1.647420204296418547e+02 1.615083456169319902e+02 1.633210047615475560e+02 1.665676295425841431e+02 1.643972090393326084e+02 1.643606682542097133e+02 1.639302160579191536e+02 1.652396357628292662e+02 1.652794299020416133e+02 1.683311272106066667e+02 1.663366277177974837e+02 1.700730087346404673e+02 1.662001649515447923e+02 1.679542671814361086e+02 1.619070558326625076e+02 1.686703328832555826e+02 1.706023241200572613e+02 1.675132407561124239e+02 1.669995003502495763e+02 1.643254972999805830e+02 1.644897368323220235e+02 1.638102341403929927e+02 1.659383817219431876e+02 1.664449837923400253e+02 1.656754890005566949e+02 1.661342390611016242e+02 1.669076908286529033e+02 1.680331197562809962e+02 1.643771953850654768e+02 1.643587252694274241e+02 1.654107479467319877e+02 1.633688383251165703e+02 1.652149924148416744e+02 1.639695001509523138e+02 1.694722103808829843e+02 1.651812276118526768e+02 1.638435850843706589e+02 1.660503283839167352e+02 1.638234209509892310e+02 1.649906932439615446e+02 1.614236850955942941e+02 1.652955129209491076e+02 1.640039445851398057e+02 1.628385987470699092e+02 1.603979793755105447e+02 1.650752531330643080e+02 1.654485768395186938e+02 1.624775047898160665e+02 1.641835622296777615e+02 1.633781322347187768e+02 1.676960620846173526e+02 1.640231570512454198e+02 1.641197997209075936e+02 1.680714039473077150e+02 1.637650500285276678e+02 1.626712276766813829e+02 1.640781019806202607e+02 1.630700384848625788e+02 1.628579053064133007e+02 1.617056405223665365e+02 1.662019672723494637e+02 1.637108470097638815e+02 1.661983486426064474e+02 1.659916997910215741e+02 1.646507921954633389e+02 1.656323584767965542e+02 1.648357864879586998e+02 1.662026151323441354e+02 1.642044009019805344e+02 1.669563822569904232e+02 1.664764499800382396e+02 1.680453008592484707e+02 1.712562558975687068e+02 1.666393538730282273e+02 1.694851323198425348e+02 1.678374003305904409e+02 1.659860270173450658e+02 1.670818937898230274e+02 1.664686867030148107e+02 1.661206483702398771e+02 1.671890828348500975e+02 1.645408385743121755e+02 1.639311042995576884e+02 1.685846431227800508e+02 1.664655188224218989e+02 1.633558853095900929e+02 1.603713276423857508e+02 1.623849842148544838e+02 1.617464122748955333e+02 1.611415991053027028e+02 1.652569745762213813e+02 1.613106418325741345e+02 1.627027736680568069e+02 1.632440338828535005e+02 1.597753713306172472e+02 1.608752466339543332e+02 1.642406771453303236e+02 1.625162781092952855e+02 1.630584384095655821e+02 1.617404808845498394e+02 1.671141332460442754e+02 1.615600046604427860e+02 1.607752658983252161e+02 1.617459005324844838e+02 1.627802149080501408e+02 1.635476520580016029e+02 1.597198261469659997e+02 1.621732280204417691e+02 1.596950312544383905e+02 1.615113488125019501e+02 1.623296764569453785e+02 1.588592420307410009e+02 1.633986482272291880e+02 1.616436116591350753e+02 1.629755032209895944e+02 1.613396481240246771e+02 1.629152739924981574e+02 1.645429862120844291e+02 1.623586994926099578e+02 1.623897787745709422e+02 1.614367268101383104e+02 1.608658125658407982e+02 1.618722082419217827e+02 1.630198012328199297e+02 1.614044163789509696e+02 1.665284032050500116e+02 1.633199053348904783e+02 1.635126017627711406e+02 1.639825753890041824e+02 1.626449481716013281e+02 1.616836643435651979e+02 1.625892898949358596e+02 1.607316294109937189e+02 1.615593806214494350e+02 1.652913670511913153e+02 1.648037592028084646e+02 1.641737364837757411e+02 1.648097198843717024e+02 1.633284933892601316e+02 1.662357321779192603e+02 1.625496824662476456e+02 1.631797099524428631e+02 1.617485160201357814e+02 1.626467332496646634e+02 1.622761134792661721e+02 1.607961718908497630e+02 1.625201462166683655e+02 1.627366504782888796e+02 1.631410165715524840e+02 1.614485440462718202e+02 1.621091763889514823e+02 1.598064498982425050e+02 1.573138741835752796e+02 1.663671085950905137e+02 1.615740822527920955e+02 1.614109529573878774e+02 1.606433375028674391e+02 1.654467624714994258e+02 1.632478655746505183e+02 1.628864762677876570e+02 1.615218963319994714e+02 1.636726541421269019e+02 1.638218404345561794e+02 1.654118695901318290e+02 1.646018036963454847e+02 1.627182338940706927e+02 1.632988928646156808e+02 1.666013577518623094e+02 1.631042716286314658e+02 1.665353527641055962e+02 1.660569115911791869e+02 1.615993367109633709e+02 1.621843384172453568e+02 1.655703826684070918e+02 1.644439580711466249e+02 1.630753620489796560e+02 1.645959862026818143e+02 1.670718345291214746e+02 1.648415260192640517e+02 1.652655327244719103e+02 1.659073604778623690e+02 1.624614189230475176e+02 1.631480852583397336e+02 1.650150150615926066e+02 1.641547042486635917e+02 1.685018571799133724e+02 1.660886102071443133e+02 1.636908807819095273e+02 1.649793076565333081e+02 1.652258164068339568e+02 1.645867133945735930e+02 1.673482169661385512e+02 1.652099130655270756e+02 1.638183387693209170e+02 1.655591600968190278e+02 1.663537577568832262e+02 1.673877253146019655e+02 1.641541059875114570e+02 1.657968100093242185e+02 1.633678262917916015e+02 1.628667436152923926e+02 1.659556016768539735e+02 1.621092211412603206e+02 1.648328199663158955e+02 1.608496846123826742e+02 1.661027422248917560e+02 1.629621337552949001e+02 1.638444960777429742e+02 1.636767712615728954e+02 1.606101572707995899e+02 1.623186799720496367e+02 1.643505062854131893e+02 1.602127015676418296e+02 1.617395665246506269e+02 1.661595608575655376e+02 1.622052552478309337e+02 1.649444626377425323e+02 1.653672738933369999e+02 1.644402569112233152e+02 1.615897219909321052e+02 1.628005791053672908e+02 1.627288586361032969e+02 1.626197816586633280e+02 1.613886521724954832e+02 1.619144828835998737e+02 1.621115706052241592e+02 1.610274651260497478e+02 1.624392114571519983e+02 1.633886359790105587e+02 1.584275153119256174e+02 1.646171828454850470e+02 1.652580982156897562e+02 1.659678304598696172e+02 1.610711012032239182e+02 1.611415415266762068e+02 1.646556721594600106e+02 1.642737830654256754e+02 1.624478608754398294e+02 1.634566162592958847e+02 1.669120732886523513e+02 1.635509609444154648e+02 1.638749295143954896e+02 1.640260405459418962e+02 1.657295378397255377e+02 1.650525496939887375e+02 1.635593907198162640e+02 1.613610819478354017e+02 1.639112049742061004e+02 1.656768765071651615e+02 1.644022077036817109e+02 1.627914092797234105e+02 1.659453936862729790e+02 1.647811648547802008e+02 1.650087570843218714e+02 1.666287270610244491e+02 1.660569281768387384e+02 1.624865669913138220e+02 1.607863035396342468e+02 1.613322575288808594e+02 1.621228076734316232e+02 1.628289289945462315e+02 1.605059927562463997e+02 1.604355393663320513e+02 1.644051181147660827e+02 1.607763363412363447e+02 1.601705986102071790e+02 1.613022614935345587e+02 1.595139431571075761e+02 1.601882430585423549e+02 1.585940277416292759e+02 1.598881914723768318e+02 1.602436072161966649e+02 1.604014084707725090e+02 1.633586625502422294e+02 1.609940567854000903e+02 1.616309564566757331e+02 1.619293166947699092e+02 1.598052154644300629e+02 1.628333013516360666e+02 1.612733507446560566e+02 1.627921462389357146e+02 1.627140439395575413e+02 1.639753061857474847e+02 1.621350771137040567e+02 1.684228884961405015e+02 1.642315858859479931e+02 1.619729305270540181e+02 1.637132129644972736e+02 1.621194539521904687e+02 1.612980526477205103e+02 1.636913406467089942e+02 1.645481846807041961e+02 1.648966249302526705e+02 1.666729024030819630e+02 1.608562282619210748e+02 1.642993049636385194e+02 1.623198088089523878e+02 1.633620876436945650e+02 1.612709568208510120e+02 1.643458252692657595e+02 1.630318021502986880e+02 1.624084619452106040e+02 1.594049258974549161e+02 1.640968759620627679e+02 1.610332813704986847e+02 1.636814342413305781e+02 1.642605790039190481e+02 1.597217518806283465e+02 1.634255926893717117e+02 1.630140543303282925e+02 1.645735919087061916e+02 1.613880430453424140e+02 1.630033327660396196e+02 1.645753065103899360e+02 1.637189946195459527e+02 1.674944120430867258e+02 1.638133949698658398e+02 1.603678502212662522e+02 1.631379628402852688e+02 1.608912394112564641e+02 1.585734046262928416e+02 1.603531761940221259e+02 1.603047712593378833e+02 1.602851564957853441e+02 1.574857674375461727e+02 1.583595248822005033e+02 1.596957240826883435e+02 1.567578677464462373e+02 1.587250051773779376e+02 1.591915477389305238e+02 1.604873879493174798e+02 1.599077137520039855e+02 1.606495721807235668e+02 1.567588651614655362e+02 1.585614930805591882e+02 1.598679456605540565e+02 1.607020423774927167e+02 1.610663844525477373e+02 1.649328541680604019e+02 1.618504416031250628e+02 1.634831658778806514e+02 1.647068894289350567e+02 1.641473160225480399e+02 1.632006619066422104e+02 1.601117564365389967e+02 1.635536065689263694e+02 1.611624843327655299e+02 1.607695974767354699e+02 1.615616692326529176e+02 1.625310687887491667e+02 1.633647467956504897e+02 1.632132888333478888e+02 1.621932514229056324e+02 1.639935351871970681e+02 1.617021627613264059e+02 1.631031922269490337e+02 1.608979666500207486e+02 1.639798782511304580e+02 1.607352612333757236e+02 1.622647981104016139e+02 1.630396899132635440e+02 1.617225625286780826e+02 1.607571930827780591e+02 1.620862148622976804e+02 1.650660321313781651e+02 1.611105916579424786e+02 1.627773585241628496e+02 1.608466481750826631e+02 1.601445527330816105e+02 1.601205378597129538e+02 1.568365454771609677e+02 1.628268108141915889e+02 1.600623909373692868e+02 1.603564100858730512e+02 1.615901134942676265e+02 1.559605238613737583e+02 1.598711369886603961e+02 1.599781344934775973e+02 1.590414282111386228e+02 1.623020584148714534e+02 1.639493998039557425e+02 1.627605751364758930e+02 1.642463077210009601e+02 1.613046408748480474e+02 1.612403433511939568e+02 1.622050519172128986e+02 1.650170343706976439e+02 1.664159004220698819e+02 1.648293414872845233e+02 1.670565531671172153e+02 1.647523600394239054e+02 1.655478121630608257e+02 1.634055105311525722e+02 1.675348421218124315e+02 1.636581688236733214e+02 1.678412399390253995e+02 1.687879792158423697e+02 1.660909976572179119e+02 1.653078112380953826e+02 1.660689650738318335e+02 1.666025973131215210e+02 1.688767837460578107e+02 1.656060518768548206e+02 1.630618304497992881e+02 1.638134319135933481e+02 1.638934290728824692e+02 1.596980377081529809e+02 1.621282691446790807e+02 1.613785871766063451e+02 1.618772433093528207e+02 1.610380674129758063e+02 1.622577986222484867e+02 1.667907974005934761e+02 1.638074454277092684e+02 1.671383473646112918e+02 1.673444813665263098e+02 1.656445794184023725e+02 1.686458972594829220e+02 1.682175844668969944e+02 1.666476362560621851e+02 1.699675505458374403e+02 1.661357051198993702e+02 1.644365840342081526e+02 1.675290305557875854e+02 1.697053523913931485e+02 1.672049680124556232e+02 1.675886306835629682e+02 1.655528331030202764e+02 1.666650965777678834e+02 1.646445932361823736e+02 1.631230058252334061e+02 1.685412322836914427e+02 1.637591314925916777e+02 1.675781630785635912e+02 1.643164036474780403e+02 1.663883797644168681e+02 1.675943740747708546e+02 1.648791740713996887e+02 1.625277859243241778e+02 1.658290062492213792e+02 1.664809748401870308e+02 1.671188137694615534e+02 1.670043034760213629e+02 1.680657785343148589e+02 1.625197999689683854e+02 1.653623017781910391e+02 1.656766631476172904e+02 1.689200730719856551e+02 1.652571612088729296e+02 1.665161924870021153e+02 1.628100245000357802e+02 1.675448857481227662e+02 1.612602351155837823e+02 1.627846514473499440e+02 1.659255620279031405e+02 1.645239340902213883e+02 1.614762973897460085e+02 1.635484646884793278e+02 1.633980413264578146e+02 1.631658925356335317e+02 1.638783554538896681e+02 1.639570290054862198e+02 1.646476506237213755e+02 1.665066117700867210e+02 1.636977282578162658e+02 1.676315867579603776e+02 1.669518719371366160e+02 1.664795417842328220e+02 1.680623607482167756e+02 1.675685412899303799e+02 1.654424892504996762e+02 1.662055766171796165e+02 1.677962433827185862e+02 1.675228845683111558e+02 1.632790184433265779e+02 1.649872293704745800e+02 1.621402714438504233e+02 1.629154123186583263e+02 1.626393961204182688e+02 1.633025011667063779e+02 1.661632651479106073e+02 1.649111224525713624e+02 1.650034197666185491e+02 1.618293212047691156e+02 1.629593896982050580e+02 1.667132488244149897e+02 1.660750365782346307e+02 1.633863953874574406e+02 1.639352596374875759e+02 1.627143287715893507e+02 1.633695108340840250e+02 1.619666163552753915e+02 1.618995042104178026e+02 1.622871727936142747e+02 1.608225675275634785e+02 1.597602547929716366e+02 1.618260659821063143e+02 1.618643285481886664e+02 1.611122189006655674e+02 1.627760413963315784e+02 1.660053555427093386e+02 1.637944819159482108e+02 1.635041923807220599e+02 1.640698423512745592e+02 1.635040784743253539e+02 1.652724481235617588e+02 1.636319888779460427e+02 1.644036137096261427e+02 1.650389956326753520e+02 1.658463991647122384e+02 1.658081906454056593e+02 1.671488313060852420e+02 1.692850772858218704e+02 1.640107246829702206e+02 1.651301592266149498e+02 1.653731864371654581e+02 1.673193357269563535e+02 1.690321101516746012e+02 1.648983974410696476e+02 1.641638836999728710e+02 1.667749122297883275e+02 1.665792709709922121e+02 1.655227182915684523e+02 1.639207624629412976e+02 1.613789030862723735e+02 1.621065362814272248e+02 1.634365254472392337e+02 1.637456959270824086e+02 1.605545650169289615e+02 1.656550738140975341e+02 1.654487147488285927e+02 1.637123827326859100e+02 1.595658527850024484e+02 1.592693056346042511e+02 1.638226807483485175e+02 1.596710924362234891e+02 1.589941834214758671e+02 1.607054537698334968e+02 1.611243414537834440e+02 1.612779832568888594e+02 1.618034934234626974e+02 1.608814545942385905e+02 1.612977230990541671e+02 1.607739385942037131e+02 1.618146027710386647e+02 1.610613129889986226e+02 1.612947354479204591e+02 1.607701750233282496e+02 1.612919933432609128e+02 1.607750861262344984e+02 1.620627406371579866e+02 1.616485851464691450e+02 1.609924690849262845e+02 1.603813338113754412e+02 1.644291585175773776e+02 1.612500681849525961e+02 1.619458954771486674e+02 1.613898361561346064e+02 1.622936568199823455e+02 1.607556623931223214e+02 1.618568818478817661e+02 1.609207094742770323e+02 1.606351237302291111e+02 1.604735351573998514e+02 1.623737471799669549e+02 1.611972142110538755e+02 1.585580985531727833e+02 1.615691873008704249e+02 1.571225013594233815e+02 1.616706431991340480e+02 1.576984547079024708e+02 1.633182954428380924e+02 1.610845656025789197e+02 1.645920705025653206e+02 1.631325007737617057e+02 1.628666555432574796e+02 1.642960649879571520e+02 1.624396438154201974e+02 1.643880797779073077e+02 1.625146667934704396e+02 1.585172840145758641e+02 1.571942623717260119e+02 1.621967587137137627e+02 1.594525788382927374e+02 1.621541722676712709e+02 1.614716991007105946e+02 1.620577083052699265e+02 1.584633519928032683e+02 1.633454150737616146e+02 1.602264965828079255e+02 1.634726273204013864e+02 1.641714895373681031e+02 1.630824631343151623e+02 1.622668949599962502e+02 1.636720785695941061e+02 1.628275855933460434e+02 1.632238349715403842e+02 1.662002621739772508e+02 1.634485991874066713e+02 1.599869890723987851e+02 1.606964239056905797e+02 1.630032768402659258e+02 1.589130691067946373e+02 1.604470201269412541e+02 1.575542171093023285e+02 1.616566878516781003e+02 1.604361096075331261e+02 1.646104285395430225e+02 1.639532934852931305e+02 1.660304337299937458e+02 1.597378299510995987e+02 1.612198260213993706e+02 1.591795585942571449e+02 1.617086716376446702e+02 1.605972995582997100e+02 1.597659840851477782e+02 1.633352981057602733e+02 1.591464469949113436e+02 1.594375311440075507e+02 1.566028631747220459e+02 1.596482257148139752e+02 1.606645029161105356e+02 1.605033188835453473e+02 1.611072410850904078e+02 1.576240027061224680e+02 1.618497092545000839e+02 1.623174826494311844e+02 1.621068283820761735e+02 1.629339616756239195e+02 1.629344794710586086e+02 1.644680812221428994e+02 1.646914816305683473e+02 1.666929871117399955e+02 1.631674962211578190e+02 1.609392868634851368e+02 1.625374049345925300e+02 1.631839603808280970e+02 1.651139278574192417e+02 1.598263018229102386e+02 1.631966172053880655e+02 1.625044425959183627e+02 1.620398171350030339e+02 1.639557991203482743e+02 1.599056332629964459e+02 1.603343350032745604e+02 1.627534211857488629e+02 1.662816227675673986e+02 1.596140986509750803e+02 1.633774320260950503e+02 1.631244589624561172e+02 1.624515226055133610e+02 1.596841465950322174e+02 1.587514377592023891e+02 1.617369596187528771e+02 1.618967085152564778e+02 1.628358466903906958e+02 1.624099650647182500e+02 1.613413930843656772e+02 1.626797274677462042e+02 1.607013114232689190e+02 1.606435114576337924e+02 1.627800571219843846e+02 1.602769903609904532e+02 1.603928607028105944e+02 1.596362131210119060e+02 1.581671573880176425e+02 1.569269477871425806e+02 1.623774194399449016e+02 1.588460076208844214e+02 1.585605181893420195e+02 1.584056943873435728e+02 1.566776604081469486e+02 1.581142915602090682e+02 1.553006129233205854e+02 1.587489193683075541e+02 1.593933536483307876e+02 1.575507849841806944e+02 1.558842475280279984e+02 1.608514651098648187e+02 1.579463930489869767e+02 1.561093358049946289e+02 1.565239995820341505e+02 1.560846877069104721e+02 1.591035541732050262e+02 1.566482370545685683e+02 1.568666065777608480e+02 1.553215989132974926e+02 1.571738619945540165e+02 1.617596390315947019e+02 1.563246775034602649e+02 1.571699312523612946e+02 1.557565244212815116e+02 1.591346168753778159e+02 1.574210368882988575e+02 1.561227061968484691e+02 1.556988148967001848e+02 1.562530657088602197e+02 1.537596405128977324e+02 1.573806817343794648e+02 1.562149831576211625e+02 1.545643544795428852e+02 1.551865076293468064e+02 1.563342655872075966e+02 1.562296999541207185e+02 1.579969121529924507e+02 1.557358020262119283e+02 1.537444345673489181e+02 1.554919815976170696e+02 1.536053084171422256e+02 1.537963834416727309e+02 1.511613129319695190e+02 1.530931069406566110e+02 1.550650046928268750e+02 1.506867582784305455e+02 1.527290388451139052e+02 1.521563067440730492e+02 1.492498991939536950e+02 1.483147766249682604e+02 1.505864897302955399e+02 1.502822201646417000e+02 1.509459590860336675e+02 1.516994144234868145e+02 1.513615747535368428e+02 1.490748045628293426e+02 1.499808422328450206e+02 1.477928763570150466e+02 1.462119442201235984e+02 1.486981325760547463e+02 1.495517034918073023e+02 1.487354666290871705e+02 1.487969761045354744e+02 1.479643893208310601e+02 1.466097694157929254e+02 1.503313962660003540e+02 1.446657927018051168e+02 1.473225661624259430e+02 1.494976395237929978e+02 1.481376480685139256e+02 1.462200021029914012e+02 1.462665403983101271e+02 1.447750629741423438e+02 1.482934963546639722e+02 1.465542856824800140e+02 1.467994085394798844e+02 1.469211073162759931e+02 1.455755312388201332e+02 1.498648930705255964e+02 1.485531255270600184e+02 1.490637968984388522e+02 1.464709115998382174e+02 1.478929675859924657e+02 1.472507346489079509e+02 1.443019569872765260e+02 1.468139634207878998e+02 1.453406848391250605e+02 1.457608111279687648e+02 1.453298282881692671e+02 1.473693319044527925e+02 1.450037588702337530e+02 1.449001679688808792e+02 1.467859065578108186e+02 1.435560902158827901e+02 1.462966779550632737e+02 1.441294546937044743e+02 1.455424945354189390e+02 1.446406482679773831e+02 1.445452039172156731e+02 1.445985734077971756e+02 1.425755444174808133e+02 1.450798730414007878e+02 1.419261277068859215e+02 1.441142364097709958e+02 1.431300392362627178e+02 1.443912551447811836e+02 1.438368684080336095e+02 1.453016307548531358e+02 1.460976663181425863e+02 1.410756217003739721e+02 1.461939340161287078e+02 1.410993870708192901e+02 1.440182917314626820e+02 1.443478564678109421e+02 1.448600392385738189e+02 1.429687622529860391e+02 1.431368788060426596e+02 1.404944156143566545e+02 1.442459513224118552e+02 1.395850986881020788e+02 1.371352291292056123e+02 1.380748925604819703e+02 1.407670185614623790e+02 1.372594171699649053e+02 1.386214896815064321e+02 1.379434963752366343e+02 1.379525734981420726e+02 1.391576221265397919e+02 1.353203217878681528e+02 1.386428255973889065e+02 1.394159524876913281e+02 1.372417137330313039e+02 1.397135983067204563e+02 1.384192367407721065e+02 1.385525744219183082e+02 1.361673631758407907e+02 1.384679154525477145e+02 1.358001178613938009e+02 1.378373571960109700e+02 1.364685578275285707e+02 1.378045738832310576e+02 1.391422441876439677e+02 1.363589198836169771e+02 1.374671865791743244e+02 1.390998828225210957e+02 1.374755017124326173e+02 1.359768819024554034e+02 1.374285373532541144e+02 1.401519371582314193e+02 1.359745781179644837e+02 1.382808602756305731e+02 1.381595147855287280e+02 1.365969246875607439e+02 1.378135131448502193e+02 1.380682311200906156e+02 1.376760714780445483e+02 1.344177066394504152e+02 1.339542326637149188e+02 1.361024564481581649e+02 1.363226720184999579e+02 1.359630708593424799e+02 1.362338880273270831e+02 1.358140049364288018e+02 1.382123538129357598e+02 1.371348762009939151e+02 1.351406421902904924e+02 1.370418746134651826e+02 1.352670119517770217e+02 1.376062709631183907e+02 1.341739371004008490e+02 1.372638137994796068e+02 1.369901804998161481e+02 1.382495055510039776e+02 1.356615671805947727e+02 1.340748336796118281e+02 1.362661104144455066e+02 1.366489447145581835e+02 1.360517730434750092e+02 1.335929626425281924e+02 1.298547694613451142e+02 1.333093039937950834e+02 1.308375595675803140e+02 1.339118663189908318e+02 1.302545073027171725e+02 1.310322944178054456e+02 1.322498173031992224e+02 1.291802481227123280e+02 1.315022840059307612e+02 1.296476611044595018e+02 1.314961270065093970e+02 1.316627648611832058e+02 1.317400641498326195e+02 1.289390635615785072e+02 1.321517541873078301e+02 1.320647897511426549e+02 1.278410227565329933e+02 1.284987831112142374e+02 1.298489389375999963e+02 1.302528449632594914e+02 1.307799837140810553e+02 1.301786633034278111e+02 1.285765511049797283e+02 1.286428331914569867e+02 1.300654256908332798e+02 1.303534937498792772e+02 1.282046510421477876e+02 1.277784766598347090e+02 1.318950641211793595e+02 1.294304215506347475e+02 1.309214398242052937e+02 1.268514569363738076e+02 1.310985546056559485e+02 1.306131782093490017e+02 1.286079175279971594e+02 1.271415855001407209e+02 1.274368686001029545e+02 1.287727669659608409e+02 1.277964945999693924e+02 1.264116333018461376e+02 1.266088987024079131e+02 1.285774987160878311e+02 1.302149528662394857e+02 1.267262347258319011e+02 1.259909693110063102e+02 1.262751726654494036e+02 1.231625918736441321e+02 1.252619605861367091e+02 1.209345158378679912e+02 1.229572297993913139e+02 1.251905115448541324e+02 1.233228927211586807e+02 1.215287410921588531e+02 1.253161939647851284e+02 1.206547953930538597e+02 1.237947691204701925e+02 1.212498257998973514e+02 1.246054138917066183e+02 1.215524974808006817e+02 1.214882154482803571e+02 1.214077722530962404e+02 1.222272168641218997e+02 1.203248300601276384e+02 1.209940625560525120e+02 1.200753983099226474e+02 1.208707349366677022e+02 1.193263607237115167e+02 1.207300970610729962e+02 1.228440651510488095e+02 1.224348426522304436e+02 1.186454177806601962e+02 1.184115964262154677e+02 1.230647313767069875e+02 1.212519467105373110e+02 1.212315671318572896e+02 1.223204232746418825e+02 1.203265037245596289e+02 1.218729616591831473e+02 1.199304774350164422e+02 1.212427531749594465e+02 1.175606265161636799e+02 1.203912460578544739e+02 1.192533321321835871e+02 1.212192505573361387e+02 1.221659478759079036e+02 1.206143327539308245e+02 1.185080636453229914e+02 1.208248673206188926e+02 1.217338533793075186e+02 1.185269189156082916e+02 1.195836477349085385e+02 1.184057281173435996e+02 1.187807986570342393e+02 1.190357395725526430e+02 1.199443672594231742e+02 1.213418049307950071e+02 1.206216334828773284e+02 1.205373513028317234e+02 1.173682840359755062e+02 1.200588516717862007e+02 1.183440616045135272e+02 1.163284040081411774e+02 1.165555705104723785e+02 1.170326994169644195e+02 1.133648710517081071e+02 1.134120684581941134e+02 1.170306440229255287e+02 1.153557158841761350e+02 1.151107171200685571e+02 1.167027343351077633e+02 1.149135449164278526e+02 1.166062426141218253e+02 1.152638174523668084e+02 1.158592837406118292e+02 1.164885958426756218e+02 1.154518296024669155e+02 1.158874308900427081e+02 1.148614311437068238e+02 1.149113280512680291e+02 1.160096023285391027e+02 1.155258676083730904e+02 1.141839550556820342e+02 1.124036495316468205e+02 1.153683339715134224e+02 1.140096802174668227e+02 1.143025463141226510e+02 1.157484942113818391e+02 1.149652816098654000e+02 1.132861748400418946e+02 1.159889142946425267e+02 1.144305154838464205e+02 1.131988707761364594e+02 1.142323610033221399e+02 1.138709447903327003e+02 1.146489610545773559e+02 1.163609475365662433e+02 1.156472235162151634e+02 1.144807747412156971e+02 1.138412719580860681e+02 1.126720527412282848e+02 1.157417418100345543e+02 1.135043906463144339e+02 1.131099125447524472e+02 1.124631975036017337e+02 1.145365972183113996e+02 1.119621509296022026e+02 1.138615372379497330e+02 1.130500768538019543e+02 1.151130599221955464e+02 1.142429471854250096e+02 1.129977235924013002e+02 1.151559966431479580e+02 1.146140043461896170e+02 1.153618320209428276e+02 1.142999841017348643e+02 1.148144586580211239e+02 1.106826942434075818e+02 1.145800005092682028e+02 1.136515532616180053e+02 1.129932900546096874e+02 1.136067887736678443e+02 1.140993295474833786e+02 1.149189811423927523e+02 1.145374739158342834e+02 1.157403556535528963e+02 1.141781090608662481e+02 1.147848538318301337e+02 1.117950321311031558e+02 1.151241877673516427e+02 1.141952330446791279e+02 1.140163148340890729e+02 1.127943863272401472e+02 1.130632736500422908e+02 1.115659250806972835e+02 1.134065569016587176e+02 1.106233503241490155e+02 1.130798648765055674e+02 1.106808791806050749e+02 1.135928197208882722e+02 1.111140122979957994e+02 1.130225841445266752e+02 1.118471898487661207e+02 1.098163669881278821e+02 1.118221122157683283e+02 1.090211645700404119e+02 1.102906439032447850e+02 1.134453829801194189e+02 1.126711313348133672e+02 1.098442137486415788e+02 1.098134287873465809e+02 1.100862619958110997e+02 1.108827103058479651e+02 1.122590912606004423e+02 1.089332626717626198e+02 1.097101879423282895e+02 1.139503873200174411e+02 1.121847005372050035e+02 1.106040759513696656e+02 1.086354006649485910e+02 1.111372243409354610e+02 1.096352292468653644e+02 1.108116234018560249e+02 1.074864949608547988e+02 1.089192209039467798e+02 1.118449627988644011e+02 1.105676453156819292e+02 1.131192668646098554e+02 1.081751319619142464e+02 1.070361647787501909e+02 1.081387723827447189e+02 1.060746349227944734e+02 1.067887146741600617e+02 1.087936069637617749e+02 1.066756994242336560e+02 1.072039116963788246e+02 1.059488269164429397e+02 1.055048964756328473e+02 1.081084747233187784e+02 1.070514407330050091e+02 1.029148272514676705e+02 1.069324456529398617e+02 1.063261157904803298e+02 1.080033224260366040e+02 1.064251564486000490e+02 1.085365580212959600e+02 1.044915894275873711e+02 1.060226601791266177e+02 1.038314733533426590e+02 1.059376547689006856e+02 1.058142152335158386e+02 1.070684609897709976e+02 1.064563178120782538e+02 1.054611161714908292e+02 1.079288184588418034e+02 1.063685391808143379e+02 1.049066978377531996e+02 1.064702738028985038e+02 1.061314833933994350e+02 1.065422664467155158e+02 1.058385399918727501e+02 1.090084810797849570e+02 1.031451705483207064e+02 1.067348152518821678e+02 1.040240611714443446e+02 1.046070159041354657e+02 1.045993509136021231e+02 1.059212184849216527e+02 1.041319684682431443e+02 1.064506717318743370e+02 1.064967591475688380e+02 1.073435208063032178e+02 1.044731744831914426e+02 1.045736909090751396e+02 1.031353928872607639e+02 1.060061892332060296e+02 1.061334220493863398e+02 1.039053147899745113e+02 1.042164321382289245e+02 1.062882801298287490e+02 1.050798599823577462e+02 1.049385526650686984e+02 1.033653303049684382e+02 1.018308364492636997e+02 1.031114744304728958e+02 1.057882160642454750e+02 1.078759145033323534e+02 1.013138778697569933e+02 1.015692149684406758e+02 1.032056790820991239e+02 1.024588539036450499e+02 1.042978949456333311e+02 1.039986815788802801e+02 1.030315660984487494e+02 1.008124585496954779e+02 1.048820346122128200e+02 1.032552094410142871e+02 1.033931150939690298e+02 1.017119337363030382e+02 1.035616339513029089e+02 1.049038990308354045e+02 1.028099955652645434e+02 1.040698581592543093e+02 1.037158639211691309e+02 1.027622637646760069e+02 1.018750949577077449e+02 1.017209448707708788e+02 1.008788921618889987e+02 1.017083571825368296e+02 1.036695913316510200e+02 1.034616953764092528e+02 1.042673939237993324e+02 1.019980933635665252e+02 1.039173218287193805e+02 1.008674104198112644e+02 1.025495702902614710e+02 1.019442121885420249e+02 1.026360284393550018e+02 1.026792241217889625e+02 1.010956717414617572e+02 1.043687447587722232e+02 1.017108415559705747e+02 1.006500742990897237e+02 1.024936682548170239e+02 1.019946715998917881e+02 1.005324442648626899e+02 9.975150088405501947e+01 9.936900308356155165e+01 1.016747725834011504e+02 1.016472573267900827e+02 1.005137821770887001e+02 1.000569400897181112e+02 1.033356635063467053e+02 1.006684177229878401e+02 1.007484521757979650e+02 1.039390789484776576e+02 1.002407523706818750e+02 1.015358612581818960e+02 9.992885105349340336e+01 1.023997987330378123e+02 9.814697175998969669e+01 1.013945638520179244e+02 1.029858215363336598e+02 1.050806222005718240e+02 1.005660632700177786e+02 1.016271547073576471e+02 1.029429674508975978e+02 1.031180953820527293e+02 1.006502804606334394e+02 9.975468610590775143e+01 1.005082091217740725e+02 1.009321144109655251e+02 1.009273373514287755e+02 1.000679028365409664e+02 9.949096075883414869e+01 9.884644653583295337e+01 9.913301421944190395e+01 9.919604125386217675e+01 9.773493115516380669e+01 9.744776669633419885e+01 9.933222496931165324e+01 9.919289246428314755e+01 9.862133141844333295e+01 1.002135027211832892e+02 9.775729476517652472e+01 1.002733711809128039e+02 1.003385772586916858e+02 9.955097728845345273e+01 9.784528790785711294e+01 1.001998001167042958e+02 9.972381709746747447e+01 1.009356335161830316e+02 9.790456408966922197e+01 9.942796799997957180e+01 1.002745896317011471e+02 9.925382266323002511e+01 9.866351163139025005e+01 1.002206263912968609e+02 1.005310106599110753e+02 9.857577294132906331e+01 9.931338985825912857e+01 9.833046480206903084e+01 9.757199594258818820e+01 9.642718082254367573e+01 9.934012986906661524e+01 9.666839479622665010e+01 9.952396937704634183e+01 9.817229350617412820e+01 9.658534090486737966e+01 1.000211844657116842e+02 9.784870460409426585e+01 9.739105984335458288e+01 9.979336770242082366e+01 9.624125879495382208e+01 9.649383852518420213e+01 9.848280938616630920e+01 9.590842527202883616e+01 9.713169870566801478e+01 9.720240223299316540e+01 9.654099591879436559e+01 9.329083877039565209e+01 9.729366662549935540e+01 9.714049623712436698e+01 9.542746104920351513e+01 9.487925231679922433e+01 9.427428642990709307e+01 9.347587365502930368e+01 9.367170029947375554e+01 9.158639266614724761e+01 9.352781154761484572e+01 9.414713626272839520e+01 9.440148288059249637e+01 9.288096554092931001e+01 9.317412670283407294e+01 9.013585847667837925e+01 9.304645403479423749e+01 9.071189264102922323e+01 9.203511790408573745e+01 9.248312657344936838e+01 9.011084924894636572e+01 8.890394669765102265e+01 8.898690644071544398e+01 9.180452747397306723e+01 9.240700985027214642e+01 9.300940748792920942e+01 8.900582338217077449e+01 9.012135021728826700e+01 8.954089200419346639e+01 8.914991791501313401e+01 9.022147991031246761e+01 8.934988678996225531e+01 8.878965531665903654e+01 8.939356596154867418e+01 9.058745148852950990e+01 8.925275030266253395e+01 8.953676117114453348e+01 9.014650833335385016e+01 8.966263907215680717e+01 9.154312969496672281e+01 8.959080516543532724e+01 9.243379919828096547e+01 9.090671463139487685e+01 9.098489715233959885e+01 8.941242632211557861e+01 9.163712754611017886e+01 8.659975590763288267e+01 8.934558501221795268e+01 8.890854126313254824e+01 8.780955666443178131e+01 8.786624197287270022e+01 8.973341730559315010e+01 9.112464134926162274e+01 8.803714123913593426e+01 8.968678845449088044e+01 8.795454610854368127e+01 8.968454771734441522e+01 8.797969633624994401e+01 8.713937602493710699e+01 8.545881647554990934e+01 8.328682367816064414e+01 8.822884625799814273e+01 8.615783508757824904e+01 8.674351456836781438e+01 8.554434666171540869e+01 8.474691651066247289e+01 8.608109763508853973e+01 8.448155347601246490e+01 8.653518637653681367e+01 8.486456570562314994e+01 8.668857485276079444e+01 8.636728982118629006e+01 8.483803348481333728e+01 8.563264638480873714e+01 8.632158776220826724e+01 8.790718351896985894e+01 8.722505118257424783e+01 8.685391264014592139e+01 8.565090430566405644e+01 8.577514695728916649e+01 8.506430567284492383e+01 8.727912284292511913e+01 8.671579435447749518e+01 8.637963835997948081e+01 8.634685125846239373e+01 8.425021205721283479e+01 8.535595054682919169e+01 8.355689457416244181e+01 8.316150638351105329e+01 8.406415656942290582e+01 8.357620236822674542e+01 8.408298571504813879e+01 8.392920477515154687e+01 8.412599008949754875e+01 8.298856243158959956e+01 8.656619469052050420e+01 8.531527279587355395e+01 8.377348427240207229e+01 8.406263421448822726e+01 8.322959186627902284e+01 8.479019315781039268e+01 8.395485065356848509e+01 8.525925106662998587e+01 8.367887500037630844e+01 8.309462433042661189e+01 8.321241213439887474e+01 8.381859069503927628e+01 8.743036069525790310e+01 8.472106026372239285e+01 8.439797208089305514e+01 8.579358000918188054e+01 8.748420048272409133e+01 8.268571158945785271e+01 8.379536916863379759e+01 8.622623093041849529e+01 8.584571676064386736e+01 8.668071309551774561e+01 8.425378095624682828e+01 8.415126788735911134e+01 8.232501981256859835e+01 8.436366054277144144e+01 8.676360811121692507e+01 8.338123713458294617e+01 8.509902497797261844e+01 8.297682382021720571e+01 8.248650626625138216e+01 8.692803689995652405e+01 8.238868828996884019e+01 8.287248194710980442e+01 8.375112274920880395e+01 8.423916030164721747e+01 8.353371530062106842e+01 8.457227434321798398e+01 8.213274177225920880e+01 8.357494254249699850e+01 8.367423988451115235e+01 8.279609933273943057e+01 8.387378101379007944e+01 8.355650326744424206e+01 8.500633652086995085e+01 8.168687709649429962e+01 8.251741248899449488e+01 8.451961365751820665e+01 8.356369221296812100e+01 8.360187710437696751e+01 8.285607041933596406e+01 8.261814894662499853e+01 8.174188029639789477e+01 8.097643842196922037e+01 8.250361771201883698e+01 8.344067906350032615e+01 7.991245262190196286e+01 8.291865407496813134e+01 7.983499571082953139e+01 8.181639531880176719e+01 8.066178265058462671e+01 8.269532100917109574e+01 8.226091824710321987e+01 8.259349198082280452e+01 8.173630731488412948e+01 7.995273577853339475e+01 7.984278146591844916e+01 8.056610051958514873e+01 8.110587205857297022e+01 8.133070049883095010e+01 7.829432800151650440e+01 8.101043428023837123e+01 7.704865575209343831e+01 7.954704926512422958e+01 7.892474187684874209e+01 7.681443756064183503e+01 7.807430833216294275e+01 7.753106613061746089e+01 8.199731606093725134e+01 7.569104969929490778e+01 7.794410952666295600e+01 7.743694059935171481e+01 7.804249726070479198e+01 7.741463995383099927e+01 7.949709743165162479e+01 7.633788696052407374e+01 7.785877021516084540e+01 7.835359454927144895e+01 7.772414990082096153e+01 7.656449077283544113e+01 7.862218237566574430e+01 7.760634946557478031e+01 7.751290734728696918e+01 7.530192949381867606e+01 7.614284384118300864e+01 7.855172075291352485e+01 7.881002069542334709e+01 7.941151763786608342e+01 7.542994674619453122e+01 7.807148455991257663e+01 8.031106348256827232e+01 7.925520158497437251e+01 7.895916521844496572e+01 7.654366922577992227e+01 7.965248779210638475e+01 7.920667043595024381e+01 7.748792725063262310e+01 7.719685987024757878e+01 8.090347692593631734e+01 7.691091357993204269e+01 7.775938867626767603e+01 7.740697009357783998e+01 7.771305832280209813e+01 7.827069987137953433e+01 7.716182641309552537e+01 7.861475541114793941e+01 7.743422608307376720e+01 7.405486183568233116e+01 7.702195445269229879e+01 7.791629546786317917e+01 7.784284008012824074e+01 7.603410927821407483e+01 7.704902920792105192e+01 7.593242661898830193e+01 7.476201569761303745e+01 7.514537138854402087e+01 7.633083530382670290e+01 7.714109183262682734e+01 7.478993905355022775e+01 7.615762617482478447e+01 7.573994091053367583e+01 7.546876946838381173e+01 7.511308878085272056e+01 7.396035236713595395e+01 7.640165472371384681e+01 7.392787883629900136e+01 7.281991822411340820e+01 7.574766253676480687e+01 7.550811995021973644e+01 7.552247909239042656e+01 7.299565489647112315e+01 7.617564155323979946e+01 7.417233280827252884e+01 7.441282320051669785e+01 7.430858444995151046e+01 7.621034834747365494e+01 7.290310143387263508e+01 7.020982480388161662e+01 7.364402220933270371e+01 7.280467933392429813e+01 7.165935288530999969e+01 7.291850612052945735e+01 7.298196834085311480e+01 7.312763936388716957e+01 7.221450712099300517e+01 7.362625552806618145e+01 7.190918818691807246e+01 6.995482321350804966e+01 7.227948621368459214e+01 7.286774893896433980e+01 6.990940647354486259e+01 7.200136856140936459e+01 7.204257046239033002e+01 7.127854027743751431e+01 7.117256500151664511e+01 7.086767791509456060e+01 6.989155963800101290e+01 6.970037933672023200e+01 7.151755316227321657e+01 7.091597300079379806e+01 7.055472375249709671e+01 7.394616888924517184e+01 6.971990114663846327e+01 7.116851902805089480e+01 7.053541609332168605e+01 7.024833490614031462e+01 7.274763464941167967e+01 7.104148898677836144e+01 7.307198069530308260e+01 6.959159788277295888e+01 7.135125835947032158e+01 6.985593384359438573e+01 7.058773211142705861e+01 7.188175823006154985e+01 7.006499661338075668e+01 7.081875097352705950e+01 6.949248925736716842e+01 6.945954337481110485e+01 7.201752733386609862e+01 6.666380242076098739e+01 7.117850121463138180e+01 7.194142955372701920e+01 7.124622786341302572e+01 7.326207489279424578e+01 6.990398556628046833e+01 7.151322977010521242e+01 6.951300092640288142e+01 6.907796368637508522e+01 7.155081337729576774e+01 6.913328780054855827e+01 6.855413559255435985e+01 7.331424697821857706e+01 7.056290459054528696e+01 7.002123980083713661e+01 6.789552537283159950e+01 7.080014334140470567e+01 7.104909912282714401e+01 7.068629836125447241e+01 6.827044895237723665e+01 6.992919871317120339e+01 6.885340987433778537e+01 7.067667213563164808e+01 7.214296910125305828e+01 6.978976956940151410e+01 6.986834529966525054e+01 6.869623716551420500e+01 6.933890699643821165e+01 6.874552727824256237e+01 6.969073330494130403e+01 7.087695843824674569e+01 6.758428059673310884e+01 7.154097058224540717e+01 7.071158359073778854e+01 7.255427406079131458e+01 6.897797402327857696e+01 7.006617238261031844e+01 6.767219057035585195e+01 6.834459994928731419e+01 6.998325343195971016e+01 6.938079426376738468e+01 7.080434603571296748e+01 6.988698625491527139e+01 6.880434561265320781e+01 6.976642000877562566e+01 6.753608406041676915e+01 6.927882942232321284e+01 6.827975565619790643e+01 6.871316102732991737e+01 7.031126901387466432e+01 7.085018396726184164e+01 7.083895614284466546e+01 7.074381267705699372e+01 7.084169790937205846e+01 6.822045465812392706e+01 6.924152541685131723e+01 6.773037693651428981e+01 6.991779321179882345e+01 6.914127650397813341e+01 6.973203838029128576e+01 6.920653519529027164e+01 6.954683822463391607e+01 7.068897311011714635e+01 7.029483953646287375e+01 7.364948252850440724e+01 7.118211316448139314e+01 6.977792526922989680e+01 7.051567459562842544e+01 6.951771159323702420e+01 6.868630366794565134e+01 6.988120372082317999e+01 6.635104484978614892e+01 6.902681778154864389e+01 7.018225029972106199e+01 7.110227278278256335e+01 6.907295968299217748e+01 7.031750226743332632e+01 7.009225885519272481e+01 7.269925078408640218e+01 6.720870393960673539e+01 6.789732399873251723e+01 7.109794219265614856e+01 6.942920447398161343e+01 7.024560157624020462e+01 6.973687879935610567e+01 6.926898949366778879e+01 6.820279967961830891e+01 6.778182979379262463e+01 7.090240892069137146e+01 7.056763373262545258e+01 6.863126258128156110e+01 6.716634004918549294e+01 6.620269813710841333e+01 7.034270665560038083e+01 6.888903314685430246e+01 6.693774789242927170e+01 6.675725057301188770e+01 6.826842344563561937e+01 6.562852625398036821e+01 6.695954059417928761e+01 6.648259961234576565e+01 6.349501394435345247e+01 6.838419555788273385e+01 6.588324241797425884e+01 6.665603221612569484e+01 6.632287778705617143e+01 6.360790638881393022e+01 6.610518242172240377e+01 6.313162399905137789e+01 6.720382082495245868e+01 6.348711171552903210e+01 6.396650104538130677e+01 6.393074148767469467e+01 6.566582742995373678e+01 6.434895246212936115e+01 6.297987914133812382e+01 6.334927851041535973e+01 6.559356080296362279e+01 6.447190847155599158e+01 6.540306931561451620e+01 6.214526079526146418e+01 6.467990159550826945e+01 6.327565663141309216e+01 6.326427199855632466e+01 6.485565933891138002e+01 6.362047751096483239e+01 6.488895817645180841e+01 6.276159399320721377e+01 6.424647312566555968e+01 6.306600144387795126e+01 6.629982968260985388e+01 6.391412832641606911e+01 6.685935064621928348e+01 6.666901991013293127e+01 6.483890031696039102e+01 6.392238533523192245e+01 6.513135432327351282e+01 6.167023254874546012e+01 6.163882657132556631e+01 6.408872011918835199e+01 6.483708410022016722e+01 6.279341796555304001e+01 6.472548173525618154e+01 6.534556846405013175e+01 6.400946352947866558e+01 6.489668593260266505e+01 6.103826139685515528e+01 6.259243863088178017e+01 6.462276716960492706e+01 6.382656165994968234e+01 6.538522775390509878e+01 6.531410717195441862e+01 6.386194173527574947e+01 6.100701553105393060e+01 6.475570804729501617e+01 6.440400214521224598e+01 6.312845745516491291e+01 6.172596927783999377e+01 6.378053377574371297e+01 6.292826751480100711e+01 6.455562733779085249e+01 6.139859312440265171e+01 6.430968654455926981e+01 6.356164869698860542e+01 6.308925623772993418e+01 6.306251387056435931e+01 6.235006467241805694e+01 6.276105419807255714e+01 6.346398007379862349e+01 6.424531139823014314e+01 6.267667992108330566e+01 6.646793807587729930e+01 6.448874574436047169e+01 5.904956127487741213e+01 6.314634632832563454e+01 6.510083533260380761e+01 6.166396057894942118e+01 6.289950824961795917e+01 6.190169299151662585e+01 6.210828966003340668e+01 6.144137300428550930e+01 6.124075552467004968e+01 6.316097771733539901e+01 5.909779510336176145e+01 6.029289357353492562e+01 5.960619346206146929e+01 6.049517875584039217e+01 6.281160711169636812e+01 6.024554023132418479e+01 5.998667181078722876e+01 6.052193019023064124e+01 6.032951061054654929e+01 6.004123712347404052e+01 5.990052069202270246e+01 5.926873418249954995e+01 5.813070358720582220e+01 5.872169909119724451e+01 6.128235864593801097e+01 6.059779224077475845e+01 5.973943030617742522e+01 6.066206801842049146e+01 5.819492308969014260e+01 5.938631074285314781e+01 5.933329019107344493e+01 6.181428268478359911e+01 6.027292623665849902e+01 6.150351578981121037e+01 6.152190539845151562e+01 6.050925214056221790e+01 6.141378696555918992e+01 6.012652643383043483e+01 6.162462417110315016e+01 5.941166779867312897e+01 5.931691081390976450e+01 6.257101618306882074e+01 6.040686007210111086e+01 6.025613078064302641e+01 6.052034069274236572e+01 6.111508675511879574e+01 5.965528260195025467e+01 6.184322571702525551e+01 5.973454244876502628e+01 6.146225955794422191e+01 6.243596164256433667e+01 6.160605137376298757e+01 6.135158263926322064e+01 6.115375585624928334e+01 6.285195893583593829e+01 6.081996352075628920e+01 6.024795563113426056e+01 6.196188593744311390e+01 6.054800837669297664e+01 6.144286475400252812e+01 6.124717055245292840e+01 6.164767914839195129e+01 6.201130241512444030e+01 6.272631738014784730e+01 6.229431972228634606e+01 6.135385147274067918e+01 6.220352348318726854e+01 6.022648420449415596e+01 5.964770953808438492e+01 6.154823094079507939e+01 5.922499404368013387e+01 5.969353008489954959e+01 5.976794497037789711e+01 6.042870637461391681e+01 5.791943488617005187e+01 5.771315728746370155e+01 5.577029906515007696e+01 6.019184888243616172e+01 5.907222633239873488e+01 5.799631130752611341e+01 5.908650920580141275e+01 5.976826691343992337e+01 5.981675032343349585e+01 5.926142779175396669e+01 5.907146981494039295e+01 5.971765207037521606e+01 5.801277024319833231e+01 5.838486061011150241e+01 5.730967291321895374e+01 6.019103290921376725e+01 5.692153708109660926e+01 6.043003318638258747e+01 5.658570056268150239e+01 5.814865627194606645e+01 5.549310469742928831e+01 5.908270454403708527e+01 5.660479768034527126e+01 5.662950115033814313e+01 5.676109330554773891e+01 5.764905817468077487e+01 5.449290946834145188e+01 5.673157704332682982e+01 5.572528516720635139e+01 5.569181872424599078e+01 5.489362373971209053e+01 5.687023962914953756e+01 5.615987522656682529e+01 5.650339080152091498e+01 5.684303202136334932e+01 5.612066247148734277e+01 5.649571724286198560e+01 5.432066025473331194e+01 5.738275847701766708e+01 5.695063059478555800e+01 5.516357721026691507e+01 5.134725843388353184e+01 5.505795664161438907e+01 5.486964781193330509e+01 5.344484312104088275e+01 5.713502033269265468e+01 5.564286717928884229e+01 5.498083236076884361e+01 5.419888026682667714e+01 5.533238751520399745e+01 5.625953600129955134e+01 5.499160714222273327e+01 5.470097207098847747e+01 5.649115485400471215e+01 5.557796047196413980e+01 5.341077247953703733e+01 5.305969454403706465e+01 5.207157078372008385e+01 5.368347993823287823e+01 5.682894450080780757e+01 5.374629938469666968e+01 5.321414056320234209e+01 5.376477224899270624e+01 5.712767220745071484e+01 5.395386269725828754e+01 5.570428411487392850e+01 5.550213487405434165e+01 5.307194886196339212e+01 5.460011052624592054e+01 5.293486777669066612e+01 5.349315662485005163e+01 5.406044378178695098e+01 5.377079890239662063e+01 5.311485589113856776e+01 5.434101894138559175e+01 5.443188404951802539e+01 5.148462754740315717e+01 5.446483618316904796e+01 5.367011741997146146e+01 5.676244002500736485e+01 5.332119106216497073e+01 5.393878715771781884e+01 5.392410732050022659e+01 5.336181676168078525e+01 5.470668085803990266e+01 5.525958805595229961e+01 5.477294562797793986e+01 5.342959785251652249e+01 5.321513805450626933e+01 5.362537776049806837e+01 5.409951006442194910e+01 5.286585938375012006e+01 5.577091384376511485e+01 5.352976669204283411e+01 5.391101537956423329e+01 5.537716313029382320e+01 5.372223588981867692e+01 5.361116954621353869e+01 5.571849128362298842e+01 5.566371017694244472e+01 5.404876457607844742e+01 5.171946303323345973e+01 5.221894977376246061e+01 5.348529928032097303e+01 5.229855351518866513e+01 5.345432459133925107e+01 5.427309267141225746e+01 5.433408823332173654e+01 5.218471918967166090e+01 5.361298968362422812e+01 5.359827482764713125e+01 5.349366107474153864e+01 5.435550511776551730e+01 5.261673569984413490e+01 5.524968976305108725e+01 5.297473735926217131e+01 5.379043155214979066e+01 5.254782541844165422e+01 5.529478806481356656e+01 5.281638904895275743e+01 5.212908412228146204e+01 5.399740330789434495e+01 5.418780751131109241e+01 5.319861416973788693e+01 5.169831643111719188e+01 5.210660014963431053e+01 5.229149897169654082e+01 5.311906426357170830e+01 5.187050273051156779e+01 5.129504331359138547e+01 5.183264553399815355e+01 5.187820270609379492e+01 5.148945337940278222e+01 4.949491192378090432e+01 5.210853758955133941e+01 4.936153672520716640e+01 4.884237034344527473e+01 5.064108646558451454e+01 4.947400311389318972e+01 4.872136721519456160e+01 5.031936363330490281e+01 5.112638316121239512e+01 4.973586345523418828e+01 4.999140586423834520e+01 5.153199948443880629e+01 5.202490218397615962e+01 5.027629258062084006e+01 4.939658355797149625e+01 4.914333653345346420e+01 4.965361205086860252e+01 5.062897848479565965e+01 4.888081616329151302e+01 5.123591597165993505e+01 5.129027874211441684e+01 4.933739602523840517e+01 5.111325280040833263e+01 5.167185934474572662e+01 4.875270151611043445e+01 5.048690853563368108e+01 4.911384993816752598e+01 5.026265610407662621e+01 5.106634368474867358e+01 5.124084367169658094e+01 5.092993960058285552e+01 4.853341420031672016e+01 5.056706278849073755e+01 4.998191135788700734e+01 4.757490053763184790e+01 4.865829174455182482e+01 5.200086487032075411e+01 4.878980071160773946e+01 4.816157118192839448e+01 4.925222644137989647e+01 4.781834033855242438e+01 4.889754808616983439e+01 5.063948615363901951e+01 4.885420427756144335e+01 4.761352510629295409e+01 4.953850379082204824e+01 4.985647664985448557e+01 5.112526828354608455e+01 4.700008617510498965e+01 4.607803169402452426e+01 5.110817142169388916e+01 5.024272168937928029e+01 4.889375072454078719e+01 5.036578014522022073e+01 4.901500413309945259e+01 4.703641793541888205e+01 4.764756885678838927e+01 4.831433878581895414e+01 5.033263065300021566e+01 4.933886617104840866e+01 4.936531735249361219e+01 4.818851181815124818e+01 5.045744389827433452e+01 4.862695334820151771e+01 5.153232833873955343e+01 4.947386855827356555e+01 4.909558094441645437e+01 5.038071379732807031e+01 4.818758547594821806e+01 5.115124848837872662e+01 4.880136103187611951e+01 4.967307150515071612e+01 4.797253326603313894e+01 4.991243497791226957e+01 4.714795218867368476e+01 4.711180458967548645e+01 4.821400354157848511e+01 4.875942112190587352e+01 5.065918113439511927e+01 4.961067389012556816e+01 5.058920788913376043e+01 4.851961898522888816e+01 4.896310536182685524e+01 4.970229753881673673e+01 4.817969690608866529e+01 4.681889834223269986e+01 4.887172550417781736e+01 4.822238442540323433e+01 4.908817083832147432e+01 4.887855277256434050e+01 4.789557424271146857e+01 4.883371925301899807e+01 4.757719478280929337e+01 4.663783151953669659e+01 5.011779809072162806e+01 4.969621012400506999e+01 4.802835516501383495e+01 4.914982176002719427e+01 4.862770000060252329e+01 4.837509102407663164e+01 5.015099416432452983e+01 4.864368574428450387e+01 4.936786522149632361e+01 4.910331408689584975e+01 4.713190712766851220e+01 4.943144442434086727e+01 4.803015715142010578e+01 4.958834601156807054e+01 5.064876085901173042e+01 4.961049123325876309e+01 5.093144884271082162e+01 5.011438459593854589e+01 4.665913777250777628e+01 4.734434916523754566e+01 4.686669057729427834e+01 4.893553427382644117e+01 4.753153368867270956e+01 4.631333384982710299e+01 4.767634490473663789e+01 4.836700019849935472e+01 4.855632295963649625e+01 4.842765996180977339e+01 4.780813291935270826e+01 4.829535410496613679e+01 4.659281931388387932e+01 4.808481676333632748e+01 4.546692097721270187e+01 4.645205210994970457e+01 4.810375567869701285e+01 4.629527672909784286e+01 4.550179152662994397e+01 4.536064831860377922e+01 4.389615117402320976e+01 4.454934087918358898e+01 4.580865546141348688e+01 4.576984838401043021e+01 4.673596849531830344e+01 4.491088071284065109e+01 4.589798127238012171e+01 4.708733386805469223e+01 4.756994213654041914e+01 4.335938414359661408e+01 4.331500411800441697e+01 4.369685406573793074e+01 4.618529993161980940e+01 4.300133275298379942e+01 4.368248254246173445e+01 4.297935959738462230e+01 4.243947829328446630e+01 4.397478433112972596e+01 4.367546576528363289e+01 4.329031238147648253e+01 4.383952164419334707e+01 4.148513687607005096e+01 4.226912445844890698e+01 4.458962000244883939e+01 4.151186260676966100e+01 4.629062580510802860e+01 4.321128292855848940e+01 4.173032604545750957e+01 4.168258129661171552e+01 4.353285218713068616e+01 4.286529812914593407e+01 4.194846726064533726e+01 4.411730077404618555e+01 4.310979390475621642e+01 4.298726211868280700e+01 4.204038256422666819e+01 4.222656430385470827e+01 4.168169694323476193e+01 4.112597660495601559e+01 4.321825467314751279e+01 4.107570973002063397e+01 4.093769530360008702e+01 4.244670719441511864e+01 4.246034156435747065e+01 4.231071122590897460e+01 4.379079952541744802e+01 4.222091858117136809e+01 4.125523660347822386e+01 4.077124542850761202e+01 4.221159316862418365e+01 3.903476163757868278e+01 4.072411208331040910e+01 4.168852079155406187e+01 4.199332224565183225e+01 4.208107655326026020e+01 4.119503416756337089e+01 4.097722771546542475e+01 4.178753213687227230e+01 4.231150417226315597e+01 3.951999431854788014e+01 4.146223167635987039e+01 3.982281389901869773e+01 4.070398162763911643e+01 4.126021469458539315e+01 4.156227309021114280e+01 4.035919248486347755e+01 4.116643513443328573e+01 4.243769650829746354e+01 4.033486348617351780e+01 4.139268363257197336e+01 4.179689248485090758e+01 4.083549591853329019e+01 3.921026347337728879e+01 3.955958488960317254e+01 4.052873731202426910e+01 3.823794773226776300e+01 4.187954743112025113e+01 4.279177394540581503e+01 4.103326336527312179e+01 4.113510126911574361e+01 3.940540851726188976e+01 4.094407098464775174e+01 3.951605554082917138e+01 3.966204376209889659e+01 4.190041082373814874e+01 4.151778037024597268e+01 4.197054875870838231e+01 3.952057693934788318e+01 4.193689636941272170e+01 3.981670670276328394e+01 4.149812094378830096e+01 4.293031216638105718e+01 3.986717257175539686e+01 4.135447076395857380e+01 3.953273487685927279e+01 4.172588718290257503e+01 4.165188027976854102e+01 3.951007476590076806e+01 4.128940284690797569e+01 4.168435467303353192e+01 4.240944822012401261e+01 4.331738375329230450e+01 4.070059628836946075e+01 4.154351062150158924e+01 4.252870382886814582e+01 3.825209355789936438e+01 4.138378411502132792e+01 4.140003883112023431e+01 3.982280424949276210e+01 4.032770755005525842e+01 4.046013386784455435e+01 4.022095798861614924e+01 4.054424172265711945e+01 4.037947289931275208e+01 4.455336534803600301e+01 4.001759243174612379e+01 4.316283627283847579e+01 4.082125070115696275e+01 3.965124809674119177e+01 3.908492740903714235e+01 4.009244723052852777e+01 4.260806497292403350e+01 3.712331151410440810e+01 4.235778527497441104e+01 3.980519391970916132e+01 4.271471940788802613e+01 4.152358162009861786e+01 3.959892300248735353e+01 3.968474949294059684e+01 3.927609903547760695e+01 3.876248846382186031e+01 4.040168454795913533e+01 3.810686325820702081e+01 3.975958976004103107e+01 3.978630269853080392e+01 3.838833560366594355e+01 3.938325442958547029e+01 3.834139149758978959e+01 3.941798570799372214e+01 3.976156857120447796e+01 4.235689787781637250e+01 4.046071888124893690e+01 4.060754330051630490e+01 4.022014348670245454e+01 4.075820115329638327e+01 3.942471516079005767e+01 3.981555208511800714e+01 4.072836281299647254e+01 3.929647332279240857e+01 3.878126225200479382e+01 3.931342852655079412e+01 3.927698106803917710e+01 3.881982414591598740e+01 3.775962052946481862e+01 4.101804132621804655e+01 3.705630465812040342e+01 3.982722687385980720e+01 3.733761793441005494e+01 3.865390730397595576e+01 3.836906787411758302e+01 3.943901042949722324e+01 3.917655938358650047e+01 3.892618686916391368e+01 3.864472050774379852e+01 3.914924992467975073e+01 3.791488325185399333e+01 3.943999181241798624e+01 3.847333784772544618e+01 4.033033683201347941e+01 3.990225552351198246e+01 3.997253016490429189e+01 3.979239284209487693e+01 3.986222298816699805e+01 3.661560581258014935e+01 3.807554360630999213e+01 3.875922560539281392e+01 3.869155408702535226e+01 3.919607266952031921e+01 4.001110871778335110e+01 3.822957493755219360e+01 3.771204500117219993e+01 3.680583313176072124e+01 3.706464476508266159e+01 3.963125138237698764e+01 3.901059053902997675e+01 3.597826488337577899e+01 3.671713143944299418e+01 3.888940162327644146e+01 3.759778256125993323e+01 3.825675299385171968e+01 3.571550564339067790e+01 3.721221819764210181e+01 3.604844680698982984e+01 3.666594597189906324e+01 3.751158774253794093e+01 3.647386796959185062e+01 3.660203414688439949e+01 3.709330821736266159e+01 3.662999808448884664e+01 3.660533564585162480e+01 3.400230558501391442e+01 3.648161080863903294e+01 3.572109305180650551e+01 3.526735103098677371e+01 3.475388574068416858e+01 3.634060566031609341e+01 3.657324092996384479e+01 3.816250073151730504e+01 3.748751919763610374e+01 3.797135506758589685e+01 3.702422107161793718e+01 3.605338035685809217e+01 3.592453050329222464e+01 3.820109152369764161e+01 3.789480748602770888e+01 3.622493171454016903e+01 3.460398386017118355e+01 3.642947877504048648e+01 3.567585172941730320e+01 3.557720780809531647e+01 3.545026170559317080e+01 3.544225594186244166e+01 3.458794205042450898e+01 3.495481435012442972e+01 3.541004330714214632e+01 3.711259611501681377e+01 3.666471889320022370e+01 3.814676603438106639e+01 3.526380676555090332e+01 3.765075528972848673e+01 3.387504265185620511e+01 3.588795858054340471e+01 3.721531871745207809e+01 3.737890622012405117e+01 3.554836373694181617e+01 3.756990904715069490e+01 3.769156363601042870e+01 3.673501835480242761e+01 3.616792434319673077e+01 3.590443157476452285e+01 3.656967965756071237e+01 3.647368420932345146e+01 3.836252835845060360e+01 3.546045194290293523e+01 3.936966810736507938e+01 3.569177591574184305e+01 3.475684565097763112e+01 3.342817305182349941e+01 3.660979007836513688e+01 3.382405655019241664e+01 3.605239927372164033e+01 3.307028754877493526e+01 3.494268406980196318e+01 3.469124753675473727e+01 3.540808325210036145e+01 3.569333165252811568e+01 3.341488677040579347e+01 3.465508292985238370e+01 3.480208645359782338e+01 3.522312790665351656e+01 3.457629075639923855e+01 3.450761055212323214e+01 3.713490798136654547e+01 3.571912485731936471e+01 3.524619983832948833e+01 3.437460195940067109e+01 3.430457885931119932e+01 3.591401582082563948e+01 3.433607807337116924e+01 3.477812395443904592e+01 3.600551380716914451e+01 3.466176681833647422e+01 3.340480539448709862e+01 3.404577181342830983e+01 3.528683666338078240e+01 3.573216892403383582e+01 3.522202581954998379e+01 3.525894292892692050e+01 3.465415342682788946e+01 3.396865552903985019e+01 3.546127924472237680e+01 3.470918805624274484e+01 3.488611914668866376e+01 3.459307361202269249e+01 3.327614543435216632e+01 3.543439801441543580e+01 3.665554186692276062e+01 3.453563462659054295e+01 3.459706225735023111e+01 3.534071708888043162e+01 3.579272212786982976e+01 3.321863679311041295e+01 3.528290170584633501e+01 3.293946720109236281e+01 3.548386594937444016e+01 3.493306506177331272e+01 3.323704519401024271e+01 3.413958070054137295e+01 3.543499708096010892e+01 3.563644943141473931e+01 3.576713917768801565e+01 3.292712933843665724e+01 3.631690965640390800e+01 3.510616129506726679e+01 3.351196204732482187e+01 3.458230738294955131e+01 3.263882247779595502e+01 3.480326789548976052e+01 3.302925784128531461e+01 3.394320109890891501e+01 3.532577493668932789e+01 3.266581553241670832e+01 3.254430682497564931e+01 3.481197397946437633e+01 3.291038528159647569e+01 3.250957722606346323e+01 3.110522351400995333e+01 3.305387943999591727e+01 3.134198157904366155e+01 3.255883361295150280e+01 3.188330071930059262e+01 3.365496696702743407e+01 3.224173217122976354e+01 3.368235656584703719e+01 3.320744154846318708e+01 3.276735622671218096e+01 3.171418992723345198e+01 3.233773782805811692e+01 3.457291977611736655e+01 3.286000994203593706e+01 3.457043891926390700e+01 3.449331057037812798e+01 3.248453236441388725e+01 3.392293261295067452e+01 3.705222973463597924e+01 3.363056384421771838e+01 3.337569369203125547e+01 3.097929577918381838e+01 3.361431081189938652e+01 3.234063095503844920e+01 3.211913253547568559e+01 3.206142981763677824e+01 3.128801092031924469e+01 3.405161931338683701e+01 3.355050921176002987e+01 3.139016879406955951e+01 3.415435144872945727e+01 3.392262115868269490e+01 3.323347547112407341e+01 3.345398366735177120e+01 3.222714716256840006e+01 3.362231424259771728e+01 3.082102199586572056e+01 3.441992781325968309e+01 3.226915280963770272e+01 3.200750541767936852e+01 3.442370006026178686e+01 3.365779393920563933e+01 3.388202762266901402e+01 3.255845486191608984e+01 3.337604067278957842e+01 3.134069759854885362e+01 3.230479649785776530e+01 3.202593836524118842e+01 2.936944086014205268e+01 3.129004935907655849e+01 3.296176674403729834e+01 3.236868544333165687e+01 3.149016011748901533e+01 3.333073542487522900e+01 3.278848410712097916e+01 3.370833398463596353e+01 3.280450795057413416e+01 3.246154219449228862e+01 3.211894315211684869e+01 3.148196829040785261e+01 3.402623546430386625e+01 3.369783686258414690e+01 3.465139404329325856e+01 3.303938066667813445e+01 3.511451185928789442e+01 3.216622138912052264e+01 3.412120283092291118e+01 3.310477614096630816e+01 3.362638143481819952e+01 3.220185025148968805e+01 3.401591340303900779e+01 3.209736316929847533e+01 3.266804706365156363e+01 3.149964938960500760e+01 2.985266191902661248e+01 3.353528838181478022e+01 3.180515148457942587e+01 3.315526533961134703e+01 3.331983930611143307e+01 3.322645669060596418e+01 3.107717495110233941e+01 3.199515424464117075e+01 3.112755384590432328e+01 3.235515302678609828e+01 3.313287050512998633e+01 3.321350581343029518e+01 3.252138447479209304e+01 3.157582729110390574e+01 3.247751488720906110e+01 3.243771385734014245e+01 3.181645745142628456e+01 3.130665959120760888e+01 3.080598222712144363e+01 3.094919542612768737e+01 3.200225650576771841e+01 3.184025350791274889e+01 3.156090163061516662e+01 3.265289341342614193e+01 3.383426699252407133e+01 3.291668794555037181e+01 3.340856255435758726e+01 3.169671320121989311e+01 3.243860035663797703e+01 3.272421940343276958e+01 3.241291247741961001e+01 3.259902598252158157e+01 3.360760185390617494e+01 3.096731254571165692e+01 3.343268325054308576e+01 3.091708473843027605e+01 3.208451585628111502e+01 3.096264457850472240e+01 3.209422543326985533e+01 3.080220116093103044e+01 3.159777457795162547e+01 3.197463875048720894e+01 3.331297229842814289e+01 3.174177933337589508e+01 3.439253199078993362e+01 3.422488575923465248e+01 3.275096230685335996e+01 3.108060885233816251e+01 3.198322356378885090e+01 3.397941648926363456e+01 3.121332787414014476e+01 3.211514294187178109e+01 3.230208167390969010e+01 3.402140019154496287e+01 3.225500674690658087e+01 3.058674003584919632e+01 3.075787573753185100e+01 3.101607123274810718e+01 3.055084786088099591e+01 3.132936238195762257e+01 3.178291546558945058e+01 2.991580752099907414e+01 3.180952658462819826e+01 3.348491048332339659e+01 3.239047555280528456e+01 3.197205848314510845e+01 3.278395114086734452e+01 2.990664674254484012e+01 2.983253711078964088e+01 3.125670932188679885e+01 3.281336112363561597e+01 3.280556422115120796e+01 3.402342019044914423e+01 3.354698124466408871e+01 2.988563921390676370e+01 3.122209728962317143e+01 3.235313059549174852e+01 3.290339916025791211e+01 2.993953552374480864e+01 3.122892180669590090e+01 3.308862655529442520e+01 3.173416119536443958e+01 3.157165060696719294e+01 3.044814225102532390e+01 3.202849874243949557e+01 3.231702521964675157e+01 2.992969711796138910e+01 3.190147379834134611e+01 3.246694677064667900e+01 3.277399828302708329e+01 3.173185558089678793e+01 3.207890418857466841e+01 3.125664954184684774e+01 3.331639774858191316e+01 3.302007335369215468e+01 3.111676753185247790e+01 3.343635920814033824e+01 3.223168448097694494e+01 3.131622000510667547e+01 3.064005181952784440e+01 3.312584878271143651e+01 2.982713678140605396e+01 2.958170587956393405e+01 3.020052566662915794e+01 3.186138670385926019e+01 3.063159220456423526e+01 3.128814022384005611e+01 3.038011605098338563e+01 2.980697702035260477e+01 2.980285906752211389e+01 2.996712495989610403e+01 3.149482859850259331e+01 3.208539591204837649e+01 3.395305079567449269e+01 3.030186482251773228e+01 2.864225752875283604e+01 3.126042108807229525e+01 3.148777286814323517e+01 3.140911661406696354e+01 3.133594965029520196e+01 3.197555044156739257e+01 3.113036857745223429e+01 3.102853726995897077e+01 3.216882698880300495e+01 2.697882796890837653e+01 2.977017835437417759e+01 3.065039334383259728e+01 2.971971870632602375e+01 2.883753046780396190e+01 2.980745212804256283e+01 2.745650048095590989e+01 3.016075143583924856e+01 2.916186439232662764e+01 2.943786070027764978e+01 2.807772166138692072e+01 3.036558988892296895e+01 2.664167029145808741e+01 2.702903352748487009e+01 2.780138973709669159e+01 2.952032703906128930e+01 2.991579710817308424e+01 2.925051375021340405e+01 2.786678601037492342e+01 2.943213418517835578e+01 3.105829105287270409e+01 2.934636495558171276e+01 3.167852734841165230e+01 2.770339969036451322e+01 3.011719580665244322e+01 2.917615268718449073e+01 3.007435023944437447e+01 3.029648036966043634e+01 3.077355934427515649e+01 2.960247017987763130e+01 2.973061606107805943e+01 2.916932916560052647e+01 3.034577094189251767e+01 3.026174821429004780e+01 2.929828314591199856e+01 2.961749295025971307e+01 2.954861196357723330e+01 2.920811514458175395e+01 3.133633070471478632e+01 2.779438867233107402e+01 2.852008149635378942e+01 2.822001011965758366e+01 2.983595408768216828e+01 2.813103248870438833e+01 2.997080850652803363e+01 3.007377086793892929e+01 2.841693956554646405e+01 2.999303255520583278e+01 2.820487492258270024e+01 2.873481033841828847e+01 2.842183170175780660e+01 2.909841317445835429e+01 3.017011884770752417e+01 2.741221607468681398e+01 3.072224334630848119e+01 2.835604963935495348e+01 3.035640935684313035e+01 2.968150427674594383e+01 3.059849420299193312e+01 2.885708572385356874e+01 2.889774873979412462e+01 2.934463114084555002e+01 3.098826611977115064e+01 2.854530536750236891e+01 2.816355164237259601e+01 2.918861811535659356e+01 2.635632368989472241e+01 2.725853801258355347e+01 2.831764127055202707e+01 2.836480209974640587e+01 3.143605439818556135e+01 2.991252081728160306e+01 2.670799464348621299e+01 2.946538048118455677e+01 2.608137884369595483e+01 2.800633622633976572e+01 2.818184746466592117e+01 2.803322033856272100e+01 2.749888259563364556e+01 2.752359166925565148e+01 2.667138625964219401e+01 2.745841733687528929e+01 2.742024054375467657e+01 2.860057632231909608e+01 2.929675711327078957e+01 2.639437151017549965e+01 2.832761264302643056e+01 2.794914401449196362e+01 2.929066617130855477e+01 2.883247266500299588e+01 3.017703239975227447e+01 2.830467386431791965e+01 2.816245326904695645e+01 2.770272635476056422e+01 2.812645094477257146e+01 2.708474256973664751e+01 2.756988371736159493e+01 2.715562789781071729e+01 2.863406271260983971e+01 2.792004918002879066e+01 2.877408639270008450e+01 2.696454897991159427e+01 2.758474595222756776e+01 2.794576897436921570e+01 2.689406843542870718e+01 2.719144987348319376e+01 2.795400813177309018e+01 2.743916012480350375e+01 2.871539130123912287e+01 2.820891392302748457e+01 2.876552492385894055e+01 2.858077846908213004e+01 2.568459379977620571e+01 2.703347825414645200e+01 2.921995350876999353e+01 2.667969858305699660e+01 2.895162050830640155e+01 2.615379798699945724e+01 2.781064248331993483e+01 2.652322990710322159e+01 2.682993220260337353e+01 2.620489871118984126e+01 2.988838371942234673e+01 2.664233787721026658e+01 2.854391009591083517e+01 2.506563478619416685e+01 2.497258077690596778e+01 2.727828173905485798e+01 2.486323829997663637e+01 2.599772696643747594e+01 2.614257516690263117e+01 2.528226181079563517e+01 2.767913136848332556e+01 2.585410313477240152e+01 2.531819861397148230e+01 2.633924695291088725e+01 2.507203528978408258e+01 2.556627020817104423e+01 2.572932750445213657e+01 2.703453402307809128e+01 2.412217092309099442e+01 2.558071470935270142e+01 2.623644489892003406e+01 2.573749046500752513e+01 2.522507864038720271e+01 2.331978458950214872e+01 2.521123371965860116e+01 2.461847653803523173e+01 2.390252436679727310e+01 2.512017374922470836e+01 2.806377553170609218e+01 2.626306185997457376e+01 2.881774229869803605e+01 2.599833386803010882e+01 2.648206136572991554e+01 2.432042066148492054e+01 2.621216949663437390e+01 2.612655460856962719e+01 2.602171139610144479e+01 2.703029858390415896e+01 2.625945976043748331e+01 2.571658323780008004e+01 2.492826592492235349e+01 2.558243935225472043e+01 2.755459094895459060e+01 2.836845660466969932e+01 2.440776319348535850e+01 2.753862606708887029e+01 2.786096796337566062e+01 2.750103844139501774e+01 2.890540564936521406e+01 2.734071159466331125e+01 2.733593439236432943e+01 2.753213883489570435e+01 2.714951758593869258e+01 2.701078309108882891e+01 2.546010588308032041e+01 2.470621986390534275e+01 2.576892414829584510e+01 2.878537038213504928e+01 2.596451944001207934e+01 2.536999742805426195e+01 2.714441943119117084e+01 2.693151240749426023e+01 2.708319067347089160e+01 2.714890353620434027e+01 2.832590592184048361e+01 2.522440410556690793e+01 2.570262347275570036e+01 2.697474003422561495e+01 2.692805828522996237e+01 2.719546689831494746e+01 2.628146234551232752e+01 2.693371072052777748e+01 2.626375179897378587e+01 2.766834942835041744e+01 2.712155604989528968e+01 2.276370981253228720e+01 2.568170210501862982e+01 2.608400101719417563e+01 2.624665030428717927e+01 2.582774003996155088e+01 2.624134549050683063e+01 2.416087395492904477e+01 2.659092935043352313e+01 2.666009197093274707e+01 2.552602687485667232e+01 2.655535587714804180e+01 2.661636406457593296e+01 2.628345671213738299e+01 2.466320395292718359e+01 2.549311419668264023e+01 2.555473567808852309e+01 2.585740270516091144e+01 2.500687566103259840e+01 2.504449919191722174e+01 2.492544890842509631e+01 2.459228301284282381e+01 2.390085624179763713e+01 2.590322660137854882e+01 2.531575791756869265e+01 2.478017456216513281e+01 2.712143242385127806e+01 2.484522003876859486e+01 2.361884433687831475e+01 2.386284693658683764e+01 2.499410583223986038e+01 2.440514817675661874e+01 2.516329822337660005e+01 2.286432497277516518e+01 2.544137300075774988e+01 2.399109568923182678e+01 2.572166877049269118e+01 2.434326520039914854e+01 2.349703984349268637e+01 2.505424026536951843e+01 2.348495723452185402e+01 2.407944209161319549e+01 2.632851018577326840e+01 2.645267389183083395e+01 2.347609778800709535e+01 2.523268481330259405e+01 2.423701433118322512e+01 2.602573452010826216e+01 2.674056853953143076e+01 2.358459333450187501e+01 2.396758754409565384e+01 2.516092780424435915e+01 2.587399305464969501e+01 2.396274884790720350e+01 2.279677405862398132e+01 2.494895789660265706e+01 2.582780000133681142e+01 2.387742812233713963e+01 2.634540274123661163e+01 2.301743515094398163e+01 2.333687621756591213e+01 2.540376110525678044e+01 2.545493985858049157e+01 2.330704832344353150e+01 2.527076794482201194e+01 2.585172941246912259e+01 2.474613459811256888e+01 2.503825973365868762e+01 2.468197808903255819e+01 2.580896699604608457e+01 2.548939989057805278e+01 2.563306899773825975e+01 2.358324398478586303e+01 2.753514077078089528e+01 2.546056252122511410e+01 2.614150734212708471e+01 2.577840995836242399e+01 2.470357198386337316e+01 2.463467341827210078e+01 2.322879741415100341e+01 2.455848216188749333e+01 2.511113876484611751e+01 2.409288675474320840e+01 2.467393009819863536e+01 2.693883903395009582e+01 2.459454032828983117e+01 2.639218414433349480e+01 2.676410990478321494e+01 2.495078262455747975e+01 2.553345984202468699e+01 2.546828587069081351e+01 2.366056181861705454e+01 2.516805023601508751e+01 2.619280809657458775e+01 2.588004386061600215e+01 2.435973545294877596e+01 2.424293951532304092e+01 2.404655955189139505e+01 2.572066300868803879e+01 2.368614921901795256e+01 2.563911903341304210e+01 2.547200383510445221e+01 2.566312233107014507e+01 2.341141016474864145e+01 2.512397551972881615e+01 2.477554542234789992e+01 2.355529940381355658e+01 2.686589958304737991e+01 2.609131535047474770e+01 2.433442462969869524e+01 2.522406673619648743e+01 2.325574060827358736e+01 2.501922793656830990e+01 2.593629996249931580e+01 2.424924796762470436e+01 2.448831636853027405e+01 2.424252254533685402e+01 2.339526219853808797e+01 2.354519859700856443e+01 2.536737025082171826e+01 2.581972206474898357e+01 2.505009913041539349e+01 2.437786891877208362e+01 2.479990306107518805e+01 2.477007382666511504e+01 2.466109946076189985e+01 2.564466812686887920e+01 2.503110075768197262e+01 2.460788303937111365e+01 2.497404386058384063e+01 2.666717983790339730e+01 2.603120945729025593e+01 2.538170427082247826e+01 2.427800457353811225e+01 2.268039029029924336e+01 2.459310112760638489e+01 2.299857383006878564e+01 2.383845733300254466e+01 2.529385690576962986e+01 2.606502254721003808e+01 2.325386792319257623e+01 2.270531911138277792e+01 2.415589590251963870e+01 2.389182545610394115e+01 2.643424986140946586e+01 2.159490180501483536e+01 2.644361565106704859e+01 2.402691873413850487e+01 2.399774960170446292e+01 2.602328954030638641e+01 2.406684471018092353e+01 2.427523350045434825e+01 2.258393299141734545e+01 2.418149213548231913e+01 2.476531869426668919e+01 2.181706909615514434e+01 2.564268486410697534e+01 2.366452702592058088e+01 2.227956867253725548e+01 2.224367575398795438e+01 2.412033086984750341e+01 2.393609957546841116e+01 2.253998805386912707e+01 2.358264105628896701e+01 2.565162231663775927e+01 2.332542188181122711e+01 2.389119535120555682e+01 2.578174817779542494e+01 2.529708048897729356e+01 2.481644786750634424e+01 2.420559227411807868e+01 2.233807621450734260e+01 2.184208106226880730e+01 2.652266503555845389e+01 2.459192849321584262e+01 2.345679693784028430e+01 2.395871446436240149e+01 2.401763049444306475e+01 2.351420157178060677e+01 2.437350406541146697e+01 2.423109122048569830e+01 2.430884375467654834e+01 2.530920532459308703e+01 2.450656600061047641e+01 2.515615680904704021e+01 2.241373935078206614e+01 2.322262428179010030e+01 2.280899560430812656e+01 2.401608529542194148e+01 2.304994299641116129e+01 2.217774799152417842e+01 2.283893887107452869e+01 2.249383572551640498e+01 2.256455715846128740e+01 2.281843206525510936e+01 2.149452086747083968e+01 2.474448916337717108e+01 2.221120518215798612e+01 2.375451444562304459e+01 2.293819967829975326e+01 2.121874869542620701e+01 2.306517843549922731e+01 2.561617468371443351e+01 2.361015455135360952e+01 2.297166826386064287e+01 2.334860311716651182e+01 2.094125225486522979e+01 2.125162836488864926e+01 2.221734429187992887e+01 2.235941636460707116e+01 2.292801162637342927e+01 2.147667961819249527e+01 2.429326011723944134e+01 2.225678601146046631e+01 2.068258104289720478e+01 2.271121093593455953e+01 2.256105049333371682e+01 2.169767286868504286e+01 2.352400068071718664e+01 2.177591502873407237e+01 2.297465657663343208e+01 2.332207570746242453e+01 2.120533910198236427e+01 2.151170837344647069e+01 2.204655307265696962e+01 2.086050915540934625e+01 2.230164111768122837e+01 2.137087438696061881e+01 2.251305774596049147e+01 2.153411606803130951e+01 2.335305159870132741e+01 2.296951403538359315e+01 2.417343722377241733e+01 2.166130039342671054e+01 2.072951955615265973e+01 2.023812230096176634e+01 2.160396526948830598e+01 1.942875590868995417e+01 2.235951939555736701e+01 2.256968983465201717e+01 2.280305517924167802e+01 2.289673125503050954e+01 2.045786931380262530e+01 2.302304304130164425e+01 2.137255237168105992e+01 2.154611652058732219e+01 2.187409780494142453e+01 2.203501808157358610e+01 2.147968004170971668e+01 2.241981927908862815e+01 2.374209850916505715e+01 2.211824028176469170e+01 2.259243655511287230e+01 2.325170843050951675e+01 2.334547912954525728e+01 2.159052950693868311e+01 2.286163516282045904e+01 2.045421900587811948e+01 2.034973846960957289e+01 2.145848123626778658e+01 2.067624610667720830e+01 2.277333481019857331e+01 2.380054821893189398e+01 2.337873012831895991e+01 1.987264320326753975e+01 2.247820826953988416e+01 2.387174094952764847e+01 2.233628406885918949e+01 2.154126413904324977e+01 2.116055303513232744e+01 2.369981717592356674e+01 2.103955685835910216e+01 2.232270472029138375e+01 2.382774122609172807e+01 2.201066367549956837e+01 2.284058571885095290e+01 2.184552003000545284e+01 2.224757400755396830e+01 2.116831710739420558e+01 2.325480210714868434e+01 2.294455908729339910e+01 2.340099882539549725e+01 2.150223105900533582e+01 2.226469449660668332e+01 2.189616774021351020e+01 2.109468219558052482e+01 2.138573592061790407e+01 2.275920595572572580e+01 2.148534839667019369e+01 2.133643210784006072e+01 2.379725363962565865e+01 2.209651387482603013e+01 2.184744227109952064e+01 2.095985510388428708e+01 2.110512570902968221e+01 2.274223834754224782e+01 2.245438074595135092e+01 2.112115860991448457e+01 2.349420755568165120e+01 2.075333846217980494e+01 2.200886609930590510e+01 2.339000878856025523e+01 2.263594570843947196e+01 2.148754280347318613e+01 2.374770407252511717e+01 2.232409057304736066e+01 2.170662387973715113e+01 2.304552172932231358e+01 2.023276226848402715e+01 2.223712225196645065e+01 2.279315759180289902e+01 2.056673474964459203e+01 2.222338663278474868e+01 2.275702128277106695e+01 2.381480836109976806e+01 2.267147750435405484e+01 2.154959486310388428e+01 2.111031903861597314e+01 2.030714403175348437e+01 2.286273086225484263e+01 2.047169844189794574e+01 2.526805589336389346e+01 2.187563346284183652e+01 2.086059059646970226e+01 2.001237915395184430e+01 2.123868002673845723e+01 2.186098521606301048e+01 1.966963948695375564e+01 2.280015394508640725e+01 2.084228080139060069e+01 2.170078916856628481e+01 2.225091044343350788e+01 2.299437851617653550e+01 2.274017810726197197e+01 2.098564758198913083e+01 2.044152097869785578e+01 2.151111534581096763e+01 2.230805288920970852e+01 2.096382766474279080e+01 2.333154852539979984e+01 1.840101028162293773e+01 2.268576925351618456e+01 2.190368155838919506e+01 1.972869136743405960e+01 2.246466681452405822e+01 2.108451785625155139e+01 2.086878281586020734e+01 2.254599894857065578e+01 2.278421363058390980e+01 2.048437384258523508e+01 2.300802368192572089e+01 2.040212815648856193e+01 1.981147561291907877e+01 2.107791710296213950e+01 2.107261913531094066e+01 2.024677806642934641e+01 2.138807782556637704e+01 2.318325588592002617e+01 2.041658049991902502e+01 1.757891214445589512e+01 1.884738621043986839e+01 2.201850280824044148e+01 1.927879903787425420e+01 1.784537634608352263e+01 2.019350015369001738e+01 1.701487699155996225e+01 1.955282027021466362e+01 2.000616319596693060e+01 1.780222040227152291e+01 2.059179084082323641e+01 1.933665178297101761e+01 1.986986986493057472e+01 1.636854721775586086e+01 1.770091732666096362e+01 1.734392243596720817e+01 1.945723342051433491e+01 1.746250745196343601e+01 1.808294358616135966e+01 2.019328500903608870e+01 1.943433961586520553e+01 1.812657622146794623e+01 1.908575269298613719e+01 1.678909040490811577e+01 1.765128873432749401e+01 1.664729512695129543e+01 1.833977550704092607e+01 1.731461898936591837e+01 1.801492896851401326e+01 1.886592923459892646e+01 1.829816250089460539e+01 1.915415538252946703e+01 1.798043841943954035e+01 1.718062565461729108e+01 1.807014905789936421e+01 1.810206216844608562e+01 1.889038409702907728e+01 1.690675700153855487e+01 1.850305839813017172e+01 1.891652693845520261e+01 1.647104122018642514e+01 1.827925011111345555e+01 1.587820796246248989e+01 1.769101867354962820e+01 1.756811935466941321e+01 1.878789849024218128e+01 1.670414818302169380e+01 1.716966615596521351e+01 1.778826203817946094e+01 1.783804610779186817e+01 1.765230071878110607e+01 1.661567854493522844e+01 1.634133651027169520e+01 1.823706088395640990e+01 1.941878229889340446e+01 1.747335988308785915e+01 1.823302430674595342e+01 1.702906522106038523e+01 1.755982714610120254e+01 1.789729646370103211e+01 1.828607742594901708e+01 1.715387700839426444e+01 1.739110644392104277e+01 1.712767454189206973e+01 1.638932117478482908e+01 1.659211744329633476e+01 1.765684052028182549e+01 1.714579035199221480e+01 1.600138906259586236e+01 1.593841817210750733e+01 1.653453811321656275e+01 1.705255704300259367e+01 1.698257775461440389e+01 1.848390317385970860e+01 1.704115600079351012e+01 1.790610975228170787e+01 1.583644223424022890e+01 1.495985222360691758e+01 1.768878351483638056e+01 1.735148280185512348e+01 1.422790489298634320e+01 1.511002825593607568e+01 1.539553952331938724e+01 1.377040610567502377e+01 1.610594078564705711e+01 1.599558611178542300e+01 1.573547467126797805e+01 1.574176692284848933e+01 1.544305106460951293e+01 1.581785694848411339e+01 1.774024365010294702e+01 1.493383413311183716e+01 1.624880292900393286e+01 1.836622430645010340e+01 1.592113191547418438e+01 1.726707162251385341e+01 1.662178031820437596e+01 1.490320403173077146e+01 1.536790101679249787e+01 1.512645837815494154e+01 1.761953365641323899e+01 1.614798213708959906e+01 1.531268394435769942e+01 1.306665202113503099e+01 1.579073338856340847e+01 1.470900869970257929e+01 1.657105658393574288e+01 1.728976925270698217e+01 1.531606903874388692e+01 1.517406755448562805e+01 1.576437548702237557e+01 1.483174270773089454e+01 1.601068256353067554e+01 1.709056687315614909e+01 1.323675696205654617e+01 1.390378726512281560e+01 1.466819715678651193e+01 1.419006147991543010e+01 1.568641654761916548e+01 1.315754214415382961e+01 1.354217264296170420e+01 1.641227775838348535e+01 1.526065552706413619e+01 1.444113987006019606e+01 1.455145258839302258e+01 1.349429331354185813e+01 1.390375704325154160e+01 1.522668569209119482e+01 1.548458117376763887e+01 1.527453550068096355e+01 1.352497308719778246e+01 1.367212544929719620e+01 1.367253834764649412e+01 1.476133908047295407e+01 1.200878537223286457e+01 1.381747407224322366e+01 1.224377834367790108e+01 1.454191575180015583e+01 1.533677092231589612e+01 1.495135327348968701e+01 1.390877285490467585e+01 1.247020073230242332e+01 1.324161673227925640e+01 1.278710262746797355e+01 1.193097624547323221e+01 1.219405640565817528e+01 1.376040333200912968e+01 1.247683296090156446e+01 1.291026802902449511e+01 1.262050118781177588e+01 1.338463844652081569e+01 1.216148713445575780e+01 1.190238159835725362e+01 1.211659973284456804e+01 1.429062530489996874e+01 1.175967669265940962e+01 1.426557170909903149e+01 1.331472189258176542e+01 1.392109098489220109e+01 1.140450941484885661e+01 1.203860621655038088e+01 1.411002850184180346e+01 1.260836385661442627e+01 1.336509141969450631e+01 1.161812227886655080e+01 1.266122990396986836e+01 1.348423942959176891e+01 1.469521132416514675e+01 1.357376299729232549e+01 1.329331961088883496e+01 1.144206506869752360e+01 1.425762835066246659e+01 1.485598844241255989e+01 1.348367685191803389e+01 1.264369570733545345e+01 1.332006133553807814e+01 1.470008648071783242e+01 1.370148999070937634e+01 1.338782619906443827e+01 1.228147837117067986e+01 1.228480383761650252e+01 1.389374611526663728e+01 1.237660780487144940e+01 1.581419216168747255e+01 1.527472864619012860e+01 1.220184618490470463e+01 1.231152329625426134e+01 1.384689904708454833e+01 1.292800564809619601e+01 1.235122224726917928e+01 1.251957805999508544e+01 1.118903430949715094e+01 1.447651572994395686e+01 1.385444535627527429e+01 1.358041992730190373e+01 1.287295732097921963e+01 1.303384222805188486e+01 1.458034019788174618e+01 1.317381792749106495e+01 1.291282310725208404e+01 1.263500610144513203e+01 1.407018043322528023e+01 1.371217989912902446e+01 1.124354680407010854e+01 1.520087863425684560e+01 1.255527431455278453e+01 1.290131504668519646e+01 1.030515589759803952e+01 1.329091640617887649e+01 1.169545925120791630e+01 1.517353424885874702e+01 1.444115790189000847e+01 1.279708585826606537e+01 1.243882272353889284e+01 1.474703971094912092e+01 1.226517431854110640e+01 1.167422152356629184e+01 1.436070712746579048e+01 1.227937868882446892e+01 1.475270764495946274e+01 1.336492749552258452e+01 1.328036561980481700e+01 1.397066477930256490e+01 1.270686151738802927e+01 1.248484362360398237e+01 1.451463755004439271e+01 1.239401467515698485e+01 1.170334032678465341e+01 1.521033434374470517e+01 1.449778218823995246e+01 1.277910456296518049e+01 1.356405407155139997e+01 1.119300556958828530e+01 1.300456514935257424e+01 1.228230470024469057e+01 1.334621088732777139e+01 1.427937192557166490e+01 1.371597308997063358e+01 1.291743105514535728e+01 1.221709641537246505e+01 1.336549775012219499e+01 9.601557931535976920e+00 1.196368148049496938e+01 1.307037706108205199e+01 9.277872617584337789e+00 1.227945287583982470e+01 1.083909162569736750e+01 1.133299056984332331e+01 1.280661173515443885e+01 1.158482630234941091e+01 1.184906657699256982e+01 1.186630808655580971e+01 1.055159073282350590e+01 1.029805199975056951e+01 1.103016876575785865e+01 8.888048667537134406e+00 1.074940658179519737e+01 1.162780685868607300e+01 1.084123922708044674e+01 1.120102747630100737e+01 1.022273810302266561e+01 1.049133830569465786e+01 1.150549272406407653e+01 1.095355077835648494e+01 1.144024336362998184e+01 9.041975336051889300e+00 1.124438148434819595e+01 1.163195111962284223e+01 1.190190876752531146e+01 1.112826784494332344e+01 1.065457241667230726e+01 8.542936312626000728e+00 9.064909065243259789e+00 1.141227464225486798e+01 1.046808145144732372e+01 1.115667541818363517e+01 1.043777195206845221e+01 1.089077223602483890e+01 1.027305421037186584e+01 1.104392406459752962e+01 8.174566882535993173e+00 1.117747460078899557e+01 1.031871153727803225e+01 7.939999658815952266e+00 1.032528708310565690e+01 8.558673182629696896e+00 9.782405726082354036e+00 9.899934925714470424e+00 1.010528270414778440e+01 9.590341067753509918e+00 8.246738887767541826e+00 9.343163522091611384e+00 9.301113701453889604e+00 1.039527887643927428e+01 8.901083225361833939e+00 9.112098300911981141e+00 9.667320557132349279e+00 9.236885768734262925e+00 9.769543433600546223e+00 9.326982634046665055e+00 9.975369005733986327e+00 6.882672162314285913e+00 1.005896430654567553e+01 9.110221337292365718e+00 9.777283359871324464e+00 8.823616774024085174e+00 9.026735888502786409e+00 1.020114121713373834e+01 1.112983249341790426e+01 9.640683895421608085e+00 7.980527206440346077e+00 1.020769945355330854e+01 7.608967693152409950e+00 9.337770166014083273e+00 8.038764821001745275e+00 9.421654855694793440e+00 7.648887422551523763e+00 8.527301718574030076e+00 5.507713292000688377e+00 8.931867247571123158e+00 6.868612812817287860e+00 9.308444649121392800e+00 8.916463627010184467e+00 7.403350449729226845e+00 8.631005653212227458e+00 7.878715605158452817e+00 7.479355905019259509e+00 7.973000875833613499e+00 6.974797234514647393e+00 9.220301107864953494e+00 7.629000582389703133e+00 7.278642082932752722e+00 7.304013381148071637e+00 6.432817736479218951e+00 9.648553129717674537e+00 7.134719568212234186e+00 9.329617411791229387e+00 7.084597010384473315e+00 7.852237490300046474e+00 7.396518938231406715e+00 6.894587915623245244e+00 8.901457925369053115e+00 7.417983203356331323e+00 8.269010356307253673e+00 7.583739828186407017e+00 6.994658762194434054e+00 8.157479391953092573e+00 7.624174323181359902e+00 7.735433385746444124e+00 7.007579011509734279e+00 5.879024520713178603e+00 7.807061612438204179e+00 8.734780088618329330e+00 8.820407000787241714e+00 8.038446550559950055e+00 7.660354330382574517e+00 7.141639194797374302e+00 8.011262715001592483e+00 8.314839804976907445e+00 7.195057573887505775e+00 7.969618982013314756e+00 7.596390344242743176e+00 6.870542981898925206e+00 7.325415613429175465e+00 7.428476148708842430e+00 8.042003477460630378e+00 9.291541378964499387e+00 8.307536446506549765e+00 7.158248970622072882e+00 7.938211222570013881e+00 1.003958005361735850e+01 7.535227088203460433e+00 8.713718929761430587e+00 6.340593344625728101e+00 8.493109858629482645e+00 7.578984772239116374e+00 1.017966432865912374e+01 7.442808090270995436e+00 7.129755357221919887e+00 9.327389908308850508e+00 7.111677747423701845e+00 8.357401502309032892e+00 5.882267752160569074e+00 8.203144966287126749e+00 8.844112509939341393e+00 6.610695352232721866e+00 9.143529784207190758e+00 7.178542063584319344e+00 9.409277119894914776e+00 7.301074719711803773e+00 7.544319330211031627e+00 8.331224793575632503e+00 6.893751690810715260e+00 8.311074149752878171e+00 8.983673044904952221e+00 7.321962725699443730e+00 9.008330560086948324e+00 7.426043296429025276e+00 8.464159810639072745e+00 9.099831637533640105e+00 7.505119175569189061e+00 6.409421852342937598e+00 8.471900049735397786e+00 6.467970980037472728e+00 5.965599390081932185e+00 8.565386181436116075e+00 9.435804509254550609e+00 7.899380390342470193e+00 1.071443390246300531e+01 7.367223552444453816e+00 7.335095416153785131e+00 7.117719587802590731e+00 8.883760149958739305e+00 7.383247145339715267e+00 6.855579543446000734e+00 7.151142046437028554e+00 6.551512968574153994e+00 7.059349922070704331e+00 8.191102710426056532e+00 7.949125516135172376e+00 8.737362222394608580e+00 6.899796154133506221e+00 9.708852706173722424e+00 8.650896803505116139e+00 8.145843412170297171e+00 9.466005688532275641e+00 7.606256908384469106e+00 8.643392142880188089e+00 7.760312693314841859e+00 8.120851021125716329e+00 9.117616110872486246e+00 8.145401435769814569e+00 9.305624327650134475e+00 7.863053868178379702e+00 6.299127287094456129e+00 6.844896001942715635e+00 7.656328164488604315e+00 8.633958006177724798e+00 7.975360594340360265e+00 7.649660349384975078e+00 7.363772315258501955e+00 7.608922103326323239e+00 6.575888132292785571e+00 7.692826737064979881e+00 8.833300142634785246e+00 7.546043973777779357e+00 5.412872955321038404e+00 7.190542358174911719e+00 5.558608639008842722e+00 7.352472068040767361e+00 9.270179331244008836e+00 9.664281252511194964e+00 7.848172494398326648e+00 8.551028881266814707e+00 9.795331537394050159e+00 6.768208943037714143e+00 8.404194218692222051e+00 6.212170277468493929e+00 7.971985965750414849e+00 8.157237573607586612e+00 6.049415545347788026e+00 7.138854233796590343e+00 4.825673978131303166e+00 8.562256068822476252e+00 8.887516110515761625e+00 7.310375394813500627e+00 8.049950907038610382e+00 8.032712772851214211e+00 6.704373478127456210e+00 8.256452608511642310e+00 9.081311001994158971e+00 1.044859755094928389e+01 9.315277487591156813e+00 7.972527650407663202e+00 8.758991539767857049e+00 8.319643306604529442e+00 9.073578160995545261e+00 9.010079670818788244e+00 9.800009977068018685e+00 8.089242479915917272e+00 8.649830135250908825e+00 1.029354775379235321e+01 9.531376610523984994e+00 8.906720374223050740e+00 8.188838901319279273e+00 6.831077766403271134e+00 9.145835782794364377e+00 8.246099352902733770e+00 7.683007120290928249e+00 8.033244848859423470e+00 7.525736912851260563e+00 8.109865574915886555e+00 8.502026566108119354e+00 7.198318270145786180e+00 7.723651666618927436e+00 6.403527350571614818e+00 6.784364972721489195e+00 7.321920208049907508e+00 8.163683755991266722e+00 7.132538822361000008e+00 8.696320370096984220e+00 7.022741094029646192e+00 8.508338962220305390e+00 8.869845967826750055e+00 9.037786603876241998e+00 7.649429690601043497e+00 8.147298506221991587e+00 8.576253380692881123e+00 8.668301415478259386e+00 7.672570520021065654e+00 7.243059898755900505e+00 6.548660983678439074e+00 7.014314315940096023e+00 7.853967629983597654e+00 7.402791179155317813e+00 6.709471350788147603e+00 6.999190802243171028e+00 7.401814887402593968e+00 6.324481095314871126e+00 6.232855196455174607e+00 6.227944259897008727e+00 7.204456854291622747e+00 6.617172327809215382e+00 8.344795887906405696e+00 7.619809529855061214e+00 7.462204081757234597e+00 6.577310221782857624e+00 6.698061858293832493e+00 5.713827025789683489e+00 6.472016473705545003e+00 6.762539121251703200e+00 7.229857285587578453e+00 6.863509691846871874e+00 7.489455560919048516e+00 7.729381384067322003e+00 7.348910439850225629e+00 5.468453265891270121e+00 8.046631694865356010e+00 5.656473323194823877e+00 8.051001181130354567e+00 8.340159733570816414e+00 7.405380799873213959e+00 7.719431124417317491e+00 6.079035560868278232e+00 6.733854693709102612e+00 6.707324984518789002e+00 7.746982886858669204e+00 5.855311015305201927e+00 6.407061956950710346e+00 5.499601588654328133e+00 6.695478847972188952e+00 6.876930241316054904e+00 9.295253154917258342e+00 6.364056338227316090e+00 7.664445756207970639e+00 5.304720682878071081e+00 8.643691446147670376e+00 6.234425500267587239e+00 7.052535190944785093e+00 6.645780236970173505e+00 5.162929372430144603e+00 7.505088796895137193e+00 7.354561985644155975e+00 5.860625050738168973e+00 6.956858128851228784e+00 8.138303591101466949e+00 4.522362357897267593e+00 7.945504858861170305e+00 7.048449295502727807e+00 7.859820743239986029e+00 7.318191709336161033e+00 7.597087487625202584e+00 7.782937882091853332e+00 8.136046043033800856e+00 7.059776396570335955e+00 7.439712627043763682e+00 8.478695875804609372e+00 7.462594595972663392e+00 6.196595689641332783e+00 6.038387987645559285e+00 6.776826202733039928e+00 7.108549201140194285e+00 8.583182964140680937e+00 6.849274379402642943e+00 7.525938962339631999e+00 8.914889530469624290e+00 7.375054683997084304e+00 6.789407485990516911e+00 6.794475773234466942e+00 6.975698686912639168e+00 6.495652598420616819e+00 6.609746001064991106e+00 6.209550816008597707e+00 8.628884744544388141e+00 5.973301319143301313e+00 5.537344213909756618e+00 8.093275986972624736e+00 6.644823942773665060e+00 5.378495871792356553e+00 5.854766461680608103e+00 7.052672422109599992e+00 6.798074866386699000e+00 4.574383205350999404e+00 6.906720259110946003e+00 8.491057693452653155e+00 7.779980839440759688e+00 8.138416357615909646e+00 8.106778059491448474e+00 6.409009549230224145e+00 5.751896961338506031e+00 8.116389522730354855e+00 6.912452365737399518e+00 6.102329552776556199e+00 7.046395697830122984e+00 6.705908222016877751e+00 6.100623229679007054e+00 6.011358124911807543e+00 6.244387936500057634e+00 5.357743606925984281e+00 7.143967563598123682e+00 6.498672991282979261e+00 6.803681716290372883e+00 5.649247558123279944e+00 6.465609493844519662e+00 8.348939495506071395e+00 7.668549362875181075e+00 7.373471232263136166e+00 4.649893203308179679e+00 6.568883748268175893e+00 6.637274964046525838e+00 6.966651276123643655e+00 7.469345265992224370e+00 6.572319090715574852e+00 7.092873993541046751e+00 5.110582896643368400e+00 5.904112522481018921e+00 8.047654609829463013e+00 6.952322415413775047e+00 7.460979874135944989e+00 4.510540241188343735e+00 5.773972655707188650e+00 6.093962903154574562e+00 6.344000751630580304e+00 6.464898590150622404e+00 4.315912285301119589e+00 6.664837763127901660e+00 8.654825407609065380e+00 7.469215027571094900e+00 7.022434280828629305e+00 6.835512098316542051e+00 7.224665136184901471e+00 5.634577761535128460e+00 8.503903599482447007e+00 6.632048754979927629e+00 5.367968875977758181e+00 7.657431016771351295e+00 6.712928769768232939e+00 6.322273364879084312e+00 9.227845365381176279e+00 7.600462786540081339e+00 5.424086029093558636e+00 6.479264309213150774e+00 8.125823227030547713e+00 6.376405335648671624e+00 7.419265715401710537e+00 4.866572993087128651e+00 7.384961457674371843e+00 6.883978940040883288e+00 5.809730952856444475e+00 6.578231011717520005e+00 6.531987563028701871e+00 6.433990147838359874e+00 7.950962018986575508e+00 1.024110269020134645e+01 5.327417413095376197e+00 5.594087338516763985e+00 8.255699012740308262e+00 6.884658947029725695e+00 5.511653503706526180e+00 8.092477743597711992e+00 5.900368453227343046e+00 7.766715283139334680e+00 6.918203092514946917e+00 6.967163019535866475e+00 7.286634977576875727e+00 4.884569826085130906e+00 7.301040159708954036e+00 6.113183800179535332e+00 5.853847466526334031e+00 7.215222786925938436e+00 5.446617796192705363e+00 6.959441947224851432e+00 5.690673887322094338e+00 7.488856421117660034e+00 6.475598643651841790e+00 6.165370900595604553e+00 9.637347124602836601e+00 6.651476537578734138e+00 5.931944121595528863e+00 7.909420662809868219e+00 6.564920054395606108e+00 6.359855586126886173e+00 5.674449840309674364e+00 6.151471256303373991e+00 8.047381177424091092e+00 5.528472368485626731e+00 6.181869547118933106e+00 8.405837781285510957e+00 1.044001727552790726e+01 5.441000203443302929e+00 8.122460926103082457e+00 8.547769170073767242e+00 7.554590370899527230e+00 6.329731531936133138e+00 7.188414102883581513e+00 5.939080761849686141e+00 5.555451278957757033e+00 6.340193208393197999e+00 6.160993704818170436e+00 7.626509899421816563e+00 7.691457331780609863e+00 7.257790363237049291e+00 6.866102731859471398e+00 6.352098849752471743e+00 8.440702066331418507e+00 7.026043884553179630e+00 7.232193795705632589e+00 7.994558897068317904e+00 6.412871244231003409e+00 6.266893577574349727e+00 6.563673638365356666e+00 3.048408124148695109e+00 6.802999929949083757e+00 5.212893490007274089e+00 5.342473500820655197e+00 5.585049392545904823e+00 6.830695095281063445e+00 5.398389339079965765e+00 6.237996885901329058e+00 3.953833765416399970e+00 4.223147470302180295e+00 5.852711810321681973e+00 5.576992120997461555e+00 5.512092612568631367e+00 6.039245172363057357e+00 5.172206062943282667e+00 5.639363096225715744e+00 5.037768717932552320e+00 7.625834657857497589e+00 4.709455141824266278e+00 6.657679765729378474e+00 4.921440775408757240e+00 5.385395191033243378e+00 7.352188600533265728e+00 7.633688968958685983e+00 5.962159432359302791e+00 4.924496742247848502e+00 7.607318284832040867e+00 5.603804719988295879e+00 5.654118458980537554e+00 7.389868876296617373e+00 7.967422219025525720e+00 6.159097950643776187e+00 5.832349382468742682e+00 5.128708732085581090e+00 6.428104315881818742e+00 6.390203956297495935e+00 5.996086115297929453e+00 6.340337921820301759e+00 6.428356824835814720e+00 6.693155777950265950e+00 6.567562627784259810e+00 5.392899599741792116e+00 5.696525478337561843e+00 7.373179220039657977e+00 7.443066712726376544e+00 5.234492917692707081e+00 5.724817697918730630e+00 4.328448369910011806e+00 4.234280276010133015e+00 6.686713806886333877e+00 7.776473290818654682e+00 7.213255859858348273e+00 5.236157163280810600e+00 6.824711497808437777e+00 7.242740544928453872e+00 7.633406025904309722e+00 6.030647082098088418e+00 4.843957871765364409e+00 7.112260138180400482e+00 5.278299822402513719e+00 5.735254618462858112e+00 4.954025149912214765e+00 5.039251105465454295e+00 6.249247802805729002e+00 4.046169737181183557e+00 6.491154896630420446e+00 4.495639884482280912e+00 4.544309623529994013e+00 5.731294497330443605e+00 5.679891769505926113e+00 6.170204880935088454e+00 6.897334965311169519e+00 6.560897346415779374e+00 5.256549012488184403e+00 5.406817252906941818e+00 5.198509127295720234e+00 6.249493241821738820e+00 5.297680588200295304e+00 4.940511622393031210e+00 5.508120050436542847e+00 1.561600714718129890e+00 4.081895973413008250e+00 5.223930442432928700e+00 4.455784545662204721e+00 4.241236053407511974e+00 5.185467296077691302e+00 3.797037190397858808e+00 3.216458505296640791e+00 2.446298503264265012e+00 2.331849184379326534e+00 4.207212773454574339e+00 4.521735587280169000e+00 4.284772532766150555e+00 4.906161235431223844e+00 4.371129234363515970e+00 4.329802378619273640e+00 4.027820497391144450e+00 5.588870793073546395e+00 4.232829748311542239e+00 2.440301792023143346e+00 3.581515965489914244e+00 5.389106483211516085e+00 3.776884949096027455e+00 5.267503199221378551e+00 3.913953792089888584e+00 2.602149428060065883e+00 4.442517577243963345e+00 4.452650390102938616e+00 4.895757160098689553e+00 5.921028796881407708e+00 5.452821114339395869e+00 4.329240946198828155e+00 4.837652451687763033e+00 5.904675706800423640e+00 5.337372950573987751e+00 6.867731998110692793e+00 4.537500963366063012e+00 4.170741898692464034e+00 3.949798116090639244e+00 6.291982398329555082e+00 4.905022011516779301e+00 4.186303553701506530e+00 4.460266939781956097e+00 5.062232696078147853e+00 4.371701142921530447e+00 3.381970668276078840e+00 6.045832631250812383e+00 3.416499581508928962e+00 6.030084222995082399e+00 4.795074183858392125e+00 4.540133375668203186e+00 4.921356833701012512e+00 5.692154632221614108e+00 5.012939134218588499e+00 4.974796512534961579e+00 4.710951618467732693e+00 4.059382156379323092e+00 2.755416825588298479e+00 5.165365451427609500e+00 4.026454914228139614e+00 4.832917940421820546e+00 4.812838741197636772e+00 4.926459823997651810e+00 6.284294413653618960e+00 2.679259307377351629e+00 4.918123227725031299e+00 4.137702950803603841e+00 4.934740153775761584e+00 4.598949259739199213e+00 5.088643870571996963e+00 5.093157095003398638e+00 5.948669853228673254e+00 4.416446877050421271e+00 4.358429828538372242e+00 3.776477546246420403e+00 5.672310205324402332e+00 4.998021267061323769e+00 5.747482634396162027e+00 4.084188399086933430e+00 3.882547842392312543e+00 6.198425854938927060e+00 5.331581293643759878e+00 5.634235041233095487e+00 5.728061920158958209e+00 4.947610770823933635e+00 4.206115822727262810e+00 5.757829067139006440e+00 3.954730156451684575e+00 3.279902749828768282e+00 4.947197335674903051e+00 4.142924938074541430e+00 6.367023508310769131e+00 5.928358689554514172e+00 4.476522765177378460e+00 5.707018093221164712e+00 4.786012184979058226e+00 2.676474054786893042e+00 2.921307472083612300e+00 3.246406175036008257e+00 5.257446500252052957e+00 5.231537283145332395e+00 4.099043346324124037e+00 3.564332044812383415e+00 4.780017969673317602e+00 3.784751009338128913e+00 2.667099567525384352e+00 3.785838403280568976e+00 3.986131520101355630e+00 3.834382172134465083e+00 4.981803745461328425e+00 2.742324674562929054e+00 4.177870399428005754e+00 5.313543426695875205e+00 3.363097636982324445e+00 3.400071827545432246e+00 5.095132253167141911e+00 4.294076586819282504e+00 4.814690960122363528e+00 3.175581935848999393e+00 3.582075400506874008e+00 3.921161845187298489e+00 4.333174940141834242e+00 3.292486737879206427e+00 3.648011987339186746e+00 5.160935599347804548e+00 1.346706861492212637e+00 2.951713746031254360e+00 2.569333325820207126e+00 3.615699362274585660e+00 4.928560876234317156e+00 4.421268193557334136e+00 4.114374576046124332e+00 4.713854094161649577e+00 2.631849006945255809e+00 5.154690835382262470e+00 3.584440457379100220e+00 2.292774418898547051e+00 5.965364565021650023e+00 3.080655551304551931e+00 4.969911633421965291e+00 4.680755953927835833e+00 2.878423023875324560e+00 3.607162416677124561e+00 5.026711217163295942e+00 6.022929451332571738e+00 3.774945002608822708e+00 5.247581044997540189e+00 2.281016082012878421e+00 3.986038720498979337e+00 3.660398584559339419e+00 4.237609475340660126e+00 5.184917910486128712e+00 2.950623792203614482e+00 3.927848316689288577e+00 3.117444695888127448e+00 5.418400959203210299e+00 6.305540332004215820e+00 2.440502289258480673e+00 3.843821254938440291e+00 3.710176459828709028e+00 2.960826236559142899e+00 4.284876732860289472e+00 2.546668491982813975e+00 4.476451293242157625e+00 4.189267602010923852e+00 3.142734616806729164e+00 4.092607434056540150e+00 4.484343908271965162e+00 4.163558026465799422e+00 5.428488357916466001e+00 3.203835052672940886e+00 4.778497886203559197e+00 3.135606053901607293e+00 3.620269841323324300e+00 3.248354892173364927e+00 3.102270555060836266e+00 4.897460462623609345e+00 6.034105264543990543e+00 3.185133351334223040e+00 5.278004399117054213e+00 3.724685794711343867e+00 6.097670949132470319e+00 3.378131909082781714e+00 3.983991160856127145e+00 4.869111678836187451e+00 5.230630957714961227e+00 3.501371468935796649e+00 1.868717747722967060e+00 4.277620855961816737e+00 3.400897437758490405e+00 2.764108510038856714e+00 5.138877632569548659e+00 4.388729943647585507e+00 4.418021525404166816e+00 4.449908346998544317e+00 3.528156733477821660e+00 4.219646816478573648e+00 4.944484464078070296e+00 4.819639184830254663e+00 3.285257834290237433e+00 4.080875393999807699e+00 2.887257507113018207e+00 3.853876523104683649e+00 5.042761352345266346e+00 5.112160134372890852e+00 5.885714185874999949e+00 3.633719648126482404e+00 5.633844141186712839e+00 3.692693339664399055e+00 5.376328633447342575e+00 3.245150980509674099e+00 4.992021600341595367e+00 2.224081654359181481e+00 3.677378109623579583e+00 4.636423158237460207e+00 3.704145574172869715e+00 5.612383667382649932e+00 3.151637052463853284e+00 5.311991506413060726e+00 1.343586334230523427e+00 4.548036761014421892e+00 3.088958924955985008e+00 4.366338628128271893e+00 3.687098379681423399e+00 3.749803884340868532e+00 3.394378378258836371e+00 2.812215737019115647e+00 3.726033993055140492e+00 4.389743710201271298e+00 4.159126546747087261e+00 4.646236600120130511e+00 4.387385574070409966e+00 6.568688511916240813e+00 3.554139738811894489e+00 3.936823956216459752e+00 4.246027385493052364e+00 3.997242137918730176e+00 4.704003566938240510e+00 5.496864710328138948e+00 3.488486686979996421e+00 3.924714794113430827e+00 2.320272725975696559e+00 2.990965425726480387e+00 3.434348510696146217e+00 4.749929284677572916e+00 2.168137736613045430e+00 3.050765428854332662e+00 3.854356087300732092e+00 2.534065430328647395e+00 3.873107092184517875e+00 5.729294966317106663e+00 4.380921825411446591e+00 1.944899823170131992e+00 4.195711299894179902e+00 3.795812017641785552e+00 2.814741881168088877e+00 4.233174756722893228e+00 5.263321129246838481e+00 6.643157742327020721e+00 1.749245939717325005e+00 4.871589283937200143e+00 4.273821410796504239e+00 3.647361979584465175e+00 5.328326509376587694e+00 5.244294527887120694e+00 4.985108546270203611e+00 5.083545958593110647e+00 4.826400062062812246e+00 6.346804293311194556e+00 3.866778875957291195e+00 4.405972852105190185e+00 3.502465187833036619e+00 2.647121506153778725e+00 5.266800502836147757e+00 5.896558485763661928e+00 2.981142442935442727e+00 4.343921855988128300e+00 4.564671038041097972e+00 5.327522601829755899e+00 4.826687549514199205e+00 3.779363186004242259e+00 4.332833799752170201e+00 3.071817030616379007e+00 2.911212955893684562e+00 3.173830640646645662e+00 2.969861521254788972e+00 2.241676035756063889e+00 1.651502862933359683e+00 1.459311024442214499e+00 4.426757249706875008e+00 3.542977053702341728e+00 2.080648105115745050e+00 4.047103343315553658e+00 2.494413832138547171e+00 2.123815749978989142e+00 4.334287766612770376e+00 2.278436467821118860e+00 4.027999255346681018e+00 3.239953904672792095e+00 4.835213073719032195e+00 2.807326364153231335e+00 1.640145570998236213e+00 3.773329844445100001e+00 2.432957730780892724e+00 2.677255160428610115e+00 3.654799136084661448e+00 3.508767199051445296e+00 2.212523422484292901e+00 4.827651614496221377e+00 1.641687971813701186e+00 3.474830511325848637e+00 2.379776389558368344e+00 7.678132898480602986e-01 3.380408184435986563e+00 3.164158933175859723e+00 4.093716400021413016e+00 3.251676081361274395e+00 2.468604491438675996e+00 3.488214838788361138e+00 1.110977986189923383e+00 3.915369311487956860e+00 3.024694936558260494e+00 2.873416126897462508e+00 3.984237464403861395e+00 2.764270086755876488e+00 2.635652482721509315e+00 3.406085780388636852e+00 3.656056349910528969e+00 4.402050076380374044e+00 3.993351662331971585e+00 4.094133345653597544e+00 4.335067335411229905e+00 2.199662064884644774e+00 2.495038623295065427e+00 4.027939068391263255e+00 2.929597852286187187e+00 2.543274768848360790e+00 1.984723377913555131e+00 3.366401976176205402e+00 2.529093428513677022e+00 2.563784773929379757e+00 3.353415785788241177e+00 3.076935414894740095e+00 2.524148085485068194e+00 2.120663447262538526e+00 3.793605233227315576e+00 4.716444793739127839e+00 2.391455950264213648e+00 1.582347918153782285e+00 2.398068298807082499e+00 1.969582410817972029e+00 4.824836288996070088e+00 3.991309748999087859e+00 3.735224355727501777e+00 3.200898228196794371e+00 2.215827192393979850e+00 4.425097318944138713e+00 2.794021510578132528e+00 1.663810446847471702e+00 4.278299920265397738e+00 4.522611518672229103e+00 2.886772983247708702e+00 4.528970050901720334e+00 3.116787122509850683e+00 1.978497882879080016e+00 2.978116576643559554e+00 2.459412587963155428e+00 3.551452129710349848e+00 2.447735157517375804e+00 5.026953553378150197e+00 3.451770460849774125e+00 2.145116778604228003e+00 1.252191722250061368e+00 3.093420619446826336e+00 2.579003495236896093e+00 4.513986557831938029e+00 1.824779713344095722e+00 3.122136112362476013e+00 1.831769887427260324e+00 2.794674759092174998e+00 2.499473384323366965e+00 3.184760426519401832e+00 4.178959728826912468e+00 4.108558036490181031e+00 1.833656798046175318e+00 2.998306049701243481e+00 2.737346792794109529e+00 3.961121207043646120e+00 4.247569216194981401e+00 2.788649050917658023e+00 1.877853186168366051e+00 3.205736873998457526e+00 3.400287125246117093e+00 3.658786184186797463e+00 3.731075387358805617e+00 2.386180027498875145e+00 3.256784429188441354e+00 2.719077202666222437e+00 4.165608562436520224e+00 2.719269172029966430e+00 3.096453384342282789e+00 2.070812397718801101e+00 1.195988589200605023e+00 4.491129378708832220e+00 1.867088708937854946e+00 2.686432536356041290e+00 2.557124497297535548e+00 3.745331289183747359e+00 3.097230969607809747e+00 2.485022538631348255e+00 1.226629969429187561e+00 2.507986433591211650e+00 2.396780939548723399e+00 3.809358139901584561e+00 3.696545818494403335e+00 3.056309592090692639e+00 5.031587301278595881e+00 5.560360636002663171e+00 2.838349301615481046e+00 4.063726575866982493e+00 3.068472099552586929e+00 2.595637229813555269e+00 3.069733192404853650e+00 2.401680768744888894e+00 1.470283445588710380e+00 1.389032850592134105e+00 1.713968632786752044e+00 4.907642058963834764e+00 5.415535164136429991e+00 1.942793802302802630e+00 2.718213226722447917e+00 2.606735341073590284e+00 4.316191068939768449e+00 3.406975711689924857e+00 2.667540203890854666e+00 1.826373726043886592e+00 4.281221751764547001e+00 3.684345040544031225e+00 3.185844256263532959e+00 4.567767209285453767e+00 3.039639984460101640e+00 3.477454848639243590e+00 3.604171945090412610e+00 2.549573319939277827e+00 1.440998670857976727e+00 3.210918081193753881e+00 4.207759057005318937e+00 5.068571052017308176e+00 3.046333587851241198e+00 2.965745433918495877e+00 3.284938330974692011e+00 2.895490129702044335e+00 3.255828111517082846e+00 8.828806809105818054e-01 2.043418457794052845e+00 2.448382940847428024e+00 2.482936549273627058e+00 1.889595925832177281e+00 3.939393338924888077e+00 2.557810336355268888e+00 4.927438969823654258e-01 1.904096197715802852e+00 3.013782039757685549e+00 3.366626853557399546e+00 2.776451143373096730e+00 2.667892555253665865e+00 3.416016625479089797e+00 2.253592270245440510e+00 4.429956544057273682e+00 2.301895435442912419e+00 2.571225910374106860e+00 3.447253747791214629e+00 2.195254778673740415e+00 4.110266175920661347e+00 3.192350293034587061e+00 1.620219412475746079e+00 4.395244196838903883e-01 3.490592034040102210e+00 3.482499610097805842e+00 2.510363146757958575e+00 2.843883243173849440e+00 2.881760749569329594e+00 2.351235760076099801e+00 1.890857589734204591e+00 3.292650339196678821e+00 2.969642762626710564e+00 2.598965320039237969e+00 3.025956097958398594e+00 4.225414495105526136e+00 2.466505615003809382e+00 3.462896950215064162e+00 3.511200847928295676e+00 2.150490109420389206e+00 3.288928776788381914e+00 2.866515904440234852e+00 3.846009567372788762e+00 3.104050790738669185e+00 1.686784633118762811e+00 3.058061103812899972e+00 2.784881318292903529e+00 4.870696442516824654e+00 2.926216729027556251e+00 3.177527577031067807e+00 1.828515418936763837e+00 4.436123350310919200e+00 9.884390275422562100e-01 3.289820579164498326e+00 1.991556868835687277e+00 4.082737616030944316e+00 4.992780069305078783e+00 3.370356595368261488e+00 4.696719698039890645e+00 2.608599501123304520e+00 1.541859949670834729e+00 2.379958638443991248e+00 2.523236195112892322e+00 3.095363680694846131e+00 2.567044415985957340e+00 2.496819265434661705e+00 2.636052703594453650e+00 4.485495510704922140e+00 3.277734296811967152e+00 3.521025582534320186e+00 3.885955086357776089e+00 2.391374194475980985e+00 5.147498959968488386e+00 1.739009184852039036e+00 2.312890038669439097e+00 4.146067179384488099e+00 3.026530699794457657e+00 3.440556095555169058e+00 3.285370759263150919e+00 4.215783882310768504e+00 4.918558714828154876e+00 4.765141993359160111e+00 2.796762711215211361e+00 3.162512788388474050e+00 3.382234338214962222e+00 4.432723997471663679e+00 3.704410037288823787e+00 1.751285021158898392e+00 4.220626053508180320e+00 1.813649246983986441e+00 4.537487108127006508e+00 1.712521899192954722e+00 3.290934893813119544e+00 2.814793043146345486e+00 2.349249361609178077e+00 2.587334517798702826e+00 3.848317380294369983e+00 1.072324620417063779e+00 3.349475203997780426e+00 1.764904423888468354e+00 3.273676909884478903e+00 8.797324096984447950e-01 2.268219577796574793e+00 3.120243414708242735e+00 3.562661693101760729e+00 3.574693092298232955e+00 7.545131104639339892e-01 2.561561569124704896e+00 2.113146284802169372e+00 1.311701078407508714e+00 3.510891092541588154e+00 2.782895953918628873e+00 3.725432834054629883e+00 1.700775914979288927e+00 8.233537223686642204e-01 4.202459191326637367e+00 3.180325241543935366e+00 3.592320103673140697e+00 2.961553695040568535e+00 1.810264271822480842e+00 3.193978197661453855e+00 1.480976543988674843e+00 3.696913923174629524e+00 1.342325462104292821e+00 3.464840755438994169e+00 1.501340346981660856e+00 2.973637445990639172e+00 1.772472278050953642e+00 3.656568050574249717e+00 2.682698222218575790e+00 4.089989562795325106e+00 2.762462151602119054e+00 2.850696717664681135e+00 3.376528712065786753e+00 1.946129467862060425e+00 1.650189744833012506e+00 3.906363499935201933e+00 2.534238001507814086e+00 2.045097392486676213e+00 1.279247657715633535e+00 1.565428236162816233e+00 1.791197235473102056e+00 4.296818136650856879e+00 2.577802256220018684e+00 2.318107732873851301e+00 9.779965641560364187e-01 2.160846763610260624e+00 2.292886790403233288e+00 4.019576720858445640e+00 1.735211213034353772e+00 3.267522389004068994e+00 1.592491359358529479e+00 2.457758221522744257e+00 2.088495086646963816e+00 1.189354276398561616e+00 1.387114165624709683e+00 2.284827487279504687e+00 3.131857316505119115e+00 2.596437611003904689e+00 2.611797696930411306e+00 2.200668578217625626e+00 2.038137885037226482e+00 1.334938761876655056e+00 3.497507218090331049e-01 3.370241175055940452e+00 1.515082018161395538e+00 3.355389101985555289e+00 1.550582543562743609e+00 -5.524629530572336966e-01 1.284197035062430770e+00 1.568681010820412336e+00 3.559102340309369339e+00 1.073637260191151022e+00 1.620570180575723995e+00 -1.963151825671026821e-02 2.561896431879591596e+00 4.843440674938894741e-01 1.849029906688505198e+00 1.265717156529181153e+00 2.080169852455356239e+00 3.663521381047266878e+00 2.872313504817579410e+00 1.772319853447084537e+00 1.522731061750713932e+00 1.427901480404858425e+00 3.246729596465185441e+00 2.296131304195395018e+00 1.810221420824729144e+00 2.220442179819896555e+00 1.851009061344878193e+00 1.571029354415349744e+00 6.218309638057404332e-01 1.967265735596769094e+00 2.388453695355841511e+00 2.803740335705682707e+00 1.819712354752656802e+00 2.431614616471588164e+00 8.557385477487023939e-01 1.613693152070647674e+00 2.679272284221471789e+00 2.758104062140537049e+00 1.702938994309340703e+00 2.200097651880290606e+00 3.191638521288770125e+00 2.439509264330282701e+00 3.038464062778401420e+00 2.395891403387294893e+00 -3.615536398185650313e-01 3.170084578573269862e+00 1.945943308719091602e+00 1.599504723390749561e+00 7.585920724156222095e-01 3.299039478714330009e+00 2.737038240139208600e+00 2.962489495041289000e+00 1.178011713505426744e-01 2.747793296645533179e+00 2.966684457179283196e+00 1.698122736744402284e+00 2.115372146233715611e+00 -1.642003560190656852e-01 2.209641466489306705e+00 3.021027835600334832e+00 3.403640645206144288e+00 9.222025495432382147e-01 2.587686470551539664e+00 1.685408908924229232e+00 5.910432121220378365e-02 2.679482487087777809e+00 2.499026548626191335e+00 3.026689394615433404e+00 2.525234972701784208e+00 3.009775573389778636e+00 1.749234581282387846e-01 1.376876939815033118e+00 2.398333024565558969e+00 1.438956500456354037e+00 2.322311283703989204e+00 1.256197923353863599e+00 1.913711333968813877e+00 7.843878413224719681e-01 1.392391782480749685e+00 2.077720696677415546e+00 3.812526800367994628e-01 2.566367500581135719e+00 7.899623190058491229e-01 1.196106919345300668e+00 3.274856828978798262e+00 1.811343328748171055e+00 1.578457104400589062e+00 2.664907248902163683e+00 1.575093569579648634e+00 3.153026238949129922e+00 2.648753860058209231e+00 1.046419613320589415e+00 2.545647088769831257e+00 2.677548747495285042e+00 2.489061913899458744e+00 3.292924701776123619e+00 1.789754209271850360e+00 2.098742148841679978e+00 1.287915816364816335e+00 1.910600645368956574e+00 6.654280449788581020e-01 2.252091654749814431e+00 2.045266123774355016e+00 7.409001766963354552e-01 8.276779775577534082e-01 1.789411737126880064e+00 2.095954888361291513e+00 2.587995806610791760e+00 -5.595572485401961726e-01 2.254535663039992865e+00 9.051949957253890844e-01 1.654518933889513876e+00 1.932907267008818541e+00 2.059116333542538424e+00 3.737864962242666955e+00 1.770962723857572918e+00 4.828594751873448998e-01 1.893881407005645556e+00 1.370521903605337322e+00 1.952618552362952009e+00 9.572684421414807687e-01 3.293395647684948191e+00 1.271998737418632119e+00 1.698224217869201969e+00 1.906974841253329611e+00 2.183561570643067107e+00 3.023087954681668688e+00 1.877432110516643826e+00 6.695364611589521564e-01 1.048156771093395889e+00 3.536540598181066919e+00 2.182839748914223055e+00 1.228336339698670843e+00 2.087219365208057731e+00 4.646836615225025113e+00 2.949713154760705613e+00 1.262627240286334995e+00 3.382100937439169730e+00 2.824396394111776232e+00 1.814566516362571935e+00 3.563607863176951884e+00 1.250459471071573070e+00 3.327433013216738455e-01 1.633740825118365825e+00 2.149867692979437361e+00 1.367328221378218078e+00 2.702862045155762338e+00 1.855078872528393319e+00 3.815138292409506970e+00 2.515229441485003381e+00 3.189551708387680762e+00 1.733524989929241311e+00 1.774281860234295793e+00 2.361448402679618308e+00 2.670051399214393051e+00 3.040653176618900666e+00 3.910214844204709994e+00 1.115419838631207528e+00 3.141065454328098472e+00 2.786265687087387644e+00 4.119684890441264180e+00 2.020473495290016963e+00 3.165254437354021899e+00 2.880278499504617340e+00 4.005699136435681318e+00 1.850973108167651926e+00 1.880544524123761718e+00 1.094720402853741836e+00 1.810644024007335595e+00 2.069957222379807948e+00 1.307437113942845786e+00 2.192262190070985106e+00 2.290350428992685483e+00 3.664563022873285725e+00 2.782611101037681944e+00 2.402997677183296155e+00 1.791676679349067269e+00 1.129255187056013909e+00 2.168446275876239504e+00 3.261824807445478758e+00 2.539559287655938302e+00 1.961656485439938313e+00 9.384780290006237147e-01 3.848448537420683824e+00 1.205586693359019135e+00 1.955155615123830515e+00 8.147222423150595194e-01 2.828295379867140635e-01 2.403902846942539639e+00 1.630274402821977331e+00 2.020608418989382482e+00 2.115497569566783920e+00 1.427941895569324604e+00 2.740530368592473565e+00 9.791244752296691667e-01 1.798548799989264424e+00 2.544220466621833321e+00 1.864593719665517124e+00 3.943550413026209789e+00 2.546582805835984953e+00 2.037461442502242814e+00 2.203914574504161727e+00 2.760271855359746063e+00 2.370522942071521921e+00 2.447385766914090155e+00 1.519176284339037952e+00 1.303673004679330338e+00 4.822158942420402550e-01 2.117624479340820987e+00 1.720309417794411377e+00 2.845316841366633653e+00 1.436299919131362790e+00 2.587176170686390275e+00 1.308306398579732965e+00 1.455493632036131968e-01 3.508693912433787698e+00 1.872682649655624143e+00 7.892815073640457868e-01 2.287784590644629912e+00 1.664899773365939417e+00 2.203300746575063584e+00 1.379673945597475360e+00 1.390171572504114383e+00 2.055806445682391459e+00 2.488465133438855670e+00 3.768657519470224870e-01 3.167518232241702147e+00 1.473604880533270212e+00 1.330634733630681188e+00 2.453779596459257473e+00 2.260639222172626361e+00 1.906707599826064303e+00 1.026036949202371318e+00 1.913642532993109491e+00 4.076873960147813669e+00 1.190609442377613236e+00 9.458559122877805425e-01 1.251342409246588572e+00 2.486490122221355126e+00 1.952520957988828965e+00 2.202442103816350638e+00 2.439179257134383327e+00 2.269435488661163181e+00 7.386968376358086230e-01 1.153571714292371819e+00 1.547999798262854831e+00 1.435740478446115853e+00 2.116783942729378420e+00 2.019232647964203320e+00 3.270864109693300659e+00 3.902695536034719859e-01 7.130001602807058969e-01 5.424874570860622747e-01 2.039078580084065617e+00 1.485659709278494889e+00 1.515906597875654294e+00 3.101966553158379991e+00 6.820672430336955916e-01 2.326493271143765362e+00 1.873717375862128609e+00 1.416148451071845837e+00 1.483905081126913883e+00 2.726095444145269830e+00 2.230947047286725216e+00 2.799304298997276952e+00 3.069894756079555975e+00 2.812031118345847958e+00 2.301572257756595796e+00 2.021286270853935640e+00 1.238370274722624176e+00 1.349570313904951968e+00 7.296215191601037597e-01 2.075100605460150405e+00 1.516459434455796451e+00 1.235913358802283257e+00 1.383951603700797950e+00 6.395910324337170660e-01 2.961125164802829612e+00 1.594627831387654737e+00 2.579801314211940699e+00 2.250406452579261085e+00 2.181700437088800015e+00 2.004698582415884278e+00 3.864430173204373986e-01 1.893452225604122185e+00 1.380349652746828193e+00 1.541260365066207116e+00 1.707153246833475801e+00 1.426222524653411927e+00 3.458361909456556305e+00 2.578137811930376166e+00 3.032641376453804050e+00 2.524675029448175234e+00 3.345529518324546370e+00 2.062676133340678231e+00 6.683103358129782734e-01 3.177776466131756017e+00 5.166696565186429391e-02 2.057091003042184951e+00 5.636693572275094377e-01 1.384968484174880610e+00 1.882891147034444268e+00 1.643271127380374841e+00 1.789527993993869748e+00 1.790251806017740144e+00 3.152723194864211376e+00 2.637567819864516494e+00 2.086837114174211472e+00 1.808543790513327032e+00 1.699341862730376018e+00 1.287773225961227119e+00 6.781892937303943825e-01 1.691286438538565973e+00 3.515119645185793118e+00 2.620248375673086993e+00 1.391766808791582655e+00 6.135759230460154923e-01 3.330485167299618965e+00 9.164162261991083414e-01 2.873392505983867196e+00 5.148186605185069986e-01 1.284507114610491829e+00 4.049489184912407502e+00 1.987643869897168236e-02 2.236481984935151601e+00 3.818366172571100225e+00 1.632574484207422350e+00 3.126436505248731290e+00 3.083908171876398541e+00 3.161974654002026153e+00 1.233107907988640894e+00 1.800834049772745749e+00 1.369153338464826231e+00 3.365257957326311278e+00 3.897859465051754402e+00 2.558366315736615881e+00 1.518509513692035240e+00 2.152372511996408999e+00 6.458518831615021050e-01 6.437088744566776821e-01 2.488426354356522374e+00 1.868881739880469794e+00 2.988560515381815108e+00 2.083875442113254817e+00 2.242551771311951381e+00 1.816394673445640429e+00 3.036215507221532217e+00 3.830701832697766207e+00 2.399157157922259920e+00 3.201006887182270333e+00 9.144639432106270727e-01 2.634857159416776451e+00 1.636735904839560884e+00 2.383705411286921372e+00 2.007969379736530779e+00 1.160815932927597105e+00 1.652864793886236416e+00 2.884733445342972047e+00 6.674003407389451636e-01 8.348868169722152288e-01 1.426178522244621050e+00 1.588626629545141888e+00 2.109714104725681327e+00 2.277196635632968924e+00 2.274081993966462267e+00 1.436029426700110578e+00 3.656446573954446055e-01 3.274260048678929724e-01 3.685286551246102604e+00 2.397598769987931977e+00 1.550747293723309328e+00 4.974716250069133316e-01 1.505526679312363836e+00 1.109676501595962816e-01 1.810001646918038221e+00 -7.288211860215165760e-01 2.391567460420330082e+00 2.027860319713580495e+00 2.016168071472621559e+00 3.135558729053249838e+00 7.385779090484575482e-01 1.890445307922808960e+00 2.026181832062456500e+00 1.226208914959137530e+00 2.323667572533160364e+00 1.495634227931072591e+00 1.383689386818195421e-01 3.435686998804058589e+00 3.396474291333004825e+00 1.810799217384904347e+00 3.695706578460843605e+00 3.824175570926000578e+00 2.848022179542485599e+00 2.429725014263953931e+00 3.144894290445037655e+00 1.991261761630908955e+00 2.643620287827132653e+00 1.341791046105191842e+00 1.085797537006256697e+00 2.252084362588039568e+00 3.812230767640103046e+00 3.108525952564503925e+00 1.751676889801451864e+00 2.099024855817171353e+00 1.852648216207294807e+00 3.525435258521246062e+00 3.384214570883786966e+00 2.189160913682857590e+00 3.069675069396865741e+00 2.540798776561837169e+00 3.140129720832145477e+00 4.915019742693962912e-01 1.776463019717276826e+00 5.989233396538984344e-01 2.800425645304418509e+00 1.349976714985562820e+00 2.397149750521324840e+00 2.729736881424186024e+00 1.436466905989489229e+00 1.222889299233306470e+00 2.819362047623892309e+00 2.670477163763206985e+00 3.549988344675764296e+00 1.189844344715754065e+00 3.374822182677600590e+00 1.421472981487365672e+00 3.983282025611010191e-01 3.615964701714397211e+00 1.801993470568838074e+00 3.330259124476861121e+00 3.948888145757970314e+00 9.295795542291682700e-01 1.224807688625614510e+00 1.340068168098351942e+00 1.704290349414776307e+00 2.951013397141645012e+00 1.896714858248739199e+00 2.277631503536140745e+00 2.829473172309453055e+00 -9.271421786540310350e-01 2.658918859511279820e+00 3.739637455541271027e+00 3.754267426640869321e+00 1.553336700835321604e+00 1.620213692489402169e+00 2.909969773307573337e+00 5.467144460343432710e-01 1.477979182040768613e+00 7.105440083436270760e-01 1.138471065508705360e+00 2.004536502909655571e+00 2.397127563660343075e+00 2.069930537906523593e+00 3.275339650568974470e+00 3.141463204160487965e+00 3.244421759054501475e+00 2.279731247589188659e+00 1.332807389532146836e+00 2.400518697336006202e+00 1.722756038100716980e+00 1.297730750905702113e+00 3.022439584373549870e+00 3.265957046614254455e+00 2.166839787041094478e+00 9.179800030585484327e-01 1.671534068942407414e+00 9.175963812763227034e-01 3.014842150990599379e+00 1.954982986838564862e+00 2.037390738421049008e+00 1.822345016039063514e+00 1.273230336712948940e+00 7.058397601096707552e-01 1.723914300565840163e+00 1.631606629010579068e+00 -8.180005801387771336e-02 1.610147414094431184e+00 2.811565843145575894e+00 2.087941448982988835e+00 2.437836774500989456e+00 2.652170411573646192e+00 1.476126126938106520e+00 1.404602115251004646e+00 8.370946601235809137e-01 1.567176366622256234e+00 3.570193344494639209e+00 9.323312546606284945e-01 3.800741441902745876e+00 2.806117419180798489e+00 2.441042120730775089e+00 1.501305996357455985e+00 2.318096833368512577e+00 2.031964193354743209e+00 3.333737964009844679e-01 9.930746327080923752e-01 3.053264189911749416e+00 1.985958307271874723e+00 1.171249015255437093e-01 2.232574063640480500e+00 2.096031359822897233e+00 2.172570405958097250e+00 2.992870547233024148e+00 2.804994810656971094e+00 2.185787969198780267e+00 7.078302978499847464e-01 3.592183724359114372e+00 3.738171228239289823e-01 1.834744858414153690e+00 2.565718923555166064e+00 1.257330896734910164e+00 2.185439024236549344e+00 4.937793690350031350e-01 2.995027507176987847e+00 3.778365504153686771e+00 4.034213822153320805e+00 1.161852741142835432e+00 8.770157168026482264e-01 1.536393703253723153e+00 4.416475548389660943e+00 2.897313063718587767e+00 4.607448291159973230e+00 6.826030403671481395e-01 1.390659863884069702e+00 2.890052509788908708e+00 1.683694141075340767e+00 3.337134729131944866e+00 2.717813649274478660e+00 1.505867526727046712e+00 1.774166032963631290e+00 1.585940603811825333e+00 2.060142151419290801e+00 2.506803842068464405e+00 2.034990661207313423e+00 2.649402178345510173e+00 7.130046423422209401e-01 2.457457585628078256e+00 1.076412356270846971e+00 1.473575220856952805e+00 1.897249860434482960e+00 -7.487760099369289435e-01 1.822684950875986809e+00 8.322389818600344213e-01 2.494214402937367403e+00 2.510660730665153384e+00 2.197687056512237724e+00 2.814561963351651208e+00 8.024762207760288701e-01 2.508339325834942901e+00 2.320786829369628546e+00 2.809514323779397582e+00 1.813571463892715008e-01 9.682577759950889984e-01 1.720450732092602575e+00 3.355469157732050345e+00 2.175625821544596494e+00 1.778303674216778596e+00 2.182793219238552851e+00 2.125396694633973738e+00 7.381301934317169300e-01 3.290780087202969106e+00 1.530306097686852551e+00 2.276827471961448968e+00 2.679735816597473175e+00 4.965011479745925271e+00 1.547738650559603579e+00 3.105675339890503039e+00 2.437539027505740474e+00 5.650677089407577514e-01 2.365310730860842092e+00 1.816349906795681646e+00 3.325187446827711835e+00 2.162171781670258142e+00 2.227496423022715444e+00 6.595344490815618910e-01 3.062079862308086042e+00 2.971020737468734740e+00 2.612484678720036424e+00 1.789490478047211175e+00 2.348976032885619514e+00 7.694557490063621552e-01 1.279130444999471150e-03 -3.561272746808608752e-02 1.332560806143189058e+00 2.980897081932773585e+00 4.363960061528885603e+00 1.419506601567223525e+00 8.460866604264102309e-01 8.801000789050517081e-01 1.537831115490029488e+00 2.754828937855382076e+00 1.921590785464615925e+00 2.069531093848508529e+00 2.823887291946177935e+00 3.080565286895050825e+00 2.482192786224693748e+00 1.042972936585922772e-01 9.639359031248132537e-01 1.079305929272335485e+00 1.386722862621537100e+00 1.916685492428352511e+00 2.844324617866841542e+00 2.946487292336385622e+00 2.636289860008563135e+00 1.790189841471878873e+00 3.228464412077252543e+00 9.077843862267400699e-01 1.490623321729029671e+00 3.619001974593971105e-01 1.632425645275302539e+00 5.906897321974147186e-01 3.373568450015522302e+00 2.122800668426584991e+00 1.581643988674885870e+00 2.681968401468555196e+00 2.242808480429646423e+00 2.360473520305930162e+00 1.679134086237299872e+00 2.363111802385619242e+00 -2.172596468696976757e-01 2.711164913644390051e+00 7.261572820303323628e-01 2.653671036478575829e+00 1.371351561290355736e+00 1.742982915650306275e+00 3.374848921321156880e-01 1.021458016894781329e+00 6.473924585806370424e-02 6.165066820365762146e-01 1.352985460319185096e+00 1.597081543743319898e+00 5.189611807046463632e+00 3.481046476288109037e+00 3.687463989527993147e-01 1.985858097689861435e+00 3.149022536525122984e+00 3.097619219791456935e+00 1.260084913979978571e+00 3.025318839674443261e+00 9.347620430244560907e-01 1.793828242520780547e+00 1.409981156047031281e-02 1.241486928944502299e+00 2.205932629958526014e+00 2.125315604655061974e-02 1.069361854703947623e+00 1.374458035139356937e+00 1.297347398316221478e-01 1.663344295181957477e+00 6.899028156073717666e-01 1.596621806993030246e+00 2.071493687206195755e+00 1.477747253697535346e+00 1.600372818403930752e+00 8.229108162311008501e-01 6.527463045267477559e-01 -6.153525736605810481e-01 2.742496138518656590e+00 -1.339802965475715424e-01 1.102729374670599283e+00 3.755912576162741878e+00 -8.104207364914721712e-01 1.906851539591137179e+00 1.795157305475411302e+00 1.583135425834320875e+00 2.708939997298754232e+00 1.479092148119173444e+00 1.702237010604521039e+00 4.085901304271718493e-01 2.053661341182252187e+00 9.939572534269747184e-01 1.533011462959331106e-01 2.703712570714413843e+00 1.429081274251053024e+00 8.356944755991893015e-01 5.596618501644455845e-01 4.956671421894138341e+00 3.349166040763631003e+00 1.314744275318259659e+00 4.210591287854734133e-01 7.603552146260121880e-01 1.874016856864384240e+00 2.556177607088408354e+00 1.202828917192350522e+00 2.486112706929438643e-01 1.573457837017036232e+00 1.424340112307331818e+00 -4.073230404227072832e-01 2.513569122356455576e+00 5.052746634748245258e-01 2.366605120526597883e+00 5.563121719215302630e-01 2.140666883184375369e+00 1.416909954394317772e+00 8.050270795793472434e-02 6.537853237281471275e-01 1.360922916924228288e+00 -2.155471620794739973e-01 -8.125340402503222759e-02 2.790051525010538991e-01 2.027554925765222560e+00 2.810475515749297326e+00 1.986018829655788132e+00 1.482685362444641441e+00 1.701937232535201794e+00 7.436014352179569631e-01 4.577788314192557384e-01 4.198404206977177089e-01 1.083524520543764025e+00 1.817888517995382092e+00 1.507087404555967458e+00 2.783641687524589958e+00 2.143816535233214804e+00 5.344684945591937630e-01 1.702053676123326253e+00 -4.416275066524394388e-01 5.664320459703009458e-01 2.684370803018548468e+00 3.098702353414787947e+00 -3.863509334046500987e-01 1.376766764576974778e+00 9.021615881268973958e-02 1.517638112484702928e+00 -1.601281774212057529e+00 2.272216465613594583e+00 -2.591659000295152837e-01 2.777427121215160444e+00 6.352471023273587036e-01 -1.406446511571331492e-01 9.803092010310801019e-01 2.226989150056193356e+00 -4.826998585779762596e-01 3.187515006111076410e+00 4.292153620938766734e-01 3.502154850194829194e+00 3.903564852779374261e-01 5.780692621620123761e-01 -6.173692333241866947e-01 1.254432294840337248e+00 1.602318348227773415e+00 1.460855206158875985e+00 1.769670656607892800e+00 1.195616739381549554e+00 -2.087088564276379454e+00 2.691114126576219512e+00 4.384445712969596287e-01 -2.750042876779794643e-01 2.295874851571484854e+00 1.119362852405779707e+00 8.482160380395752375e-01 1.382532461237148347e+00 9.071969034040264779e-01 1.711844756027618208e+00 1.163685409031156137e+00 2.278587911647581010e-02 7.407575849061300843e-01 -1.528545210884934002e+00 6.799664945403428584e-01 2.677833233031084337e+00 1.533026371037341962e+00 2.122121559188887119e+00 3.570797905791844862e-01 1.866243150948765805e+00 2.735544229479920819e+00 8.531700624754794404e-01 -8.644958484350043770e-01 2.674473388385339767e+00 1.077659304871354973e+00 1.115216254608840885e+00 1.635172102017329765e+00 2.316134446261164825e+00 9.485291944507412421e-01 7.082749044696183827e-01 1.106282940154601269e+00 -1.750397385071013723e+00 1.575545000188017131e+00 9.144720577030174269e-01 3.690979932877738623e+00 2.120028761848746779e+00 1.210194523359789720e+00 -6.462552262571077399e-01 -3.623538613902068661e-01 8.317555995174092942e-01 2.226396311045498955e+00 2.049787110965371806e+00 -5.931736767130899035e-02 4.719518276818474023e-01 5.581992096430565820e-01 2.251750136498862354e-01 2.659801574622288722e+00 1.002227576598981651e+00 6.073624174662469732e-01 3.016329692195644091e-02 2.121052249122200806e+00 1.913744845652505244e-01 1.201553987820665359e+00 -2.767580456579789572e-01 1.464363269841515436e+00 -3.982612140969745140e-01 -3.344602433932799546e-01 1.875362556478956666e+00 2.261958312278490979e+00 7.457180952014850206e-01 -1.715018663623196327e+00 1.231493132048219419e+00 8.005101561003923338e-01 9.915525887165145269e-01 7.700778678154188706e-01 1.224595818531557745e+00 5.001043780909646408e-01 7.657079915061471009e-01 2.550385856279411279e+00 -3.136416331763170473e-01 2.191365714977304258e+00 -4.661649731061083546e-02 1.804770078904010422e+00 9.879929607092285959e-01 1.818908668358677261e+00 2.510279516934030286e-01 1.192464049138061588e+00 2.848276425990709626e+00 1.429245178411276074e+00 6.794350938431882314e-01 1.041645100455113937e+00 -2.260828460964178499e-01 1.689865893697921617e+00 9.829697709657031490e-01 2.408608645048802899e+00 -3.390496878723035512e-01 3.258018995014676733e+00 1.547463088634428940e+00 -8.393457663304935146e-01 3.917521516479343102e-01 2.598779411211281865e+00 1.890082860660544206e+00 1.171917264098191747e-01 7.523904080057420840e-01 1.234364521490299627e+00 2.233921883064339475e+00 1.199896364513117319e+00 1.506728254865270233e-01 3.084406136064462789e+00 2.182572515423637505e+00 2.469500126267961893e+00 2.546404453746768048e+00 6.243592548351127869e-01 9.073963637446060826e-01 2.197506180795580466e+00 8.670419077531260621e-01 1.568813843185666190e+00 1.427962222720082330e+00 1.380209361639468613e+00 2.602104541656043768e+00 2.200900703474771181e+00 1.749124346769939553e+00 6.940389737326291275e-01 9.009093917028986320e-01 1.946697124003403001e+00 8.228698784610999351e-02 8.670262782430560033e-01 2.236319478413034911e+00 1.076846626213646685e+00 7.624855715758127594e-01 -9.009524997734770224e-01 1.323176757001180093e+00 8.746372250022542705e-01 5.681968736036716594e-01 1.949034133444845773e+00 1.105416224026437799e+00 1.092478630350103952e+00 2.151142141399075669e+00 1.126588883073863512e+00 2.370142543674207403e+00 -1.917079121103582029e-01 1.994662996859116078e+00 1.048507795349394645e+00 2.288691863364984869e+00 -1.012431512672597733e-01 5.825603061754877632e-03 -1.783252160211463433e-01 2.400289157966296882e-01 -1.218032306213617133e+00 -1.662661339527423399e-01 3.115760409316757240e+00 -4.556268335424064619e-01 2.070896992594050356e+00 1.438474275375767775e+00 1.369660697811765138e+00 1.273987443650420381e+00 7.100215271546765627e-02 -2.182957980468999415e-01 1.756757328843526478e-01 9.945877861520237007e-01 2.415107012516697793e+00 4.879358542157871126e-01 9.724652374734783500e-01 2.830271576975829095e-01 3.460979705625615743e+00 2.261886369910506844e-01 3.685471001718517492e+00 1.024629923888397576e+00 1.160490777764451531e+00 1.516935738458452088e+00 -9.589836235689688793e-02 8.768622309527754344e-02 1.988123381437272297e+00 1.039417694766070266e+00 6.137039447206675824e-01 1.086659413223856618e-01 -9.161232432067459852e-01 1.144983578432824611e+00 1.211151276759764750e+00 7.138163544626945356e-01 -4.456812077420083118e-01 2.519481456304981104e-01 1.578365847297722446e+00 8.057850861040227741e-01 1.898489211708291657e+00 2.400248877025340732e+00 2.057799354822623661e-01 1.085646872984927791e+00 -9.340706825352480536e-01 -3.031875522754950633e-02 -1.017663903535200198e+00 1.127636004712199380e+00 -7.350131863950588595e-01 1.205366593603072412e+00 2.243305643504218239e+00 1.550396437603372535e+00 1.058617811965743893e+00 1.116917514541477585e+00 2.513587371479702348e+00 1.232101927892244042e+00 2.478179405547713543e+00 7.798651166897669906e-01 2.230799623271000343e-01 1.675105675769927860e+00 1.348770704734039150e+00 2.799676110157863107e+00 1.283390641000577537e+00 1.580497690376160946e+00 6.073863729192772176e-01 2.288639042766981380e+00 1.552866196491199169e+00 1.014875452914360432e+00 -8.747313318536760196e-01 9.967783382512912516e-01 1.787917660808808984e+00 7.399171825311267048e-01 1.862391188552493748e+00 1.317169164024549532e+00 7.673489461959047686e-01 1.075452817439808695e-01 1.886089089788738127e+00 1.264762982867522201e+00 1.247190880881784203e+00 -9.771917121201734169e-03 -7.021003261417635422e-01 6.927785343875866864e-02 2.517437246755740432e+00 1.015735794276487525e+00 -2.088265751333515108e-01 3.402942699946213123e-01 2.750632556241670468e+00 -9.237241350922106298e-01 6.001778504629771138e-01 1.043928466900622798e+00 1.084125386924081447e+00 1.306846116633249899e+00 2.446263467383138490e+00 1.586657881781829760e+00 2.367732617085434033e+00 3.372044961231780436e-01 1.649274523877760412e+00 5.801321276734858756e-01 1.667525082251140711e+00 2.925302728922957396e+00 1.867257919889320661e+00 -5.201536554016018138e-02 1.111898384582107047e-01 9.282992107918353053e-01 2.512046705429549665e+00 3.516036996633918665e+00 -6.594549343364806138e-01 1.571668839727081490e+00 1.105003105712524913e+00 -4.077430556986827437e-02 6.349239067641171408e-01 2.990145874295810469e+00 1.072062422347275445e+00 -9.456359708997176261e-01 -1.771478778680143806e+00 -1.606174153631003243e+00 3.697006371755416909e-01 -9.384975254176488590e-01 -2.467257988026108073e+00 6.475876826039137502e-01 -3.198640052124750444e-01 6.906169886144923886e-01 -1.224148450442730685e+00 -5.913855769253031358e-01 1.022405207660055160e+00 -7.662913629176573149e-01 -2.309599751607515628e-01 -3.698856554577438505e-02 1.205738187907894110e+00 -8.199159868307102916e-02 -2.188606082357792637e+00 6.486399968673483007e-01 -6.648023591091293261e-01 -8.463860752172793767e-01 -1.809775145668348850e+00 -2.894916813929817034e-01 1.891069178965858244e+00 -7.754671236452513883e-01 -1.290493254381252175e+00 -1.397287222259469219e+00 -5.618897306874214292e-01 1.059531019442417232e+00 3.205903037851020043e-01 6.904039848100317345e-01 -8.404267679346629771e-01 -1.815300539047555797e-02 -3.873525061462849139e-01 1.560939543823079700e-01 1.473938296533841563e-01 -4.256065229767118097e-01 -1.515678310944009510e+00 6.246416939299599402e-01 -5.948225164001190723e-01 1.606236862914403263e+00 -1.532866579104334770e+00 2.013744744152585753e+00 3.512520552031934695e-01 6.451701748617402199e-01 1.391718929836359031e+00 -7.136362869586049262e-01 -6.422733674209030186e-01 -9.125929948467073061e-01 3.043988064732577326e-01 -1.166587154515354774e+00 1.023723518312932068e+00 9.809889448959971947e-01 -4.893359299554598252e-01 3.134899305483797027e-01 2.236589600208477302e-01 1.817040530229594719e-01 6.291424052759007068e-01 -5.697339867727562179e-01 -1.953706388475686451e+00 1.001999489451711023e+00 -9.358924878123212610e-01 3.343078600298057257e+00 2.244481705246758330e-01 3.673707902777095108e-02 1.328552366426476006e+00 -4.544408410396078013e-01 -2.561632671735566968e-01 2.411590651323770818e+00 -5.329432564089985752e-02 -6.214001661013000000e-01 -1.606781326475881011e+00 6.567742393553623881e-01 5.072708693223617615e-01 -8.486398623903164129e-01 -3.049893142634771404e-01 6.745841785041075678e-01 -2.659961370562462513e-01 -2.934027965377788982e-01 2.284885062726957905e-01 -1.387658981525640822e+00 -6.915983159462562035e-01 -6.465211296267227015e-01 4.955533425933872915e-01 -5.118881464719962637e-02 -8.712844070253576989e-01 -6.071683369722733481e-01 -1.066680832385013267e-01 7.738156251523649054e-01 -7.093342698083121567e-01 -1.694325936883196992e-01 2.251577056959739032e-01 4.729294753265020357e-01 2.148220622222971887e-01 2.836074811515645333e-01 -6.829669984100078528e-01 -4.736858228530951287e-01 -9.764011980538644941e-01 1.406942017718014193e-01 -2.405677328121454406e-01 -5.234928659173555543e-01 -1.508813556553539215e+00 -1.300368263160204263e+00 1.254191331988390168e-01 -1.972671121389887594e-01 -1.533802140917445156e-01 5.717981047573773568e-01 4.656693710031684641e-01 1.248680453260131440e+00 -1.950168454921868411e-01 -5.459746505389831972e-01 -9.864464218456708844e-01 4.612568440695850036e-01 8.239109596785122447e-01 7.683664023174892055e-01 -6.076283764591698944e-01 9.414477205550029204e-01 1.049266726852720710e+00 9.898213007793054130e-01 -1.374726399685272382e-01 1.765698577084100052e+00 -1.744085758237923889e+00 1.167083982919119078e+00 2.098603407739458415e+00 -1.017535371683474077e+00 -2.232686024634210398e+00 -4.623307723863906427e-01 4.082997145640493430e-01 -8.167757934734362069e-01 -1.353422527001353626e-01 7.466488120949049678e-01 -6.382711938045063649e-01 -7.660337305629343341e-01 7.467190025197453229e-01 -9.445208488809730962e-01 -6.314043084358867963e-01 -6.109363474365175906e-01 6.580864480092269986e-01 -2.782744554084541355e-01 -2.067680011832781162e+00 1.660315667876540280e+00 -3.811336423524260830e-01 -2.146674951227130812e+00 3.458036090707715671e-01 1.486881975067297024e+00 1.518724446830987951e-01 1.366531914432493666e+00 -7.668449389987536113e-01 2.346240494519841735e-01 -1.292121412606800357e-01 3.395324747172813740e-01 -1.142289431974571778e+00 -1.001708339416484739e+00 -1.308826798006984760e+00 3.543678976910913381e-01 4.603466183619708274e-01 -9.206996574080753559e-01 1.706422442561597932e-02 8.098801709278948824e-01 -1.602746063268642551e+00 3.676047877975508471e-01 -1.490329119666492952e+00 1.111370829339628497e+00 -1.308241614531076680e+00 2.429035592834164758e-01 1.176996520133749335e+00 1.556998464934125359e-01 -1.725139451729172713e+00 -2.216483424814862935e-01 9.171947140078348104e-01 -1.315182033601241640e+00 1.809003515836534515e+00 1.309274764490532483e+00 3.820034741114160526e-01 2.714935756506633990e-01 -1.128993257735540379e+00 -4.963112653027973997e-01 -7.680379087317776854e-01 -7.824096278955263717e-01 2.333517960062450325e-01 3.436305986729443762e-01 5.104428576426386366e-01 2.068884229310883061e-01 -4.158054412115026466e-01 4.074946979015900972e-01 9.265923701102480869e-01 -7.404074736681253155e-01 -5.261382776861628363e-01 -1.825100000831667568e+00 6.913267934270561632e-01 -2.369941023133939895e-01 -5.459587677229965630e-01 -3.379228523868257339e-01 -1.010234463098562546e-01 -9.192816360133005960e-01 -8.201278240158949018e-02 -3.707798200709604974e-01 -8.044894890221064854e-01 -2.750629783547922647e-01 -1.216443783814238122e+00 8.281850358590047145e-01 7.796775759995604460e-01 -1.695263712472026674e+00 7.380572846762231132e-01 2.920451848426000030e-01 -6.477722458288749652e-02 -1.009449577411760890e+00 -3.754632696127299663e-01 1.230177209695341389e+00 -3.224002754585181818e-01 -7.993213460893442424e-01 5.275784139445662824e-01 -3.925526120985864051e-03 1.564854675067944845e+00 2.178454763673180139e+00 1.716681220223461590e-01 9.034853964779059055e-02 -1.250777234585631614e-01 5.894200592977707348e-02 -9.722333091877135569e-01 -6.648488547191840070e-02 -5.104285756287746390e-01 -1.132131170392716019e-01 2.678026019486353437e+00 -1.438694108132964500e+00 8.514087455960498430e-01 1.201734131934919958e+00 6.314776439552262088e-01 -1.547001633388652930e+00 1.081850097067504901e+00 -1.278151166216254575e+00 -3.420459870374387701e-01 1.891036246698009696e-02 6.792152022594567518e-01 1.663354745996554196e-01 2.067658285142992547e+00 -3.359612588483979478e-01 -1.215803526778651555e+00 6.018551548110226967e-01 1.476852737586223263e+00 -4.286806577538711527e-01 1.309273754005775281e+00 -4.370041714115894260e-01 3.565111122506003372e-01 -3.646935297124145325e-01 1.702113552117862527e+00 -2.967090385497865579e-02 -8.934816816251914262e-02 5.809137793462239019e-01 -7.305252892749633520e-02 -1.337770400673938376e+00 -2.406198672992273038e-02 -1.892409735372013735e+00 7.397330404270923143e-01 -2.640196021737460305e-02 1.173898822327181346e+00 5.950520403484003129e-01 -2.222299123938779441e-03 -6.725358472633474749e-01 8.967116794582672412e-01 -5.286137074659006396e-01 -4.558798463084665076e-01 -2.323901252295283992e-01 1.927507727008244409e-01 -2.669689296156592673e-01 -8.685277327697622507e-01 4.749216603945664583e-01 5.095865303441103888e-01 -7.390711785841036496e-02 -2.714432136141913809e-01 7.445162772042143162e-01 -2.672715830257507263e-03 -5.482781343113279915e-01 -1.055104589272009424e-01 -1.304887561762980708e+00 -1.662282920377344597e+00 -1.324171491918981980e+00 3.862597986402998007e-01 2.831741332252363241e-01 -1.998139032962046313e+00 6.522040079222843900e-01 2.160597709385585485e+00 8.746815447454059367e-01 -7.885850202833233347e-01 4.438351839139783456e-02 1.371246187829172625e-01 1.156210501861947015e-01 -2.703517358842250640e-01 4.268426229710750586e-01 -1.250710053325491788e+00 9.156986740847190553e-01 -5.486246973831483686e-02 -2.063914694186333443e-01 4.556994641474466645e-01 -5.537248265680481119e-01 -1.053572873260037790e+00 7.579156865472530535e-01 -1.532744690418606170e+00 -1.879879089738573650e-01 -4.500488080000437097e-01 3.475332281039901494e-02 -1.544065693032950382e+00 1.307222522194495307e+00 -1.942751973347140337e+00 -2.935550696557732930e+00 -7.547564311461645303e-01 3.802259346584536126e-01 8.709155443535787633e-01 1.888348391742221466e+00 1.456324962676096124e+00 1.545886688647411855e+00 4.760528691224406167e-02 -1.890370569784903143e+00 4.002235600597926490e-01 1.125239061197814694e+00 -8.189708112371153481e-01 2.755470628010912582e-01 8.199181636918734251e-01 2.942539639949571240e-01 2.603169667523616226e+00 -5.256436123327310472e-01 -5.010834035602229619e-01 5.545110350150435075e-01 5.091875341722123388e-02 -4.575150871636902705e-01 1.668714436844932036e+00 2.756287000503947482e-01 6.919592450614574508e-01 -1.220362586425933094e+00 9.456240411392390355e-01 1.359100776591630533e+00 -4.880118409436465798e-01 -7.501917670449893549e-01 -9.331694111389088331e-01 5.942418316570867720e-01 1.244493826742116838e+00 8.503861914238588504e-01 3.938160733503038302e-01 -7.887966557946043955e-02 -4.025047868622499796e-03 3.286755542414105946e-01 -7.354697661695863697e-01 -6.124885308651976112e-01 -1.254706907825634765e+00 9.637495921361519113e-02 5.220107604983039717e-01 -1.913929659842995123e+00 -4.594357457795746891e-01 -8.198142285742974211e-01 -8.226971853908320031e-02 1.312853739602289072e-01 8.441640151573307493e-01 -2.354545561856989710e+00 -2.013518455572857135e+00 7.022538030667730968e-01 1.434742599202681879e+00 -7.825494045971503887e-01 1.041604866263507123e+00 1.737730618453019460e+00 8.101955557807831720e-01 -1.459062043271295073e+00 -1.163652508600157232e+00 1.606356664157186032e+00 -1.308351596265127981e+00 -6.968980711533754313e-01 -6.661143173176486965e-01 1.219770291961244646e-01 -3.650105915901308284e-01 1.711849348397161685e-01 1.167507292602824043e+00 -3.236511093694957042e-01 -1.789151026457244109e+00 4.289233060286923305e-02 7.077986103902180748e-01 -1.386220905375866730e+00 1.765356526636917972e-02 -2.755697204034743275e-01 -1.115723056232261090e+00 3.226589491024461243e+00 -7.085598255323679595e-01 -6.247957568640735149e-01 8.594346394200420569e-01 1.094085294948768272e+00 7.894386132962973868e-01 -1.837088645889997318e+00 5.104398023844226584e-01 1.562852349546500763e-01 1.252714421059025751e-01 -9.817630353636630502e-01 1.339512218056913451e+00 4.008799478241351633e-01 3.779126103368798395e-01 5.679428515817573631e-02 -1.576090571449514144e+00 -5.431205046542891823e-01 -2.435078763782601907e+00 1.423227525709090280e+00 2.190820362740177440e+00 -1.056873291373487955e+00 8.123088094978760942e-01 -2.922971324891731615e-01 -3.649082742574773497e-01 -2.547037484552212572e-01 -1.415649515984590989e+00 3.598983025476903408e-01 -2.349378460160717885e-01 -1.634449252331911184e+00 -7.428065904089006244e-01 2.917992845945747149e-01 7.331829399228921851e-01 -2.520389575145167704e-01 3.954475501264316795e-01 3.796326299778030045e-01 9.329255772592643936e-01 1.281347281199552324e+00 -1.923719845181708132e+00 -8.289941117030328321e-01 -1.094297849632028807e+00 -3.738479294457162649e-01 -1.430260844608870485e+00 -1.708912193040539040e-01 -4.681230362599215211e-01 -1.446261851540842081e+00 -5.877864914911279381e-01 9.093392635367525401e-02 -1.724039585982669376e+00 -1.650814198330660953e-01 -1.709572202748288472e+00 -1.524904464711775320e+00 -3.626718851980624270e-01 -5.184254713588313246e-01 -1.836212801741508305e-01 -1.337515103426698770e+00 7.932490822870567060e-01 6.690931068390872927e-01 -7.351630980327807929e-01 1.465902314531207562e+00 5.325787447225187599e-01 -6.758174900520456108e-01 1.304690167816108248e+00 -8.089219451510819558e-01 4.017741140917076015e-01 1.700878888616837559e+00 -1.107372033780556153e+00 -3.077061825929615635e-01 5.652483803475275709e-02 1.387412727430208381e-01 -5.940417019221467393e-02 -3.542137951760115366e-01 -1.551399586568398492e+00 1.332844347654343453e+00 -1.430333059939079110e+00 -5.441365263978920064e-01 3.687780726328551695e-01 1.077014884127321520e-01 4.225497794040858901e-01 9.857103588332601918e-01 8.139350729166232590e-01 -1.878853966349346150e-01 -1.730071865410155230e+00 -4.325168855986532002e-01 -1.224999400962359514e-01 3.336375939565865423e-01 -4.747507620004070561e-01 -3.002625794509469759e-01 -7.322551467377715895e-01 -1.016295569047966474e+00 -7.721660106853095798e-03 -1.631982926558850633e-01 1.440204465446858484e-01 -1.137855234819298067e+00 -2.236041042538588486e-01 5.854238930176666189e-01 1.446922946733458337e+00 1.813702910278620628e+00 1.214660574434329066e+00 1.397202294749080753e+00 3.723869801306633476e-01 4.691440939118415865e-02 2.003315169411745145e-01 -1.120349871972408984e+00 2.733495039804110793e-01 7.714097268524667816e-01 -9.936508087331211159e-02 9.979072409173800340e-02 -2.011774418026794464e+00 -4.767045603823752420e-01 2.389693194749130944e-01 -1.029168481462529705e+00 2.509617100455275307e-01 2.425094041665606159e+00 -6.868250404589520963e-01 -8.713801118918401700e-01 -1.875666009505112530e+00 2.924140789969789100e-01 3.602225467973540485e-01 6.599966933591400187e-01 -1.408054927725652217e+00 1.436344575049844252e+00 2.819565961120404363e-02 -3.591266291137404365e-01 -3.153183689271546464e-01 1.100407518402948953e-01 6.227130155223644659e-01 5.809953045694365992e-01 3.595933306045624445e-01 -9.263821570999752897e-01 5.753195869384465366e-01 4.601161763816468686e-01 -8.930514827180016102e-01 -5.189412071414917227e-01 -9.354918681520505430e-01 5.259087776775390327e-02 -1.502589293077424060e+00 6.651282378822193087e-01 1.644788082451834332e-01 3.532372439990282276e-01 4.496051384953972385e-02 1.062382946457884003e+00 -6.187737412634571887e-01 -6.311893116197577758e-01 6.381074737376808415e-01 1.105330400690655468e+00 -4.666565649275788430e-01 7.492601124299911319e-01 1.203269569823665730e+00 -2.693069355248027263e-01 -1.697250780752215915e+00 -2.802636889177047008e-01 -1.401484782384168293e+00 3.802847515022370617e-01 1.666492470133385195e+00 8.745610469140231436e-01 -1.049750584399543607e-01 2.022234636371763317e-01 6.072037133223529004e-01 1.843286932853003934e+00 4.303406718982168977e-01 -1.150117745649321954e-01 -6.818328518608243738e-02 1.120108668214174319e+00 -1.891680688789130427e+00 9.986270946781801439e-02 -6.331582076389639102e-01 -4.499724669045176290e-02 -1.517849450262289679e+00 3.558040626734785827e-01 1.319365930298670220e+00 4.021560696423023828e-01 -9.569788789757672776e-01 -9.575384735915422052e-01 5.287991992370363326e-01 1.048607313460403923e+00 -9.424546369398915102e-01 -4.252995075169321154e-03 -2.548204800769190981e-01 -5.678379890802922464e-02 -9.077016508705897380e-01 2.828365645231790682e-01 1.335579193298910561e-01 -2.461939566744807406e-01 1.150891755120247772e+00 7.068450194450279778e-01 2.424586959077851933e+00 -8.303951284273625166e-01 1.231559378629272006e+00 8.029785958481947539e-01 9.685777442060139464e-01 1.617468864214108293e-01 -2.787246905132972241e+00 -5.954734174524323187e-01 -1.121956948095131495e-01 -1.854165625508560344e+00 1.578937874379674922e+00 4.967978678504675893e-01 -8.433065153867155272e-01 1.811288905956433437e+00 2.586954919428434252e+00 -1.210537288597601097e-01 -1.198027386546549167e+00 3.351864259790982570e-01 2.031634365286954846e+00 -5.855307009902366300e-01 -3.176760556759868348e-01 4.919491113611085820e-01 5.661217165802873152e-01 8.465001911846744553e-01 2.314236853157011498e-01 5.008032049723479817e-01 -2.935784314736291645e-01 1.375945234532250483e+00 1.209589142169672504e+00 -5.193305066940334669e-01 -1.044107197081278526e+00 -9.249996013778946091e-01 2.151876640830026333e-01 -2.012649614372863827e+00 2.283650284555203414e-01 4.526449849225253064e-01 -9.495246148194751434e-01 6.248024734026519367e-01 4.748082243573604755e-01 2.512941088657674182e-01 2.284588589175873541e-01 1.352954313512291673e+00 4.489138987678889525e-01 1.635858523799496478e+00 4.923205082800224397e-01 1.181858658462362710e+00 -6.991286318249071430e-01 -9.439869290646905053e-01 4.796812015339799173e-02 -5.908185786651921206e-02 -2.359002660011997321e-01 1.916546732231702022e-01 1.185962575225271376e+00 -1.698727480691969216e+00 -2.531607325522973184e-01 -7.093575910222166270e-01 -1.492791737744186387e+00 8.931291989317885482e-01 5.217527129884361736e-01 7.706797245000687191e-01 -4.140987571311328663e-01 -4.677058550945466936e-02 -2.351055699828561885e+00 -7.138836774268952912e-01 -1.176857496054811936e+00 8.923046253167132846e-01 -3.869636484713067648e-01 9.833703421679638179e-01 5.102278269580419190e-01 -1.424516831785981763e+00 -8.348527731761768989e-01 -4.401794544282183752e-01 1.040155124608811654e+00 -1.725210243792598130e-01 -1.159309277226407753e+00 1.275592221972118301e+00 -3.986819198901226935e-01 2.604858466618868551e+00 -7.572018975130113683e-01 1.069361826452110309e+00 -3.296768442050400649e-01 -1.090073386900807240e+00 -4.134985286360889356e-01 1.516449599600716347e+00 3.068060015788171002e-01 2.700646499379952270e-02 3.582769610384410885e-01 8.056508162293505304e-01 1.457466511774600848e+00 -9.181693889460382785e-01 -1.022232004257125570e+00 2.471326196954132942e-02 1.539093117641901487e-01 4.501565810742088614e-01 1.153392335085611453e+00 -8.485472592798347646e-01 -1.399201661980832734e+00 1.695701198475480398e+00 1.510365605909626208e+00 -1.640749992891667119e+00 -9.429140085870354460e-01 -4.863859913562171844e-01 -3.371451678496957816e-01 8.280616874650663650e-01 -1.274776018910227293e+00 -1.813899260537670255e+00 7.894510598332799001e-01 -5.678649859770560360e-01 1.364522543711532698e+00 -2.932955808450108948e-01 1.028816366515870495e+00 2.199252795863909871e+00 -1.029359259709882846e+00 2.281271670792920148e+00 -1.700897943558980829e+00 -1.827106570052978718e-01 -1.176514624022173772e+00 6.903971054708940569e-01 -1.117010332616552803e+00 -2.389696585288463293e+00 5.859283565444831643e-01 -6.038118440738237114e-01 3.776103002593674263e-01 8.756803013795704249e-01 5.408906959418462446e-01 -8.527434604933964435e-01 -1.128705220119559316e+00 -3.283538192009668455e-01 -3.686022271221598562e-02 -1.665000887043227573e+00 -4.816655507675506320e-01 7.319447423801629382e-01 3.465020265025869350e-01 1.270599972041409342e-01 4.949557429148458976e-01 -7.417459404854354066e-02 -3.465891690049064389e-01 -7.765573630067166278e-01 9.596493675076546159e-01 2.865456723219691471e-01 -5.905776017582766713e-01 5.651451833985704498e-01 5.361612110262082842e-01 -7.273851130661048714e-01 -5.694455702468024377e-02 -5.331938939808834599e-01 -6.392766868706558636e-01 9.442312412091209417e-01 1.433640428203862394e+00 1.416524934660110757e+00 -1.590316284320302032e+00 4.376476676821323686e-01 -4.522284175000657047e-01 6.004002976014790605e-01 -2.545382221692385372e+00 1.561154714835854440e+00 -1.474694105693171720e+00 -1.398598191460371787e+00 -7.637226242859344039e-01 3.375822170006584910e-01 -1.571726761851341969e-01 -9.507848980128327798e-02 -7.166488517349136611e-01 -4.542884002109571218e-01 -5.023911046628938282e-01 -1.327441350774716478e+00 1.265804971803222045e+00 7.924103224023963943e-01 -6.892029267176674745e-01 -7.200591548238938211e-01 2.581875044845342165e-02 -3.244603028150219726e-01 1.015018703341312500e+00 3.654705556899896512e-01 -1.622516266071478280e-02 6.382818594898003184e-01 9.214153800690578766e-01 -1.557211836945017192e+00 -5.066214196479429388e-01 -5.913230981319580470e-01 4.850448161962008786e-01 1.782903212099315737e-01 1.027519739659993547e+00 6.391691935564339788e-01 -1.159061829860513537e+00 -1.619864630758755641e+00 -1.304087143402333338e+00 1.368114789796156083e+00 -9.306755514418627584e-01 1.826906789508976336e-01 4.863666107556355311e-02 1.031549451209579304e+00 2.469310922551200438e+00 2.111091282483973652e-01 -1.235349127483159393e+00 8.728604565804676252e-02 -8.233461353512413483e-01 -8.122617025304473826e-01 -2.889661926332238728e+00 8.550049320356372107e-01 6.115254096639820558e-01 -7.197899301552244111e-01 -6.042728922501267030e-01 1.793190896977142401e+00 1.073660105074829119e+00 -1.260073753039242073e+00 1.308598763327461167e+00 9.829796396513206247e-01 -2.287400833035214964e-01 -1.291665150795726635e+00 7.063699831385280570e-01 -3.241054902985738284e-01 3.769676773572132600e-01 4.337398050586765974e-01 -1.095335224485880637e-01 1.208508933400321395e+00 1.115184269096041847e+00 1.464646043561552702e+00 -1.014617559468784957e+00 -8.563107032758040527e-01 2.134374499908519240e+00 1.424273886998194572e+00 6.310889341293910437e-01 -1.711948556878187533e-01 -2.649324391550485491e-01 2.049099998360748298e+00 1.840735631461308142e+00 -1.392399109290811454e+00 -6.365938508029929110e-01 -1.656912838597661919e+00 5.375178797470709924e-01 1.536495264411310346e+00 4.222211813634753619e-01 -1.028096419572215536e+00 9.848700319230712097e-01 6.707352382994981044e-01 -7.328036236472128262e-02 7.402837850336974057e-01 -2.177677654488601178e+00 8.730493237934583428e-02 -1.380099020179133440e+00 3.570938443486951774e-01 -8.049051137582204085e-03 -5.202071246690517237e-01 -1.425403695209532806e-01 -3.932549943766613376e-01 -9.276049008237988724e-01 -1.252028194568028496e+00 9.732406817247265529e-01 1.253817661458982435e+00 3.436874811352798598e-01 -4.920473593761455211e-01 -8.837159463525455505e-02 6.374919136231694816e-01 1.313916277142434808e-01 -8.891840906929874278e-01 -3.130928861163225108e+00 -4.777798452266485696e-01 -3.871947753287712790e-01 7.427982471400376152e-01 4.319885960490087440e-01 -9.858064916681054113e-01 2.356291221501332633e-01 5.553230690556962834e-01 -8.013455104857198918e-01 4.355399511913858601e-02 -1.932306566355499911e+00 1.179329190225969715e+00 -4.000004551175384560e-01 3.046816182878687163e-01 -1.002472898686812330e+00 1.165859755604373715e+00 -1.525456690070830845e+00 -1.012708984242405075e+00 -4.780033105271991878e-01 1.243197773361595093e+00 -2.343309312946920686e-01 -2.132286821252205034e+00 -1.096669052457109439e+00 -5.970027504294285192e-01 6.028664612984522275e-01 -2.835191548085389535e+00 -1.737042447132626788e-01 6.044778963653049120e-01 -3.807603510830517290e-01 3.552643728725364269e-01 1.342833760132619847e-01 -4.935137309384784454e-01 -4.326463940250880880e-01 -2.127085203678429348e-01 -2.927966844789754441e-01 7.846927302825511263e-02 -8.282501437562573843e-01 -1.004963637277944466e+00 -8.687495486791068089e-01 1.589437712418366955e+00 3.045868982438281192e-01 -5.672968778554223768e-01 -8.820369483586627535e-01 -2.658059069841611777e+00 -9.473220534311647123e-01 -2.147728068685245406e-01 7.360226696331527707e-01 -3.024261329865650660e-01 1.401590782520285128e+00 -1.011625734034031110e+00 5.974079553592590575e-01 3.592778566129892909e-02 8.742910787455539234e-02 -1.445932893391324470e+00 -2.776434585057050569e-02 -6.552754131177931374e-01 1.737638294960585528e+00 7.810735461802313928e-01 -3.343775179306202050e-01 -1.375792441576885461e-01 1.046447744654525891e-01 -2.020141801913686752e+00 2.238528191935331257e+00 -5.636814532731213578e-01 3.467472657596198937e-03 1.403805997834219887e+00 -7.961585216443280155e-02 -3.630298265052905871e-01 1.465886011753604334e+00 -1.630332971267184627e-01 1.026905988285087057e+00 -2.196758197482893693e-01 -7.733221933766645240e-01 1.724346177362491295e+00 -5.492181910342686102e-01 -1.301420710430513383e-01 2.581481473686220718e-01 -6.262032107465217434e-01 -5.708985828151523778e-01 -3.470303392467707915e-01 -1.315123987527113125e-01 1.611910793243921169e+00 -8.063013742318237975e-01 -1.282512816578780246e-01 -2.838724872907718577e-01 -4.542957385428001982e-01 -1.292103798469095878e-02 -2.103957478608134701e-01 6.339476545435006605e-01 6.435580278679238209e-01 3.570184308921007799e-01 1.893254939973615159e+00 -4.496671432146323588e-01 1.632348856644872392e-01 -2.986970522628245028e-01 -1.456593765117196737e+00 -5.428862682695373421e-01 -1.064633320124537486e+00 1.312566271507580318e+00 -3.280294049379825494e-01 -3.030243748927672898e-01 -2.721334719671472668e-01 4.902193870616492477e-01 -1.947907063311526965e-01 -1.608189309204351769e+00 -1.177182772684199463e+00 3.604437895408260095e-01 -3.690635876203670063e-01 -2.204692287240688775e-01 4.939509655693689605e-01 -3.577094287211564638e-01 3.659695900545342218e-01 -4.194294241050838812e-01 -7.098737885657657384e-03 1.680141072658012824e+00 2.685166490124077932e-01 -1.318680619374793306e+00 -2.097368256488743921e+00 -1.624289962838133983e+00 6.574127894063410693e-01 -2.437122844178425951e-01 -5.217285780301494751e-03 -3.256587162042594019e-01 -3.399627685094944174e-01 1.992957801620993230e+00 1.740510412220829806e-01 1.037717537490808528e+00 -4.510625280456916908e-01 1.534390147938651250e+00 -1.594331418722228499e-01 -1.318463428290701067e+00 -4.586054892595636812e-01 -1.735117202096437827e-01 -7.586768675170646459e-01 4.541934399002366396e-01 2.860389369345826549e-01 1.737789193173239433e+00 -6.103203713370423111e-01 -2.948459688973421589e-01 -2.306245708850959142e-01 -8.821259472886315844e-01 -1.756165578295602603e-01 2.153683114071296423e-01 -1.651440633977538708e+00 -2.276647751563401489e-01 -1.905959912286250058e+00 3.774473347331452205e-02 -7.997262864150193884e-02 -2.736607752697345353e-01 8.400634766171283241e-01 -1.357939562302422631e+00 -1.002540195689894803e-01 -2.434805608792972309e-01 -4.596838613839123733e-01 1.589836688481295779e+00 1.583083294812745345e+00 1.287240215037750879e+00 -7.150320035634372129e-01 2.226450312729650438e+00 2.548734836558457229e+00 -2.446174442559669426e+00 -1.423240560257870158e+00 -1.308211956206938309e+00 1.214687605619376720e+00 -2.880927271522026878e-01 -5.254322460213869395e-01 9.942468017599181973e-01 2.200739768892456261e-01 1.837719638886967433e+00 -1.354350391523696961e+00 -3.731633561177874481e-01 3.335155338746047526e-01 7.242039755923680433e-01 6.792638448828780540e-01 3.351648572118889891e-01 9.014102807991971611e-01 -5.151558179574685647e-01 9.173132275917762479e-01 -8.658426722256797881e-01 4.697485761074390864e-01 4.117138666900351796e-01 -2.449838132409755342e+00 8.566698230077053333e-01 9.665095508404238089e-02 -1.348469550023484675e+00 2.434776987015935257e-01 1.556670384907788085e+00 1.698171520338736418e+00 2.266707886288051865e-01 -1.282869009042907571e+00 2.821221460427623118e+00 -3.620836537656508813e-01 1.161415338113995555e+00 -8.271031535427366688e-01 -1.583741726462317700e+00 7.036410291005419648e-02 5.179173942979161671e-01 -1.529024887485289197e+00 -1.323757391938012340e+00 6.125612347789841095e-03 -2.702798619885316000e-01 6.558236831750046125e-01 7.051375468562506299e-01 -6.406752287304227078e-01 -4.492809503099907120e-01 -7.441564610796888024e-01 -5.842247034174010700e-01 -7.504981351163941827e-01 1.515901996880520963e+00 2.303415753571967373e-01 9.476712706093505245e-01 1.272760904920395841e+00 8.836904812794539321e-01 -3.921052094974202262e-01 4.396243990702520255e-01 1.050805877362043006e+00 7.949639205539635878e-01 -1.434647693211398511e+00 4.434181881561578553e-01 8.697779743990555756e-01 -9.607037176986145399e-02 -7.797332821505925660e-02 4.991440463202000410e-01 -2.061427521492850690e-01 6.586886095668615937e-01 -1.844005386954273407e+00 3.600780167815936239e-01 1.459201105474839943e+00 2.066483331166483861e+00 8.705124482871594571e-01 -9.295948594563788747e-01 -1.326099950040777187e-01 -4.862617121043080193e-01 -3.772050901269693446e-01 -4.770996313886344820e-01 -5.597202490745504244e-01 1.058084612095371579e-01 -5.725748927355046591e-01 -1.479331746780053747e+00 -2.071128383304240150e-01 -1.374133008121135591e+00 -1.124316356069165329e-01 1.624942200659907909e+00 8.530744931602467496e-01 1.037790582485616647e-01 -8.444365159044737723e-01 1.977375786638485788e+00 1.045866670119516506e+00 5.289248864824371704e-02 -5.516957557439166049e-01 1.516108294003021717e+00 -3.771564765424589849e-01 6.547865808821776712e-01 4.097155945591102744e-01 1.845503494988503246e-01 4.772133094640396700e-01 2.654917154432849369e+00 -2.269043740037589796e+00 1.359941015431422873e+00 2.280255988304906445e-01 2.430662298512178687e-01 3.556151993241374876e-01 -3.343827011114569592e-01 1.570211968519024781e+00 -1.236478309153439037e+00 8.315254779873484381e-01 5.917951783831622015e-01 -3.635119771816552325e-01 -9.981272636303213652e-02 1.559720619944579556e-01 1.126613875012727473e-01 2.915680806524587054e-01 -4.562367136561536474e-01 2.155978634546048767e+00 -4.842414352132753952e-01 -1.918687938673530491e+00 7.167247858970536845e-01 -6.786290973584486741e-01 -9.603742733088537209e-01 1.366636691365978040e-01 -9.061104684691813071e-01 7.867619138431528603e-01 -9.097285209269741213e-02 1.797667041356958983e-01 5.238852751924077955e-01 4.291763013088822354e-01 5.830587720569447852e-01 2.514039884723162088e-01 1.306714795362317494e+00 5.061579280403281089e-01 8.110356282284637564e-01 -1.197692747093234283e-01 3.808725580504215280e-01 1.515806973958655712e+00 7.625441900445069088e-01 1.586770163676654577e-01 -1.818049664368696083e+00 -2.923301624430447998e-02 1.031073501682346683e+00 1.216436320987146047e+00 -7.344494072291229969e-01 7.836800585568678423e-01 6.631424067791252819e-01 8.905989467649053637e-01 -1.191767649382417110e-01 -8.179942172852721072e-01 -1.085061154878152356e+00 8.815817152889429131e-01 4.543419436329599881e-01 3.949055231567483865e-03 7.859437108749658396e-01 1.076643375301101990e+00 -1.686595224364270784e+00 -1.085438510970047732e+00 -9.827693106071193618e-01 1.577695858593922140e-01 6.512430277910650211e-01 -1.920795284165419115e-01 -5.086182109980668109e-01 9.237890426858648418e-02 -1.202214928810218630e+00 -8.426719168713197039e-01 1.473584878055934855e+00 8.263802667059240437e-02 -5.145881733712728279e-01 -3.330295904396274875e-01 -9.907746919568516386e-01 -3.600089487585002024e-01 -3.207315827751018311e-01 2.033919617273085012e-01 -1.786991950865901568e-02 7.691585492950020475e-01 1.170972246442277542e-01 -1.054851748729874972e+00 -1.573532364320729959e+00 1.248446507271615546e+00 -9.864404536992724681e-01 -9.520275085646735524e-01 -2.465186768681253693e-01 2.553951393838323369e+00 -1.276569672618733664e+00 -5.575629945348119509e-01 7.988501057986878429e-02 1.212488425201866393e+00 -2.821985647558928889e-01 7.103268334699307518e-01 -9.566311970226005768e-01 -6.862550013946669969e-01 5.689643822807958218e-01 6.749014726190762925e-01 -3.167407446043813968e-01 3.680462342308937762e-01 1.453292444010847673e+00 8.164919168567159602e-01 3.283892002575645730e-01 -1.350645622769789389e-01 1.479185536681426605e-01 -4.580997618553593331e-01 -4.237801228053977853e-01 2.635529310437643602e+00 1.221068603158748100e+00 -1.501457782035603428e+00 9.763363390007240294e-02 -9.456110013581213725e-01 1.016007377694680525e+00 -1.413224144250502468e+00 1.092454527743970134e-03 1.587434757683873210e+00 9.475559659153605097e-01 -1.697277277819302599e+00 5.936790908292357560e-01 1.411247447560417534e-01 2.046194799304501266e-01 6.940921145649835144e-02 -6.173094076491859594e-01 1.886014964133388538e+00 -1.290134860731287914e-01 -7.715071880201308518e-01 -1.048839893696141390e+00 -1.865053897522704673e+00 7.069712109695068802e-01 8.877943112914803425e-01 5.819621715010144802e-01 1.006814950395114039e+00 4.377322414243339233e-01 6.149053963556152386e-02 -2.224046334371581946e+00 9.368683954101203470e-01 -1.033894004114890963e+00 1.265217587557879053e+00 2.348506799673537315e-01 7.927695874724204339e-01 9.076214081585312066e-01 5.976048322133563628e-01 5.555410177269628352e-02 1.261619853184632323e+00 4.600104273294899210e-02 1.049088838112401501e+00 -2.368678284748162999e-02 -1.138213054643197664e+00 7.358239708345247487e-02 -7.973779857546509087e-01 -6.900908532170741960e-01 6.822917680878340940e-01 -1.105546478768494323e+00 5.502442742524016328e-01 3.410648970068270724e-01 2.786872551513241980e+00 8.554379544174922634e-01 2.262471077141851250e+00 -1.089094166744215997e+00 -8.610879938951810919e-01 -1.945006381843338017e-01 1.682811131980150587e-01 -8.533607963895200113e-03 -1.406443986704776439e+00 9.712584173113660846e-01 1.459277424297220405e+00 1.786838246286247323e+00 -9.602664837317572699e-01 1.613750341599179960e-01 1.212861415512979324e+00 -1.768128132592373669e-01 -1.202721235270942657e+00 1.443196904570658023e-01 -3.027147086038999291e-01 1.719026944440604110e+00 7.359243195070800381e-01 1.640138185670981796e+00 -1.358133268206174415e+00 6.852981922138776660e-01 -1.378611198427561191e-01 4.833862364876271855e-01 7.499343365448755128e-01 8.955696917934001799e-01 5.632606421659723805e-01 -1.042794774452051376e+00 4.669056022011687790e-01 -4.116198038624348521e-01 -2.023323362171314255e+00 1.614342272971330594e+00 1.799621282010454570e-01 2.183508706697026458e+00 9.151639704478081727e-02 -6.703826773416399210e-02 -9.059281276369673952e-01 -3.766989252717951597e-01 5.999371068172131283e-01 -1.159009538421149177e+00 -1.792147111592691688e+00 1.406248530930822582e+00 1.341058332354113647e+00 -8.066710333387581977e-02 2.736403293149878291e-01 -2.865209977476792513e-01 2.098234114992587884e-01 -9.709345434554313148e-02 8.200831673679608302e-01 -9.927916530551240681e-01 -9.301813391388012997e-01 -6.914016426205051025e-02 1.297516986835213437e+00 8.824680995363216596e-01 -5.464849018638788802e-01 5.353127902003711469e-01 -1.835241816137667681e-01 -5.904277087137407287e-01 1.035844285323365588e+00 -2.539078527937075336e-01 -2.121806831010114025e-01 2.998391775858602948e+00 -5.654653625500090097e-01 2.486352235498944463e+00 -6.860569822483264524e-01 -4.475009405345085067e-01 -1.720754181714549302e+00 -8.740459232431475878e-02 1.267934988203702318e+00 -2.942534694619710844e+00 3.616024693264262568e-01 3.631224390020419968e-01 4.250157295554135573e-02 1.159813354827052612e+00 3.286255307618238808e-01 5.714049369318180416e-01 -3.303754074852164879e-01 -1.089048974340276921e+00 -3.486517462414331914e-01 -1.129859977041612229e+00 4.296051661747147254e-01 2.153199247633938551e+00 -1.337291345446069757e+00 -1.567124045028872148e+00 1.074748220245531405e+00 3.877206748513813972e-01 -1.716745346129429306e+00 8.175356020779089850e-02 1.464720872055164325e+00 -1.386677251573831926e+00 -8.124030943203683908e-01 3.590521401905571452e-01 6.841509626607219507e-01 -4.583098460145833553e-01 3.972808565812462889e-01 -5.364245739675418401e-01 -2.128449061934007194e-02 3.393006149327566501e-01 1.078161452769585971e+00 -8.265673973010513320e-01 2.217570015249369642e-01 1.154558763000198107e+00 1.651138571950651057e-01 7.174496734414906873e-01 2.928984357579004216e-01 2.549837940273942394e-01 2.423531104188600405e-01 -7.839531194622176846e-01 -9.036460182282705089e-01 -3.250863490755943719e+00 -1.185462329467343201e+00 2.025918915521617958e+00 -7.452718760602877746e-01 2.351884589516707980e+00 -1.480270102783554531e+00 2.508681432201104733e-01 1.013693884570557729e-01 1.235441649084370042e+00 2.964972810570024597e-01 -1.236621846146359172e+00 -3.599520661941600641e-02 6.900649865801807836e-01 1.618079741373961600e+00 1.959610930410357887e-01 -1.069037219055571031e+00 5.253670561784678367e-02 -6.860268381799829174e-02 9.763231965674006307e-01 1.931608393311926852e-01 4.646267073057139263e-01 -7.523611237583867073e-01 1.553460306231433163e+00 -4.321315923561466765e-02 -1.255223653476779666e-01 5.038684497660291806e-01 1.466655105070104881e-01 1.944651387961381650e-01 -1.202051115125862379e+00 -1.854204350709726806e-02 2.234669725431093559e-02 -1.254613836907437496e-01 -1.502884605472123658e+00 1.942558617505698582e-01 -1.200759143935549583e-01 -1.322013980115397391e+00 -1.148425597621096084e-01 -6.164586698281983995e-02 5.439825822356029184e-01 1.353394239872591776e-01 1.873564457650028547e+00 1.557134469660251597e+00 -1.533459599234801685e+00 -1.366004181822635832e+00 9.129319573080525441e-01 3.017400346954736690e-01 -1.427476528161503833e+00 -2.540431487063684046e-01 6.464248420768445857e-01 1.385983630657123822e+00 -2.171887921499363827e+00 -1.452861815923756517e+00 -3.699308218343014265e-01 4.095709632937333255e-01 -2.302981317475772116e-01 -6.625693756482089469e-01 -3.975967021125859091e-01 -1.373809347032822092e+00 -7.819090451774096673e-01 -4.810402016376265633e-01 8.127316881434950568e-01 1.184299371900673803e+00 5.759572791969341798e-01 1.133928438548824413e+00 1.604243339244583622e+00 1.373305049847419745e+00 -5.251229785612827605e-01 -1.883916079707122604e+00 7.089970325190481093e-01 -1.363864613187015795e+00 4.339768262253001496e-01 1.409244051115019714e+00 -3.164679651805140548e+00 8.567594904474200301e-02 -1.263552739763220467e+00 8.717277920309094430e-01 -1.796497666729119702e+00 -8.306632194369298894e-01 -1.154102669376431578e+00 7.153771697197039980e-01 1.289319637872482271e+00 1.306727184854765023e+00 4.004272414768749178e-01 -1.954146311555344351e+00 1.512297947518280727e+00 6.534636673148583874e-01 -2.331222097175264241e-01 -4.597865311514715558e-01 7.846949916676616843e-02 -9.139470889325232994e-01 -1.895225041670831168e+00 -1.082837574802951036e-01 1.064486437054130930e+00 -4.651317450650946927e-01 7.974531197874261679e-01 -1.263367592690142427e+00 1.102586448547368675e-01 9.497002731602265380e-01 8.617078030771802011e-02 -8.115227803755330205e-02 -9.930565027071599493e-01 4.424031018778419866e-01 -5.935609509027333086e-01 -4.716982021237189904e-02 1.020989650124714876e+00 -6.316336759423148983e-01 9.878508930859424275e-01 -1.074857935625233463e+00 -1.186551181983889203e-01 5.241895293763388919e-01 -4.836267469917082118e-01 3.723015036927355137e-01 6.658510207901741258e-03 -1.167831500432640279e+00 -2.361280599072267616e+00 -2.653046664980250168e-03 -7.513889113543225085e-01 -1.257955021019642405e+00 -3.694012122968869799e-02 -8.682197431169086377e-02 9.528446991869392591e-01 1.756034606185737923e+00 2.697755129842384636e-01 -6.923329012033890839e-02 -1.996700519320380174e+00 -1.519254972066003351e+00 -1.155903259238701963e+00 3.239865769732010875e-02 4.092029429109674821e-01 1.050296626904088759e+00 -5.871540238608042861e-01 -5.275479506078918635e-02 -1.632340094413423648e-01 -1.588393990503071729e+00 -1.996828105258547925e+00 1.195543157431570441e-01 2.854123602046113733e-02 1.192083782573650219e-01 -7.652963984875021941e-01 1.743537249197605554e+00 1.571284103314755765e+00 1.033812339354526877e+00 -1.548462723515475314e+00 -2.826964790103509984e-01 -4.257620756069004919e-01 -1.788938181307406117e+00 2.705505967046588633e-01 -1.551744227186834912e+00 3.189106329526902428e+00 -3.918479238608106874e-01 -2.229070071823407440e-01 -1.453871516493604743e-01 1.239899760582815258e+00 -1.145254354199850999e+00 -1.338993078757782396e+00 -3.729869804860022620e-01 1.430560513788638577e+00 1.594046597930818043e+00 1.151577985092814282e+00 4.018049551607164038e-02 1.603755121254370475e-01 9.543719926843689458e-03 -1.783767355147343192e-01 2.227564751014388111e+00 -6.039330362635524363e-01 -4.898994306659904541e-01 3.047517162941261182e-01 7.642832323569157538e-01 1.958261158835783666e+00 9.865728640812964079e-01 -2.641173399207781824e-01 1.705624245964655339e+00 9.486966017774852711e-01 2.719696784529961886e-01 -4.297093122256718800e-01 6.905275616201412836e-01 8.165473957243515324e-01 -1.043049499536559788e+00 9.667968417743565412e-01 -1.853850050512025616e-01 9.866953685800945451e-01 1.240663413491104317e+00 -1.406985788533677395e+00 1.345108102143491025e-01 4.088564319485312737e-01 1.076782764432016037e+00 1.688395184489929646e+00 2.119222845839232150e+00 1.536026933198050726e+00 -6.024148705685411498e-01 4.029638223512065076e-02 5.680145291012625997e-01 -4.797401181963223404e-02 -2.342425639356296718e-01 7.119036017356794588e-02 1.319566707383857729e+00 -1.277519056034489564e+00 6.510134230990691773e-01 -5.192498222553556531e-01 -1.496129331701628873e-01 -8.638180303949644090e-01 -1.992004585264532390e-01 1.801256925730257530e+00 1.277732463513036709e+00 1.472202004271272013e+00 3.813199814063844562e-01 -3.394562202261509065e-01 3.206686555359934410e-01 1.361094419248804588e+00 9.017627016942881824e-01 8.626175125509670805e-01 -8.965307940498858097e-02 -3.750822767555845871e-01 4.965170293785031719e-01 2.864671962526858517e-01 -4.731822872922328838e-01 -1.397756440118354870e+00 1.313418924740196614e+00 -3.797080729494546336e-01 8.870730283994296972e-01 3.112549569651452130e-01 -2.410709151284247051e-02 8.500724983274809965e-01 -2.262476434916848023e-01 4.137198915175250291e-01 1.264981538755794721e-01 3.225344198394387851e-02 6.359136971943424310e-01 -8.495166201023013341e-01 -3.878210956398574494e-01 -1.149176130251987393e+00 3.397739715436432495e-01 4.308064685993772680e-01 -2.883192294939740385e-01 -8.597628064122587732e-01 5.193070903090531987e-01 -3.223535795528785775e-01 -1.365783024151219771e-01 -7.969032597940887142e-01 -7.488560108474828780e-01 2.356353200306693027e-02 -4.700608568748793625e-01 -9.403730627745294779e-01 -1.173693123998595489e+00 2.432476551252162889e-01 -1.288888850346024961e+00 1.600427330843917861e+00 7.737313219729287095e-01 5.392162049712576621e-01 9.132898636243551582e-01 -1.425176126549881905e+00 6.136824450369986472e-01 1.014375292046475918e+00 -1.374032770130255154e-01 6.643363635842062243e-01 -2.894138722042935985e-01 -1.462153971001118657e+00 -1.791789787797790079e-01 5.985329662879166346e-01 6.549018849192231873e-01 -2.080142636583257876e-01 7.866105077872108664e-01 -6.907411967929892871e-01 1.705255561070427861e-01 -4.453718161551990795e-02 8.065623622495609046e-01 -4.441692040473939618e-01 1.811254324549562478e+00 -7.526044894489757331e-01 -1.227006973122027667e+00 2.293750446133797638e-01 -8.646674168690727802e-01 -3.779465589781221824e-01 2.729231393539754080e+00 -5.626822130889227447e-01 -3.167701487939577287e+00 -8.447974945498024635e-01 -2.450271281657844913e+00 -8.593485086397328887e-01 1.094762430200604264e+00 -2.873995423857607645e-01 5.862980957405290461e-01 -7.360574036355183036e-01 -2.025613983035905896e+00 1.013751887951310493e-01 3.747841254860657112e-01 -6.083140842012266791e-01 -2.599761464029879954e-01 1.289492351969068473e-01 -7.199708435561743558e-01 4.266280820902131760e-03 2.031291167869397896e-01 -1.779911973604061171e+00 1.517271056303190591e+00 8.978057858742051200e-01 2.285864433619342329e+00 6.211607331026168799e-01 4.184209168799907785e-01 9.193371911956502718e-01 -1.671442189288566693e+00 -9.129546103220816944e-01 1.746895966311451165e+00 -3.550632829886207764e-01 -4.923210423360249721e-01 7.984536521092385764e-01 6.795173208800862896e-02 3.147850234773162947e-01 -1.562066088069981040e-01 -3.220043232508600917e-01 2.122331598124511221e+00 8.972663803200083832e-01 -8.296381525808271817e-01 1.627765910086238499e+00 1.101663200301608470e+00 -2.305077596016932295e-01 -4.983399697743352008e-01 -5.565777407264751453e-01 1.153004953696005891e-01 -1.955591999933374570e-01 4.862105045694004590e-01 -6.877556767854177411e-02 -1.090494496872101537e+00 -1.537109819273864364e+00 -1.315158931592949054e+00 -7.089060752858111769e-01 -9.182979928149479498e-01 -5.793610181416910532e-01 -5.189341530686023551e-01 8.047808311967034889e-02 1.013413413565469046e-01 1.226456177656706226e+00 -8.382073098329564376e-01 1.476375579819118933e+00 1.535355370081043169e+00 1.629017371668153857e-01 5.573185930933992616e-01 3.613180396566556540e-01 1.086376201462215807e+00 -9.532872946352116683e-01 -1.093369990845008827e-01 -8.016865987116961190e-01 6.561798377450185349e-01 9.577796930258024311e-02 -8.091530587481298165e-01 -9.623529285547384460e-02 -1.354225464643531662e+00 -1.472175836400748894e+00 -1.224085115416832181e+00 2.414746953118878547e+00 -5.408455258466425830e-01 3.913414231598111304e-01 3.610028696429539719e-01 5.102742354364308425e-02 5.800396967829867245e-01 -1.119713181370963095e+00 1.057617083237579303e+00 -3.203060743827917389e-01 -8.343965182101137357e-01 4.084864889879431527e-01 7.577063574499854903e-01 -3.686088733774269266e-01 -7.922124405703763195e-01 1.234531859738816628e-01 -3.864135092070340449e-01 1.886744387171686022e-01 1.406464601610636356e+00 -7.892720261794054781e-02 2.353984126348767081e-01 2.070830653414499622e-01 4.103059596647815055e-01 1.551752603373332651e+00 -1.159860221157999582e+00 -4.339369076061618813e-01 -5.878081806929896791e-01 1.166795621928275573e+00 9.230270348218155840e-01 6.652765214886688927e-01 2.903975528778593006e-03 -1.068259633954607102e+00 -1.516134210466291377e+00 -2.107672116501172255e+00 1.326651272676116378e+00 -3.340647065634992918e-01 7.225672146902824000e-01 5.032705269450692409e-01 5.707811739884526281e-01 2.797449461638607526e-01 5.734823385577647592e-01 -1.282206046616022777e+00 7.005369167696251509e-01 5.649815847429952020e-01 -5.350320460066376738e-01 -1.255727069622497583e+00 -7.519426759701046681e-01 9.372233572052296457e-01 -1.540835179297232571e+00 -3.755826303330482285e-01 1.283415119382478098e+00 6.253560687038740573e-01 6.015161252747214249e-01 -5.773186371177980725e-01 2.607425306126910369e-01 -4.697792416713511554e-01 3.033798710566697476e-01 -7.896108824276799609e-01 2.117341741693423429e-01 -1.185345571813254839e+00 6.040415675289122488e-01 -7.892703216889295197e-04 1.535741034342155809e+00 2.395988438795773265e-02 -1.058602772980482554e+00 -9.103048294757510872e-01 -2.019978655168650938e+00 -2.136058635726706401e-01 -6.886546791169678716e-01 -2.141339241785310765e+00 4.598683570943809529e-01 3.741424723126955953e-01 -3.022247957110998584e+00 5.897740430269345913e-01 1.141677994557218634e+00 2.955453657692323488e-01 -9.852416047212032568e-01 1.625492482234899949e+00 -1.858346539308882495e+00 -1.561833239271478213e+00 7.116169038094441457e-02 7.487816410235189624e-01 -1.243823984940754974e-02 -9.031441475024262200e-01 5.164344183133378063e-01 -4.208609937196421957e-01 -8.968327240664236699e-01 3.802117686364238636e-01 2.195986601377273584e-01 -9.422485326395032557e-01 1.134972652536661228e-02 2.397491704408392987e+00 -2.991224623849842446e-01 1.453572926475247939e+00 8.301349451279671499e-01 -1.981496425425882391e-01 3.414354560604180300e-01 -1.071654637078017336e+00 -2.328513500506839695e-01 2.461009690467669264e-01 1.429442469874491861e+00 2.061409924873481014e-01 -1.690489306269067349e-01 -3.241792314021169630e-01 7.654896360879936967e-01 -4.426322040013056514e-01 1.102758581513094832e-01 -9.794864264758648131e-01 9.717363222253784238e-01 -8.618146594163327290e-01 -3.338242559576382051e-01 5.596981468781373481e-01 7.089137764584858559e-01 5.024817832137106199e-01 2.097931356286342752e-01 7.611269979520655093e-01 1.733432388729486018e+00 3.425977697555679935e-01 -7.304102618424480609e-01 6.454380305058715628e-01 1.148443686800072916e+00 -1.710178223287822652e-01 -4.343692977511967764e-03 -2.213553418771361248e+00 -4.246659068827175060e-02 3.784473264340820209e-01 5.103086387402500090e-01 2.595803126327607124e-01 -1.356180617961702639e+00 -2.990762340740465430e-01 1.112613715010625226e+00 6.250010729442120327e-01 -7.318329343783417373e-01 3.249270871660498439e-01 7.566493673088591221e-01 -2.624392992813547321e-01 -1.511712241789476607e+00 -1.308101562466501777e+00 1.048298446942319329e+00 1.517646652693793952e+00 -5.438492161905219557e-01 -1.344067858896863810e-01 1.287718945922578184e+00 -2.786835979544484143e-01 4.486899332852112288e-01 2.157941759352167477e+00 -1.005879962746609735e+00 1.984000590101011152e+00 1.078116930741312540e+00 -1.638185032667893504e+00 8.177658839190782292e-01 3.317375868610877854e-01 8.931711904939753088e-01 -1.616468314852330002e+00 1.079575058403809518e+00 -9.919223744508000318e-02 7.469687970041674063e-01 -2.979554207823440493e-01 1.170754734811394915e+00 2.084975556678115183e+00 -1.047641495604893835e+00 2.543898915708998065e-01 8.290055998113790015e-01 -1.264628451978022872e+00 2.793175211391816792e-01 -1.317965223532910457e+00 6.708603298753542665e-01 -1.799810772095841616e+00 1.381072360674499011e+00 -1.609710774547566947e+00 1.623981541405341844e-01 4.027210451284416459e-01 -1.069673310036606706e+00 -1.333531554452087320e-01 -3.030857207370757922e-01 1.402448302133592284e+00 -8.171775498928688375e-01 1.337065539179215223e+00 1.307997448225268977e+00 -4.860172378167955665e-01 8.938348201460651898e-01 -1.030639880960073779e-01 7.037686349160547916e-01 8.522738667049075678e-01 5.810110824897114501e-01 -2.012989201919825444e+00 -1.595992649218467285e+00 -2.013867440117792729e+00 -2.073001610708863574e+00 -9.927880275283078593e-01 9.897270281457052343e-01 -1.351075135260447535e+00 -1.734489865071911163e+00 -7.389793044460173377e-01 1.122656391337168547e+00 -5.982654516014213053e-01 5.140124096804659509e-02 -5.528043579289277920e-01 5.750310062247135923e-01 -6.108887814182255571e-01 -6.198785571017670915e-01 3.318409252855016311e-01 3.399233747071676581e-01 -7.917107985662769076e-01 -3.304830173778040003e-01 4.871844986967963642e-01 1.473123765561638931e+00 1.276401185868154542e+00 -1.305270255531586931e+00 -3.468403926430060347e-01 -9.763591558131431425e-01 -7.695875992839860125e-01 3.487080389395054714e-01 -3.057946808667079686e-01 1.390418125085630230e+00 1.507814967491929226e+00 9.795043723904063304e-01 -1.351156952914534526e-01 1.824778498131960636e-01 4.050793139434091805e-01 -1.321768501814429619e+00 -4.944765579013344348e-01 5.827354593126787830e-01 -8.377546207812178736e-01 -4.433227778224759219e-01 2.635821076211034564e-01 4.708665880023331085e-01 1.178442327411275192e+00 1.236218611229699782e+00 -2.079315332633777214e+00 1.459714841445681532e+00 -1.038865133848021483e+00 -2.386622283967900771e+00 -4.387423499349450418e-01 1.638672219119853002e-01 -5.765953800261500728e-01 1.986316717355677941e+00 -4.553037411993382522e-01 4.268575497550329834e-01 5.188925669627518777e-01 7.881421712838218019e-01 1.169817321792588238e+00 -1.674691951442066696e-03 -7.049152021136064761e-01 7.534544076919440503e-01 -2.446428593506154991e-01 1.309900183255612305e+00 -3.839911223825456105e-02 -5.065822701421809349e-01 5.685919830398455943e-01 7.529332009928160208e-01 3.509916477611538244e-02 -1.030289162781993673e+00 -7.520404391288524337e-01 -2.099678691863545998e-01 -3.512189003013174715e-01 1.157130372455946299e+00 7.862849815376337093e-01 7.105950140233543433e-01 -1.608064233249264063e+00 -1.057675988256543187e+00 1.824498265350697368e+00 1.143348343010420542e+00 1.423830336780492756e+00 8.354927726471528260e-01 9.956097131663831368e-01 9.137212819622160254e-01 7.369793660847907546e-01 -1.879748559072093927e+00 -2.198076051127253017e+00 -6.311351365001113267e-01 -3.570912855256864749e-01 -7.984355022537050761e-01 -4.070615953561066425e-01 5.647589722503945087e-01 9.143726974707010458e-01 8.945180487179030804e-01 3.714610677168718178e-01 -1.078121024080533452e+00 -4.198466626321555317e-01 -8.954006037942786600e-01 1.940746592229797951e+00 6.679383322442020710e-01 -1.348613728185004357e+00 1.414062058889855145e+00 -9.268708719997498235e-01 -1.292101083977287734e+00 3.287649158566645635e-01 3.788746539507550914e-01 -5.837336736032012752e-01 2.852355213983903681e-01 1.004095638017961645e-01 1.774380340244607446e+00 -3.990242242360243496e-01 4.234540621241564967e-02 -5.421166526947237552e-01 6.125431998836766700e-01 9.169100000598880973e-01 -1.447055363933197114e+00 1.681432791713062924e+00 -1.709750025457943856e+00 1.428345318033835132e-01 -1.125639642456681466e+00 -1.411211436562816113e+00 5.935862269370032474e-01 5.747001298472227404e-01 7.997694789258332770e-01 -5.166566953236768206e-02 -9.703666382030584625e-01 -2.234202481227618164e-01 -2.293041484700002464e-01 -1.373808638077661959e+00 -1.216485175495970239e+00 7.948877188398326687e-01 1.522034675167963202e+00 1.397058548482318807e+00 1.075801255573245685e+00 1.410289203158885174e+00 2.903687863886266762e-01 -9.121758770789936133e-01 7.640768637907100480e-01 -1.770050001651807259e+00 3.763523008587487118e-01 -8.203238515477978554e-02 1.243791983985339661e-01 -1.515845153892955821e+00 2.013226427002745123e+00 -9.655309530036587651e-01 1.030058330478440948e-01 -2.558689667493114217e-01 2.775088937140877676e-01 -6.406979511102905978e-01 -8.604644152585670946e-01 -1.762359813157454713e+00 -3.051431832604175609e-01 1.722757898324769554e+00 1.626282838941986331e+00 -5.843983103245005140e-01 -1.432994012995424615e+00 1.301595144117611680e+00 1.992798530630247367e+00 4.323054649146191863e-01 -2.237330887480636354e-01 -5.430880413004822715e-01 -3.637575695421623734e-01 6.320225222653460539e-01 9.720252690621499214e-01 -1.700813412951216019e+00 1.461103513928778241e+00 2.025932788257497563e+00 -1.378679178678767103e+00 9.060080420338667562e-01 3.018489521903401362e-01 1.359192549535911176e+00 5.081713930110018929e-01 3.174366804138143427e-01 6.218531423220731158e-01 1.329655946899527486e+00 -9.985843627970398817e-01 1.431431829786457666e+00 -9.101730217846186743e-01 3.731444707703972675e-03 1.555851651596550589e+00 1.887187463525017428e+00 -2.677452692187009837e-03 7.099825733305773490e-01 1.154295437326745111e+00 -1.589887029109210703e-01 -2.072195161656730233e-01 -1.612304812204135851e-01 2.021431196730502755e+00 -1.702900811123914948e-01 1.122306009736660781e-01 6.141299339383611278e-01 -2.000991409497407947e+00 4.197485838392026603e-01 7.840705324569757773e-01 9.860538801790925678e-01 -9.561891182842675585e-01 -1.893798873267414293e-02 3.587488567118542193e-02 7.344606819896165595e-02 -1.333313945893691566e+00 1.261669695216389164e-01 1.056989796007238719e-01 -2.572698005127448950e-01 2.267572595396157020e-01 1.062758791315467244e+00 -2.706656669037022823e-03 -2.101083470669249831e+00 8.996692084028737879e-01 3.413725050703260711e-01 1.891910574194541894e+00 -3.044917644389920075e-01 9.983320343664360275e-01 -3.619958847725487927e-01 1.361867231996409133e+00 1.349337487683165637e+00 1.173691499748362288e+00 -1.356049035788500778e-01 9.141097664743025319e-03 1.623271325677327903e+00 8.382197658296023368e-01 1.100384091600428826e+00 7.518738155293300807e-01 -1.313698770773316982e+00 -3.962218918690925129e-01 8.912345480558850896e-01 9.234038093449985496e-01 1.766178127774663764e+00 -6.194680131872520867e-01 -6.134812059366120396e-01 9.472374866914344826e-01 7.241691557497828002e-01 -1.913581704032508268e+00 4.921132358746007490e-02 2.307353873626517837e-01 -1.101695611054472890e+00 2.176558441564145907e-01 -8.208464245830712214e-01 1.949424910594109717e+00 3.658818984657699058e-01 9.105264168523252710e-01 -1.830477325089454821e+00 1.326580711089689668e+00 2.635878288749271547e-01 1.831743281681945668e-01 2.205152896855830658e-01 -1.537756628424408190e-01 -1.539562534175931585e+00 9.686244521581756084e-01 -1.581142897348993825e+00 7.249450278290908711e-01 4.835554556117661051e-01 3.115288395987328984e-01 7.575688895818185609e-01 1.141265526367154365e-01 -1.344026959912328234e+00 -3.447757578245413956e-01 -5.137290216382520702e-01 4.857071945486463038e-01 -9.604010903393845888e-01 -8.369586083895511619e-01 1.743072777029932352e+00 -2.432331458146041181e-01 1.574023405017579647e+00 2.362952839587223686e+00 -1.546809468396283416e+00 1.240612649524066358e+00 2.397354312388950248e+00 -1.201823494839611595e+00 -6.303161946553230699e-01 -1.665628037525967997e+00 5.993742058574199616e-01 8.145839079036948371e-01 -6.120529834478882769e-01 1.325354360755803818e-01 -6.522410311011513917e-01 -7.782151913478790872e-01 4.223054577681367716e-01 6.050961762719340165e-01 -1.088758008129973698e+00 8.663510935325647866e-01 8.685176091565245393e-01 -1.750917635892084379e+00 -1.480185257031972901e-01 -8.952840750377470680e-02 2.384020765320247481e-01 6.715172798085020656e-01 3.025465593390555874e+00 2.693901401175863297e-01 2.151285628915121928e-01 -6.554778245940791059e-01 -1.225132444854041713e+00 -5.369166699250693675e-01 -1.162711349570631381e+00 -8.050554153886290143e-01 -8.421844927856357854e-01 1.106490172523796334e+00 6.578495562981740985e-01 3.085178732136116264e-01 -4.981061726914611243e-01 6.340988043993284196e-01 4.967534144571825183e-01 -1.445957251486724271e+00 -8.597253179598229877e-01 4.319139967680035719e-01 -7.682440422013060433e-01 -2.834186223129440130e-01 4.695410158355058927e-01 -1.084191492176885402e-01 -6.728555489464710382e-01 -2.340040283097217372e-02 -4.181754133757190073e-01 1.165214836704172585e+00 -1.478429461401675471e-01 8.421862176212482343e-01 -1.632934433418373965e+00 5.528144380329760299e-01 8.821801787692362673e-02 1.925716714146097353e+00 -8.946500950516963480e-01 -9.337333641476504020e-01 8.340616211795952584e-01 1.713840536794040970e-01 5.985140798596035733e-02 8.095034192632113990e-02 -6.909328983744613684e-01 2.984814510463564829e-01 -1.059160334942671700e+00 -1.207308255041303902e+00 -6.820364605245298195e-01 8.724310810430725704e-02 -3.885404157616321186e-01 7.732517442798811924e-01 1.688277173517080731e+00 -2.314008977910416154e-01 -1.523155685397056258e+00 -2.346742395752177412e-01 -1.725863950960230264e-01 1.278170337540250223e+00 -1.110738706923436681e+00 -9.071298396472774472e-01 -1.061705279534443269e+00 2.749173012783109882e-01 2.368324256650672088e-01 -9.256667019888324965e-01 -3.654925173379443004e-01 -8.053997822087445579e-02 -8.904076799931361086e-02 -1.378464199199342266e+00 1.060576470469126953e+00 -1.905062773836189646e-02 3.802752748513065773e-01 1.276582874026005898e+00 1.970943000686649071e+00 -7.127579403109399747e-01 -1.637376247927120998e+00 5.082031197788765553e-01 -1.439298914486527026e-01 -2.347700285938925935e-01 -2.055191326425889198e+00 -8.834278359947232984e-01 -1.301292755932351275e+00 3.953398837278025990e-01 -1.948845605458351171e+00 -1.430407045319912696e+00 2.071599459377641228e+00 2.574719922102136627e-01 4.256542330535105778e-01 -1.193356487550170542e+00 -1.035489937372602531e+00 6.700848848437847005e-01 -2.465076211569839693e+00 -2.003030733579927336e+00 1.864390883561759804e-01 3.142231168963167953e-02 7.857055192259402299e-01 -9.454484919603487469e-01 3.889975720217542232e-01 -1.055768523990749497e+00 -1.259754135787767515e+00 3.515598729442560022e-01 1.007551625931712547e+00 -5.105236419593836006e-01 2.071537817811524462e+00 1.517423549005712635e+00 1.864890108704995386e+00 5.937809805144258490e-01 -8.823559095170783184e-01 7.977715781393457384e-01 -8.613079365510403207e-01 5.424538800191829324e-01 -3.630360909279028991e-01 -3.078381770516265270e-01 -1.241191286607300492e+00 1.050657179538289521e+00 4.151572215856568215e-01 1.169027817019183457e+00 9.356272065071723487e-01 -7.674152300569803131e-01 -4.535001463650917830e-01 -3.706259609902989166e-02 3.763793019400424877e-01 -4.627143408982119510e-01 -1.064514690636473526e+00 7.800455636414763694e-01 -9.195762016401899386e-01 3.392542511031391983e-02 -1.705422496642791386e-01 9.287061341280702376e-01 -7.550200538973322884e-01 -5.980059298052068373e-01 8.098848998908269037e-01 8.933426571286656737e-01 1.668088443425835177e+00 3.486093157661066533e-01 -1.367949536393923360e+00 -4.862945760049409705e-01 -3.850159783921908163e-01 4.839965403772713004e-01 -5.798758437923724474e-01 -1.060591133327570545e-01 -3.688307837761699570e-01 -4.803868728650391162e-01 -1.281189265870623928e-01 -1.436319496112552940e+00 -2.686473709288438538e+00 -5.995905294829703136e-01 1.360021949692898025e+00 1.374553654265612046e+00 5.568786518334011282e-01 1.315217054860818191e+00 1.364506986235386465e+00 -2.579462029010496371e-01 -1.748658308938728645e-01 1.349001778637621385e+00 -7.012462655016571400e-01 -4.174168302951872245e-01 -8.091018386837693921e-01 -2.127099003715908140e-02 -8.151765326077362595e-01 1.854024432690855040e+00 1.557101485295688148e+00 -3.046097013419415411e-01 -1.526481167530641114e+00 -2.533806411691645333e-01 2.490481666598182708e-01 -1.500567261849834244e+00 2.544122690314556401e-01 -1.068588730360206407e+00 -8.132161475789793093e-01 8.908745514976063040e-01 1.095632067749416239e+00 -2.401923875700054944e-01 6.677716089069338223e-02 3.762776998878077372e-01 1.023967117401758609e+00 -8.344901637417810880e-01 1.317467375695000387e+00 6.119801785841959274e-02 -2.151925128752031017e-03 -3.175179933366318874e-01 -1.496639706542096382e-01 -6.418907022151537634e-01 9.094069082131007731e-01 1.225241570150632286e+00 1.411518890097807621e-01 -4.316654000412329939e-01 6.425722729613496664e-01 3.191490240868073980e-01 2.181175081406233340e-01 2.388614871335238005e-02 -3.094980692782908771e-01 -1.929229512322148954e-02 -1.413960628963839561e+00 1.103891943502401385e-01 -2.324543258525245126e-01 5.787778273538314311e-01 -1.678282059241289925e+00 -7.735649262400712267e-01 -1.382126267983477264e-01 -7.437645315882644714e-02 6.691092992110647675e-02 -7.336119121937458715e-03 -6.537449607119752981e-01 -2.402242616420238730e-01 6.903511965376285531e-01 -3.763214031879925092e-01 -5.685588396138894218e-01 -2.589924279023082532e-01 4.333801764894990027e-01 -1.989133660814154325e+00 1.681935052459499369e+00 1.592501305541652590e+00 1.252307077928008994e+00 -4.444317121813827209e-01 -1.297502897741159789e+00 -5.749093336284035599e-02 -1.142629455892243406e+00 -1.804502579624451153e+00 -2.558895940691333082e-01 -1.905080174387872916e+00 -2.037023362161860529e+00 1.261767815254595471e+00 1.260333997825824115e+00 -1.310404464016057924e+00 4.788108358438132872e-01 1.705882348343875199e+00 -1.083491896788022713e+00 1.182356487120487465e+00 1.193598936949632344e-01 -8.506454372346462789e-02 -7.354258857789147674e-01 4.575770247687893644e-01 1.515704799799430513e-01 -1.295063728300424266e+00 8.130593000602236442e-01 -1.148180707450144444e+00 -3.161599283960357942e-01 8.465202836644607487e-01 -2.170903564680587206e+00 8.159947868577938079e-01 -2.291378946240786973e+00 -1.127133323073008730e+00 -5.708423296856606211e-01 1.347686856001619971e+00 2.149754720818947418e-01 2.127897732761216409e-02 1.142284555521265510e+00 -7.397699345045029018e-01 -1.160370994276322953e+00 -2.011845656947799099e-01 1.048561747583541592e+00 1.168607900690503243e+00 5.291806646423956595e-01 1.009038217469981458e+00 1.142558097899520675e+00 -3.820951646477545038e-01 1.496079218009240153e+00 8.795152711044683658e-01 -1.181561777860037576e+00 -1.619296312702610763e+00 6.357093801936458677e-01 1.053469734373569278e+00 -4.905198847918805782e-01 4.425993932214736248e-01 -2.458365521928762842e-01 -1.223151242867966726e+00 -5.824043059281446277e-01 -2.270825519215246557e-01 3.817555075436532830e-01 7.276816385623388062e-01 -1.969225942350311676e-01 2.038819895578015906e+00 -6.533181250370637683e-01 -1.215343135742368963e+00 -1.033672988893489464e+00 4.271043276974476055e-01 -1.863649159168263347e+00 1.495013606652353388e+00 -1.676245172692789387e+00 2.100263735959123912e-01 3.620659159463227028e-01 -5.931190043460446981e-01 3.995288867248603659e-01 -1.786605419006086715e+00 -6.248551434437480401e-01 1.333657024003650937e+00 -3.292577092198016309e-01 1.576730410562658058e+00 -3.265875969879258323e-01 6.683013802355485256e-01 -1.197883860146202517e+00 -9.781764283419461803e-01 -4.766195991383196939e-01 -5.483046266510628319e-01 1.179756487032898704e+00 3.824548606740003076e-01 -8.846306463806429266e-01 2.805855313956879815e-01 -1.328459988453275065e+00 1.933844067707358449e-01 6.557438257237255819e-01 -6.246015112753025011e-01 -1.395944023179262583e+00 1.227990488619079557e+00 2.078928949824544459e-01 6.205391213414894747e-01 -9.266807507560371748e-01 -5.472124606125819968e-01 -5.379898751622556041e-01 -3.001953595741376768e-01 -6.137727348271612704e-02 3.256331376976188685e-01 9.992249492251277232e-01 5.360857325806931417e-01 -1.122727265762899496e+00 1.427153349267855198e+00 8.462577656363029499e-01 1.622602806539609643e+00 -1.863994726775019872e+00 -1.581530273627147931e+00 5.729993984009789099e-01 -3.837441352229661318e-01 -2.546261846853449029e+00 -1.146930652934522676e+00 1.249793344165747389e+00 -2.076533032622581432e-01 1.567724149271625622e+00 -2.540970893867475211e-01 -1.722832273691032867e-01 1.988652981128916086e-01 -5.597430046289945116e-01 -4.946876795372833757e-01 2.641495716848955233e+00 4.186709518672151464e-01 -3.018292215310559579e-01 8.280468399110249011e-01 1.714904709258680882e+00 5.927873329940658298e-01 8.938359311685384334e-01 3.939935465779693669e-01 -3.309655425461944245e-01 2.165533915189009617e-01 1.116890832873067341e+00 -1.285928483881963569e+00 -8.137032262051167031e-01 -5.261359763716119686e-02 -1.041333274583262358e-01 -5.091932637099847586e-02 1.323149333909494851e+00 2.441663283851879918e+00 -8.270095987451350217e-01 -1.282500094455573780e+00 5.206658952386942346e-02 9.856241363167957958e-01 2.242732244790493823e+00 -1.185085398715336330e-01 8.250976852384309668e-01 -1.523366968241215647e+00 -6.350492730735443070e-01 -9.404036119631883350e-01 -9.047713208960896925e-01 1.144545082416255077e+00 9.354202772040148828e-01 1.996655588046255259e-01 2.509198667911205494e-01 4.597524334886191610e-01 -3.127127330113932957e-01 9.642362579395493682e-01 -1.857824932347170721e-01 -2.478474438003734903e+00 4.726409307995222964e-01 -8.731352576583546465e-01 1.134553171934334220e-01 -1.165562425315297412e+00 4.314126513060333873e-02 -2.696655461406618493e-01 -1.132318037718133441e+00 -1.605657491972157125e+00 3.021983621296135403e-01 -1.019005223048515596e+00 -1.903570364822445571e+00 -3.447702805332097942e-01 1.138988459684561860e+00 -6.445215680084256937e-03 1.422015586905408802e-01 1.146077799033022732e-01 -1.570534612361298876e+00 -1.845906677919030958e+00 -4.562128816702316625e-01 6.754289387877245865e-01 -4.482744585162179440e-01 1.387546893465634035e-01 1.201623991989503093e+00 -8.480936684879500920e-01 4.745359813871683485e-01 -1.587167860057006052e+00 -2.901963282843660341e-01 1.316649116318321378e+00 -9.885560820328457288e-01 4.983604451594726426e-01 -8.588915755726829193e-01 -2.305963631847894657e+00 1.531909216379209404e+00 4.711016470263309497e-01 -4.052869900967639993e-01 5.263596750012563552e-01 1.282219718340584569e+00 -4.565339110336504858e-01 6.646315982927136767e-01 1.295880540266214576e+00 -1.143945407182920704e+00 -1.570243282055494793e+00 -1.985355599338631261e-01 -1.944548608723661420e+00 -1.347187462385162904e-01 1.074483729466161774e+00 4.099088919206013704e-01 -8.095613898960976051e-01 5.192763635754212848e-01 -1.299295417473083747e+00 6.879865061562661088e-01 1.451244456418167905e+00 1.040886717742440792e+00 1.950773750345428936e-01 -1.365812271018554125e-01 -2.605443133813515999e+00 9.406393739175095137e-01 6.748243903411441647e-01 8.031784604758102075e-01 6.219956903040267937e-01 -3.684662921885383247e-01 5.489034757030307743e-01 1.044119824454468937e+00 -7.933420370262098675e-01 -9.565904777512213020e-02 3.711464459906994584e-01 -6.854079651692900343e-01 -1.186571906258350184e+00 1.012222961840759439e+00 -9.206593785025531940e-01 -5.824970498483234005e-01 1.003115126634738674e+00 1.736873512524568230e+00 1.470332087658213327e+00 -4.428369829119543355e-01 -8.738983222270996221e-01 -1.046254945256735125e+00 3.158151609124949522e-01 2.819986058455384859e-01 9.441197261981232325e-01 -1.542166688237611272e+00 5.486126035973767356e-01 1.379401807117947909e+00 -9.998218597219920012e-01 -1.337867560406424294e+00 -2.879276646315799271e-01 -1.229822282123293586e+00 -1.403363651154369285e-01 7.332640360191622353e-01 -8.060661536256533699e-01 -9.037249224375322187e-01 -4.973373327268868493e-01 3.780950875095263619e-01 -1.312889825342390626e+00 3.594285437369870717e-01 -1.767696157596868600e-01 5.492947206372071900e-01 2.426612265983869587e+00 1.960016881066331262e-01 1.772181540016781298e+00 3.293947398919678804e-01 -1.433700095460380686e+00 1.038586550368584938e+00 -3.598777292328983468e-01 1.071676131101043428e+00 6.363943014544473087e-01 -3.145438924683480741e-01 -9.383335212208201437e-01 -1.805182604816464087e+00 5.326809991107223086e-01 -4.244686467851250811e-01 8.373892494946655329e-01 4.723712470000113184e-01 -9.013754194668237574e-01 1.853778484123887182e-01 5.595976035449410357e-01 -3.579899714140383771e-01 1.906100716156580999e-01 -7.669580090612272416e-01 -1.320333045914446446e+00 1.530096430508729233e+00 -8.822181083841004190e-01 7.456421871326796014e-01 2.917958926054424751e-01 -8.106723134219119276e-01 4.806603237246789839e-01 1.033372032978491895e+00 -8.765494810070411091e-01 -4.425899593503919149e-01 8.172391119036064300e-01 -7.266375595161534973e-01 -3.449725876783311662e-01 2.287500861436614075e-01 -1.097045016720092470e+00 6.055321121016292718e-01 2.223466842659937714e-01 -8.779545094853886955e-02 -1.890374068678867037e+00 -7.509223158318589775e-01 1.140462060008674422e-01 -6.830659042122916302e-01 -2.128482351951730855e+00 1.806448159158734468e+00 -1.509961026545288652e-02 -1.127422449752587985e+00 -1.525996403723683281e+00 3.133358603276926724e-01 1.618820185010661827e+00 -1.832753046419291765e-01 2.057470306823088180e-01 1.107995149784737343e+00 3.181337868119957224e-01 -7.747320290919963437e-01 2.868971780240481273e+00 -1.550589987233518485e+00 2.753242707730564343e-01 -2.549471229743037193e-01 6.729462905590725130e-01 -3.216347393201072213e-01 -3.356277947685316065e-01 -7.876181690148727210e-02 7.930985526980725842e-02 -4.799748099699580606e-01 -9.061240552636598000e-01 7.973613691604685139e-01 1.735546162733700548e+00 -1.132049364533937452e-01 1.551228991012075564e+00 -1.412390017230490180e+00 -1.105256385480274384e+00 1.412572740081419198e+00 4.837305446095586658e-01 -3.209879842044726095e-01 9.613687186396280282e-01 -3.318323655051427790e-01 -8.174152799390754787e-01 -1.101624279456333344e+00 -7.304599792799116864e-01 -5.870296004551359692e-01 -1.581003661161881402e+00 9.335281320116733950e-01 4.247206421562922385e-01 7.820165746539976537e-01 -5.284993899688006369e-01 1.649730741464701111e+00 -6.364098225394794195e-01 -2.900730539792545359e-02 1.236524577523422153e+00 1.265321957755566773e+00 -2.367147640833158206e-01 8.144211926632002885e-02 9.014903219951946323e-01 6.451071458052988206e-01 -1.369917395584904884e+00 -1.185762214245237728e-01 -2.495037990971980424e+00 4.653363157271900863e-01 -1.132727004855087483e+00 2.216377208987056147e+00 -4.048420382703586951e-01 2.936768608781917256e-01 -7.460170978293944044e-01 -1.617354955736587663e-01 2.106935365434017271e+00 -9.637240863917128086e-01 -2.524241328095396808e-01 1.303211267657651273e+00 2.442626524622695694e+00 8.486509252135919779e-01 3.406525547017182354e-01 -8.316730964483278754e-01 7.696161590339193337e-01 -7.321554660908506929e-01 4.637438550523533820e-01 -1.502305874276608222e+00 8.909713873403389828e-01 -6.150557911006886841e-02 -5.324216169268580767e-01 -9.847257727833035323e-01 -1.569754722549723258e+00 6.161742294891027205e-01 7.043407857557880403e-02 -1.051200773738601157e-01 8.044163607555019357e-01 3.405298159684000958e-01 -3.386159236211049861e-01 -3.299865281635694925e-01 -9.456662748162431020e-01 9.822108980955288060e-02 1.682408746304338565e-01 1.650735766285379880e+00 -1.046353745478037917e-01 1.161755379419158851e+00 6.447649553902170538e-01 -4.492576119432586945e-01 1.787958288110894911e-01 5.312086921990757382e-01 -1.212161120706336387e-02 2.307148256292526067e-01 -4.421958858502296752e-01 7.038626318067868759e-01 8.215980026238902667e-01 -7.291042052073373192e-01 2.687277134927935074e-01 6.620412053178195144e-01 6.745403866025271311e-01 -1.662182456702209654e+00 4.413541213009452568e-01 -1.005552060335946463e+00 1.270885280337733292e+00 1.424192653935480113e+00 8.896932134292315775e-01 4.269823015247306564e-01 1.236667084253771476e+00 6.593215135656383952e-01 1.632561798025198962e+00 -9.871366549585972594e-01 5.204366549165058142e-01 7.698112927250441162e-01 2.147400827837714007e-02 2.004863234839499297e-01 -8.037082512182079641e-02 4.136931420345510979e-01 -3.805251071439188504e-01 -1.488488397395073770e+00 -1.400967012260995626e+00 1.685127414220530584e+00 1.060045148522111180e+00 1.228777060954837186e+00 1.514704051164588450e-01 -5.639663862683506057e-01 -3.072384798952271789e-01 -2.448906717010801981e-01 9.336780039910446138e-01 -2.258830142371247018e-01 1.539927438159401696e+00 -1.341014682665783608e+00 3.817591377671457620e-01 2.555060971323367958e-01 1.934097761344694411e-01 -2.780507369826223929e-01 -1.936545657143141363e-01 -1.523700311351839032e+00 6.021671275870992268e-01 7.882182273327248412e-01 7.082001705571374650e-01 -1.368521221569337087e-01 6.414052124615977624e-01 1.221319684224193708e-01 -2.013310531899116906e+00 4.217047883351627835e-01 -5.579925696487716413e-01 3.017541649726464548e-01 8.040484870976226661e-01 -3.898676515733661696e-01 1.442600799371495102e-01 1.209985253521717263e+00 -4.237269075132665264e-01 -6.908500653022139337e-01 -8.862606893922349016e-01 -1.050630800036852941e+00 -1.096595310413802205e+00 -1.094298242483336514e+00 1.822524086307836466e+00 -9.423390490741233583e-01 -7.806405446031151607e-01 -3.560310288219160069e-01 -5.170026763198631858e-01 7.417832256691749004e-02 -3.577587066793780912e-01 -4.622758940851742770e-01 7.047767201837532580e-01 -7.798473191897319357e-01 7.244451043035091686e-01 2.836894998656312450e-01 1.577979411556484468e+00 2.496998248364572792e-01 4.006882796009539338e-01 4.523341350772049352e-01 -3.250412953015093254e-01 8.523604477399903123e-01 2.992223786489312670e-02 -2.001586725422259683e+00 -3.651830685088845035e-02 -1.435867965486124831e+00 6.117626641004882126e-02 -4.731466415604759779e-01 -3.344608372606173163e-01 5.010521823008509124e-01 -2.498851054912753611e+00 2.688432254243559166e-02 5.750328541952001160e-01 -1.088957352135992984e-01 5.833281246000510123e-01 3.257847335120687582e+00 -3.399735413154854613e-01 -5.220018197689910711e-01 3.060897945449234103e-02 -4.673176987241022678e-02 2.900902298611087726e-01 2.463077991665270638e-01 -3.800696868170533871e-01 -1.140191491073363039e+00 -1.068673056296016055e+00 1.021833843482773840e+00 1.444513876480792325e+00 -7.405250885388038329e-01 3.081736414354862563e-01 -5.363537506395580357e-01 7.901031486722492891e-01 -7.087558187573451685e-01 1.133439229947567961e+00 -1.308476265106394809e+00 -4.932599421060218092e-01 -8.736742701186098747e-01 -9.408644094256894685e-02 1.215728042425162359e-01 3.865816160557509762e-01 6.143219627443550213e-01 -5.154168902257178636e-02 9.444425969224602424e-01 -3.733367970543540748e-01 7.531472745285556769e-01 1.123089358856916187e+00 1.238393919729760428e+00 -5.523668670834001038e-01 -2.225459954436726395e+00 -5.442305059124022959e-01 -7.023165202229453286e-01 -3.685448717384688655e-02 1.285966311334970635e+00 -1.324347214238938530e+00 -2.992513892060808534e+00 2.063809061347864349e-01 -1.113796151415870073e+00 -5.736621406682026469e-01 -1.131637105632823381e+00 7.029555921178350930e-01 -1.709939474989333297e+00 6.564482336644295035e-01 9.038966397732440816e-01 8.584997312083469945e-01 1.467948727593665792e+00 -1.132435968321289010e+00 -1.101504789114688965e+00 -6.888145514044975437e-01 4.742883132601635188e-01 1.889848546131398077e+00 5.953663315655800536e-01 3.373352870167869444e-01 -2.276323500713237080e-01 -1.438933136079802999e-01 8.237528953536105147e-01 -1.140256672676993155e+00 4.920915354788052420e-01 -1.083354862371320275e-02 1.000672967395688229e+00 1.283133509471031664e+00 -1.321600575905530761e-01 6.961191132229517242e-01 -4.012953058591414712e-01 -1.755843338836823586e-01 5.523390619879869901e-01 6.177230981340273708e-01 2.040861823712714074e+00 3.753592843678791868e-01 -4.316809541976920905e-01 -8.337046658268654209e-01 9.330360279281294522e-01 -1.844915500577727574e+00 1.882341596453473098e+00 -4.999488560201614112e-02 -7.071663045490310384e-02 -1.122886702450321961e+00 7.156804280666347884e-01 1.424092895062022690e-01 1.495132345550864050e+00 -9.727613423520597991e-01 -3.516003342732473280e-01 5.925931877148522542e-01 1.799328622923542786e-01 -4.524838071019710029e-02 2.259197940673537408e-01 -3.950672455906317215e-01 -9.825780144866624877e-01 1.108538456342941680e+00 5.279074929848535935e-02 -4.035765735506725016e-01 -8.763830570441930590e-01 1.682646050728046072e+00 1.515181783195893139e+00 -9.002649357690847287e-01 3.188370708967888101e-01 1.580939052878446605e+00 8.735266789536508258e-02 2.963690952427051606e-01 2.371879062273085648e+00 -7.738363453655662250e-01 1.780567830659473272e-01 5.955020427234967162e-01 6.659147014914799101e-01 2.591584666254523328e-01 -9.069486898745933445e-02 1.852529320377046762e+00 9.150728109479026040e-01 -4.429502541539040439e-01 1.641206968520062315e+00 8.427329896439766932e-01 -5.960952651126339985e-01 1.486862345472374614e+00 -8.972342431723115963e-01 -7.201674332999238315e-01 -1.122797666540515937e+00 1.116495257445650813e+00 -2.039640053169653466e+00 2.361956200572363329e+00 4.549645474503646314e-01 -8.750656398315197482e-01 4.329619998403785863e-01 -8.975232234505574613e-01 3.108984595783150229e-01 1.748709196776938812e+00 2.807561586689631961e-01 9.145975338314866754e-01 -6.036744739566589635e-01 -1.469391615448473853e+00 -4.050246177794309399e-01 1.049092591967941024e+00 5.638433619768178362e-01 -8.521929029960206847e-01 -6.027102782074463816e-01 1.299658402479471730e+00 1.184658381528425952e+00 -9.530448109242516397e-01 2.754595308832477607e-01 4.511884650740742575e-02 1.556187532612837598e+00 2.537194573973201805e+00 1.369585620695630057e+00 -1.306607912126326321e+00 6.030363273556091919e-01 1.630744257764076277e+00 -1.374550359892864893e-01 -1.962132926504122354e-01 6.688184603254729854e-01 -9.247252509093870643e-01 7.282886446156757732e-01 -5.427382493221394322e-01 3.202786820536107637e-01 1.174328627667535541e+00 -5.643646674356115334e-01 -5.889590444840130390e-01 -1.819974677806546426e+00 4.651106000206973179e-01 -1.676459020037504910e+00 2.061724316427529791e-01 1.759658002938448762e+00 -5.105217836966742251e-01 -1.641986245996450988e-01 -6.949254798627212404e-01 6.359814799824631271e-01 -6.788267997728816283e-01 -1.105318019996105461e+00 -8.320797448802377261e-01 -1.565697265321280396e+00 -5.931544654429876662e-01 -1.096227185285960914e-01 2.289667264122095813e-01 -1.132191266616462633e+00 9.404202553862484049e-02 -9.069408672667224058e-01 8.391843301938492483e-02 -1.139563320116741885e+00 1.862839057743759685e+00 -9.250631328741152348e-01 9.230690156961288695e-01 1.237099006618402219e+00 6.245116452701694465e-01 -1.247397961557418222e+00 2.545953475304736369e+00 -1.001408894383267523e+00 -1.562335958480770837e-01 -1.028427069028356566e+00 6.794271017048026939e-01 5.982755787175333961e-02 1.274063381800072392e+00 -5.831499681503786725e-01 -6.781285790731131913e-01 9.593690118958762003e-01 -6.543568827230179796e-02 1.056109219951021805e+00 6.012313965643301117e-01 -1.219700201928810346e+00 -8.683883996124863724e-01 5.823024332163619921e-01 1.506455253194206145e+00 -1.268896676007913796e-02 -7.939570056123415598e-02 -8.482135908206712982e-02 1.036671879618773939e+00 4.440390400158645279e-01 2.132979780033694983e-01 1.098592243321912854e+00 1.505791564021901618e-01 -1.504510529688822817e+00 -1.699898739681432458e+00 -1.506279174093632101e+00 1.073605174330660716e+00 1.373992097971928006e+00 -5.245572422170384774e-01 5.712914775399677847e-01 -1.432529187771567569e+00 -1.036312907583718523e+00 3.180834728562866309e-01 -1.583696688520159324e+00 3.865059523101845029e-02 2.949158370567287468e-01 7.190987304010720838e-01 7.966389672743126038e-01 1.126982584708312585e+00 1.554555299558389558e+00 -3.278729341975726297e-01 4.199398401496462485e-01 6.062596273707401284e-01 -2.001757710960000214e+00 -3.790622505049756619e-01 5.235054805126304611e-01 -5.882584577329856845e-01 1.233485168871425675e+00 -7.183175787862479122e-01 -3.257984050940798126e-01 7.872692320981842240e-01 -7.381583549445619452e-01 2.133922863305224293e+00 2.674125160339858365e+00 1.503034014109074334e+00 4.745792783579707574e-01 -2.711305118013507820e-01 1.001172114864607554e+00 8.631798663993914267e-02 -1.057698209903202985e-01 5.565774075464692272e-01 -3.111890991590741673e-01 -8.163658324972601354e-01 1.948913041815362623e+00 1.323326074917707595e+00 1.600698544710460025e+00 1.160433900963672604e+00 5.013186460048197901e-01 2.767301558667153216e+00 -9.364867468838951048e-01 -5.881625620025301981e-02 7.289559746419200792e-01 8.946179095266677539e-01 -2.702910473410397585e-01 3.298488775680382123e-01 -1.443577988683982793e-01 -2.352598837732093606e-01 2.675692525462237265e-02 -7.527432063695682629e-01 8.287801875303583143e-01 2.822653709125735322e-01 3.049786759834431926e-01 1.920169353997826234e-01 1.402660751081735435e-01 9.438279196745312793e-01 -1.125393135003790679e+00 1.924946711984057757e+00 -5.550618805098178621e-01 3.810854614223155301e-01 4.178951059950107849e-01 4.159667105029734441e-02 1.434444997259101129e+00 1.289728789847193781e-02 -1.290231488518240210e+00 6.530965888402877617e-01 1.297257782456275876e+00 -1.573342358562161536e+00 1.122387069010745808e+00 -1.137196095862962553e+00 1.530803719200437119e+00 -5.184539437506399118e-01 4.265632974932863641e-01 1.290299736889365168e+00 -1.638604508309401631e+00 7.058819943259363461e-01 5.105807739139327506e-01 -3.117257404437909218e-01 -6.904600856064679881e-01 2.214794874568381255e-01 -1.123971522211950402e+00 -7.752799274529844631e-01 -1.346360739650513498e-02 2.824172413371220713e+00 1.955675357934200109e-01 -2.359235700898831389e+00 1.456090141377603064e+00 1.743609815914383576e+00 -3.227532063471159618e-01 -9.162434065647699910e-01 -5.686363228803077430e-01 -2.350554014525005619e-01 -1.479716353975253466e-02 2.542312385661082193e-03 7.173870524863796838e-01 -1.505768953787383901e-01 1.917207010510362797e-01 3.025268732711176578e-01 -2.993737188430929674e-02 1.350045638925138958e+00 2.129387782262233131e+00 2.260754338919356288e-01 8.920227098117057274e-01 6.436934363010359261e-01 1.104806635138996684e+00 1.234138735150659416e+00 -3.113455076812493005e-01 -9.468556519778910108e-01 -6.626144694032054527e-01 2.772874584903444184e-01 2.874750411893197022e+00 5.884304053621178809e-01 7.981959908837971129e-01 1.027081642022092733e+00 8.596255442667341540e-02 6.722322728365567879e-02 -1.448158496010927943e+00 -5.911008699523131460e-01 -1.679027377172494173e+00 4.872622318469551073e-01 7.099015088697256670e-02 4.000867018856597151e-02 1.013674622553959320e-01 3.427403989423359887e-01 -1.755820804428840809e+00 -1.928140158753175681e+00 -7.679554928777492240e-01 -3.163325856920525814e-01 -7.193526943664365625e-01 -5.881566649353381360e-01 -1.334065871551941118e+00 1.410949474539193504e+00 -1.461844566194171191e-01 2.158912960688692095e+00 -7.044820076797622677e-02 1.417971943512381872e+00 -1.607125339926785967e+00 1.796367827029031194e-01 -1.659079242882859628e-01 9.977111085502438081e-02 3.292510493548114758e-01 3.648377166208374156e-01 -1.188865654385981019e+00 -3.854192779203274299e-01 1.618927740835634621e+00 1.021859883538082797e-01 -1.374318486138921047e+00 -1.227377203343243739e+00 1.376294741994005033e+00 3.039133038460536951e-01 4.551599866461488175e-01 -9.945707112577510944e-01 -1.049254383235588950e+00 -2.634713933883594539e-01 1.303531953508899832e+00 4.651492345456262889e-01 5.003738058875050604e-02 -2.751977468127190241e-01 -2.023504344776005937e+00 -9.710235125819768331e-01 7.246753657676603400e-01 1.087555262927988355e-02 3.773817422673630267e-02 4.535810433397050589e-01 1.033494264280414576e+00 1.661267894256758249e+00 -6.089963790264102395e-01 6.553927865055214630e-01 -4.369040152060278404e-01 -1.624091460622948846e+00 9.903716864618272719e-01 1.090770936761343179e+00 -1.044556859016464445e+00 -1.666615732326797383e+00 -7.447721241024446437e-02 -4.521899863408797571e-01 -2.939614844679280803e-01 -1.527159011388350862e+00 1.385738279207835155e-01 6.134455505372179429e-01 -4.793220053035445183e-01 -1.039736161064179321e+00 -8.186701652223885572e-01 2.504572458456379436e-01 -1.522345237780360350e+00 1.659208467478642257e-01 1.378260132555449102e+00 -1.111059092026722567e-01 -5.308637159861507859e-01 -1.710425438432279011e+00 1.630351574161030270e-01 -1.474863243358671694e+00 3.141605200940689180e+00 2.603957054342582178e-01 6.605209461700807250e-01 -1.678472748202066711e+00 1.929749624835036315e+00 9.285504178689613086e-01 3.428918588469592188e-01 -1.276251589678351062e+00 -8.006852108408620827e-01 6.628856590712191021e-01 1.239544710049535592e+00 2.859513520058943881e-01 2.635725062966679313e-02 4.002463663455551046e-01 -9.154078948042100317e-01 -1.318598576601241801e+00 1.524150493093369363e+00 4.592812153166660472e-01 -7.476807272421559514e-01 -3.685224997487603349e-01 4.804216073276196264e-01 -6.457159633420156419e-01 -1.204697214647076464e+00 8.216562062037543468e-01 -2.082305478801970144e-01 -3.089094993304117298e-01 -1.354661320639360511e+00 3.061512927404204665e-01 -9.578816652628262263e-02 -2.948484902433469168e-01 -2.769605137954177509e-01 -2.887028253185890403e-01 9.666849667320892570e-01 7.834030034238926854e-01 -8.542790484579261268e-01 -1.363857942625727460e-01 6.807571605782283264e-01 3.663042884432007540e+00 -1.937805618996613424e-02 -6.780923429857627083e-01 -1.364638380487947167e+00 1.190380161977943274e+00 -4.057825466963315142e-01 -6.728010579118759438e-01 -4.652011605428985064e-01 -1.601114331623455067e+00 -1.043123454478313450e+00 -7.322490042119961240e-01 1.247821391058012708e+00 -2.037491347225545368e+00 2.312900212068371708e-01 -1.829904339139297065e+00 -1.354542738107999522e+00 -1.129980243847503063e+00 2.400220839156609554e+00 -1.537554584137530711e-01 9.944996618084486206e-01 -7.426916421014333192e-03 -2.485431358167319305e-01 -8.906131253172409890e-02 -3.022484047929588358e-01 1.097038071402244741e+00 -1.984126985429241152e+00 8.961774554904138324e-01 -9.936449814051017126e-01 4.965817024064697049e-01 -6.115070669465250131e-01 3.006714933796537648e-01 4.244702495803286402e-01 3.580280855994160127e-01 -9.151856585128052002e-01 3.756344602511930142e-01 6.440358643908641323e-01 -1.262416957173376764e+00 -1.609816425873165757e+00 5.743378268501747597e-01 2.031189935968696680e+00 -7.425235105540464176e-01 -4.487259617160504477e-01 7.751666163539157051e-01 -6.461800281446121730e-01 -2.546044873950560894e-01 1.857347169589875113e+00 -2.041754663940532843e+00 1.580042782092221598e+00 -4.282701014555424790e-02 -1.279781996664406951e-01 8.038790401488855597e-01 -1.828175367035302090e-01 -6.589559400512641218e-01 -3.447380515052166361e-01 -9.189696534180517018e-01 -1.310119928890001617e+00 9.112728944593655456e-01 -2.523062281834788756e+00 -3.372570925377372797e-01 9.402007874527728015e-01 5.096916865716411005e-01 -1.762334703287854465e+00 5.259131339969450591e-01 2.687100317475249245e+00 4.590356706759591843e-01 -8.139803406801980890e-01 3.155424939512725957e-01 -3.419734132034371599e-01 -7.489232617303732686e-01 1.512415719523252100e-01 1.199302141957473200e+00 -1.765497759564358948e-01 -1.523223120648964812e+00 3.428955847573806448e+00 -5.376814023606297788e-01 -8.393865626853705408e-02 -7.996877895656632207e-01 -1.316342183317500414e+00 -1.627329162614352398e-01 6.326440407800170140e-01 -4.749354402207242032e-01 6.288858249925459720e-01 -7.819661802978574577e-03 -1.097460320159951257e-02 -9.243187932957553921e-01 -1.467811442124069332e+00 -3.960787216022392809e-01 1.356596802490013465e+00 2.062518829204210924e+00 1.811764231902979194e+00 4.771524478893751642e-01 2.251368863623794125e-01 -1.479635195442471074e-01 1.648771653795924719e+00 -1.419056646795091581e+00 2.603219115369287184e+00 -7.050135628659448539e-01 -1.349850833371689429e+00 1.346363342602497015e+00 1.710001462999394040e+00 -1.342941758720249901e+00 1.030987306828861749e+00 1.809732050931237290e-01 -4.358262091782934000e-01 4.158271111437981671e-01 -5.826496044470443891e-01 2.118999830540156948e-01 -2.245325952736796915e-01 -1.630866268948085451e-01 1.243544111158167098e+00 -1.208429843890837185e+00 -1.325964870302286380e+00 -9.394445744344588622e-02 -6.654649012511476558e-01 1.291091376084148035e+00 -1.089027139339624695e+00 -1.612173089592621400e+00 -7.024103730337691864e-01 -7.957681753252476842e-01 6.204684393712113222e-01 3.937317986801836533e-01 2.745124074118140967e-01 -3.106429548953530406e-01 -1.212933768082078700e-01 -3.781402373191743993e-01 5.986582301842657480e-03 1.799842387966037460e+00 2.269053463943137283e-01 1.373836532238712715e+00 -8.450128170707966735e-01 9.047601474156333756e-01 6.368620335843782065e-01 8.397468997061403595e-01 -1.226975641343999723e-01 9.263051687799270795e-01 1.299072547940950173e+00 -1.596426878716093789e+00 9.458483289654407988e-01 2.272435092366745582e-02 2.471051392480140940e+00 3.810136342264860421e-01 1.640148535591164691e+00 -2.994334653858856110e-01 -1.358216833182017691e+00 -8.011331872825668832e-01 -1.074480908414939373e+00 -7.054972527094580670e-01 -3.236737417582797316e-01 -3.477639479341393391e-01 -1.215477970521365192e+00 -9.760021380651160428e-01 -1.100848064278421301e+00 8.420573700993381205e-01 -2.113011123287215076e-01 1.072012931094702415e+00 -5.509077738892828036e-01 1.319245191912033155e+00 9.771610990007608688e-01 1.941035011861452109e+00 1.895318372799026929e-01 5.380135771673286715e-01 -1.548307877096470664e+00 -1.302661471515842440e+00 2.135791726608599894e-01 -4.358421763158182999e-02 1.143700001135538491e+00 1.316758834647090204e+00 -7.183302441166163899e-01 -1.203687184714603564e+00 -1.396466223414499774e-01 -3.716058191414088885e-01 -2.029910877047323425e-01 -1.239152759245448099e+00 1.122757464118472104e+00 -7.941484780219052464e-01 -1.122208629034552319e+00 -1.613398133793136069e-01 1.322987051551210158e-01 1.340817725705113483e+00 3.101187435618770749e-01 3.136634595472069242e-01 6.984220031592827116e-01 6.057166235800390819e-01 9.113284192496980962e-01 6.947928687219170341e-01 1.870215913885733050e+00 8.967074211449151955e-01 -5.117527353200900242e-01 5.316998299360782276e-01 5.741631749005472463e-01 4.690303942505265611e-01 7.540794543133995109e-01 -1.367867225497879646e+00 -7.239142149478378085e-01 -2.490230057285144627e-01 3.501102096913518147e-01 -6.664158461524818389e-01 -4.426141918985289636e-01 5.812993269057491197e-02 1.540828333164988469e-02 -2.390332290727982256e-01 8.422965739364599580e-01 3.530681703962857410e-01 1.471549565715539298e+00 -5.302885096893708017e-01 1.487115706666274129e+00 6.326161948797431878e-02 2.203571262457951208e-01 9.264421828559963323e-01 -4.228356805175904620e-01 -8.385526934873780425e-01 -1.256722051629433512e+00 -5.199262341215409311e-01 -4.533463049238906639e-01 4.290677427926702370e-01 -5.496296250188273946e-01 1.221469833137133643e+00 -5.574563912386990006e-02 -4.234768613982211605e-01 -1.571645759220458571e-01 -2.596631949319971322e-01 -2.305975708914940192e-01 -7.263422073620824371e-01 -3.643446852965443461e-01 4.703287903822425120e-01 1.056202531152025559e+00 1.972278194903998916e+00 2.386863216062360959e-01 -1.835299178935756004e+00 5.484778680786657201e-01 1.195806700305583004e+00 5.506724427449379844e-01 1.097426370621749969e+00 9.515022245448934157e-02 6.128339873954361527e-01 6.986522217686530478e-01 -8.388797732758810355e-01 1.513527255186434939e+00 3.164365156933550138e-01 8.282635847134008911e-01 -1.259029169146498983e+00 1.806517270874891334e+00 -6.940346555025310726e-01 -6.529808106848643545e-01 3.108239442396504293e-01 1.326185352904283965e+00 1.635307274506852537e-01 -1.639198743712837025e+00 4.882891155573837461e-01 5.422249877392997242e-01 1.418496703716497276e+00 1.250966153220465449e+00 -6.301983390515412120e-01 1.042545026167114752e+00 -3.198570665241394773e-01 4.812765438501834941e-02 2.276402204880509927e+00 -1.370899339567667463e-01 3.768520087388902984e-01 -7.525777470120552648e-01 3.488276112960394526e-01 -1.617971848110108857e+00 3.943795782042336384e-01 -1.149692828697900904e+00 2.238169887365383026e+00 -1.012019142161381335e+00 -1.078929915453557542e-01 -6.475528289276831773e-01 6.412054316522738384e-01 -3.662196404332582755e-01 9.385827564144588742e-01 7.479401357988715304e-01 5.294241527413637849e-01 -4.881210767099791042e-02 -4.389418443601678654e-01 4.776598470990063294e-01 1.598466355911433157e+00 -6.256011241767385211e-01 -6.339047592387685448e-01 -3.358201830053043624e-01 7.696598317411375290e-02 1.446796054920860719e+00 1.413730455330479592e-02 -1.671242631672817669e-01 9.417111075717359281e-01 1.372714713324908686e+00 -9.925191164244666631e-01 1.182009078181427641e+00 9.925966304302304977e-01 2.423394431958462159e-01 9.615588199589359952e-01 2.297167912806759027e-01 -5.493807002191034572e-01 2.216926998588831133e+00 2.469603980413080380e-01 5.320410214052639919e-01 5.553733916924922243e-01 6.347277768249955099e-02 7.817021355308870767e-01 4.182242427996393230e-01 1.020515017431815386e+00 1.636893464831557621e+00 -1.974003878700949732e+00 -8.546241175357753572e-02 1.646609405959721162e+00 8.080546781669691037e-02 -1.401244467805282667e-01 -1.350995540611275025e+00 5.951552461472143785e-01 1.189540514909398938e+00 -5.760915385352588514e-01 -2.004540981357790574e+00 1.117420557385902846e+00 4.969514938051215469e-01 9.171603314410253782e-02 3.249887292194925670e-01 -7.278311656518826611e-01 -8.963701071060565795e-01 1.345835473688689943e+00 -1.554251565978609140e+00 9.459098710589318726e-01 3.753554894808113218e-01 -5.924653820098917389e-01 -2.834915837430424523e-01 7.092259487923000538e-01 1.679947457374152964e-01 -1.969498574076887554e+00 1.935670315188945168e+00 -5.469912327503604343e-01 4.576453265564429107e-01 1.178941217223879123e+00 -5.845100766167642403e-01 -2.533076525951256097e-01 1.642352044616380013e-01 -1.234771536874276210e+00 2.028368534546838298e-01 1.574717989573875265e-01 1.652158357773552355e+00 -3.288820626149909221e-01 8.942066355552862333e-01 9.331227756932504169e-01 -1.413955616574656515e+00 1.712965135906259428e+00 -2.759345319781368877e-01 1.138767736057874069e+00 -1.421169199958742801e+00 1.480869136201961624e-02 6.175998978333339107e-01 7.833296345667740690e-01 2.747221831053742735e-01 1.637864232523005059e+00 -2.064704585041464480e+00 2.168089623650426567e-01 3.381651769369659055e-01 -1.993944313047923966e+00 -2.549738223953002536e-01 5.497567247204277613e-02 -2.126495481676245747e-01 1.107695657839765868e+00 4.692651473626839875e-01 -1.242631953885822371e+00 9.607187558035492625e-01 1.031929194170279507e+00 1.461340820971822163e+00 -1.051386983633129324e+00 4.279402356485604852e-01 3.527574091713809867e-01 2.386218175040098755e-01 -1.427626240473885977e+00 1.714705449174293905e+00 1.535242707188589684e+00 -1.757281725271220951e+00 3.782168131471230765e-01 -1.075461832922655486e-01 6.795287281113193689e-01 -2.023475321770698443e+00 -1.148908417882166466e+00 -1.544521702673838648e-01 1.942182469739356099e-01 -6.948201897165885432e-01 1.082239904420787990e+00 1.162765846575373407e+00 1.725020090005530804e+00 -3.787093929321787011e-01 -8.021043430349756864e-01 -4.278986554144141863e-01 5.583625246600243397e-01 -1.073452083975970694e+00 -5.688182397643669619e-01 4.635726838093365831e-01 8.073571064589201152e-01 -1.398257789229157666e+00 -4.778044560174298794e-01 -1.364784597198048344e+00 1.232827123994607810e+00 -2.056039643537267203e+00 6.336976508668725749e-01 -7.840626990227837767e-02 4.540631805735104720e-01 -1.721597496010344397e+00 2.687424757570692435e+00 7.659215389412433739e-01 8.768554839533274081e-02 1.363228600298787452e+00 -6.034096744726719086e-01 -5.260080019118010819e-01 -8.976223871250968989e-01 -1.587540552501172764e+00 -6.832474357213237370e-01 -2.145649327248735083e-01 1.653447862528978352e+00 1.521371628396160691e+00 -1.503888956944934741e+00 6.186361183752104448e-02 6.691492339809456125e-01 -1.153107657162805583e-01 -1.070955235847225628e+00 2.385275759467173906e-01 -1.755316658166815591e-01 1.402579388619695111e+00 8.113543838338108660e-01 -1.101146718379589773e+00 1.388847703361494323e+00 6.060864698075087986e-01 -1.443994670884283904e+00 1.778736361595512516e+00 -5.052039342281520323e-02 -7.270210120636206863e-01 -4.056291326741388592e-01 1.143484066999244542e+00 -5.434688043490365494e-01 1.088021871825369941e-01 -1.122657091152532649e+00 4.185684320448823104e-01 -3.263508928621519645e-01 -2.582444729628858293e-01 7.018342943478386164e-01 -3.231389437839670697e-01 9.373851418424400395e-02 9.203170186822915433e-01 -9.038334544543341620e-01 6.359995439019414665e-01 4.350491578655462099e-01 -2.314727422652529676e-01 1.127634794648870065e+00 -1.097994094785855052e-01 -1.389400023621840008e+00 -1.874891958258113833e+00 -7.550425265023397170e-01 -2.163295009405232783e+00 8.359136955338579700e-01 -8.254085283680421270e-01 -7.884335181189257025e-01 1.817749349570562389e-01 4.521550551180380517e-01 1.178722873474306487e+00 4.822696536109128962e-01 -2.326292789245528736e-01 2.829456638066174534e-02 1.377700951616840142e+00 -3.435814286061035228e-01 -2.048103098975790626e-01 8.138582819267513591e-01 -3.411290575801007030e-01 1.906608969232996276e-01 7.491251147312879555e-01 -1.563221779175709980e-01 1.222205987745014877e+00 -2.061758966756141120e+00 7.507194465720166132e-01 1.562167495525433658e+00 1.036622830957890651e+00 -1.183408044257715730e+00 3.689741437399897128e-01 2.342482665179324020e+00 -1.547690124612696838e+00 -4.542138605377649130e-01 -1.086402288379711700e-01 7.337598944945027402e-01 -4.836302368779930028e-01 1.190012382009282832e-01 -1.664260820564223142e-01 2.733127699344137240e-01 1.113118744763197165e+00 7.353023947384236259e-01 1.205746326560042991e+00 -3.446744432996982632e-01 1.032953898312482410e+00 -4.439004737425244485e-01 -7.350308089056037941e-01 1.389844688708142151e+00 4.207829756322987724e-01 -5.298681793521924366e-01 9.649704407741696022e-01 9.334061328132430280e-01 -1.965708513346790531e-01 2.451139178401848806e+00 1.340411238949672734e+00 3.409735452235432285e-01 1.176861578655217011e+00 -8.177986058277995213e-03 -1.158048281913573452e-01 3.891199680349117784e-01 2.869107334727485914e-01 4.926073258219109130e-01 1.562800466537525690e+00 -2.985324580455432919e-01 -1.171693986292448919e+00 1.432170875278230726e+00 1.017328466355865935e+00 -2.035444643914930685e-01 -1.137952359615040265e+00 8.772362259805797091e-01 2.755535080830752437e-02 1.423783947263438654e-01 1.085609087042628040e+00 -1.086041932504196866e-01 -9.205368763202408378e-01 2.319856969096067090e+00 9.287538452450113668e-01 6.894254044491120170e-02 8.836218718666535299e-01 1.295392653797501625e-01 -6.228957800319659954e-01 -6.618895907621147323e-01 1.133084672100498125e+00 4.772273026492531711e-01 6.237421416054651502e-01 -1.013544882478684545e-01 -2.314288868523733389e-01 -6.933367268297865871e-02 1.206606762548185996e+00 8.329760110150435937e-01 -4.269118864673784874e-01 -4.354849803736162150e-01 -9.882471732556955546e-01 1.166559384540982069e+00 4.052741188236290704e-01 -1.007116178082292812e+00 -7.666387549786592981e-01 1.255746407390486930e+00 -1.426732227507560569e-01 9.902550085718046791e-02 1.091407862825349628e+00 1.118922805898568962e+00 -1.828266616756146212e-01 6.070563654272093101e-01 2.602671352757765177e+00 -2.794773801638888999e-02 -2.188693430290780562e+00 -1.026827581866695205e+00 6.323564740240424920e-01 -1.392023651749098478e+00 6.688449457090657191e-01 -4.496818965054317774e-01 -1.722335092493840758e+00 1.820394413965755187e-01 -3.694581096764020800e-01 6.969928263597097162e-01 3.931892685064203863e-01 -7.018206995568423423e-01 -2.479748628138336297e-01 -1.851420002172150747e+00 -1.314200820444255902e+00 4.062880588723559727e-01 1.791145603639361150e+00 -4.586453681397769655e-01 1.486111524547274465e-01 -6.054767663194423610e-01 -1.193563168897518567e+00 -1.408979146007337313e+00 -9.098505812566284323e-01 6.850560045680190724e-01 1.439423886697126509e+00 8.747643799102822193e-01 6.488838789667734641e-01 1.300044319421117811e-01 2.510126698976984372e-01 -3.550312605749842976e-01 -7.886460654274655147e-01 1.526822124544075232e-01 -8.409601000753510469e-01 -1.064969852473312661e+00 -2.608232783697692070e-01 9.186999014695835797e-01 4.835999349944004044e-01 -1.902377772161196301e+00 -7.941948838558902102e-01 -2.698431807535633387e-01 -2.196940670074365443e+00 1.678330714512687782e+00 2.923880743904954671e-01 4.227302736791146986e-01 8.174537783605599905e-01 -6.496026667149655820e-01 1.489285787884729650e+00 -5.814511682537535364e-01 1.275052369461851409e+00 1.148241137720106941e+00 4.975424320625442820e-01 1.063441376703879504e+00 1.577169333279251573e+00 4.517030300869362969e-01 -4.900359812245153601e-01 3.155725310953462759e-01 -6.374764448747475276e-01 -5.231675819689931561e-01 -1.035083196557688101e+00 -1.036936722077429707e+00 4.429081222745762658e-01 7.076633379203903784e-01 1.278943249115072900e-01 -5.537611570545648565e-01 9.062158250297147610e-01 2.378208032176151454e-01 4.019323881674190524e-01 5.604577285933352027e-01 4.199639642664030337e-01 -6.631487442615934258e-01 -1.176973195430039754e+00 -2.264540633875311126e+00 1.535066923862750343e+00 -5.486232019885602940e-01 -9.576460494715578475e-01 -1.266122417786845533e+00 1.499929509488726387e+00 1.184919415721086056e+00 1.370176118757251982e-01 7.428233956170140484e-01 -2.871357777802403533e-01 -3.394425167112888331e-01 5.406633271784966333e-01 2.617461001560160705e-01 1.240135167021138907e+00 -5.140288037387155118e-01 6.255103631979687107e-01 -1.001478057092696661e+00 2.216200746573629698e-01 5.457922759115705347e-01 -1.087412070837533579e-01 -7.490352858025378646e-01 -4.227390465329581848e-01 -1.084063840195443190e-01 9.442296329642051456e-01 7.943069024258490041e-01 4.939304955472246794e-01 2.357049549549124212e-01 -9.389978690942248907e-01 -6.741008206700711547e-01 1.431071902922572914e+00 -6.267545678986662372e-01 2.790197436967948974e+00 2.972682676261498624e+00 -1.189438656070579414e+00 9.573223795291062599e-01 4.412091628051876407e-02 1.001018857714982113e+00 -7.372583556279904693e-01 -1.746928158478499249e+00 1.906737972702316819e+00 4.279019633135208167e-01 -1.313177221505221537e+00 -1.061846136881391178e+00 5.231955485184637267e-01 2.334705682322439080e-01 2.873759085965050253e-01 -7.471871757040866591e-01 1.528002241146564799e+00 4.257027196085709786e-01 7.875712552436782143e-01 -5.448994689975412697e-01 1.769251938054729578e+00 -9.996711830986129699e-02 -8.720220855840123964e-01 -3.054988313106606762e-02 8.725091685252638340e-01 9.163060300469757502e-01 -1.814077021450767990e+00 1.503182689896416901e+00 -1.123198103173711077e-01 -6.742618715664455697e-02 4.646031945183547868e-02 -1.171638198444092671e+00 3.379700760317827513e-01 -2.049671385398860735e-01 1.608760808830024036e+00 -1.279250397068590894e+00 1.321712316997772030e+00 2.960222426924135064e-01 6.838595243272123370e-02 -3.706590377658978142e-01 4.869646733547737527e-02 -1.540197241930483726e-02 9.353757239454713046e-01 5.623422182398282176e-01 8.062350905789463784e-01 -1.667743372133295710e+00 1.773709851182751207e-01 -6.163413367042893665e-01 -6.965802620757283181e-01 1.126350039704632655e+00 -3.891675704125133750e-01 9.811913321988776637e-01 -1.351384947760197353e+00 1.189312553109860282e+00 3.796968129610411302e-01 -5.952024777802099598e-01 -5.291029304427579127e-01 -1.614804408513951461e+00 1.326046040139606141e+00 -7.425634939473130247e-02 1.344547377598520832e+00 5.668983928011908091e-01 1.266725297385151272e+00 -1.088225010752007097e-03 2.089777100155205236e+00 2.177658103564063530e-01 2.346904824817451996e+00 -3.022126064740172646e-01 1.330203117496343845e-01 1.486810731294071763e-01 4.513148017626062748e-03 6.085838255687738840e-01 8.599177420288602880e-01 -2.832542999042428455e+00 -5.913478934570620682e-01 2.159749018753692518e+00 4.031404464080528931e-03 2.107206887995779210e-01 1.529006101215099722e+00 7.545104909999035270e-01 -2.208320407493072679e+00 -2.233377659158529926e+00 -4.390378916779567597e-01 7.008585074494584344e-01 -2.219179186994684472e-01 5.259512228035027048e-01 1.117408840669990910e+00 -7.518123814020191142e-01 -1.303601326749274758e+00 -1.276472712941564502e+00 -2.248908211133076041e-01 -7.421686241095135639e-01 -3.369858301508722453e-01 -8.176013139801999730e-01 -7.178538229095324241e-02 1.956220952500062671e+00 4.876432001515657588e-01 -5.250611308952767287e-01 -2.830727602108439322e-01 5.677980398043781518e-01 1.119618949484405324e+00 -1.613607849973687003e+00 -2.225504067586047199e-02 6.215824253589449094e-02 6.877498136290834951e-01 2.330777780554992962e+00 -1.930842410100295781e-01 -1.058238101787237317e+00 6.575970861936462075e-01 3.121721922537876726e-01 -4.489498504595301753e-01 -1.430472914332319156e+00 -7.778365950777392790e-01 1.239914883752470942e+00 6.947568824074697169e-02 1.178299140189087435e+00 9.081657334733340692e-01 1.877114180968599166e+00 -3.473990543334822597e-03 3.940459271207347874e-02 -3.533917575900506480e-01 -1.717349523425178714e-01 1.266096851874828344e-01 -5.901870988070879731e-01 6.006561849999725311e-01 2.040735630428319514e+00 -1.195893183646140612e+00 -2.222986771756303992e-01 -2.577576795852343783e-01 7.537481230702554325e-02 -4.605651703620422532e-01 2.178427834779880223e-01 -6.220483730900129571e-02 4.014769063644177960e-01 3.226812618378208652e-01 3.172275522740812259e-01 -8.043463722905388469e-01 1.052374838740642859e+00 -1.384440980413162992e+00 -5.415279441017892825e-01 3.058196331212185148e-01 -2.325643129708737933e-01 2.104719586398562825e+00 2.079249500034088260e-01 5.973707001215132761e-01 -4.174324896445359423e-01 -4.241560286580062789e-01 -3.384056477675951441e-02 -6.158571004141846217e-01 -1.042989442037989933e+00 4.928826205644590286e-01 2.495161739086920072e+00 1.263318135594501568e+00 -1.440165584643989805e+00 -9.611958662778381512e-01 7.451836160728787517e-01 -4.419770551948211113e-01 -5.261525453720542478e-01 8.518054738564152795e-02 -2.600977757543574409e-01 -7.176643296638723912e-01 8.562374546846596157e-01 -3.519369287691328507e-01 1.092436116857020245e+00 6.181592840284769741e-01 3.206013313774535245e+00 -1.482776384835353012e+00 5.439485750691819277e-01 9.598390996841181799e-01 -3.261368671018782806e-01 -1.459111820535686554e+00 -1.360539589205043365e+00 -5.869817328563341485e-01 1.223592956428879996e-01 1.269662236148789425e-01 -1.201022048341542359e-01 -1.510272852431590929e+00 -1.098941857022475016e-01 -6.759364318627806290e-01 -3.137802012493098314e-01 -9.911770738897264232e-01 -9.107581979593548649e-01 2.301001023867242257e+00 2.878659846330764035e-04 2.129280485163669301e-01 -8.575873377581172408e-02 -6.073219625108307318e-02 1.393015308568081867e+00 -9.991923522740626673e-01 2.116522625825716930e-01 -4.346383854909696698e-01 -1.675768514142334797e-01 1.628359361347314183e+00 -3.373147870416730310e-02 -6.390446005166660060e-01 -9.137659422742877569e-01 -3.572336060280751902e-01 5.528016844279696196e-01 -5.146044014294547386e-01 -6.473966914899565994e-01 4.367245207040609811e-01 -5.781446570416406416e-01 2.594090399182121809e-01 -1.097672800665093540e+00 1.762263034372271386e+00 8.918013347296223081e-01 1.597917742570482913e+00 -5.667750648053624385e-01 -1.242285170637509983e+00 3.334826364910862817e-01 3.369413279583663434e-01 1.017448895396678932e+00 3.346262395388717170e-01 1.177116502598307968e-01 5.303483123436338875e-01 -4.360030845868989036e-01 9.636309559348410492e-01 -5.759752594136086090e-01 1.238711131761068174e+00 -1.273534493179184768e-01 1.111554797865619726e+00 -1.335276362688559759e+00 -1.178913730437380208e-01 9.194384584849463193e-01 -2.399161432870553501e-01 -1.427736306659066756e-01 -3.156887697856486374e-01 2.103316275807482150e+00 -1.956674490866854965e+00 -9.028581552933029331e-01 4.960985459141779019e-01 1.896159845540212052e-01 -2.989004077241443902e-01 -1.311581539358053217e+00 9.157680424126342089e-01 -1.251580247589699546e+00 1.634928668395989881e-01 -1.119177738555286045e-01 1.044196171872340706e+00 -1.155277951385027979e+00 5.224307845673187289e-01 1.029841040565134369e+00 -1.566122861508028319e-01 5.773816648915499616e-01 7.693353084241636441e-01 -7.808253900202707376e-01 3.726913797018782670e-01 2.120075279919055589e-01 -2.969620156406366784e-01 1.022990960132821453e-01 4.261579561619624479e-01 -8.764582699470830907e-01 -1.412300334241040622e-01 7.813433720412930050e-01 1.412365020175216479e+00 2.719462465038616772e-01 -1.423563420196651552e-01 1.385114081422165855e+00 -1.110585589559827779e+00 6.936738838847349431e-01 -1.026259221608982308e+00 5.911822184563603200e-01 3.354832487177392131e-01 1.867851993837259972e+00 6.313734147906500116e-01 -5.127318566458326510e-01 2.709398525105345401e-01 -2.229773090716915540e-01 5.364948754480324683e-02 -1.613252820167022095e-01 1.157428466280044033e+00 -3.819192127726307451e-01 4.836500902317413808e-01 1.057675089493080645e+00 -5.825127274930381738e-01 -1.941609079210479538e-01 1.573589778301474340e-01 7.702199436970728064e-01 7.953398408162467570e-01 -1.269658446688076925e+00 -5.515731809643394934e-01 -1.659111650067977672e+00 -1.414727898520929950e+00 1.162485032844250005e-01 3.687256467662653470e-01 -1.193892981595446212e+00 -4.977022278061118410e-01 9.038217305943248014e-01 1.517481417895801599e+00 4.421247127355512063e-01 -5.290891879801417064e-01 2.900661577728930532e-02 1.400040163681050664e+00 -4.897187048333939696e-02 7.747162635502415906e-01 -4.633411546896484823e-01 -1.149178220330784539e+00 1.554341450690883919e+00 1.833836825333015619e-01 -1.683638983282686796e+00 6.151633364851903929e-01 -2.205749255717539548e+00 -6.350242038121571841e-01 5.897831106560093017e-01 -1.927710901855708592e+00 -3.949845418207894032e-01 -2.217528854339158695e+00 -3.850576039645912663e-01 -3.690464766188519263e-01 -9.614713879903682425e-01 -1.673700651846479759e-01 2.552957714685316071e-01 -6.994396770882713721e-01 6.276661106714022109e-01 -9.032561347059561152e-01 -5.516638673555425143e-01 -2.121812874673674187e+00 7.471232642910717869e-01 1.664717198921152053e-01 5.457275970746986449e-01 1.311085188091793530e+00 -5.933789141505714237e-01 3.150247767907581736e-02 -2.288567538512670030e+00 9.802467805996110117e-01 -2.459060040042605755e-01 -4.738854542660654312e-01 -2.053045081673321892e+00 1.216877435076939989e-01 5.197252963255776237e-01 -1.103903311287196987e+00 -5.220196213070351643e-01 -7.748820674176497558e-01 -6.292482467203899810e-02 -3.735233329742295716e-01 3.259169999646875926e-01 -1.012828880379320839e+00 2.854127822785026414e-01 5.094698642325454774e-01 1.799726310943775553e+00 -2.023412622006677264e+00 -2.647544055969515697e-01 -2.461988291818527352e-01 3.719398914004247159e-01 -1.019164398962662643e+00 -1.815541255547793720e-01 1.314427949325621459e+00 1.022623051240831193e+00 6.195622728060512507e-01 2.245968017973107647e-02 8.169632795527665969e-01 -1.901070103619152407e+00 -1.239541747465777277e+00 9.065843525538981318e-01 -5.818270074992057950e-01 -9.467262250155129566e-01 3.030062665803777144e-01 1.097359303560577093e+00 -1.490912766937241285e+00 9.867619536965571703e-01 -1.913360947588750083e+00 4.678697697759041096e-01 -1.206389078117908178e-03 -4.670301820324044284e-01 -7.614597962506359785e-01 1.063158140429126125e-01 -5.498427573034136984e-01 -2.355099458692153369e-01 5.732507464096017191e-01 -1.124242367413642585e+00 -1.844660240336873092e-01 -1.239382614137896521e+00 -2.757545671364040885e-02 -9.858422188853631640e-01 1.058490313228527935e+00 6.596018689622909492e-02 4.860276626779259646e-01 6.598910204397359092e-01 1.974116241040146935e-01 -2.019747452737072346e-01 1.451390757909842177e+00 1.288586800496645535e-01 -4.012180778855053281e-02 -5.141682859612688450e-01 6.013083287263710774e-01 8.261402300978487601e-01 6.658781626853012003e-01 1.286910560033605933e+00 -8.678359736199380281e-01 -1.407225272223793233e+00 2.071190311330268763e+00 -1.082115825526620112e+00 -1.274220195144563528e+00 5.913212105865564006e-01 2.875075583857078509e-01 1.070301528592599416e+00 5.463781466395624120e-01 9.091576666510563509e-01 6.868550201151140122e-01 1.483230319661870411e-01 1.430413213490456803e+00 -7.078224671728527984e-01 -3.913450990779573924e-01 5.942015724241574842e-02 -6.759434730426350235e-01 -8.918589274293849956e-01 3.150720063715772845e+00 -1.416970873152315624e-01 1.024605724624284342e+00 -1.386821055203558251e+00 -1.167244897368864720e+00 -7.974089856822257349e-01 -2.065261240903291551e+00 -6.596149320180382247e-01 8.778495977146891782e-01 -6.551245775790263126e-01 -1.656256812216695629e+00 4.893050643211415140e-01 -9.834954249371913315e-01 1.720651227007644335e-01 6.742413829512744483e-01 -8.138703000240797847e-01 1.071028228573832397e+00 1.293430562208249257e-01 -1.820991387567397757e-01 -1.294311754451357599e+00 -1.324717745836104132e+00 2.179258330575038816e+00 -3.010462959294741073e-02 -6.612413554298611773e-01 -7.620281967484371366e-01 1.103277643779297934e+00 9.505547711957839097e-01 -1.540051438652268123e+00 -8.867929234468244770e-01 6.738813954018457730e-01 -2.878105490298740188e-01 4.184326103041463574e-01 -2.020331061010068596e-01 -4.254474891680868343e-01 1.182957116120772145e+00 4.086453199338312969e-01 7.058201569661186614e-01 -8.189935197452565818e-01 4.137671280230911797e-02 2.891138273247700341e-01 1.760809480822260464e-01 5.148477592947979797e-01 -2.002817398669150262e-01 -4.921346943091409742e-01 3.903677001443016381e-02 6.996456261271446486e-01 8.599756720200203430e-01 -6.977879334313860649e-02 2.072863306917238635e-01 5.500869983394023333e-01 6.421259764519892110e-01 -3.369203622082285743e-01 7.121076985358679723e-01 -2.655931109568344106e-01 -1.269127520026080980e+00 5.836580150229868647e-01 -4.933719874705972952e-01 2.632506982723797906e-01 1.349137903790619486e+00 -5.127874802889935690e-01 -2.054344615322321932e+00 -4.823184840262081247e-02 -3.340034712963906721e-02 1.088268128905994919e-01 1.439901985355359904e-01 3.275385436577173404e-01 3.513895110617989981e-01 3.751630075794896713e-01 4.365995777252573151e-01 -6.765179635763485244e-01 3.906823063804985008e-01 -3.513513633991991458e-01 2.280242876571351829e+00 -2.033444985253008708e-01 1.272101887734127912e+00 1.369985510245299354e+00 -1.157579585949244816e+00 2.422537667057543143e+00 5.377586423072038269e-01 1.097003913426942034e+00 -5.193510140841449685e-01 6.021478009231842066e-01 -1.602418504328652293e+00 -3.742591118694966190e-01 -1.011661802667970678e+00 8.721981254524866500e-01 1.636684448478377130e+00 2.955590747016907383e-01 9.786062517162125163e-01 -5.959770856677863993e-01 1.374640596367335821e+00 7.987486359626285726e-01 -8.129054764283643042e-01 -7.845017563608841504e-01 -4.429245915354029228e-01 -5.204271687345688457e-01 4.391854214262108647e-01 -4.045590109818851254e-01 2.687337823178327922e-01 -1.548221755608426786e+00 1.866180561161366658e+00 -2.883968116570531648e-01 1.950068554788712480e-02 -1.884233443992245072e-01 5.122305987534667704e-01 1.589726767607314351e+00 -1.724843817710013161e+00 8.293201150521739562e-01 8.115229676062359065e-02 4.626932412638933845e-01 1.446609538119074889e+00 -7.212928634452415722e-01 2.637705780588153193e-01 4.598232456350567210e-01 3.188595900576518538e-02 5.631621062187472937e-01 1.941346506696121521e+00 1.546551438198509709e+00 -1.986857828404106963e+00 -3.522616470743405448e-01 1.208465929691030949e+00 -1.402876356894141585e+00 3.720259105128553845e-01 1.004627383002346663e+00 -2.834278361829041804e-01 -4.898121755925270021e-02 -9.511190191228804380e-01 -1.338563834900726446e-01 3.782770148459664861e-01 7.183093844443091611e-03 1.052639483165650924e+00 1.014935549889830479e+00 1.187242238524918836e+00 4.097748656257039213e-01 9.936074266170351332e-02 -1.533967524630524215e+00 2.433745070925772414e-01 -9.662898269336731016e-02 5.386447962179177207e-01 -2.025977633440993464e-01 1.560839777702943132e-01 2.835165190852239059e-01 3.597452120048004742e-01 1.066321899369123694e+00 -7.519929833491394433e-01 9.205843459199941625e-01 -4.689941436056785928e-01 1.210865054849673550e+00 2.530701315297954057e-01 1.227678912063519423e+00 1.509338043792193496e+00 1.994351942272082123e+00 -1.269982125389390815e+00 -6.548362960581726178e-01 -7.212578919021029877e-01 2.437070869660947992e+00 -1.213905410399504503e-02 1.409896752946420972e-01 1.980210484957272421e-01 8.433885311567388410e-01 9.377572110629360802e-01 8.138470450522785615e-01 1.474953450985963199e+00 -6.293234086650777437e-01 -5.643119697304150445e-02 8.767088916003576982e-01 8.156812764844479924e-01 -1.195214225383865125e+00 -5.242245158822996798e-01 5.836205389747157746e-01 2.017965985465587142e+00 7.935149109477955820e-01 -7.833721472074286485e-01 -7.800044195826800753e-01 -1.651816723795381137e+00 9.181626013300405731e-01 -9.861151811205201012e-01 1.181940069856472153e+00 -1.271440464709490958e-01 1.150006515721552880e+00 -4.341293986482687439e-02 -1.027605863396200858e+00 1.073546232212991974e-01 -7.582129072181464924e-01 -2.417553593976780046e-01 -3.385269234726986931e-01 -7.074200788299092046e-01 -3.641676288506843356e-02 6.435523902255607664e-01 1.132634442142657294e+00 2.407400288907962649e-01 8.382158135764781193e-01 -1.009271758222088256e+00 -1.047740042116622305e+00 5.799546056630772162e-01 4.228893201691730219e-01 -6.219932259514904249e-01 -1.755054547351922567e+00 1.124665140725812362e+00 -7.160419300417902866e-01 -8.192791437960347256e-01 5.142243772668162460e-01 -9.066992885798803581e-01 7.532280923874766776e-01 -5.798181604929300015e-01 1.244795141945717054e+00 -5.951199736349769287e-01 -8.509935025949412202e-01 -6.639263490422814273e-01 1.003249211984948763e+00 1.007803352972072464e+00 7.417499241255579578e-01 -4.743507107994432981e-01 -7.289553507815830224e-01 -1.216921324703870821e+00 7.176672818971119305e-01 9.829416073761724215e-01 5.393987206749183416e-01 7.906599993115744907e-01 4.805675315975645873e-02 9.277534053976635997e-01 -1.744834953959170987e+00 1.128017698649692729e-01 -7.274759924410485468e-01 -2.131209910172474853e+00 -1.290086996114881424e-01 3.747178520346187147e-01 4.914565086514126047e-01 -1.878573657403352637e-01 4.446362846092346000e-01 -5.477555453649994854e-01 -1.851546364133246081e-01 1.419899515152298841e+00 -9.238165995164593358e-01 -1.262427842736522754e+00 -5.115877528566058902e-02 7.916819036225746231e-01 1.629937190731044927e+00 -4.374588599906222841e-01 1.111671620641552005e+00 -5.591610721517021876e-01 8.719260108563549050e-01 -6.851659895594354455e-02 -2.979939447985087142e-01 -1.135521587886836464e-01 -1.330091327801209644e+00 -5.666596827472576425e-01 -1.875612081037441592e-01 9.732703066625467692e-01 -5.448467736224644753e-01 1.914104355010516345e-01 3.965042840231743915e-01 1.167416454895980005e+00 -8.246732887308443061e-02 1.130313947561102150e+00 9.698066167691514750e-01 5.477599481060499986e-01 6.545606288115344285e-01 -1.384782475598353768e+00 5.375934385310982000e-01 -1.241989920415262239e+00 -2.029677623399213537e+00 -1.318002255964842995e+00 5.899782274137477245e-01 -4.435379169975717240e-01 -1.109994221838010331e+00 -4.976889578594102526e-01 -4.067649603009705350e-01 1.026507757449003133e+00 6.456139173128543352e-01 1.751955351826165241e+00 -3.515269974650409579e-01 9.649989542741972404e-01 -7.726901848440969056e-01 1.993774311418587963e-01 -6.852553613521995546e-01 5.017713129179646181e-01 -3.638665002558248429e-01 5.840682327982389399e-01 2.383904770528925965e-02 -2.907437606127612484e-01 1.555365351429406573e+00 3.841250705983235147e-01 -1.544626336685354540e+00 -5.283640459661007593e-01 1.191532722661866162e+00 1.894253305574456814e+00 -1.399828389556761143e+00 4.133851527795044944e-01 -3.608200438621151501e-02 7.641751379255981025e-01 3.861635176020430382e-01 2.330156225000526160e-01 8.782418356166440954e-02 1.117143585525185445e+00 4.147940988578819876e-01 5.445469448326728523e-01 -4.187854536827682606e-01 5.058366616139172711e-01 3.007038634937218013e-01 -2.403509686682893332e+00 -3.729575159699767828e-01 -1.033851530722171175e+00 -3.508840868519157996e-01 -3.679660148606058168e-01 -4.496341084660156473e-01 -1.617999794157679583e-01 -8.924866544548406555e-01 8.415010915086323928e-01 2.163640933220448148e-02 -1.828411041941977733e-01 8.060416576381446152e-01 -3.038678826550589296e-01 4.334707862712327553e-01 -7.439140042737601988e-01 1.060412886666796783e+00 3.743989155116007606e-01 5.943049902837521659e-01 6.619032218130856959e-01 6.711376918959688354e-01 -9.891863914652190282e-01 -6.441501329779063534e-01 1.580818240327793583e-02 5.457675450551593421e-01 -9.884601607925032341e-02 8.538505972864091076e-01 -4.017184006628612414e-01 3.133313720633894017e-01 6.510601839019349857e-01 -2.193502568221873117e-01 4.965637946103957923e-01 7.444380624091360144e-01 -3.331721363865243202e-01 1.068152305408772484e+00 -1.216407161984446761e+00 -8.107692885803778893e-01 -1.015236705843316711e+00 -8.090749282273054233e-01 -7.199635446813381634e-01 7.072291331050878371e-01 5.249906038681392273e-01 5.507451992057834644e-01 4.640074713728906675e-01 -5.490309637766032508e-02 -2.444479886000787694e-01 -6.941799573988226557e-01 -9.210466285014992094e-01 -5.189369876741665166e-01 -2.371768137867145576e+00 -1.853185308006277121e-01 -3.603228538598701736e-01 5.311231068028924307e-01 -2.007625242003515886e+00 -5.517063458139819243e-01 -9.930846912400007609e-01 -1.768601937454114870e+00 1.246798814761293367e-01 -8.341468557292788244e-01 -2.674904327549697536e-01 1.169045889509601199e+00 -3.808688031019984849e-02 -3.351972034100826892e-01 -6.277712651385217862e-03 -6.154959324979800694e-01 -7.809006272615101052e-01 -1.488186382203186886e+00 4.696494132016387074e-02 4.574829095655779665e-01 3.169846278816395579e-01 -5.668276166676233796e-02 7.978662540462584385e-01 2.243259920037494304e+00 5.537744373892059535e-01 1.191554588742569365e+00 1.907940454518611606e+00 -5.227636877460369869e-01 2.264855507631519771e+00 1.100622123562482013e+00 8.818942529044165868e-02 2.082577800160460679e+00 -3.562685477540573631e-01 7.353624748859870497e-01 1.545237089853897239e-01 3.222576904519747210e-01 1.482368277550557112e+00 -1.152719208349693991e-01 4.357035739424551801e-01 -3.227100727268882030e-02 -1.688291670374233000e+00 -9.657074064354317366e-01 2.557707896402264813e-01 -5.856771178697507407e-01 -1.158908551370816609e+00 1.117024813669947436e+00 -4.586352691502536549e-01 6.238752799302952345e-01 5.753026123773811173e-01 1.827356009391352051e-02 -2.065749869825477703e+00 -1.599598335403175309e+00 9.246420054987376513e-01 7.470451773409402252e-01 -5.170824250421359736e-01 -3.893862763330221965e-01 9.715367526313294366e-01 -7.710595735013754393e-01 1.360294465353451443e+00 -8.794851876450270334e-01 5.886479242305007187e-01 3.885313816581358881e-01 -7.111404867250192829e-01 2.266522527175296453e-01 -1.174732990889680417e+00 5.290670480325716518e-01 6.971040884585571855e-03 -5.804038446064099244e-01 8.233155480755041111e-01 -7.252217974065842121e-01 -4.507225207917804621e-02 1.804344777717235004e-01 -1.115263406824472669e+00 2.816760436539265666e-01 -1.299091412056442296e+00 -2.595076711426546723e+00 1.630286031816149950e-01 1.693776526186322684e+00 -6.949033677692181277e-01 6.043384401075461154e-01 -3.606786506804406933e-01 2.173512394201459474e-01 4.165769536714601928e-01 -2.602557599493028895e-01 1.988590868840147241e+00 -5.013859217225384857e-01 -3.802050581912081451e-01 1.707393444263834992e-01 -6.792005868166137716e-01 1.391697109841017133e+00 2.316055002388903439e-01 -5.497381167921807643e-01 1.238823256893818670e+00 -1.903484228020816627e+00 1.058298305469575817e+00 -1.832759719975159962e-01 1.085428382007979753e+00 -4.676759724474474633e-01 -1.033419146165692526e+00 -3.858661773037192488e-01 -1.210729056043899021e+00 -4.293309038126516541e-01 3.218210497816152427e-01 1.861734186294671911e+00 1.581454717984039027e+00 1.077015976322154067e+00 3.879479323253195999e-01 -1.065176496095598391e-01 1.246418048574574611e+00 -5.887710106342599614e-01 4.348246327511847142e-01 -1.713995582264812023e-01 -4.201772973281732715e-01 -1.075901335391344027e+00 2.423454598336031163e-01 -1.305246124259760609e+00 -5.057476327416279283e-01 -2.576316987556022675e-01 3.840592652282813768e-01 -2.312909018828252505e-01 9.227423793406106522e-01 -2.276748572654436753e+00 8.817690762584544650e-01 1.113060422784316744e-01 -1.596825621658343360e-03 1.367518165594532320e+00 -8.145498895461598110e-01 1.602979632040617552e+00 1.398992009002448800e+00 -1.844381105913714958e-01 9.636894516904963570e-01 -2.630024311794250669e-01 -1.900096975462246540e+00 7.256971691026066207e-01 -1.777453362178213814e+00 1.410126312953382310e+00 -2.604193590103848210e-01 -1.265232323576102491e+00 3.751401143240467584e-01 -8.028135406365864979e-01 6.664028114348592435e-01 -1.207752108070060615e+00 -9.735426535762302658e-01 -8.975434992538813272e-01 5.743835150129202871e-01 2.099914456276912311e+00 1.221408202751094629e+00 5.544262973158807783e-01 4.314211509439933034e-01 -3.989213525166871999e-01 -7.352675229767637044e-02 -1.531796105093685911e+00 -1.478691795385146834e+00 -8.582769748841200252e-01 4.152032920548325845e-01 -1.033429296187327040e+00 6.425740692093692696e-02 1.243834705666935436e+00 8.234210566787302232e-01 3.801052279356456620e-01 -8.442042067607594680e-01 -4.484015852565443327e-01 -1.079004135792425573e-01 1.120059189551365186e+00 1.184001616669142942e+00 -6.906860793205663596e-01 2.821193762313817466e+00 -3.592914193255425381e-01 -6.617341532210033739e-01 -9.845799381484391377e-01 1.116509603122665117e+00 2.750754293047765198e-01 -1.394541797545618689e+00 -3.193808726604179804e-01 -9.626017849217237687e-01 -2.671564487086240947e-01 1.269083615760610240e+00 8.398676849182473703e-01 -1.231620501924929112e+00 -2.262100442982319104e-01 -1.152158398391563754e+00 -2.965364343698677074e-01 -7.591386768371443106e-01 4.128342029590327533e-02 -1.023142717306725125e+00 -5.489002846181884054e-01 1.356681011600756881e-01 -1.197711115869729337e+00 9.661918493951731080e-01 1.517603411871802643e-01 5.506653517558530719e-01 -2.381652153130261684e+00 -4.556007598321238916e-01 5.832424852586428621e-01 -1.025642358191041881e+00 -1.525696633905168742e+00 6.457328853033221794e-01 -1.531790270821370425e-01 5.345755140577463926e-01 -6.013061981847953735e-02 -4.795781197578006805e-01 -4.617006414556082405e-01 1.407867525387343388e+00 -1.596014344587650680e+00 3.921258683549551094e-01 4.973310027167056613e-01 6.313402387973713337e-01 8.956920825272615128e-01 5.919545394531976201e-02 9.353900921952046366e-01 -1.840123862421114698e+00 1.308894098872078526e+00 1.343298375921139765e-01 -4.541575673118635435e-03 1.088871456807230853e+00 3.511627406109398275e-01 -1.097705584754607583e-01 1.995045111326033682e-01 -8.892529234458765863e-01 1.311951255170799913e+00 9.524243902820326291e-01 -6.907963976349855706e-01 -4.257444155048027423e-01 -1.503130950072003869e-01 -8.108027630463375823e-01 1.203745258370395727e-01 1.751312629959506761e+00 1.324985709328061478e-01 -4.422665905734769476e-01 -1.557999100159388473e+00 4.316186490627986483e-02 6.745910910469367083e-01 -7.910324526482195306e-01 -2.779012364922806566e-01 1.170209932977221090e+00 -8.614053625413138349e-01 -4.203693633130407559e-01 -1.364154665487902873e+00 -8.229993327863598385e-01 4.098963107962195762e-01 -1.636367339260507370e+00 1.490377100073149830e+00 -9.429948109527281908e-01 -9.752464185643653846e-03 6.806682614978873946e-01 -2.027377696204906710e-01 3.249695686231744013e-02 1.906537089738876700e+00 4.000443818965774279e-01 1.024383910174998302e+00 2.430966331007775871e-01 2.859518852433645120e-01 8.296882422777887012e-01 -1.823803516236590649e-01 -5.337869951443210415e-01 -7.744438912697936273e-01 8.491838388519266090e-01 1.937075893502091251e-01 8.425726037407277325e-01 1.199219681144277683e+00 -2.486392438215047906e-01 1.726406133655938591e-01 -1.614720849022259541e+00 1.358868355738769296e+00 5.377498582542794558e-02 -7.325849617307752526e-01 2.993913260913268815e+00 1.483529657123149104e+00 -8.347494776108489445e-01 4.769349792314676040e-01 -5.996628414308555755e-01 -5.323410126346574955e-01 -4.997239737396583920e-02 -3.829527365588226706e-01 -2.522678690486284681e-01 -3.166158170888389023e-01 -6.103486478392167180e-01 2.336710220357756995e+00 -2.055266398675714146e-01 -1.855572420016248669e+00 1.089371479444918744e+00 8.691347521380615726e-02 8.780381839466042670e-01 -9.704613399358169579e-01 -9.386740150784338432e-01 8.973780303600489283e-01 3.173324412407556583e-01 9.347771145533954051e-01 6.069952993582959921e-01 -1.793754368427453311e-02 9.810878441178166876e-01 -3.129612256670675774e-01 -5.277733939374993494e-02 1.075905872869608704e+00 2.211295266011820804e+00 1.388934704938227904e+00 -1.012656202048205500e+00 -5.960140521491873455e-01 -1.290297892564012283e+00 -3.319049498980275459e-01 -1.009713360019734163e-01 4.450980824232062677e-02 -1.686315077188691725e-01 8.598039885017597639e-01 1.120408388778302955e+00 1.470211812111700489e+00 -1.156952045902685855e+00 -1.669442901825322068e+00 -1.641925731073280881e+00 8.248519211844885790e-01 7.053880671477180675e-01 -1.813959152435831723e-02 6.473261798747258489e-01 -4.318667998770789329e-01 -3.896902677843758905e-02 -9.530199808650210436e-01 -1.788552543246386684e+00 -4.734508329529931170e-01 9.979512778019692387e-01 -4.355534583989387198e-01 -4.611173867579947128e-02 7.497174451822464780e-01 -6.273920886978097133e-01 -2.689236484807202565e+00 -1.838011213285197343e+00 -2.003929099642897393e-01 -5.988762583377599258e-02 -3.051100181046364490e+00 2.917125580001369081e-02 -9.700365151441288081e-01 5.10
[truncated: 3,620,129 more chars]
