# Supplementary material for: Bayesian inference of kinetic schemes for ion channels by Kalman filtering
Source: eLife. 2022 May 4;11:e62714. doi: 10.7554/eLife.62714 (PMC9342998; doi:10.7554/eLife.62714)
Supplement: Figure 10—source data 2. — The number in the file name indicates the brightness. [file elife-62714-fig10-data2.zip › 0025fluor.txt]

1.365910370204754365e+00 1.580091510287136292e-01 -1.683145103331084691e+00 5.869250146027180648e-01 -9.242778448455085671e-01 6.076464708568067585e-02 -6.655016922664437340e-01 7.372238824696268900e-01 1.130881975859714839e+00 -3.727652544836118076e-01 1.367167338516677599e+00 8.139994736974573986e-01 -1.776142176186960020e-01 8.592068827221429617e-01 -6.265692980833400538e-01 9.358608027730266343e-01 1.057591510053482065e+00 -7.086617147286542462e-01 6.449697081038631430e-02 1.284631203926737575e+00 -6.227046075100085565e-01 -1.654690267305550799e+00 8.290863433775148561e-01 8.542713173034657825e-02 -1.930264084330467755e-01 -1.431121676323038105e+00 -1.045031120453324552e-01 5.743116076695656824e-01 -7.663408402014689758e-01 -8.991555841363521595e-02 1.288598607777122984e+00 -2.840038896523844891e-01 -5.674407320728764859e-01 5.706301564260817250e-01 -2.518327485878009073e-02 -8.353297245015154360e-01 -1.893258699460643069e+00 1.219564639557096042e+00 -2.959923986438462440e-01 -4.372469344428222549e-01 -4.153849672384448133e-01 -1.036378096458612452e+00 5.078006513973080116e-01 1.585676842535886644e-01 8.834725345982832323e-01 6.013830164335358663e-01 6.705947995853306365e-02 -1.818412652974176869e+00 -8.027084668618736929e-01 -7.178860875893696702e-01 8.717062692687369552e-01 -9.725595507180863075e-01 -4.377862477215721526e-01 -9.068501662622262538e-01 -7.432584067902520131e-01 7.112330689438986497e-02 -1.506910455829017260e-02 -1.348636676051112371e+00 1.503882804981917509e+00 -1.385471539791159890e-01 1.854679070704937871e+00 1.582032844701098118e-01 5.475080392505047300e-01 6.772607338655267650e-01 -9.267850314299082293e-02 1.540536887354293727e+00 7.876415360857885739e-02 -4.848811906354763557e-01 -1.051781778186296146e+00 3.335576161572892384e-01 -1.463828370758374575e+00 -7.455482967976987396e-01 -7.550642577746873307e-01 -9.245836552489865579e-01 -6.017127184353882052e-01 1.364968113195757393e+00 -3.092076734815109584e-01 -2.065082634107169024e-01 -1.077236448534557023e-01 7.263717162241967173e-01 -1.688862806258045302e+00 1.027353582247289454e+00 -7.956395665673953177e-01 -2.081436611334403497e-01 2.247672439680160394e+00 8.421385985620749581e-02 -2.562931183214200548e+00 -5.442161098320005275e-01 -4.441840284185201160e-01 -1.641755764288390429e+00 -2.153395800103620417e+00 3.674893373475580649e-01 -1.058730680391187784e+00 8.113860740853409137e-01 -1.619461188987924682e+00 3.704278443059193515e-01 8.631530210077825727e-01 1.028640115007297240e+00 5.450896594973482501e-02 -2.569028017614909398e-01 1.553033539567887089e-01 6.743869363463477207e-01 2.481984380960938985e+00 2.444528609566225530e-01 -7.145126944842141725e-01 -4.417964340004316148e-01 -1.085074639346520486e+00 -1.264535776847881765e+00 -1.055239255071581950e-01 -1.533382621389409450e-01 -2.155938143004554775e+00 2.328655567379780689e-01 -1.450663736617072930e+00 1.425022337584829879e+00 -4.297573099649826811e-01 4.031194666169782836e-01 -3.094684411916134859e-01 1.107814861722667299e+00 -5.834021494089752791e-01 2.356568463708770267e-01 1.000332319171710616e+00 4.129556228025336728e-01 -2.376604034188769810e-01 -8.459406635909481054e-01 -1.356910647923049162e-01 -7.489352668282938108e-01 2.448391552517082681e-01 1.201562338515453243e+00 -7.296957460000809137e-01 -6.900035285966448217e-01 -2.579823205514505946e-01 -1.971393544672007447e+00 -8.120426892409754460e-01 -5.879739339984945135e-01 -7.186796256734429011e-01 -1.296525156860108385e+00 -6.431137332564760278e-01 -8.687998276500096262e-01 -7.943715707508346435e-01 -1.198845763682916954e-01 5.062583872641580607e-01 -6.397195389420220479e-01 -6.519469453151233163e-01 -1.688609433106383340e-01 5.853202641732626610e-01 1.970380788202879208e+00 -9.342663525768308830e-01 8.708611318256871403e-01 4.638267549494148323e-01 3.369347142385230587e-01 1.595609414455463337e+00 -2.188403278761640036e-01 9.416639222298069933e-01 -2.759962999214008589e-02 -5.118922797731104701e-01 3.376824749122994684e-02 -3.962040969157883397e-01 -7.210535004105534940e-01 -2.533792448385471796e-01 1.817924410242352240e-01 5.805206648279668258e-01 9.301988124740988573e-01 -1.202682417794587622e+00 -5.888459509604540010e-01 -9.119176817847953961e-03 -1.679244039042999681e+00 -1.335275250907035360e+00 -1.295669721075317860e+00 -6.610813216669952051e-03 -1.188031762258094259e+00 -6.482444408963456972e-01 1.595723154605076743e+00 -3.785266519650888964e-03 5.982650879053255100e-01 -8.220332497939900618e-01 9.484576269598797849e-01 2.442651675616541063e+00 1.488155666461957072e+00 -3.350652210593842106e+00 6.460833364171851834e-01 -1.049894877686329275e+00 -1.236083269292810094e+00 4.640444894628040773e-01 1.366813980735477330e+00 -1.529396718639600028e+00 1.090094399630627153e+00 1.058560587590585467e+00 9.937001111344374582e-01 1.399719961809254176e+00 5.630417120374200390e-01 1.797525129392877827e-02 -9.963292410578846736e-01 5.996163063580874919e-01 -1.109873537676099753e+00 3.522869902997874392e-01 -8.145806877017758296e-01 1.795468728325379626e+00 -4.278034585413095781e-01 7.518999656918977370e-02 1.780176158050656765e+00 1.400195780720068894e+00 7.776259490052439549e-01 -7.917018229851398026e-01 7.900687733096688481e-01 -8.576762247976400522e-01 -2.053454424323164051e+00 -4.971166558064478713e-01 3.459608493028035192e-01 -3.628495444836618011e-01 1.751466479029232526e-01 2.248815321920702548e+00 4.858356391263530805e-01 -3.533572345127243275e-01 1.755426813003220676e+00 -5.643862474098044757e-01 -1.565960291832585796e-02 1.570556307208546831e-01 -1.184585280540203067e+00 -1.522592403444318343e+00 -3.141113632795097810e-01 -5.168746862903379480e-01 -6.597340243207673316e-01 9.432191555130058080e-02 -1.555910419852319093e-01 -5.471929285119816466e-01 5.970107552075369917e-01 -1.480473378226016878e+00 -5.334023225501026699e-01 -5.234230498384918606e-01 -4.117826340442061472e-02 -8.502342281397666790e-01 6.765997617200761871e-01 9.055787748033666817e-01 -2.902162959698275854e-02 -1.686043082820442018e-01 2.597867810304522740e-01 5.179704137728926572e-01 1.064129535160851958e+00 1.577384602607540875e+00 3.768857513621891031e-01 -1.692626148263685959e+00 2.405826946543409561e-01 7.285972324633036568e-01 7.529912525617666885e-01 -2.027307795104866250e-01 -1.018235327547690527e+00 1.270153842486253293e+00 4.453330990134768408e-01 1.137193843833547824e+00 1.191432354177283937e-01 -2.310893559714707890e-01 -1.346287408757528059e+00 -1.514669413381037298e-02 1.321639552727290612e+00 -4.709232168738918256e-01 5.354167616294336352e-01 9.749948726263562016e-01 -6.232296900504229464e-01 -6.770081138527953568e-01 -7.956541912161500807e-02 -1.158874710098553917e+00 -3.276780456038694278e-01 1.119183971884979201e+00 3.154698554684987610e-01 -1.027233070673656989e+00 -2.448749282236249436e-01 5.920396677079688974e-01 -1.131702916962608496e+00 -2.307305426156444073e-01 -7.053807013332153986e-01 1.380337751403375668e+00 1.156026893753498708e-01 3.493486589853485591e-01 2.516467606960696823e+00 6.094980421373443757e-01 1.751362631105274126e+00 -1.360123159693871764e-01 7.126883107542778539e-01 -1.659668441969589958e+00 -5.031794524065350549e-01 2.837609237729105671e-01 1.041687629372639590e+00 -1.660654751023709352e-01 -6.203325318322168158e-01 4.615717087523139583e-01 1.121759757772817334e+00 -1.423533089684003439e-01 5.429547209205072278e-01 -1.885455219641295893e-02 2.671599041693831778e-01 1.221973733587252281e-01 3.963308171525926904e-02 1.619433010096421377e+00 -1.410758386578874646e+00 -2.497967764477511399e-01 -1.009961122733428640e+00 -2.194102467456117145e-01 -7.524380051064978314e-01 -1.764489746751271917e-02 3.138696807920842158e-01 -6.651431767085107527e-01 5.641128798612548012e-01 -1.853408231588777655e+00 -1.892152483582066669e+00 -8.427958809149149744e-01 -1.236489274750804945e-01 -2.090549471165393802e-01 1.003298273682982744e+00 -1.274287541911302446e+00 -7.009331948672155310e-02 6.506905922175643120e-02 1.735482143181920289e+00 -8.840267905318186514e-01 2.011102154094747796e+00 7.863556688065599376e-01 6.360628616815797720e-01 7.966918490452831736e-02 -4.230130009996341256e-01 -1.651841419501315356e+00 -7.501463382611096575e-01 -4.087743393758870858e-01 -1.044526243330925475e+00 -4.008228715755472460e-01 1.169084200833776954e+00 -2.089290655954855414e+00 1.272917991769583479e-01 1.359602959993073235e+00 1.463631345966949215e-01 -9.374838077698343097e-01 2.411243246639622195e-01 -4.581060982206848764e-01 -3.389553745054233458e-01 1.410707028980801914e+00 -5.818003184470046385e-01 -6.251624067073112412e-02 -1.214887794911708063e+00 1.569147133825907092e+00 7.888253595817814601e-01 4.103657769852445680e-01 2.092080769986113697e+00 -6.042984244204138156e-01 -4.211914750698242393e-01 3.195523731746460205e-01 2.934457208729609246e+00 1.696916052538309350e+00 -1.530973085587267191e+00 -8.919750901583248237e-02 -7.748794258302299509e-01 1.795131572893226002e+00 -3.585353884303851130e-02 7.914460246107964947e-01 -3.894026117443102637e-03 1.825838234206479171e+00 -3.363968141171709836e-01 -5.558347012622966155e-01 -3.901528666085142816e-01 -1.095312246058110839e+00 1.044680438481799145e+00 -1.045815396880399178e-01 -4.302846240533738098e-01 -5.020651445754018560e-01 2.178023874188213860e+00 1.429238947861771303e+00 1.446693728495810349e+00 4.539170484842852682e-01 -3.754393447345297785e-01 6.633660301050776642e-01 6.980248148245703499e-01 1.235202870202801284e+00 6.488602612607362319e-02 -1.011271838037951065e+00 1.121219642887239853e+00 6.125979994225487779e-01 8.096458862459280370e-01 -1.202105290994901626e-01 7.657376883200518458e-01 6.402278436122318395e-01 1.007497185625670255e+00 -7.379757800128223799e-01 5.756246958053751195e-01 2.053996695275071560e-01 2.067226739837769722e-01 -1.144033308986407843e-01 -1.349095215825738103e+00 -2.194891068823646929e+00 4.186852697041660853e-01 -9.695708858535316832e-01 1.149971031911504460e-01 2.335135880818147713e-01 -6.955191163558956113e-02 -3.868305531876802816e-01 -1.596083296204328983e+00 3.183683866495320425e-01 -3.167599401146354299e-01 -9.478875683697285393e-01 8.140946570155813689e-01 3.837074553461419235e-01 6.020565773641368690e-01 -3.695763028309189124e-01 1.255253839305767727e+00 -1.864835124276552403e+00 2.353340337796646156e-02 9.994623200725810674e-01 4.505134065395518528e-01 3.397681109518490006e-01 2.951090984422815450e-02 2.075246784587960469e-01 -1.168034332055899904e+00 -2.214025006302053344e-01 1.277750200634265587e+00 -1.454249111053645072e+00 9.946680480283077719e-01 3.542467321345565412e-01 7.592118231975143461e-01 1.196215575989148849e+00 -4.036722615424172544e-01 5.112965447804399544e-01 1.204745592856755754e-01 1.557426477224380879e+00 -1.829832875802929637e+00 -6.135550054432498124e-01 -2.255033359069476440e+00 8.502264012796145742e-02 -1.687168779736827051e-01 -2.551079554042789965e-01 8.501650848983833830e-01 1.456528355542944242e+00 2.978233368200736142e-01 -4.009509452198305457e-01 -1.280585050271546288e-01 -1.483381541650100388e+00 -2.114902872964337543e+00 4.591119739416329448e-01 -3.470776431602914935e-02 5.524343442755056399e-01 4.842302010063405104e-01 3.419743617819339665e-01 -1.215675587087958753e+00 -7.041735050887331093e-01 -4.637537863629211943e-01 -4.248341173503114576e-01 -7.033043602282980089e-01 -1.744164142490868263e-01 -9.119439329889137413e-01 -4.089921842386753936e-01 1.593296412758785363e-01 -3.773428380925754611e-01 7.847431128082753560e-01 1.318156823250499488e-01 -1.874793725282763113e+00 -5.704677785201914819e-01 8.048037574068028777e-01 6.452415893914431599e-01 1.010410584848115828e-01 7.302548714988883471e-01 5.103474776762455534e-01 1.610804279243895354e-01 -1.087677411913267944e+00 -2.486118092142038105e-01 1.834967877843198591e+00 1.343398635990008305e+00 1.628029951129164932e+00 1.451457414446638283e-01 2.967097231406831681e-01 -1.113645136891003418e+00 -6.861547149713556060e-01 9.801517723217970796e-03 -1.511209316976036776e+00 -6.873165850575427838e-01 1.388235960292311999e+00 -1.297254832908298017e+00 1.584680401902509583e+00 -7.672881875586782252e-01 1.209763336936619194e+00 1.195148348769988766e+00 -7.172596770786511255e-01 6.932553655065009091e-01 -1.565544071009966176e+00 1.325611021392069988e+00 -2.285528114113312692e-01 1.044828333201948123e+00 -3.196134181294676968e-01 -7.039770988408008412e-01 -7.629345491717854921e-01 -7.136681337679544601e-01 4.940182667953305073e-01 4.421700812055473495e-01 3.114896858596671314e-01 2.045338629798463259e+00 -7.100059184990319405e-01 -1.429052976766918226e+00 9.901778050396855546e-01 -5.240105385437147101e-01 -8.053730854851910426e-01 8.491917570710779684e-01 1.058569532481808517e+00 6.170948048150400045e-02 1.870724837272995211e+00 3.404585902600918423e-01 4.653576341230638569e-01 -6.626839685918277378e-02 2.505481504401555481e-01 -1.049949799182297472e+00 6.502823404886787229e-01 -5.163144551114889902e-01 -1.837719425670421292e-01 -1.018957882591442488e+00 1.457432146339113332e+00 1.569198176328948868e+00 -7.015818062651441034e-01 -6.805211242153054174e-01 8.394533515683980096e-02 6.626922778865130814e-01 2.355033732494865806e+00 1.127793448218448041e-01 -3.413725638700975118e-01 3.742671067597579393e-01 1.160061502636882569e+00 1.357771308482450312e+00 -1.482995469805597155e+00 2.400433551559613132e+00 3.037230864288708587e-01 -7.017288608716731879e-01 5.837357632479035496e-01 1.098458295949759522e+00 1.005771009461581045e+00 -9.473944125770600300e-01 1.063780929345098158e+00 9.227477733532526427e-01 8.961778811563755887e-02 -5.596319651395360584e-01 -1.443899686528638426e+00 -4.663807647102605203e-01 -1.998803900512601817e-01 -1.189007661906285040e+00 1.032884836167855758e+00 1.531892098918272715e+00 1.214315236087180505e+00 -1.420979119370363308e-01 1.522036498559695139e-01 -2.973572902736986157e-01 1.104270094833339488e+00 -3.499918327884403157e-01 -9.158883492725342634e-01 4.631447483512813323e-01 -1.033555336785011436e-01 1.390090731966764803e+00 5.372941897982556059e-01 -6.260549870810196982e-01 1.167608918043905541e+00 8.841478763926859941e-01 1.885274227237646039e-01 1.038139478052038767e+00 -1.397237596368979151e+00 1.438704981184827814e+00 -1.039169855347663374e+00 1.229666613534268482e-01 -3.765134086298043692e-01 2.517013062500188525e+00 -1.390037204065839083e+00 1.673168154408956498e+00 -1.795163688391599177e-01 -1.302444559187963424e+00 6.664633086575816323e-01 -4.338594166937418950e-01 3.254602033238889747e-01 1.275429429771732570e+00 9.737607997366209966e-01 -4.744985907396032099e-01 6.351085861690508594e-01 -5.492010342869722006e-01 -4.644540639545182703e-01 1.703126971772620790e-01 4.564371113098642518e-01 -5.360797200484170855e-01 -1.466967069467478568e-01 3.237335549506500376e-01 -5.663226694120442328e-01 -3.628502451780560301e-01 2.859991795906531853e-01 7.446641993487154165e-01 3.455571195971147702e-01 -1.139843418140677800e+00 2.225058657167988396e-01 9.518056308097506690e-01 1.196718831544568706e+00 -5.848545695695204216e-01 7.174037923714832177e-01 -6.517460531544124747e-01 7.518684098754814249e-01 -2.903816813978262606e-02 3.050833035548049521e-01 8.022766670884861062e-01 7.028762825888722476e-01 7.059992331011658573e-01 -3.498945689135430359e-01 -3.819828498949390805e-01 1.039131069924582040e-01 2.738110822360138863e-02 -7.703592606707210244e-01 2.691363013740398213e-01 -7.306013213953302943e-01 2.783953898040992803e-01 1.247389100163643016e+00 -1.567295695061228011e+00 1.264411461143224724e-01 -8.962571168201205474e-01 -1.413333917707283227e+00 -8.355359901952174040e-01 -1.237063734479972643e+00 -4.077814050781803923e-01 -3.014718064859787106e-01 -5.146993848506701275e-01 1.886021484773043433e+00 -1.725379826169299635e+00 2.440709999908862241e-02 1.244391223914339983e+00 1.660157890029940742e-01 -3.811392380193944773e-01 1.004102231494451658e+00 8.763392021885821337e-02 -3.823507618953823073e-01 7.046851990052757087e-01 4.662390097587864046e-01 9.797450452372159502e-01 -4.446183145634770573e-01 -1.496714726312888821e+00 -5.483901502454135990e-01 1.279700733791845346e+00 -8.967898086160491777e-01 -3.522660990401693115e-01 5.647929955455908146e-01 1.141480699724827019e+00 7.240108995144000081e-01 -4.149979553047386527e-01 -1.491308980777563721e-02 6.983775038895491116e-01 1.393577009628719221e+00 1.030639538064322291e+00 1.265080305960812668e+00 1.238935402297828836e-01 1.679222534153630431e+00 -4.448987815000255419e-01 -1.083128718382520894e+00 -1.470028490176781277e+00 -8.835433865309414436e-01 1.270663778491065016e-02 1.589756204707297060e+00 -1.414546922302453991e-01 -9.452453821729863703e-01 -9.528342270426765070e-01 -9.748642953567980829e-01 1.816263076176065638e-01 4.254924394207650895e-01 1.959594573764139591e+00 4.647261291598014932e-01 1.294592153863308726e-01 -1.374991791168328703e+00 6.579236764297865525e-01 7.596689080519395398e-01 -8.957496041120889263e-01 3.935665955714364728e-01 -5.208912479357218350e-01 8.395032441179497637e-03 9.678543772928689393e-01 -1.603087594385030457e+00 1.151032912647797390e+00 -1.552393347906043441e+00 -3.822616889599349532e-01 -2.285810760308189804e-01 1.481241239138546995e+00 -1.434942578324781559e+00 -6.661632967040527209e-01 -1.685739853003045630e+00 1.605015608942234884e-01 2.573155806321296701e-01 7.310094735186263293e-01 7.073373250373658772e-02 -9.218599523164889842e-01 7.556285019115073220e-01 -5.536238568839362273e-01 1.173309992858300621e+00 -3.053857346663300942e-02 3.660712959820982548e-01 8.663712729021660897e-01 7.245878713159544793e-01 2.279923596467300223e-02 9.910911627412392066e-01 1.199161312181601158e+00 -9.662124398366509492e-01 2.603426210198699131e+00 2.090050545483043143e-01 -5.761552972125959515e-01 1.760182804695043846e+00 5.155346486105358839e-01 1.618632818906012405e+00 1.359518128523179437e+00 -2.698749425890966114e-01 -2.123727410464982812e-01 -1.363388060837105620e+00 -1.383499607332506542e+00 6.716174840930416723e-01 -7.169770762629169569e-01 2.874834453651017169e-02 9.957243116849838760e-01 1.068604183138499142e+00 -7.815427479849360592e-01 -5.889784685241562512e-01 -4.118774146231472116e-02 -8.811301853158068909e-01 4.244802684095817513e-01 -1.688865378748951818e+00 8.162724056694360408e-01 -1.791544781937740027e-01 1.208774951067019154e+00 1.521872016704656660e+00 2.375600795867761073e-01 2.165437036274456606e+00 -1.254181939561384018e+00 1.072716412585720702e+00 7.360510790156739036e-01 6.480663802647593785e-01 -7.132346772231052956e-01 1.765069231769985869e+00 -9.527949270678697236e-01 1.383482040096918775e+00 8.352019931655931817e-01 2.370858186495441444e-01 3.451931295424216506e-01 -8.687768023168694898e-01 -1.320782236343500005e+00 -2.056588509713241475e+00 8.524491193044250181e-01 4.473624689925337350e-02 1.451535704287834627e-01 -4.777046121205662521e-01 -4.882701228481080569e-01 3.916227188712603086e-02 3.679516537372251039e-01 -1.813676707853991932e+00 9.115193966005775972e-02 -2.578916374124656241e-01 1.148085163266516551e+00 -2.103498511373595448e-01 8.988563205877598827e-01 6.641996414635742418e-02 7.287116584752917348e-01 -7.063127022517614595e-01 -3.075290507133862650e-01 7.754743885622259469e-01 9.455380376138210474e-01 1.644975121927860773e-01 1.966831808907536505e+00 8.421167466710915983e-02 -1.618179494878450475e+00 4.874554919198510472e-01 6.973440497796455917e-01 7.621541698982853275e-01 -8.369246805803746136e-01 -8.609608320677306081e-02 -3.901599230915712146e-01 1.662662204118079134e-01 3.265509286388207366e-01 1.504144864055737552e-01 -2.763169797031899202e-02 -5.053909227168079665e-01 1.701342382183893831e-01 6.112287489345030744e-01 -8.817373655168974089e-01 -2.444529828459486964e+00 6.976276256551238175e-01 4.281386011745333398e-01 -1.355925698007568903e+00 2.489007782938198687e+00 -1.538340981742147395e+00 1.382995056348784724e+00 -9.506169812365421468e-01 2.801492379965672797e+00 4.196631808298671995e-01 5.711541407441077522e-01 3.481307981566200138e-01 -1.394451232861159129e-01 1.394934848729639132e+00 -1.143597630306944835e+00 2.359309016986435859e-01 -1.818637001270086540e+00 -4.382149367690599262e-01 -8.022020958044061567e-01 -1.166028874207071464e+00 8.844934361307199566e-01 -1.373469415825381512e+00 1.199675396014387996e+00 -5.605042177397019376e-01 -1.191153940866548078e-01 1.597319857422273837e-01 9.331223556989151069e-01 5.778071550863782546e-01 -1.671320549077141004e-01 -5.392455329191411240e-01 5.776380886295698902e-01 7.243778731110344093e-01 -1.330990272965823507e-01 6.404130395936850073e-01 2.884040338952941207e-01 1.990273009322424569e+00 5.794452715649760222e-02 7.146513623024404183e-01 -1.433348418394210233e-01 -5.956994289224799149e-02 -1.099795597379249701e+00 -1.512665424435779116e+00 -1.361262130879881405e-01 4.804334463868464855e-01 -3.743047787000236548e-01 1.230375227431369289e+00 3.483091745049862742e-01 1.508287432836242781e+00 -1.568328076113128189e+00 7.728475933777856355e-02 5.160105876060644414e-01 1.406704721796163904e+00 -7.953280676518788006e-01 -9.907461333260780822e-01 -5.504743842723831548e-01 7.115299801071797159e-01 -8.497972436728014056e-01 -3.145557176538152921e-01 3.789014504688064111e-01 -1.489811034229593822e+00 1.942400976514467859e-01 -9.376951530921195932e-01 6.048705099624156201e-02 6.370441899973137978e-02 -8.627885302439348703e-01 -3.260895570352774775e-01 -4.119438551528718795e-02 -4.230222695959537892e-03 -1.255812709699438923e+00 1.486189176948400081e-01 -5.503197974879655563e-01 -6.865098251925443040e-02 -5.929361479956293118e-02 -8.626876622094813152e-02 2.703424280345239628e-01 -8.277951629620386442e-02 6.506603872089619101e-01 -4.566819716980322075e-02 -9.207452424670226065e-01 -5.422175273723942590e-01 -5.061963236588993276e-01 -1.283387839825431254e+00 4.203653691552661220e-01 -1.565818564523903389e-01 2.038215975765796106e-01 -7.249913791406402686e-01 -1.630843915218534446e-01 1.161463003010801964e+00 -1.039528940110953509e-01 -1.397982845186740430e-01 1.412742339040106987e-01 2.700264520616938446e-01 1.597425777170274008e+00 2.520681227561961113e-01 1.447671197841705615e+00 2.746398640874572195e+00 -1.024495843028176534e+00 1.288089097774636427e+00 1.363361583344899097e+00 1.061909192227470239e-01 -8.777513733718732558e-01 7.110203835746299605e-02 -2.094634483339751219e-01 3.694522514622713971e-01 6.668460792540376048e-01 2.368558847145766644e-01 -1.145197307217469485e+00 -7.334074091589858069e-02 -8.390513782234955142e-01 1.650829374844909880e+00 2.653436077208995436e-01 -2.042162699646233037e-01 -1.761410872540573935e+00 7.975053264964953037e-01 -2.248978975245838008e+00 -6.578150847393787748e-01 1.324246234431176061e+00 8.832942140219434135e-01 -6.720557711415374724e-01 -4.095165377381538296e-01 8.904200862029257868e-01 -1.160852366123534596e+00 2.512858291917496323e-01 1.683159558722662624e-02 3.590048283586895761e-01 -1.094713529608783542e+00 -8.168112301335780367e-01 -1.340719632324123056e+00 -8.755895672888756032e-01 6.675323246328972449e-01 -2.157502462421296396e+00 6.904542069187838971e-01 3.261296459762649813e-01 -3.396591267200334552e-01 4.872897200577308019e-01 8.867803630120615344e-01 1.708071955671444098e+00 4.453115348982505384e-01 -4.476257827044652915e-01 8.981629464983692523e-01 -1.506815340364292766e+00 2.457229702075633127e-01 -4.777581437900399464e-01 -6.761314885697280452e-01 1.556748036904199495e+00 -1.938611753561270801e+00 3.960597656017356694e-01 -9.791186416490853528e-01 -1.148539836993634156e+00 -7.050470463838748314e-01 -2.840205252710526485e-01 6.307577817216032390e-01 1.249789308656307885e+00 5.111168612955424573e-01 3.106029913655314001e+00 6.085035921557949146e-02 8.021817497150325327e-01 2.062401687842460696e+00 9.578210955986553587e-01 -4.615735412083200595e-01 1.550567228103946933e-02 2.089642028869752810e+00 3.140405573272532780e-01 2.708561875014506293e-01 1.094041287942391527e+00 1.170326169517933224e+00 -6.470867661548115324e-01 -3.085481414538322475e-01 -4.912009543037972048e-02 -9.016315450920328045e-01 -4.845471646438988533e-01 -3.135843741401354023e+00 -3.392546737457913797e-01 -7.775195076841576181e-02 -1.944888794679762833e+00 -3.489536256577884243e-01 -9.622729327060640658e-01 -1.816111402421893284e-01 -6.527699773263054839e-01 1.443132320290561710e+00 1.024116304033847014e+00 -1.996571531854431925e+00 -1.192979238287285249e+00 3.628686135400942536e-01 1.707703287322657193e-01 3.872055390177766010e-01 -1.220699059725704361e+00 -1.206128612782074061e+00 9.385490007232604182e-01 2.560116204384398908e-01 3.497226397836968870e-01 -7.994333123052164147e-01 3.732917471219328043e-01 1.192354503507527141e+00 -1.980463032338576790e+00 7.364455195057083570e-01 -9.766176215554632778e-01 3.776098790384346815e-01 -5.960287111310754726e-01 4.032891781471766302e-01 -2.423722460656806965e-01 -2.625086702812345907e-01 -1.773874985036477003e+00 -4.108941587752872326e-01 7.080285139815759576e-01 8.358133122692538164e-01 -4.458233445780058202e-01 -5.527267713594513632e-01 4.206274613786941674e-01 1.350344470002003749e+00 -1.375439296320985605e+00 -5.954082098105029086e-01 9.623069769968184417e-01 7.711943623313751717e-01 -6.894313500426538788e-01 -1.915318489467977781e+00 -1.880900915522028538e-01 -9.376667819658747183e-01 1.292018185292301835e+00 -1.499133950283056516e+00 8.670930206459104284e-01 1.044792374869299101e+00 1.998277070093772867e+00 2.935289928218081990e+00 1.676601507926037682e+00 1.236017520846719231e+00 1.353248795942824545e+00 1.022918282167220916e+00 4.986728415576994200e-01 -9.020207960199816410e-01 1.346159753046128005e+00 -3.860896497877430722e-01 1.172841709508865904e+00 -1.044600181873798661e+00 2.412527879871463998e+00 -7.801126907771673835e-01 1.869095657883595551e+00 1.838753539994493647e+00 -1.764201842400828335e+00 1.929659304852763047e+00 -7.247850226362118065e-02 8.179977313883379786e-02 1.391384761416913030e+00 6.957054353186655327e+00 1.317784105553638785e+00 1.619562982558885089e+00 1.685179236706606742e+00 2.455345307151842071e+00 8.738484036489921891e+00 5.365717112975139091e-01 2.231676345766812730e+00 6.120504771177257552e+00 6.527364192071939186e+00 4.655173494384522215e+00 2.210877737505291485e+00 3.234062157955192252e+00 1.608244152413574213e+00 3.934881854766173692e+00 4.494697403067323016e+00 3.466308710261424508e+00 5.710296905491679453e+00 5.672474390174137682e+00 1.715238186322183722e+00 3.792516031896587148e+00 6.084329261399547661e+00 3.841299695896161825e+00 6.073598395277990392e+00 5.000026304564777924e+00 6.579384769643858988e+00 8.124920758712507407e+00 3.624435942724542503e+00 7.408517071524897801e+00 5.329498635237444049e-01 5.938814448513615396e+00 2.303764683333158203e+00 5.100559716957203449e+00 4.940053159244762071e+00 4.894356489998478388e+00 6.348666434014423210e+00 4.707678650330713310e+00 9.096596834661863085e+00 1.079155203694776333e+01 2.006731309792796125e+00 8.529794384172742383e+00 5.927674671847093180e+00 4.612768576166173418e+00 7.971149771026540876e+00 1.393402178533660596e+01 4.947876216947855177e+00 3.858415547538484702e+00 6.135123336631212787e+00 4.328323308650852574e+00 5.330609077761077508e+00 5.981185789379540374e+00 2.098421356809328397e+00 3.827228627076058931e+00 7.955385387758450833e+00 2.522145608972199859e+00 4.681265856852524720e+00 7.534055525054903946e+00 3.067692298819415520e+00 6.125199996797244140e+00 1.275036376146708506e+01 7.972957661677128272e+00 1.081457904080120613e+01 5.984661932749526514e+00 7.288774732286711355e+00 9.689122183222417917e+00 1.215949743273666428e+01 4.093485187566623829e+00 5.144207916625548549e+00 3.018717119190588605e+00 9.367594498910618128e+00 7.576822734269402559e+00 1.094554086635624124e+01 1.731674371829266201e+00 1.006486620379642360e+01 8.722168025946023917e+00 4.613553523153547609e+00 1.254876152319930682e+01 6.353961141132190349e+00 3.818292191132248270e+00 4.257396960802028119e+00 1.105930935927178105e+01 1.191318966145283476e+01 4.792595278463934960e+00 1.203339336556234329e+01 1.107390461139852178e+01 4.581585736732111336e+00 5.278010363119271631e+00 4.251230138743740561e+00 9.604883097481151211e+00 1.320035077828136316e+01 8.997926317839439747e+00 7.673218994011006266e+00 6.651308349634262207e+00 5.898378681029975645e+00 1.164037360693822087e+01 1.242924274171997645e+01 2.066962704931639472e+00 8.722243370375121430e+00 1.026844541863580496e+01 8.735951817882844139e+00 4.052644517703033245e+00 7.082255318284190082e+00 3.862578623646666820e+00 3.769409109109109313e+00 9.616005415293292558e+00 5.692432464672429582e+00 1.121219883520634575e+01 1.069286141586588812e+01 9.328248327973595266e+00 4.921136624154352823e+00 6.986403606422993739e+00 4.959012977219281026e+00 1.030205425881503345e+01 7.723955595738707380e+00 6.817810941550238368e+00 3.671621400768115162e+00 8.620624077447335054e+00 1.019191436950691987e+01 5.266503631768274296e+00 8.057963081224114532e+00 6.270321626283980265e+00 6.543753819957973228e+00 1.161663189964373899e+01 7.661883586001196456e+00 8.792343778916194452e+00 8.770295137864628998e+00 6.919594608115016143e+00 9.383114754645230704e+00 9.923411200587155534e+00 1.029616559463494951e+01 9.526974152401308515e+00 1.555780098852006610e+01 1.753835454970686314e+01 8.089821947086683451e+00 8.423519039379025131e+00 9.236106116732242910e+00 9.931162991122807426e+00 6.433623841276322253e+00 5.530290312066497016e+00 1.046116635990126120e+01 8.893091835536923284e+00 1.148316582354847348e+01 1.295239077389739535e+01 1.163725361181559492e+01 5.606761891892471539e+00 1.169216569336426126e+01 1.313172970564352582e+01 7.089690706465376024e+00 2.535920414272816004e+00 3.217845160529789084e+00 2.478089501124899563e+00 1.406263823905493737e+01 6.249516260877453711e+00 1.148894683181379150e+01 1.634713008924003219e+01 7.931929023516948618e+00 1.277954385495577228e+01 1.578376532083553307e+01 5.650786408538547079e+00 7.772988138656796053e+00 9.694038008453098598e+00 8.383895033921728412e+00 4.505785076353497232e+00 1.011603766425197115e+01 7.757186735175954695e+00 9.831455661804078261e+00 8.649814789236835111e+00 7.205399948233647933e+00 1.186782480736115097e+01 1.119217856775862252e+01 7.474288840551360558e+00 4.879647935974755768e+00 8.409184192566382166e+00 6.561724502665751579e+00 8.342618204872712440e+00 7.418755143373164884e+00 6.361505210452785164e+00 6.839940727257537212e+00 5.701234382321412220e+00 1.041111136539043791e+01 6.225141303333618481e+00 8.656064164184007481e+00 1.129139347350228562e+01 8.630853118285246595e+00 1.255430339573465659e+01 1.019622446294256335e+01 1.206818480719073250e+01 9.104181539434128112e+00 8.542271943049112082e+00 1.316962174305456301e+01 8.600382107578260715e+00 7.736453050960884426e+00 9.453206157137458376e+00 6.394813677191633516e+00 4.899671461630298097e+00 1.202687666919203124e+01 1.131353568504479057e+01 6.522340812634230822e+00 5.421540508492446619e+00 7.231856648282521505e+00 8.162963537762934152e+00 7.309252292780533899e+00 7.585954004821495289e+00 8.223838294444114183e+00 8.166212123368691067e+00 8.142545833669595723e+00 8.978394555425078138e+00 4.332486103832180468e+00 2.900293813282771360e+00 1.390593462262446955e+01 8.500182382764377209e+00 5.134963925683936559e+00 1.635253803429124275e+01 5.756134217684873988e+00 5.422871589070320297e+00 6.269133703673858804e+00 1.072456708958844729e+01 6.285011176080473660e+00 1.157159412998769987e+01 1.521887489167546370e+01 9.202616287735057909e+00 4.076813432698717321e+00 1.110340623463669019e+01 6.622577992988655460e+00 4.675360352827524935e+00 7.410376063045924333e+00 5.090118007021360746e+00 1.479993083240908902e+01 1.129902732201653848e+01 9.530924107280162261e+00 9.518432677826673682e+00 1.289999727205463032e+01 5.902420000115604637e+00 8.557996177587924080e+00 1.041918141691158972e+01 1.072049635168115245e+01 7.481614709274419184e+00 8.236557805641453456e+00 4.984783686609146613e+00 3.919680055791926687e+00 7.707193372991613778e+00 6.582001800412706771e+00 8.238236919002940084e+00 1.178291116409261718e+01 1.603148949749629182e+01 5.235389558886314632e+00 3.884633112928320919e+00 2.078140926885205531e+01 9.870484422544484104e+00 8.201665217716371359e+00 7.594073545572038064e+00 1.349366934534418050e+01 8.150948099716606166e+00 8.674774613361298847e+00 8.266530883044115541e+00 9.519989119304428371e+00 9.856159847916147854e+00 1.100526555781423532e+01 9.721594793768730369e+00 9.023828019370704112e+00 6.287306364327645447e+00 1.161678777944742613e+01 9.257765933516505896e+00 9.376240504565197753e+00 9.728588646662714723e+00 6.928243970371546823e+00 1.435178928454574532e+01 1.420698493108568350e+01 5.466564496008653684e+00 8.261688174914219474e+00 4.832138349121550824e+00 5.887911594731972009e+00 1.068715406113712874e+01 1.014170558372389586e+01 6.055864167531344933e+00 8.574245756807416186e+00 7.776449354597127162e+00 1.274890722399667453e+01 3.756619774772467668e+00 1.180030434619846780e+01 9.138101798359803851e+00 9.275941379361009709e+00 1.012968364801270660e+01 6.002320723797294200e+00 1.129221786434816188e+01 3.384213625188082109e+00 1.134090248361854947e+01 1.305213109160596829e+01 7.602543047973506773e+00 2.352439607708018077e+00 6.668175198921366231e+00 1.227718883610303813e+01 8.295384983935365497e+00 1.603942498239743841e+01 4.224244462737559935e+00 7.116789031842595925e+00 1.025900665235621467e+01 9.137192845665571994e+00 4.729935818193138353e+00 5.047856543551346498e+00 1.214380086664014335e+01 7.669213120109582782e+00 1.083246628303538017e+01 8.233732598284968063e+00 8.227232310110245805e+00 1.370955434290924657e+01 4.793341715761664901e+00 1.215994531372014187e+01 1.443787305097681362e+01 9.543226937913274810e+00 7.439890088288245273e+00 7.789344980658944984e+00 8.259654525822449855e+00 1.277196883669573779e+01 1.470521646516361969e+01 8.358041182930966428e+00 1.441903198077245740e+01 1.202288653485197578e+01 1.042173443640623276e+01 9.258282866827059365e+00 6.906265647920464268e+00 2.446171789508230887e+00 9.039456930171102300e+00 8.541688402556149029e+00 1.126956203134339063e+01 8.526925648013625292e+00 9.096307808027942698e+00 4.793833835650662678e+00 7.507778848436845287e+00 1.002620271867843726e+01 1.450780596549793877e+01 8.765575299408137511e+00 1.137825750354186383e+01 1.004179938857392784e+01 1.421107458084512309e+01 1.167349233798806374e+01 9.856696930698346293e+00 1.063075804782536693e+01 7.374339694801694378e+00 7.591746252838023956e+00 6.297132320562627505e+00 1.226881590427400148e+01 6.100037555786989252e+00 1.216521960068302199e+01 9.879749099108876109e+00 1.125680157937673265e+01 1.085729971510151692e+01 8.151823467535047385e+00 1.019784826948014178e+01 1.245380131835960213e+01 9.449891052344380427e+00 8.692849174716672067e+00 1.074359685426540523e+01 1.037010857210754189e+01 3.978081726749078229e+00 1.321745214040234018e+01 6.074426143317410265e+00 7.425138606054456858e+00 8.954265377749580423e+00 4.568383455485600209e+00 1.245646700097215209e+01 5.031064891540756534e+00 1.029130037434860867e+01 1.063155344277785375e+01 7.702229947642029728e+00 9.784210906877042646e+00 5.489764797147879349e+00 7.328808616553837751e+00 1.573225481010911686e+01 7.694366368532013389e+00 9.508222390824855097e+00 7.282301885172370426e+00 7.739957084642137275e+00 1.404076128343296404e+01 1.169307056050056737e+01 1.146543963488114493e+01 8.720584168649248014e+00 1.213857639502030317e+01 1.342164535387539459e+01 4.565637113326345142e-01 9.613187754332981783e+00 7.575424591817237818e+00 1.082433504470752617e+01 7.333905549296146020e+00 5.561152930518423965e+00 9.068530722367121655e+00 9.071112232809033671e+00 5.071649479909407177e+00 1.125253345624480694e+01 4.289262363413285151e+00 1.395349984105834373e+01 9.136144728435196427e+00 4.686902237531374915e+00 9.002182411611379109e+00 9.703241782378782432e+00 7.490632168121196699e+00 6.061593970977052770e+00 1.047919491212467591e+01 8.873219999330281382e+00 8.426587074151202117e+00 1.063042589300139795e+01 1.259882880895132651e+01 3.605195483808929069e+00 7.392541566092358352e+00 5.439227109829070983e+00 1.045272779986043510e+01 1.047717578739581334e+01 9.355975906359466521e+00 5.843191826652080145e+00 1.186170444076029895e+01 4.757341126067088588e+00 1.159787211535728346e+01 6.627233741868300498e+00 8.097125767950286601e+00 9.831579113147849824e+00 1.414956406747289819e+01 1.395607376985218728e+01 6.376686995536877234e+00 7.259951545462667077e+00 1.271154925064553431e+01 9.055263663310329392e+00 9.937734054826128371e+00 1.038201779370870881e+01 1.063310483011009211e+01 4.603736142158798117e+00 7.589506470115607861e+00 7.723778800993287064e+00 8.678799982095689813e+00 5.879197356841416422e+00 1.584662910177995698e+01 9.432728428023688494e+00 9.646476059467840258e+00 9.221942549074569229e+00 5.887321258621504683e+00 1.269440079485809925e+01 1.153742660857728808e+01 6.240810624287359332e+00 8.013145131013711620e+00 1.301598106353573492e+01 9.656117269390689373e+00 1.541453187699251437e+01 1.083019008994117804e+01 7.322035738317464570e+00 1.101794582696481584e+01 1.354767997153626169e+01 1.114172454365393428e+01 1.384972185171279335e+01 7.297300637465859552e+00 9.224675403547022867e+00 6.981591328673522945e+00 1.489185482592573884e+01 1.776474671770351321e+01 1.228768920546302112e+01 9.266619107944864098e+00 1.544536201523167840e+01 8.111568655404763462e+00 1.076114775711038618e+01 3.128565345456477687e+00 6.901794596834248452e+00 7.556903617205573909e+00 9.489697372580918611e+00 8.155042083738830883e+00 8.734392940596222843e+00 8.128434058667641793e+00 7.262290243477281138e+00 7.621295783548867497e+00 9.724174262343190378e+00 1.141103091939870851e+01 9.581425668755800373e+00 6.068745031638560938e+00 6.975043405694494325e+00 9.109460677502937642e+00 8.955183310262480489e+00 9.886318471473511948e+00 7.122050942230321979e+00 5.243065862252549003e+00 1.244576234119520564e+01 1.188058232652713997e+01 8.131314214450725331e+00 8.283754448635637146e+00 9.647728228445878074e+00 1.037574991547881353e+01 5.655614729900618975e+00 8.849635020466878998e+00 7.820978453463189872e+00 5.202536290564202304e+00 8.587085669024858703e+00 5.340465720605125810e+00 4.422757973533656184e+00 1.266572683377858155e+01 7.060661599257771925e+00 7.389802538893190054e+00 1.334098046186629105e+01 1.301919454757151051e+01 9.168735866830743930e+00 1.067158677324514215e+01 6.085223207565384484e+00 2.359670314607781982e+00 9.290395116276556564e+00 7.225226247969019688e+00 1.536313166257860452e+01 6.474871237002362001e+00 4.871795530377070804e+00 5.296939765184226268e+00 9.204285597518801154e+00 5.325077905889815000e+00 7.863491782766287130e+00 8.170538500390222225e+00 8.478780429927532225e+00 1.117735143712481793e+01 8.675361607548319753e+00 5.980446759664382661e+00 4.675067628871155456e+00 7.875690775567503188e+00 6.181541054218486764e+00 6.321826503736503788e+00 1.240118550260301511e+01 9.856629908925254924e+00 9.041594058883251961e+00 8.348177323574427433e+00 1.197097445938981153e+01 9.621743441867455005e+00 7.470398200199918293e+00 7.367589520767743316e+00 1.272722255775405742e+01 1.561763394475181599e+01 1.133685513678296886e+01 7.932062326077447878e+00 1.138589626812801114e+01 5.926675582637052742e+00 1.459237594574866037e+01 5.684564755234392308e+00 7.430232349554975357e+00 8.046273629438815078e+00 1.389096281628689233e+01 1.031186816773176673e+01 8.611378218189418732e+00 6.045457677331702584e+00 8.976439761568563824e+00 6.077599130294792928e+00 1.027640235645397127e+01 1.662824143508587227e+01 7.699418630171193101e+00 1.447728426355416964e+01 6.168586287167057591e+00 8.338064320557398545e+00 5.807341944658047872e+00 6.702014776350365466e+00 5.089179348861062380e+00 1.101454905743488411e+01 7.234737713202401999e+00 1.878700670944165196e+01 8.062128987381413481e+00 1.043807056600449457e+01 5.424054513536865407e+00 1.058133434192989952e+01 3.717720185722123816e+00 9.871568552874373736e+00 1.801049117948063838e+01 1.273028156074617812e+01 1.670721918333699918e+01 1.208947086903894608e+01 1.075033798447948818e+01 1.529675320077056000e+01 6.737041767227696099e+00 1.076315422758314533e+01 9.696184049417015061e+00 4.787745079709962326e+00 1.211162157229499670e+01 1.090674103539966566e+01 3.807383556624903242e+00 8.343003909945716501e+00 1.342478577598911826e+01 7.366308431309348315e+00 1.173581442737831004e+01 8.832383732699181422e+00 1.030171038729405808e+01 8.475395430152005360e+00 1.014609916249177957e+01 5.376174880254456667e+00 9.133577941209438222e+00 6.222351211790577707e+00 2.682925599535073147e+00 9.154454485610074244e+00 9.984661645982955136e+00 9.995949703675531595e+00 9.603426649491620282e+00 7.213311448341157117e+00 1.348613333164083272e+01 7.057978049933453235e+00 9.613614415047962325e+00 6.524297964054765586e+00 8.172715331305106190e+00 1.281991912702294201e+01 1.038473547304976918e+01 1.381216689802251985e+01 1.578199683066329584e+01 8.832758723214766405e+00 9.775790294290256810e+00 1.510839726283472118e+01 1.107090596824125761e+01 9.331214381268296165e+00 1.538315027082225406e+01 4.571901926577025321e+00 1.088746646292474729e+01 8.568235054520854987e+00 9.315382078551065703e+00 1.296769726985740157e+01 1.459006174041035919e+01 6.444258456927995482e+00 1.437458835424681602e+01 9.796902201462733828e+00 3.692816200396847215e+00 3.521791582674534737e+00 5.121586726293033465e+00 1.550246355501749207e+01 1.478673335174088699e+01 8.311993095986816016e+00 4.016992063928848111e+00 1.281549716957128915e+01 5.746784187340454153e+00 1.288433906704816145e+01 3.573899597242953696e+00 1.484182606720037079e+01 1.272489462465031274e+01 8.472383076249844436e+00 6.757932036901599382e+00 5.293906214567701163e+00 1.576026271837103465e+01 8.322847692294523370e+00 1.048025142297383816e+01 1.367790017585609341e+01 8.205978099688062244e+00 1.098095384313595346e+01 1.453037793410378953e+01 1.469939293003425895e+01 8.172853509879825396e+00 6.806461793978311192e+00 1.122244206333219196e+01 7.986753214520881272e+00 1.022520727199123414e+01 1.033014321856243356e+01 4.616159937335180707e+00 9.298274905600731444e+00 1.259343172735820993e+01 6.232990792734223184e+00 8.511123673907931675e+00 1.463862102230087459e+01 8.869669887081386150e+00 1.176803162889431320e+01 6.828288097120752020e+00 7.664882373526845427e+00 6.467207223496921564e+00 1.190798324265658792e+01 1.055059324864800097e+01 1.134795692634336106e+01 7.742847732949409867e+00 1.200178348438590703e+01 7.747194536619025129e+00 7.472410337572267913e+00 7.398782049254243098e+00 9.016921722393059113e+00 1.806350515912339461e+01 1.416007308698927680e+01 4.707120495755991563e+00 3.865549656582347726e+00 9.898304332369482594e+00 6.515737460168287143e+00 1.054508205958611455e+01 1.243541345829342681e+01 3.733580280402409635e+00 1.188333566196156532e+01 1.510834797893207160e+01 6.419133809072369523e+00 1.422390787810411794e+01 3.422829598936213635e+00 1.447912016471390473e+01 5.334384237292116637e+00 8.214637208602619367e+00 1.119134080828217925e+01 1.112160807224565673e+01 8.898186254199011103e+00 6.969226844663626075e+00 1.057528759450410760e+01 5.114843187888446607e+00 1.007705373874703092e+01 6.920808833049779452e+00 8.070261588058489366e+00 8.096711911025654018e+00 9.640290741162154120e+00 8.246178666815138669e+00 9.389480186290189323e+00 1.408710524381296203e+01 2.819773009863512314e+00 6.732338436140739901e+00 1.399868921071013617e+01 8.139226776134153241e+00 1.122983648878412311e+01 1.587679020637108529e+01 1.188857251092410117e+01 5.699334796438789930e+00 8.920539872012897220e+00 1.052403952900446349e+01 1.038764277107831546e+01 7.377055787836828138e+00 4.217378766492197784e+00 6.100525754215051499e+00 1.220725400764423973e+01 1.034853448314491509e+01 7.577875446515395019e+00 3.694453432332536202e+00 1.327993508283194046e+01 8.691382664534531344e+00 1.448346209422323305e+01 8.512837906945961208e+00 8.235581828499551449e+00 1.505166343899304060e+01 5.310610473510763541e+00 1.032886121345803687e+01 6.412026348407493082e+00 1.233574171772502659e+01 7.274013043014800672e+00 8.166746267958703953e+00 1.096912683868318439e+01 8.506253864586517111e+00 1.263786006518788696e+01 7.369720424464822450e+00 9.032554920531543630e+00 1.069799341591051878e+01 1.377503569795571892e+01 8.413721572021589878e+00 9.449288629806829931e+00 4.638014247299983239e+00 7.809918803412801758e+00 9.158575408006749186e+00 8.931646752454902582e+00 5.709804968456084318e+00 1.465694050438418650e+01 1.042720067929686323e+01 8.383787563763561934e+00 1.049170686592154844e+01 7.270559505190067107e+00 1.131970736963839386e+01 1.014422643308635053e+01 9.994708970961955430e+00 1.304842543969689039e+01 6.631614161300111832e+00 1.032247873203512256e+01 8.432225969723692316e+00 7.159830442456406097e+00 5.875068487907914694e+00 1.129662196965283627e+01 1.162402058221904966e+01 1.759301128113157020e+01 8.820132715079134655e+00 9.064476421164620490e+00 1.014387942550813371e+01 6.735618791225235213e+00 9.399361153032108618e+00 5.708648597522850032e+00 5.834944238677935324e+00 9.741747878002620098e+00 1.215083343604212374e+01 3.601916230997071366e+00 4.958841284365044011e+00 7.400924114610987203e+00 1.446294449401871951e+01 8.586083247113442951e+00 1.357514095076865956e+01 8.753867254570106837e+00 1.538529490182497739e+01 7.543427311844154382e+00 8.379374704603494095e+00 1.038603618291922182e+01 7.443291613597232903e+00 8.395884102412091821e+00 1.168579214934167076e+01 1.092623150004147980e+01 9.462320577120920007e+00 7.344768617169946445e+00 8.822005093113173047e+00 8.663292250857125509e+00 7.655880911462752181e+00 6.740885477642129864e+00 4.696251138335977515e+00 1.111761901964598565e+01 7.511545239085760883e+00 1.156322159419649687e+01 1.070313170165869820e+01 6.179966974615471287e+00 8.449267695862761940e+00 1.319562487973536768e+01 1.573284833831353247e+01 8.593441751849411503e+00 1.308392588727941330e+01 1.282850265420010238e+01 6.744330653531058317e+00 9.944893473386128946e+00 5.472239418455905557e+00 8.790633225691960817e+00 1.283318890400039969e+01 4.968439527629030295e+00 8.350468748437089417e+00 8.248451977785908440e+00 8.818337917990342945e+00 1.215218833279517696e+01 5.998525053278763508e+00 8.170169934852179239e+00 1.295558857752484982e+01 6.229235930062596793e+00 6.565319138844772695e+00 1.317668550747834644e+01 1.245304706373551618e+01 1.056066582535314780e+01 8.031159015326228001e+00 1.041165910215017654e+01 9.071793548001064522e+00 1.541999539073662717e+01 1.748166823778928247e+01 7.785794022606333797e+00 9.388037703713870030e+00 1.081290173693585466e+01 1.028937977400255299e+01 7.555502406693254791e+00 1.230473841517187061e+01 1.125147525754842803e+01 1.028325960626698254e+01 5.719320654074993016e+00 8.706593165612900975e+00 1.349037365563445334e+01 7.902677808796172876e+00 9.851246492839129232e+00 9.498994420783771986e+00 3.890301622435864637e+00 1.023355707913511026e+01 1.172817209895911361e+01 1.036306174107049927e+01 4.851799080930492281e+00 6.147553486508107845e+00 7.227381956133688057e+00 7.665517656145719450e+00 9.824180746563595079e+00 6.635634717804236971e+00 1.306525100827616725e+01 7.484214833234469566e+00 6.925754384442573297e+00 1.012059160143492598e+01 1.008241085044022789e+01 9.667018886141635292e+00 1.650476434610663645e+01 1.337318897283657648e+01 8.391258448880593690e+00 1.826484736947998755e+01 9.481993803748506977e+00 8.135752891066587722e+00 5.972932487585370431e+00 5.094708809314797193e+00 9.440935131083426413e+00 8.402463485486661554e+00 3.632662201249820644e+00 5.640902631217487695e+00 1.550616450591016715e+01 8.908318694515905634e+00 8.499401453557371866e+00 1.112542467453887340e+01 9.542141157302181043e+00 1.215292393123032788e+01 1.438200361621411716e+01 1.375789928026564013e+01 1.000098771549591703e+01 7.979151769190323762e+00 1.026027296611265882e+01 1.148481552213686108e+01 1.002406868244182014e+01 6.491104093286761412e+00 1.108525754649431150e+01 9.355237616708711457e+00 9.207265493042852356e+00 7.417740925537622765e+00 1.018539026152666871e+01 7.610705909451591644e+00 1.189078084157777759e+01 7.891042227529158737e+00 3.071823274484199562e+00 8.974022680430138621e+00 7.593241644067792784e+00 1.222979911685845344e+01 8.714426963087939626e+00 7.699016694546525486e+00 7.535555029757380119e+00 1.104303470358694206e+01 7.102554506009554736e+00 8.197481325727297374e+00 6.872736131695983630e+00 8.577311993645533761e+00 1.424785621203956509e+01 1.344597556685595130e+01 8.009384334458593102e+00 9.088635938288817329e+00 6.988502594780628741e+00 1.546615278157108264e+01 7.307506533787031522e+00 1.939125392369305700e+01 1.991216002550961051e+01 1.507362727689269555e+01 8.066656545288317659e+00 9.072522396193805960e+00 4.179673477606585585e+00 1.041620675772102800e+01 4.380065625024749387e+00 1.174656498824138495e+01 6.362067393741901000e+00 8.058275687599710579e+00 1.109694892876854411e+01 5.989837331880896620e+00 6.791418631788980420e+00 9.076570226837096911e+00 1.311108271921259316e+01 7.992871456433331190e+00 1.045597742217895210e+01 1.213323567837641015e+01 1.171200806891240553e+01 5.092458164757372785e+00 1.080171130129120449e+01 7.882161344184292595e+00 6.823665463902322870e+00 1.367379235890442501e+01 7.410663636557084821e+00 8.702174343001829016e+00 1.043064784841217296e+01 1.294465073404983713e+01 1.122371926162961486e+01 7.991527933775222969e+00 7.598399629916087861e+00 7.909093574481188327e+00 8.608087922386905788e+00 1.311203769071536307e+01 8.225035563361110746e+00 1.334937604446367843e+01 9.867956515743465218e+00 1.344797694741316185e+01 1.066922873501017044e+01 1.683133796072516475e+01 1.520528561400151091e+01 9.459646170949257638e+00 1.206007705524813645e+01 9.657767491060530674e+00 1.385297002441666692e+01 8.629666183765213106e+00 1.024854296199041492e+01 1.037179446189159471e+01 9.518354727630010004e+00 9.426898812402933814e+00 9.969511051107879496e+00 7.939682035530765347e+00 9.193389368442254295e+00 1.129700364193874407e+01 4.431379886452608829e+00 4.470623436471617751e+00 5.717380916903257670e+00 1.477283861344755600e+01 6.258734897494893978e+00 1.156310828664315871e+01 1.073632029278147293e+01 1.221375172163744516e+01 8.002807906187900500e+00 1.206430607726452742e+01 2.020067350221679447e+01 8.714480269313693128e+00 1.241966213705057598e+01 8.074325387899131456e+00 1.497178052632587963e+01 9.586465772987267542e+00 1.025875797076926865e+01 9.953062276318275892e+00 1.267500948873568589e+01 1.350892754475892943e+01 8.070860956831603872e+00 8.254775799180587015e+00 1.063244608896932242e+01 8.790812306794613562e+00 1.018074593233983727e+01 1.077128411712819123e+01 7.148433891864180545e+00 8.646854282852325824e+00 1.230325034873934875e+01 7.600757474736786534e+00 6.991773511546759856e+00 1.394513122612602629e+01 7.340470887425244229e+00 9.534666718315557787e+00 1.112064592005187436e+01 1.089520568030943259e+01 1.090847750332571486e+01 8.689019066604970476e+00 4.656129660373908408e+00 7.234791792406257471e+00 5.715108032754837808e+00 5.119368103788447755e+00 1.271517023280354408e+01 8.034371344348731014e+00 7.238637861221819847e+00 9.445563512300369169e+00 9.867827093096572355e+00 1.044170467047650419e+01 8.336899257599192481e+00 7.294109401586231556e+00 1.393919388686083671e+01 1.066167094575254737e+01 8.863928769847371214e+00 1.399637941546018105e+01 9.022368033233274076e+00 9.381607429218984606e+00 1.156978665370199089e+01 1.289579980725852515e+01 1.122799824492953746e+01 1.195684204811262319e+01 6.378078907048345236e+00 7.069339109164036294e+00 4.581481751378815304e+00 6.342215462626269229e+00 1.081144664089704044e+01 1.223748040319239649e+01 1.157523405815013362e+01 6.764111821659978041e+00 6.058247919704759177e+00 9.373896083858058503e+00 1.269262331032062185e+01 1.317741872222526212e+01 8.574161077973851519e+00 6.527217842209122267e+00 9.650336614776383826e+00 1.646055514763419936e+01 1.050494011361984192e+01 1.660353351236027564e+01 1.045311898659016236e+01 6.247828404594695684e+00 6.652777808834128948e+00 9.027544796985029762e+00 4.990352064802343612e+00 9.487618020131032281e+00 1.016759027528854453e+01 3.778313606147540860e+00 6.388257514863790121e+00 1.039110072464460721e+01 7.843584766145564657e+00 7.522550309250249256e+00 1.124849756619507168e+01 2.583814729674050792e+00 1.359836757621020809e+01 9.344123263127466217e+00 8.406819386511525494e+00 6.591973421249973875e+00 5.694211755890409066e+00 9.899061399016915175e+00 8.501697812149126676e+00 1.479125905543365782e+01 7.915000224565700293e+00 1.713698751279883936e+01 1.253295117677717485e+01 1.544392496203911946e+01 1.066168149529668341e+01 4.893956742544147254e+00 7.147752454084027818e+00 9.381957277629235037e+00 1.017155131293254833e+01 9.547889334821402230e+00 1.157254842432495501e+01 1.155255413728871261e+01 6.674199246774596972e+00 9.367876599645448721e+00 1.113116185271350211e+01 1.198993122769941877e+01 1.479270480915073804e+01 1.134531456694746865e+01 6.318709859099252313e+00 1.246323037644495990e+01 9.289609354958374254e+00 1.076844380554634206e+01 1.086621296663926906e+01 1.596636224800687742e+01 1.116141314976986365e+01 9.660451318851846381e+00 8.609713182862924086e+00 1.144018563232061858e+01 8.351830086864040936e+00 1.014256999808980098e+01 1.354822202162639755e+01 9.668290492845247996e+00 1.089988560258146144e+01 4.692841131636129148e+00 1.291012981319351915e+01 8.544754905584703408e+00 7.749180447994524989e+00 5.019830084195428199e+00 7.549531612174165573e+00 7.972114423851345499e+00 8.653609861843817086e+00 5.556684145339345626e+00 8.278570134983711526e+00 1.051881370586554176e+01 7.335681281307503632e+00 8.730190678166273699e+00 8.345402851932918864e+00 8.664699438083452776e+00 4.948221541788204725e+00 8.399908349326484114e+00 8.890287735563482840e+00 3.097885527615146461e+00 1.209895065993140939e+01 8.998604690075492130e+00 1.324333143519944755e+01 1.447088900606890682e+01 1.059205267325070210e+01 1.191046506941151151e+01 2.129611603404818254e+01 3.106763038740499194e+00 1.705116174810348184e+01 2.064027106819893831e+01 1.042524476740746664e+01 9.679629892751044906e+00 1.574552677173342907e+01 9.666667202713670193e+00 1.478200617605044798e+01 1.720244439953290083e+01 9.322887132481376682e+00 6.091925293299500055e+00 7.227672429135484578e+00 1.111685205076503635e+01 1.008801364273819878e+01 1.114772057774763248e+01 8.231844177481663749e+00 2.101909435182328423e+01 9.086121456534957730e+00 1.464872713319879161e+01 8.293382364236006055e+00 1.093926751262925023e+01 7.408118578168982893e+00 9.247691048111972734e+00 1.354387110528807625e+01 1.297195955365113029e+01 7.158025352371511829e+00 7.424305799448501553e+00 1.431677087598570353e+01 1.100636537919050184e+01 1.048377967179219361e+01 1.334072094421391874e+01 6.092331531000452216e+00 7.522601512647774769e+00 7.791016563402619610e+00 1.612818892509978497e+01 1.451126565992883855e+01 1.039390925040844138e+01 1.022567555891921920e+01 6.893854687720874175e+00 6.970686175645893989e+00 1.184440069707022580e+01 1.223284897283774875e+01 6.862786504925585618e+00 7.972545376438577414e+00 6.722332007759953321e+00 8.617257432008587514e+00 1.035234230818905310e+01 1.123820196753147904e+01 7.678590538126495169e+00 1.809810615364987285e+01 1.373313580694154368e+01 3.501166813286209489e+00 1.349648050069115435e+01 7.940716019622365174e+00 1.426284623660028217e+01 1.005293950306825934e+01 1.096772294941380643e+01 1.067837337933607778e+01 5.422350171295729382e+00 3.021861940199276564e+00 8.626687111640526595e+00 1.289456205016619883e+01 1.253200199224781208e+01 1.011065108812868196e+01 1.109158831360062258e+01 1.362602230443757634e+01 6.492059270602986487e+00 1.165458688914874763e+01 2.589780831295669827e+01 1.396472882538137483e+01 1.926323493327348757e+01 1.440862035151717357e+01 9.122511315598259785e+00 8.001172756738014868e+00 6.443325425806522233e+00 5.045303639716062882e+00 8.383666170198370793e+00 8.304821130922031003e+00 1.729065352621812579e+01 9.211479393231627455e+00 1.051928380933899199e+01 8.543028105468168931e+00 1.167124145473270502e+01 7.136099247411468838e+00 1.445681279300860034e+01 8.203041255625345585e+00 7.828818990168928238e+00 4.655548650380560538e+00 8.649700710500498602e+00 1.525734524990247643e+01 1.117813206104420409e+01 6.104227235375612182e+00 1.386355828372208343e+01 7.721873720832881816e+00 4.539545702309087716e+00 4.947972836144157505e+00 6.746661060923598185e+00 4.279595174639696964e+00 1.064989179150779464e+01 1.198049288097512033e+01 2.697515892621554556e+00 1.286260365427359353e+01 1.465042113077045371e+01 1.262793616984099998e+01 1.273579175844603739e+01 7.882649514253298406e+00 1.430768392208270789e+01 1.390045901721677524e+01 8.472956178803343619e+00 8.179658513597930281e+00 1.520395356546149657e+01 1.075980700673199308e+01 1.024059457801780582e+01 1.331535771663942924e+01 9.576222615426171814e+00 9.713006650902798356e+00 6.102577577414744603e+00 9.918005003490087290e+00 1.052036597321516176e+01 1.090138134001141701e+01 7.864183653903846327e+00 1.011265596897459851e+01 4.403261915080944888e+00 4.493717774672290055e+00 1.195547551023156885e+01 1.277716459244233604e+01 1.378305342876040029e+01 1.749079394362413353e+01 1.011951596381583585e+01 1.099617537578301985e+01 1.366611205305051513e+01 1.080388785997737244e+01 7.595364770174648505e+00 6.363220633694727901e+00 7.744526399018035967e+00 1.304690885406953704e+01 1.254802107459369864e+01 1.380372334026414727e+01 5.749643735668242606e+00 1.286441889553017148e+01 7.689379979744989768e+00 1.398288132887293145e+01 1.940159711440815338e+00 7.052026043322372928e+00 7.929486988078007670e+00 1.032045336300168614e+01 1.141686267683509826e+01 4.849294561686734006e+00 5.879693055334081819e+00 7.404862965608224101e+00 1.027964900733132936e+01 6.971107204936140000e+00 7.391587321520707299e+00 1.748389844969571527e+01 8.673876999630678597e+00 1.407006201730575334e+01 1.256227481158549253e+01 1.411396915375717498e+01 1.174170509956550923e+01 1.239745801331308073e+01 1.090519234483368827e+01 8.334568733492947246e+00 4.698067040868256328e+00 6.803832076341151058e+00 1.030278878298274847e+01 4.986422241858615045e+00 9.575315067905881605e+00 1.258158223199589898e+01 1.545743215065951226e+01 9.329992063606082908e+00 1.259868431779525189e+01 1.483311337817633913e+01 4.203194474186257246e+00 1.633425499361458577e+01 1.053207418903564374e+01 1.383616666165438502e+01 9.352517065829147214e+00 5.962496707924298533e+00 5.053117028965087520e+00 1.060431841161932276e+01 5.247892336372206756e+00 1.422823621636426950e+01 5.929011865466558007e+00 8.181490158866917994e+00 1.035602973604160226e+01 8.186767624537127475e+00 1.804589901249356387e+01 1.367389605079417869e+01 1.361507871171308182e+01 1.158737025178765023e+01 9.076865758594879097e+00 1.106147932169314707e+01 1.679211714691205160e+01 8.152351972989853479e+00 1.097402861561005949e+01 1.180973539330605249e+01 1.409832553107565722e+01 1.374018691111621493e+01 8.570127944938738196e+00 1.438823665503997340e+01 1.468546804867091637e+01 9.112527955936707613e+00 8.674642606618924390e+00 1.328648334101773187e+01 1.112771416342739705e+01 7.590337075793572197e+00 1.108809923841071843e+01 1.386294954425924608e+01 1.707805971846848436e+01 1.363496193212299801e+01 9.243671407376938376e+00 1.429857762391259968e+01 4.612909210521182857e+00 1.754111977885535723e+01 6.846418251571020797e+00 1.299810563323800316e+01 5.812144004248430917e+00 9.471162687333924524e+00 6.314203509441266959e+00 1.159187041647693484e+01 8.464771179934311718e+00 6.926365994058141240e+00 1.667362886738535366e+01 3.319728703526053426e+00 6.745251524813493660e+00 7.055982172140581987e+00 7.740447724485292724e+00 1.478163244844881774e+01 1.315255497860287548e+01 1.280703802469967023e+01 7.401565000291935092e+00 1.242708532998397608e+01 1.273225732937892474e+01 1.540674795187275947e+01 9.206750140766434498e+00 5.833621569123100592e+00 1.256083027155773735e+01 7.393306336145108126e+00 8.065413760065631266e+00 1.194427161549766048e+01 1.285580438578063855e+01 1.064379676643793005e+01 5.900482062422314655e+00 1.189622714271746950e+01 7.373774544534001940e+00 9.833838119932021726e+00 1.481458590762560057e+01 3.727528020991242030e+00 6.704647048353626460e+00 7.512759854827127270e+00 1.070258798943593703e+01 7.502445806418622354e+00 1.745476013285013295e+01 7.343661950589386755e+00 8.193628745124973634e+00 1.044332682442133553e+01 1.560260911314482613e+01 5.605806537124502498e+00 1.239887992215236068e+01 1.300022985353019145e+01 1.081869624569152677e+01 8.525023250677906006e+00 1.444895360314160193e+01 1.029096272189265981e+01 1.166494215309287874e+01 9.457327518888678952e+00 1.005368109869521298e+01 6.512246383280841044e+00 5.540589714967102175e+00 1.069732617648666562e+01 1.187462891628691608e+01 8.762134476126455240e+00 7.445760900087935674e+00 1.589818827959074987e+01 9.481687608281683666e+00 1.002523800447281666e+01 1.111336139644475551e+01 1.236900853514384124e+01 8.756961888711607855e+00 9.086297918386359029e+00 7.119753043397597736e+00 1.036909316246550716e+01 1.111116040057885535e+01 5.556459921877587860e+00 7.725632837629420102e+00 8.387958007159619811e+00 1.351686895917710984e+01 1.272247166201762880e+01 8.916122141184199990e+00 6.879450043543655191e+00 9.341083922768227410e+00 1.072429893767910691e+01 1.255637012326682722e+01 9.036394040100251601e+00 1.234372205387053789e+01 1.508721848554261058e+01 1.580132348917329743e+01 1.279316505708318807e+01 9.781215706967389067e+00 1.127198714778877076e+01 1.372280198465309731e+01 9.755074547161271425e+00 1.111745254436192454e+01 1.434539464649720841e+01 8.814452431596208726e+00 5.816514643608306834e+00 8.869663689683003227e+00 1.359187062001583257e+01 8.459234673852613184e+00 1.108629584302552118e+01 7.502415554833733680e+00 6.692561234412184312e+00 8.638059488832700694e+00 7.714926978248404232e+00 1.663175639414601292e+01 6.438511379608346630e+00 5.894606403873479117e+00 1.179957615402117987e+01 5.940579324722673249e+00 7.981408077926119837e+00 1.007620890917716316e+01 1.530160197804048217e+01 1.330514620066015752e+01 1.676158193576926791e+01 1.046410861272967807e+01 6.149052942635489849e+00 8.829195836854239587e+00 1.195342267515063917e+01 1.965238241539117325e+01 1.097873492365815373e+01 1.317026357975308670e+01 1.012157786661615511e+01 1.456218113550262849e+01 1.227081832627882996e+01 1.343280306331017471e+01 9.956431037429576136e+00 8.561731342112635090e+00 1.858744534110853763e+01 1.136360822851946217e+01 1.503355537714800683e+01 7.571576558913484689e+00 9.567540662934202800e+00 5.804958630503168848e+00 8.396193705338761859e+00 1.143940305208207775e+01 1.307981108756681543e+01 1.493014134654648473e+01 5.546693602125370326e+00 1.436431869579402587e+01 7.994085507689874248e+00 9.415326958321958983e+00 1.075788215790543134e+01 9.148187506491522569e+00 1.166377637295854264e+01 1.304350762522523510e+01 5.065996960055952236e+00 1.872492798753364340e+01 1.368671673878239226e+01 1.328961409322520915e+01 1.328872318848838674e+01 5.744571414425276856e+00 1.406450296953042489e+01 1.042437570171970940e+01 1.568168820486601334e+01 1.312980982794367613e+01 1.700668271115672425e+01 1.004086112000209319e+01 1.448923624692560708e+01 8.211134375187231882e+00 1.180805991288123202e+01 1.329795731238961132e+01 1.150841580609541737e+01 9.939897201842606833e+00 1.365808292730719309e+01 1.475495676208490714e+01 6.933860821090756410e+00 1.402745105013796589e+01 1.472080447646511558e+01 9.937507257062975441e+00 8.567745095386275267e+00 1.543390425375837260e+01 1.075232405450999096e+01 1.571300485714997031e+01 1.104124178081855412e+01 7.793603563243790333e+00 1.439597433242791347e+01 1.137311252457181610e+01 1.159890473851116788e+01 1.520129637403521627e+01 1.137440526189872259e+01 1.576122105359065451e+01 1.069409422757832573e+01 1.143152428086561123e+01 6.138014318871741537e+00 8.912840791954419473e+00 8.956213001849377520e+00 1.157147085380954366e+01 1.102974483155262497e+01 8.020143932108709350e+00 9.479948724309592123e+00 1.457366328327986693e+01 1.141675331519871861e+01 1.219484449005618387e+01 1.451924716100892176e+01 1.399311678498155231e+01 6.871949944209987393e+00 1.298092983317343752e+01 9.430200540263520281e+00 1.112616107063069038e+01 8.998994005152582076e+00 1.945081312983668909e+01 1.321280859047613987e+01 7.609882753331305594e+00 1.213751399997338432e+01 1.408549487448942195e+01 1.374661406540432829e+01 1.127590641397766902e+01 6.846489217854890619e+00 4.040101469976580262e+00 1.709759989569769800e+01 1.053947706312041355e+01 8.702141771384553692e+00 1.321165357045091682e+01 8.074990736537145608e+00 9.349615788926403326e+00 1.585364263133730667e+01 1.199661987421471920e+01 9.227568650785631377e+00 5.292689778325690320e+00 1.191295144783575388e+01 5.824828756757004733e+00 1.440889896163329098e+01 1.727869277683946336e+01 9.604612714956781261e+00 7.127788403969844921e+00 6.395811593195380063e+00 9.668515737383053477e+00 8.602257818882922180e+00 1.194843501718763434e+01 8.821840631331902216e+00 8.399998496257222058e+00 1.508391526763591806e+01 1.040934599308561737e+01 1.183184860136034189e+01 1.483657762839802530e+01 8.933781334568941190e+00 1.172304237777683689e+01 4.746578825470567864e+00 5.873860358049690866e+00 1.032131585508714977e+01 7.084320329144491168e+00 9.920917542409167567e+00 6.951773046504874820e+00 7.599125784323985222e+00 1.205183794591216362e+01 1.024016735081641549e+01 8.985826038010868544e+00 1.540056844047842155e+01 1.724886591305145345e+01 1.085611198481422157e+01 1.746127566322230606e+01 1.472901962008253918e+01 7.267798963603922857e+00 1.583763313068692469e+01 1.538315094817527040e+01 8.003450909765764010e+00 9.429656936843372250e+00 1.611004909138176799e+01 1.043576898113787621e+01 1.047506478437988875e+01 3.966372689739683821e+00 5.668573045020458778e+00 1.576142770462120701e+01 6.412266515802366840e+00 1.054836462027855148e+01 8.196155537990867046e+00 1.092629162550953481e+01 9.013221320592354147e+00 1.367948905269435578e+01 1.459972351330255869e+01 1.329913077333318761e+01 9.418714460127686650e+00 1.384543732136775418e+01 6.446622580024500948e+00 8.291625200046141231e+00 1.250357098999023187e+01 1.100286629886391054e+01 1.175790547648059992e+01 9.489716523864851538e+00 1.167160902995876981e+01 1.082117620685472481e+01 9.510618020759586955e+00 7.479055640678265782e+00 1.244871484705296183e+01 1.380263803003357737e+01 1.421436853941385614e+01 1.332369187462885129e+01 6.457609645618601846e+00 1.311114446875272321e+01 1.095337333454448547e+01 7.235152156718132055e+00 1.321861440684676836e+01 1.222728174072245722e+01 1.060661484105299124e+01 7.939835486160455424e+00 2.042793195359421432e+01 1.155010027399144512e+01 1.477533509835023828e+01 1.132946754739467110e+01 1.103561365186873822e+01 5.449211811065437061e+00 1.070969048965388204e+01 2.304422295892418049e+01 1.104402579530509065e+01 6.353390973951677623e+00 1.216923082274459844e+01 1.298867547238448772e+01 5.099047792546935298e+00 1.026195263172798455e+01 3.729193404616347962e+00 7.641123736590640370e+00 1.078041481987360584e+01 1.180177555934669265e+01 1.278910805089987868e+01 7.505852269289226442e+00 1.344020935645287196e+01 1.353176697412001595e+01 1.035353629898362016e+01 1.686429497672177646e+01 3.609515661625319893e+00 1.638549473372833276e+01 9.770992269488177229e+00 1.133469621890860424e+01 1.136206176005133628e+01 1.122021491784421521e+01 1.041557644192232246e+01 1.051041955046543386e+01 7.469888021338855211e+00 9.683520905768013165e+00 8.124196669916878832e+00 4.933261501649210956e+00 1.538060831690728669e+01 1.265025914664661144e+01 1.098138436698710407e+01 9.830657890776759444e+00 1.089116014966816159e+01 1.203016259422792444e+01 1.201807327716565688e+01 1.020496584692815567e+01 1.411203194444158271e+01 8.978446535114438021e+00 1.199558271713248381e+01 9.656293113660003868e+00 5.597855598488320261e+00 9.103205160831345566e+00 3.148029573188824592e+00 1.573406475135372595e+01 1.038844577785707024e+01 5.341703997303445917e+00 5.099758400997876251e+00 1.101033435462710841e+01 1.180570541548501495e+01 8.022111935376528891e+00 9.557220484748935263e+00 1.273587729802710733e+01 8.333655402499555720e+00 8.427303376275057545e+00 1.601078897087349873e+01 1.381221271731966560e+01 1.089616712393143594e+01 1.195014598303498587e+01 1.183233068737636273e+01 6.920879142194811706e+00 1.061399591950324961e+01 8.665258236844568529e+00 1.847832746876927956e+01 1.787267636893068357e+01 6.753533469763019603e+00 1.492315396047178488e+01 9.560951609415781149e+00 1.412327552821650478e+01 1.106054465869894088e+01 7.771964802067463651e+00 7.658765315076903057e+00 1.296679542398669938e+01 1.657079918429209187e+01 1.095730666335477110e+01 3.935735312078902481e+00 1.036130341019664058e+01 1.284496891618576520e+01 7.991427378615565402e+00 1.200560905951097546e+01 1.362051104257024114e+01 6.896620149272740363e+00 1.569482329012171107e+01 1.217700971788702269e+01 1.964486958837559172e+01 1.311356660193406398e+01 9.670654838083464711e+00 6.480149044663193969e+00 4.370454123547927949e+00 1.187775322222579177e+01 1.087022091806556823e+01 8.838983120939623461e+00 8.224756821301269838e+00 1.297781147708389504e+01 1.300183827677197534e+01 5.776735274552867061e+00 1.423138763444280919e+01 7.981258522929532973e+00 1.441819193537713062e+01 1.473923772376933528e+01 7.445409914606079482e+00 1.961234676237539887e+01 1.627531812503831787e+01 9.103180959628806690e+00 1.104567971165467810e+01 9.089734502560872897e+00 1.271668115175306824e+01 1.178645267928628293e+01 9.773128800245201475e+00 1.388161734659293955e+01 8.677845320500111370e+00 5.495968978162197871e+00 1.335334413616848259e+01 8.452452361820522952e+00 1.379313553275443383e+01 1.141466938444129653e+01 1.276313714834106428e+01 1.320908419918309917e+01 1.176429629369594565e+01 1.383679420533760585e+01 1.204073330897320560e+01 1.319499087306572704e+01 1.630546723941056086e+01 1.361388958702778318e+01 1.003543602180452510e+01 1.505590493163388288e+01 5.743148369652637086e+00 1.541086654713878090e+01 9.804391592437211145e+00 5.133972447805041917e+00 8.150062337066836804e+00 1.161641916202999170e+01 1.108795573432450965e+01 1.045570882975606786e+01 1.956682065527802905e+01 7.915437574970082046e+00 6.320962691374856668e+00 1.346013612529378456e+01 1.060556578582452047e+01 1.039585820983873354e+01 1.320477114133871765e+01 9.192831965812416684e+00 1.365708222232999880e+01 9.829301295212975020e+00 6.577016837593641974e+00 1.159068331834752641e+01 1.262389791233444569e+01 7.989428738906818595e+00 1.350065393133938052e+01 1.245361891954453526e+01 1.313137873524790677e+01 1.215306567610023514e+01 1.210328355441722081e+01 1.045019161070897695e+01 1.463233938046768046e+01 1.328086557863655059e+01 1.263480956429286906e+01 1.116271168087113708e+01 1.452476103686371012e+01 9.498733642873260052e+00 1.477517641382432423e+01 7.531339977828552357e+00 1.761170886519130363e+01 1.254413069897115207e+01 9.142419013344996515e+00 9.140615324557987975e+00 4.258978657826338221e+00 1.615489227977498032e+01 7.314202162326108869e+00 1.163407268572615649e+01 1.149055626869244051e+01 8.847120533821303923e+00 1.552123481908810554e+01 5.211218207352490417e+00 1.265223962150427361e+01 1.131742225201690744e+01 7.190068586837778497e+00 1.203688951146905950e+01 1.129981261080789956e+01 1.117149221954199945e+01 6.448700750359896539e+00 4.273844156900730162e+00 1.220781762111241697e+01 9.278598770755104752e+00 1.073626023799631568e+01 5.307146050925444669e+00 1.601652197677973533e+01 5.063081049309558601e+00 9.423294952871447805e+00 1.237015850458932142e+01 1.087935242202460095e+01 1.478772525656303571e+01 8.414491900422891746e+00 1.102463387658531246e+01 3.776031216850870287e+00 1.986284919298828200e+01 8.740800249621123896e+00 1.221477477169559656e+01 1.472155627396398891e+01 1.137661671012548936e+01 1.339833294971905708e+01 1.275919232916089285e+01 6.485386643057585054e+00 1.201693440079863073e+01 1.378675739837924574e+01 1.294310882801658913e+01 1.011480570657931466e+01 1.178627873867126219e+01 7.501031264710854352e+00 1.081421298790989560e+01 6.548448461600091086e+00 1.233729525992052345e+01 5.735856424458188663e+00 9.565707151551610110e+00 8.331864209876606253e+00 1.170599192389210685e+01 1.030310833211383326e+01 1.346203080193655488e+01 1.164924266562042554e+01 1.382797015297690635e+01 7.852280536070971095e+00 8.102814133200574531e+00 1.506994266475038913e+01 1.415478247228808861e+01 4.171329158936567971e+00 9.471973683570380942e+00 1.749258656879292317e+01 9.558019094557819173e+00 1.140423997784602683e+01 1.507641504127431453e+01 1.101575607998239903e+01 8.573513096742033213e+00 1.163347831676269273e+01 9.395664130340348308e+00 1.698267254049474317e+01 1.135031336801315938e+01 9.871083532082465695e+00 7.668317181144816530e+00 1.134430684337431394e+01 1.143113325158837768e+01 7.584380451921461486e+00 1.091193342761413199e+01 1.798625621777855699e+01 7.680777734065211249e+00 1.240782888838104192e+01 1.832913451178059816e+01 1.108105587827736649e+01 1.116990478544415843e+01 1.024203411129284902e+01 8.487620119878563685e+00 4.288537527260420035e+00 1.010065625859044047e+01 1.509718169629776874e+01 7.074934965754209770e+00 7.977617577610382149e+00 1.337695456648755865e+01 9.830912981398947537e+00 1.436864979637111261e+01 1.386578000006441158e+01 8.029616839236046744e+00 4.473150992587168417e+00 1.504008907640882597e+01 4.026317443172575672e+00 1.111052328037815329e+01 8.273036463545331287e+00 9.930636799184631158e+00 1.145819428295019549e+01 1.165170265806174932e+01 1.060471268450517002e+01 1.124380591485770253e+01 1.007880372850741146e+01 1.117973577047414757e+01 8.709280982850351904e+00 9.752446358613106270e+00 5.180324956857225160e+00 9.216713722972217582e+00 1.437632943438170940e+01 7.058282298844530622e+00 7.845774512156742375e+00 1.192310116024210487e+01 1.391106157833121415e+01 9.067571613068755809e+00 1.255613003400580752e+01 1.133322656979285448e+01 9.361441826025082236e+00 1.342331107294189252e+01 1.032406178530515817e+01 1.226035280627799651e+01 8.360594669661733036e+00 9.530521566254650523e+00 8.479978754082569736e+00 1.260636363592898945e+01 1.359501345840019404e+01 1.102983625743003415e+01 1.012026801898351458e+01 1.410054557065075898e+01 1.497208494059097639e+01 7.532223458015764983e+00 7.906988937216736346e+00 1.230961654404711147e+01 9.897362016744132518e+00 1.203742881111977958e+01 1.156342436448522193e+01 1.067152523318191726e+01 1.716356335691513024e+01 3.243084709757781070e+00 7.455012708655297970e+00 1.413665730885107052e+01 1.324944410300033404e+01 7.761235778511895944e+00 1.247908125979327743e+01 1.371656362366586279e+01 1.231829403597852135e+01 1.137817635175727204e+01 1.163722349141730739e+01 1.497137946487343108e+01 7.114728064567622745e+00 1.626989311703583496e+01 1.504257284503746561e+01 7.376994619353959060e+00 7.225854945438169530e+00 1.264025793416736931e+01 7.050612978651090046e+00 7.130875692634012886e+00 8.338703350481676324e+00 1.250440729400939155e+01 9.416807090427795401e+00 1.500951630051301855e+01 9.454047103042970690e+00 8.361289449464441859e+00 1.833395863397710457e+01 1.241000009611657440e+01 9.755102442387830308e+00 8.965760859535043537e+00 1.419541442730633030e+01 1.105260294812458888e+01 6.696636255622662404e+00 1.030605324255225774e+01 8.311211883823780511e+00 1.524445107177649206e+01 1.127293135222265619e+01 1.201658183097926980e+01 1.083509910928598607e+01 1.301903204589559415e+01 1.289368547192633230e+01 2.003534595999610701e+01 1.162119955403545291e+01 1.443662543994728331e+01 1.284904951140623908e+01 1.041008223028583757e+01 1.007005336922190253e+01 1.657703691296836723e+01 1.003108039368884441e+01 1.603981729594750050e+01 8.729603485150938980e+00 1.184524927269720251e+01 9.529350545259143601e+00 8.917036373777417424e+00 9.853168261771660497e+00 1.373618030320055894e+01 5.967014945790078073e+00 1.743927247901021715e+01 7.040272130084299640e+00 1.596681291405875669e+01 1.771383803931233913e+01 9.424728025081861915e+00 1.126096063074721876e+01 8.289603495388918830e+00 7.948807781008135009e+00 1.256259792183244528e+01 1.790780149680305300e+01 7.614676129303473040e+00 1.065060363035249225e+01 8.221629675514446234e+00 1.348464011457575396e+01 5.878730434924918313e+00 1.224466373712747291e+01 8.160515898354169906e+00 7.082848604088300526e+00 1.623478525546675044e+01 1.407087037560503440e+01 1.434147480320183377e+01 8.481125087633232695e+00 1.103733127277110881e+01 1.721496596871190476e+01 9.892939176951069058e+00 1.372960539521512224e+01 5.591213976250280382e+00 5.583150525728157731e+00 1.251854654341664030e+01 1.149428215766446115e+01 1.132458895462602300e+01 1.301156314260203928e+01 1.204316093045269298e+01 8.532784628920266456e+00 9.569843775981318856e+00 1.020176225755537658e+01 9.435119650039222705e+00 6.612749619091659703e+00 7.127935125046694687e+00 8.578894844466081082e+00 8.058360703447300821e+00 1.079217418398161144e+01 7.709234822273874244e+00 6.620112111780559694e+00 1.249022537264598753e+01 9.441489507951896343e+00 1.402419661237844650e+01 1.089872996084594448e+01 4.754057119115266516e+00 1.019254676627024025e+01 1.726998032535698258e+01 1.272525804833916219e+01 1.036527128505134598e+01 1.277342318267916710e+01 1.612742255203001562e+01 9.159231982597143329e+00 8.685603135975439315e+00 1.427848339766772057e+01 1.242201831805708068e+01 1.297134453248987107e+01 1.748192612717028993e+01 1.123596231151046787e+01 6.209057864956496253e+00 1.074816677459462966e+01 1.449584246361077433e+01 8.399770333066573613e+00 1.119382138789836389e+01 1.540797451064550216e+01 7.954471264454061163e+00 9.514343845074604289e+00 9.164472610666235752e+00 2.137850519103619007e+01 1.212444640835007803e+01 1.362676315422674556e+01 1.166705621347803756e+01 5.201322115667436741e+00 1.405312592339507916e+01 9.446285496301857876e+00 9.518767614084261197e+00 1.311112899400553822e+01 9.707002403681936897e+00 1.034706490957692715e+01 1.036963530049444770e+01 1.424990947451451895e+01 1.199465934910564435e+01 9.273263521976600643e+00 1.483178325479778437e+01 1.042459111365157831e+01 1.673511927299649926e+01 1.138616158177488025e+01 1.558382449461339014e+01 4.863776063679661199e+00 9.113463922402424089e+00 9.185493940979450045e+00 1.622713728451143922e+01 1.271845857244995592e+01 1.047233659578694898e+01 1.316500569025504674e+01 1.546994286834947196e+01 6.232942675603815985e+00 1.375257059060863263e+01 1.264014990333250310e+01 1.055116568874422533e+01 8.188239105621837766e+00 1.290977350842776694e+01 8.194805612855649457e+00 1.008996148751789868e+01 8.022871043591640827e+00 1.145527863397893675e+01 8.539329131378549320e+00 1.347654037234320690e+01 3.955544132230339294e+00 7.221830945116704648e+00 5.511494279108459793e+00 1.188211844696836117e+01 1.287147433537567842e+01 1.336911786630794730e+01 1.251988286166798048e+01 1.094568549742271912e+01 1.557991408892955931e+01 5.413354404827924959e+00 7.300647444072859926e+00 1.005245238364513760e+01 1.422289004698125581e+01 7.334027094280865633e+00 1.247509817254414344e+01 1.214395056537142992e+01 1.487437850538467110e+01 9.933583447157989355e+00 1.436245742471208686e+01 1.257863364874590140e+01 1.085937347447474721e+01 1.068389030143853802e+01 1.165680237083109105e+01 9.009709876780723548e+00 1.576979806420044028e+01 1.348723237477748782e+01 1.802025190835785295e+01 1.233696297613130710e+01 1.278759460000208215e+01 1.103618509954443638e+01 8.889397444721602426e+00 1.698251138328071974e+01 1.224553398484122013e+01 1.223592397288237166e+01 1.035071951111645028e+01 7.479450839553551944e+00 1.300046720604367678e+01 1.452777822314173939e+01 1.209821441863458524e+01 1.429632037558242708e+01 9.706403179748509302e+00 1.487942168685212252e+01 7.222741303954293812e+00 9.091315280239536278e+00 4.909296785692278675e+00 3.571580035727496494e+00 1.582585153773776554e+01 9.381772002583160130e+00 1.551472278640651048e+01 1.794161993310221703e+01 6.398695201546668265e+00 5.717869735315585622e+00 1.209375221893610686e+01 5.347132412334224760e+00 6.798106045569416445e+00 1.342177821272193761e+01 7.406370941118309403e+00 1.039359809748106933e+01 9.428283844730392715e+00 1.280810209266559418e+01 9.493528739597236310e+00 8.053531486461993794e+00 1.177532041795085149e+01 1.531307828972091301e+01 7.492073627999705110e+00 1.060885664885834423e+01 9.909907514835362363e+00 8.295262692022689066e+00 1.187703552648531691e+01 1.066903904943735526e+01 8.610651299528559122e+00 8.325527630131849932e+00 1.003999833637137762e+01 7.501935893200028183e+00 1.002362719953008074e+01 1.490646512560706149e+01 9.758688186860894120e+00 1.266719412009510037e+01 1.093122057393723345e+01 5.287738063472852801e+00 8.966855568633359752e+00 1.539477627635216095e+01 8.005477982815991211e+00 1.112950828334900599e+01 1.065982456817535606e+01 1.896795161815617803e+01 8.101750105773149357e+00 1.573508659043777769e+01 9.667583519192570307e+00 1.034175284307987752e+01 1.044634485436509408e+01 1.036757024965729457e+01 1.102284513115385067e+01 1.340415131421849182e+01 9.236639631095250991e+00 1.184054625408892036e+01 1.127213560498463885e+01 1.107538808174945899e+01 1.589641672236749237e+01 1.468519796137342759e+01 1.016196012284346395e+01 1.112215130285495057e+01 6.247588175256780119e+00 1.131081673912149554e+01 1.746047542294790134e+01 6.266425110801759679e+00 1.144414627841485554e+01 4.625825320876590929e+00 1.338847036595331197e+01 1.275980626218284719e+01 1.363006711429378903e+01 1.369377339005492900e+01 1.312560065541338084e+01 1.709237852797429014e+01 1.384458030661327932e+01 1.801192441118155330e+01 1.258547916539518496e+01 1.428746613903602736e+01 1.753996402247548403e+01 1.258575031464877725e+01 9.527192418904936844e+00 1.306357171306581932e+01 1.049599527955001399e+01 6.972119642613144208e+00 1.117111176645365589e+01 1.205212257615916194e+01 1.463735676521723050e+01 4.612985939770757327e+00 8.310653618753116589e+00 6.660368852100601700e+00 1.033419988656478594e+01 1.346326983345082873e+01 1.303967014585447970e+01 9.571154372905903429e+00 8.486044186094369834e+00 1.006385708682306834e+01 1.455027442422241535e+01 1.263858568405466265e+01 1.133240407268385397e+01 7.200936382245593848e+00 9.515544395988596804e+00 1.528400777202101146e+01 9.969574349500692989e+00 1.174972782668257487e+01 8.467231232564255805e+00 1.287611274030138730e+01 1.598621889269030483e+01 1.092714248742523431e+01 1.228862400298806890e+01 1.275940951161508252e+01 1.506660260318773048e+01 1.344068821074645648e+01 8.506493817037902971e+00 1.396911989542443955e+01 9.953022236640340026e+00 1.074434804120474851e+01 1.303807423069331506e+01 1.025334715233604044e+01 1.379598410294783051e+01 1.025853288349807357e+01 4.805745238502074912e+00 1.420346152476076185e+01 7.818986262504470375e+00 6.975286281455360893e+00 1.653200702996224436e+01 1.241755438891107310e+01 6.423020066608083667e+00 1.223194336227870060e+01 1.184545243524024727e+01 8.718150176930103967e+00 1.377330831056676885e+01 1.291258820111906047e+01 2.029068921186507879e+01 1.391600064632083722e+01 1.385717061132246641e+01 7.647947642293178916e+00 7.162207538636567783e+00 1.296133164967803708e+01 7.768560695267034077e+00 1.070649559406065165e+01 1.500983344485415216e+01 1.526972345790413321e+01 1.187647100582881166e+01 1.237068784347844286e+01 1.251479742076509005e+01 6.690272633912030642e+00 9.996518089768844817e+00 8.984582687138402690e+00 1.524636425032996456e+01 8.002162900415754621e+00 1.485704226422959096e+01 1.564845894881216104e+01 9.597518168809120453e+00 1.058180078199688978e+01 1.025118578912018918e+01 9.789048239989964983e+00 7.125156300033824053e+00 1.075979576253738301e+01 1.644236740293062837e+01 1.776309487876321569e+01 1.087984068346766264e+01 8.872436888444896752e+00 1.377966212828772719e+01 1.172075341567948570e+01 1.410378737420373163e+01 9.333020235603882497e+00 1.753367300024178377e+01 1.343118358415010150e+01 1.378592857221958567e+01 1.028102790571608693e+01 1.198227292822498491e+01 1.100744619152591497e+01 1.281793274285898576e+01 1.399857777443346585e+01 1.191351246491740135e+01 1.136401790726681149e+01 1.316557480041769423e+01 9.868172577139782575e+00 8.820600157986492107e+00 1.829251874294119773e+01 1.159130569986364279e+01 1.232296022533013513e+01 5.238401326229340960e+00 1.315725621772195097e+01 1.257920356769329828e+01 7.830082761579835626e+00 1.106969029582494457e+01 1.185370023050504606e+01 8.229608144733107977e+00 8.235333346616705796e+00 7.649958848255249855e+00 6.555352211745651303e+00 1.732652533463550526e+01 1.028010496230012372e+01 1.438357824190303980e+01 1.330965858354742437e+01 8.548268265282272793e+00 1.271249920806043399e+01 1.457220971472418114e+01 1.062501643020369535e+01 4.175363728822992115e+00 1.100502710007999241e+01 1.848954570755914517e+01 1.285440972246030356e+01 1.166530565633164152e+01 8.446664359447574100e+00 1.540009437542810922e+01 1.148827507205294829e+01 7.222409352517143333e+00 7.293293029535680816e+00 1.524605494619381396e+01 9.788333586879677028e+00 1.521116351257090571e+01 1.716044693085123285e+01 1.217723447949248516e+01 1.093518301429714157e+01 9.241711148620890270e+00 1.438492391420619221e+01 1.232734746984608698e+01 1.491061037873940087e+01 6.558289692524455816e+00 8.729836429107137974e+00 1.031269030796252828e+01 8.453068651402258382e+00 1.663575296483521626e+01 5.140168773891948817e+00 1.043951104440592204e+01 8.129136656571397168e+00 8.110973591245386416e+00 1.063403365495843111e+01 1.081835623892913212e+01 7.840049903117723318e+00 7.413868091581798936e+00 1.206577356026356362e+01 1.641331521021852780e+01 1.240189156423803851e+01 6.724328548188753807e+00 9.882097772127725221e+00 1.455242329032075865e+01 9.789181521950045095e+00 8.484744849966284974e+00 6.620605532907438473e+00 8.205205457981591621e+00 1.584750117700943406e+01 6.891630896575845711e+00 9.125462461597139807e+00 7.301130885228417355e+00 1.463053549533795028e+01 1.172825518734170025e+01 1.172062812119913566e+01 5.561148070318155945e+00 1.685915269609470002e+01 7.953425088606877580e+00 6.689797924059289969e+00 1.115732417266823262e+01 7.091560335345596044e+00 7.578502405820655596e+00 1.370274430667589627e+01 8.209874596969251925e+00 1.199279724412273573e+01 1.812390667591764881e+01 1.155213995298262830e+01 1.261486462185453838e+01 1.222475146830175596e+01 4.475063792067700774e+00 9.113797963872285024e+00 1.067062422219081519e+01 8.208454869476653926e+00 9.160805450852596010e+00 1.365008828407696484e+01 8.466234818240566895e+00 1.035736623739640194e+01 1.131361234155984441e+01 1.048363572921438802e+01 1.304661728634628304e+01 1.691798788397792919e+01 9.116943851846416536e+00 1.435690672721539407e+01 7.410236333381494234e+00 1.140498424977677772e+01 1.266956544297182496e+01 1.099566400887329110e+01 1.716058136710356763e+01 1.346834648189907213e+01 6.554573875948901396e+00 1.861239868993710544e+01 9.110672497891359356e+00 5.102427724564901901e+00 1.151260459306211459e+01 8.695663721109092137e+00 1.657371216614946263e+01 1.051074695002441572e+01 8.585028880922656924e+00 7.754523111960742732e+00 8.249977519634757783e+00 1.001432132074512893e+01 1.729192815763718016e+01 1.044610956032190074e+01 1.272885963260472053e+01 1.234501678413001002e+01 4.339779945909660874e+00 7.417156078942919173e+00 1.290857596051528944e+01 1.326042371506758144e+01 1.880793571539202347e+01 1.236670966491587897e+01 1.013992901231908661e+01 1.004706065606345966e+01 1.401452936456085219e+01 1.083037688791700148e+01 7.232631976331634682e+00 1.130223141845196544e+01 1.439260401960907920e+01 8.606059296439704909e+00 7.816855780594799796e+00 5.688369254282089393e+00 7.273685919966027313e+00 9.606888494879450846e+00 5.831241078128462263e+00 7.215823925604565758e+00 1.551981476168347740e+01 1.326694718160851849e+01 1.059812513896535258e+01 8.224413246858466309e+00 1.056717422348613233e+01 8.581576986254464856e+00 1.254755437656789852e+01 1.126602697730489488e+01 6.117701447392930092e+00 1.237636695427404554e+01 1.124673964345809019e+01 7.461938996515054434e+00 1.547918146158963459e+01 1.473559934292221563e+01 1.664307379571852508e+01 9.325467196526856739e+00 9.557383281602792380e+00 1.079955182138540692e+01 8.497491754869525238e+00 5.780788920990833191e+00 1.520129597095721508e+01 5.270844587420359773e+00 1.146469355455934114e+01 1.694791854264355635e+01 1.212629701710971375e+01 1.906380761274497715e+01 1.254819902898145045e+01 8.837644712242484601e+00 1.167825644403030871e+01 1.007404229381698535e+01 7.526563977690348572e+00 1.048294478759343740e+01 6.196273182040745731e+00 6.599579925189896557e+00 1.084247404808994020e+01 1.522259160725602634e+01 1.373958765522078096e+01 1.034916383155232644e+01 9.118806533226825550e+00 1.305975770009976067e+01 1.255413834652270211e+01 6.248189979112002135e+00 9.187911885028920977e+00 1.441841549908513542e+01 1.262161458222762356e+01 1.327411904159885658e+01 8.329014211106223087e+00 1.374802412578515032e+01 1.518462584876671784e+01 9.040102233203421989e+00 1.354568047314382895e+01 8.383194684598917590e+00 1.374171805776301980e+01 1.535397342651318553e+01 9.833723599786635461e+00 1.700771062788547283e+01 1.172636968061960694e+01 1.328264043609359391e+01 9.507242823677778176e+00 1.061010438266826483e+01 5.750542195041237648e+00 1.393268168063838885e+01 9.544756077929793747e+00 7.406548187826878404e+00 8.756084160440316566e+00 1.107883746343221176e+01 1.052221887946094014e+01 7.914466858577973163e+00 6.282904988735581675e+00 1.003165109175799330e+01 7.714265204201133486e+00 1.318539991876417261e+01 3.687160521712522510e+00 1.719663284056074914e+01 6.699680287419074176e+00 8.786691226789699272e+00 1.350789582918164022e+01 1.280437478212398439e+01 9.519000980200098994e+00 1.043564489814417051e+01 1.211401296410706152e+01 9.529555383586476580e+00 7.799712644767994085e+00 1.358724441862664101e+01 1.347562848278769643e+01 5.072363621095764330e+00 1.125807757897708861e+01 1.111706890617812427e+01 1.453416911562596958e+01 1.512960978446604621e+01 1.500075664154819677e+01 1.570392036991394136e+01 1.202583344125226006e+01 1.318272212568374790e+01 7.384059075417262363e+00 8.779906092297617093e+00 1.370421761023188800e+01 7.534837494237054401e+00 1.029644003186200507e+01 1.291970506501368021e+01 1.190743332690394851e+01 1.142200190868928722e+01 7.601290674668097935e+00 1.192881056557019548e+01 8.409927402833181631e+00 1.146571649675286864e+01 1.040344140674584850e+01 7.146311188419251614e+00 1.003669960934133698e+01 6.431181978416194767e+00 9.306278574675186377e+00 1.326812181486690179e+01 5.607497953607448515e+00 5.325819770275237452e+00 1.406649225624892630e+01 1.103688283841826490e+01 1.551049173656672764e+01 1.378130919866926973e+01 7.206974076488221748e+00 1.175662014057033744e+01 7.193672252000415490e+00 8.807202999300804080e+00 9.516639518277374421e+00 1.397673940072790799e+01 1.543461971162807522e+01 1.081600088980516006e+01 5.461769070850379215e+00 9.718764885555355448e+00 8.195841906051498427e+00 1.620714701039742067e+01 1.441097867926291620e+01 7.919063495173531031e+00 7.423198447515216181e+00 1.101047458579652094e+01 1.005381603869542140e+01 1.193770642176186492e+01 1.040654425526406257e+01 1.039684682727683196e+01 1.276437865770260771e+01 1.185697997991665176e+01 4.098694180146218891e+00 1.186671310017748837e+01 8.030989229905294735e+00 1.403222714962126538e+01 1.150504402571320561e+01 1.343334260632942367e+01 1.149961369714696069e+01 1.369739241896346726e+01 6.798321156820641420e+00 1.369081384506989529e+01 1.826521380734237709e+01 7.163022330060096365e+00 1.016396461320662503e+01 8.623126376582966657e+00 9.825849016459379470e+00 9.715624644356127604e+00 9.181764302294759261e+00 1.070983904586679181e+01 1.038702550820479154e+01 1.445765086316007419e+01 1.053188063705374944e+01 1.765778448978325343e+01 1.085888654333403736e+01 1.140625806359061478e+01 1.627848499755192080e+01 6.972939123180001530e+00 8.224542821378191704e+00 1.126549668110220459e+01 1.212084004390917080e+01 1.229124140135335352e+01 6.647771703668669652e+00 1.238026006847384686e+01 1.106634260568351280e+01 1.035162756279800966e+01 7.920467291032021073e+00 1.292907287848275288e+01 1.034385957103025255e+01 1.530472167832425612e+01 8.859211764768762265e+00 1.208271945674540859e+01 1.310038716828664818e+01 7.660768380061480087e+00 1.191550622903779555e+01 9.978669140706529106e+00 1.403650487759640697e+01 1.108871475359571690e+01 1.446134538026584693e+01 1.035517266988848739e+01 6.621093736316076672e+00 8.209166806295309371e+00 1.036339157104628406e+01 6.966295967144666257e+00 7.261197580682085650e+00 1.021449262229130284e+01 7.205084808044912137e+00 1.689075296725195230e+01 1.494773680501950786e+01 9.834384853998109577e+00 1.224764788687509487e+01 8.861072857010142911e+00 7.778944771687807958e+00 8.020917119837649878e+00 1.479285533553048992e+01 1.269080151999920325e+01 1.382217340093944458e+01 4.163177169710841063e+00 1.524299293745193040e+01 1.252671492980640267e+01 1.072346724382905769e+01 6.329866610809308014e+00 1.681827558732886274e+01 1.730662019722489475e+01 1.013374707973907363e+01 1.272289048835473402e+01 1.123119112479528603e+01 9.011226652706080031e+00 1.236485362814020661e+01 8.663421132505325417e+00 7.192443999355210060e+00 1.469569237175864096e+01 1.073334649924827033e+01 6.273044321705443238e+00 1.090448445382722653e+01 1.386640187835769034e+01 1.330980256694437003e+01 7.641297718480408285e+00 1.122566914971614338e+01 8.936991899219005830e+00 1.382358271877500755e+01 8.275101609680488579e+00 2.013184164834970602e+01 1.351248816787708762e+01 9.259754677804661327e+00 1.424633026948075809e+01 8.104518160740049382e+00 1.546335007146480400e+01 1.583057398959235762e+01 6.452319550166667028e+00 8.008999852331982083e+00 1.211635351162312091e+01 1.552217071430624529e+01 1.569281139354572119e+01 1.258449569749059727e+01 1.367456666747804839e+01 1.264277560534200973e+01 1.442335243470102668e+01 9.869126643535201637e+00 1.960857978685378811e+01 8.804179822517252063e+00 7.702725520007792426e+00 1.239718356811971844e+01 1.036168729718697890e+01 1.037206468426537320e+01 1.462489017513076206e+01 1.295126116222765411e+01 9.992757152579157420e+00 1.048600030688649554e+01 1.943212516148416569e+01 1.201400665998654382e+01 1.097521128184009065e+01 9.894629677765106379e+00 1.233439852956847460e+01 1.333446542439496874e+01 7.211867941243862212e+00 9.475793214680408028e+00 1.089329592931026092e+01 1.031881916659971310e+01 5.096194546648643353e+00 9.957481635433090617e+00 1.439121467058039094e+01 1.201514119562519944e+01 1.016351321170915867e+01 9.849723561357645707e+00 6.821754426272834237e+00 1.433083694786686380e+01 5.628343256932721417e+00 1.490515235975249375e+01 1.036691540761195540e+01 5.535384966557012731e+00 7.186211329450720164e+00 7.697841113765835352e+00 9.672748095707977001e+00 8.985014466247243092e+00 9.500672239362613070e+00 4.351686467000465797e+00 1.307348761447358143e+01 5.000397288147918395e+00 1.909269598875658502e+01 5.490043408007792003e+00 6.037043023108581430e+00 1.303873924758696390e+01 9.524695425506040536e+00 1.548698664149753235e+01 1.239959013271828780e+01 5.091151685904576674e+00 1.335649550528995988e+01 8.958025078658730322e+00 1.126852932502153415e+01 7.815293975487685785e+00 1.175678473797961665e+01 5.545299049373418221e+00 1.322538220847254031e+01 9.183855491339224741e+00 1.216644713284446588e+01 1.401622752688826878e+01 7.990032959497434639e+00 7.645080093199178251e+00 1.302198686586510945e+01 1.712562948960519194e+01 1.030805332935011442e+01 8.784526145354464077e+00 9.241737087964169817e+00 1.878015395556018419e+01 9.424427261824899205e+00 1.144895818981661328e+01 9.459263126347497774e+00 9.702140062750512328e+00 1.013960113735955559e+01 1.448644623021457711e+01 1.661364112845567576e+01 9.852278955267413707e+00 4.599833309879691079e+00 6.772929955228669918e+00 9.278546131546782760e+00 1.816788638466961459e+01 1.195358553106082766e+01 1.210430688263471133e+01 7.209835001643629226e+00 7.888620063475053179e+00 8.943911851219066733e+00 8.209550490868627648e+00 2.275460719503706386e+01 6.193098250543195959e+00 8.946166550649518712e+00 1.415569090672405395e+01 6.796688805756001983e+00 7.608722459484190459e+00 8.709692259787301438e+00 1.624006167986568627e+01 1.177371369397097922e+01 1.527047920646285384e+01 1.021662753213404962e+01 1.382344394889404882e+01 1.066044159618660103e+01 1.254614968682589549e+01 1.269762337907405758e+01 1.556816088316100632e+01 6.718958128782755779e+00 1.205614382613962654e+01 2.029599085380656476e+01 7.453013701389283874e+00 1.637747000133285979e+01 1.675786976871388489e+01 1.557079757442748402e+01 1.455102241017746323e+01 1.128204865479479402e+01 8.534400748823125937e+00 1.023011035881442687e+01 1.176128057797429527e+01 1.481096981868868134e+01 1.108459605869636277e+01 8.123750429394547723e+00 1.099994900466320935e+01 9.774546764049349079e+00 9.583332091109614481e+00 1.129251156403863554e+01 9.702064339123380066e+00 1.554008172241898755e+01 1.210453288234070257e+01 9.619529099548293161e+00 4.186599322287682057e+00 1.656856764748210153e+01 9.236378866666125731e+00 1.069587461420982955e+01 1.191562228685128844e+01 7.984049867159033198e+00 9.162560705067017253e+00 1.104283240849738945e+01 1.091466925967186974e+01 7.193364639312081366e+00 7.914656479506916753e+00 1.353713143545878062e+01 1.001302618049199111e+01 1.129534553944350073e+01 1.085972001583282243e+01 8.888571481108156647e+00 1.293749416304412136e+01 5.279137959192666152e+00 1.824609860826302565e+01 1.371050638341393579e+01 7.448038764869031603e+00 1.073253706885796532e+01 1.127020085213862366e+01 1.554617094477276673e+01 8.359179349442555917e+00 8.380166119590850116e+00 6.325845555980575519e+00 1.203555635250804912e+01 1.486859811669084230e+01 1.293891630567296147e+01 1.246150485462929858e+01 1.134608987451954043e+01 1.347999956227443086e+01 2.036582935423974305e+01 1.096601773380397837e+01 1.424892674202066090e+01 1.163626911410049303e+01 1.290655870695014862e+01 1.140275313324868200e+01 6.701328526509382044e+00 9.384952235870509085e+00 1.095886886548353800e+01 1.402625619294915893e+01 1.236271484793669728e+01 1.291006046146061514e+01 1.014446063199550707e+01 1.170231738029062285e+01 1.546044393612531387e+01 1.143564816103922510e+01 1.080595628984418077e+01 1.199428686391369148e+01 1.172020616854280739e+01 5.317702958206329100e+00 1.554494352521497191e+01 1.030249125866846960e+01 5.053370265448113408e+00 1.186806388221742559e+01 6.834461535596915382e+00 1.619927191440721259e+01 7.081947199874680798e+00 1.525376492850338650e+01 1.043375075959830234e+01 2.184603854420638314e+00 1.366390580113422892e+01 1.313519706680469490e+01 7.301584661021983891e+00 1.309982720616576835e+01 1.060121784189900573e+01 1.061581423919791511e+01 1.012185577466426700e+01 1.225797449564294439e+01 1.403323790685374561e+01 1.796883642802179182e+01 1.555839230007539165e+01 9.675604397081592367e+00 1.317909406403318684e+01 1.017656497409045890e+01 6.207357851880011879e+00 1.000179896906018051e+01 1.480293648474932766e+01 1.398252658948612392e+01 9.292646620850232964e+00 1.108472958535117137e+01 6.775781953681995873e+00 1.174157151255119480e+01 1.090752571623974454e+01 1.388345371460392741e+01 1.016145043761518352e+01 1.096930167183145777e+01 1.068874738404593749e+01 9.517546516624653563e+00 2.145553173038389261e+01 1.522904010532439933e+01 1.767038755926269289e+01 1.281746355504414936e+01 1.116974600562757303e+01 1.057192089482499320e+01 6.319121684976873432e+00 1.952030188577269243e+01 1.114372159621167668e+01 1.504743374508115572e+01 1.138085635222121006e+01 1.047749286320124007e+01 1.471998557000923391e+01 1.270781003420005106e+01 1.186702703766938427e+01 1.435750992697781570e+01 1.569953429025520819e+01 1.186525134868728415e+01 9.296418052472933624e+00 8.269933198581714606e+00 9.154922814969246758e+00 1.312505270608790475e+01 1.600098237351025432e+01 9.656724817768171931e+00 1.404443252507107331e+01 9.632403141350684095e+00 1.629011248421671709e+01 9.321641069867435903e+00 8.144378740108885850e+00 1.336372887177908986e+01 1.013530411463748848e+01 7.311255464636565726e+00 9.436362721933104325e+00 6.051230618060519539e+00 7.589019552473149410e+00 1.640002053695504003e+01 1.258271846260702986e+01 1.088991084141877863e+01 1.000619321787639571e+01 1.805846566277831400e+01 4.932222824754064483e+00 1.535560542336703449e+01 5.257006482882334630e+00 9.939999003181547721e+00 1.309477171305643672e+01 1.217889196525837470e+01 5.252864164951269288e+00 1.014416246337647465e+01 1.546912506235477558e+01 1.478678807804958240e+01 9.212569102922273601e+00 9.241220192682211731e+00 1.684208967507677102e+01 2.621146252091286044e+00 4.060261652305203306e+00 1.219198983617192589e+01 8.901583498685065265e+00 1.835509892743379012e+01 8.315315635476336453e+00 9.567073208092219616e+00 6.752780261640545234e+00 1.231058508388673722e+01 9.645471921744382726e+00 1.341901460518609746e+01 1.252461138569569776e+01 9.129386174074442195e+00 9.416350803222009347e+00 1.097702869398657022e+01 7.823428577409571538e+00 8.893367748717846410e+00 1.171824523878838775e+01 1.140405477588967642e+01 1.360791973672109023e+01 6.180265963942379592e+00 1.319835908861828955e+01 5.608692448895749472e+00 9.897392410049803857e+00 1.358571077896510282e+01 1.067366588852626386e+01 9.365041467677928111e+00 1.381039504772538073e+01 9.932135303941260318e+00 1.429033094739611442e+01 1.421321313374936857e+01 1.348638407343917933e+01 7.998919702458929137e+00 1.369851426459593924e+01 1.125539877070476358e+01 8.335853623388604916e+00 1.129170740890051405e+01 8.485819978799424845e+00 3.939320685141865397e+00 7.911180797330974457e+00 1.048717407153267978e+01 1.283038940211603141e+01 1.174780923438257929e+01 1.004783715697680968e+01 1.347705898539583025e+01 1.195306364167839419e+01 1.126142876966928696e+01 1.219142017174095294e+01 1.234751428329083467e+01 1.212621137837262175e+01 6.917897973431582415e+00 9.327103823196036814e+00 8.225201141900548407e+00 8.079336479309235486e+00 1.694869742992507700e+00 1.282381694240865855e+01 7.000348471440802633e+00 1.779609131838662250e+01 1.149619394785257853e+01 1.000074472434300610e+01 1.061722848087734938e+01 1.149441931649854709e+01 1.135779263649279081e+01 8.834322211852782658e+00 4.777486565149748898e+00 1.315251212615642196e+01 1.299604882991864940e+01 9.698891846437069475e+00 1.305820143681032697e+01 1.022730291660905522e+01 1.812225589724766550e+01 7.564832491476591869e+00 7.676995741622847369e+00 1.393950397133219710e+01 8.582719531390406331e+00 1.673552771288436958e+01 9.309369473530509254e+00 9.008780304128078953e+00 1.493408551463607203e+01 1.163384310279156608e+01 9.471909242213364166e+00 9.183732749339858614e+00 1.663418969369744360e+01 1.087776870956643904e+01 1.175136415068031326e+01 1.144003953500333637e+01 8.735301927955285706e+00 1.217422423205197646e+01 1.085285178332153855e+01 1.473316093661671822e+01 1.216402189205216189e+01 8.131645599749415254e+00 1.472815678133692252e+01 1.055663864359511628e+01 2.069870523526585160e+01 1.039619601566536566e+01 9.318304283560927104e+00 1.854954461504035734e+01 8.484388176123864866e+00 1.908106238957998002e+01 1.140931643628912262e+01 1.128973795388808199e+01 9.808301375267168609e+00 1.607401991338551994e+01 1.241496844471170569e+01 1.550398975526549172e+01 1.042064762301841263e+01 8.628576097966407232e+00 1.120708007674836004e+01 9.186215934855358256e+00 1.138048085549843691e+01 1.031003431802225379e+01 1.775667516462717543e+01 7.825113845030942983e+00 1.384139750956560455e+01 9.836776792280256032e+00 1.129599538413186366e+01 9.546843152758537343e+00 1.350518684595713559e+01 1.991308371396381460e+01 1.374713402289805231e+01 1.757600195256085129e+01 8.008091240484102258e+00 1.205619238615657451e+01 4.272071409193380020e+00 1.946850683346788458e+01 3.359537035443502795e+00 1.000969885110687763e+01 9.824316274964129292e+00 8.510842845610614660e+00 1.116075001989307580e+01 9.934394503831438072e+00 1.151916983068450229e+01 8.206865158858668963e+00 6.739331717250363951e+00 3.853648117076543311e+00 1.400675396105380877e+01 1.472271672226689887e+01 1.207038970424212998e+01 6.206634031122675310e+00 6.686446089336028464e+00 9.419214768290688156e+00 2.354575200740960383e+01 9.274370187900537132e+00 1.272529603998194325e+01 7.299040877762648982e+00 1.264816989510245193e+01 1.186360716584746733e+01 7.287297960548183795e+00 1.233114907759402001e+01 1.434653754457182195e+01 5.601895764063980820e+00 9.070139147134630875e+00 1.139382634987672027e+01 1.579870985183437071e+01 9.841958379262997880e+00 7.061778835132434651e+00 1.692774380455718131e+01 8.649075973421018304e+00 1.080243877604904235e+01 8.139554370334082023e+00 1.152784390889035926e+01 1.127168651633491336e+01 8.795386189804343502e+00 1.279042550345772966e+01 1.346922146928902464e+01 1.037726628615008906e+01 8.154264128643401222e+00 7.040453094142363533e+00 1.162825792523986479e+01 1.052485862402733474e+01 8.566082701598984883e+00 8.993455151940947800e+00 1.349454850179510856e+01 8.550189286042426673e+00 1.967973718892587343e+01 8.126954193268378646e+00 1.003183172158611569e+01 1.869847560214798321e+01 1.042996484504708832e+01 8.211138452506197893e+00 1.065817707373630441e+01 6.475754117454874503e+00 1.115893357568957533e+01 1.162786572510577443e+01 6.371225339711319435e+00 8.252850545806232674e+00 1.154314661775655892e+01 3.904148889895910912e+00 1.010439469340017027e+01 1.729599978927076265e+01 2.250304113268935424e+01 1.406684032637223858e+01 7.755631678780612326e+00 2.875748134265339484e+00 1.284171843917186173e+01 1.393180271295411110e+01 1.641578292115191573e+01 8.791495109594217539e+00 1.066183868062328877e+01 1.146571786082775013e+01 1.718518049551131455e+01 1.305841181043185451e+01 1.254277648392527134e+01 1.172489286571199685e+01 1.363635428494198365e+01 1.047574190519786441e+01 1.452505848521332510e+01 1.059341873554818036e+01 1.350291246389469535e+01 1.205139853654550564e+01 1.184370128271042688e+01 1.562113620865896202e+01 6.182876663742116641e+00 1.566260029699518519e+01 1.446874303020411112e+01 1.228367104912300967e+01 3.701380471118589810e+00 1.426165919750279620e+01 1.215099752216580598e+01 8.875703404738144897e+00 1.059194028398027676e+01 8.452047965949288866e+00 1.305590058041222967e+01 1.906387780526451792e+01 1.084388970016807896e+01 1.545506376854915942e+01 1.887039714957208503e+01 9.432691467166756993e+00 4.837673197556935811e+00 1.496547203000125492e+01 1.454957436623599953e+01 1.258946481468190370e+01 7.950233806097561029e+00 1.173259631915287571e+01 7.488334725956772076e+00 1.025890664769950789e+01 1.688001789767043093e+01 1.345460761828723051e+01 8.053996615985377971e+00 1.126146802691915205e+01 1.056903723769476322e+01 1.356397714352670647e+01 1.191453765175297086e+01 1.390261190200390296e+01 1.420891318981038864e+01 1.010173360705308276e+01 1.636245479380588108e+01 9.770012318168094012e+00 1.122415156055813767e+01 1.196489287218955155e+01 1.161337467325564710e+01 8.374994301800018803e+00 4.535587087687556362e+00 1.391482022873359803e+01 1.005080226768819784e+01 9.726951381393920570e+00 8.798397845150470076e+00 1.024533136001353562e+01 1.227664302447772471e+01 1.028479333494086667e+01 1.259756967327516008e+01 1.275813700231268122e+01 1.341075123482058018e+01 1.271415876577396098e+01 9.225616241980192811e+00 8.375489129285195844e+00 1.060266130688756547e+01 1.179180267124361237e+01 1.350086683193456416e+01 5.397285309156441002e+00 1.260682524690188977e+01 1.814916587552012928e+01 1.521598395498139311e+01 1.930879984571664210e+01 1.082690142027602498e+01 1.113723768678137205e+01 1.195929260638911096e+01 1.358634139364524174e+01 1.359879366785422050e+01 1.430429606323612646e+01 1.123798715554410776e+01 1.221068542684622038e+01 2.132704967529323170e+01 1.058127540449197923e+01 7.597773059223587921e+00 1.932087507270220783e+01 1.082217290008308019e+01 4.016538728739100783e+00 8.166044880906124348e+00 9.842180393620019174e+00 1.506849602582339465e+01 6.576046184275142537e+00 1.730554263762517309e+01 2.006979267662047661e+01 1.166407473359750568e+01 7.525153693832566049e+00 1.309808022258829396e+01 7.141610541250676292e+00 9.065214720743124843e+00 1.185394203402404401e+01 1.117868682393174140e+01 1.360546331685067933e+01 8.480931703424692714e+00 1.555009670323845050e+01 1.092240021505106107e+01 7.798651099114099594e+00 7.270304796750099108e+00 8.629390335385920707e+00 1.265880097027226014e+01 6.697258811056625127e+00 1.051843721900290696e+01 8.925448665314450025e+00 9.983279997104039793e+00 1.453743092068391185e+01 1.070255493400296842e+01 9.116147372744512367e+00 8.329731833204199631e+00 1.160250954474901519e+01 1.266830549885600554e+01 1.357668169154533722e+01 1.731145656580688552e+01 1.190838006743829425e+01 1.141713276697600499e+01 7.976428828998861853e+00 1.583234822363196059e+01 1.034006674801042180e+01 1.142239786681868097e+01 9.694049598215862318e+00 1.646536442085170293e+01 1.395744527089958709e+01 9.602430259770329712e+00 8.839919306810198663e+00 1.345710871503370321e+01 5.788857832753275368e+00 1.335113230110175664e+01 7.925607882535027571e+00 1.580124507237246867e+01 1.496472233906862037e+01 1.355604729511800954e+01 1.175162461386453217e+01 1.317742394662032268e+01 8.004676212103388977e+00 1.294730696846683138e+01 7.173121843830970512e+00 9.908651200810515647e+00 8.407210895627111213e+00 9.935919666724078780e+00 1.382988412086645802e+01 1.238711119867254418e+01 9.174201827059711434e+00 1.324182206856276878e+01 7.528406054872706754e+00 1.228056614260892054e+01 1.064120909542614157e+01 1.761961393174033930e+01 7.462093581244627849e+00 9.060951069112135770e+00 1.461892367292031025e+01 1.391554595302068797e+01 1.192177657949955005e+01 1.278362437321557721e+01 9.033341920518790147e+00 1.371423473804023985e+01 1.353391691554572063e+01 6.266749648456136690e+00 1.207416358525779820e+01 1.263100053658813415e+01 1.796905762519901728e+01 1.422318811500085545e+01 1.761404762165717131e+01 1.766274625168779266e+01 1.379834418815312880e+01 1.136558564648795056e+01 5.812295968117625833e+00 1.175266828138643760e+01 1.181554550970571071e+01 1.272926170092430986e+01 6.477018045564081561e+00 1.550470772480118598e+01 1.303172185964927010e+01 1.098366084616701066e+01 4.957199829238253308e+00 8.734770185154548727e+00 5.902031875173103792e+00 7.522197751381435538e+00 1.204861087653131690e+01 6.137324540301465348e+00 9.604316900452674943e+00 1.190792010389037614e+01 1.223262896617844753e+01 9.119823081205833404e+00 9.006580541455734945e+00 1.586887744340620898e+01 4.051091036754095320e+00 7.173161220130185534e+00 9.325290653418710107e+00 1.261588828074746615e+01 8.715218242495506473e+00 1.117674223048512516e+01 5.515843307825705644e+00 7.979546192998101084e+00 9.229776709817929969e+00 1.562886153227232988e+01 1.299322408917767468e+01 1.055899363003390334e+01 1.169553232970181789e+01 5.007737745149078989e+00 8.205822660188930584e+00 5.397225243082296231e+00 1.241092683756618698e+01 1.429176760326342510e+01 1.221579801310185864e+01 1.115596911832948557e+01 7.633966721307007930e+00 7.501319814267137787e+00 9.411606915825183606e+00 1.086942793004810071e+01 7.466285134432406601e+00 6.774108002725613531e+00 1.413958221726858433e+01 8.313205358015878232e+00 8.940623962713903694e+00 8.892183488216083731e+00 1.175505077445503410e+01 1.409103728248043552e+01 1.293980296190379420e+01 3.278474994064227488e+00 1.105096400444187843e+01 4.987396153834065871e+00 1.038423227971112084e+01 1.653216656650205962e+01 7.737999378391402949e+00 1.411820009751106042e+01 1.511824496684153019e+01 1.017889628559384896e+01 9.826147024230730054e+00 8.843448240075687750e+00 7.120203209963960056e+00 7.685004446157607916e+00 8.399201066061083409e+00 1.540729957984434328e+01 9.339444304846587386e+00 9.377261930152609892e+00 7.540446072425042168e+00 1.342554739840694111e+01 1.097654355496432288e+01 7.912733710444221913e+00 1.314926773805469473e+01 1.167544561665302716e+01 6.707234323038809620e+00 1.033796655859858049e+01 8.310787565068171290e+00 3.332552380986447460e+00 1.059205434285873082e+01 1.211661194677742692e+01 8.079393125266506104e+00 1.868679765049939334e+01 1.353845387489491614e+01 7.443320117231920108e+00 1.263356498272315775e+01 9.897750672384344028e+00 1.139114701050137946e+01 1.526528305556471388e+01 1.438291322205735590e+01 8.227552120600355678e+00 3.958636959406358180e+00 4.503372276887187553e+00 9.981593740233671852e+00 1.070339396363014650e+01 1.371063857533166264e+01 1.299249980109578928e+01 1.919095410234392451e+00 7.752477773745398260e+00 5.787372656616133426e+00 8.400605406203117909e+00 1.350778255040579978e+01 1.346335461676251910e+01 1.304483387671387007e+01 1.446026185311892576e+01 1.252569163599213198e+01 6.341576242694628718e+00 1.340077422705499544e+01 1.260547604888116169e+01 1.844450526432563464e+01 7.819363384629919977e+00 1.566076788481229443e+01 1.126118008109578561e+01 1.098623573678542442e+01 1.112124861206734927e+01 1.468961265075484768e+01 1.591424711806521763e+01 1.122990759160649787e+01 2.205217268978238110e+01 8.509761018338764416e+00 1.435581983373734083e+01 1.104504251596791597e+01 1.113964280013830077e+01 1.471604383341235511e+01 1.266658943988215213e+01 1.470997035532574593e+01 4.798341984321896625e+00 1.279950169715199415e+01 1.272841255338573418e+01 1.227458081333843509e+01 9.460307909198888865e+00 8.665834045062881685e+00 1.108649918731510553e+01 9.193090172668391347e+00 1.123547667599234146e+01 1.567140547322826549e+01 9.577200408813517640e+00 7.992397189559868664e+00 7.284426865011829122e+00 1.638993682858599499e+01 1.059119102075780994e+01 6.660194161778290933e+00 1.756040110876893223e+01 1.787776831013049517e+01 1.247471168826687915e+01 1.203069619475191843e+01 1.084314322435511357e+01 1.164836844742696620e+01 1.115674248530994639e+01 1.105905623569039342e+01 1.584197884277603130e+01 7.045345847063612332e+00 8.716283056804236651e+00 1.091947913431305217e+01 7.690526379886878594e+00 1.222355866679354364e+01 9.918150607704566468e+00 1.788985655814211029e+01 8.255495519850253316e+00 1.057008941816327408e+01 1.642444056772411187e+01 1.505508255281429797e+01 1.613774347236432050e+01 1.249977022406918792e+01 4.695967079045645143e+00 7.926546205892857522e+00 1.049278289501959804e+01 1.757336025283932912e+01 1.641109206449253222e+01 1.290801642339458333e+01 7.789944669770582308e+00 6.074737978118846193e+00 1.012905923839048050e+01 1.261211556487716301e+01 1.502917651035685509e+01 8.637488140621723431e+00 1.523394397613417262e+01 1.924000808011395591e+01 9.555940167877956526e+00 9.010233745444280018e+00 8.381097819046207320e+00 1.192617573241682294e+01 9.670213979790231562e+00 9.100308131946107437e+00 1.129709505275311088e+01 7.450800546495743859e+00 9.494087496070390486e+00 7.179884314686597158e+00 1.268551775954249727e+01 1.186463269662964493e+01 1.180269077949495760e+01 8.905822982515315900e+00 1.350719024525528766e+01 1.354160432876516573e+01 6.542156265276302562e+00 1.019751716879057923e+01 6.570968535507148545e+00 1.094950921737459737e+01 1.630816305566033009e+01 1.531095708755371909e+01 7.160239167120899140e+00 1.582053980349497380e+01 8.852241747080293877e+00 1.662150173429497002e+01 1.351623303896784556e+01 1.197703657134458766e+01 1.265625036111542379e+01 1.376519874246160668e+01 1.119119525369253410e+01 1.602577079912919800e+01 1.204408491654990421e+01 1.190547838921749424e+01 6.255504177530064602e+00 8.805545589187726563e+00 1.415453232867663047e+01 1.146500981841508704e+01 8.359419079623245707e+00 1.438942357766874736e+01 1.000214749431476591e+01 2.000922018389489665e+01 7.698666953187266238e+00 1.602257582673220782e+01 1.846250114631497397e+01 1.245875343579979422e+01 8.809154871052033542e+00 6.413263422536787495e+00 3.958150840047679253e+00 1.248445454214255435e+01 5.658743970053921046e+00 2.159964053752983659e+01 6.521934646915418909e+00 9.620287437835916222e+00 1.051944997953878058e+01 1.024290052917732297e+01 1.322397853147480973e+01 1.358927948163952593e+01 8.318318411675583945e+00 8.251333367455497836e+00 8.446431129236200874e+00 1.199120753380952209e+01 1.422645452810883171e+01 8.763026142919311923e+00 1.090722732749959434e+01 1.394214663050185443e+01 1.413412981189513218e+01 9.751678518793406525e+00 6.456552853321911201e+00 9.129601150514726982e+00 6.530861653850803528e+00 1.043790431531498619e+01 1.212301868151359585e+01 1.570577536715530442e+01 1.233873388090550804e+01 9.091166383003647766e+00 7.548905324562608321e+00 8.898926758929702530e+00 5.419499908180313241e+00 1.443543189155357886e+01 6.202521872454851426e+00 1.095781559203943267e+01 1.758740593579008760e+01 1.023342912135868588e+01 9.589392380168527907e+00 1.721285058473081619e+01 1.301252427128571476e+01 1.048658095960181669e+01 1.782563524709847513e+01 8.937447283166767065e+00 1.140646463511164477e+01 1.114132167019128872e+01 1.361430447070051386e+01 8.330753488522304906e+00 1.644597626334498841e+01 6.068943506054864656e+00 9.503166870765307195e+00 1.701883700855992387e+01 1.391183787257143223e+01 1.766268979987650667e+01 1.001743948868243628e+01 9.658245079685288559e+00 1.394910023930039777e+01 1.213353096193714897e+01 8.249951705525262469e+00 1.051076627643732309e+01 7.349548377807741950e+00 1.232602138354768329e+01 8.548686965435484453e+00 1.302912791184584762e+01 6.589027941367499253e+00 9.909446578840066522e+00 7.508248477712355928e+00 9.731487387147028656e+00 7.569600723527748265e+00 8.681173554281466309e+00 6.077338119321235688e+00 1.112774870218946610e+01 8.882546963306355181e+00 1.160470254624629405e+01 1.206063913872284843e+01 1.038331944041692800e+01 1.564350766684445659e+01 1.202483503672179666e+01 1.924748652297948226e+01 9.943508120932477823e+00 1.826760667134668026e+01 1.008134900477838869e+01 1.109170885203361756e+01 1.187124098446817122e+01 8.910021125119872210e+00 1.432859326378420661e+01 1.034955772842080890e+01 6.242947841005993759e+00 1.454072119735046442e+01 1.208130387441128839e+01 1.430682132911185001e+01 2.136761579172898351e+01 1.363341448481378748e+01 7.647481435998214394e+00 9.487139191577071529e+00 7.917546508128742389e+00 4.903462760724910829e+00 6.833333805269774963e+00 5.205074629969053568e+00 1.346870506303424975e+01 5.050772639900158012e+00 1.095019537485782735e+01 1.134686563758460665e+01 8.831132153096396209e+00 1.402489042969861721e+01 8.085962002882963517e+00 1.497908371587311471e+01 1.180916199555827895e+01 1.134111592859707507e+01 2.105541686850107297e+01 1.269612538543605318e+01 7.884371413896774428e+00 7.772190072789770809e+00 7.924555753011384596e+00 1.197280287082574901e+01 8.899389397043574235e+00 5.996074661194087163e+00 1.055166838879104141e+01 7.659112931744535224e+00 1.001596145362326240e+01 4.130377690239334321e+00 1.077728747398387910e+01 6.830669819358035966e+00 1.877837468224626960e+01 1.131987806337332003e+01 1.103568658160555849e+01 1.080343743224441866e+01 9.386294650031526743e+00 8.716219930365877389e+00 1.148427105061025522e+01 7.930581049060510423e+00 1.564924029337410438e+01 1.119621432460862387e+01 1.547031584756268074e+01 1.093693005719888944e+01 1.001539245090337893e+01 1.144728133051699714e+01 9.502857809535566247e+00 1.600224965204841610e+01 1.241185235246235585e+01 1.196480141936357455e+01 1.421476673026486637e+01 1.017850206261502777e+01 1.644184714675245118e+01 7.579370915030765765e+00 2.950065632048082698e+00 7.145352978314246428e+00 1.773733991699063495e+01 1.520470852593838451e+01 9.262153122327703159e+00 9.629422490840909177e+00 6.944941734411171019e+00 1.121418184659104256e+01 6.171570689226317796e+00 1.268659402245979884e+01 7.900280890282957991e+00 1.408286712747551128e+01 8.161589653972116665e+00 1.578747741580938069e+01 1.384683520827395498e+01 8.662264712148441959e+00 1.818273685556459895e+01 1.049545948142946017e+01 5.435128916131653831e+00 8.964355126313423128e+00 1.090420508407876454e+01 1.051477459559519723e+01 1.283070066463554149e+01 2.003553500971072054e+01 7.046795221036383339e+00 1.306561701871196846e+01 7.821789576922208553e+00 5.862257898286362234e+00 8.965897428247210144e+00 1.364346939506179979e+01 6.503768800335710587e+00 1.307270708395333791e+01 7.760327992954422882e+00 1.106042235275443275e+01 1.008415102232141791e+01 1.262508813295475463e+01 1.039380624991524371e+01 7.250378337941122631e+00 5.645323409022314110e+00 1.264641155004593820e+01 8.526521433130794136e+00 1.093205028046085303e+01 1.532537720635394862e+01 1.520920856966923829e+01 1.217749742629020204e+01 1.014912947795526499e+01 9.142556136650005882e+00 1.397266840657634290e+01 8.354721340571879651e+00 4.346924327200772709e+00 1.300790436062400346e+01 1.227306572570793008e+01 9.375833181044754383e+00 9.505583787272588125e+00 1.080445806420901533e+01 7.577910057453477677e+00 5.872821367695944872e+00 7.929051564465067869e+00 7.976725665865268766e+00 6.810218190057324428e+00 1.342973853131010742e+01 6.895899181613120987e+00 1.287365073960343054e+01 6.370042467654696061e+00 1.199721841598867655e+01 1.214460319732059368e+01 1.163663738037506690e+01 1.243337430190121395e+01 1.110250868234759380e+01 1.570784768465381021e+01 1.045920446871100218e+01 8.547103202008106138e+00 9.894996338164293803e+00 1.085831564662456827e+01 1.180590781843575243e+01 8.684124340274484766e+00 9.748179213202607940e+00 1.357257001871219337e+01 1.358988077962880858e+01 9.205021574339763646e+00 5.622028781358693550e+00 1.112190432586460531e+01 1.124844880731129315e+01 8.312762208540355857e+00 1.096702316110743780e+01 1.562540870176179908e+01 9.553468180754180139e+00 7.276291683482668304e+00 1.178428457736086443e+01 9.588475575987429167e+00 1.415211405532197908e+01 1.309098787237922856e+01 1.089739278827204672e+01 1.158676686662624356e+01 9.446069702411955760e+00 8.996384929329748203e+00 1.388889852225583432e+01 6.181396016101020408e+00 5.576214261113741522e+00 8.786337241978809942e+00 1.128517951236639050e+01 8.693461326089760632e+00 5.059332181239968307e+00 1.316583056850258338e+01 1.278476199423737825e+01 8.475336744686810420e+00 1.358624536829793605e+01 1.323734315046257493e+01 1.071880493044737825e+01 8.901808804169295541e+00 7.180907362630526869e+00 8.070670899303909351e+00 8.591980650110329520e+00 6.587612508818469159e+00 1.704387239937704379e+01 5.409462597518525762e+00 7.329789190074907701e+00 1.027494793432105880e+01 9.154627247708528870e+00 1.550201616935758508e+01 1.222417623395345920e+01 1.161807596197630232e+01 7.929981976310486402e+00 9.777276183112398655e+00 4.676078531667046789e+00 6.506076438973448006e+00 8.155447926367173750e+00 1.200918385283455692e+01 1.727849338137270152e+01 1.073627544016625990e+01 8.322092897060899830e+00 1.292411924369908682e+01 1.234042490440809914e+01 1.305701540434368368e+01 1.059255604441933940e+01 1.401156462255104351e+01 1.236204600011748056e+01 1.161582733704463877e+01 5.019353737760472001e+00 1.441188172844188209e+01 5.840626787904941608e+00 9.221361372029912573e+00 1.027914064388525262e+01 1.872641874745449897e+01 5.145493651273223890e+00 6.667846939840956111e+00 8.762928631160251669e+00 1.130145499249807273e+01 1.377882751454475496e+01 1.885877267925349443e+01 1.560284969718525439e+01 1.492507475838225517e+01 9.287415797466366030e+00 1.858658129540439319e+01 1.225924037729230420e+01 6.497382350363093195e+00 1.183534277111921540e+01 1.171402311349489445e+01 1.131485781960648751e+01 1.438928873531009600e+01 1.708231948807742739e+01 3.440108924325149697e+00 1.169515704090541774e+01 1.005786725130042747e+01 1.686938609097099473e+01 8.427923829853261495e+00 1.455229645908489999e+01 8.934833795437096882e+00 7.302534856989217005e+00 1.869339691885674881e+01 7.981673490524793024e+00 8.853952570910248454e+00 9.309794407067649047e+00 1.134955304938100618e+01 1.447089085428160438e+01 1.191126024201234124e+01 5.406310227386289746e+00 5.514393364588954682e+00 1.610130582283032297e+01 1.420086158978615032e+01 7.507970981205636996e+00 1.318524227157259610e+01 7.480749906534277294e+00 1.094654891748635173e+01 1.190874647611123116e+01 1.755610785162483367e+01 1.762590131380283864e+01 1.334813942362911732e+01 1.362187259399335559e+01 1.417429771382250969e+01 8.833441346295488827e+00 7.689267989695221850e+00 1.594544112587019136e+01 1.439867523762544543e+01 7.812703193836604498e+00 8.028474670019594583e+00 1.757171764585915241e+01 6.992919670120660847e+00 7.364231695284578549e+00 7.429285938050133709e+00 1.084853752557947004e+01 5.305712651582326522e+00 8.350836650028787389e+00 1.013520324214428570e+01 1.259118702166486869e+01 1.487610242642113789e+01 1.158387055831562229e+01 1.514617592708519922e+01 1.237629158161664478e+01 8.844546003683065649e+00 1.488075989383827746e+01 9.165016342126508064e+00 8.323191361781358211e+00 1.029172377792839299e+01 1.158227721645173602e+01 1.463961604605402478e+01 5.872940586055183765e+00 1.492757306701711784e+01 6.305573514929697865e+00 1.571750892360589091e+01 2.651934642757029614e+00 7.232003955045501087e+00 1.597159793441780984e+01 8.965096922943930124e+00 7.920411754927389580e+00 3.722947121944383930e+00 1.854010296827753379e+01 1.192024333857847651e+01 1.058237890624014099e+01 7.922945503597646599e+00 1.136920177968895906e+01 1.363804489250621366e+01 1.179539091497320058e+01 1.690316664910645628e+01 7.819045588363187527e+00 7.637175997831461061e+00 1.057215148348939771e+01 1.614777046623983381e+01 1.163715940971727747e+01 1.023794597523164640e+01 3.820246369256117713e+00 1.055541162109555664e+01 1.800438301099512373e+01 6.639727994388710641e+00 9.229418328245269976e+00 9.478786555196171193e+00 4.602214634465762622e+00 1.060020033470689960e+01 9.181068908187592470e+00 1.219416968208101082e+01 7.145975888417003041e+00 1.269747966839637243e+01 1.479145907748292466e+01 1.000366791508416853e+01 1.261049582320390527e+01 6.188833105750741304e+00 1.288104657838976763e+01 1.558787120725808961e+01 1.723559159317392542e+01 1.251201267030826614e+01 9.098212506056402304e+00 2.107155925902910454e+01 7.968189921864796688e+00 1.184214680563057520e+01 1.410647459298726147e+01 1.145875794572714490e+01 9.389875516627613550e+00 9.800658349329667729e+00 1.077653171437257207e+01 9.801837125130436590e+00 9.674335912486721867e+00 6.343803874014875888e+00 1.107553758726825954e+01 8.615117660406180988e+00 1.278281686428902475e+01 7.985738990152492001e+00 9.155221290600159989e+00 8.620580114321592546e+00 7.868062971387668192e+00 8.750659091196029138e+00 1.558445519030964910e+01 1.729446133526656126e+01 6.675732222361991042e+00 7.301569581274953258e+00 1.207705651266490854e+01 1.167812944388741059e+01 1.346148143654832907e+01 1.401365339821001221e+01 1.616869240096038851e+01 9.866905369411581361e+00 2.023198924802566623e+01 1.383529089013518032e+01 1.248733734174086152e+01 1.294710882305741606e+01 9.213576250907600240e+00 8.590939756364150526e+00 1.590628540982670636e+01 1.270875448577491440e+01 1.633979853319488384e+01 1.049993419414263762e+01 1.315717042957749250e+01 6.620554056259596365e+00 1.241541828688916738e+01 9.788787131360388472e+00 2.047908138738777239e+01 7.453809691614441846e+00 1.202741311751479536e+01 1.208696408189189775e+01 9.029448969741265429e+00 1.286799161298260330e+01 1.358092691013683506e+01 1.432407661998823833e+01 6.675394649623618726e+00 1.443925197239402003e+01 1.268750876685003526e+01 1.442722270823444930e+01 1.422143928241197663e+01 1.902167085045496009e+01 1.064862622599126851e+01 1.054144064694649785e+01 1.270155390360422665e+01 1.438731213515626273e+01 5.773586899756995905e+00 1.403926920006732182e+01 1.536220641232554662e+01 1.379462105374965475e+01 1.090204638693959360e+01 9.679599918817821447e+00 1.130784535050604767e+01 1.537384656191838417e+01 8.059770120690780359e+00 4.839576766504217531e+00 8.964703687576957236e+00 1.386859691644165693e+01 8.064810654331608930e+00 1.394145981373162080e+01 1.270068302834426710e+01 1.389153174533042190e+01 1.180159112110302644e+01 1.103303166075412101e+01 1.853988570370286482e+01 6.178595681021873176e+00 1.312613699054796612e+01 9.168272939936660038e+00 1.093887347204446137e+01 6.636744907043318875e+00 1.218717513875437675e+01 1.323426651718354563e+01 9.477716124920641860e+00 1.511977332869836133e+01 9.013237221635767682e+00 8.535572438052732025e+00 6.898701510424969818e+00 1.124489716444531240e+01 1.408637946125106488e+01 8.539967701166709446e+00 1.016703033808514789e+01 8.984255879459841054e+00 1.463674198224510548e+01 1.212356535784181055e+01 8.196219761494988987e+00 7.757738926655852296e+00 9.788742806861559842e+00 9.568628800076323770e+00 1.768751535311229262e+01 1.005511785755993870e+01 1.253763436257905362e+01 9.604884061606925982e+00 1.193663002860241029e+01 8.783222990720670253e+00 1.042321940997108598e+01 1.191927029944372762e+01 9.818737605230465348e+00 8.739534881319986681e+00 1.174471606045576522e+01 1.530185156057268614e+01 5.772310896146218617e+00 6.611106737256012167e+00 1.707290500218142881e+01 1.008667098456992228e+01 1.335745671244941590e+01 7.253438569042198303e+00 1.153718745732855133e+01 1.503815346269264452e+01 1.170717431723544344e+01 1.020083334696512800e+01 7.011093308774255739e+00 1.010717626729513086e+01 1.338218871648696506e+01 1.175970803317288471e+01 1.114122762107590248e+01 9.389404538423471891e+00 9.569523265315050153e+00 1.507815783190564041e+01 1.195904043257773175e+01 1.411551924314250073e+01 8.047518077759105992e+00 9.873707635426457685e+00 1.586613174156605233e+01 1.036422533225049847e+01 1.308329103859513687e+01 1.642502895203162439e+01 1.257560034600612475e+01 6.006859526695674134e+00 1.152459357268505080e+01 1.255564141916789467e+01 1.338865579920588544e+01 1.265533430223638334e+01 8.963722048412638088e+00 1.158504184607041410e+01 1.159778900212528896e+01 9.048809516250093665e+00 1.295682069664104219e+01 9.087664979759219719e+00 9.800852049218365281e+00 4.366724383054623182e+00 1.083688898208591311e+01 9.704388788943214550e+00 1.188668429269423932e+01 9.307810135055193612e+00 9.945196226617925461e+00 1.283809068092924299e+01 1.161254928839509226e+01 7.211219772113148352e+00 1.137801260574318185e+01 1.026740877476245295e+01 1.165599452930660362e+01 6.532824724853814935e+00 6.210238636641721932e+00 1.427103929782190050e+01 1.795577876280677998e+00 1.407288830577527428e+01 1.456647749532792879e+01 1.096025447920322549e+01 2.147585226907857958e+01 4.228494212617591508e+00 1.277341250693586439e+01 1.182557141832117154e+01 5.439779323665415944e+00 1.135278314665772292e+01 1.185081436745240779e+01 7.100643820154370012e+00 9.170951821082770294e+00 1.473103028651971869e+01 1.691046757452669880e+01 1.334449072958186555e+01 1.194877830278798392e+01 8.039156052047367496e+00 8.627551640979906011e+00 8.759228548848858154e+00 7.373804886484884413e+00 8.520991650519702532e+00 9.374888454263627935e+00 1.204447555634653355e+01 1.364306249348353361e+01 1.420660103922585549e+01 1.250658181505730759e+01 1.103804358450988587e+01 4.835428722604833141e+00 1.298566613563720651e+01 1.729894069943859236e+01 1.307673001627105691e+01 7.776167077941133599e+00 8.330431123869759702e+00 1.291654328526431428e+01 1.002088943782935715e+01 1.150007351709263048e+01 1.063581387070808226e+01 8.583934848438914855e+00 1.275570610652887815e+01 8.572117889333163987e+00 1.814859764668456776e+01 1.362456050388751017e+01 1.827044831729468521e+00 1.063136706928795405e+01 1.248034209864556665e+01 8.733814272740346496e+00 1.380119164646990271e+01 9.750905674618552510e+00 1.257325918336286463e+01 1.825194563450958762e+00 9.811109878869713086e+00 1.263337841061102118e+01 1.005677294350655870e+01 1.178367240922939985e+01 1.001324781111092932e+01 1.335085974077593995e+01 1.116308674312014659e+01 1.725579004827292451e+01 1.458909061827294096e+01 9.772550772540835595e+00 7.065590572000398417e+00 1.244056160863291183e+01 1.935840783163333256e+01 1.464469549647751023e+01 1.137785064788948475e+01 6.894297064897250138e+00 7.105342993924576689e+00 9.154305302675794564e+00 9.300537868779395367e+00 9.147207775968634991e+00 9.528849676704021832e+00 8.029503226929122661e+00 1.344706574452164993e+01 1.360264848326187348e+01 1.337063801503835769e+01 1.286042643189434642e+01 1.607961404626686175e+01 8.995262764403907596e+00 9.794138255777635749e+00 1.195840579799273229e+01 9.612941225802911660e+00 8.808059899183616537e+00 6.059001912590026073e+00 9.458282222603230593e+00 1.413708869166421422e+01 1.015348203037154029e+01 1.883634986983971160e+01 1.811849356718966675e+01 6.289142051505717035e+00 1.346747203775991686e+01 1.180098456024152576e+01 1.322874454572400360e+01 4.496112934912654069e+00 1.077597429071959390e+01 1.463306236785824588e+01 1.090966006383843379e+01 7.442329950373815173e+00 8.268402230408327114e+00 1.465461821911265794e+01 9.577668772075581316e+00 9.776487548359570567e+00 7.467174007074000919e+00 9.054328296938525256e+00 1.422712611001202809e+01 7.495616509890769663e+00 9.847535272030734532e+00 9.144745390469799062e+00 7.284690303799591149e+00 1.106849864254672688e+01 9.547020091540350251e+00 8.961028488951880533e+00 7.181948016913896282e+00 1.306438745406245694e+01 9.270880203595229574e+00 5.971530887772802387e+00 1.110801940282923006e+01 1.277871688201191880e+01 8.002807329313684548e+00 6.737015530084131676e+00 6.522173478567939497e+00 8.799690284295621723e+00 1.310018403486380123e+01 1.208344989778107959e+01 5.514147005126302403e+00 9.250972476181669180e+00 1.340786031406095802e+01 2.104406666028980766e+01 1.048096383531022191e+01 1.322009809064044816e+01 9.167030096753189028e+00 1.528373257329096013e+01 3.591209040891329973e+00 1.093813934864331827e+01 1.043333786676685371e+01 1.041325997256844182e+01 9.388311225151170447e+00 7.860268875754329976e+00 1.548025061858266938e+01 4.679333736476221972e+00 9.276675765789924810e+00 1.232880630410062928e+01 9.241665605653144766e+00 1.091846763953874344e+01 1.034954864062009428e+01 1.059705882791195286e+01 8.132726083413489349e+00 9.231758413330029001e+00 8.458469055849297646e+00 1.386880455049056415e+01 1.466944113876259159e+01 1.555216785596213747e+01 1.326223569366901955e+01 1.204058788679389558e+01 1.095989851989788733e+01 1.300372046209332666e+01 1.284925093132595109e+01 1.138978270908077484e+01 1.619960318634414520e+01 8.562967389124420237e+00 1.076948908768368263e+01 1.577562623936974084e+01 1.148152955269133102e+01 1.483769869002285802e+01 1.087960216689300097e+01 1.333917788240177948e+01 1.555629781777936849e+01 1.000187590752794620e+01 8.637505160427114248e+00 1.218614306383853929e+01 1.413107811890035137e+01 1.051104828681102887e+01 8.252138687036705278e+00 1.352190220666500764e+01 1.614952879466495261e+01 1.458264107227600093e+01 1.010949479088718839e+01 1.368355210083806028e+01 9.193436412811273328e+00 1.673328739047033409e+01 1.707903535897174052e+01 9.447506543321685157e+00 1.423801561377797320e+01 8.813339413917759657e+00 1.133826835561639079e+01 1.306567540204576083e+01 8.056682443013805539e+00 1.877299166915629058e+01 8.430152267696838564e+00 7.300252556590761444e+00 8.331198738748462063e+00 1.293706484290404468e+01 1.621689086178976424e+01 9.996843151449295917e+00 7.546317157706030621e+00 6.457462420163658123e+00 1.870342867894623495e+01 9.953641785243695139e+00 1.271939326747625110e+01 7.644682037437760869e+00 6.981896144670164617e+00 1.394106400353897790e+01 8.299050095246659708e+00 1.403593137217216835e+01 1.418039731299361250e+01 6.744109548587337244e+00 1.442777826369645489e+01 7.217546288567796786e+00 1.455747116581195044e+01 9.684733676207722297e+00 1.103317300441568172e+01 1.044711017601120417e+01 1.097734984075460751e+01 1.601920348940958760e+01 1.499926103765687380e+01 8.845525433261279602e+00 8.084566685645455664e+00 1.490800583225626141e+01 1.377080937973117614e+01 8.413608224039215600e+00 1.742428646334651532e+01 1.343964933566341813e+01 1.006873495158108867e+01 5.396937765055726643e+00 1.115709616844589291e+01 1.268150499251445495e+01 8.859700269137729123e+00 5.704726383794361588e+00 1.109625451325265288e+01 1.144218219308979023e+01 1.143164461278094635e+01 1.425083443897202251e+01 1.217421705158529477e+01 9.060091291842532257e+00 1.663502728888565940e+01 8.683369566675311901e+00 9.083063604735682972e+00 1.357553332805520796e+01 1.389299867683242695e+01 9.858495041852945562e+00 1.342866261188533983e+01 1.095279680602128458e+01 1.119233659736553044e+01 1.011703275213540287e+01 9.110462135580641885e+00 7.407544954841352336e+00 1.048992974738386863e+01 1.234563793544433885e+01 1.085552153540952958e+01 1.273240423834008972e+01 1.576722633103040394e+01 1.045585373183584110e+01 7.123577447201768109e+00 9.547662286413663324e+00 1.421270586653962198e+01 1.623865152330899164e+01 1.317764407438531116e+01 1.252998460662957214e+01 9.148507173151084970e+00 1.850138741965802680e+01 8.514702753583158312e+00 1.093950016503244527e+01 8.208291338580723462e+00 1.316376719398799189e+01 1.147547114776985389e+01 8.284955744443541548e+00 5.974256785323965424e+00 1.005600067597819880e+01 1.213300525514701533e+01 8.770676586128155705e+00 1.248336134836198674e+01 1.421521635393765770e+01 1.344339880825054578e+01 9.796434380786941176e+00 1.149485500819196204e+01 1.428900983753973364e+01 1.238617293510979067e+01 1.265418093847458536e+01 9.698241195318615837e+00 9.715867817104747672e+00 1.484116499406931489e+01 1.163961489881390321e+01 1.315897350285004563e+01 1.105470936664409898e+01 1.215584915673908029e+01 1.030453520178966542e+01 1.020504280518837703e+01 1.329293037791880749e+01 1.123111689687963910e+01 1.100319907081732218e+01 1.230113754282198890e+01 7.514830078083630127e+00 1.571773495437611778e+01 1.016164762707148306e+01 9.084053909984339370e+00 1.596668172116067730e+01 1.025081358856089686e+01 1.429688162502231386e+01 1.123503988623025762e+01 8.472874921468227072e+00 7.839119712066595191e+00 1.328906413706625500e+01 9.551222769078774988e+00 2.028359187187251322e+01 1.053677353830654972e+01 7.606652804934617151e+00 1.650073706050013911e+01 7.678367056879442210e+00 1.072376695919935052e+01 5.765823874324039977e+00 1.107648013295423439e+01 1.584500798833835589e+01 9.589924172452235496e+00 1.240574869752588150e+01 7.091739742869491714e+00 1.104378977581387566e+01 2.773150610143805039e+00 1.187978869401610815e+01 8.439556799909647467e+00 1.322422254035312683e+01 1.576035588884078820e+01 8.805649036970839560e+00 8.243539418661523399e+00 7.691559122462800602e+00 1.334128181749506581e+01 1.165599679831955449e+01 1.159137296867171685e+01 3.444980743148550850e+00 1.278078634987632967e+01 1.163670020607345457e+01 8.267800735421435121e+00 1.289829228558738272e+01 1.089821991798210554e+01 1.054056817857645534e+01 1.073177079048556593e+01 1.642822185943162339e+01 9.374516516130011468e+00 1.293387225343179558e+01 9.289193658341106996e+00 1.552168570908794365e+01 1.521606564140606821e+01 8.021668352446233996e+00 1.137854683996754979e+01 3.204675509029606850e+00 1.045841729143161913e+01 1.163453932442884842e+01 5.641011706180254492e+00 1.369326062722878845e+01 1.453979259206318275e+01 6.128276247834630652e+00 7.349879663400068708e+00 4.731686942378131810e+00 8.373706909538148224e+00 1.001825886840719271e+01 8.580899866463999714e+00 6.403807802927373949e+00 1.050647857178862310e+01 1.126849467327051357e+01 1.227659884728120510e+01 1.909017757005063043e+00 8.125952884433839785e+00 1.105257447448023456e+01 7.947976748013764414e+00 2.006778645748103784e+01 1.083821308986151699e+01 4.822278452204592725e+00 1.143226839915773674e+01 1.288830184728960404e+01 1.242449369756773159e+01 1.136097443093724202e+01 8.652574852163553487e+00 1.048996156901915633e+01 7.192891741234658021e+00 9.160022455139406716e+00 4.764728254200658597e+00 1.222512144856654537e+01 1.059938960783730977e+01 1.330433535239145648e+01 7.272613954242162393e+00 1.181960076056895836e+01 1.047829937006014411e+01 8.880115227485605445e+00 8.174879264293634762e+00 5.425928451786384166e+00 1.654049756417174777e+01 1.009373821574764030e+01 8.533049042615076019e+00 7.859674525397620570e+00 9.978278955599289901e+00 1.566877611858790864e+01 1.348567743362539062e+01 1.273484420707288045e+01 7.659154030647913558e+00 3.867700361777744789e+00 5.294582931982644958e+00 1.107856505650094192e+01 9.091984442116810783e+00 1.123436917087780351e+01 9.168490485416082691e+00 1.032365128846899083e+01 8.032749884178210564e+00 1.359795842159777202e+01 7.336550606447627132e+00 1.071631099993530789e+01 1.123141993175498499e+01 5.025883917252397026e+00 1.392422405993893619e+01 1.399455594254875557e+01 9.142693859004511481e+00 1.319980998024275642e+01 1.260732096833914717e+01 6.279808020817683634e+00 1.175162098425154156e+01 1.086994946298426612e+01 1.315083585709291469e+01 1.289999779894958287e+01 8.029737646770808368e+00 1.330569261524138192e+01 1.315281937079359409e+01 8.113901133441451918e+00 1.191040550583563196e+01 5.750682022142926009e+00 1.090875328895548790e+01 1.119682641455218075e+01 9.829165959305967704e+00 1.139497492790532363e+01 6.232522937758984583e+00 1.561191210207351610e+01 7.473611894970503933e+00 4.097282495008679248e+00 1.084838948101342915e+01 1.046271018978145939e+01 1.092869118266075468e+01 8.826379583615761248e+00 9.172710414269127810e+00 1.252495847817562336e+01 6.968544064734218502e+00 1.017672546244377685e+01 5.120945174466438488e+00 1.080249771614693088e+01 8.171156115846262225e+00 8.430330785385381276e+00 1.950703760562844380e+01 1.072796775528407309e+01 1.419738650635946442e+01 9.177902146817794815e+00 9.174155039510617726e+00 7.231428614506063113e+00 7.708010819984248307e+00 1.068697229331698928e+01 7.478952939118791221e+00 7.911903339578328698e+00 5.753223094616386035e+00 1.381107903501874290e+01 1.414204685032980358e+01 1.199586044614087399e+01 9.929226546533762132e+00 9.500484773144975748e+00 1.248082186195757259e+01 5.760828450910770115e+00 1.365068585721730088e+01 9.637723329677449158e+00 1.864788146995184448e+01 7.232135358586020857e+00 6.982918472302020341e+00 7.375195170688057189e+00 1.063708511143174462e+01 8.851636460396321127e+00 1.653361811557294914e+01 1.516278474166439416e+01 1.065333813966083554e+01 8.485027829360371143e+00 7.546587423564023567e+00 1.352107133978494957e+01 1.324629516567267018e+01 8.114922748275748887e+00 1.315047658351764603e+01 1.008114697944434290e+01 8.589353668450577572e+00 9.266790572368979184e+00 1.040343502145068122e+01 1.133556270546605305e+01 1.026344410055995837e+01 1.531675039787796599e+01 9.170957788567351443e+00 9.193379339241737114e+00 9.558027609042268224e+00 1.109734563373023519e+01 1.526849709526560517e+01 1.337094877630778988e+01 4.787810617652056067e+00 1.016907042421615159e+01 1.310012338728413894e+01 6.693748982508136436e+00 4.764248815461810338e+00 1.333587345212725594e+01 1.327394407301231638e+01 8.788113978853965946e+00 9.955620451182927155e+00 8.769713782924249301e+00 9.210025619461712054e+00 1.353724465584877024e+01 1.277437804478348937e+01 1.219481333890002617e+01 9.879290194687698090e+00 2.329994265939782494e+01 1.299778522680934856e+01 1.108640060803964644e+01 1.065712246359219506e+01 1.251162152767343549e+01 1.558739204841621095e+01 1.374499129929694696e+01 9.692872746055199329e+00 7.261956854499127978e+00 7.927082887832370695e+00 1.134528733937084510e+01 8.535995092670736639e+00 1.300897009972313967e+01 1.278096333172192622e+01 8.829362872885143432e+00 8.567883256838433326e+00 1.169382839662365647e+01 7.929513543459253633e+00 8.226218865986254514e+00 1.016439666694737021e+01 1.071428921363534492e+01 7.940093984652315307e+00 1.089644820040057205e+01 1.360122758159859124e+01 9.191917505451487003e+00 9.553605462375346136e+00 1.064217477080280005e+01 1.393312321126626685e+01 7.957310816512942253e+00 7.058077142284345129e+00 5.930329065548020750e+00 1.865186786789408302e+01 1.356378476356846008e+01 1.306707831619031879e+01 9.917850470141360120e+00 1.490319800872683764e+01 1.522341433665391897e+01 1.799256982255277038e+01 1.484989888840839889e+01 1.399330155944828036e+01 1.247971338093262972e+01 1.293396751931902955e+01 1.413904917938240580e+01 1.018139943715201312e+01 1.149589429989855027e+01 6.993853746644670188e+00 1.694614249927468785e+00 1.657985437534030027e+01 1.080950080647039790e+01 2.879455271739204125e+00 1.213554543449304823e+01 1.205087753304388087e+01 1.736985201656611011e+01 8.747124329815862964e+00 7.077504841783605727e+00 1.313988419489405679e+01 8.973559759983327666e+00 1.572570219968643102e+01 7.571440962366648542e+00 8.814506921481692459e+00 1.553406756479185624e+01 1.059166323679589006e+01 1.594650905935418450e+01 8.010597003084093615e+00 1.201600741245951909e+01 9.432868258436311493e+00 2.176321896851846560e+01 1.036443155765810786e+01 1.104357883717887034e+01 1.167260272748587902e+01 1.536918183181716735e+01 7.640858682518991252e+00 1.459217442200067438e+01 1.101966920608009914e+01 6.374810828059591650e+00 1.141907980879344464e+01 1.132937899378162427e+01 1.247570415788167963e+01 1.498049996434390252e+01 1.494183685814208573e+01 1.378044185219814288e+01 1.553938912627060986e+01 1.024246747066952956e+01 7.880588423538500642e+00 1.329410651165088630e+01 1.327347140141334236e+01 7.898557086973499786e+00 9.870900320620380697e+00 1.307254372403548182e+01 1.122431130586838677e+01 1.066540139915870178e+01 1.397887364037544877e+01 5.645164409080863699e+00 1.265611237037146353e+01 1.391897081986355289e+01 4.190373948528147707e+00 1.272595246419508008e+01 1.115377652477554804e+01 9.050974780487369031e+00 1.083806227262260435e+01 1.552879320769116589e+01 7.182073461519960844e+00 9.143205249571204618e+00 1.032505015343314980e+01 6.910447109706263191e+00 1.083738450807507014e+01 1.913544899856920978e+01 1.143146800225093784e+01 7.048188918766840949e+00 1.265555544246830522e+01 1.319429022555097575e+01 1.288387660489149233e+01 1.331823637322701614e+01 6.533571045914776221e+00 8.797910589506040324e+00 1.423373366365636805e+01 1.466287505240985212e+01 1.151236804947061465e+01 9.280826927876246302e+00 9.542450302869900369e+00 7.078782130355995683e+00 1.242714716064823222e+01 1.475914285061526243e+01 5.092832702494768604e+00 1.384593504573210154e+01 7.129447049942970516e+00 1.461538867644116024e+01 1.425787409025292263e+01 1.384827222427185234e+01 1.257275270305431292e+01 3.647706111971580789e+00 6.085369090530870828e+00 1.425658768848058422e+01 8.435516153956822194e+00 9.130911895786315569e+00 1.515341227580264594e+01 1.012684220807090796e+01 1.442065648810311096e+01 8.932838339174358211e+00 9.976929669209122054e+00 1.157811251494324623e+01 1.139098545864586143e+01 1.132840854781898976e+01 1.042594944406572033e+01 1.334523707288118644e+01 8.888462535097554351e+00 9.459656793244283435e+00 7.483642855739204514e+00 7.848957377918388545e+00 1.393073452878861040e+01 5.331620119852384931e+00 1.206313432689914933e+01 8.967674588217446896e+00 1.503591807074627873e+01 1.184802825148809902e+01 1.987146438622738387e+01 9.367406052044197295e+00 7.727645420940768339e+00 1.786126750576285005e+01 1.644912297145320679e+01 9.134878615238621435e+00 1.037929962625057456e+01 9.395889359469171254e+00 1.201598146761639363e+01 1.404417336080992129e+01 9.547324779832683461e+00 3.756529584330826399e+00 1.504850208630126929e+01 1.095746354026378633e+01 1.066320242461738843e+01 7.011637501292619312e+00 1.617554277958942066e+01 1.296980048860310575e+01 1.550382037434444271e+01 8.759439929626452681e+00 9.370122911876714866e+00 1.165195932618125418e+01 1.323106641423576768e+01 1.172968148303491631e+01 1.675708790941459192e+00 1.557152470658465049e+01 8.940526449757308924e+00 8.529780600248937361e+00 1.081215175924913829e+01 1.190266884752543319e+01 1.107638696461797068e+01 1.029339239686690455e+01 1.221056089044529891e+01 1.003831330556932500e+01 1.061040590554328489e+01 1.372981349424810915e+01 1.909950189972139967e+01 5.439375809395940564e+00 1.045968884984471892e+01 8.061288445960489213e+00 1.620894200349745162e+01 1.101501729310135502e+01 1.038509125161842572e+00 9.010234180483598365e+00 1.040337658402992460e+01 1.230880695288465354e+01 6.583187288399121151e+00 1.804571953356643021e+01 1.478501355451622423e+01 8.051594274312735777e+00 1.461935495814326025e+01 6.439921368909676147e+00 1.563912281770507207e+01 1.040190326687038258e+01 1.692637511525702010e+01 6.315142873521501166e+00 7.710925695167647476e+00 1.157813528635102074e+01 8.682683556636865418e+00 1.472044191243764288e+01 1.245760601620093944e+01 1.280062064744172545e+01 7.889396222297857086e+00 6.800274170467543122e+00 1.359284870041884474e+01 1.495724029800106258e+01 1.364761074181756051e+01 1.598520973078185392e+01 9.244840092847761426e+00 1.513065586135568097e+01 8.194104540039377937e+00 9.192290183454929320e+00 1.111937547729290010e+01 9.407917482132683418e+00 1.112578587899169946e+01 1.010441032382565041e+01 2.375260759413424339e+01 1.029837080574743879e+01 1.527683989852507196e+01 8.736634713057339852e+00 6.970879073948268001e+00 1.071611222547443276e+01 7.465233854724607099e+00 1.509250499694480574e+01 8.654825485394296081e+00 1.782699862094641574e+01 1.182899109752018774e+01 1.220058695120171421e+01 1.460525603381677406e+01 6.459154764948362271e+00 9.821556629098836311e+00 7.511424549524405414e+00 1.364211409386734175e+01 1.256767503122335405e+01 1.704352541649290842e+01 8.459635633692599299e+00 1.370103113879597778e+01 1.761365539519267287e+01 1.185492430590673685e+01 1.018644288065102010e+01 1.285875683875557307e+01 1.821554090918394664e+01 9.592966184686185116e+00 9.458248375414099129e+00 7.140874031230964647e+00 1.375643135743054124e+01 1.399268183071909633e+01 4.879048141902362801e+00 1.238546541738911877e+01 9.804632261879193678e+00 1.109501691630197584e+01 1.910569788864303931e+01 1.753494181346020042e+01 1.288684544111823271e+01 9.177669844032886104e+00 8.784811651556264422e+00 1.279731648987304382e+01 1.315933860883984252e+01 9.849523895545059915e+00 8.877365928675068574e+00 8.884496702752988639e+00 1.800142219657737241e+00 1.198207898600108123e+01 6.547573273224158719e+00 1.360988405023278247e+01 8.236465829741771216e+00 9.757197977890902152e+00 1.202912508396344826e+01 1.282585702052231547e+01 1.113010806478542492e+01 8.815008333187218881e+00 9.471198639934300445e+00 1.190986075094455821e+01 9.966188924158904783e+00 7.429401987690039455e+00 9.729806727645112119e+00 9.068262842054819473e+00 5.716471150705609183e+00 1.442094013855193246e+01 1.151364187713527265e+01 5.706726776633280984e+00 9.810537299823710811e+00 1.577149372495374635e+01 1.555872615707216688e+01 7.981526794236258660e+00 9.257179624555339714e+00 1.599652489217237950e+01 4.880134853337419365e+00 1.200522305003504719e+01 1.020430084875035881e+01 1.104038294250105423e+01 1.610591928006184759e+01 7.024468966679782156e+00 1.537204515081016609e+01 9.630061273146690581e+00 1.213666334195142937e+01 1.107501952396571276e+01 1.223520371832626097e+01 8.887209817217440744e+00 9.761131179703143701e+00 8.720371589976334548e+00 1.172289853732634946e+01 1.182283744454603003e+01 1.394771617821897713e+01 1.304300234323207519e+01 9.350325002020348109e+00 7.815471570687494207e+00 1.356114462111003327e+01 8.825745793636405878e+00 1.114364899238737827e+01 5.598773960116940174e+00 9.445091605007212010e+00 1.259495386334341482e+01 1.360372037585641181e+01 9.120440850145294931e+00 1.289877905713468920e+01 6.228996827896262189e+00 7.212517657256285020e+00 9.918654444480152321e+00 8.163752797383805770e+00 1.299803892641680569e+01 8.922917666038719275e+00 1.627904740280618157e+01 1.230322626383131812e+01 4.738313351636564974e+00 7.223903571822830827e+00 1.224948513390606664e+01 1.103422010220173277e+01 9.807087721653868329e+00 6.038511578364256671e+00 5.951499047169656720e+00 1.337050914945267088e+01 6.148565531805124884e+00 1.314729960783447282e+01 1.111713506498172066e+01 8.836981338613256298e+00 1.110396512540186542e+01 1.318627058516963046e+01 8.487757580002744717e+00 1.399991715363923461e+01 2.661166557507042008e+00 7.159692537409491742e+00 7.205420051221732791e+00 5.808955676019077252e+00 6.469118067638707892e+00 8.970342697578349345e+00 8.235196783122667341e+00 4.972823068100108657e+00 4.318132942223503967e+00 6.612506055221955670e+00 1.214387229602568929e+01 8.883169441647085662e+00 6.100261939354242102e+00 7.196584094399389286e+00 1.315321258482974898e+01 5.030835365543177673e+00 1.179900413874887377e+01 1.039001753428149399e+01 7.208100013102003878e+00 9.748532593764528187e+00 7.136697579587231388e+00 7.196210677962196378e+00 7.757814328762042244e+00 6.274293553089629327e+00 8.399246566970701267e+00 6.259498094351599207e+00 8.435079142961082965e+00 1.009556158732153897e+01 1.204369573884170386e+01 3.436416907876564508e+00 1.049269834465959406e+01 7.002032095730097438e+00 6.781454233811646581e+00 9.277954534397011344e+00 7.077074164346558227e+00 9.173691934355371558e+00 5.930937400155564809e+00 3.935131074367151705e+00 8.772391249408297398e+00 5.808201211569213207e+00 4.199832827476823738e+00 4.049336531007935669e+00 5.536094371613700105e+00 1.277050357203762410e+01 5.660771487485837916e+00 3.358369776037608556e+00 1.097710228170316427e+01 5.400965764818119297e+00 1.156854094224000384e+01 5.703550411741695747e+00 1.405403739166125199e+01 3.535854628490043616e+00 1.194361875031433939e+01 7.781150059848484624e+00 3.299279944950459509e+00 1.003809141517988301e+01 4.886893185328386124e+00 7.560876363953617840e+00 4.759544252806575670e+00 1.467810811502291024e+01 5.827093148226791364e+00 8.574855666303752955e+00 7.255847779250220952e+00 3.005555086912260254e+00 6.118160242632566970e+00 6.200382994237775947e+00 4.049599630021733176e+00 9.389120593991098218e-01 6.738436906773221047e+00 4.484758586210607412e+00 6.855081484268342962e+00 3.494337945345895591e+00 2.917527211143485566e+00 4.089488733280562727e+00 1.168279476836084818e+01 3.916952975091514855e+00 4.571864012776738484e+00 4.461359324836521978e+00 5.925952730631528276e+00 4.612443686281565647e+00 5.695495581837723975e-01 3.243214630988188407e+00 2.625601025598720994e+00 3.445932515522020623e+00 6.301314871176254329e+00 5.754564459481338545e+00 5.403878977865649524e+00 5.553644462246664304e+00 2.821622404309823473e+00 9.107383197273586362e+00 2.760697266676118034e+00 6.166761776020301511e+00 7.058783285370774152e+00 5.220075565091384817e+00 5.638658368471189064e+00 4.764892939964264329e+00 4.659415343458015002e+00 5.212847807127088728e+00 3.848754154214394596e+00 4.204721856542477987e+00 2.821562397085855878e+00 4.624142069510944530e+00 2.499785637718903164e+00 3.562488020440933045e+00 3.900727193939996784e+00 4.540456548748826648e+00 3.524162299228389195e+00 7.697538234729981887e+00 8.491761484081614242e+00 9.662098751090894666e+00 5.661131485902415328e+00 6.426714259472524837e+00 4.920744482483075721e+00 7.550538379884764950e+00 4.650422425911362012e+00 2.830802864098966865e+00 8.976573827601919131e-01 2.154065642696993521e+00 5.989571872715838019e+00 1.683748439486862258e+00 7.459155998915247388e+00 4.540327326139468767e+00 3.951168053611996633e+00 7.701119933641288995e+00 8.033829588057612270e+00 2.653388319198628054e+00 1.101025604860611296e+01 7.858779095026062755e-01 5.705167031995602045e+00 6.734957155498733528e+00 5.677873135425199891e+00 5.809074050363014941e+00 6.982852748592809355e+00 4.798162664598105032e+00 5.269637448155163995e+00 4.912719328775719596e+00 4.013563846197977014e+00 6.512470943734247619e+00 7.283872594215442753e+00 7.313075281943103967e+00 1.886266875080706562e+00 2.131439063420639268e-01 3.082564250806722583e+00 3.661093486015400078e+00 2.947281772879414508e+00 4.976311876084042574e+00 8.294876453540926065e+00 1.334059574395283887e+00 1.301088780178778714e+00 5.158912854400344195e+00 5.947613931029219536e+00 2.223288855911238926e+00 5.698784953761504291e+00 5.966763260801523749e+00 6.450900192362595931e+00 3.240664910112096120e+00 7.169648687391153352e+00 6.279938258977677989e+00 5.413051133437750018e+00 -4.366833938407737037e-01 4.741918562054848962e+00 3.697282010374372874e+00 6.264399509011585820e+00 2.895790100533660372e+00 3.729364510595449822e+00 5.851655720525171134e+00 5.254622368371813401e+00 5.391121525958321392e+00 5.902254148208918139e+00 5.016560157558534350e+00 4.365512005923277705e+00 5.877576785558715322e+00 -3.452248599668084061e-01 3.650238060506988624e+00 2.848709931215632540e+00 3.390365580974113335e+00 6.229128214410917685e+00 1.906436683359628015e+00 5.138756168828157556e+00 -9.044354066871940212e-01 4.397753789752310460e+00 2.789821640779840628e+00 3.631923453853140860e+00 5.551764302256163575e+00 2.265353939304910025e+00 5.533960672472884923e+00 5.863280793393520263e+00 5.929036299219880846e-01 5.600038417217685804e+00 1.757272769985044114e+00 7.907817364742330213e+00 5.063572851710390843e+00 1.074294834958337885e+00 5.366291467112074720e+00 6.959836554816448029e+00 2.874274337490578812e+00 5.117499331584165922e+00 7.511432757474301170e+00 3.151013855374259709e+00 5.500112991705326415e+00 2.855112054863485405e+00 6.233644740985374355e+00 1.805860485884929201e+00 2.826678381334761347e+00 6.458387918418283746e+00 2.664765995293180811e+00 8.216607323774182348e+00 5.131455548282060519e+00 6.504427459872704986e+00 3.383442417174800987e+00 5.881256398256406115e+00 6.703772000286349453e+00 1.816852283192862183e+00 3.632184521390415810e+00 -2.046856758379900221e-02 5.460910750860288765e+00 5.969398479481147213e+00 5.182479261187581621e+00 4.050590808950008004e+00 3.083442570018024576e+00 7.525821098682150989e+00 7.126913575181522020e+00 7.806554944362395609e+00 1.830506622184122190e+00 1.233763474911876212e+00 2.131122577700030885e+00 6.772104326160740762e+00 4.039520447245737778e+00 2.357570736996199123e+00 2.376671423041044395e+00 3.082330005942171880e+00 4.440569331725333413e+00 3.554331408805587067e+00 9.519708838452309863e+00 2.829237861185292857e+00 2.388443066553835425e+00 8.388948378793017469e+00 3.394986140907076511e+00 5.408056339344438967e+00 3.855439354864727441e+00 3.289587786877736342e+00 3.608245788903752249e+00 4.460879675978872250e+00 6.013849605732046300e+00 -6.111688465750839683e-01 3.953027566459149433e+00 3.024499242680673827e+00 5.856715328128096587e+00 5.047630253910686982e+00 3.282268363632994124e+00 3.232935297920938478e+00 3.695081703083827662e+00 1.709965110908231001e+00 4.287076099215806124e+00 9.313699844640153103e+00 3.813113803360394627e+00 1.272398538846143623e+00 2.687980887275184916e+00 1.804316027614813578e+00 5.322735870927583157e+00 1.641185234115530411e+00 2.531285566637775375e+00 2.387571854064888921e+00 4.628591167884635205e+00 5.335741868000017263e+00 1.258503062298479858e+00 3.534724535844650628e+00 4.881712102474882187e+00 2.078168272214945489e+00 5.834811018610190025e+00 1.836870887473803116e+00 8.259428800834676121e-01 1.131009121216648872e+00 1.597280143084506054e+00 3.792565604283428815e+00 4.178601823904311452e+00 4.902645784456673539e+00 1.275292369796309888e+00 3.182948387440773352e+00 3.460947797552959226e+00 3.917910382077157028e+00 6.429768294843682397e-02 3.258908935910402427e+00 5.064576834906519665e+00 8.106210142633438753e-01 2.142934499082330468e+00 1.328326206241519758e+00 1.447431550597286787e+00 5.234618329303385664e+00 3.719437510444314032e+00 1.746596210849171271e+00 2.753684119625561699e+00 2.977863546328703315e+00 2.282271843891532370e+00 2.101590208988384667e+00 3.195931390630004643e+00 3.361386877789753314e+00 5.562142647007566332e+00 3.691072022046795631e+00 1.343848798632693908e+00 1.963833168418367192e+00 4.034771763306070014e+00 5.003180157842264109e+00 1.074943492885245711e+00 2.562144362671699760e+00 8.721510167569016536e-01 6.923832104000056553e+00 2.119769715969285429e+00 1.159044019060847391e-01 3.660155537785671598e+00 2.298666680268999674e+00 4.480084058954439286e+00 6.055744111579197675e-01 4.582794110734928594e+00 7.862519477668918899e-01 2.727439344731083626e+00 2.042702711532818238e+00 4.421802227863744328e+00 1.432263684416726690e+00 4.170801810417252398e+00 2.808563481988210597e+00 4.579577083039588992e+00 2.782809400114366838e+00 5.613352439633453983e+00 6.614621190175685506e+00 4.318851355805696457e+00 3.849390042038472792e+00 1.040592279166248302e+00 1.039876624837331232e+00 5.180799368481370237e+00 2.348831013360790809e+00 5.044669199088060552e+00 -8.132198743996872370e-01 3.953439059066855776e+00 5.514557075692954058e+00 2.791627581607257991e+00 1.417353376520707808e+00 2.084642998202546060e+00 6.628839352224311643e-01 5.974320103071630861e+00 2.809362314555965412e+00 4.187321801160051926e+00 2.004828394012713844e+00 3.125901094755217713e+00 3.585081704100655742e+00 6.274659592385316564e+00 2.672783112646083481e+00 4.397185532702557076e+00 2.933732402087852797e+00 1.072964899955565210e+00 5.827269058769388721e+00 9.884999896326773783e-01 3.408652038441231991e+00 6.126894608270623266e+00 6.672249322939449723e-01 1.193813237680538597e+00 1.755970722489023084e+00 7.500540790135826086e+00 2.460662044663944226e+00 4.205929036898217177e+00 2.230960188134459621e+00 6.709375520481022370e+00 1.871799622902566185e+00 2.965291736102870779e+00 2.513203848128184870e+00 5.309132712121172659e+00 1.625265541607219699e+00 6.212072258131032143e+00 2.695797543967968668e+00 2.471345812821220456e+00 1.157819748249147906e+00 3.539454845651496040e+00 2.786162261951853569e+00 4.058401015590998639e+00 -7.942826073103120832e-01 1.854332080807070460e+00 4.188053663746617694e+00 2.802752473370612840e+00 1.959739542027598702e-01 3.112991151937698486e+00 3.515227369159678261e+00 3.067764288126861860e+00 1.070263697544831943e-01 2.989178866098388898e+00 3.799449450270171447e-01 -8.377611881272105654e-01 1.049306777770648624e+00 6.767191534021721466e-02 2.626519585555446845e+00 5.022671989676313231e+00 -4.579976421434019951e-01 2.075859404887180348e-01 4.230542323599286725e+00 2.841851220307721526e+00 4.552335800524171638e+00 1.557672100611463772e+00 5.109394842979581242e+00 2.560109169700623077e+00 -1.158266970979021870e+00 2.737508665974404565e+00 4.143740539858308480e+00 4.909624996083361559e-02 4.641387916180022444e+00 2.478851864714330056e+00 -2.563285470128990884e-01 1.734129591479274257e-01 2.063169100162153935e+00 6.430457328908193659e+00 1.195208473049565567e+00 7.922182233293604270e-01 2.332629207084719436e+00 2.566825321405060034e+00 -3.737170045208948466e-02 1.349985875491979348e+00 4.945082512318905721e+00 2.049580778023643024e+00 2.298034263771660868e+00 7.911058052777176108e+00 5.665437183921101294e+00 3.118158656520949368e+00 4.122376281708560519e+00 6.957016289040725887e+00 2.589692506997560706e+00 9.314800057765599828e-01 4.717693152225677977e+00 7.228844702073524697e-01 1.159415079104910706e+00 4.941538906627975791e-01 2.558019270243570009e-01 -5.074720765479092677e-01 4.647773715518407123e+00 8.502771604466982325e+00 3.733339417761158074e+00 1.969155865398932503e+00 3.009220705642317917e+00 3.329260282268104554e+00 3.169483948793559325e+00 1.958679431883604716e+00 1.593050715178223609e+00 6.570992606877076869e-02 3.922378262761947898e+00 -1.680099931357677878e+00 1.310853058750780065e+00 1.781884505844423927e+00 8.368420413279384462e+00 2.742957685250525746e+00 4.739823223348865966e+00 1.939895274054262320e+00 1.786242217954657097e+00 2.259493129314972926e+00 2.019832144875992608e+00 5.175352278494036451e-01 3.385606625448227547e+00 3.946545415384141275e+00 3.628206198292221796e+00 4.595785810947553784e+00 6.239802998860922933e+00 2.645550363877968714e+00 1.543837141439208249e+00 6.829907876076783957e-01 1.404021832414215964e+00 3.513678916843415045e+00 4.680576529712759282e+00 4.906337672775197944e+00 1.454955797041569854e+00 6.206839813282376994e+00 4.318707938026447479e+00 3.530486071506179879e+00 3.834626754313979369e+00 4.590295036257310279e+00 2.671707571332944120e-01 4.976126714288299224e-01 5.840005013141531531e-01 3.010873777090066206e+00 3.164820007232632904e+00 2.847252774547941012e+00 4.958731837273393950e+00 1.942931659535916733e+00 2.156682345478443175e+00 5.896100199031795164e+00 4.489797208313968113e-01 -6.567069436121973636e-02 3.437659180176515061e+00 2.908213777743168915e+00 2.923586835732113531e+00 1.035798773855761690e+00 3.189777172784038939e+00 -3.418943023356919020e-01 5.758019126440872881e+00 -3.010388995495500986e-01 1.087507621435739757e+00 4.563146324341510462e-01 8.183142697503326346e+00 1.028835413221682149e+00 5.447070365626244026e+00 6.014147213377930790e+00 -1.980455459147230535e+00 1.620044720079420131e+00 2.188871342113360985e+00 7.222114407422162152e+00 2.094259418134914341e+00 3.627589152133170458e+00 8.734888550234406468e-01 3.358259335960167569e+00 4.431720678965333171e+00 2.994820250474860224e+00 4.914303097714142865e+00 1.063071468617691417e+00 4.274262647088678868e+00 9.652562805039041072e-01 2.102600236018102642e+00 2.347991492491710019e+00 1.448599008989442938e-01 2.109607921943768005e+00 3.148895624795366999e+00 4.938651337470570724e+00 2.876657145389207582e+00 3.881520812908244800e+00 3.495334380320754164e+00 -1.431575957530493159e-01 -4.231569951754151071e-01 -4.260280521451049740e-01 2.928041629053511841e+00 3.927337643545198542e+00 1.313028740355789203e+00 2.787945620198656993e+00 2.325882430582405513e-01 3.640083411509094979e+00 1.220057139521468770e+00 1.959592077028912138e+00 3.177008219900646857e+00 2.958591830009819290e+00 2.977260006618041022e+00 2.267046720096870693e+00 2.305492106694374321e+00 2.923654110605172551e+00 1.939251041597749081e+00 -3.533823037220764074e-01 3.820262282986479629e-01 3.054481941198659012e+00 -4.183288300232113066e-01 5.599181740248578620e+00 1.741683668035965749e+00 1.391415688287526597e+00 1.490288508466516504e+00 3.030236362396766303e+00 9.379267163229408899e-01 3.994396853950414883e+00 1.378723725381639786e+00 1.703156807012435880e+00 2.931168320996386356e+00 4.900490198707395884e+00 1.665107443180473989e+00 3.467572195942457691e-01 7.681078329825374862e-02 1.434753011382115195e+00 4.062157233873898043e+00 2.124190850470074388e+00 5.126217875758070974e+00 2.470294090506692797e+00 2.214241891685663433e+00 7.264254662244145067e-01 2.169213318370071697e+00 2.491482961826672504e+00 3.697620878665051958e+00 5.843569317630104898e+00 3.471231626098577827e+00 1.406807176642852486e-01 4.520747455958352923e+00 -2.180456496195003702e+00 7.280115537687965599e-01 2.471965124142581516e+00 -7.544700560733965666e-01 5.547146935225458764e-01 9.128471327723305384e-01 2.415270150781647640e+00 2.990997667188967091e-01 2.380508678138559819e+00 2.832836178498573165e+00 3.451656014874347811e+00 3.177421796388376629e-01 7.096301547531738585e+00 3.469109194384459638e+00 2.955333255215329746e+00 2.834125130426677908e-01 2.121825140556828693e+00 3.607712569640264988e+00 6.676298864429379698e-01 2.880035261723820295e+00 3.312830574328590849e+00 -2.774893997513760979e-01 -4.407772513954943960e-02 3.685580915785867440e+00 4.650634180662565065e+00 4.230672649671816110e+00 3.447695860589670591e+00 1.185229857843263623e+00 4.928350261362850482e+00 4.917234590484657275e+00 4.286252915245780670e-01 1.644540965601296589e+00 3.193718917473113095e+00 4.163537034173188545e+00 4.813704939554583007e+00 2.869878392392141819e+00 2.361871835431412325e+00 2.269980090798311867e+00 3.406940754671296201e+00 2.433269408403800682e+00 2.711975411241491773e+00 3.263866701317131636e+00 1.575218253894325349e+00 1.103953482219321103e+00 4.002733099653603688e-01 2.277868679442191624e+00 5.946274521081553743e-01 2.561942350952554626e-01 2.104126020717452583e+00 4.505818617267125958e+00 4.324343240260879462e+00 1.496401522422230457e+00 2.716446371443439478e+00 3.480008959704726124e+00 4.702975464078350321e+00 2.572188019120305924e+00 3.974119652529583213e+00 1.198365403358643944e+00 2.917205008760640705e+00 3.059297279892518873e+00 2.373361703643714460e+00 3.923177487985935130e+00 1.366978150265678149e+00 8.338952078026037329e-01 -1.278504021580013195e+00 1.822426995441008835e+00 2.557841508428321475e+00 2.405090456619490613e+00 1.920709379483964696e-03 4.009730364592871688e+00 3.623022532250171235e+00 2.535726952313286375e+00 4.672469100442271817e+00 6.186679615270831434e-01 2.190307830860176885e+00 5.649876882690956226e-01 9.211648867645905181e-01 9.976493205641723261e-02 6.794363775450366072e-01 3.070250899944063860e+00 -7.838685931827718001e-01 3.621137546583206180e-03 9.679905361320331192e-01 -1.650740482507698115e+00 9.344920903612705665e-01 2.039797360817442673e+00 3.909091665529696336e+00 2.943565161000949004e+00 1.710266605029302056e+00 3.277149026751612126e+00 1.713040129769783482e+00 1.127772700796810801e+00 1.083796179169773888e+00 5.546529898136614012e-01 1.860961818729535588e+00 2.688144984976633012e+00 3.947529507942761029e+00 1.806980958047968155e-01 -1.918900184634098061e-02 5.512662061393593049e+00 -1.442333763078382347e+00 1.782038646322417152e+00 2.879727419825767853e+00 9.065188436544611150e-01 2.751321957101876325e+00 2.187328972701503282e+00 2.768323852509491090e+00 4.711705508481982996e+00 1.921456495214841187e+00 1.772376071307486312e+00 2.116902572933714310e+00 1.533304446853200442e+00 3.618062798693415072e+00 1.109190362308829059e+00 3.332999055932381438e+00 -1.224621479431867943e+00 5.887674850007007521e-02 1.677845921552636010e+00 3.029508166340967978e+00 2.374330936111840096e+00 1.372510882584738745e+00 5.170819262036338237e+00 2.656418817592896442e+00 4.473787430756416938e+00 9.602562887780394796e-01 9.722486496111284460e-01 2.991661879590199469e+00 4.100945563315736564e+00 6.767727984417712950e-01 3.396682247980020719e+00 -1.914280126929164896e-02 1.285711666266853515e+00 -4.435298059184322739e-02 8.355713807370162005e-01 3.151215489954278581e+00 3.736352407671001075e+00 -8.681614702913031945e-02 2.111806585140942882e+00 4.327664184098199307e+00 1.314236362872652775e+00 2.233594739136424145e+00 2.744057823622175096e+00 -1.167122471666139694e+00 3.908458301931684975e+00 2.281438423444280605e+00 3.748606136895983099e+00 4.524873690332968046e+00 6.107417088754275802e+00 7.600270860304034759e-01 1.799667528958052376e+00 3.327093422006697665e+00 1.702852456960177729e+00 4.849337566059562121e+00 5.150544990786120464e-02 3.750715156119165616e+00 2.550458005058727107e+00 2.033981391411928019e+00 -1.260686520071078842e+00 3.838313914592588638e+00 1.574262860275170706e-01 3.231262411344259178e+00 1.335221908577477912e+00 1.904563894539154534e+00 -7.269420710417031639e-01 -5.916611758123758724e-01 1.250392038250568882e+00 3.581801568920899292e-01 4.653279036170648864e-01 4.206141894920041757e+00 3.805345388537359597e+00 7.444142353077475960e+00 3.026517037486434525e+00 3.990759523258242680e+00 -5.581768356733274317e-01 3.016383679282827579e+00 3.696161152023560881e+00 2.682352771167385797e+00 2.832611108375340248e+00 3.035578828684455388e+00 6.683786746307776028e+00 2.337503319187181461e+00 2.840844485684416831e+00 5.676354427761949317e-01 1.292796385430388328e+00 2.816735789654351230e+00 3.444109836755484544e+00 -6.369774027030494779e-02 1.342723506893977792e+00 4.107693086170984387e+00 4.205265479920622163e+00 3.782337102475859858e+00 3.539130642587467790e+00 5.806495237594179848e+00 2.955676994765228383e-01 6.575496108879104185e-01 3.281985576887509026e+00 1.321151961234483752e+00 9.524927382340948601e-01 4.080354243660496705e-01 4.887891862243120222e+00 1.542587989530146642e+00 2.434324551128965730e+00 3.278267918115810531e+00 3.242218224661052250e+00 3.688893807055558138e+00 1.711723015649765145e+00 4.610787283956037541e+00 2.405081794196248346e+00 3.295838016686270411e+00 6.718736868540209350e-01 2.069934650936292808e+00 2.358553835142530808e+00 2.405505720315046503e+00 1.270203689875549102e+00 1.907937459203570829e-01 2.373721109399059781e+00 7.863924023933523966e-01 1.537135852297419669e+00 3.316169613257378135e-01 3.761273507712967756e+00 2.059192449246340928e-01 3.417504902429105318e+00 1.033081284061806437e+00 4.052588346487086213e+00 2.081309445528040758e+00 2.935484216334628638e+00 -5.590313250701736125e-01 1.356246620043489060e+00 4.490212965423853730e-01 3.975720257631691457e+00 1.108301026332279005e-01 1.747270095665897749e+00 1.285091653557717484e+00 1.224690871218478083e+00 6.247691279842502166e-01 3.469363942590343530e+00 3.156384708906227576e+00 1.222796072920710131e+00 1.816603174224278083e+00 2.790083107962042508e-01 -2.119741616672276674e+00 -4.347767893079858559e-01 3.115422910755161201e+00 6.889524799449580073e-01 5.523361189390826098e+00 1.522376163235519275e+00 4.437587550860491170e+00 1.889555886310753330e+00 1.585653301247044400e+00 1.147113036054642432e+00 8.042790672702095911e-01 2.705754176875516670e+00 3.840055809500005246e+00 4.017821628592059824e+00 3.943181200089218130e+00 -9.814181350188037056e-01 1.733586413624840450e+00 2.927538827902967267e+00 6.380365823046285634e-01 3.369708548451374686e+00 5.545770658562730659e+00 3.463577004858148900e+00 5.451655923086678790e+00 4.876415876234689861e-01 4.015601482086214036e-01 2.827420447114980195e+00 3.308255844538666945e+00 6.503268334601572942e-01 3.683940388691986367e-01 3.952245105157848215e+00 2.949554115632517792e+00 2.738005612984395043e+00 5.782835684575716506e+00 3.926870578024998615e+00 8.933149102667072849e-01 -1.159903360006562911e+00 1.443464154230768237e+00 1.684980529243394365e+00 1.397900651263920546e-01 4.327472609104191292e+00 2.186013697718347082e+00 5.693254724105138109e+00 2.726569167138034100e+00 6.585558434898038938e-01 -2.071787442898240794e-01 3.487868561862761951e-01 -4.474547495201042224e-01 3.646846254338912630e+00 3.591629974955901528e+00 2.262736743068966661e+00 1.842261507248013519e+00 2.652797759907558728e+00 1.287016809639107695e+00 3.775426485712884084e+00 3.746444258936602267e+00 2.598300033048497326e+00 -4.947928757176773829e-01 9.857083480212609494e-01 4.678792847053656168e+00 1.610913816876699434e+00 6.534218106027959161e-01 1.972680386101981931e+00 2.695800927708024375e+00 2.639775177541327622e+00 1.715853714964096000e+00 7.242877010346764344e-01 5.281692596990981592e+00 2.697321963443088499e+00 4.418300229875416818e+00 4.147067265871339004e+00 4.176819919614167098e+00 3.518422203067444798e+00 1.575372303258023132e+00 1.322321577534701031e+00 1.524272248273516706e+00 6.772329220045756326e-01 1.715990257499812710e+00 3.255124374140573540e+00 1.111579044977296427e+00 5.505909850474162148e-01 9.842272229325152999e-01 4.644713612038431805e+00 2.317149739965605360e+00 1.287943128370474533e-01 3.793330673431963618e+00 -2.590534232918413338e-01 3.335328939368911172e+00 3.094483019697165105e+00 2.926283982023113683e+00 1.291803102864193198e+00 -1.095784150100390375e-01 1.222988195151745838e+00 1.080819026453639253e+00 1.171393844383869176e+00 4.835946124354451037e-01 2.926005789983835648e+00 4.120246986698223424e+00 7.562758374756820778e+00 -1.107582073379683764e-02 3.788203081330725475e+00 5.140585942227738903e-01 1.041615104555210003e+00 3.120002156074313415e+00 6.106788688294116918e-01 2.523000274143571975e+00 6.843025519524342792e-01 1.765329083666906662e-01 1.920121154277273368e+00 2.258516301367257562e+00 -6.580398724494621598e-01 1.076293721346405441e+00 -2.437428349597469401e-01 1.488214631974571489e-02 5.086112027350088383e+00 2.973643077102515964e+00 1.620835607941630618e+00 4.210221379509059503e+00 7.456407556412192328e-01 1.676407622498324645e+00 3.678174969817579743e-01 2.167247509490697333e+00 1.286154845431916272e+00 -2.376538307715505560e-01 -3.001894796754432937e-01 2.386170135353562038e+00 3.789973473623121869e+00 1.812022725729650396e+00 1.827024333034930947e+00 1.270244407084967220e+00 9.094923634913957278e-01 3.152756646450040723e+00 3.139206560592159079e+00 -2.461721935861096444e+00 2.646141875068097615e+00 2.883314170218250094e+00 -1.180158698185869437e-01 7.634420950012381635e-01 5.457229399528089608e+00 1.867606519647884600e+00 5.559220830289632431e+00 2.586806152542124870e+00 3.318477625931857133e+00 1.951300928653149969e+00 6.808984379381194385e-02 5.828483870186073723e+00 5.440169822377989295e-01 6.026919697820290800e+00 1.815163994276905335e+00 -1.617678948546046103e+00 1.034631293873139235e+00 1.622260292567913487e+00 1.952904536801953306e+00 1.362551333148995347e+00 -1.267734851303337074e-01 1.558585782659353658e+00 2.166019582562524359e+00 2.756528016753307053e+00 2.278250071051010739e+00 4.339153259645232907e+00 1.210094332322190436e+00 1.506118558705568766e+00 2.027221420531346574e-01 1.389303571068150278e+00 -1.038941781991121305e+00 8.813886262120675941e-01 3.722988693477176092e+00 1.504679407471853636e-01 1.610592577806679415e+00 2.733002343002011614e+00 3.331841427443946291e+00 3.596971363595733440e+00 3.771021071261730917e+00 2.614206868409332252e+00 1.217555290793904232e+00 -3.211336764621819384e-01 1.806403884410290983e+00 4.072971856830437609e+00 2.880472078204195707e+00 2.812658751899169474e+00 -4.987778689403671861e-01 -3.708581939850539300e-01 2.592168482744749980e+00 5.486772666332710990e-01 3.172124993488158129e+00 1.002628178689394911e+00 2.015902189955827151e+00 5.447511530470474206e+00 1.019092718841579259e+00 2.528981663608355746e+00 -3.965984808294992781e-01 9.090778771455820806e-01 2.274092407714857877e+00 2.379553378127239327e+00 7.961141515648278988e-01 -2.018473518229309427e+00 6.847463237423243587e-01 1.484370642604157187e+00 3.235572267805218338e+00 -1.317513865125506056e+00 2.063567355562583749e+00 -6.597467345716722109e-01 4.294829549940435420e+00 5.090276778282741610e+00 1.919093727547444450e+00 3.734400140389664724e+00 1.312162519963066210e+00 6.937120653789817515e-02 5.365999985099197289e+00 2.272722319551223613e+00 -9.706338552755156002e-02 2.483692725003819657e+00 1.823559311421617091e+00 9.313125566234874420e-01 4.195730289294800741e+00 4.036417079429957866e+00 2.890967922745200092e+00 -5.042651757443943339e-01 5.407047224425796550e+00 2.021670794437429919e+00 -1.497785070713095745e-01 2.638937129196535558e+00 7.371348059331253033e-01 7.694675116732567766e-01 3.450331866969435168e+00 2.652422718327744455e+00 4.503133640476737476e-01 2.869283181092935120e+00 3.055042274052290896e-01 1.339764495520120446e+00 3.535006888190740160e+00 3.640395540455490853e+00 1.417944158111629882e+00 1.786802231097439631e+00 3.684532610347578618e+00 2.966446802029677698e+00 1.118329007689135679e+00 4.802948181071714728e+00 1.030061045251410068e+00 9.195217407482740579e-02 3.117481456912469362e+00 2.746247555630305648e+00 3.540616861129778359e-01 3.547177423677996266e+00 2.984904433485833231e+00 1.223480877056686150e-01 1.547421411504364963e-01 2.616042133492137545e+00 4.816819289213266631e-01 4.235828167637047059e+00 9.027530430258384753e-01 1.829913819610527348e+00 2.504696125869479983e-01 4.742361818300049769e+00 2.528368748430465107e+00 1.870945959908975276e+00 9.859010423949547963e-01 -6.715302936736217143e-01 -1.020081353495152054e+00 1.967790650573249200e+00 1.578429524258901928e+00 1.954303961111473420e+00 1.443931062233304807e+00 3.491411963144905872e+00 1.608129380511453377e+00 5.603815099506083142e-01 1.528945301730745276e+00 3.606914158747200005e+00 5.910918918180031456e-01 1.620759401711079795e+00 4.294163340410008800e-01 1.743158940956720526e+00 4.495325916274519606e+00 9.780573540211856542e-02 2.591840987701482302e+00 2.126617446669608835e+00 6.233927948857709289e-01 2.416289583442478683e+00 1.607431337360971657e-01 3.250482477778986468e-01 2.401316926297282883e+00 -2.533818471542718664e-01 6.281647952559521464e-01 3.065429035182166917e+00 -8.718839644465842253e-01 1.333741384082882009e+00 3.173770424051169492e+00 4.505271017438108316e-01 1.573741011320421546e+00 1.631952679767907144e+00 2.807458330686887660e+00 3.770966549849810168e-01 5.880249161873276620e-01 2.143071102210332590e+00 3.352158377321986293e+00 2.074157321373142349e-01 1.540002561420204641e+00 9.872546710151538507e-01 1.019723669311890957e+00 3.280935081912450535e+00 1.885394438798460026e+00 5.189028621647461037e+00 1.874826160202727854e+00 8.200555523152486259e-01 -1.548953194931668387e+00 1.602581327723299864e+00 3.113133867641294739e+00 2.195791695578241498e+00 5.804730250282714721e-01 3.709859568687670084e-01 1.330525216894595353e+00 2.994457525154677890e-01 1.303357458118727497e+00 1.604396016795524016e+00 3.876614371985233731e+00 1.384301042146991456e+00 3.728478736520937087e-01 1.983894874762468286e+00 1.317887511924921817e+00 -1.060162316037533969e-01 1.570291695432069368e+00 1.698075658312646841e+00 -1.531802194299953720e-02 2.485709029926383984e+00 2.329698691018106338e+00 2.121669659813617770e+00 -2.125552595822617907e-01 -2.545424343504313347e-01 3.269014648521934241e+00 1.803849224242418003e+00 -8.396541991151066364e-01 -9.123727622306206930e-01 3.259392392482864498e+00 5.839426293372925736e-01 -1.702382997261710607e+00 3.368571429338908185e+00 1.146101786992318239e+00 1.443820728256283825e+00 4.087079651310876471e+00 1.691787789726705959e+00 2.311891761924695032e+00 3.206589500536744630e+00 -3.350923486856279693e-02 4.905733957314883931e+00 1.791860434337601893e+00 6.136232976857967092e-01 2.244573190531865770e+00 1.033650757907011775e+00 4.500758503441949721e+00 3.900991780587232061e+00 1.324224827694313156e+00 2.117766523743489504e-01 2.137826506472487509e+00 1.389435323363205965e+00 9.213593704366178361e-02 2.377808258833244537e+00 2.432093527465593041e+00 4.890943214604183686e-01 4.654221960748792242e+00 3.376159863891420088e+00 -7.797807535275119717e-01 5.721263686349749022e-01 2.765977344073290212e+00 5.066939092619819895e+00 2.370530651138663014e+00 -2.070509886584302461e-01 3.066986830647828732e+00 1.326539148258328638e+00 1.159117576951477657e+00 -5.256144437150256365e-02 2.528361184343933310e+00 4.468406590093803032e+00 -1.725335800031995159e+00 -1.476104170485597500e+00 1.599963003925259253e+00 3.665236514586196925e+00 6.334989745186282439e-01 9.169843168826872226e-01 2.720456718333404966e-01 4.181520913299504372e+00 -2.245901587510761299e-01 3.299000488124772090e+00 4.659225413188227805e+00 9.268632116834825130e-01 1.657685689239441151e+00 2.323152801798848976e-01 1.433084347672369363e+00 1.522613644964746715e+00 -8.076753467462804981e-01 6.098005222693436700e-02 3.365287620995603746e+00 1.724564366100608925e+00 2.508433877411261115e+00 3.110256056312680428e+00 7.515541580226381413e-01 2.257586545462079375e+00 1.866636839160801031e+00 3.065270296598029187e+00 -1.158296677079520220e+00 1.957324511857570393e+00 1.994074040100631606e+00 -7.115809557882768477e-01 6.800025976044066223e-01 9.270103492028778369e-01 1.974964407830921420e+00 1.377401966879210349e+00 1.826659428393284657e+00 -1.037001864900992887e+00 1.216927624739344127e+00 -1.766170663526610785e+00 2.055469671160725653e+00 1.401716601212445790e+00 1.344853188199473637e+00 7.949760996569069649e-01 2.400149689540880260e+00 4.717574843101342452e+00 4.600144768393812811e+00 3.439358394119617079e-01 -5.331601797534010062e-02 2.358277646795257088e-01 2.203423029477683315e+00 8.503499797791997938e-01 -1.141381931424105267e-01 2.510559903318758224e+00 -9.407672769538554247e-01 2.523116273097977036e+00 7.918741681740135707e-01 7.711729324187801549e-01 2.118251170016775653e+00 2.414262968468710469e+00 2.638945564591063775e+00 3.785940548269472128e+00 1.354990628859764401e+00 2.262541912025684887e+00 1.835951234348983663e-01 3.037840574583664299e+00 6.583121038132895286e-01 -8.385308350694925528e-01 1.686573350299334528e+00 7.868632023309342083e-01 2.207079515319697816e+00 1.117831617656596777e+00 1.856897704744026267e+00 2.968479352754680445e+00 1.634386925426848602e+00 6.880684223940161104e-01 -7.472708077316181363e-01 3.548907031608502738e+00 -6.065293136216967085e-01 2.709171880504703811e+00 1.453891173181324881e+00 6.609221527578017508e-01 2.059948908344136687e+00 2.147958714317505624e+00 2.396305309978818521e+00 4.070221912048334334e-02 -5.111174869015079336e-01 -7.584151020901273021e-01 -6.013384965631100171e-02 1.161806149719556647e+00 -2.183146788391681636e-01 -7.527174087293819760e-02 3.193445983690426537e+00 5.792595013903074630e-01 -1.326731425504375839e+00 1.914958010782648046e+00 -8.894193267278807102e-01 1.803341890507714096e+00 -1.436103024411713225e+00 3.815169149598880427e+00 4.265085115599076548e-02 3.639550783597936157e+00 7.658259918482106521e-01 4.077242775768263883e+00 -6.485653705945950698e-01 3.469699744190473112e+00 3.127320544104379874e+00 1.201301234471536805e+00 3.143197557190312352e+00 3.249478355671615581e+00 1.791635054018912765e+00 2.542385587363146016e+00 3.970502750754724808e+00 4.775174972970818166e-01 -1.977499951928871624e-01 -1.155887744282402263e+00 2.296694797543992195e+00 -2.580901550036849290e-01 1.111955085990534275e+00 1.218820075190516716e+00 9.581088386884950570e-01 1.185798604072465512e+00 -2.543904939162291434e-01 9.853772788046755160e-01 4.232605496670200917e-01 -9.485801219217945279e-01 -1.232610609835381038e-01 1.406262859169251866e+00 3.938970953450591783e-01 2.226401227050595732e+00 2.085757258233642553e-01 1.503144356045768237e+00 -6.467233415695826382e-02 1.967540700298103129e+00 -1.459801812826913459e+00 3.169224992065832192e-01 2.115087399764772336e+00 1.507163479361413039e+00 2.095223329085227348e+00 2.945225442614489708e+00 7.929063655018867007e-02 8.075785573269969042e-01 -4.509709867863941346e-01 1.563508635814101488e+00 2.284358601918606624e+00 2.263260229138613244e+00 5.515277378341818526e+00 -1.136470352262590522e+00 2.215728492054985566e+00 4.264523803341957020e+00 2.829987654373469663e+00 3.346802628975110494e+00 8.516557187664909323e-01 1.581863231949273363e+00 3.220437820506205640e-01 5.818469385737299326e-01 2.038569354455853633e-01 3.170798701825743748e+00 8.834747799065274521e-01 3.500944410944114793e+00 7.327268738949668236e-01 5.934960100848538644e-01 -4.473768445418708772e-01 4.920442772221918837e+00 -2.997627715365333567e-01 -7.312341245397533385e-01 1.683193859680878202e+00 5.731091306333098601e+00 1.988698710347622356e+00 2.128980671239021571e+00 -9.806964656176377082e-02 -1.492827462692884577e+00 1.374666882817677571e+00 2.171172225111444476e+00 -1.129593502482467926e+00 9.022956127357715031e-03 9.040431447629990735e-01 3.124453778168999385e+00 4.590710619894481148e+00 -1.703755721975653004e-01 1.400461205281524624e+00 2.451038600806707102e+00 2.349583712468856778e+00 3.451337708780430003e+00 2.310866944757560049e+00 8.460048734173770679e-01 3.522411558828038913e+00 -9.913524350877780389e-01 8.067765133615717454e-01 -1.030665330913798083e+00 2.079880668365752250e+00 2.067281416561328911e+00 2.315437982658757665e+00 2.170357664939103870e+00 8.577980188033463849e-01 7.395825098895070226e-02 8.505809600947301652e-01 3.417392687657788919e+00 -5.046762659118364525e-01 8.340901826411382114e-01 9.147426307595081241e-01 4.796965016824346062e-01 5.370049477253013848e+00 -2.571129440642231367e-01 -6.593049878437894362e-01 4.944867675530582929e+00 1.096295439139481687e+00 2.784400881625757940e+00 1.231097136230672184e+00 1.037799149254857944e+00 2.334798664713626959e+00 -5.606412562900144891e-01 2.503976477603433892e+00 1.652768540134954112e+00 4.281163934443801722e+00 2.725805585124491337e+00 -1.856811741105524050e-02 1.808006986006708061e+00 4.077879123003494755e+00 -3.346978371151778653e-01 4.363915914729648904e+00 2.046734368379996560e-01 8.045352642908600860e-01 2.111988551340652887e+00 1.754420628314521169e+00 2.303056059528656885e+00 7.298583048984176314e-01 -8.202638724543296345e-01 -3.830507739413735457e-02 -8.717970407748025785e-01 -5.227303394989342156e-01 -1.197319338126558108e+00 -5.432051748573168970e-01 3.959493643155229670e-01 -1.575686703396459665e+00 1.831309048288093155e+00 3.088270421438489510e+00 1.578690592384755842e+00 1.244536095541129983e+00 3.624118315388507927e+00 -4.442014885926909851e-01 1.240425893405557423e+00 2.081062396175578089e-01 1.058866031669017271e+00 -1.524188876226734157e-01 -2.395541454522652769e-01 4.404345562250204793e+00 6.180990851253674867e-01 1.667008908121161426e+00 -4.420896283390405301e-01 2.203959242155207665e+00 1.463214913006625650e+00 9.195672795546114831e-01 1.233416575401701909e+00 8.879711179685946254e-01 -7.015295784391999412e-01 -6.101853385742548319e-01 -4.189669496001322546e-01 4.207146801586333140e+00 2.164496246050892747e+00 3.662182695848013481e+00 2.097117052055775810e-01 3.261438072554135315e-01 5.275089781511863585e-01 2.049112462605497509e+00 7.999290655637044667e-01 -4.154744366913387665e-01 -1.388293880894994947e+00 -2.151368762313507155e+00 2.934872958808587909e-02 -3.200410790912768810e-01 2.386114088653913612e+00 2.767377837707504229e-01 2.020077602567199815e+00 9.785320345909620521e-01 3.024241436589169663e+00 1.976178511002365301e+00 2.792546493250217310e+00 -4.313532448186360169e-01 4.216177536459302821e+00 2.143361917215439671e+00 9.637371889504220412e-01 2.273268020026089076e+00 2.541442001607155277e+00 1.470061408259156988e+00 2.434887407471881815e+00 1.079052905055748912e+00 2.676366481544248943e-01 2.245840868780625055e+00 1.882012044859964428e+00 1.143205214112679169e+00 1.315436559709982856e+00 -4.119373036940869870e-01 2.619127036366760697e-01 6.399414405212049406e-01 2.225248797890552854e+00 5.230850172166943146e-01 2.101939866108428312e+00 -1.621791845391198805e+00 8.603721642337257558e-01 -1.248919524660634384e-01 -9.425638318038038754e-01 3.230885792369599940e-01 1.979802599815980724e-01 -8.622558939982520876e-01 1.548841493419941706e+00 1.696128340245524058e+00 1.030975747816162968e+00 1.789309710025466016e+00 -7.718605350537077747e-02 -1.479993178870226522e+00 2.802401059518009330e+00 8.599334857199608662e-02 2.393704219320371696e-01 2.314754757644018390e+00 -5.688198230375710596e-01 1.987825554773693826e+00 2.481900312037881307e+00 2.146259500801493303e+00 2.882880974683496023e-01 1.953979704105885284e+00 1.389547254591926073e+00 -1.378598208082814969e+00 1.692592822400001751e+00 1.868656083220886055e+00 5.311721239013067475e-01 2.388915269821364706e+00 2.626835306894597544e+00 1.393559324110131170e+00 2.847884648980595568e+00 2.898487765744844680e+00 3.505476023003534780e-01 -2.529194053330043435e+00 1.414627789822560933e-01 7.354701619245044286e-01 3.059240184829534748e+00 1.803588839957786627e+00 1.024514901649725251e+00 4.823382480674371919e-01 2.558375954468703917e+00 3.839143984035231494e-01 1.152774880875953922e+00 1.120287782116099029e+00 3.677337227665248953e+00 1.391716224808955849e+00 2.036695663434016090e+00 1.896888428744044619e+00 -3.304655720174323186e-01 1.902962446914214123e+00 1.806250963758976980e+00 1.373905059268583084e-01 4.252412385932584082e-01 2.014748626901274875e+00 2.379008185362717409e+00 5.775953060952501161e-01 1.170948641595356055e+00 4.402049116772945858e+00 -9.606631752567720284e-01 3.322087194131946308e+00 1.615738238259432524e+00 1.140185326235461982e+00 2.167936548065388713e+00 2.447128224222248960e+00 -2.564781433241625774e-01 -5.620224839787812954e-01 6.187174056567337210e-01 4.799275542564145347e-01 6.451233307013680696e-01 1.738393291010272623e+00 1.722003593369730190e+00 1.004126290241084796e+00 1.193170131109228121e-01 1.604549987993568294e+00 -1.027351219517745440e+00 8.973077422462216735e-01 9.464989428205290434e-01 7.776331092662047695e-01 -6.451124342579760418e-01 -4.619981564359678661e-01 1.042601872789796769e+00 8.086308842273892683e-02 -1.268834377700684080e+00 2.258380059488163116e+00 1.189203363883032161e+00 -1.920999096447112420e+00 1.735111376939176608e+00 2.270454480617900561e+00 1.509904696631062970e+00 -2.398057108687141170e+00 3.471162086116835077e+00 -6.948608108077628520e-01 2.640366359418475195e+00 2.979178962007383857e-01 2.399740320983729802e+00 2.222308311764146449e+00 5.551462439433061391e-01 -1.149411396835748000e+00 2.271481179590031818e+00 4.562077432187733095e+00 1.376307162045943278e+00 1.067730859863389226e+00 2.344565804642393392e+00 8.526533968854437262e-01 3.324943543865070961e+00 2.318699090104379135e+00 3.171099806644305907e+00 2.959352371967669981e+00 4.450464553809794221e-01 1.868961557048909983e+00 4.032009847719672635e+00 4.702948002109366699e-01 2.102215513099367161e+00 1.829720894696013733e+00 2.105339720359385325e+00 -7.366732548548524662e-01 2.346945759772199214e+00 1.626191907431400407e+00 1.787441935052193953e+00 -4.560814110486132722e-01 2.951114550161525685e+00 -6.752746044385603552e-01 2.995736810841663100e+00 4.680447709514476418e-01 -1.009396979349330703e-01 2.477108212775356755e+00 1.410295491131323929e-02 1.658000993897422060e+00 6.066751747818273088e-01 1.982815885738685946e+00 1.465219040867871803e+00 8.457475216251274519e-01 5.100203459443224396e-01 7.062357025909051789e-01 1.933593644547247914e-01 -3.856344184464897129e-01 2.136382022092617738e+00 3.180330434489871294e+00 -5.664560323796092867e-01 9.767613062342450636e-02 1.489466707318497285e+00 -5.727539368598348890e-01 2.066170012177837911e+00 1.968568301592837078e-01 -1.059798737780856204e+00 4.953022824100030697e-01 -1.238734611383129902e+00 8.874283923543795360e-01 2.002012698340880803e+00 3.546056471778967989e+00 6.561722497068349369e-02 1.885658336528348356e+00 1.423369812861910333e+00 1.679471219856124797e+00 3.793087492268302441e+00 -9.508514467754897170e-01 3.939378212185921102e-01 2.872491920634708332e-02 5.021786751978365437e-01 -2.626226364303574021e-02 -5.836104714961266593e-01 2.016262978183024579e+00 1.869519736787908615e+00 -1.105911333570346544e+00 -2.316791767905129473e-01 -1.827014394913169415e+00 2.448175785332850296e+00 1.261508670290997003e+00 1.751259111871856788e+00 2.047595529796759628e+00 7.674978503435517796e-01 -2.201957264196900965e+00 -2.254932731392893963e+00 1.121046806983305499e+00 3.921734702865112165e+00 5.994615964555630727e-01 2.371021055268128119e+00 2.755938615121950264e+00 3.086328911644058426e-01 1.283777743172283270e-01 7.716621790573706674e-01 1.190310626125597793e+00 4.865811976278612561e-02 1.321769559985081166e+00 1.695382420265460599e+00 1.793583857852184327e+00 7.162579426960218321e-01 1.129071583896888331e+00 1.720055172376870889e+00 -3.702437562968337592e-01 -9.237740860351307814e-01 -1.746315461163985283e-01 4.835347918999135519e-01 -3.336578918442631991e-01 3.904983081457208627e+00 4.555506897455895432e-01 5.055253627177249687e-01 4.949295105117530735e-02 2.409791158408801870e+00 6.490373997692061581e-01 1.716728330883415143e+00 1.818821234394037756e+00 3.751082482471622681e-01 -7.397052205063017194e-01 3.776515316931306820e+00 -1.448430425833724611e+00 9.631407251913676193e-01 3.584171508060405298e-01 -2.286804115876193699e-01 5.539697138966415135e-02 3.537514740451783712e+00 9.168262315985120647e-02 2.321560488747489437e+00 3.849557718711339449e-01 1.760958226495096257e-01 1.410830030879655972e+00 -9.737507136056701429e-02 5.555989271048020761e-01 -4.315022769588827689e-01 1.742563761256058275e+00 -6.755781167135272991e-01 1.598362098016648414e+00 2.962146431135414648e+00 2.571259333386433532e+00 -6.645187168833431857e-01 -1.072710868634097592e+00 1.781095228222933535e+00 2.220529367866028447e-01 -2.061022410193600884e-01 1.679641631260456069e+00 1.031804765118923495e+00 2.794767942052638898e-01 -2.974314815593113170e-01 -3.152454998102274253e-01 6.660033001497827065e-01 1.221277407069417675e+00 3.180232598652745324e+00 5.154523761139124804e-01 -1.617482096987061801e-01 -2.732198450225633568e+00 7.051816151941231459e-01 1.804674415398884735e+00 -8.399598874872070686e-01 1.467729696331523170e+00 2.672213939046773845e+00 1.916231916364224519e+00 2.074871988164737946e+00 1.969804390041614006e+00 1.564067786600550569e+00 6.656560347406459410e-02 3.901415634310048564e+00 2.496638896733127666e+00 -7.154601833305949121e-01 3.694745725912109258e+00 1.527618387292007718e+00 8.531610172230614797e-01 1.100073811897351428e+00 1.134048981785852783e+00 -1.481427950755273004e-01 -4.966520275643104831e-01 -2.299872584942928844e-01 2.061659082739869753e+00 1.674366202814773219e+00 -8.409320017871656922e-03 -1.952672014981808868e+00 1.451569761790091784e+00 3.941840523940650654e-01 -1.060454184407702227e+00 2.003592557717226441e+00 -1.514700349087072517e-02 -3.639895952715754834e-01 1.570485701869492656e+00 2.230966881429112370e+00 1.660082140726051758e+00 2.814396803725170315e+00 2.824415498348454623e+00 4.281667141943731880e-01 1.912806845770004038e+00 3.906417563805283377e-01 2.361166139560928912e+00 1.624645829224674376e+00 -8.902116287590398080e-01 4.636306691731760132e+00 1.370063750117167301e+00 1.170046476578748829e+00 8.127598792351375945e-01 4.733702912689511377e-01 1.277877289248929404e+00 1.290337882330694574e+00 1.217530643207735519e+00 -1.352866965585022285e+00 1.953104124399864139e+00 6.716014822463914347e-02 1.598898999470477478e-01 -2.332225655868723491e-01 2.318431590552430421e+00 -4.759838112783536523e-01 -8.522130335042782390e-02 -7.424527474111559666e-01 -7.576274077191348377e-01 -8.460308928282098684e-01 1.236343252087827166e-01 1.820727887555451119e+00 1.277732206000507631e+00 -1.289178111037291963e+00 3.709472383023193487e-01 7.177053307280859551e-01 2.134792404398706545e+00 1.185014706227116577e+00 2.947240589466109562e+00 3.607798896827362434e+00 -3.979720694539617964e-01 1.008604605184495240e+00 -1.136043588128552440e+00 -9.393789849299638561e-01 -2.551406987663313308e-01 8.852291723729579509e-01 1.345677625716013015e+00 -1.834817646448622330e+00 -1.101145360158590547e+00 9.128557841312765486e-01 1.172895390920141168e+00 2.437370822149624416e+00 -9.167244799318984283e-01 1.174382024413911374e+00 1.422216990340500198e+00 2.892002549565184211e+00 1.803843937116858864e+00 3.266470894653093815e+00 4.705094018255582267e-01 5.666647767856430207e+00 1.732987957469337648e+00 4.911164037273861860e-01 2.939224419993484161e-01 3.389248930566564955e+00 -3.431408183381072785e-01 2.986608612842573507e+00 -4.738087676963935735e-01 -2.452743409540990849e-01 2.362135838440510227e+00 4.335769022831452268e+00 1.049034209959692765e+00 3.612791306938393232e-01 2.174873928531475542e+00 1.684507072649582327e+00 2.694992219278095291e+00 -1.600262891939393306e+00 2.565092413323671217e+00 -2.402466579582756445e+00 8.092468367680621943e-02 3.493990214662442195e+00 1.529723606613540454e+00 -3.701675446446883178e-01 -2.992312654617306986e-02 5.314539910490259977e+00 2.982016545087657455e+00 1.199087795658129174e+00 3.797313231251813193e+00 3.494039669988773689e+00 1.101383399983672184e+00 4.722196438896918425e-01 4.176827733763806560e-01 7.886212803393291004e-01 -2.011622342173446043e+00 2.862275271104372520e-01 1.044949386125627155e+00 1.685054565482730027e+00 1.165442455609762229e+00 2.181847736439676222e+00 2.847163107205075150e-01 -6.081507942970226788e-01 1.461822599880336915e+00 1.167417885405210409e+00 -8.266725335181456247e-01 6.110220368559163839e-01 -5.109779064938810844e-01 -5.166522610631547607e-01 -4.742346459695301331e-01 3.613885139476619712e-01 2.239315121091809857e+00 1.964318571344617625e+00 -8.048577191693425670e-01 1.613685687667940849e+00 2.040403026463408320e+00 5.373622136588680487e-01 2.251247523174717990e+00 1.896842925847073147e+00 2.806569672752440958e+00 -9.447801442419150320e-01 8.373536223470834372e-01 -1.274362412981431936e+00 8.190357856605507969e-01 1.075475677112310402e+00 -1.192369813237979193e+00 -3.646060704902272243e-02 1.941969451395488377e+00 1.053612834040807522e+00 -5.334930745310678679e-01 2.671912147785871383e+00 3.062356511572273732e+00 1.466152501771623262e+00 9.884406269322568717e-01 1.588684755505807455e+00 -2.243597636728139888e-01 2.204350085208057308e+00 -9.629529715571540915e-01 1.463505493539099422e+00 8.073205493102790786e-01 1.536441328023208985e+00 3.299709535440686903e+00 2.703529410427586210e+00 -1.586460250005453876e+00 1.530281708286327813e+00 3.076049646913388447e+00 3.382445693004171083e+00 2.935771640256265691e+00 7.350992510390861323e-01 -1.240549887623505071e-01 -7.099949666222015177e-01 5.079698281837699003e-01 -6.019520988770399317e-01 3.391944261274306704e+00 1.093784218337016778e+00 9.818476507646067830e-02 2.279049234200224205e+00 -1.243435353698246759e+00 -3.229854303532581072e-01 2.536494851079708290e+00 8.314685980715394997e-01 4.482839812766212240e-01 6.812839541735673521e-01 -2.275775059803049893e-01 1.179022521060427486e+00 2.570991693209422557e+00 2.277478283587941021e+00 2.195947809598485900e+00 -6.362607723945472582e-01 9.815670365293420740e-01 4.279746334207839453e+00 2.351569023764939814e+00 -8.889440590633398420e-01 -1.534827833440434997e-01 1.564852485307550944e+00 1.955865009354482709e-01 3.178069773987772351e+00 3.008021435154364820e+00 2.190687430525291468e+00 -4.673294407283212215e-01 -1.216438938151297888e+00 -3.815992587482598952e-01 6.227758460979047200e-02 9.354520136832842336e-01 1.201705668014325656e+00 2.693026596684791052e-01 9.722190414809287473e-01 1.482250450972702804e+00 -1.907652460770921099e-01 -1.824401658051419073e+00 -2.183950641360336287e-01 1.578330573362532130e+00 1.635955443346834848e+00 1.924995806924997499e+00 1.412798640017030039e-01 1.826903374629348153e+00 1.419679514535945319e+00 3.294395069660549513e+00 8.444397167720614217e-01 -2.863730918716460017e-01 -6.624572971197668636e-01 4.606095710181625336e+00 7.497520973564371083e-01 1.729982378121138753e+00 -1.036596356736575020e+00 -1.730723942467100596e-01 1.428912222687957811e+00 1.785684147654456710e+00 -5.784765333194652470e-02 2.966133488267535423e+00 -4.477564460062329887e-01 2.198889922143671960e+00 -1.000509527946412902e+00 2.416845946538112855e-01 5.692386308238228665e-02 -4.403499292277000543e-01 -5.489142344062454271e-01 5.865013325542771661e-01 2.584771577002339393e-01 -6.287893347820352474e-01 2.403025153684683168e+00 7.698518615224634321e-01 2.080235498685436113e+00 5.395576103935312284e-01 1.146497802911053965e+00 7.645910454892212993e-01 -8.978135266594549080e-01 3.999365990732345888e-01 4.280399558554132122e-01 -1.060419023180086073e+00 -5.741901467616277177e-01 9.717860988899211794e-01 1.552322076034270193e+00 6.815984063367014345e-01 7.373207051487904451e-01 -2.087623276068509615e+00 3.542635971630590519e-01 5.524300788819888064e-01 1.589071855679864420e+00 2.255300708004848609e+00 8.814430519228499961e-01 2.165851537911608560e+00 9.224998249430150787e-01 4.227717595493595049e+00 1.333974059026209913e+00 1.536645601445291387e+00 4.869636359167661688e-01 1.175674316275089115e+00 5.358786926542200568e-01 4.423514155382313184e-01 3.578185107258509134e+00 2.252428745736472671e+00 7.155119409079374604e-01 2.196438695747410907e+00 8.384313724463177131e-02 3.209639995270193502e+00 1.002932275584692556e+00 1.134957810374543685e+00 -2.908022356718454882e-01 -3.830473402493297930e-01 -9.204338064372419304e-02 1.142911010716542108e+00 -8.285708879735637078e-01 -8.411589512905912613e-01 2.799303964751940654e+00 9.569398716173379560e-01 -1.573611821961784285e+00 -1.013871659115151520e-03 1.203198681106243395e-02 2.343221121841253751e+00 2.956573116657637001e+00 5.094015827534116303e-01 2.654252405130648196e+00 1.824306334871921953e+00 1.170817653697997507e-02 -2.290448731504678648e+00 2.676907923240809950e+00 2.685242731111276093e+00 1.065483118643652638e+00 -9.728511438391370669e-01 -3.232398366526758604e-01 -5.542143483962899131e-01 1.530584418568011529e+00 6.176126995648553164e-01 -1.265158706356390717e-01 8.438937924250345946e-01 1.934028004299661596e-01 1.750410326069977263e+00 8.443704398053608964e-03 -4.877527133084810229e-01 6.997341649899389004e-01 6.229799177920832820e-01 6.270573800263709030e-01 7.712615473113093589e-01 3.654423331300094890e+00 1.459942551492284801e+00 -1.131229898061923089e+00 -4.144023723203790061e-02 -1.088099836760918704e+00 6.563389632825494813e-01 4.898914313391451003e+00 -3.480321924083638607e-01 -8.656248634347469828e-01 3.209764418847718681e-01 1.240736585974566042e+00 4.859986246771510476e-01 4.325746077145162238e-01 8.247019619637816490e-01 1.745739407929988385e+00 2.871149494335336061e-01 6.661525824565156517e-02 2.715875929850205761e+00 -1.152294726471365882e+00 6.361058562723014287e-01 7.541953114911287281e-01 8.796677420108848233e-01 -2.234078897593316237e-01 9.561669549618693198e-01 3.548787320060722283e-01 -5.478461006848023285e-01 1.757915652554366215e+00 1.061489932700979910e+00 9.477016811817123854e-01 1.484357494727155613e+00 1.499850478828380185e+00 7.450499620353628893e-02 7.705676447905604465e-02 1.047097598803132357e+00 -3.978783862089669832e-01 6.618497153762342711e-02 -8.956968249581727104e-01 2.158659783939070653e+00 2.366086614255141218e-01 -6.974959392919480861e-01 -4.542562580147451179e-01 1.708717982126054968e+00 1.505869046158116120e+00 -1.293221795882822267e+00 -1.420364161952025750e+00 8.967589904724670991e-02 -2.425968469766657809e-01 2.377567499287970287e-01 -1.212111096400620425e-01 3.596690982070382958e-01 -4.359530788656534317e-01 2.308630670927474815e-01 1.507796069602839628e+00 2.367255464414849797e+00 2.505999253293208717e+00 4.167565580818073379e-01 7.774623939879972134e-01 -1.441309542043923697e-01 4.140028145155882910e-01 1.713621067227468764e+00 -1.927402355895233121e+00 -3.108156027382668052e-01 1.524659920026848914e+00 1.383453097965809953e-01 -7.416935116415460660e-01 2.392326123915271996e+00 -3.129332493966697215e-01 -3.692629934231492217e-02 1.576847460494077424e-01 3.845961075908440607e-01 1.689657368113956837e+00 1.586342367223703143e+00 1.646690541052740209e-01 6.504695283769872383e-01 -1.213802232127286551e+00 -8.388333148429594210e-01 -1.663755849104560092e+00 -1.835477945842359571e+00 -6.214272155152873456e-01 1.383678199439151713e-01 -2.006164222199353919e-02 2.348114116290194175e+00 2.390323136757967593e+00 2.022203925818412351e+00 1.238118513972791490e+00 -2.428785534778211408e-01 -3.180632903106179327e-02 -1.075012685731130846e+00 -1.624189941143834304e+00 9.148552684180426553e-01 8.570118230351123634e-01 2.540989324475284583e+00 -1.808827481252678560e+00 -3.410437582666963618e-01 1.216375940239598163e+00 1.951269429219018581e-01 9.578602707871586297e-01 1.845848756340330743e+00 1.033331274111635834e+00 1.320708084700868701e-01 1.204486980747266456e+00 4.173496669943645543e+00 -1.271997304979894938e+00 -1.007697150462004698e+00 8.353475758283814834e-01 4.557126942091229704e-01 1.703074779889200752e+00 3.348053900115031678e-01 -2.034007927669989613e-01 1.289375036644114569e+00 4.500590661188331731e-01 1.040962656939121045e+00 -1.556826371670803288e+00 8.983204684665851980e-01 2.498540712571842626e+00 -1.239121990839285425e+00 -4.435706107656107178e-01 5.961779319357602969e-01 1.093903216213270468e+00 1.553083937260950620e+00 -2.215843514309503881e+00 1.024174551436298319e+00 1.754355305854619074e+00 -1.721217434808446800e+00 -1.076961495706516697e-01 -8.055060938017992722e-01 -8.998274088790207959e-01 2.225505175045396911e-01 1.190914052247620702e+00 1.685178698466868408e+00 1.163246463278514720e-01 1.563360224726802805e+00 -3.106402334389617992e-01 -2.236171726582196831e-02 1.185847085542536039e+00 3.886230185217097954e+00 3.309347301013789711e-01 -5.413076069528401923e-01 3.198370930700893844e+00 -9.401843857900663570e-01 -8.945444290998781911e-01 -1.102665950467658806e+00 -1.440454608321779968e-02 -2.121463880319236495e-01 7.708995858318700156e-01 6.643145758726307637e-01 2.768306996879091653e+00 2.239571838058150022e-01 1.703429539328565001e+00 -1.594059148107275503e-01 3.271557203409091591e-02 -6.821716653442306821e-01 2.428267663045447833e+00 -2.238492632432449003e+00 7.606908097569147209e-01 1.423170650843413210e+00 -5.141354587633139434e-02 1.096786545025173698e+00 9.166199812590123397e-01 1.334979656671374970e+00 -8.516962000786894027e-01 1.095710513909734507e-01 -9.515304351207454214e-01 -9.555268426891112832e-02 -2.816852025043403707e-01 -1.118948806432040532e+00 -4.678280318415839467e-01 -1.470711986539197769e+00 1.943041688976815173e+00 -7.929944730342766146e-01 7.965972420628020245e-03 9.833831205381586837e-01 -6.327450131132574818e-01 8.011910067567853955e-02 -1.210162012465075598e+00 1.070570867998470677e+00 1.653460913153207201e+00 9.041415523485648587e-01 2.317667833628910934e+00 2.210761548260489651e+00 2.431718122222380263e+00 2.347601273350095497e+00 -7.389180872611796902e-01 1.609020774659689346e-01 5.904724891944838072e-01 -3.070478365765450524e-01 5.640410430481690440e-02 -7.494028537269334933e-01 -5.165146979812182959e-01 4.944160248542417979e-01 -9.459831477017127677e-01 8.962109472048190861e-01 1.364050268228127694e+00 1.145470813496995754e+00 9.124248725492153378e-01 1.794593386128927381e+00 -1.004349928290706462e+00 4.561976349329781577e-01 9.219196190303380334e-02 2.479098459748890981e+00 2.179083832448154290e+00 -1.516013994005511956e+00 1.090974768477333545e-01 2.231603236724669870e+00 1.784522364899183700e+00 -1.694754888713053201e-02 2.741334505829791379e-02 -2.409736431208283347e-01 1.310249118773705979e+00 3.129618051633589193e+00 -8.615154816734466037e-01 -1.188475609980459424e-01 2.671570304191622225e-01 -4.822561906161841883e-01 -4.314228187597380915e-01 -6.675662647020446094e-01 5.788439929546532747e-01 1.169678892275506366e+00 -6.072995259401129386e-01 3.324872274842883169e+00 1.241679476251420944e+00 1.210363525794477368e+00 3.550212980570259802e+00 3.695072456454822629e-01 7.269742612724527930e-01 2.162486202418640868e+00 1.188253596482600205e+00 9.390344749654229162e-01 -3.519158555784761555e-01 1.905968746018747995e+00 -1.280117337997100480e+00 1.876257677453925243e+00 2.158665782770685215e+00 -1.047673721937193658e+00 1.013720087630930689e+00 6.725083289273196818e-02 -3.184024274861241288e-01 7.072920615006395018e-01 4.356756140869491589e-01 5.961387090404554057e-01 1.260799969661163367e+00 1.113881213592211150e+00 1.364374704690977991e+00 1.961250256492601540e+00 7.937472222723633841e-01 3.289627534647930229e+00 1.113772017750147558e+00 1.247601317860957071e+00 -1.435648983525974476e-01 1.328452801284738749e+00 3.218651017522022872e+00 3.758085725570745605e+00 -1.112680380987353390e-01 1.650780426454651728e+00 2.726961333718215252e-01 5.087919979548778393e-01 -1.318841607155197160e+00 -6.479939325265397614e-03 1.607216468606275317e+00 5.570212820632304274e-01 6.172443181570773652e-01 6.638581863870915978e-01 -1.021549615171528647e+00 7.729426170398244755e-01 -1.149232903655682092e+00 2.428979822427258739e+00 2.032152090409483414e+00 -1.326862193454943772e-01 1.529130623749345164e+00 2.785176818271049015e+00 -9.379054442478206299e-01 3.190450399801257220e+00 1.607866195730641712e+00 1.556935709076383123e+00 1.427244700929497068e+00 -9.531443068844741573e-01 1.268471640127612599e+00 4.577563838031962762e-01 1.082335536437117884e+00 -3.139770221310443366e-01 3.877724258297550186e+00 6.300813822597256530e-01 1.089123381220727271e+00 -3.049895853527248568e-01 -8.563868560225647020e-01 -4.420029473225108863e-01 9.249313112023802574e-01 -3.938971770056591826e-01 3.554216129130251645e+00 -1.182603855044104701e+00 5.102035234484193493e-01 -4.098594227238722687e-01 3.113478182993099086e-01 -1.023590950329591881e-01 1.179017794047657830e+00 1.678506836999951624e+00 -8.120902163158497111e-02 1.514152991409918991e+00 2.157988416700847623e+00 2.510930901721585506e+00 -1.385111797183923965e+00 -2.013681715334320332e-01 8.385823426981827700e-01 7.823836648622128909e-01 5.396851511052274536e-02 1.809187096607673295e+00 1.929471839884643991e+00 3.713844873990563844e-01 1.038985126006455761e+00 1.404246463159494418e+00 -2.598711397827763170e-01 -6.307781153097959947e-01 6.511812337552916885e-01 -2.081024273121458434e-01 -3.952602603283272842e-01 2.346837815886769207e-01 9.032603760919480362e-02 2.190990051598517008e-01 3.008549797558283112e-01 1.913894688105978403e+00 1.390626208175403666e-01 -1.229125914086907495e-01 2.100800302789897600e+00 1.446613174232291299e-01 2.741356237244139127e+00 2.068785052364094490e+00 1.143634987322850405e+00 1.333458890468990354e+00 6.563753876030674617e-01 -2.007300215306214053e+00 5.281592139818568343e-01 9.868051698719911835e-01 1.253187667268031769e+00 1.115826777424976601e+00 -4.670163868402957275e-01 3.243796755905138607e+00 4.987648603018968729e-01 1.555437472186351311e+00 2.363517543349090144e-01 1.379362037892311044e+00 -8.401607327917514079e-01 1.091226255072895279e+00 1.050850965664590353e+00 9.881452805737971357e-01 1.248154067464435801e+00 4.163086369932209596e-01 2.367731534443383357e+00 -5.052941095137590821e-01 -1.581109999811231903e+00 1.045580756258288613e-01 -1.731235555362091505e+00 -6.039957882298139236e-01 2.622404011300555116e+00 -1.542866485548932409e-01 2.389580236169022154e+00 1.356653111198222517e+00 5.525885057839203807e-01 1.564801020903527018e+00 -3.356947654866888620e-01 -2.327384223656416284e-01 2.325056599057953477e+00 -1.023902460374308765e+00 2.864934211368608263e-01 -7.953327407027840357e-01 1.382686810187716997e+00 -1.206035189237763428e+00 -4.635651685006745293e-01 2.892326044330115545e-02 8.627950307967646726e-01 -2.149132737601702647e+00 1.128911815560830201e+00 -1.113059236203679525e-01 -9.794847983252895629e-01 -1.991987989282185678e+00 -6.745837522186888258e-01 -2.932407848607493928e-01 1.082839154511243240e+00 -1.330579856010956075e-01 -1.570706127175260036e+00 1.625689219384169437e+00 6.503272402131995422e-01 1.828433197214054950e-01 7.289597771819571470e-01 7.752583264372934213e-01 1.457152282295011148e+00 2.157444792295044322e-01 -1.173757184341826104e-01 8.361493402772214312e-01 7.654674966036034700e-01 2.129117498798953179e+00 -1.268383339140338961e+00 -5.019677265522523024e-01 1.424625859491410740e+00 1.258478890720572174e+00 -9.255714961700631793e-01 2.566627620523877606e+00 7.443967136156924846e-01 -4.394121393629030897e-02 7.708559799283096203e-02 1.425327472739464252e+00 -1.517873786186471285e+00 1.035219373185422453e+00 9.616641389080257674e-02 1.275097092242571506e+00 -1.040768341690040177e+00 -1.962733303034521204e-01 1.429829263522849780e+00 -2.770265354709835925e+00 7.291246279260865659e-01 6.783733984580524456e-01 5.692722156693988955e-01 6.491157651825140151e-01 1.034141627566849797e+00 6.939317295068597735e-01 -2.192391664942470453e-01 1.586904468107504629e+00 2.852139277658405803e+00 -9.742100270823838004e-01 2.732054658923966262e+00 2.014842861763844972e+00 1.264059992339118477e+00 1.236950426648594004e+00 -1.112384355040488604e+00 7.232734070096160650e-01 1.356872588204543484e-01 2.328591419474827229e-01 2.616688743802161099e+00 -1.674850871449139536e-02 1.835749474616903409e+00 -5.058971631846961303e-01 2.225863230021218442e+00 6.282605055040685338e-01 -7.960864627779707936e-01 6.675100722370266304e-01 6.168790197017249843e-01 -7.519011135163315984e-01 -1.144587510088085125e+00 -1.154245260114109772e+00 -7.787815986509305510e-01 1.216393470570437563e+00 2.107964605547670622e+00 -6.389974861593923638e-02 -2.988334880987514319e-01 5.007582204180430763e-01 1.692188589450468239e+00 2.046553415266013420e+00 2.900982990639298542e+00 -1.617739817157286764e+00 -2.064733557865098490e+00 9.321426640673932118e-01 1.022610028661916859e+00 1.127275761581072178e-01 1.550220615609767760e+00 -1.163039126031367054e+00 1.989955736904577277e+00 -8.300089733710434015e-01 -1.478649009360062605e+00 -1.148903460313668523e+00 2.252265902802431441e+00 1.023095628356980757e+00 5.746993973877714268e-01 -2.621171703095000471e-01 -8.777737084320093031e-01 1.457308898937880626e+00 -3.464452979197471527e-01 1.038040110518665404e+00 5.892683396446604105e-01 1.111094608029774555e+00 6.816937540346903468e-01 -1.720316580572843090e+00 6.158475534844828209e-02 -8.532179099933894229e-01 -1.394823097145749147e+00 -1.943982459514663308e+00 -3.221138115724515028e-01 1.483556948250369434e+00 4.567775843063631158e-01 2.858579971478952153e+00 -1.770789022939155410e+00 -8.070087415216826709e-01 5.251622744988890812e-01 4.158183330555297985e+00 2.637349236970586652e+00 -4.483756770478680709e-01 4.922890480508750333e-01 1.009229817138968865e+00 -1.131816894972314941e-01 6.142985658971691354e-01 -1.316611572644438066e+00 -1.666659508631058051e+00 3.829539552678563608e-01 -1.075506228423796840e+00 5.529755238084899105e-01 4.350684862978406287e+00 -6.831179336411286052e-01 1.964253179869165589e+00 -9.008856110525373939e-01 -3.232017815027554142e-01 7.635121497139601976e-01 -5.057435607793705490e-01 -1.163805120635864165e+00 9.668700948410879903e-04 1.112173127872374545e+00 -9.879492355848835672e-01 5.894384688391758331e-01 5.427017923703078006e-01 1.111343958937835108e+00 1.544801897473979668e+00 7.288069792450542206e-01 -2.083416181018677094e+00 6.580228792191319398e-01 -6.464807321231756942e-01 4.763750292608042725e-01 -6.071888337544133485e-01 -1.283749607171948304e+00 -1.550017662300856858e-01 2.754528392471735199e+00 -2.957413895124577863e+00 1.706045202737441091e+00 1.666939889674868169e+00 2.512348285312980600e+00 4.641488274024259675e-01 2.818315065329730085e-01 -1.683713262220362994e+00 -6.350004600193145388e-01 2.708638807486535960e+00 7.158634132024144225e-02 6.685063967173922039e-01 -8.094113987063633608e-01 1.628374530025742395e+00 2.037043196351655983e+00 9.101036063276743970e-01 -3.408678748149480686e-01 5.196365890734780280e+00 6.788203165416444307e-01 -1.536588452480570410e+00 -1.035439884808558419e+00 1.624380059186726344e-01 1.453543425222294516e+00 -2.002811051882029958e-01 7.425382980610216732e-01 2.221648328339403733e+00 -2.425958379799473263e-01 -3.309342563206549293e-02 6.748792906461567043e-01 7.776854878464213583e-02 -2.881660395042469958e+00 2.429162940462230580e+00 -1.212010430905059888e+00 1.363930409185029058e+00 -5.055526567357868650e-01 -5.384600289803027628e-01 -3.985180248529751612e-01 5.185661610303549107e-01 1.783000698426404407e+00 2.621479426237017796e-01 -1.011618492068602659e+00 6.122123998048971671e-01 -4.822103101390939339e-01 2.481648644385103797e+00 -5.591122547487551442e-01 8.242804491173567616e-01 -2.561160250625015844e-01 2.288952025020709879e-01 2.241617745253019045e+00 1.309720496371314047e+00 6.161683189939392014e-01 -2.841064074638761094e-01 1.803904330072563456e+00 -5.647876885067114605e-01 -1.448372152030062310e+00 -1.356646703077660221e-02 5.683525293598488126e-01 -7.141161601194925268e-01 7.628820808666482156e-01 6.643488105008581446e-01 -2.131203591163855215e-01 -1.228910241820160704e-01 1.184279684620859863e+00 4.883251303079490513e-01 -8.872551400909689523e-02 6.195983430110089119e-01 9.945367746255668884e-01 1.513014115092021106e+00 9.527023767661615405e-01 3.777012115240780399e-01 2.395288505354145059e-01 8.707465378794244648e-01 -9.564668237036207110e-02 -3.975954483624554586e-02 1.765334959005137261e+00 1.625365091186953936e+00 -1.934113886734451393e+00 -8.247066386186890918e-01 1.140488606069419930e+00 1.040295202933464724e-01 -1.598357255105196106e-01 -8.547372323057710330e-01 2.075840597251392250e+00 -1.800640405031642244e+00 -3.294155055261662607e-02 3.142651232003406570e+00 7.032597434632462674e-01 -1.619866653079508945e+00 -2.448235125238265031e-01 3.102109204512356611e-01 3.310679968719421051e-01 2.281955701972147033e+00 1.934805361117639455e+00 -7.845293085496918284e-01 1.114374260716918252e+00 7.263061787490746046e-02 9.686856566519023160e-01 -1.142914098849460852e-01 2.563280585580492321e+00 -2.333099078817744143e-01 2.134950511531197304e+00 1.487086068662990535e+00 3.284590100238696131e+00 1.418319010298765281e+00 2.719564320868356547e-02 2.467438843360098832e-01 1.365789113950323541e+00 4.153448963827647833e-01 1.712711268783466911e+00 1.784569250007960184e+00 4.900494586051571400e-01 -6.701765230467917611e-01 -1.047634679729684493e+00 -1.328409847619066886e+00 -1.263009043527959507e+00 9.666283591144768650e-01 1.639428363278097045e-01 5.076582783221929018e-01 1.023099480162038999e+00 -3.996066548418810704e-01 1.636900472696600994e+00 2.583289961930425593e-01 -1.491608973465730070e-01 8.927519073809645975e-03 9.769491288201365142e-01 -8.413453925817021561e-01 -9.746487163914676621e-01 2.689144876512863380e-01 -6.638076629063250911e-01 1.985739101759821379e+00 -6.788935547271194304e-01 -6.809310777369034229e-01 7.443645836733607801e-01 7.192588235755431603e-01 -9.015895617564345654e-01 1.751454194803266029e+00 3.323216435947896896e-02 -3.586694937870669730e-01 1.278752086488199824e+00 5.142119916301656213e-01 -2.373403185672000593e-01 9.252035646689984461e-01 -6.163283171456253040e-01 3.645110472641054089e-02 4.643015340355208798e-01 1.968728818709554851e+00 -1.270422017818833682e+00 -5.333163531988790451e-01 3.892432610262591686e-01 7.286077909602886038e-01 -1.170910003435449293e-01 -2.502795610412128502e-01 3.868465215695535697e-01 -1.848708232098139059e-01 4.760619065717208720e-02 -1.243083193276013798e+00 -3.107985301992342020e-01 5.612001274412948826e-01 -6.748110683822025058e-01 2.315153072692615499e+00 1.667119064503045089e-01 2.592956901132291936e+00 2.222959141714072606e-01 1.751433251282896730e+00 2.082189082772994304e+00 -4.589130417409748586e-01 -2.580558201965766241e+00 1.639510365759754285e+00 -8.756678400301010079e-02 7.476788354041336015e-01 7.563835581690634413e-01 -3.158001260921111109e-01 3.352389513866869564e+00 1.086722163516658179e+00 -2.884819154855919332e-01 -5.104857482224823412e-02 -1.018247034129304618e+00 7.900756015108016950e-01 -8.596637023367474928e-01 -1.092673148089380764e+00 -7.564162564481817785e-01 1.275544325420743030e+00 1.262981513612402518e+00 -1.916251583702329508e+00 7.536600453985451420e-01 -6.728291043020133422e-02 1.197005804083738800e+00 -8.132263016902673003e-02 8.537708568550910204e-01 -1.231520708335984704e+00 5.917733807658702716e-01 2.052362417345929835e-01 3.224745222027644687e+00 -1.844948289112731121e-01 8.466973481430275505e-01 2.480559971194338686e+00 1.012196601863047940e+00 -1.066972142283273861e+00 1.840695018929270121e+00 1.208227019181864037e+00 1.776399417023840188e+00 -6.278206992739114589e-02 -6.009729858670164182e-01 1.568325232115742152e+00 2.513330406100058312e+00 -4.243052034144979556e-01 1.162405881184083167e+00 -3.381696596460574966e-01 -3.382790438534767352e-01 9.862500895359859188e-01 7.111172776375721538e-01 2.330080056011934353e+00 -1.885837083949686854e-01 -4.731709448661057804e-01 3.205435505047760092e-02 -2.841529885339025285e-01 1.391621602054224471e+00 9.478662855927347808e-01 6.260164796706414458e-01 4.674664152043556120e-01 3.104608038443690821e-01 7.457196681358578827e-01 3.814162232468078173e+00 2.135936563003623945e-01 -5.352624784653449153e-01 -3.127795726776849694e+00 -1.950642036149432545e-01 2.210562247193305740e+00 5.964734578362831385e-01 7.413079555015155142e-01 -1.396760343646402322e-02 1.206181205200347772e+00 5.227572638177204745e-01 -6.706801740192399608e-01 9.282236446520804041e-01 -4.627035883832936874e-02 1.013395278575324854e+00 -2.823678057748456594e-01 1.597589090710494819e+00 -1.281307735179252560e+00 2.596183684707138450e-01 7.150913740222305526e-01 1.126654194016526445e+00 2.731951569283123771e+00 6.097272241994101671e-01 1.029934659292049970e+00 3.746405221889825832e-01 5.422489800807943627e-01 2.102299422266628248e+00 -1.605805268074902425e+00 3.722754342324150478e+00 -6.704968719957175027e-01 9.763923569544475933e-01 7.746717381427055127e-01 -2.067074583129046239e+00 2.737717596701622624e-01 -9.487262575275843268e-01 1.270634849391708565e+00 5.737698283512070868e-02 4.450881649420286301e-01 -5.410509476627480829e-01 1.930621788506310110e-01 2.168048157644482388e-01 2.630696858641620173e-01 -1.893188210021892637e+00 5.487300493434946747e-01 -9.514013381449895057e-01 -2.048498998213363009e+00 8.571268514261278781e-01 7.848563112969651756e-02 7.780393673644290242e-01 1.194053186690926971e+00 5.299113232860952483e-01 -5.109027104070530401e-01 9.692936106332207258e-01 2.095035556717402825e-01 -3.240498185037646861e-01 1.733646278614509040e-01 -1.673115091633539775e+00 8.082464612679820526e-01 4.480104084220095095e-01 -6.798579493201504231e-01 8.219162114717981638e-01 -9.627825267165561474e-02 -1.730950688756305755e+00 -8.639412051509859358e-02 9.876701041512377932e-01 -1.020870492182626599e+00 -2.073852351116318160e-01 -2.431103683739010701e-01 -3.951316706228024112e-01 -3.455393475087522454e-02 -7.682709927063816613e-01 2.479844725589117171e+00 -1.660862940971874036e+00 -3.279188973678208441e-02 4.128135396983214633e-01 1.391750835776114359e+00 -9.138156351937767319e-01 -1.284888829851655201e+00 4.400139198015025621e-01 -1.811293136127521075e+00 -7.792478225353658416e-01 2.923135224876964866e-01 -1.849753106662927582e+00 -5.565566391168884630e-01 7.113417204503952318e-02 2.170142927852651837e-01 8.052298974318854441e-01 -1.269999970648033827e+00 5.398845366679075886e-01 1.715327700759505358e+00 1.374062576144169379e+00 1.243401594033766155e+00 -2.943641790313450413e-01 2.003845587764508274e+00 3.123965677173329514e+00 -2.465097312550084407e-01 1.243648472724278253e+00 -3.165018646458058194e-01 -1.958881689365098211e+00 1.252775136578794912e+00 4.516256672943683714e-01 -3.115975705463884249e-01 6.796446947488832269e-01 1.714952027557008929e+00 -1.056603710607278312e+00 -1.364299550693197638e-01 1.583946362145451925e+00 2.755489157070482698e+00 -6.816143366132804138e-01 3.235240235981693968e-01 -5.897954749221119286e-01 1.089056488974647019e+00 1.850426839708276594e+00 5.204178969027603019e-01 1.122225498557859025e+00 -1.330595402832496887e+00 1.568543292711725989e+00 1.217454660607315997e+00 5.814298844756932150e-02 1.212870207236086850e+00 1.405009728045014672e+00 -6.623139293278120787e-01 3.645111767692257310e+00 -1.611872381218559525e-01 1.099883573068158649e+00 -3.589917964292607122e-01 7.488931848434269289e-01 -9.631460393179928914e-02 4.670831208885000696e-01 -5.572707066352080574e-01 -1.352745883300408902e+00 -1.170989275867850621e+00 1.052625616966071237e-01 -1.198071344056714782e+00 4.208771839983091456e-01 -7.830627246239165729e-01 -1.690346317379946006e+00 6.338221611494488927e-01 -4.903042739864300614e-01 3.493437048538615142e-01 2.589315411487860263e-01 -1.576896963095301363e+00 1.488386585011003405e+00 -8.018444813564400142e-02 -9.802430394346376419e-01 -1.028045322378580595e+00 -1.527025341418255966e+00 6.546160790395944007e-02 -2.274921380323524644e-02 -1.307738796850102858e+00 -1.750838340683984751e-01 1.763788491396656610e+00 1.688426658319552853e-01 -2.420287876352116008e-01 7.223264935600978154e-01 -2.119741915045457059e+00 2.476129500739530642e-01 -1.136392384920680843e-01 2.503066815969146930e+00 -3.019006908535166178e-01 2.300618087418583591e-01 5.280006619110908517e-01 -2.364797990806074335e+00 1.275683092262820839e+00 -8.438982716163806463e-01 -2.815638528006458308e-01 1.191338183905727988e+00 -1.824143578301808122e-01 -8.096287077415639244e-01 -9.963316144522685880e-01 -6.502456194531949230e-01 -1.809551484197913229e-01 1.019700026645802726e+00 2.058206121249144704e+00 9.314802596131144252e-01 -4.128068444309332397e-01 -8.204605512303148052e-01 1.783397967662166739e+00 1.547028524127684879e+00 -8.155904262536826099e-01 -7.316640037149635400e-01 -5.376489957538892472e-01 4.296973164510619059e-01 -2.012554487391351454e+00 -4.951712544825109252e-01 9.507809290490257803e-01 5.637301584051837011e-01 1.306266332744379755e+00 -9.313467600202550711e-01 1.568979343957107364e+00 1.417395736165137032e+00 -4.084451383129673596e-01 2.902233948577879197e-01 1.183150174830780443e+00 -9.137027062835938462e-01 -9.437796926480567228e-01 -9.911070851943760696e-01 7.359004539540205947e-01 1.157160635299372631e+00 -1.469888875682957119e+00 -6.723027661135276833e-01 -5.105164813330006490e-01 -5.356004408248611626e-02 1.318096263660643697e+00 4.349880977568589824e-01 -3.248368662328269818e-01 5.562572465790273091e-01 2.023450686777137353e+00 9.818768416186422765e-02 1.879022558808109977e+00 -1.157869599848353026e+00 -8.697336077639102880e-01 5.492572009213831929e-01 -1.235977134025898483e+00 -4.643768308750911289e-01 4.275107219310021467e-01 1.650696565472026478e+00 1.161575205022629786e+00 1.549472831223389413e+00 7.906053960982178941e-01 5.186787841921927100e-01 1.230496384267510512e+00 2.756733056486138977e+00 -9.053679442661021204e-01 4.429051618376417254e-01 -6.647986939959490971e-02 2.016815745672196236e+00 3.201666990208625885e-01 -1.255981764547863921e+00 -9.571135582433440980e-01 -7.998217224226853439e-01 8.181230029441162177e-01 1.536231338224239851e-01 6.936652322807215221e-01 9.501584910228286773e-01 1.145621622988775457e+00 -1.095347736625079227e+00 7.890147547382394544e-01 -1.544081685490819311e-01 1.777237511726534436e+00 -2.146688513807637033e+00 -4.542984772975078300e-01 1.483555885547081177e+00 -1.633097602100145984e+00 5.328710118734521217e-02 6.512986677775987054e-01 -4.987713700025535601e-01 6.193804346569853347e-01 -4.311510300674143981e-01 1.587946217580516600e-02 -1.018912094196531504e+00 3.752543288690498580e-01 -3.809602746953637542e-01 -1.168683358839416986e+00 1.067783796165315158e+00 -4.279572873099051628e-02 5.479544571580023948e-01 -9.725026537987864206e-01 1.340633213241753940e-01 3.894166625601751530e-01 -1.191630880945148352e+00 4.662604396538688190e-01 -3.878860776453025294e-01 4.508263232249300145e+00 6.846919535706260662e-01 3.681031593887181264e-01 -1.577184040314583813e+00 4.529595999897615966e-01 6.234748070968081368e-01 -1.959906790013238753e+00 -3.299296253936926382e-01 1.884533959036419848e+00 4.703335575121783130e-01 -4.547005159185762424e-01 1.900471383412546844e+00 -1.787009345312931818e-01 7.635724653084431379e-01 2.457568657759244601e+00 1.094956230333270497e+00 6.511602586049987096e-01 1.183497822498854185e-01 -2.058434789012354438e-01 -3.920190107547019132e-01 1.775060831503963765e+00 -9.358693139232168168e-01 1.422623135549858087e-01 -7.964278528851513883e-01 -9.701427371735742433e-01 -6.034472006696374180e-01 -2.044373569859643525e-01 3.187619266658016093e-01 4.925594927394912892e-01 4.610150739190723712e-01 -1.024124542530182279e-02 1.874180544758098366e-01 2.121782908944640916e-02 -1.059714871840486516e+00 1.352657466096363337e-01 1.885318757964341840e-01 1.776996167624961487e+00 1.849504135288719375e+00 -7.909277238367404816e-01 3.082530033489389032e-01 -7.147260120706684372e-01 -2.265236791418970164e+00 -6.676639694474252318e-01 1.343746305381462669e+00 -1.060640210942057848e+00 -6.132851950805207758e-02 9.705831496304716532e-01 1.517859117864298335e-01 -6.706358652172179635e-01 -4.342123947504237247e-01 -1.042508421614206426e+00 -3.919075313613262085e-02 -5.133579986752633273e-01 -1.965330703015508496e+00 1.102631203485653355e-01 8.942378442692842100e-01 2.625611967662238588e-01 3.394193609944108903e-01 -2.546504927652883499e+00 1.998747220467514962e+00 -1.036928589053762284e+00 2.366478253906160845e+00 -1.602287500808026732e-01 -1.023864772967794767e+00 1.264002180194690572e+00 1.336307708267498784e+00 5.781256462903460180e-01 -1.313681833210875283e+00 -8.426325791499628126e-01 -2.109799771189888318e-01 8.647693341029254466e-01 -1.026739484422229953e-01 1.345665685339712536e-01 1.668239293235962206e+00 -6.828389015276007390e-01 8.842970091974827751e-01 1.200124315067540026e+00 7.826341898084736570e-01 9.110764528422407027e-01 1.407365863751858237e+00 5.653095638950937918e-01 -4.904244206323953303e-01 9.393588062122651960e-01 1.305628614517728714e+00 -6.424919593177931265e-01 -5.620048395964096777e-01 1.112499247411359748e+00 5.796869549155674317e-01 -6.355275263780822970e-01 2.673332945120761028e+00 6.316396854471103550e-01 1.975637760015784838e-01 -6.208789484559915639e-01 -1.392799758369410945e+00 -1.108662384184774030e+00 2.080229547675413571e+00 -9.430373704900864296e-02 4.952403059634822857e-01 6.643099422497231177e-02 2.749052933822990319e+00 6.177670323668018604e-01 9.519827666139411004e-01 1.246060722433099954e+00 -4.893623940387659133e-02 -1.246678440030775992e+00 1.926468942584122601e+00 1.198613918791403554e+00 4.752341161330617680e-01 -5.493550215117118940e-01 -7.959983927216866817e-02 -9.135891006341446685e-01 1.219022735216664932e+00 -1.643274101382080632e+00 1.035020190135138352e+00 1.601025885204890864e+00 7.551500663989582640e-02 2.342396302900789262e+00 -6.157130490105896525e-01 -1.071061105157443016e+00 -1.046979313024481772e+00 6.609390351212878212e-01 1.691688139273084479e+00 -1.163008725278952937e+00 3.657985302687553619e-01 -6.061602037856097525e-01 -1.269961456924394994e-01 3.937451326776378879e-01 -6.431762886347772894e-04 4.501080519206373393e-02 -2.246367322416715218e-01 -3.065812546625920620e-01 -1.507967234742771501e+00 6.684865464292888415e-01 1.460832517507904438e+00 5.738265518306037150e-01 1.242135319199780152e+00 -1.179124740872166788e+00 -2.849690912269027820e-01 -5.092585479001505711e-01 1.096536071824059544e+00 -1.824899973927369246e+00 9.613348702325599238e-01 1.579232804551422342e+00 -4.431918986724893150e-01 -4.149406497261567406e-01 -1.489110200302576015e+00 3.352967250976146563e-01 -7.693634372935155286e-01 -1.194740761053983746e+00 -3.268172219328753680e+00 -2.401908383165283656e+00 -1.815489524014501366e-01 1.034208814534083309e+00 1.298832443151531901e+00 1.052434313961942314e+00 -3.637248599828902251e-01 -6.406417830933335278e-01 -1.036232531115264033e+00 1.698526445593396828e+00 1.121532285307259569e-01 -5.651513162131058809e-01 2.678866867748768144e+00 1.656745097398456323e+00 7.793857279603537691e-01 1.564744152570006319e+00 -1.189460438036055612e+00 1.228922257143425512e+00 5.918859925526089860e-01 -1.433583694227738237e+00 9.908568026644235527e-01 9.317768262004044733e-01 2.425899452625311703e+00 2.377100839692962708e+00 1.224186421279729542e+00 2.573655412309086565e-02 -6.978018306700018991e-01 -7.533551567029496132e-01 1.634755976918205844e+00 1.633935691163016291e+00 -3.648322202645832291e-01 -7.029129100139847042e-01 -4.272899640835814417e-01 1.664846358794506986e-01 1.125586748232090539e-01 -1.108010851420755172e+00 -5.460846632157722036e-01 1.576290142472317246e+00 6.340471810270321695e-01 -7.548857422059225275e-01 1.123495053207013150e-02 -4.095211740563599601e-01 3.634534146461426696e-02 -7.851479339447194894e-01 1.858276618327318053e-01 -1.361273735717784206e+00 7.210432502751581429e-01 9.831506476315289567e-02 7.864103276777304474e-01 -2.352841643504955393e-01 6.078456530589351203e-01 2.428164501713406809e-01 -3.166340844746085015e-01 2.008652428558925784e+00 1.074985252610250880e-01 -1.956695067972795243e+00 -1.520488178074938246e-01 -3.449718575894900052e-01 -5.103373411534815052e-01 -1.048062568532184047e+00 1.646300137647831230e+00 8.803152021089980517e-01 -1.779551409160980313e+00 6.501024091820757356e-01 3.965163764493692677e-01 8.575598456985063234e-02 -9.148709968007434634e-02 -9.610068607978186628e-02 -1.333925630760999015e+00 -4.822550538259868236e-01 1.523120389581131828e+00 -1.826752003725915507e-01 -1.789591319940520009e-01 3.371756611681839266e-02 1.361052772364081287e+00 3.336386979650684537e-01 -2.946446197249416588e-01 -2.524740978467451047e+00 1.513210242254997562e+00 -1.186548021075792381e+00 -8.874833370972150526e-01 7.581858250179409620e-01 -8.318602231343860121e-01 3.220272239214956866e-01 1.484991921482913257e+00 -4.848041181369860397e-01 2.600972110013901051e-01 6.676476393143423449e-01 -7.364429691058926863e-01 3.576294967811429748e-01 1.900531366240838071e+00 4.625375221899973854e-01 -1.247825710532355803e+00 -1.360121681621194734e+00 7.521813329243824953e-01 -2.498906958897352815e-01 -1.582964962731395753e+00 1.252609078260282116e+00 -1.359290180444740759e-01 2.073076120275980094e-01 8.768792848456330447e-01 1.128172882326256898e+00 7.483951853648236341e-01 1.130192565655767645e+00 -1.906746536607234921e+00 -1.268620886303413409e+00 2.153857788205292501e+00 -5.639585843590750880e-01 5.701001972264476692e-01 7.273194331591136264e-01 -3.588725881728268008e-01 9.247824434966891438e-01 1.527445478721439098e+00 8.623032039374238789e-01 -2.028017262118362307e+00 5.361688973313467610e-01 8.645052551311579458e-01 -5.495868446186665812e-01 5.004503663294428417e-01 1.128759932125433935e-01 8.179107668926329788e-01 8.044857793483309871e-01 -6.414657926080241657e-01 5.165939258996661287e-01 1.299901806794599102e+00 7.994422872506259381e-01 -6.181366867416321353e-01 -4.172621305675729142e-03 -9.467905516793703735e-02 5.456990901834465717e-03 4.811559606390419241e-01 5.673172275625913002e-02 2.276789578668372283e+00 3.288522519406282736e-04 -1.139051237978642162e+00 1.976282061815096136e-01 1.382119758211739047e+00 1.736569023685422541e+00 -1.967921598847753861e+00 -6.366642389766439258e-01 3.105285478264608212e+00 2.352561694278545446e+00 3.080019268172249913e-01 1.638879397210827760e+00 -5.353653650744426978e-02 -9.408389046215464013e-01 -1.099766173140710901e+00 -2.919692908306501522e-01 -1.394621672067024587e+00 8.497842768234291633e-01 3.410718952116326141e-01 -4.319269828963369640e-01 -2.119585666407759472e+00 -4.583772364427346480e-02 -1.846381366520757794e+00 -2.726349055844015101e-01 -9.185670586457186371e-01 1.191957140674992033e+00 3.028047207046484779e-01 -1.073035817962073146e+00 -2.370969537668460969e+00 3.197014327367416198e-01 2.323577769313185937e-01 1.655359800359932632e-01 -5.374372478318458768e-01 -1.358572051974939798e+00 1.635829082407852963e+00 -6.788934089288746199e-01 -3.355356101698307447e-01 -1.126886018694856828e+00 2.093423498706225683e+00 9.100433727175862852e-01 1.326083073053201389e-01 -8.380929254169701137e-01 -1.620881573151424339e-03 1.785904666989789558e+00 2.559494468377924714e-01 6.024326186957159462e-02 2.182085411981893763e+00 -2.363467326972552504e-02 -2.175795815937594746e+00 -1.031689813435093805e-01 -1.028324094853374726e+00 3.358793041456600292e+00 7.835285410128995931e-01 -3.662300590569603775e-01 -1.836629751487595386e-01 -4.309923295726403869e-01 4.154096597459774998e+00 -2.276726790324070382e-01 4.216162333993347944e-01 -8.082099124668587486e-02 -7.313629949411708520e-01 -1.701082373568002515e+00 1.386048415730400718e+00 7.321581004841756224e-01 -5.434275654947369194e-01 -2.713197610312209296e+00 -1.369885203316534017e-01 5.587078723205551878e-01 5.008661685698191368e-01 1.353174261441989212e-01 -9.344037825313417089e-02 7.328304563761976753e-02 7.202294862234898121e-01 7.217836996089204149e-01 3.489163499476592545e+00 -8.413921298944337934e-01 -9.429568317117991150e-01 1.234202362797015562e-01 6.073543946807524740e-01 2.147160074467651114e+00 -1.004454378031084394e+00 1.513880659026092812e-01 -1.483737229924738665e-01 -5.588618527297102290e-01 2.147047722119503066e-01 2.784389247775961085e+00 -1.292835184903039059e+00 -2.778303902108565371e-01 -1.877689183309868004e-01 6.559170505133476992e-02 1.182373341164439512e-01 1.729643856328450524e-01 -4.076173927393214047e-01 -1.162535445702311265e-01 2.976652873718891798e-02 -4.162476411177876146e-01 -1.458239870481595535e+00 -2.820048423629291645e-01 2.369414591911334078e-02 7.215875904229523963e-01 7.330958486905997384e-01 1.198912384289934741e+00 4.115480624441445467e-01 -1.009978660121574778e+00 -4.610995531720629703e-01 1.687110142608926777e+00 9.932922680151982930e-02 -5.621349861848170537e-01 2.064765843061314499e+00 5.789956788964498724e-01 1.227731683986064137e-01 -1.251454731510393215e+00 -1.581463134454057506e+00 -2.333196198784530384e-02 5.268961491057597701e-01 -4.895688090399087922e-01 -1.184825937707396859e+00 2.290170700588611385e+00 -5.073698626455241945e-01 -1.998292380853409489e-01 -5.540741575254704010e-01 -5.153088292297134526e-02 -4.443202355421650429e-01 -1.024492221873230108e-01 -1.304188912461641703e+00 -9.886824407133630865e-01 -1.129041662538144974e+00 2.083154721700437140e+00 1.581503798253278026e+00 -4.147656194820515535e-02 5.750977429914854583e-02 -8.584198671003407943e-01 -5.836861440679235180e-01 2.043926755749075896e-01 8.279112869132923547e-02 1.231136544242272590e+00 3.078101241656111764e+00 -1.201782603166665409e+00 1.203504693663205206e-02 1.819436674838038059e-01 -1.110960501251501281e-01 4.235052915655215799e-01 -6.921959729290073637e-01 1.466558323473759196e-01 5.324071512506575177e-01 -3.113671852549204089e-01 -1.155320423110714811e+00 1.962097565049065073e+00 5.713116446013017935e-01 1.442717972739062215e+00 6.560694772863916446e-01 -5.043766662322980432e-01 -3.216428826794573426e-02 -1.237907142708875030e+00 1.328325968789241696e+00 -6.755066822512378888e-01 -8.664110392689265694e-02 1.137872702231111699e+00 -2.339357147710742837e-02 -6.405498356792230785e-01 4.118840195603493681e-01 1.508775661505243226e+00 -4.302908011126040377e-01 1.334633483942412546e+00 9.572259200192594075e-02 -8.655423713825286525e-01 3.238191363207842399e-01 3.071691358302546804e-01 -6.391965402149036857e-01 -1.446125769380959825e-01 6.828447305760279029e-01 1.570952200726847048e+00 4.502711203442410492e-01 1.220353420627788177e+00 -5.819737401894130580e-01 8.397163896773449654e-01 -9.352339950664787516e-01 -3.278494249399322436e-01 -2.821502607014187425e-01 7.560240923891602405e-01 6.515191218895244329e-01 -9.884596967024662784e-02 -4.075307243458153317e-01 -9.950252717667423807e-01 1.110854500214394219e-01 1.574083673996770960e+00 -9.114792003783718233e-01 -7.591691140492966561e-01 -7.293641759777669265e-01 1.960324128745310479e-01 -4.178707218673163165e-02 -2.353246476238802787e-01 3.645863933609750918e-01 1.197948469894966950e+00 -7.732878359919409528e-01 -7.783985330210045905e-01 7.449376020240479068e-01 4.301717140799937722e-01 -1.523548280600082405e+00 2.129622275934670850e-01 1.460016758022433456e-02 -4.140417093434345941e-01 -1.081020622333726644e+00 8.956430236143017032e-01 1.557436287481555715e+00 -1.758554944477369375e+00 5.324301006606847464e-01 -1.825194253502594455e-01 6.520500471088308547e-02 -7.276510548944599144e-01 -7.742789333126164353e-01 -2.467743619555538004e+00 -4.437970405671050056e-01 1.315089277545152147e+00 -9.189794438055782777e-01 -1.377986084122112542e+00 2.988018455267214435e+00 5.568111205779766593e-01 -1.710551227699130150e+00 8.660447386056978614e-01 -5.882912295438258443e-01 8.636032615060167394e-01 1.047336601466320571e+00 1.285707580284876084e+00 -7.721928127444522838e-01 -3.762135179513738104e-01 -3.303011005255998556e-01 1.094645147738119606e+00 6.944655025304362628e-01 -4.250834524910461487e-02 2.469212895087158910e-01 -9.707871904498567295e-01 3.367757633705452669e-01 9.948744154974281662e-01 5.093935570816393588e-01 8.007850099873328187e-01 -1.483880061932076333e-01 -8.272521302038327029e-01 -8.116276270579317886e-01 -1.165889448932203809e+00 3.609106349680576420e-01 9.689202663966626217e-01 8.605908106251879408e-01 1.057511000856850236e+00 6.205314922048792425e-01 7.135601496424118784e-01 6.365919489255218444e-01 1.456973873107689221e-01 3.287235495056940460e-01 2.344795027957733868e+00 -5.955180818940791765e-01 2.944948350910419135e-02 8.835071591493206533e-01 -1.162555650139348806e+00 8.991446466396931791e-01 -6.564007569539985487e-02 1.587899725429924858e-01 -1.229771903627578933e+00 3.898958199251355561e-01 9.602940832999692367e-01 1.281927835049900377e+00 -8.717139626444595502e-01 3.618140309173754066e-01 1.682910755877770503e+00 -2.514462201479088055e+00 5.383177107450469734e-01 2.338751171143850893e+00 -2.639706617703142522e-01 -8.438011853923569339e-01 -1.426406393211322454e-01 -1.946358043726770237e+00 -1.565689949286275251e-02 -9.076381575224781173e-01 6.797078793147072195e-01 -8.273396008294657822e-01 5.737238198219087870e-01 -1.358074878195142610e+00 1.062786860178963622e+00 -2.395099829667407310e+00 1.299023750725803561e+00 -2.210688345175899905e-01 -1.296859604749002637e+00 -3.681862652487451482e-01 -2.831519006000682848e-01 -3.952909296659877780e-01 -6.382222890092834611e-01 1.606509868831314802e-01 2.929780174474096999e-01 -5.746337667525757142e-01 -2.918740672821697468e-01 -1.761960956691166480e-01 1.991402697098098695e+00 -1.866181231763805126e+00 8.578951135224103242e-01 9.218670711221927938e-01 -1.910296903940048160e-03 4.287690829431429762e-01 1.513428579307448674e+00 3.564742893460404183e-01 1.405243775006402851e-01 -9.922968377417208385e-01 5.223356580859556120e-01 4.600303421654111657e-01 -1.154422664186532277e+00 1.880712640195300045e+00 3.372361729974791444e+00 4.698263793797306520e-01 2.078539881860156147e+00 -1.096255380687378045e+00 1.676316180612654527e+00 1.081868867864780870e-01 1.080309307873163066e-01 9.900222431658188826e-01 3.991984778863407746e-01 9.810224407403440872e-02 1.388751528638657362e+00 -6.476494858083513551e-01 1.120258499063130353e+00 -2.269644094110388755e-01 4.298915925298998908e-01 1.340545900108001953e-01 1.809384785220384539e-01 -1.633483306354374776e+00 7.870227000312791932e-02 -6.089291720100901140e-01 -2.136896120668287380e-01 2.146267963086353758e-01 1.768968271317116481e-01 -6.142432584193681100e-01 4.098004155975996099e-01 -5.738303608170981507e-01 -3.450109470695358338e-01 -5.079418276764267048e-01 1.923250882992905697e-01 1.036027049646111253e+00 9.084164817023828720e-01 -5.269622424496111374e-02 3.979716980976373830e-01 1.036457050609008723e-01 -8.557291058607049972e-02 9.070335789973407170e-01 -1.733089623390912548e+00 -1.486365783817753250e-01 -2.783287084027696867e-01 -1.149901789157175225e+00 -5.145619787472588413e-02 -1.157869992198917952e+00 8.629750048878911395e-01 3.271578211481860898e-01 9.614451544579689923e-02 -1.848835658339370136e+00 7.406112130450817066e-01 -1.903930093813483160e-01 3.919930872491783624e-02 -1.899565220750219385e+00 1.918305407013360941e+00 2.860073117256429764e-01 5.150282225811060322e-01 -2.012031630950135597e+00 -1.964427304791762086e-01 -2.240155685209695713e-01 2.790475253294681934e-01 1.318864813047887496e-01 1.420440131776675274e+00 1.332649422597664390e+00 1.357043999450823879e+00 6.993646790821960169e-01 -1.594419552794078321e+00 6.220915916092026876e-01 4.085578644207683574e-01 4.819562873667122549e-01 1.128867843846484420e-01 6.175256749024280456e-01 -2.187221142541270202e-01 1.187556898521648030e+00 -2.793809613648746137e-01 -8.644568518598537699e-01 1.740383262814966026e+00 9.627140297186674578e-02 1.511128126210432132e+00 -5.239518000888889748e-01 5.369622918399140632e-01 8.130765225384852801e-01 2.035504822262465263e-01 -7.179428180207972909e-01 5.215919969909835752e-01 1.344884808967354628e+00 -2.885006100631767323e-01 1.487803382889872905e+00 -2.776394276941553385e-01 -9.343487417354645608e-02 -1.376457188949540500e+00 7.208475285316063852e-01 6.950518319766388897e-01 1.288329437094067664e+00 -2.534515859038157792e-01 -1.725163216885159612e+00 -2.249217345895824227e-01 1.016497724997011520e+00 5.081289593648472547e-01 2.444231192307222966e-01 1.533754874961731629e-01 1.729361820654471693e-01 9.923273850361539195e-01 -3.792540212536789079e-01 9.101105875048287608e-01 1.282051304764657118e+00 1.080318986337611697e+00 -9.910986718187819733e-01 -6.706443160892304745e-01 2.043460500840914296e-01 -1.840509315145915648e-01 -1.889355004725842058e+00 6.616229421249817388e-01 5.187890845731415457e-01 7.912269322221896495e-01 6.847821365370246882e-01 2.524973599176113526e-01 6.062106474457851224e-01 -4.380745007746367770e-01 7.951735939392722274e-01 1.555569807658436332e+00 6.070349599347267811e-01 -1.499004151829720577e+00 1.968574219904305034e+00 -3.909362307466489050e-01 1.816327933057524380e+00 3.637841029870911846e-01 2.073479662459376982e+00 5.741045953529075319e-02 -1.395477084945138113e+00 1.107586562273218611e+00 -8.410092741826189489e-01 -2.870699370448437926e-01 6.318955637034012751e-01 -4.983236907315773991e-03 5.170964434497808959e-01 -5.290469922586467089e-01 8.628535399726494637e-01 3.932290850017922113e-01 3.152823874809231874e-01 -8.416600675828059819e-01 -8.522719521094929140e-01 3.774958315426057975e-01 1.285107729427367840e+00 -1.880067926495757602e-01 1.336504796728918976e+00 -1.315451615742503799e+00 -1.170188099956990468e+00 -1.008023596028221558e+00 4.484805839261976068e-01 -4.532301371026146719e-01 1.144577014862530717e+00 -2.001277821541150193e+00 -3.367079650016580605e-01 -1.154203385282427802e-01 -1.377886376331858009e-01 1.916049724307779645e+00 -7.499442062949221999e-01 -1.622303510737404253e-01 -1.354577581348882065e+00 -7.902063182288562304e-01 6.232530695445711449e-02 8.422956009096749241e-01 -1.313273473126000068e+00 -1.152358549826165562e-01 6.440438993620009045e-01 -1.073527545148676571e-01 -6.420337209263482503e-01 -1.314359892174358890e+00 -1.640087633433538805e+00 8.068873658745054911e-01 -1.580781413998907814e+00 8.920947304754187623e-01 9.893599281981509952e-01 3.981767838734734388e-01 6.344008422296527616e-01 6.326594166955986642e-01 2.739369497907501172e-01 -3.790170431828825959e-01 1.089374743757718367e-01 -1.666339835662222491e-01 -1.047345327185885688e+00 1.119183999726972162e-01 2.344196248307728769e+00 9.397583618959802487e-02 -4.193164955822047957e-01 1.557140546487623123e+00 -1.765336020478149026e-01 3.350018289513158054e-01 1.537828026728292781e-02 -3.463121816851600365e-01 -6.823248016807507144e-01 -1.516849488390566332e-02 7.391655121546312213e-01 -4.045992609018954633e-01 -6.866506097625360017e-01 1.601992425401913334e+00 5.654552986330853015e-01 -5.160152769859858157e-01 -8.852472512932256787e-01 9.177035824600030534e-01 8.584132108367255043e-01 7.215933578133669757e-01 6.441416289455056399e-01 -7.667567044506977680e-01 -5.491981274502300003e-01 -1.013156915875802200e-01 -8.672683408932356786e-01 -8.943945856273446404e-01 9.667507693436483418e-01 7.786748622389741969e-01 8.046445005828566088e-02 -1.067698851376817637e-01 -1.024430246212089335e+00 -5.100159304334180854e-01 -5.021001839533297817e-01 8.370548165836321219e-01 2.459250556456536174e-01 1.045583701912361274e+00 1.049847512893898216e+00 -1.045077098483366385e+00 3.746666112047771779e-01 -8.055871486759681455e-01 3.536130372148534873e-01 5.473807622530184602e-01 -2.362649502138048696e+00 -4.010863163584819646e-01 -1.551671754089927413e+00 -1.665732112342554805e+00 2.413864253941894536e-02 6.723085587005018793e-01 1.524484502715534928e+00 -8.855305386143623725e-01 6.236832147900254197e-01 -2.913469617564112268e-01 1.647598652390295682e+00 1.453523374418324243e+00 9.809674079388157608e-01 -2.518325800908799983e-01 -9.071402443038808494e-01 -6.066131776425432581e-02 8.055920199126016534e-01 -2.359949735179829755e+00 -5.402946848108677314e-01 3.366521236115644911e-01 1.248991429190557501e+00 5.459996879851832796e-01 7.269471560354907602e-01 -1.393946800046668988e-01 1.506002971457492512e+00 -4.749129230300410121e-01 1.675732228744022112e-01 2.119230012473882319e+00 4.486290844714833081e-01 -5.872455705867764275e-02 1.912958425439936994e+00 -1.390268191903392021e-02 1.000461563276737520e+00 -1.950639267072667438e-01 9.103648685502684357e-01 -5.313931192327385755e-01 1.659364686593467031e+00 7.100338140653591479e-01 5.029479431479543239e-01 -2.101096717760654542e+00 1.584093416807190957e+00 -3.744357452439430189e-01 -3.094369345171267272e-01 -1.383853880616658927e+00 -5.900088974863834101e-01 5.234596327767042645e-01 -1.188407254285459125e+00 -1.610257665563842311e+00 7.583996985741178198e-01 1.322414079264995879e+00 -6.451322540107505832e-01 -8.706651276227299618e-01 9.551177215027750744e-01 -6.626037719450973418e-01 -2.879494769279422051e-01 -4.856566191025539769e-01 -6.401993577507926469e-02 1.933957197382387416e-01 7.057754284273107803e-01 -7.086285753137164800e-01 2.060194963738243290e-01 -9.369999950900202990e-01 5.442708925665642461e-01 3.156424563562886254e-01 -4.655711291593777612e-01 8.465959613277537210e-01 -6.302192068264700353e-01 -4.510995910871969938e-01 1.547654072186614889e-02 -5.119730296547631010e-02 2.391846257861736033e-02 1.162420122655484889e+00 -4.089902542066403135e-01 -1.808284174480011108e+00 1.871399223372650855e+00 7.982784930095351283e-01 -1.496945673786067021e-01 6.678882328114688072e-02 -6.266093439541209342e-01 4.995505784768317775e-02 1.224753501458236027e+00 4.573735704210578623e-01 -7.741636504763238502e-01 1.070434469776761155e+00 4.804562660377445504e-01 -1.600109175328209510e+00 -2.151645909534196655e-01 1.620244593572400804e-01 -8.566975487241090814e-01 2.641289582922278778e-01 3.344492784495466942e-01 5.394279673733134439e-01 -1.820655096657988636e+00 7.890725428855278611e-01 2.011560769641997648e-01 7.822724549579561648e-01 -1.652472672890070049e+00 -9.330327418153243624e-01 9.108152336174809571e-01 -2.543405733892959653e+00 8.589975543777917943e-01 1.499098173896378450e+00 -1.630423703802466484e+00 -4.972890839634656057e-01 3.245949197882785353e-01 1.821568359318340713e-01 -4.304228348177815411e-01 -2.902358308634889195e-01 -8.303134804919969081e-02 -8.509761808787139614e-01 -5.288972523652142321e-01 -1.454507057767225608e-01 1.261703115818690601e-01 -4.647133957246572522e-01 2.201600985949649092e-01 -2.397847659872757164e-01 -4.526185095161094907e-01 -9.808027643454173550e-01 9.074977225297673478e-01 3.159933358838910578e-01 -5.409045811852030150e-01 -1.026033234518328507e+00 9.653928418595615346e-01 -1.927259344214953041e+00 -1.407928195785736580e+00 -1.047727008002754534e+00 -1.284687388102569994e+00 -2.108101917847546580e-01 3.562592425299136445e-01 -9.971181853998031114e-03 -1.643801453279839064e+00 1.148233009500998936e+00 -1.610709460936851523e+00 -1.298070123393906705e+00 9.610464259477649041e-01 2.427537769027373060e-01 -8.917596516024196562e-01 -1.144382733584641265e+00 1.631955209466158685e+00 -7.663747816854593609e-01 1.554960965015165453e+00 -1.609983635382271849e+00 2.672051589402177352e-01 1.005171428884222395e+00 1.486365313867332727e+00 1.722182901075311801e+00 4.821111904245662383e-01 -2.049388429757289520e-01 1.230901291955696752e+00 -3.862187841456417026e-01 -2.369134882946670184e-01 4.665113605960471421e-01 1.945166366442235284e-01 -1.813567166699493749e-01 -3.776118456547405966e-01 -9.095331073192303162e-01 6.433196490799668599e-01 -7.231195501590603758e-01 1.146105451732990499e+00 5.457253367217196338e-01 -4.833554931076154415e-01 5.016030958693995512e-01 -1.711652951590645622e-01 -1.811374036972764001e+00 7.477269734223928044e-01 6.990554612600589912e-02 1.832176660751142938e+00 1.470773111036729697e+00 -1.158343980839005471e+00 -7.827446642130018173e-01 -3.182988292936853592e-01 -1.110093226793714472e+00 -1.459228058200298661e-01 1.836829431299434601e-01 3.091663648858760105e-01 -1.154822214677542647e+00 5.767259699832766318e-02 8.444777040382756006e-01 8.263312091924478464e-01 1.052966623204097396e-01 2.077155191079023133e+00 -1.859800370805425151e+00 -1.260318812459109816e+00 -4.211231988154153782e-01 -1.511976636399072205e-01 -1.011262081917346567e+00 -2.110379889841631496e+00 2.118823908549303803e-01 8.034162304308567482e-01 -6.864780155176563037e-01 -5.365889474060333564e-01 -1.254144133764756586e-01 -1.124485168735637197e+00 1.222601346103165509e+00 -1.349905705170672210e+00 2.115482490713268326e+00 1.222735647476972165e+00 -1.307320382201579978e+00 7.828991032004700701e-01 2.507586493048359344e-01 3.490658803189101711e-01 9.651927858274764738e-01 -7.496937520913037334e-01 -2.141530519225790796e-01 -1.190598575370748272e-02 1.458831223725624238e+00 -5.131810739128230825e-01 1.196049638072846505e-01 -1.423401376393333972e+00 -1.557660039533155516e-01 1.213840937837617817e+00 -6.478799930845624555e-01 1.386087355585774006e+00 1.931178577578404887e-01 -3.616931423629093367e-01 4.626190760419180426e-01 -1.318592313895681878e+00 9.631970360615632609e-01 -3.754324052605652051e-01 1.181926009941522748e+00 1.486287396620566414e-01 1.167005400448615005e+00 -6.228778978223430823e-02 4.029870929403617796e-01 1.205908495772451516e+00 -9.180814145025575357e-01 3.268323521995863401e-01 -1.302660849920673991e+00 9.484472696811832026e-01 -3.019210583987527730e-01 -9.942141768440589944e-01 1.317861499668394387e+00 -1.190155227372769353e+00 -7.214368175069572064e-01 2.099481903577783970e-01 1.064862869372599219e+00 2.535647598359100363e-01 1.025870888659583979e+00 -2.235305071082312467e-01 -2.326267932713602438e+00 1.210931798613727572e+00 5.127030827641233801e-02 5.553542675207828738e-01 5.778943680193058263e-01 2.999560452184079073e-01 5.150335390181275397e-01 -2.223404903896762999e-02 -5.702300684605714487e-01 2.929307969349743690e-01 1.455245289009622578e+00 2.510675568361938059e-01 -1.303850830106772829e+00 2.283161815341644196e+00 -2.137343643691761719e-01 4.243898762170137395e-01 -1.513394509768037077e-01 1.850233526747299684e-01 -2.073026884642835497e-03 -4.253753541847142272e-01 1.039794136580516337e+00 8.646772418525441317e-01 -5.540661446095404008e-01 8.729947107943338835e-01 -1.584486186276591602e-01 3.572770278474927674e-01 4.159245604095519466e-01 6.964302489381801742e-01 -3.393658048418892736e-01 -1.320269585162807902e+00 5.875187020892641554e-01 5.247612886062766879e-01 -5.780871483839247205e-01 4.704683351114569145e-01 1.208827638785167302e+00 1.302250203919889548e+00 -3.229685167896308995e-01 4.958921921268709676e-01 -3.380619884922645979e-01 4.048010101864686350e-01 -1.006382469828961956e-01 2.886527800410065847e-01 -1.868037780156949434e+00 -4.079686471725597063e-01 1.041168945899916265e+00 1.648336558813479735e+00 3.987797113268841120e-01 -1.317365934765780455e+00 -1.540181132706831102e+00 -1.523652570643329263e+00 -7.936534306919923454e-02 -8.272391686423804513e-01 -1.788307727169792471e+00 9.678103274926146415e-01 8.138455626272945720e-01 -3.228731149396259908e-02 -1.841093957395664615e+00 1.337013477196675293e+00 -1.620435334853873588e-01 -7.653629819034325488e-01 1.714394625103104475e-01 2.091966843905680662e+00 -1.114415145784915934e-01 -3.588746957610612354e-01 -6.325075501406801637e-01 -2.702028641825161004e-01 4.354039325539618144e-01 2.884084706916331786e+00 4.598458064303677095e-01 -1.442178941330982234e+00 -3.215477528276786678e-01 1.354817720590507368e-01 6.522098208469968850e-02 1.967787420447548730e-01 1.108377024193265781e+00 1.761296884415125330e+00 1.320053087997056673e+00 -7.289795608016462758e-01 1.501166619819221115e-01 6.359865499369968811e-01 9.133957862436239972e-02 -2.804170390911402966e-01 1.284719746279456398e+00 1.794521727752278473e+00 2.484985118995068076e-01 -1.123650106925135450e+00 -1.361377368575302504e-01 2.011692359493243501e-02 3.779020851002158898e-01 1.838854051632359710e+00 8.795535493321300358e-01 -4.486123244113096042e-01 -1.395345211088026838e-01 1.430169610876009134e+00 1.513383039342425462e+00 -3.424465975247892313e-01 1.674114586708302932e+00 2.281865538243106270e-02 3.191562681536025403e-01 3.298163798016611192e-01 1.014417303432283424e+00 1.141953206371784546e+00 7.603234177558184682e-03 -7.192662278238924900e-01 -5.188554389077104645e-01 2.762520057727061440e-01 3.051964080705360863e-02 5.782013298818976521e-01 -3.223929739994717270e-02 -4.082465430186581479e-01 3.473172303863105159e-01 5.910734973175456597e-01 5.330679596007067422e-01 -5.456339778055472461e-02 -3.706926964866596452e-01 3.726279524617056582e-01 3.576521476284765799e-01 -3.423984938396569810e-01 -9.338024467825403740e-02 -1.204221963872461609e+00 3.594268261076655896e-02 4.299333290745896430e-01 -1.934985831161168124e-01 -1.154335719901001145e+00 3.892305082351997236e-01 7.426812322241677089e-01 9.341869051827762505e-01 -1.099065341920494099e+00 8.340201231408160831e-01 1.136225959552002562e+00 4.784908598449007927e-02 -1.385040418994728240e-01 -1.609542325098966886e+00 -1.619437173738537794e+00 -2.825781450447791832e-01 -1.164814238758208553e+00 -1.255215393360351039e-01 4.318018287195035665e-01 -2.883242692710420441e-01 6.083159668635662598e-01 1.344035619703081608e+00 -1.314166537780784738e+00 3.154539287927383279e-02 -2.388363717121888274e-01 -9.663777744271684345e-01 4.877630743316573869e-01 8.930056994460098263e-01 2.912396391064298040e-02 -1.325219482138892124e-01 6.000046570960535508e-01 1.126557452492402467e+00 -1.892414917574505973e+00 -2.801172517612935842e+00 -1.347211387188044895e+00 1.197809357406696140e+00 -7.956863529853049899e-01 1.124447977200609738e+00 -2.023611857546833814e+00 -5.091985224909446606e-01 -4.156987388474943645e-01 -1.084720091533410535e+00 3.885711169692475098e-01 9.264141516865945780e-01 -1.748839954879755521e+00 -5.439916060394153208e-01 -8.614290015537424683e-01 1.690062857189798873e+00 3.211217392268443382e-01 1.142541622836901860e+00 4.136745754659204022e-01 1.938250754725186820e+00 2.437285437656719456e+00 -1.370146123705711316e+00 1.245150047785187564e+00 -3.087883634830513313e-01 -4.369338340267788778e-01 1.196368679164560467e+00 1.039936625472443588e+00 -1.057358061889194900e+00 -5.328404411014302511e-01 2.905706440312611286e-02 6.516646810625552622e-01 2.190795385605001755e+00 1.166278451315708287e+00 5.845402662048546638e-01 2.409924276138651678e+00 -6.444377617994422325e-01 1.148173374092689825e+00 -2.013179434514619226e-01 -2.045232337451437399e+00 -9.800128353805247494e-01 -6.449524214124486843e-01 4.542792341591106453e-01 -1.279091399611635094e+00 1.830627437192638318e+00 -1.014139803467118295e+00 2.233987314858656148e-01 3.570751015641218107e-01 6.512970326979372615e-01 -1.190705482296161577e-01 -3.375474351010432916e-01 9.295810637285022437e-01 -6.023252920346300332e-01 4.135392084741523533e+00 -1.226886840751969965e+00 1.009705959677876130e+00 2.184091578953941126e-01 -8.404520710254284044e-01 -5.476766462986015771e-01 -6.063381974560974053e-01 -1.953435901024303201e+00 5.040316745648469876e-01 2.224468406389117803e+00 -5.864580718887804078e-01 1.355637049711337472e+00 -5.680415896368660317e-02 -3.499253775733714988e-01 -1.582397669800864604e+00 5.830942223014803916e-02 1.607714582620139998e-01 1.666801349816105837e+00 -1.097922242292640599e-01 2.446548031846304538e-01 4.342597003492137953e-01 -1.814562930163935661e+00 1.279458175273119558e+00 -3.234010113909959738e-01 -1.092806319585478247e+00 -5.617730916946567232e-01 -3.606948755405925966e-01 2.965493210742557451e-01 6.978698554964992695e-01 7.905567941639648488e-01 1.936688629999729905e-01 -1.248773215088266886e+00 3.330245465077507627e-01 4.860683969928386583e-01 1.596729536963143348e+00 1.416900357752186146e+00 -1.595927945055395147e+00 -1.120161019522183249e-01 1.596101176801269395e+00 2.772891420392037398e-01 1.517886510759676733e-01 -1.028025705921160826e+00 9.867083494868699178e-01 2.840714285292323393e-01 -1.017298804062050754e+00 -4.853041769664199756e-01 -4.566839068035659088e-01 -1.967569922543149427e-02 4.738121557882974400e-01 1.346711367558574679e+00 -8.936451164693024474e-01 7.985516050530968579e-01 -1.154212861971231519e+00 -7.862425590865067537e-01 -6.437125052674638193e-01 1.245888587529894315e-01 6.525508273768010348e-01 -8.232078115990542067e-01 -4.704674589741080458e-03 1.340470542108910479e+00 6.470121880269196213e-01 -4.019592816369131905e-01 -4.461062036869187786e-01 2.309423191839999057e-01 -2.497426710831493590e+00 -1.359591363276732690e+00 2.150928951542086520e-01 -1.518882969021474183e-01 6.083665059419813836e-01 -3.359501465815145638e-01 2.025940210782041895e+00 -6.640323845610440756e-01 5.870713697764783079e-02 -4.747142080606304715e-01 9.854152398505213739e-01 2.475732260833009235e+00 -7.225834323041221419e-01 -1.527753643198468958e-01 -1.190280049874413049e+00 -5.062880161978475790e-01 -2.671717114382904726e-02 5.144837423556074540e-01 9.113065034059164571e-01 -8.246462623552710536e-01 1.339924349611006926e+00 5.096079599765279688e-01 -1.085599425193951167e-01 -2.726701905385594316e+00 -8.255511016041827688e-01 -4.023567497393776837e-01 -1.860629201002317878e-01 -1.671474770795417175e+00 -2.551077838293346334e-01 4.560624688704331131e-01 3.933978596148917095e-01 -6.793277186399939715e-01 -8.950645750182334437e-01 1.178666620314227531e+00 2.262634166446255424e-01 -1.395033825072251377e+00 -9.316868687047203945e-01 2.771976626666287635e-01 -3.249085304704658200e-02 2.506962902738738563e-01 -5.421314778183292660e-01 -2.767699476383698176e-01 -2.110835141014283600e+00 -1.225227107907656127e-01 9.547414858696747775e-01 7.534456995641442001e-01 8.391644570686311866e-01 2.002940617198846196e-01 1.365222014178343324e-01 2.222629189327035570e-01 1.847755315902888940e-01 1.779318056213960997e-01 7.191524465947345401e-01 -1.393594385756874221e+00 -4.043745350422357498e-01 3.165072273309246231e-01 6.739465578489812758e-01 -6.531027274462314347e-01 1.449896004894632329e+00 -1.154298857756959062e+00 4.057851228230592300e-01 -8.919358540803451474e-01 1.507380092886503986e+00 5.924358110065292005e-01 1.753547084089267516e-01 -1.372136539419840928e-01 7.638320889143285219e-01 5.268539185583418494e-01 -3.578190711894940063e-02 -7.364987016337848358e-01 -8.169506629631831940e-01 1.627153136597632999e-01 -7.389589455729475009e-01 1.280167987614848180e+00 2.090812416539110430e+00 -1.649612072029232324e-01 -5.585175579378528349e-02 -7.075225105005172876e-01 4.693639346964547099e-01 8.510935021235612741e-01 3.363227890347648685e-01 1.033771483966772431e+00 -6.956602743229799435e-01 8.417041547751764607e-01 6.558492976254846063e-01 3.066676463129831554e-01 3.290931266868392657e-01 -2.598207484921826183e-01 6.201750641673963171e-01 -1.055568434053188120e+00 -1.276199119162031437e+00 -5.240837188703858507e-01 -2.777625476327646448e-01 2.870955080116538438e-01 9.507480813521611562e-01 1.497720271106270040e+00 -1.349559357814850147e-01 -9.071141427623115039e-01 8.980363615029043345e-01 7.585364038076490845e-01 -6.662489082359689396e-01 2.278822091702517039e-01 1.051761591725665523e+00 -1.285818364088611720e-01 -2.174998548754670247e-01 1.665001251732301846e+00 3.097103784708844509e-01 7.969435577855094044e-01 1.611162300445331264e+00 -1.599404361075538850e+00 -9.864410237712665230e-01 1.422529118658146796e+00 7.603462845123142300e-01 -4.238153608318346310e-01 8.670848047405058656e-01 -5.507328747908444289e-01 -4.027946048726863126e-01 -6.792817995577017653e-02 -7.925316161933644299e-01 5.954019851669554164e-01 -1.145452662685492840e+00 1.248473384588739910e+00 2.125734328075605251e-01 2.932129656762272329e-01 -3.508013990216429789e-01 1.333480422599384374e+00 4.903440790664270188e-01 -6.306133589494203884e-01 1.921094228382315583e+00 -8.892693558576036938e-01 1.651914361773590967e+00 -1.736369209731879693e+00 1.671028511906340330e-01 -2.141820987565536516e+00 -2.506885509596199491e+00 -2.191981056099737146e-01 -1.001177259987272361e+00 -7.957744492234922196e-02 -7.002465407451115009e-01 5.074418514763775478e-01 -1.396119157150201850e-01 2.902071275282314677e-01 8.740851761398069075e-02 7.142593532425761671e-01 9.662617504132863244e-01 -4.321855083310438550e-01 2.494346741133398604e-01 5.867957226227242806e-01 6.790506005084609997e-01 5.148612920048457609e-01 5.632248918387049441e-01 -5.212919766971805258e-01 5.523353016622484235e-01 9.309265524662396762e-01 1.670487942393071856e+00 -1.182091739311394163e-01 -8.101530002125417740e-01 -6.862564689318968458e-01 -5.411149604377880618e-01 8.452469179308979008e-01 2.074422869045754181e-01 1.196099021204420493e-01 4.707273192012632612e-01 -4.409459658258091941e-01 1.551461757191855639e+00 -1.145249055510491054e+00 1.619823644346374714e+00 4.549910886143712641e-01 -8.794259370392302211e-01 1.628289630813612998e+00 -6.646636043133248573e-02 8.454449948308392915e-02 5.729514598427647432e-01 9.563948969024579361e-01 8.255584648717618768e-01 -1.744807083536454306e-01 1.276125867204118469e+00 -1.649589330038085111e-01 1.225946806828530189e+00 7.632943676202406103e-01 -1.150672772003594080e+00 -4.539645479401064887e-01 1.273629606474145914e+00 -4.127861233577980737e-01 -7.155106675773593716e-01 -1.008768604168680749e+00 2.274131785156036312e+00 -1.251705977000433290e+00 -8.199952373728783828e-01 -1.244739799763658450e+00 1.211719601778593475e-01 7.575251683614662168e-01 -2.428999548086680504e-01 -7.023901058390070729e-01 1.273748005916182535e+00 1.424513377049200669e+00 5.844332916906775921e-01 -1.447127258702689545e+00 -7.417843999245473663e-01 -7.427101742793098538e-01 1.216383378319945585e+00 1.778418268551675618e+00 2.203226821251676459e-01 -1.292237646197882173e+00 3.169892772580232831e-01 -8.744109255557894755e-01 1.605331163200952593e-01 2.092775051917248330e+00 -7.083047296631906908e-01 -1.802048326231442399e+00 1.584105576609139865e+00 9.737147159107596428e-01 -1.516184522601094820e+00 1.027680760653254977e+00 -4.872438206361687785e-01 1.398186309793405968e+00 -1.007640281903723789e+00 -1.768775363638381393e+00 1.737024203778470277e-01 -1.459875334742664510e+00 -1.701089752795814092e-01 -5.055770654273666898e-01 6.829174233554231865e-02 -4.234972913087304280e-01 4.773248451643968271e-01 9.014744339219306069e-01 -1.242936190551949815e+00 -7.507419882593008298e-01 -4.911493535873294736e-01 -2.842743754427213831e-01 1.628577090062302890e+00 1.168186006092882812e+00 1.178030908258148823e+00 7.360874210199522816e-01 2.697214966246000989e-01 -4.744304562853498552e-01 -1.148907759313366528e+00 3.553633155688959433e-01 -2.654201187324887190e+00 -6.313934284662527929e-01 -4.403375470423468441e-01 -1.862611454250104437e+00 -1.133050399924927648e-01 8.917335307289326884e-01 4.935935939160443486e-02 -7.988453223203720865e-01 -1.220043151776530332e-01 1.368802690694875368e+00 4.857297450409481243e-01 2.662367101707848183e-01 -1.185765056159675757e+00 9.388612635683546426e-01 4.104227718268682601e-01 7.975458599012446026e-01 8.520261333038707183e-03 1.928523076689916405e+00 1.428046618387481592e+00 -6.090832470844425965e-03 6.642230416410452865e-01 -6.723349241790363973e-01 3.737557327049000899e-01 4.781082018068804618e-01 1.533225228704635068e+00 -6.091636536617149877e-01 -3.287398537690414124e-02 -7.692583165298633174e-01 1.178248246996349557e-01 -4.907607142270408729e-01 8.616007395074042341e-01 1.170014218441403742e+00 -1.230836959131684782e+00 1.321301566090113289e+00 1.205657019617968562e+00 -1.584535714025387676e-01 5.518783246430208900e-01 3.346487880240411883e-01 6.794343022986307767e-01 -2.350701666228903086e+00 -1.053275869024456135e+00 -5.410301115847296893e-01 1.082407747125352149e+00 -1.640921728716368655e+00 -1.801703280523030859e+00 -1.308931967209731262e+00 1.268676102644975323e+00 1.188599935388561013e+00 -7.745057777028339085e-01 6.373069560046762394e-01 -1.297722902864468231e-01 -4.059466489078791818e-01 5.897334584999182061e-01 -3.344371271989746153e-01 -1.220155486984175752e+00 6.262424916205824310e-01 -4.644418781728289897e-02 9.803002603612775978e-01 -1.157191298852630501e+00 -4.187569716762457733e-02 -1.542891240126453845e+00 -6.856706768838305432e-01 2.426639796616476275e-01 3.109120869636016748e-01 -1.613189703256883822e+00 -2.271186496860469750e-01 4.721804460777117574e-01 -2.578019550900157442e-01 -9.123771166815121403e-02 7.584838431089970801e-01 -2.010509505067134273e-01 -4.886939320311534662e-01 -4.908471724749747800e-01 -1.365692681454221180e+00 2.262303407765927643e-01 -1.272344771273040687e+00 5.531677412621934797e-01 -1.082008060867585053e+00 1.086590730608519184e+00 4.201999948268287932e-01 5.218886917157246064e-01 2.142080348796654654e+00 -1.060368826027621614e+00 -8.444943791194436944e-01 5.773069595014853617e-01 8.459563927505499015e-01 -1.546998133853584090e+00 -4.211516000037696661e-01 5.311363857176920611e-01 7.288903511844444516e-01 -5.420732514193299378e-01 5.922577796572980890e-01 -1.198372171594803248e+00 1.066540514610849533e+00 1.023964325640354556e+00 2.752750175084542339e-02 -2.063656615767919700e+00 -2.145241878093463450e-01 1.191550761514018203e-01 1.638927797238907136e+00 -2.379105966601385014e-01 -3.121921726683713483e-01 -8.171161805783966336e-01 -6.446770626586214581e-01 -1.101863959659054260e+00 8.127729280042267357e-01 -3.808483232733950730e-01 -4.814030035799403695e-01 -4.497640867820112409e-01 -3.046333867994429623e-01 -1.722496626350855653e+00 -6.659704407775163260e-01 5.112716464109906545e-01 -6.301373794757856306e-01 1.178730219492758913e+00 -5.411492884427004935e-01 1.927574385356437547e-01 1.609923789008902872e+00 1.010766336797603859e-01 -1.464639691994704396e-01 1.023615253469740916e+00 2.028240873366356778e-01 1.442209528212117009e+00 6.081234583852631603e-01 -7.493107596354517397e-02 -4.501502625375562727e-02 3.499689361877637572e-01 -8.327603220693599040e-01 1.068781012676031983e+00 2.551005366066970037e+00 -7.344103653811682175e-01 -3.173625189045529149e-01 2.971617331625648895e-01 2.049402694776256417e-01 -8.799015584157535708e-01 6.864654678376426178e-01 -9.752153352493347915e-02 6.560795069644568267e-01 1.525002535210811194e+00 -4.156404157934580068e-01 -1.140019319896278693e+00 2.710954307489954029e+00 -1.287241021257702789e+00 -1.465570977049612145e+00 -1.752940044719913937e+00 3.243642624769197402e-01 -4.993784626116121173e-02 -6.903595492519741805e-01 4.777256439267148491e-01 -5.048963711526448517e-01 4.295187382142894306e-01 1.324931080356168245e+00 1.191357326842587883e+00 -1.729225356045740181e-01 9.394260103739774381e-01 3.543523636123727116e-01 -2.940993175371317200e-02 5.647385053619060624e-01 -1.535949981026154230e-02 8.647150000464102204e-01 -6.039113714417294609e-01 -1.023740427561555144e+00 8.229994476058094532e-01 4.130412466882010802e-01 1.881983816686684019e+00 -1.235484377630218455e+00 4.055379944282700988e-01 -4.417126692207758998e-01 1.453040741862679619e+00 -7.661502539870571615e-01 -9.407483430392524770e-01 -5.123295304438516551e-01 5.826972039397250169e-01 4.233522519753003810e-02 4.670791883032475722e-01 -5.922771024074159341e-01 9.431874370989754564e-01 1.203700254121091273e+00 -6.297167405398100826e-01 1.222425688288004464e+00 -3.100124540860620809e-02 8.150646192236089549e-01 6.300748538023289713e-01 4.074951800265507185e-01 -1.213895722981376685e-01 -3.144989416688165895e-01 2.933616740790598310e-01 1.578445308476438935e+00 1.605496372001824934e+00 5.726858269616169617e-01 -1.822881114635855004e+00 -9.667390404528207748e-01 3.114104919743821753e+00 6.576431436933880548e-01 -2.088792892310033233e-01 -2.566533151828059300e-01 1.249753841598479243e+00 4.789553286732149973e-01 4.962178103217832481e-01 -4.614331109635345651e-01 2.482494274765547626e+00 -4.192966005046995237e-01 -2.024928573363245832e+00 -1.921077234920157917e+00 1.732575648480048081e+00 -4.445145979316186130e-02 -1.607519135963731083e+00 -6.002799724779953605e-01 1.518447897268341285e+00 -7.398314878144099938e-01 -2.333230498487733617e-01 -1.886084616291611615e+00 -1.735164049657027752e+00 -4.371552815662397840e-01 4.173302613324198496e-01 2.595881016909205863e-02 7.087841868648021570e-01 -4.770214485793177750e-01 -1.058344743560190704e+00 1.012815395122680817e+00 6.550174353350205481e-01 2.207752471227087288e+00 6.189696478456115925e-01 7.656235357707444900e-01 -1.703552848199084480e+00 1.051585185274303669e+00 1.915612922793153761e+00 -1.375519994890066489e+00 8.773485948709137672e-01 6.284305001324587137e-01 -1.487067000492923841e+00 1.134926398129385117e+00 -5.825093050948196849e-01 -9.048283464513264818e-01 1.013664011700472489e-01 7.667247091400410108e-02 -9.945110141385710145e-01 3.553517351308202454e-01 1.285539853728819293e-01 4.824741403449049337e-01 -9.068226013741462754e-01 8.037047314557207445e-01 1.870756216183462550e+00 -4.584310206219705530e-01 -1.702113085444743268e+00 7.434112848553910968e-01 -5.094089730243880343e-01 7.304326224946706692e-01 -1.660656127436569429e+00 -4.672389784453825912e-01 -1.497291924399677843e+00 1.491437408146019106e-01 -3.006287218610567802e+00 6.744371254856059705e-01 -9.800657592697429310e-01 4.657785383838496940e-01 -1.590332075913526433e-01 -7.353248684898625598e-01 7.187017510919192498e-01 1.081144826879743559e-01 2.191378187532943556e-01 1.920165471245691424e-01 6.927789277365319354e-01 7.372573909816384496e-01 1.543799302111101834e+00 1.889147532646436201e+00 -1.345132389870393963e+00 -1.175212794922060100e+00 -7.186983319022989258e-01 -4.643769049927327641e-01 -4.110935349537502281e-01 -6.353153460792507756e-01 6.946806981974327222e-01 -6.380514016187703863e-01 -5.759588004354825319e-01 8.400135712151944878e-01 -4.614314836568118028e-01 -1.907676713427898796e-01 5.362726306948960575e-01 -1.085500318911046258e-01 1.800925059178148491e+00 -2.574455226948220155e-01 1.246921207675636190e+00 -4.419733921629042106e-01 3.064936951722586622e-01 1.619887230976857717e+00 -9.178780967184468897e-01 -1.564310914303819189e+00 5.210663465768586855e-01 -1.668550951051937181e+00 1.534718416519770479e+00 8.083653620242650661e-02 -5.695033051551376957e-01 -1.446093555923959606e+00 2.644782543498177749e-02 2.250285586365018409e-01 -9.115956929667475839e-01 8.772943171109642835e-01 -1.174337942110395883e+00 7.833198871093224325e-01 -4.316456318160952210e-01 -1.474103341620139673e+00 7.433630433361994028e-01 -8.863685173046809140e-01 8.499305319699763661e-01 6.985275890486642991e-01 -5.610808034230843067e-01 -2.041807976815495973e+00 4.589304589653760980e-01 -1.611663191305118481e+00 -1.224996835015382590e+00 1.755526194473322255e+00 2.760950345494382341e-01 2.173210479255627270e+00 2.412470290975881893e-01 3.489501270472213923e-01 1.738456661805604098e-02 -3.151411946965337330e-01 -5.069692229011300011e-01 1.186383654224602902e+00 8.666911042111513641e-01 1.782158346320616316e+00 -1.089195214794395961e+00 -7.823657448438325890e-01 5.655142955263414706e-01 -3.277957503730994926e-01 5.654176395014106626e-01 4.959291032477228800e-01 4.835208813629424673e-01 -2.185848690533213068e-01 1.844564452082462780e-01 -6.995270417603548507e-01 5.163902225061677287e-01 -5.774539395011664134e-01 -4.568097618467527599e-01 -1.333744202915173316e-01 6.269266684827791425e-02 -3.801368973500345860e-01 7.552163130355288301e-01 -7.636198148820716458e-01 -2.064514818497050541e+00 6.416972129111381262e-01 1.096195039942286176e+00 3.858393179373953430e-01 -5.866668475848928477e-01 -7.691870987048550490e-02 4.917381846324381245e-01 5.054726052660690749e-01 -5.055157664607924650e-02 7.989754829792999891e-01 -1.583482443278382001e-01 1.155786144037494134e+00 -1.399803947806349314e+00 4.010121931885324842e-01 1.799699608722003852e+00 -7.166659047186422216e-01 -2.172077177371001699e+00 9.781897978973789209e-01 -4.602429495675909310e-01 1.515909533294498956e+00 -7.570916259455294783e-01 -1.325620157643160948e-02 -1.906170225150507491e+00 -1.301191355949278705e+00 3.897983876664286584e-01 2.350251902973339302e-01 7.832533046129596110e-01 -1.216348117019739217e+00 8.817160904484760975e-02 1.471846929955717975e-01 -2.603485803274245836e-01 9.200802374057444055e-01 5.054947210591862472e-01 2.665840938434722029e-01 -8.716466784563678405e-02 -6.263906945931712045e-01 -2.418831591507908829e+00 1.448867656550319793e+00 -4.231171697857126768e-01 1.028398228579664231e+00 -7.947016584640365089e-01 9.644323685778489752e-01 -6.764204683524928374e-02 -1.170272320856722281e+00 -5.780375084096458504e-01 -4.806542403537737707e-02 2.611700736635833020e-01 1.131938778271246671e+00 9.545701498812800834e-01 1.161958655959676873e-01 -1.698126955717803865e-01 -1.388534062750507392e+00 -7.038442761432532890e-01 -5.276975465871314164e-01 2.121149700279835848e+00 -2.518960911239171985e+00 8.445138542820783689e-01 -3.779303390550025621e-01 7.579075214686161743e-01 1.044720136420879686e-01 -1.478273711657249967e+00 1.374422597545681191e+00 -1.691092160227552155e+00 -1.107299337933878691e+00 3.705791541746799277e-03 2.357694058351936239e-02 1.222857831536562578e+00 -5.217970282027299955e-01 -7.865150009162376055e-01 -8.057790383447701599e-01 7.091887391873527013e-01 9.869769978690396961e-01 -8.835472539635679246e-01 -1.898561117948555088e-01 1.164576179641933162e+00 1.984940871727872702e-01 3.958867542853663490e-01 -5.044963103100424950e-01 -5.463102788912886920e-01 -9.194116167297832209e-01 2.096967360977727513e+00 6.684695287113456841e-01 -1.217560136177956887e+00 1.574610520284715487e-01 -5.547926668831019148e-01 1.036966169819700356e+00 -5.021147883947264801e-02 1.761382675742369786e-01 -1.327700233853169376e+00 1.569929292066090554e+00 1.915143680566875561e+00 1.684350824675021063e-01 -1.534282489497196922e+00 3.652609445871440319e-01 -1.531306928709853299e+00 -1.840599781750673625e+00 2.452282995452997216e+00 1.758473544055116911e+00 -1.773679987392726254e+00 7.203685496141507549e-01 1.483867456085442349e+00 -1.948602291997256486e-01 -6.807910974817861227e-01 -4.938755617991299474e-01 6.716618276920488517e-01 -2.607378414001247258e+00 -1.852930997126279511e+00 6.362674994566756004e-01 8.778402469800600239e-01 3.158857513058602740e-01 -7.066065118565681979e-01 -2.749207036611134303e-01 1.297189811544156468e+00 -7.453679413079752347e-01 -5.944659900521087614e-01 1.483390010676879145e+00 -1.312051795330003046e+00 -5.520394432031942022e-01 1.592091862208217856e+00 -1.127183342220576812e+00 -1.223048914260950859e+00 1.065064953402583559e+00 -1.049387830493027751e+00 4.445658347623817654e-03 6.196404479910010421e-01 1.534158212425287937e+00 4.951383896393762307e-01 1.126002347291161776e+00 5.561165808909657171e-01 1.848542331546864759e+00 1.394304562745265486e+00 1.029078653643551222e+00 -3.126409939281847850e-01 1.547342769397671347e+00 2.193031507616428843e+00 -1.178512853031161267e+00 1.414182578668133905e+00 4.945780329338786974e-01 5.415108006048029443e-01 -1.299907866460903616e+00 -1.676381803520139657e+00 -7.043655861679483099e-01 -1.762009095563051408e+00 -4.752167967402338156e-01 -1.029244490689607883e+00 -2.817378567401664369e-01 3.139996146247559516e-01 -5.085574137779063086e-01 4.815126463584146893e-02 1.038285801397881292e+00 7.619896943196134975e-01 5.603821448452277476e-01 2.862726927855235859e-01 -5.817717777558938375e-01 1.062069091764920731e-01 1.911462427273877551e-01 -1.219968201986660894e+00 5.898365115614248033e-01 -4.954635882321594686e-01 -1.222829954124294183e+00 3.814155713239479883e-01 4.403657246789322716e-02 9.949600348515937887e-01 5.460256627100583682e-01 -9.848562885294258329e-02 3.762085636040072067e+00 8.139371533752122190e-01 -7.396159633402530353e-01 1.532119140513141575e+00 3.257058830931320870e-01 -1.016320372707232300e+00 -4.840815966545909954e-01 -8.293411076828142159e-01 1.114349993606961631e+00 1.459313327138284988e+00 -1.013590250167592188e+00 -5.696533768347620263e-01 -3.202877510750744561e-01 -9.577714713525327106e-01 1.155352891712567498e+00 1.924762820434816168e+00 1.256652685530227395e-04 4.694184320937780375e-01 2.690706406588129762e-01 1.879095099008309122e-01 4.970389615690160579e-01 2.373717220187613552e+00 -4.429336359212606156e-01 -4.626814195279289887e-02 9.136959760058678270e-01 -9.534686689527693826e-01 2.007728892212254923e+00 -4.679083754463623790e-01 1.430393913160770900e-02 -6.889775835890282751e-01 -5.192070459530401250e-01 -1.688197989401480026e+00 -2.685299041250103769e-01 -4.641895941329268194e-01 -3.760143316931744972e-01 2.005005130147423653e+00 -1.055858639461388027e+00 2.607389647989398762e-01 1.270652181437966322e+00 -9.681297818848446646e-01 -2.246954991549693581e+00 -7.582024768650895696e-01 -2.755885216248886160e-01 4.161953506257946578e-01 -3.084971276709477239e-01 -3.641339623537419995e-02 -1.488995851944898030e+00 2.229298355081113847e+00 2.544037980288911815e-01 -3.837140215561993251e-01 7.437242097008550656e-01 -9.579398571775134263e-02 2.991611351958605725e-01 -8.439780896019249967e-01 -4.831842600846015245e-01 1.372683412756337651e+00 -5.636097873396085367e-01 -2.369026605591292522e+00 -7.014148565703907101e-01 7.102616372560528468e-01 1.914212581577954930e+00 7.913128233459234551e-01 -1.279608175472078058e+00 -1.225718405529931054e+00 2.431393531823228538e-01 -1.460744117589210189e+00 1.491622962906134608e+00 -9.296266991045470940e-01 5.791320879322051640e-01 1.665191969754818313e+00 1.399491291171891083e+00 -1.377918828265715656e-01 6.981005605398310498e-01 -1.163675190551992200e+00 5.412002201223991005e-01 -5.174539767433017357e-01 1.792738335133986283e+00 -2.022726523546746619e-02 -1.177907176880236717e+00 1.264009900934046082e-01 -4.128715758789713863e-01 -1.404796787658247448e+00 -9.626211257670838073e-01 -4.368048632186238844e-01 -1.580802481775964718e+00 -5.330666632082071699e-01 2.538528774062975835e-01 1.224638925063979700e-01 5.025707591162097421e-01 -4.013275187203544508e-02 1.036521520487391879e+00 5.778024282669192990e-01 -2.988650356904467009e-01 7.679279471493802856e-01 -4.504716316289941735e-01 -2.076836106556421702e-01 -1.112572414809838151e+00 2.126731374763495830e-01 1.269824981672826869e+00 3.214833324514888013e-01 -4.141036575121369023e-01 3.097714218477884418e-01 -1.072105560181835643e-01 1.150083998258218054e+00 -5.091711107568922534e-01 1.181708999071669597e+00 -4.342374476112532133e-01 -1.520116721275984961e+00 5.189253568220016932e-01 1.542528019980063503e+00 1.292839532969596084e+00 -1.513166464485580676e+00 4.637935088594804522e-01 -5.044941504506886831e-01 -3.290077924107894236e-01 1.159237957867137014e+00 -4.158733108108678134e-01 1.350810980189842248e+00 -4.497979114321606353e-01 6.328310043252949324e-01 -8.472381388147737225e-01 -6.364544787484793797e-01 1.045921589025375631e-01 -1.070313699811842545e+00 -4.954102603751794898e-01 4.783958608950588109e-01 -2.885597658662891196e-01 4.826910894364201399e-01 6.282404062613525797e-01 1.129991750563058117e+00 7.274635599400212094e-01 -1.384634374996899897e+00 -1.073854264740389919e+00 -2.316143349528972273e+00 6.715078943869554062e-02 2.593200156771851075e-02 1.140673796330063938e+00 1.211023095731789345e+00 1.495216495808110668e+00 3.539927996928833309e-01 1.791008431892612829e-01 3.528658011232514435e-01 -1.473685185990521340e+00 8.759001924407318063e-01 6.941210403699188403e-01 9.091005308595008216e-01 -1.883168131058526651e+00 4.768978514973765681e-01 4.121323037602032668e-01 -1.326771226937822068e-01 1.322002858349163423e+00 4.494153054077803383e-02 -2.246775550920352416e+00 1.584786051881694968e+00 -4.254990709005131988e-01 -1.234929452092249358e+00 9.063780659910779247e-03 1.934202051531330735e-03 -1.890257288094047139e-01 -3.110946681869631858e-01 -2.192616344866850753e+00 9.220237450685436764e-01 -1.515085520254928930e+00 -6.095498643836345654e-01 -5.827250046738108313e-01 -1.779750247467380697e-01 -3.250444922983096951e+00 1.333385146442385816e+00 3.713372408827792515e-01 -1.078246528039408930e-01 9.422415188805304265e-01 -5.575280121166957814e-01 -7.063916937799238349e-01 5.368588136411228673e-01 -1.715497370462841564e+00 4.278013277890718724e-01 1.447178775919565341e+00 5.968127416601615165e-01 1.580922851250947003e+00 2.170189720693612934e+00 -2.601942734428585702e+00 1.149775560397868990e+00 8.991251454621073114e-01 6.735833108579865058e-01 1.058530507808870702e+00 2.346520055657720594e+00 9.590567449465658978e-01 1.024092849827744484e-01 3.258078923938159122e-01 -5.001275192825134219e-01 -5.955765680899198777e-01 -1.939972229951244034e-02 -1.099435109696485502e-01 -4.470217240320061847e-01 -4.020201072234267370e-01 -2.388052166090707251e-01 -5.217255299737552088e-01 -1.301517595876873434e+00 -9.584588272434022560e-01 1.009141350170168705e+00 6.650884325955016552e-01 4.155757987737859760e-01 -7.909339528372279562e-03 -4.938404887186380599e-01 -2.159079426002220803e+00 1.925463275975654476e+00 6.700687582329895031e-01 -2.180679571506563552e-01 -7.567894622286641670e-01 1.070544986776972518e+00 7.234342556694851600e-01 6.104460242731822861e-01 -2.008328039595800973e+00 -4.211582301447268639e-01 -3.483013829955364793e-01 9.363275437106970411e-01 -3.914372380792559974e-02 8.316902618997337182e-01 1.635358522548010063e+00 -5.082196324220656924e-01 2.355272408882455870e-01 -5.808099542331458531e-01 -3.823334886022098505e-02 7.508219989504946179e-01 -2.013069578224792711e+00 -6.052867274728315206e-01 -4.591274213220297162e-01 2.713219429149567041e-01 3.520872025323270593e-01 -9.279249164863830890e-01 1.620607451370548457e-01 2.236114882386898817e+00 3.781160712173897709e-01 -5.167601348133111366e-02 5.194710080087946436e-01 4.660170130953989465e-01 1.905387968617337391e+00 1.151304835750405209e+00 -8.965936858017525823e-02 -9.575552081786125047e-01 -3.980779061082598824e-01 -4.339783494843456046e-01 -1.364540227508478365e-01 -7.067065182932914524e-01 3.801069531136977986e-01 -5.221742209400309642e-01 1.431989792954405427e+00 -1.118343935657141852e+00 -8.866658056173631897e-01 7.061420215037548243e-01 -1.327669352948120940e+00 -4.738990696712677697e-01 1.282737441648279297e+00 -3.410541463290781006e-01 2.089186360036881240e-01 1.295450115813489900e+00 1.280295494183013805e+00 -1.225499102337722634e+00 -5.603072401617795739e-01 -7.732358195155029923e-02 9.498013962525816423e-01 1.974478163755663429e+00 2.799235796922679848e-02 -1.217244153636309223e+00 -2.487545824126100036e-01 -1.617737635763398865e-02 8.419432374472511638e-02 -3.100380404104808307e-01 3.799211280586552442e-01 2.918372030567318309e-01 7.905654465036310308e-01 -6.054158909720064319e-01 6.528945345813568224e-01 -1.181763424971413512e+00 8.864642552285145749e-01 7.942436486930404271e-01 4.322850603709038064e-01 8.158211693755146321e-01 -8.709220296494615265e-01 -5.480138237043894467e-01 -1.491391610854176708e+00 -2.304702405275793342e-01 -1.261991493362544903e+00 8.898764762000796469e-02 -3.279829903980409078e-01 -6.872277396137402850e-01 -1.596311822419838738e-02 3.354096103514365157e-01 -6.323763187781717976e-01 8.483360534620666416e-01 -1.111968502365975331e+00 5.252347076191642428e-01 1.857690472303135998e+00 -1.304760597874672134e+00 1.075427080035719518e+00 -1.624108406557172479e+00 -5.103917060746018253e-01 -1.366878403281056586e-01 -9.684230548553424134e-01 5.997305763100165832e-01 -1.053410972724512451e+00 8.942223281255392564e-01 2.965584201634491324e-01 -3.015365023930198785e-01 -1.048641915322596319e+00 -3.667420238565439750e-01 -7.914312736212973931e-01 8.982765559200478478e-01 -6.560880791807501833e-01 -1.096959958957013370e+00 6.250857250841586055e-01 -2.685101824594117101e-02 -2.137769641324116954e+00 1.118300303631696163e-01 7.624198317183172868e-01 -2.066827563159447934e+00 -6.569834862519071672e-01 -7.827758675675893230e-01 -4.367263937954103947e-01 -1.885138657394276884e-01 8.239375924868389545e-01 6.073548983264161205e-02 1.366023347149153411e+00 7.538722048976190804e-01 2.219668596397781635e-01 1.162611918942638489e+00 -5.931380099508589548e-02 3.946816108131776663e-03 1.421027155106908246e+00 1.939336750581895474e+00 3.609092154260434837e-01 1.571031877540962407e+00 -3.349466201653193975e-01 -1.197874876580202974e+00 1.662288674833603541e-01 1.356262926848837314e+00 -3.607711619734039199e-01 2.220332490154648952e-01 -1.965102881178430128e+00 7.505280928602107160e-01 1.567487609779198765e+00 1.227111482815920640e+00 3.368417428972254046e-01 -8.662988263795007304e-01 6.105442165350000866e-02 1.641364765270316939e+00 2.625121168433157126e-01 5.348921169481209992e-01 -9.159202372868212594e-01 -1.056814552129928808e+00 -2.782635432053008895e-01 -1.319417635301235903e+00 -3.058907595081543085e-01 9.252222033248882482e-01 5.909437852776684430e-01 -5.587547601137779485e-02 -3.310669967053679330e-01 -8.863953967586342408e-02 7.649376426186856870e-01 -9.161420101042854203e-01 2.152241574023631698e-01 4.111957989756745424e-01 4.686805170345104132e-01 8.041218988899082598e-01 -6.460674604652519859e-01 -1.133837341458478337e-01 -2.871864622475203688e-01 1.305137830029561519e+00 6.867510137356643840e-01 1.265287743157511358e+00 8.584439054545581760e-01 1.700778774896647416e+00 1.296539772697416826e+00 3.129566791439996609e-01 -2.815442821222115533e-01 -3.533818878623293247e-01 -4.312637176973493358e-01 7.620478294948143105e-01 4.360752224459810700e-01 2.180914683163540924e-01 -3.698219755984677448e-01 -1.054168886878497968e+00 1.070405798295913646e+00 1.153836487740862726e-01 -1.836684224556464295e+00 7.975251683007648085e-01 9.492585967456959040e-01 2.256601841278856657e+00 3.489247614835824796e-01 6.129628232223273132e-01 1.335941337272199547e-01 -5.374191825216858565e-01 8.034719967662025120e-01 -1.828754176373481866e-01 -1.108612403730019791e+00 -2.624153233402755636e-01 -7.033302359201085707e-01 -3.805806687869997540e-01 2.700298053985892843e-01 -5.597927257057841999e-01 -1.419542326088793383e+00 1.862397203548306290e+00 -1.027299095450798783e+00 6.804858956822887883e-01 -2.047415390561202475e+00 9.615544311600604521e-02 1.065567433429399857e+00 -4.065468531998159829e-01 -1.405011168814580103e+00 6.608324747236656027e-02 -9.908890639482972884e-02 2.475456979982169070e-01 1.689684341771928791e-03 -2.922262562744637471e-01 -2.048188906435957357e-01 -1.285154611617744802e+00 9.918022820207600398e-01 2.296563416107548494e-01 -1.859067861738759486e+00 -1.148855946315598509e+00 -4.868586913038191327e-02 -1.136250744707451465e+00 -1.121024110744002877e+00 -3.134818045795005094e-03 5.390471897228595877e-01 -5.088647720997936386e-01 -3.016073851118859506e-01 -1.075085248610163635e+00 -9.214837170107302855e-01 -3.275931539455184116e-01 -1.150406638885727306e-01 2.132438414765122914e-01 -2.066626863906086964e+00 5.631278774134391985e-03 3.372662957998097677e-01 2.946711781168985245e-01 4.474564014086646058e-01 7.820977856639731440e-01 -5.061583682753395541e-01 -7.134331972295552271e-01 6.715788818215087108e-01 -6.942239509237627670e-01 6.237615246239951450e-01 9.143862815322268967e-01 7.931596606930193527e-01 -8.383478330512715848e-01 -9.416883005768952181e-03 1.915346374234285554e+00 6.188370056750774895e-01 1.556618241570369710e-01 -1.170074312344936834e-02 1.834928370184446822e-01 3.226587025034526879e-01 3.147269017002924385e-01 8.416803567365561956e-02 -1.626979713174770081e+00 -1.741791093647294231e+00 8.071785113652342192e-01 -1.148566080532165579e+00 -7.323780176426822885e-01 3.055093013668207291e+00 -1.049446731952229594e+00 -7.852103979599728278e-01 -8.623962636480519972e-01 -3.013039408917872919e+00 1.680824296467716472e+00 2.321093774470334381e+00 6.011100939481979211e-01 -5.537606424673050531e-01 2.457490449333190885e-01 -4.909084767085594159e-01 -3.510370876946629082e-01 4.363287382930456926e-01 6.823905557780737263e-01 4.533606971371988981e-01 7.248175117627466690e-01 -3.685069311121295654e-01 1.732584413926494982e+00 -1.539116425094821106e-01 7.577179642780320634e-01 -8.476898420353706776e-02 4.644364181096840571e-01 -1.805520252619654542e+00 -6.376373909024289632e-02 7.346320096786597142e-01 5.209151926446315972e-01 -1.408967944499420755e-01 1.261623926330089907e+00 5.226549237132779302e-01 -2.053800325521977221e-01 -9.864985608183978183e-01 2.206532941784570545e-01 -3.991826202951513913e-01 1.781985473416531907e-01 5.527653195234604189e-01 -4.204287544074541416e-01 4.384951318774057971e-01 -2.022820046656607307e+00 3.166340210696261259e+00 1.615158419803791157e+00 -8.814977614867236522e-01 -1.581249998787495614e-01 -4.767519588906369288e-01 2.012794975935884079e+00 -2.411364802153329878e-01 -2.071517384469806142e-02 -5.193031235882954455e-01 2.994335113577950569e-01 1.695339770586850592e-01 1.789708973130218483e+00 -1.700799861314080896e+00 2.613155435483425770e-01 -8.027995914724781468e-01 -8.751372460806647879e-01 -4.798115964745508499e-01 2.633302529354020205e-01 -8.217339265365829482e-01 7.534277674034224326e-01 -7.030894916547923978e-01 1.511536784186106708e+00 4.050785179157599947e-01 -3.861395237810779646e-01 5.582242023487068994e-02 1.817137126337778630e-01 1.902321699796084564e+00 -1.725969447363301934e-01 -1.677484773849487576e+00 3.066439644667532938e-01 -4.947216913902250379e-01 1.474676445860402918e+00 2.070920445123717535e+00 -3.693005147710175518e-01 -6.003556769001465732e-01 2.046420423937680866e+00 8.141045251652954118e-01 6.256611538194314370e-01 -1.957396517257945945e+00 -1.183580229296835817e+00 1.150001877695539854e+00 -4.127339933799239469e-01 -1.658045279260370042e-02 -4.590031432031257963e-01 1.771732171690121094e+00 4.500388467140443161e-01 7.543117489358817929e-02 1.479523505306284958e+00 6.289699040746080660e-01 -2.831188406131727175e-01 -1.682554215720958979e+00 -6.437144072333983447e-01 -1.466238340002595786e+00 4.436930702994599240e-01 2.336333594931997715e-01 7.113573607648697728e-01 -8.968880640377864255e-01 1.651465413819613870e-01 -4.331578243074368784e-01 -1.332712476577343041e+00 -5.347826199498035837e-01 -1.661361451050137883e-01 -1.480223604068081844e+00 -8.272514961254222587e-01 -1.382407988971273982e-01 1.082113156790575736e+00 -7.752220669589503232e-02 8.059407508506037932e-01 1.353623313946631601e+00 -1.163432332579570128e+00 -2.411967724308802019e+00 -1.625164525596978660e+00 2.205558364424142326e+00 -5.240874852025211306e-01 6.696876336800133833e-01 -1.642275570494216685e+00 1.004258775573939833e+00 -1.000808069030152403e+00 1.257716652063216589e-01 1.293889935730049512e+00 -1.345509919635849316e+00 1.903242734014175541e-01 1.600917128963747493e-01 2.280038925293201013e-01 1.510092307607185935e-01 3.695873070887391587e-01 -2.355667385197368971e-02 2.431930443708611445e-01 -7.532266273194982986e-01 -2.470609185069717884e-01 1.766796263109423393e+00 -5.985780227550824284e-02 1.951505582300566977e-01 7.930497224745354234e-01 -4.798614789050942298e-01 1.081103764954142399e+00 8.876851323235925850e-01 -1.965511835313305811e-01 -1.990302151497638894e+00 -4.014881051295098313e-01 -1.283129099316949739e+00 7.615321909022269853e-02 1.456306907328844269e-01 1.213842586433267812e+00 5.564293884608212393e-01 2.031826493735622574e-01 -7.659730078200875925e-01 -9.316762535215247221e-01 1.573727218051558019e+00 5.802976615441110542e-02 2.539374009364244733e-01 1.298202487182203102e+00 1.873790519382441566e+00 -5.619546886115183160e-01 8.758445855710324246e-02 -1.210169420263395912e+00 2.882842978834053160e-01 1.452829074409567878e-01 3.917151288988379720e-01 2.959956687897474237e-01 1.817618625446184799e+00 -1.651937327635315533e+00 -6.596958731263224962e-01 -2.494647082415892836e-01 -6.109358289387512020e-01 -3.187986408529100424e-01 -1.436275651799165720e+00 5.177633271576012053e-01 1.615090667678497960e+00 -1.218633043906174052e-02 -4.169553423631042754e-01 -1.898338888770362054e+00 -7.271294515365365196e-01 -1.223046665306383396e+00 1.616555465568741745e+00 -4.361884964048664548e-01 1.170649357164418314e+00 5.541963876891229379e-01 -7.600443263738337896e-01 -6.520686273630487140e-01 -1.413151439002598986e-01 -1.008833012949632124e+00 7.087132616881379743e-01 1.093173691965829475e+00 1.316825753741902305e-01 -3.292863682366163891e-01 -6.421910276784515981e-01 -3.837941735351906303e-01 3.177000776768597063e-03 -1.017737825830147963e-01 -3.221637434198920125e-01 -9.762252365685793187e-02 -6.169033046093496120e-01 -1.968183834491525896e-01 -7.361813244450601257e-01 -8.585527148012428444e-01 -3.288832076890452760e-01 3.371074999174478171e-01 -3.167385020190160438e-01 -1.127479347694964273e+00 -2.880835358516598554e-01 -1.420181246511843298e+00 -2.147346683261247002e-01 1.993725388717209127e-02 1.040547157859911254e+00 2.760272622505634543e-01 2.236767761360455575e-01 4.979761355680760726e-01 1.015179507691512883e+00 -9.267238603479339698e-01 -2.737397602392567242e-01 8.513434414254967830e-01 -1.142565206855872928e+00 3.551140025562675717e-01 3.078159135055947182e+00 7.675971768760929681e-01 -2.142380965520439828e-01 1.763678318341553031e-01 1.995921232138329060e+00 -6.820097064795275221e-01 8.048961788108043025e-02 5.668396626540069816e-01 1.799702209827131361e+00 -6.956693840534021733e-01 2.637185866767187137e-01 -5.296574188694231911e-01 -2.636175989540605613e-01 1.852132868576337632e+00 1.820835434258419872e+00 -1.126642915385594357e+00 4.975631489433013366e-01 1.277885249777033883e+00 2.413000813309737591e+00 1.531500779527515288e+00 1.871293899980879527e-01 1.067220780167983607e+00 1.129620106498914422e+00 1.690445846276457942e-01 5.671088146881884257e-02 7.931391030903039985e-01 -1.084076947180695472e-01 9.586588049114724841e-01 -1.623275035519849974e+00 -1.414142630534138245e+00 -8.939815116546829810e-01 1.268740965144909749e+00 2.649485862156113480e-01 2.659690006066251500e-01 5.265556574911482990e-01 1.922227454372820166e+00 1.696948395229358753e-01 -3.151530906100393215e-01 -6.937487975627876224e-01 -4.810697907374947291e-01 4.700207772209655244e-01 1.346769838646375006e-01 -1.967157511028859052e+00 -3.985397911782959102e-02 -2.046596618074835450e-01 -5.192851664776121368e-01 5.583216408020863497e-01 1.360452839955274662e+00 -4.327565173406318078e-01 -7.937636684077206684e-02 -6.300766292999178120e-01 1.931804650371152510e-01 -1.133483760999793422e+00 -3.948935039080650466e-01 -8.095139269196500731e-01 -4.047168829623979391e-01 1.173550887849055702e+00 -1.217503731187888460e+00 -5.791040495173646052e-01 1.966438582868939855e-01 7.943607445439544446e-01 -5.696281658567123873e-01 1.628961006604342732e+00 -4.089035432872016318e-01 -2.157445544617866418e+00 -9.507457669257601829e-02 -5.430895263669328621e-01 8.634499357949315668e-01 3.183739931932332012e-02 2.947777811019309802e-01 -1.058484044358565468e+00 7.125857775287894880e-01 1.291840929300893892e+00 9.515450121636476188e-01 1.895617040279057530e+00 6.247933897973272366e-01 -2.003755092839717422e-01 -8.794977881354310023e-01 1.205346526971174503e+00 7.271473594490907022e-01 -6.337477801134178135e-01 5.143163385401633425e-01 -1.261894842827156804e+00 -1.022850030787569642e+00 2.612715483977622544e+00 -5.217333354390083500e-01 9.468623039296266697e-01 1.502692219196761325e+00 -1.281872497863114191e+00 1.808747474141847444e+00 4.412681304986489361e-01 -1.917474848329866921e+00 -7.175567056263669752e-01 -5.848385297024062401e-01 -6.835015670408828292e-02 -1.635153843765165593e+00 6.868270531709181892e-01 -8.911006076805581821e-02 -1.467171516074384341e+00 8.919615126018261009e-01 -7.906905547435914838e-03 -1.553943658912141812e+00 -1.338424331158350356e+00 -7.680700718805247851e-01 3.956812855038053245e-01 -2.912062228101453334e-02 2.884151424364372884e-01 1.047638046126705857e+00 -3.202884693381684578e-01 -1.813424861639249819e-01 -1.058610859497854495e+00 -4.087628143387203594e-01 -1.791034404460562501e-01 -4.913015167693424168e-01 1.041933261917744602e+00 -5.433825638437445038e-01 7.404656450659589106e-01 -4.285012339181237251e-01 -1.919904605471440540e-01 5.843647359924233342e-01 -7.237886010503520318e-01 -1.643487267448301148e-01 1.950008306802463731e-01 4.499783210990482285e-01 -1.558214058810111491e-01 1.331584785917059754e+00 1.626980947816217382e+00 -2.816367744904395565e-01 -2.413784924959246625e-01 -2.640373080420612140e-01 -7.273806829213259606e-01 -2.272680532883677884e+00 2.573090101580705058e-01 -1.713926295279714906e-02 -4.886924364198997478e-02 -1.407739468522456683e+00 -2.065482061975961070e+00 4.260614237887337674e-02 1.198462414974043933e+00 -2.354301766204930924e-01 -1.562627500071748887e+00 5.426250210726906165e-01 4.448376615082027530e-01 -1.103585189307738856e+00 1.736258717496967918e+00 1.636491634105788240e+00 8.230567839990551304e-01 -4.433631613236352353e-01 -9.741127208993597408e-01 2.845358801305178931e-01 -5.157873963369105086e-01 9.696335551863970448e-01 -9.843506744721646218e-01 -5.564995534868151239e-01 -1.513236491104938519e+00 1.337217180205259925e+00 2.483716910678670509e+00 3.696367977947695449e-01 -7.382229168110254758e-01 -1.675926528853354691e+00 -1.598669874429881954e+00 2.138365576729709394e-01 1.084182859160086054e-01 4.854892099003838696e-02 1.688791214387045103e-01 2.021663801210852096e+00 -2.334509982714768395e+00 -7.916469323186050566e-01 -7.126696095629181382e-01 3.709460724993210445e-01 -1.310877382661684187e+00 6.723411249527226907e-01 -1.007060795924369589e+00 3.255690286556711110e-01 -6.328613735934934814e-01 1.436421734139627926e+00 -8.310723960248300735e-02 -9.826505692944114134e-01 2.003618057066040681e+00 -1.010370892133400478e+00 5.989414056490993676e-01 1.998936768375012552e+00 3.413810291081165738e-01 -8.805120458885823398e-01 1.268165236733432011e-01 7.390636446424150297e-01 -1.402328070545888483e+00 -2.486471861455203103e-01 6.225610759154096563e-01 8.145130209866795479e-01 7.672201493233435921e-01 -1.112878556837639366e+00 1.037370647181766747e+00 9.364525400155491175e-01 -6.212637700120626771e-01 7.899466728357167344e-01 7.866673372763047789e-01 -4.937611682986145674e-03 -9.745093793297466833e-01 -1.154415484711229567e+00 -4.160671065092074739e-01 1.370117940677345048e-01 -7.192844733454695216e-01 -2.231281067851923705e+00 1.295658806961599574e-01 -8.910439505887442213e-02 -3.674157594219147893e-01 -1.055962416330185061e+00 -3.999821713568508241e-01 -1.082160279873831232e+00 -7.903436848175515728e-01 3.259725132512800716e-01 -7.386656121535610797e-01 1.082794976698429501e+00 1.155220905239825457e+00 -7.335000810893466117e-01 4.411782625991272910e-01 -8.922347390812598311e-01 -1.661500194404649466e+00 9.440516409550464560e-01 -3.571370574271210963e-01 -4.958274375210430240e-01 -4.031040000864379302e-01 -5.298368201692029711e-01 1.531730344903071916e+00 7.149445002815475458e-01 3.508232134763036303e-01 -6.709702364294140020e-01 -2.323002336600489826e-01 1.131104601683355693e+00 5.388444286516196752e-02 7.650920967291904295e-01 1.478870559986178446e+00 1.563500929998084266e-01 -1.672235432771275399e+00 -1.144791159087025445e+00 1.971692839271219078e-02 -6.185037973997560279e-01 1.693680465963240067e+00 1.406573684268134228e+00 -1.623914978410848864e+00 -2.697590748663788451e-01 2.868160779152365558e-01 -3.084588245066975376e-01 -2.107045983497068065e+00 -3.004078595051132283e-01 -9.109233379211605364e-01 -2.001926829425576315e+00 -4.387268435176033265e-01 5.479630807769746426e-01 -5.616800662737710115e-02 3.257918521251291777e-01 2.153376484682115455e-01 -1.345892870023737142e+00 1.507813550491513332e+00 1.676485688841998112e+00 -3.775129477074878337e-01 -1.385528913127674455e+00 8.370558078179400896e-01 6.408345619253013048e-01 -8.133563851444611803e-01 -2.072736391949429269e+00 2.585389994692999793e-01 1.183007911073248042e-01 5.191576014946893691e-01 -1.977113372870730745e-01 1.016524083360696329e+00 -9.876931302896994058e-01 7.209455492041976221e-01 4.860509526198474317e-01 1.076592848354127885e-01 -5.583057143423223456e-01 9.676160215245541707e-01 1.168781795921906286e-01 -1.482579175619563649e+00 2.970532478759570494e-01 6.313192161380755119e-01 -1.673666887553229843e-01 1.828342107264688543e-01 -2.566606756674775225e-01 2.159638075678096958e-01 1.076474905556328077e+00 1.573189357830314661e+00 -9.412936046138624668e-01 -1.137992422698201000e+00 6.285585784490588246e-02 -1.073660975221650687e-01 5.636516060734659411e-02 -3.256869500408425822e-01 1.021223554931663217e-02 1.182106311508601459e+00 2.124522289987402335e+00 -1.490781047473991539e+00 -4.719880636947672986e-02 6.756508744122637911e-01 6.920894679065812127e-01 6.941690105957190604e-02 -4.842543634244211859e-01 -7.356518404412979439e-01 3.244319787871291494e-01 -5.182076700146974746e-01 -1.523426885543693043e-01 8.765682053833264709e-01 6.514556442470363917e-01 -8.228543925671655268e-02 4.761989970460250299e-01 1.222967307663126446e+00 -4.109207077698664445e-01 -3.626650346120092738e-01 -2.178654818435323826e+00 -4.210965742627957864e-01 1.986431546942235116e+00 -3.178661285620763138e-02 -2.639300268528160798e-01 2.044741094290756234e-01 -3.627859783021167295e-01 7.450917583419984780e-01 -7.334397475416604140e-02 -1.860018593551424182e+00 1.641221090328545407e-01 -7.251236457647659561e-01 -8.815120473791981937e-01 1.670956843136780501e+00 -1.668073138871368544e+00 1.082125632650815295e+00 -1.485363053394609945e-01 -2.808599406560015055e-01 -5.433885313125949024e-01 -1.341771667702753357e+00 -7.625716101507552525e-01 -8.335787646416763508e-01 7.996547046866648856e-01 -2.780630882940129389e-01 1.063871415992917902e+00 -4.313164543869645873e-01 -4.479482196136436722e-01 8.228988790400769693e-01 8.407376339204873927e-01 4.015659540262241922e-01 -7.992719868639907022e-01 -6.192827016840408705e-01 -8.318816827191760632e-01 -1.262000103768057269e+00 1.865094234190092515e-01 1.715998090874691684e+00 -4.758512436462469797e-01 4.102435602045559349e-01 -8.082686861636116937e-01 -1.571217708003253555e-01 -2.512973103858250068e-02 8.178570534511324652e-01 9.104031847665822186e-01 -1.772820414786640431e+00 -1.105612410446288330e+00 6.223273533573088212e-01 -1.637942771458149038e-01 -1.109119638072747938e+00 1.001294560230128861e+00 2.328862246244801870e+00 2.046524275735801535e-01 -1.035188090770896796e+00 -8.983468973877700714e-01 -9.513348644470371873e-01 -2.131168790560779680e+00 1.449495486314998027e+00 5.371482194611175709e-01 1.090354554429993905e-01 2.879913641200101404e-01 3.690104998188502017e-01 -4.901920598388474493e-01 3.994062077959016910e-01 -1.558929080240346821e+00 -5.744981973204167369e-01 -4.748348260287253431e-01 6.891692344093898193e-01 -1.820122036714662550e-01 1.431215936398182675e+00 -2.381075506074459280e-01 9.772136142508648371e-01 -1.070527227322920050e+00 6.287530626584669768e-01 5.343531692953069206e-02 7.525196654996971768e-01 -1.113368496734689073e+00 -2.036630778875316572e-01 -1.041035666118439229e+00 1.855633584815626014e+00 1.018202748548448611e+00 -7.334315924380322427e-01 -1.228825050575746092e+00 -3.533709160168330143e-01 4.056727929544745037e-01 5.450333854815098134e-01 3.710491409689813946e-01 2.369527207516604950e+00 1.135711033568015838e+00 -8.250218261117443497e-01 -2.738894523213519783e-01 -1.042155986949537816e+00 1.170744998519038127e+00 6.273044069611674045e-01 -8.486218155664401186e-01 1.557422430652426748e-01 6.686114154189163328e-01 -1.799089169094542751e+00 -5.120209609048481658e-01 -2.189422774970347430e+00 6.013490254436439919e-01 -1.115523324509939185e+00 1.835332140697073788e-01 -1.730397700488353285e+00 9.608601466297232718e-02 8.267378553930534446e-01 -3.115949378433053793e-02 1.717595635882311234e+00 3.169130266105167681e+00 -1.282956629539301341e+00 -2.720892193652377222e-01 1.736633466297586303e-01 1.262679331798794158e-01 2.722848439098032092e+00 -7.830875177292588862e-01 1.623704343278202344e+00 -1.298229987286220410e+00 5.222565329834892231e-03 -9.452440670195004779e-01 5.714354687851875836e-01 -1.733271429989131640e+00 -2.108720612824956486e+00 7.270367151090612046e-01 -1.826619075348278942e+00 1.445194151358182744e+00 1.230497872412846361e+00 1.425237672917969434e+00 -1.972704438441540420e-01 -1.209286796299334110e+00 -1.175768127528477314e-01 6.476137345351786756e-01 -1.177498929713405307e+00 -1.994072836978252605e-01 -9.112309244330567548e-01 -1.049159853994914737e+00 -4.963188783515998792e-01 2.739422452659228124e-01 1.560082795456589677e+00 4.295908772134251485e-01 9.083906713095986074e-01 1.381326742991843659e+00 2.563142933895766529e+00 1.884644297643634503e-01 -1.339098904913166299e+00 -3.009815053994473466e-01 -2.527284939333015457e-01 9.931449228760615144e-02 -9.832295745970964784e-01 6.830392758316242707e-01 -6.882933487971500119e-02 4.957937665977428243e-01 7.378448044270105033e-01 1.082461148237198634e+00 -1.641607115428598274e+00 1.100305725467789486e+00 6.076091935210691242e-01 2.017066554677631185e+00 3.935571829680353795e-01 -6.918065155368033903e-01 -9.208913230170275854e-01 -1.003837178583171896e+00 -1.807638758215466934e+00 -5.380406416211209741e-01 1.201918545532761895e+00 1.023301409640885229e+00 1.166905926026445606e+00 8.924993682423393304e-01 8.181857244852984712e-01 -7.826067250703594436e-01 -8.301106150071121403e-01 3.503945724351051338e-01 -5.173986600360253041e-02 -2.104262004523163240e-02 3.537921535395643913e-01 -7.416203278594212245e-01 -2.578417147508196144e-02 -3.726154806695043398e-01 -8.207874486736741471e-01 -1.812300096335597965e+00 8.213222392856793785e-01 -2.415237179821830282e-01 -5.628882312331829896e-01 -3.544190905704078243e-01 4.956003531187080924e-01 1.964690512432065717e-01 7.436954810027811558e-01 1.731329254431759113e+00 -1.631003874845069923e+00 1.088323162046122450e+00 5.263230580951463455e-01 -6.936480978394504726e-01 -7.634516191677045427e-01 -9.511520679858198601e-01 -1.232431513762020370e-01 4.313717013532773481e-01 4.584475562764959156e-01 1.555133111743736973e-01 4.528069149582868436e-01 -2.099288343283102876e+00 -8.803154435506557740e-02 -2.314585313431227753e-01 3.362929266855939625e-01 -1.641136177494820991e+00 -1.944496735752768046e+00 -2.845873906154899186e-02 -6.521264279093814675e-01 9.133332566151106668e-01 -5.995782264500508496e-02 6.129257169927589954e-01 -1.265556586107571491e+00 3.417943130028947007e-01 2.883950870578135817e-01 -1.564988487741913792e+00 8.086551700206865423e-01 -5.768058445730833705e-01 1.891355337195266939e+00 -2.949185025435057117e+00 7.783086448409353153e-01 2.576220802420343681e+00 -3.976990259193146082e-01 -1.315230831727114691e-01 -1.973803248175216130e+00 -1.577902559940807525e-01 -3.733341892676305118e-01 -2.955150464580227898e-01 -1.382067173524913928e+00 1.406404134978545828e-01 1.588572243470350420e+00 -1.575595320851697956e+00 -2.199133182377788487e-01 2.014263584808008711e-01 -5.334211390406176090e-01 -4.108671323088726179e-01 1.189683047557006379e+00 8.146818487861077207e-01 8.750580525066414816e-01 -1.350683355408883957e+00 -9.254695824710770236e-01 -3.291547510326889858e-01 7.567479184435075279e-01 6.286988695450791420e-01 -3.682166335081363956e-02 -2.716340378064265315e-01 -6.022639438323114103e-01 8.307043883953993402e-02 -1.489087211051396631e+00 2.453548382754221213e-01 1.407515251753037600e+00 -1.242833696678142363e+00 -2.895866930889144930e-01 9.212009642127094722e-01 -4.535790235169247508e-01 1.373625347171632427e+00 4.301933199077194181e-01 -5.469102480045116010e-01 2.297772498260570173e-01 -1.194750757415049325e+00 3.436154983316419553e-01 -9.090198520504557678e-01 1.533895038879212191e-01 -8.680173744138169889e-01 4.937020141227357328e-01 -9.646459960481621465e-01 -4.131989366524204121e-01 1.001554999326750073e+00 1.422703700794488491e+00 2.167663912385780767e-01 3.309104170535949740e-01 6.343839341078482130e-01 -4.165323843786756380e-02 -5.182570831260490118e-01 9.602498725113621791e-01 1.115077490936655646e+00 -1.538977745894581695e+00 8.771783410242719459e-01 1.402284077571517018e-01 -1.659208610000760586e+00 1.681044530669133730e+00 1.948644025732462481e-01 9.230102072535067981e-02 2.306104983575578971e-01 -3.555711531873183562e-01 -3.493314997214249651e-01 7.456837269790306255e-02 1.010922548651514097e+00 -8.516967042196895710e-01 -1.229004402292143361e+00 -1.208644760032528076e+00 1.955433949589193976e-01 1.661594468698155691e-01 1.030275862693065259e+00 -8.293395208414772179e-01 8.866352467499964973e-01 5.291767521700878607e-01 -9.345043007460848705e-02 -1.198196213947331501e-01 7.859168812902693757e-01 3.833137679323168623e-01 6.808930399289890856e-01 4.086593598959754603e-01 2.385646885704293674e-01 -3.660649349596108992e-01 -1.533091372235222405e-01 -2.613848735243324839e-01 -1.853222870990738125e+00 -1.995941449906459830e+00 1.328736964711943747e-01 1.535082332534059235e+00 1.285824772680017380e+00 -1.454900396090202719e+00 5.842639624558310096e-01 1.891900974019631976e+00 7.452749453644501587e-01 -2.118279959501029874e-01 1.557304898010428984e-01 4.135368817196626856e-01 -3.632879061399298948e-01 -8.847553223322546234e-01 -5.288832495126336575e-01 1.764670711077729812e-02 1.179778428249092403e+00 -8.334875896523790129e-01 4.187582900111283535e-01 -4.053519675981353543e-01 -1.342116535829486423e+00 -3.692354171645271244e-01 1.330466649407874735e+00 1.967265375143099626e-01 -5.777014767313745081e-01 -1.246496301405511486e+00 -2.502487549350861928e-01 -4.406550987903486427e-01 -2.861909565386167476e+00 -2.352110695703937271e+00 9.792175610137590080e-01 2.640228125152253469e+00 1.070813195852746924e+00 -1.663947811125114029e+00 -1.053339820043865283e+00 7.254627185189794769e-01 9.910826788753848149e-01 1.135889318362937717e+00 7.894227155959746556e-01 3.254972017182352073e-01 -7.492318391849192016e-01 1.235074400086786151e+00 -1.739002569260938103e+00 3.293370931604137075e-01 -2.172462780923223313e-02 -1.519665893647668131e-01 6.243681731842368743e-01 1.490890659339523527e-01 2.237368053160811721e-01 2.898136686598174472e-01 -1.932241582324739360e-01 5.853960546068819326e-01 -1.790326654558594077e+00 -2.611041912489615036e-01 1.037636947346785465e+00 8.177906751817717312e-01 -1.009443573751218626e+00 5.463801342197236455e-01 -3.235678014895251753e+00 -4.766205986429171704e-01 -6.457647326253137532e-01 1.583104395486074900e-01 6.625504092966764125e-01 -7.646430839397332091e-02 1.328087610288792297e-01 -5.711596630930394491e-01 -9.612859533613125063e-01 -1.631836413833083199e-01 2.499193898466610386e-01 2.471043121154159916e+00 2.478925285942302548e+00 -4.804393024913284904e-01 4.113442783708635975e-02 6.722928917129197823e-02 -5.264019606341213686e-01 -1.736070217089443757e+00 4.441835071781556898e-01 -3.294914116985725450e-01 -1.220797658292524859e-02 9.413532425793160741e-01 -5.474721986410490127e-01 -2.414846615667098906e+00 1.644007746947343085e+00 -9.539615065971517316e-01 -4.126626935643568778e-02 -3.515568331927819146e-01 -4.517209146982711920e-01 -1.381265366512365311e+00 1.265985719825437394e+00 9.056711381355438961e-01 -1.550521639606825097e+00 2.587955026909019018e+00 1.736062972371446023e-01 -1.144457982894281800e+00 1.197802139597113680e+00 4.062898192702081579e-02 8.149708974951180851e-01 -5.586967436828477185e-01 -1.342643773456123180e+00 7.871061046913357950e-01 -5.291850082847797676e-01 2.607302524140986399e-01 9.690667636090215531e-01 8.230635812660234973e-02 4.813966349597316174e-01 5.478719198137895763e-01 1.653075733266835101e+00 1.095824237668491463e+00 -5.200474778653462193e-01 1.299143859484419128e+00 1.207856718193490719e-01 5.701822029389619351e-01 1.058648080427388116e+00 -9.091095311733848883e-01 1.359317642630175849e+00 -2.969507158113600997e+00 2.378609326223387388e+00 5.512739374490475130e-01 -8.390356258481626028e-01 -9.044656068912297897e-01 -6.435344063976117246e-01 -2.010648448082685391e+00 6.874786035046864807e-01 -1.265824632109806114e+00 -1.167298839826669044e+00 -6.307280582445636830e-01 -7.753301561591333657e-01 1.048596327373393144e+00 -5.237888753463997293e-01 2.520596541350649478e+00 -4.291306510367013521e-02 -2.550485068767993080e-01 5.029118879255195518e-01 1.017714545378513469e+00 -2.345454127054674986e-01 1.632026614858450797e+00 -1.246343929437160741e-01 -6.184175552772849249e-01 2.904197523761389843e-01 4.615968530069110010e-01 -1.020745479444666648e+00 -2.214181791760448270e+00 -2.793687968688629564e-01 5.194851058813104716e-01 -7.505935750157217701e-01 3.627630512733700519e-01 -1.576843333699302907e-01 -6.864805655953182262e-03 -3.057028342277591793e-01 -5.183350569766616012e-01 -1.105847459409847966e+00 3.400447230866892601e-01 -1.513120912775510196e-01 -5.330360355860611632e-01 9.714712062787894675e-01 2.029962645281066513e-01 6.204336127073890594e-01 -1.420994900336401967e+00 5.691308835912890496e-01 7.685490079108237005e-01 1.216174283790312227e+00 -2.279300945294707448e-01 7.985203435916320147e-02 3.526115455180030001e-01 -1.008577694193886654e+00 -1.981437748157424961e-01 9.057614193216236842e-01 -8.172036674943730095e-01 2.605492480031770114e-02 -1.728570437806579152e+00 3.095906486047977912e-01 8.711053667247126153e-01 -1.479310197962244999e-01 -9.829036306896714592e-01 2.406637083711019587e-01 6.311805025908894251e-01 -3.146466488135657436e-01 -1.938784678530759975e-01 -1.743372310454016638e-01 3.136343087074490166e-01 -4.901217769892942666e-01 2.390835885602041966e+00 -6.808353381704023155e-01 -5.548497268808249006e-01 -1.817332662829052259e+00 1.748922502685247571e-02 -3.566466145413070277e-01 -2.253821578528379277e+00 -5.890036650643493132e-01 7.558068651776680413e-01 -7.296299022466892215e-01 -4.638322510435409218e-01 -3.093437244395186303e-01 -9.769962821460294045e-01 -1.039316098793432008e+00 -6.658666504331567371e-01 -1.783840561515170620e-01 -1.294367746926105900e+00 1.099828408804339297e+00 4.667999090954205177e-01 3.310597023007632589e-01 -1.738132747521774712e+00 -1.623363405262173362e-02 9.068370971177619477e-01 2.843969599107319390e-01 -3.100726213093364936e-01 -1.226012836646424242e+00 1.280253340997117295e-01 1.101485250303523733e+00 -2.000178213532838312e-01 1.099027938553800432e+00 1.561635657076652528e+00 8.589719144734819789e-01 7.445682558729301848e-01 -1.744308635856999912e+00 5.463296835207532842e-01 1.442931052347532495e-01 8.031695452082475706e-01 9.390930367738538065e-01 -1.849928701193944258e+00 4.151251582944339713e-01 7.264710641039717753e-01 -8.099940477901318436e-01 2.737711664192792882e-01 -2.706673482778534923e-01 1.748472562118639662e+00 2.108578785616919582e+00 -5.826091321128674672e-01 7.339648507243511366e-01 -1.631616156076956814e-01 9.971375184476030107e-01 7.467144919020730631e-01 -9.520645295609373449e-01 -9.192135846670245192e-01 1.518910810733105521e+00 -2.272316849802564320e+00 4.188708157335619409e-01 7.329687602799527246e-01 -9.024541894494519934e-01 2.317640006603126412e+00 -7.698247309271732952e-01 1.034194655816670805e+00 -4.513413833836213418e-01 -1.224817008193327839e+00 -8.713048275263537423e-01 -2.189676214821263400e+00 1.404637170310119920e+00 2.752004180042839643e-01 2.464789341772838926e-01 -1.383244660136780935e+00 -5.142520583709707660e-01 -1.792813038955708871e+00 4.055422845880646276e-03 -4.709461532480854196e-01 -1.171423125252993636e+00 5.779118892280311615e-01 -1.468137412697538835e+00 -8.128983105705608336e-01 5.649811493414735875e-01 1.756166312585510703e+00 5.267412340282844330e-01 -1.205227355575275300e-01 9.866433368922764569e-01 -1.323740251189858608e+00 1.062112737398891671e+00 -6.628795363473451996e-01 1.506406097857792670e+00 1.890981951012043805e+00 -8.835151437752882808e-01 -1.541632877221658759e+00 -3.312509609499104252e-02 1.353873457804493530e+00 -1.185967681318772060e+00 4.523106287833063566e-01 -8.061925727690725241e-01 8.854932787245437531e-01 3.818276769855174502e-01 8.380311246136069869e-02 1.013527402892058608e-02 -6.330148878769785714e-01 -6.943362013915480579e-01 -8.740764428700543709e-01 -6.583999292431239603e-01 3.406794232168608993e-01 3.882123989745827064e-01 1.071492334707479177e+00 6.764249390811742924e-01 2.258586279873341374e-01 -1.603953208186426060e+00 1.336740304561016834e-01 6.036489888535645498e-01 7.205341629174518703e-01 -1.204142813966772474e+00 -4.435885734790755985e-01 2.194035141810097400e+00 1.356835222755024550e-01 -3.816474017912681593e-01 4.365583317647693251e-01 2.177110697831922792e+00 3.856392832289520234e-01 -2.160832733221127594e-02 1.079696610489222219e-01 4.934718794251223839e-01 -7.208449557308084510e-02 1.138140456237784148e+00 -6.688829425057687406e-01 -7.879920768724550939e-01 1.097176698512247195e-01 5.124246788292987631e-01 2.255853728242901077e-02 -4.549386682222598677e-01 -5.762540710178346570e-01 2.111393048016710239e+00 4.431395455603872047e-01 2.816155929132635904e+00 5.398204408652133024e-01 4.085479738125809002e-01 -3.557476876386386766e-01 1.224930052782144674e-01 -1.916141062511035886e-01 -5.180557708133795014e-01 -2.160036454424400620e+00 7.652597477153922911e-01 9.062533548201715528e-01 -5.603881968139839964e-01 1.144351825702647929e+00 -2.182850594648993170e-01 -1.430404231527474757e+00 4.273526495620208476e-01 -6.090054924314260987e-01 -6.340580558297245761e-02 -1.063095879676700072e-02 -1.511236336266422731e-01 1.192018693367906446e+00 1.122975029225537158e+00 1.165761134505648444e-01 -1.341725909792111926e+00 -2.455111440215743124e-01 -5.889011607280731919e-01 4.111818388751815184e-02 5.756460677779509094e-01 -9.924584107087128237e-02 -1.930304934251806104e-01 1.261772245070844622e+00 -9.304921266812041791e-01 1.940425446765222883e+00 1.071734466461362167e+00 6.659578180157125216e-01 -1.999831863478445659e-01 -3.396264126089945101e-01 1.164759900396147019e-01 1.156049683141070261e+00 4.131009013908517602e-01 1.372112400600302484e+00 1.791581157635881771e+00 2.832916408790100982e-01 -2.521711576338084626e+00 1.624066761043623686e+00 -1.302515105929004324e+00 -3.432309599795330124e-01 -1.349308547006366155e+00 1.078570760082151692e+00 -1.643752504185761742e-01 -6.563038918070199790e-01 3.088717438544138702e-02 -1.053804298969412079e+00 1.175616858443798041e+00 -7.599877805833257782e-02 1.271338347216453002e-01 -1.774093517571789347e+00 1.822905912943777906e+00 4.341447336332474594e-01 8.571518209185992054e-01 9.282553809197987560e-01 1.368592086298165311e+00 7.329235067782987612e-01 -3.628292634189367871e-01 -9.401880196977953075e-01 -4.099948152968759252e-01 -7.481474058763599722e-01 1.444116985962077049e+00 1.543558251549053573e+00 -8.366250932229090109e-01 -5.576172745817159493e-01 -1.143138997850255967e+00 6.887612639411289095e-01 -1.230999615589439822e+00 -1.240363330429105071e+00 -1.917122299979626687e+00 -4.510279166488243563e-01 -5.311108773895582003e-01 3.538913778452041359e-01 -3.367779097234160912e-01 -5.214400627387673071e-01 -1.004626906378282447e+00 2.848929805933440029e-01 1.339518611999144015e+00 6.446706292672824690e-01 -8.578148452455010287e-02 1.608017261077323012e-01 2.965517721016228680e-01 -9.754403178821059450e-01 -1.012088907702165308e+00 -1.632177073006189971e+00 1.187640867348647850e-01 -9.497129951763899625e-01 -1.940385200791833631e+00 5.827099010883903807e-01 -4.640613749897375961e-01 -7.539825197423341008e-01 2.157171394467833458e+00 -5.982691410573204305e-01 -9.192754511300741393e-01 -1.454715018775951663e+00 -8.584310313696998929e-01 7.245941669433606513e-01 -8.230326096460798269e-01 -6.374963946005419713e-01 -5.085603576232415879e-01 -3.667372259081603247e-01 -1.462231927745936355e+00 -1.845072632103098298e-01 -1.074813685057799617e+00 1.370409504460845307e+00 -7.722522565405842698e-01 -1.875595180150404495e+00 -1.278826850500361711e+00 -1.979417398607851569e-02 -1.120310935820895970e-01 -1.155581484393363612e+00 -1.719780835422521026e+00 2.803723962160171723e-01 3.138216460009922160e-01 -9.561810582030551009e-01 3.996868219087548746e-01 -5.704629100461945379e-01 9.564942153788142942e-01 -7.193205192785822044e-01 2.577493342191661263e+00 2.585353716580735539e-01 6.182976596671644343e-01 1.646602339785748548e+00 2.165704537686429454e+00 -1.669097477731513512e+00 1.358546832755756384e+00 6.363265470335298657e-01 -5.047186977013317088e-01 -2.049177011585952890e+00 -3.519154497230621015e-01 1.222877238041055525e+00 2.330318857471333160e+00 -2.663949491766950395e-01 3.369382149357565137e-02 -1.250451833737709073e-01 -9.225691263461845981e-01 4.375752326401740055e-01 1.699060435617254727e+00 3.388877636289845952e-01 -1.353372016405326228e+00 9.218606074000879058e-02 3.186972003767491457e-01 -4.475619039033740254e-01 -2.189936471409495322e+00 1.131597746692567963e+00 -1.772180834880752620e+00 1.593892120060665496e+00 -8.876306607699917528e-01 6.471848973360287971e-01 1.189455680646130054e+00 1.110077109983712562e+00 7.226409320495210675e-01 9.185391006668935932e-01 3.501456514816556065e-01 -1.292914754735828398e+00 -2.771675932100252648e-01 7.593737919100761458e-01 -4.440977304847865681e-01 1.640530499844959911e+00 7.905856720661601500e-01 -4.312200761440176250e-02 1.686490834945269190e+00 -5.998412077690498112e-01 7.453866531862525513e-02 -7.750518068052077991e-01 1.039918295213056565e+00 -1.067779448764169525e-01 -4.562870926969194718e-01 1.459077206835967644e+00 -1.489845458378803000e+00 9.804256082697163643e-01 8.779084384230020355e-01 -1.368531853612586335e+00 2.283918616069414043e+00 5.084554383135601041e-01 -7.580783195279808817e-01 -1.754743940279629710e-01 -1.201845393323099032e+00 -7.117810623648468393e-02 -1.315791693033092624e+00 -7.098636669945497246e-01 1.253528072755351719e+00 6.695373588443050972e-01 3.400413707586990575e-01 -4.700905464275089152e-01 5.548418433220385637e-01 7.978210831921093149e-01 1.086923065786500109e+00 1.129248305633584470e+00 -1.169282564104320681e-02 8.303923147245904079e-01 3.532318553085407320e-01 -1.161264020452832613e+00 -6.573431115355858889e-01 9.099070055116781353e-02 1.377292971447320880e-01 -9.027029702747982332e-02 -1.149666942094788924e+00 -1.774238659749661995e+00 2.449914747440533336e-01 2.055942816214794355e+00 -1.997067919972230099e+00 2.616177133226321727e-01 9.025418729947238816e-01 1.073176862239027418e+00 -2.234434815144966002e+00 1.205237630130598370e-01 5.415665550416966928e-02 -7.739247690243442612e-01 -8.913690341784329396e-01 8.481522833624658420e-01 -7.367023882668839452e-01 -3.967751836793922959e-01 -1.271173885054032171e+00 -1.574134723859915264e+00 -8.936778776933316237e-01 5.583265995612425314e-01 1.643357313701852451e+00 -2.214038555294210175e-01 -1.757314142663514434e-01 -6.140340176785602511e-01 6.497266140623626507e-01 -1.013238987474274655e+00 7.142469201995528261e-01 1.165684014439861027e+00 1.032544428053492558e+00 9.782105317669215205e-01 -2.455118117933122734e-01 -1.224327983234390738e+00 -1.074026188251233860e+00 1.520848669748598780e+00 -1.626709688448489954e+00 2.935576561743289958e-01 6.568555148657501119e-01 1.490827928953765813e+00 -1.215823265065181902e+00 4.955535880976266183e-01 1.326032161264693310e-01 -1.302686053290052215e-01 -1.689022813182419425e+00 -1.947873717957019801e+00 1.115483675605329461e+00 4.273719042037975036e-01 -1.481616384591260660e+00 -1.515376162786255421e+00 -1.596029038324453975e+00 1.201635508431665444e+00 1.622653463738244373e+00 1.550640819386082114e-01 1.367969831761217947e-01 -1.082876574406350434e+00 -1.450394069184204535e-02 -4.781993356528578820e-01 2.132921694736621188e+00 -1.021261874124326507e-01 1.351778366637020001e+00 1.383340994462210816e+00 3.106891064508094935e-01 7.258068989252298708e-01 5.948420907063993734e-01 1.035204799991949143e+00 2.973520570264950313e-01 -1.967150641868051775e+00 6.525182898232092521e-01 -7.359936283412361613e-01 -3.995111668820974238e-01 1.326939707962541792e+00 1.166718557711531101e+00 2.443847547064026682e-01 -7.057644410381535005e-01 -2.051901162355282526e+00 -1.545020511266369079e+00 -1.154260516652613644e+00 3.226307845464464474e-01 -6.309578427719030325e-01 1.557168641552634791e-01 6.463179798345333738e-03 1.411799441400153343e+00 -1.641247685396117095e+00 1.619949555995176427e+00 1.391870022678855845e+00 7.504248611163536475e-01 6.747345811684742900e-01 9.021246755645334625e-01 6.827724515464056454e-01 -1.802079217374530917e-01 7.027005025985425535e-01 5.321430989875095552e-01 -7.507224510982719867e-02 -3.147049591697082538e-01 -1.487432226304672644e+00 1.814287305474242828e-01 5.093660800908160757e-01 -4.581221107940877113e-01 1.526847015155129217e+00 -1.369754743757146953e-01 -3.591798865345484093e-01 1.884021500576508412e+00 6.059792596458380975e-01 3.953242739650047466e-01 -1.090214488731849896e+00 -7.499790031092914422e-01 7.978473416111767635e-01 -6.218774586423699846e-01 -1.063795805022440755e+00 -1.417898294046323837e+00 -1.487294895851008492e-01 4.036375231995407153e-01 -2.246352716300133168e-01 -1.149900100370847333e+00 1.337856082229116339e+00 7.764238346908488575e-01 -2.879971760257725166e-01 2.192821789998083748e+00 7.960376198689911309e-01 -1.994783307257973926e+00 -9.368046985046959430e-01 -2.371925721639372431e-01 1.307419083133519455e-01 -8.081069881811233646e-01 -2.452124276479881626e+00 1.582181672318961230e+00 3.429687646237520871e-01 9.715957511309872840e-01 -3.144959997242045002e-01 7.824028403119781538e-01 -2.726386219177379805e-02 -3.840274557721187199e-01 -5.806913253990048790e-02 -2.551929742718697658e-01 4.618023459383522322e-01 -6.033151340813990016e-02 2.011907569939738405e+00 1.207232575934891639e+00 9.249512125021518427e-01 6.756617264578025639e-02 -8.238482465906242780e-01 -9.286644171186145824e-01 -5.831670515359643758e-01 -8.531219967613048460e-01 2.094738053606944650e+00 -1.485446003330018971e+00 -6.950667163747470401e-02 -2.103969583526473786e-01 -2.863975056631302696e+00 4.304081550216599661e-01 1.962452298345476187e-01 9.595731967667854301e-01 -6.342708403470398437e-01 -6.769142301585117094e-01 4.516337333947197386e-01 1.304758654423296749e+00 2.115828111363105890e+00 -1.040600602625970789e-01 5.952461998607904148e-01 -6.575251746593804292e-01 -1.092848388563746109e+00 3.689007922993440269e-01 -1.152031022060806098e+00 -7.827796114713282405e-01 -2.024871298812801257e+00 -1.379288762270886926e+00 3.345228423151729857e-01 9.834202493031238834e-01 2.890159211720079724e-01 -8.040171896151177000e-01 1.293411471671050084e+00 9.691998373048955617e-01 -1.762476834390779290e+00 4.750521656347669180e-02 1.942323100545753523e+00 1.725630894226061640e+00 3.040223932089803349e-01 -3.096725593643393504e-01 9.666602574456848451e-01 7.370785224622145027e-01 9.169649888338085031e-01 1.491089324436767560e+00 1.845951336918939256e-01 -3.523563299226773471e-01 4.404401163945789732e-01 8.907149766636526245e-01 1.559877633125365648e+00 2.015467745221473095e+00 -5.035720326774312250e-01 -2.304376337631780736e+00 2.478103871212884890e+00 -1.012150846200290388e+00 6.424660454783351904e-01 -8.056430453429372918e-01 -9.565871625131983080e-01 -1.343752556602503034e+00 -5.063480892873327699e-01 -1.741773649531610957e+00 -4.363678761264207506e-01 7.442755332130395196e-01 -1.740988376696205986e+00 -3.328555420269416754e-01 -7.276749723394505542e-01 2.363543263826379040e-02 9.721813036378594841e-01 5.727574612061219206e-01 4.085259237256914644e-01 1.389008815317800627e+00 2.046221486356351260e+00 -5.118713020348326231e-02 -8.509730155079041347e-02 -1.042570401502852739e+00 1.182360681712939066e+00 -2.387186897245176187e+00 -7.144463696736913505e-01 7.519728651994416202e-01 -2.065788842946687964e+00 -8.794588957420987896e-01 3.175595857217105022e-01 1.567105873289825979e+00 9.298232328617884734e-01 -9.770715191416249334e-01 4.975423682353780630e-01 -6.825201428038335516e-01 1.851794764260224380e+00 8.706492317197552788e-01 5.683360974700323726e-02 -5.548745939291224727e-02 -2.170140299870065292e-01 2.347510633030328031e-01 8.337841703352515399e-01 4.035918136406120293e-01 -1.550601453162431254e+00 6.407533958095019688e-01 -3.869535008448969915e-01 9.859130196523258408e-03 1.509520224395677346e+00 -1.416239479221880204e+00 8.085533979028705076e-01 2.163305157731248707e-01 -5.069382698133841902e-01 2.945929016563501035e-01 -8.404372685804454290e-01 2.122529908898976581e-01 1.250977560497737728e-01 -1.094388035614385135e+00 -8.531136391761519056e-01 4.001803610089554875e-01 -1.129636596017980291e-02 1.075156017549887322e+00 8.727634557024878115e-01 -6.882910581575923947e-01 -8.087251404942223942e-01 3.316739575437654408e-01 5.150987353783105516e-02 -2.094075323245259412e-01 8.702377737964492876e-01 -1.930831898924138812e-01 6.458971998229391387e-01 9.786982967908886000e-01 -2.604303670171682850e+00 -2.221018444539466785e-01 5.988126560186173286e-01 -7.438698690630203281e-01 -1.739012897219561204e-01 6.363177371227875245e-02 -1.226741382633827149e+00 5.058982316297403609e-02 -1.032766061100478749e+00 -1.373257659810112885e-01 -1.071495369385175866e+00 -5.667182388746152544e-01 -1.187854981385183972e+00 -3.996750714553390371e-01 7.459909961027902936e-01 2.614625371451884561e+00 6.472000154886123902e-01 -3.265731713181517781e-01 1.355574435322744131e+00 -1.811278271475028068e-01 -4.597085608046594385e-02 1.606806088563928592e+00 1.438651030686548982e+00 -7.438427237663803870e-01 3.490647821438709886e-01 -1.022898833567575272e+00 5.742753786817551553e-01 4.227280311949434960e-02 3.271220193538760812e-01 -3.019188782302906771e-01 -1.531205114296753898e-02 4.979283792359224248e-01 5.657858337463318454e-01 -1.356418660436403911e+00 -3.846785397362512682e-01 6.874738087005135556e-01 -4.800155650151035069e-01 -1.899040787789827656e+00 -2.080429240850272810e-01 8.996402241730618865e-01 -7.225631546437976116e-01 -8.254291172759811168e-01 1.736025742271286865e-01 7.941868090285110204e-01 -3.977680953614663451e-01 -5.794932195014605991e-01 1.982738275422379903e+00 -2.433845763731519729e-01 -9.143066880392297646e-01 6.458266652197700020e-02 -6.197796816138947396e-01 -1.230468304112834407e-02 1.723116890545681956e+00 1.776589488364568176e-02 -2.111203104985234225e-01 1.635838723672573103e+00 6.922760346702340195e-01 6.310700455553914789e-01 -7.539185033846999839e-02 -2.954834801092841023e-01 -1.787665172888942999e+00 -1.646484449726476340e-01 1.276220959531926047e+00 -1.012840634917602012e+00 4.266674393971048862e-01 -7.266403557787303180e-01 1.970706585502501440e+00 -8.938266760038472425e-01 1.815753595486506722e-01 -1.856442571184739598e-02 1.967299811762228956e-01 -6.179476664157107502e-01 -1.016979514097239745e+00 -2.705590238675781301e-01 -3.426803863272397388e-01 -5.333331633949226491e-01 -7.284068334833083691e-01 2.311654899581037925e-01 7.700382007757338165e-01 -1.632770978031322429e+00 8.590718057051131007e-01 5.580315821328530462e-02 9.605214463754633281e-01 -4.137924124457854624e-01 1.459371407153764899e+00 6.305662992240618214e-01 6.120773729679598318e-01 -1.022325394660016373e+00 2.271420880570161893e-01 1.199190481470000735e+00 2.069950594840080260e+00 -6.796283912096030555e-01 -1.598170052712722500e+00 -5.732161238382249557e-01 1.281745027559853645e+00 4.285703235186987814e-01 4.607831868345299009e-01 1.690143568583969635e+00 1.837325242794634050e-01 1.315227209646258333e-01 -1.061247819260738634e+00 5.796926736688171600e-01 -3.104554612301155814e-01 6.703842902072951748e-01 7.356825372779826067e-01 1.277536722676117398e+00 -2.307955760152222840e-02 1.741313645041401570e-01 1.298168932185556290e+00 4.438959537470469341e-01 6.732859192967683981e-01 -1.908075258196545790e-02 -2.569196858331960431e+00 -2.008570041977757459e+00 8.654499545822479378e-01 -1.928949561571407234e-01 3.745745810572652656e-01 1.234770758123699741e+00 -5.231836897694580601e-01 -3.869320816426197740e-01 1.994030441274996512e-01 -1.094134844769561798e+00 7.930532230244948799e-01 7.358076056507720786e-01 -5.360954897118993534e-01 8.352708846602813209e-01 -2.694304151636776543e-02 4.327274264107328072e-01 5.149828839141614711e-01 1.577971397370956153e+00 -5.184733059743404926e-01 1.169197817075897206e+00 -1.242361597937205575e+00 -1.211840827407596910e+00 -1.502412820501072055e+00 -8.692360075707043776e-02 -2.894174867722978592e-02 7.321671581480843072e-01 3.735900859697302012e-01 7.978965811501897987e-01 -7.768873730054748350e-01 -8.069284223291661728e-01 7.588143368061155414e-01 7.684795385151995673e-01 -2.491987918658480350e-01 -6.790368067829618548e-01 3.560739151984314010e-01 -1.755030765443544860e-01 1.830316443109609448e-01 8.952310247295488521e-01 -9.337856816278670147e-01 -2.576146802018695614e-01 -3.172332540117032806e+00 -8.851658522759824066e-02 -5.986087495540505232e-01 1.780522573789064200e+00 -5.271977664388597384e-01 1.047853782739330830e+00 -7.403077258863878518e-02 1.576180957169253771e+00 2.715069898085569644e+00 8.476512851940287696e-02 -1.973387274309468475e+00 -3.370225007692773805e-02 2.777853734195272484e-01 2.111476849160772051e+00 6.035448570219082987e-01 4.203254287980103809e-01 -1.858183902217866779e+00 7.880586352306286901e-01 6.695563582612843456e-01 1.069685818590971893e+00 3.696712240718058595e-02 -1.786161057092975346e+00 1.870438349559397917e+00 4.568247687624967246e-01 -3.368941361686556002e-02 -2.975478433628189756e-01 9.193595399541707458e-01 2.487967863679851899e-01 -1.810601517093151314e+00 -2.032623179125717106e-01 -3.493519447858506877e-01 -1.868330417416479983e-01 9.895057799621960470e-02 -2.818407747546121667e-01 -5.143715650433266368e-02 -1.128817757692906820e+00 1.049570539459224960e+00 8.497562045800056696e-01 1.104031480749694261e+00 -2.529568271579617278e+00 -9.534941633566855756e-01 2.189340427601394357e+00 -5.329006085248366026e-02 -1.087080649545393740e+00 3.220526865992511034e+00 2.645958578294231867e-01 -3.887237613460802765e-01 2.741909957638708484e-01 -4.576332402271435784e-01 3.691825151675043881e-01 -5.540940833451060143e-01 -2.680732730660053686e-01 4.044850396783471191e-02 3.033174477187646212e-01 4.541188587338176319e-01 2.087655419436413029e-01 -2.181335351070268491e-01 1.000474124163975437e-01 5.389739461855275193e-01 2.871575600108796089e-01 -2.186815356494984097e-01 -1.295778820497077488e+00 -2.498292153115927228e+00 -3.741243530473748469e-01 -1.519667926699036498e+00 -1.834731669156479228e+00 1.457957639711933984e-01 -1.197160515804755188e-01 1.844324224849340776e-01 3.340575262361645814e-01 -4.501137504205859341e-01 -5.192009945179448804e-01 4.274271266347322018e-01 9.050094125642303700e-03 -2.483305373149028716e-01 -8.217640536567957787e-02 -1.469177731983107638e+00 -3.505580850036596474e-01 2.627874600997507359e-01 8.462125685603939795e-02 5.920586368871364469e-01 3.509122900648630194e-01 4.688380557973937379e-01 -6.943347984212177026e-01 4.364606393975472565e-01 -1.242419483992823204e-01 8.944282067069969644e-01 -9.349203823223176668e-01 5.243942474725546976e-01 -4.357903419358145625e-01 -2.150651414702166864e-01 3.711827023570223039e-02 2.062766164179657746e+00 1.168322819249315137e+00 9.364610961442039194e-01 4.011852358508355976e-01 3.638807366970073232e-01 -1.200121267118759105e+00 1.183028195909066937e+00 -9.792425581859159900e-01 9.332209466256614627e-01 -2.765784172378875638e-01 -1.294139526242963134e+00 5.266688242730473979e-01 6.380684561099063679e-01 2.551323578803046943e-01 4.809910501858949416e-01 1.369632750372238861e-01 3.150985000062394015e-01 -2.326102317568863875e-01 -1.832681404336250264e+00 7.801184097048901034e-01 1.870949642050799833e-01 1.087466152825490973e+00 5.808236600583336490e-02 3.210265227273089716e-01 1.652436165760768905e+00 -4.319509228296137260e-01 -4.776192655594183600e-01 -1.545456374853341641e+00 -5.323253247738894967e-01 3.200405082641454846e-01 1.488277048332827146e+00 -1.064667782221269343e+00 -6.626970627680672798e-01 6.598541273790126116e-01 -7.411132445709682770e-01 -6.898197343847236596e-01 -1.364255446333154653e-01 -2.217459614788693523e-01 9.290957626271663106e-01 9.414715156210814451e-01 1.441786280169010670e+00 1.077805801024499299e+00 -4.845481244774931806e-01 -1.325399247806460790e-01 8.206604754990171058e-02 6.601270804175001228e-01 -1.479548395082187273e+00 1.924913809927245867e-01 1.300512483874080305e-01 1.487827708956206862e+00 1.340302327450496878e-01 -4.781635008310682888e-01 -1.185251776989087319e-01 1.124076742539045881e+00 1.206803935212518164e+00 -3.658011551124547567e-01 -8.374810975455697359e-02 1.012967236741215471e+00 -2.725517550035860825e+00 6.073916033153046179e-01 8.470432186919339967e-01 -5.668225461882659966e-01 -3.853175385555639154e-02 8.936044923020898256e-01 1.175517593659824334e+00 7.854493550777948141e-02 -1.642068130298650619e+00 -3.786942729533217533e-01 -8.796829112465970324e-01 -1.699099145561035140e+00 2.785440717315466608e-01 -9.799768237510168845e-02 -1.491661607372554155e+00 -7.490707936335005979e-02 1.323948189930678865e+00 -6.421637663160881804e-01 1.359764667143340100e+00 -1.220018977013453076e+00 -4.510555564635806980e-01 -7.420745936541518484e-01 -1.561772376130273754e+00 -1.885973131052668839e+00 -8.317704802179913190e-03 6.685036501290543276e-01 -5.595869504251173299e-02 -5.965679057512869310e-01 -9.702933948211659443e-01 -5.501685135515064218e-01 1.466503587511803208e-01 7.361586322666796578e-01 3.557193708728558779e-01 7.324344050223849933e-01 7.632054862753936408e-01 1.948872285968280327e+00 6.201999201266437250e-02 -4.778046666361152051e-01 2.620369112133050238e-01 4.205044457943914460e-01 1.728564123605459690e-01 -6.768269041365435612e-01 3.044140058823197603e-01 -2.061885289688970002e-01 9.873841334326443064e-01 1.417144056853455458e+00 -8.379564559300167748e-02 -1.146752834337055882e+00 2.330160365612621576e-01 -4.087791110799102873e-02 -6.031937701455436507e-01 7.756349065152815525e-01 -9.433783182205905948e-01 -1.487738361065161774e+00 -1.228417349506897516e+00 1.638753648504617688e+00 -6.226680637174460964e-01 -7.563053309183690454e-01 -7.985729542598629660e-01 -1.259519416997686991e-01 1.787529038422473349e+00 4.928861434247457790e-02 -7.296607857295807076e-01 -1.288176926965423741e+00 -1.214478186509950097e+00 -3.997473360076058690e-01 -2.119598239375333482e-01 5.193047080798440795e-01 7.334223842669793658e-01 -2.906227735184904404e+00 1.489679152422022090e+00 2.920162423548726682e-01 9.856972922302719153e-01 1.542218676251597698e+00 6.607186027664281591e-02 -1.024288670480460128e+00 1.444564849116010408e-01 4.567041592600334932e-01 5.656212065026623437e-01 -2.124614148554922199e-01 -5.706245546095316534e-01 1.381314608048551940e-01 -2.636877242413963596e-01 1.169655853081773778e+00 2.620879883081401740e-01 4.252127014081080181e-01 -2.487002627701360158e-01 3.570616457396169618e-01 -9.352387295273384415e-01 5.183202610893924422e-01 -3.552102493368772818e-01 1.504887966728062576e+00 -9.205929451910561945e-02 1.020215438679783482e+00 1.723261428024899455e+00 6.050226438397845463e-01 5.944769651029375712e-01 9.498412672251725919e-01 -1.550118858197459870e+00 -1.533966343211576322e-02 -6.545694535397601488e-01 4.179283586149552809e-02 1.754785255300521207e+00 -1.573018055965935913e+00 9.016947002461848104e-01 -1.324506110761358268e+00 1.889802031886711253e+00 1.281434590520027728e+00 9.126244833231668130e-01 2.451551985379735843e+00 2.101481471287293956e-01 4.897204002666470934e-01 -2.223271820149187172e-01 -9.873965010321122948e-01 4.074559772085953879e-01 -3.607643203667920684e-01 -8.316022720184825801e-01 -1.297343801042200262e+00 -1.592167550226952222e-01 -9.632948892161911081e-01 -2.776241351615539865e-01 1.774583782351923933e-01 1.208585520723523876e+00 1.621543705312092687e+00 -2.558185626542481272e-01 7.695298743751386450e-01 -1.261697336721170348e-01 1.727050278739562073e+00 -8.418730602737362068e-01 9.724675162109407411e-01 7.773185085573627306e-01 6.664604359196071304e-01 5.656701412583137190e-01 9.580376559872065823e-01 -1.243654206755075764e+00 2.117288302099023412e+00 1.727000634816292068e+00 -2.196063166429501057e-01 5.641280052256588684e-01 5.360321325934027659e-01 6.109962948602370991e-01 -7.022484414198307823e-01 -8.889411609126288694e-01 -1.793148842676599131e+00 1.668824995498374486e+00 -2.443223743430988026e+00 1.246254289867699594e+00 -1.048167675514678931e+00 8.518110556912577430e-03 -4.298325462321023749e-01 7.903811433344894999e-01 -7.686851951096480562e-01 9.585956344381300898e-02 -6.337505612526618259e-01 -1.595711943664250843e+00 -1.285312008379878801e+00 -2.024981449845251191e-01 -7.088356342829068568e-01 8.316315850979871804e-01 1.183344768328683794e-01 8.161043491350477019e-01 -5.554131299580158387e-01 -5.439401360884808974e-03 1.179782583266655527e+00 1.400687362010976378e-01 9.510604382621730135e-01 -9.719590420907277262e-02 9.055581664443862477e-01 9.143245901404294385e-01 -4.252965069068534443e-01 1.684074447645870221e+00 1.237950633056910804e-01 -7.035167031581602837e-01 -5.157494852270424479e-01 -9.832680949626754208e-01 -3.278553582019810286e-01 7.445238884449415506e-01 5.097459910051609366e-01 -6.330847533246192205e-01 -2.502881454533112837e+00 -2.518691275880950362e-02 -3.518300468339395359e-01 1.042286063985880862e+00 1.358650671031300217e+00 -1.331519183909754656e+00 -1.261753400809487058e+00 1.197009321770804297e-01 -1.150281811314012526e+00 -7.206500268237726603e-01 4.578680217794338092e-01 5.949616320160044242e-02 -3.174173331499100525e-01 1.417668476254278831e+00 1.574189192204605181e+00 8.136641060765964495e-02 -3.407016725345890507e-02 -3.557569416110653582e-01 1.264574903945029360e+00 -8.185770600870232450e-01 2.324842860359755403e-01 9.691308257360214951e-01 -1.890505052754380522e+00 -9.547918519205080834e-01 -4.329536119614490475e-01 -1.653256374693111264e+00 -4.560173329140735921e-01 -8.164678734489209111e-01 1.495751557705903734e+00 1.473419987284549482e+00 1.004969862569800698e+00 5.791129719847019075e-01 -7.421796968204709410e-02 7.934959000918494487e-01 6.075862256980988363e-01 -9.545514223627631356e-01 -1.476227292249479461e+00 -2.058966170611112867e-01 2.013676891967999816e-02 7.688072278736168830e-01 -1.424765174147355484e-01 3.400655414745153982e-01 4.192857697551334306e-01 -9.374255810011805634e-01 5.337708368134452819e-02 1.828744240334056359e+00 -2.256458900171420368e+00 8.407323174283061196e-01 -1.146364289577268547e+00 -1.202617626324378852e+00 -6.192782433389184549e-01 1.093926150924841689e+00 1.167375351949035522e+00 1.347679809450921695e+00 6.679459005363805879e-01 -2.899911751198810256e-02 2.589047970756706563e-01 1.348812262637461457e+00 4.417512378490197067e-01 -2.086688533471242335e-01 -1.390538599828167188e+00 6.023645068507067490e-01 -4.005782724351993340e-01 9.604216532097751280e-01 1.296107690829603198e+00 1.817864771944473212e-01 6.867592322800882831e-01 -1.076699960660391531e+00 -2.579328755064727474e+00 -4.554730831093405097e-02 -1.442449210683491856e+00 1.386057038882291481e+00 -3.439989382633474424e+00 1.320296751662790313e-01 -5.877518587352389273e-02 1.657738344825427257e+00 1.846982850317975822e-01 -6.005227988042911580e-01 1.943032366982826720e-01 3.988782520161989753e-01 -5.809054902831253114e-02 -1.942507769572627274e-01 9.128529161018769100e-01 -1.793438851094370790e-01 -1.690828512760961022e+00 3.439801021557567506e-01 1.908482982095499825e+00 4.216216278757201619e-01 1.460473524683519431e+00 -2.933492014930853653e+00 4.680111182077740795e-01 -4.803031925493205234e-01 1.709988313802220272e+00 -1.037582646653119278e+00 8.684764585379486368e-01 1.304376099192559257e+00 -1.199425167922006707e+00 -2.669760917498469333e+00 -3.600551542918256631e-01 -3.316383285679254111e-01 -1.645913892278954460e+00 1.538966590428114678e+00 -1.237409384144968705e+00 7.007244831552064124e-01 6.373434666608890353e-01 -1.267436165247019630e+00 -8.728236434258936915e-01 1.580590898569302460e+00 -1.029591354894137556e+00 1.225810317562471718e+00 -5.589485684638696439e-01 -8.801693780920415433e-01 -3.166328014016563941e-01 1.368881259418530449e+00 2.187897001195395763e+00 -6.115663479269419778e-01 -1.672774374195370894e+00 -1.195749281082602450e-01 -8.416538480046280579e-01 1.534328674579672758e-02 1.821378982940811408e-01 1.536650060253117456e-01 1.212240030572242500e+00 -4.589993733973116719e-01 4.807973143717657605e-01 1.166376063777646133e+00 1.446475445597406873e-01 2.143037291126312915e-01 3.565116205064097071e-02 -1.716112010703808588e-01 -1.705091553751096889e+00 5.630960427493845177e-01 -1.002942492309244038e+00 1.228896424423294720e+00 -5.549739955423260707e-01 1.501790849607442579e+00 4.725208633721904583e-01 1.172959691091065570e+00 -1.183676923671418413e+00 9.032803205285803161e-01 9.371656553280396373e-01 -2.484566184259963340e+00 -3.810468124005997881e-01 6.753856274275781280e-01 5.447942006841501872e-01 1.221860664489508919e+00 8.093333240159690245e-01 -6.051734232136746217e-01 3.406268316226396808e-01 -8.216416303517587449e-01 1.801550287831854558e+00 9.016365417061940057e-01 -4.437193322804390827e-01 9.257369301201042733e-01 -5.374775468979697823e-01 2.553294539369762028e-01 -4.366393056287585228e-01 -1.275209709545544134e+00 -1.883748113083050457e+00 -1.425009017486207563e+00 -3.038107249013173930e-02 -1.991837416950915651e+00 4.214751332801867645e-01 2.002405665878349561e-01 2.188318846629971226e+00 8.888419878630650084e-01 -1.187149523882911062e+00 -7.363934053123031287e-01 8.029031510817390138e-02 -4.908208048258550504e-01 -1.464370737575127146e+00 1.619264411027042438e+00 1.510667657761530336e+00 2.028702825721910408e+00 1.370309587260200690e+00 -1.373570511463446442e+00 -9.246037494359412579e-01 5.761794019186596838e-01 -3.937965221365766211e-02 6.536862705020405340e-01 2.804481050047897828e-01 9.904434302511533339e-02 3.043751193905409047e-01 5.595033958456209211e-01 -2.755128004703165656e-01 -8.655607815167570829e-01 1.656762118153042307e-01 -1.103572521121259919e+00 6.954404088522551097e-01 8.104332968779769386e-01 7.847590580551466743e-02 -2.474877352456383850e+00 5.233352699326122570e-01 -1.879621887383196022e-01 -2.329463956904947175e-01 1.778199492161667283e-01 -1.277560618223077205e+00 -1.085843984416549723e+00 -1.967170843140194497e-02 -3.465210500632703861e-01 1.585775701866372900e-01 2.324902011719920392e+00 5.935996455058136778e-01 7.367483247469619467e-01 9.200293347641133046e-01 6.072815193354486052e-01 1.054277716549343324e+00 -9.465469819507195126e-01 -5.579310434049244982e-01 -4.712767012009222434e-01 -1.294008560419641851e+00 9.089733802564003984e-01 -1.573789689182439444e+00 -1.715078261968083106e+00 1.795169546096768265e+00 2.485569984862575632e-01 6.687713316493153481e-01 7.787032670945838175e-01 8.782456434236975973e-01 1.715327456798340089e-01 -1.920858132268305596e+00 -9.245838219493383026e-01 -1.671127132514898417e+00 1.074160496065940107e+00 4.634842340333080735e-01 -8.529701365526196621e-01 -4.419296770681136605e-02 2.177941379597029492e+00 -2.131719436841223114e+00 -1.678020558456167155e+00 3.570627421527652889e-01 9.779418333943916686e-01 -1.012045802452814058e+00 1.062375612652965290e-01 4.403670929047366345e-01 1.035182692461564524e-01 4.270051689205313881e-03 7.028040220949344219e-01 -8.051452772317395645e-01 -1.690419318931996318e-01 1.170960163769265261e+00 -3.272920381025015146e-01 1.146363535164211411e+00 5.872260351850979720e-01 1.111018084081346335e-01 7.768418020577300132e-01 1.203867354138355328e+00 -1.462462207982809237e-01 6.337584495271872953e-01 1.866152529388165116e+00 -1.498329001559486118e+00 -2.170124095709395351e-01 1.571739345179815062e-01 1.338974704634893431e+00 -5.332867427279310846e-01 7.109615537607947289e-01 2.153629996151308623e-01 2.445248669512671835e-01 -7.234458851725927842e-01 3.112211884272782503e-01 5.500192861432851021e-01 -6.898984211034158154e-01 -7.482760621733375306e-02 -5.051045961893994019e-01 -2.768958467726250761e-01 1.813684292794208175e-01 -7.994051989266262037e-01 1.837759351027531962e-01 -1.532551173655247734e+00 -4.253049652506217804e-01 1.318808919953556424e+00 3.317354226145480256e-01 -3.497288415903384018e-01 1.081738932674232379e+00 -3.547920344800135628e-01 -8.777177105441841265e-01 -1.808517068292989416e+00 -1.349528993541640798e+00 4.860283359418519633e-01 5.994517386857212138e-01 -1.462494564783042073e+00 -3.547304238734103610e-01 4.100089994672604932e-01 1.244669521606871720e+00 -6.647071846615392188e-01 -9.870444559563477105e-01 -2.931748668067110097e-01 8.303517380441898244e-01 2.006234264175078774e+00 1.578017783254932194e-01 -6.825951408169957102e-02 1.361691442439096678e+00 -1.315249127048026656e+00 1.967108762213261308e-01 1.135893214042012156e+00 -9.688507087547335583e-01 -2.780803996632946196e-01 -2.702833143342276423e-01 -1.023768396643578993e-01 -1.610457313274002988e+00 1.237547451585248481e+00 -2.394494156481564051e+00 -1.161984762048963726e-01 -1.404712115326794408e-01 6.127335422337122361e-01 -1.234680485085682067e+00 6.362109347039052176e-01 2.601805089830880324e-01 1.336823612699230002e-01 1.214838926655885526e-01 -1.234943268513886694e-01 -7.856558457120543792e-01 1.191402515336474233e+00 -2.871835568530624605e-01 1.229465410340581322e+00 1.409139856206388153e+00 -6.304166818829802788e-01 2.436421827620319558e+00 4.026675498008867871e-02 2.006881668754194159e+00 -1.889619126692895223e+00 -4.643917913218083005e-01 2.164150930481733237e+00 1.331403985238696519e+00 -4.734999399431089051e-02 -1.028645683412435785e+00 -5.108086729344889498e-01 -5.862869014482682273e-01 2.889172392585159094e-02 9.270797484460642224e-01 -1.237001584156501577e-01 -2.823930713004123641e-02 -9.959758444940725042e-01 -3.839201730180576977e-01 -8.931193896152040956e-01 7.248442516413943215e-01 -7.470717629949378269e-01 1.262275819206622796e+00 8.744986511093821857e-01 1.466758404578450303e+00 -6.829908173286876050e-01 7.847141136520388027e-01 1.708992315296669132e-02 2.263904646028000456e-01 1.333466944407138310e+00 -6.570957124888367196e-02 1.163505241524310341e+00 6.082930854887971250e-01 -6.659899233505089944e-02 -4.370260175718609919e-01 -5.846328740532885648e-01 5.308388335449564233e-01 -2.788425715662563587e-01 -2.004977542140913283e-01 1.814951147328932451e-02 -1.364866619815228166e-01 2.846197429017165437e-01 1.210157772317658420e+00 -4.465662021988798802e-01 -1.230643310077620262e-01 -1.760845671144821434e-01 -8.745508592668084502e-02 1.028972926098234320e+00 -7.056599280746602698e-01 -8.212189286810155364e-01 1.500377219294200648e+00 6.962635010252311574e-01 1.749775829040953301e+00 9.668786263012983939e-01 1.055495072025675940e+00 1.650172379665050704e+00 -9.941984339088864031e-01 -6.967900036971328426e-01 1.077364693191315892e+00 -9.148268748987640198e-01 -7.882818599743937060e-01 -3.968903107766896254e-01 1.017170022482396741e+00 -4.224603023312124145e-02 -5.598133243773713019e-01 -1.044290108780963761e-01 -5.920586799379560228e-01 7.150218430134847036e-01 -1.011859464324455123e-02 1.626865460912573003e+00 1.533473814026361293e+00 -8.869346325263504083e-01 1.510306015928281065e+00 3.941100090626285524e-01 2.696135310516509787e-01 -1.194390125918533219e+00 3.023035938629195507e-01 -9.026149500348575050e-02 -8.962506206610230119e-01 -6.529117784166175165e-01 6.483131078821547932e-01 8.446980669752924831e-01 -8.678615956466505521e-01 1.040175420159162645e+00 -6.236431914570973456e-01 -9.269946613566522053e-01 -1.702262570160122612e+00 2.494058165827401641e-01 -1.525054270487571084e-01 3.157013488539253121e-01 -4.146827882149082822e-01 -8.137883525519734595e-01 7.518043768171212005e-01 5.352256554588180615e-01 -2.133069832750570938e-01 -3.448683185159513997e-01 -1.744553948072129046e+00 2.537005328251163760e+00 1.944565506469523308e+00 7.185080027156524052e-01 3.022490518749614274e-01 -8.789863445530377017e-01 -1.341422820803331195e+00 2.745156548536493712e+00 6.614092534443547500e-01 1.583682523954968169e-01 1.333919300367371941e+00 -6.727720369759333796e-02 5.243661051358265990e-01 8.219285127379917233e-01 1.087963700895651531e+00 -1.490045484260037911e+00 6.385204837013597201e-01 1.261349745248329324e+00 -4.554188664526522268e-01 1.627127434273914597e+00 -3.797117144007650658e-01 1.675653660912996834e+00 -8.790435468180957113e-01 2.454305960646335494e-01 -9.202671260423508359e-01 1.741253946657371543e+00 -2.201334170799667811e-01 -1.064893345722548235e+00 7.143122696421970730e-01 -7.817204164242542719e-01 1.512892935025982988e+00 4.000417360788793286e-01 1.020208070474139861e+00 -1.132961375885646882e-01 3.742637908430046512e-01 2.037576196652210569e+00 -3.452747643382789167e-01 -1.279497311181400310e+00 1.818121909126634517e+00 1.413248981877031907e-01 1.461957462585660172e+00 -8.896404109914241021e-01 -7.703733094201321574e-01 -1.701405762149477141e-01 -9.934062888801398206e-01 7.751030230790608710e-01 2.119625270973841680e-01 -1.099664551523017231e+00 -2.145858352619570919e+00 1.528642936823306320e+00 -3.930851834944005252e-01 -1.066324893768790139e+00 1.714976731165030799e+00 -3.071335398461997879e-01 1.036764571882226704e+00 1.383143019418418884e+00 -1.546347062674832129e+00 -9.103984344452763500e-01 4.591026489081529993e-01 -3.427440433809738913e-03 -1.619033748541597983e+00 5.667804858555294256e-01 -1.090427716783649581e-01 -4.911018423402877531e-01 1.247622611661236780e+00 4.427598464800146516e-01 -6.054025172906145613e-01 -1.353946761475056215e+00 5.433740264972948264e-01 5.433052767769047664e-01 6.983741462274364320e-01 1.947002864558923685e+00 1.706876090790169664e+00 5.380317805181830115e-01 -1.628980320412850014e-01 6.198892388690458999e-01 -1.715407102350616331e+00 -8.262689653990571426e-01 5.824583751165393064e-01 -8.601204700257802926e-01 -7.859118595423230103e-01 -8.015898872514169715e-02 -5.465941276976749030e-01 1.752997336904314751e-01 1.466147502626476529e+00 -5.159029082193117288e-01 2.041898715961370514e-01 9.845267543824334222e-01 1.185459821171057415e+00 5.309705187537940851e-01 1.054128303465047684e-01 -9.655448196014363230e-03 1.778168293475862693e+00 -1.208846938576573660e+00 2.411232312163910652e-01 -1.658316983707920633e-01 4.797550393545481073e-01 1.079760291616981505e+00 1.058511064454678241e+00 -2.990619810690315350e-01 4.701009276022844463e-01 3.557370830099140790e-01 2.058335012124297980e-01 8.104531632997864776e-02 -1.774161952301794187e+00 9.442417499603752429e-01 -1.450872407265368702e+00 3.695762452275782456e-02 -1.206322809356256354e+00 -1.257126177981762183e+00 -3.432384518573215054e-02 -1.599989273836332382e+00 1.178007533670704987e+00 -5.531305697399359067e-01 6.172396367334070238e-02 1.022914520984825826e+00 1.036249525492293433e+00 -2.403614171918821096e+00 -9.345728753860784721e-01 -3.510880882511519668e-02 -6.038062461153367311e-01 4.623274902470321523e-02 -2.314353254969206963e-01 1.209120482598671442e+00 1.099342873914256558e+00 -8.414652849632987541e-01 5.253231303544456665e-01 -4.228045266398099411e-01 -1.500178969215311131e-01 -8.490548448037206486e-02 -7.139276454165980335e-01 -1.431024721869872174e+00 -5.140415183230725438e-01 -1.927233926765268723e+00 -7.742568573816881461e-01 -2.476967323928077391e+00 -6.450994845586619508e-01 -5.573425498153307123e-01 -8.895139316195878054e-01 -5.415280130291555416e-01 1.572697296450635829e+00 3.358992955098443617e-02 -1.501977410517563727e-01 -4.834655992677664993e-01 -1.860275456071598832e+00 9.163248841570074132e-01 -1.579415245419447666e+00 -1.689289599666095931e+00 8.705938921701092958e-01 4.204717432122370702e-01 4.284030589880141737e-01 7.810710179321055623e-03 9.035662153995501766e-01 -3.651973244751675063e-01 6.257888741793863341e-01 -4.511693386485610691e-01 9.635943627210660223e-01 -6.283546897366055761e-01 3.675198472508725556e-01 -2.607866034812432732e-01 -1.914237555949679093e-01 -1.688968698258308532e-01 4.968653194314390786e-01 2.029105624721689871e+00 -6.955500288611183857e-01 6.862792622078025540e-01 -4.750762393864562116e-01 4.745601812498399102e-02 -5.630922638394438851e-01 4.311232381435777250e-01 -7.037635352791740129e-01 -1.041599617183605719e+00 5.131300780167440123e-02 -5.336997213184369038e-01 -1.545839596324418030e+00 1.481947762166714533e+00 -1.620012717681810210e+00 2.916846601115973825e-01 2.397117136943343940e+00 -1.071159787566244026e-01 -7.757175854725910369e-02 -5.541137849734434351e-01 7.063633674491140990e-01 1.769390118582937710e+00 6.661669672849638291e-01 -2.998974774443606162e+00 7.385601571686311040e-01 6.090582005435133395e-01 1.862556103463693047e+00 2.844868021243675549e-01 -2.585011787340076306e-01 -9.030091709840762926e-01 -1.124513071194038483e-01 -1.557620901981133565e+00 2.165030036911911537e+00 -7.029261777169961700e-01 -5.885490914719470057e-01 -3.796255692076366817e-01 1.266944840166633002e+00 1.106531664367488510e+00 -8.619628640642447159e-01 5.016919517903598580e-01 1.009315566077416265e-01 -4.348245110691992821e-01 -7.540897743106117490e-01 -8.160878396492905751e-02 -9.919022627171698581e-01 2.477763268742827929e+00 8.293118623718445312e-03 6.769637325287862772e-01 -1.304333295784588120e+00 6.682619118826178539e-01 -2.520817929582846451e-01 -5.866842605632134333e-01 -2.126654900993905972e+00 -1.475641866381459888e+00 2.265618362610596070e-01 1.571620042159835862e+00 9.494450199167024929e-01 -2.917153195665990739e-01 -1.782832167992314698e+00 -1.734404982579714483e-01 2.957488578425853873e-02 2.188157347419277698e+00 5.944363533299956703e-01 -4.706734287538960615e-01 3.113594337341069607e-01 -2.604211067830665416e-02 1.623869852032770456e-01 -4.558613051635896501e-02 -7.776987544310652867e-01 -8.617916210318615766e-01 5.517655022202502257e-01 1.516867386848988364e+00 -2.140789024512988803e+00 7.878711786075816015e-01 -7.370430632294051598e-01 4.098987421594829095e-01 -4.092223285079996109e-01 3.046492234748566785e-01 1.716694054112731349e+00 8.005583290432390087e-03 8.309915822004096397e-02 3.917757157685496372e-01 -5.610281818981766033e-01 1.070881954837687111e+00 -1.939400520471028733e+00 -2.622015250655502228e-01 -6.443254288843527355e-01 -5.017881473067783427e-01 -1.508202887319687324e+00 -1.249219711806300870e+00 1.250933636603864529e-01 -5.805588487006377862e-01 1.872091983642416579e+00 -1.049423796346972068e-02 -1.806923230162572613e-01 7.768818777920714069e-01 -1.803412771719981711e+00 -9.960837988147928090e-01 9.590350440265548171e-01 -5.369265360357715622e-01 1.111704102895326285e+00 -1.463040140158641256e+00 -8.245059538740180383e-01 -9.030368587510332334e-01 8.232002024573417120e-01 2.094758325622536055e-01 -2.855954868100697621e-03 3.321819906121838972e-01 7.586460736577784747e-01 7.617379083400512008e-02 -7.610785244724641574e-01 -4.450303778434029911e-01 1.697002439267391694e+00 2.747940613097031304e-01 -3.390694955137830702e-01 6.366227648271632900e-01 9.040588725448693852e-01 3.334290824629097538e-01 1.806046615564355778e-02 -3.384039646645322086e-01 1.178166638850599801e+00 3.599309450433232360e-01 -9.040947937361049069e-01 -9.928403617316067242e-01 3.160293243082323289e-01 -2.793637831968134866e-01 4.282190982965727866e-01 7.103999058473603467e-01 -3.332875363963553328e-01 -9.034680148668853272e-01 9.082383585227474798e-01 -1.007565189695863506e+00 6.608592203949066324e-01 1.038284370090092557e+00 -1.425910104621344043e+00 -5.993261658174149353e-01 1.533129102346611372e+00 9.442049891089306923e-01 5.229722328068385773e-01 1.043862904276107555e-02 8.990184000649730223e-01 1.512755571720355352e+00 -9.723566790433304519e-01 2.511402295305257493e+00 3.376591068671734863e-01 -8.903126739219763275e-01 1.151370609837142567e+00 8.261984043040236925e-01 1.091772911623204889e+00 -3.594509910994380664e-01 -3.499252420681065456e-01 3.632072165323635971e-01 2.676709963953814442e-01 1.324937174629035708e+00 -7.724219149159206044e-01 7.152924628258807704e-01 -1.469476215396471552e+00 -7.418733161984304436e-01 1.044143049343401186e-01 -6.071976919872822398e-01 1.504372930284310739e+00 -8.319395237285268641e-01 -4.617919536228362598e-01 -7.792801444478925088e-01 4.071023756899839752e-01 1.591192487419365253e+00 -1.395571297114429399e+00 -9.249440033487309198e-02 4.175747548451250180e-01 -2.377649728207788637e+00 -1.358762761149581999e-01 6.294211941807926758e-01 9.313955236528885795e-01 1.079395506130170074e-01 -1.707396976847759262e+00 1.150863710011041263e+00 -7.664149489262295223e-01 8.135208226068758597e-01 -1.335712758103710485e+00 -1.165059025100719126e+00 3.200339462386543321e-01 -6.577595946017351647e-01 -3.318712695143013480e-01 -5.887285843107221694e-01 -7.122648704692160493e-01 7.844248622914552493e-01 2.036860515807765282e+00 1.628013865011216366e-01 2.358299912679106658e+00 1.773207879591906844e+00 -4.876865577854130884e-01 5.362345206611098813e-01 1.749026653511821072e+00 -4.840958381752298312e-01 3.533060555869036445e-01 -5.445563007935350086e-01 1.708419736526758159e+00 1.748470596195389748e-01 -1.184985460073463504e+00 3.378435505706947062e-01 8.290531795926762149e-01 -4.950622883530556018e-01 3.911531657479065949e-01 7.739933649751908895e-01 4.743324421431334148e-01 1.621801525933686650e+00 -3.798212135521427113e-01 -7.421985813089467809e-01 6.287186489860645544e-01 -9.202597086656674752e-02 1.354845290051665208e+00 2.243617795797356040e-01 -2.362632452410043105e-01 6.762798403162741945e-01 -8.796214489366961653e-02 -9.372004414107651393e-02 -4.496704464444645777e-01 2.193115722527215983e+00 -1.732371425396247722e-01 2.246428088624738972e+00 4.148853850804352095e-01 -1.640169820146806456e+00 5.642234661530939333e-01 1.073207366794090567e-01 -2.591438815771290871e-01 7.242662567497061277e-01 7.482746895963003908e-01 2.162514078783543514e+00 -7.141851473260173444e-01 1.390996739986880781e+00 -1.117923986610634079e+00 1.907932217086949767e-01 -1.981938727567382541e+00 -1.457052425627547665e+00 1.388094775692551464e+00 -4.394294704834734167e-01 9.300826997963751452e-02 2.433310883178033901e+00 3.737567442707728782e-01 4.377222045300032116e-01 1.044028855567956882e+00 1.124303768414732563e+00 1.159285481157523723e+00 -1.068177833863982462e+00 1.196551566693020874e+00 1.276616291376678536e+00 3.391563934044968670e-02 3.085688116274686865e-01 9.849703327605729974e-01 5.275300163281660959e-01 -2.906393247668546675e-01 -1.893664322687446111e+00 -8.708462703583218500e-01 6.069808390234374684e-01 4.883614692111560851e-01 -2.740544488986632832e+00 1.078108617693761317e+00 -8.935610636664512163e-02 1.557019943830770803e+00 -3.193430718008954394e-01 9.478787376318104085e-01 3.773770458180786963e-02 1.135809326961898291e+00 7.730457340790795051e-01 -1.503730915067040597e+00 -2.447371598072402010e-01 2.541202014672365728e-01 -2.044421779220670476e+00 -8.651008094734592424e-01 -6.211862516158683789e-01 1.386651775791329477e+00 -8.802746503099739828e-02 1.319473915122398866e+00 9.126474361599274943e-01 -1.083408373195244190e+00 4.864053211867795379e-01 -4.919830121268396472e-01 7.106492779928510473e-01 -2.089329910984762062e+00 -8.386928845740780902e-01 -9.517075828322940634e-02 1.002582207712639173e+00 1.377743540311508752e-01 -1.868748554535588913e-01 -1.846723883348595496e+00 2.147085309088194283e+00 -8.715704724263646508e-01 1.287738240106406362e+00 1.238776095448140380e+00 -9.436806897568718044e-01 7.551702969240680074e-01 2.097355305507781209e-01 2.962471710791081958e-01 1.243180300587892403e-02 5.745077203409203470e-01 -2.070465957664082701e-01 1.148554023307615024e+00 1.094939183910245972e-01 2.725478696100549048e+00 1.147036474211519330e+00 -1.297804267728092320e+00 -9.287769671036882890e-02 -1.043286728405263819e-01 1.267728636990481217e+00 1.285294689009370384e+00 -2.693057613404600814e-01 -1.093502774537546823e-01 -4.161791761688078406e-01 -1.496781264421189084e+00 2.480930345406421322e-01 1.329770966330744431e+00 1.020906188058237740e+00 -1.017151500795965502e+00 -1.064990987807766354e+00 -1.212963180633715110e+00 -1.624636275711060396e+00 -1.662095620753162084e+00 3.437286636918559513e-01 -9.326191107357747478e-01 9.311543053054947006e-01 -3.376166551909072222e-01 -2.719726561180032531e-01 -6.591124338623214340e-01 9.567749192441583617e-01 1.515718270124767342e-01 -1.267981229452087799e+00 -3.045131970828561796e-01 -1.144554596093139587e+00 5.317201621686040713e-01 -4.497153449471119613e-01 3.092539707701605356e-01 -2.615840714911205733e+00 -5.616795637955876996e-01 9.020077205265074616e-01 1.059677147693998123e+00 8.435491244360484586e-01 -1.200374445518114896e+00 -2.029896206408133841e-01 -1.091226331839287855e+00 9.222712679774822675e-01 1.281768598944481807e+00 6.586783271676563967e-01 -3.275406048271568005e-01 -1.782279501880552397e+00 3.857616585371577700e-01 -9.572877675709109413e-01 -1.285281480806257814e+00 -1.231580426700323638e+00 7.856788056331355241e-01 1.142695762714466490e+00 -5.715079807313927507e-01 2.175258153340398626e-01 -2.662644466767110085e+00 -8.800326441031048885e-01 -9.877674614240157247e-01 -3.196506890463960554e-02 -5.734722238577311115e-01 1.001699946203974845e+00 -1.986467479254976354e+00 1.431046465579010718e+00 1.118636684203648368e+00 6.790520619257642831e-01 1.179703087960686902e+00 -3.896691871977270849e-01 -1.824894434701147317e+00 6.699258590730919893e-01 -6.902175589349637819e-02 -9.791753052174839711e-01 -2.351781928241659658e-01 -3.351730055593781787e-01 -2.127394592035309895e+00 -6.848391204881455474e-01 -1.162290856707199449e+00 -1.360275602138601325e+00 2.208277063587054945e-01 -1.175118537275499531e+00 -9.060256700174510458e-01 8.717219678872910604e-01 6.584200520019255487e-01 1.171191470970959880e+00 9.468161463976310088e-02 -5.017917126930708793e-01 -2.001438442315976451e-01 -1.778082282379989332e+00 -1.710172983280062731e+00 -7.113725819473008805e-02 -1.613689070971280115e+00 -5.319763864964734967e-01 -1.282498673007880230e+00 -9.171874409900934166e-01 1.593369340274854773e+00 1.604387443899643939e+00 8.635820626898523811e-01 -2.992495953899257932e-01 -8.831531788386800530e-01 2.236763932286868206e-01 -1.508750552213007808e-02 6.024877726837998271e-01 1.047212379859954856e+00 5.713975886515852698e-02 -7.390091760575578927e-01 -8.538953206558870246e-01 -1.918856230260599250e-03 4.242729457486167366e-01 1.223771068847925303e+00 -5.393372988148907865e-01 -9.836097993867387590e-01 -9.006558097237434002e-02 -1.055853655369042521e+00 -3.017582239192952986e-01 -4.752794524864094039e-01 -2.131971981956929385e-01 1.165927016807679850e+00 2.632279948425919058e-01 -1.425910861076422176e+00 -1.451578703284698513e+00 1.290377448625943391e+00 -4.760079176752169405e-01 -7.453831351852212572e-01 -1.028399358069108871e+00 -6.340790308702554112e-01 1.622145797111204546e+00 -1.356907229658192438e-01 -7.640880932588666186e-01 -1.620832327722162292e-01 -5.663421815067704035e-01 -8.171884864551419714e-01 -5.460433988664530336e-01 -1.311886554038468322e-01 4.145656879740793332e-01 3.626533817229792706e-02 1.232314075599831193e+00 2.643968712992351144e-01 -2.571407275535613213e-01 1.314112481957723677e+00 -5.039699647119688652e-01 5.179469688751530132e-01 -5.775182212313949570e-01 -2.145247193678235575e+00 1.755066004353900144e-01 -1.847752034923715758e+00 -1.185282925851240732e+00 -3.153834686029204776e-02 -1.373292893416991345e-01 -8.749974896683410108e-02 1.445385679531310030e+00 -1.291249845574295119e+00 9.944925102884636381e-01 -3.883577529345256796e-01 -1.555321752175381489e+00 -2.103615948740872099e+00 6.399899800030015573e-01 3.362561402079574102e-01 -4.699145832422064739e-01 -1.069033459626579585e+00 1.728947697215651891e+00 -7.045001974132305556e-01 -1.135319520441940400e+00 7.072361540692997384e-01 5.244718842082798371e-01 7.782152375032275193e-01 6.746226865116830007e-01 1.161555433148473426e+00 6.674715550403136355e-01 -9.469505946131853147e-01 -1.235823194889843935e+00 2.195418099352840213e-01 5.498672183336232866e-01 1.408054289627208355e+00 1.238467923198480314e+00 1.335215521167852248e+00 -1.054742355650406527e+00 -7.433196121361176356e-01 1.495437187799772139e-01 -5.192577131768871812e-01 7.295511239370245163e-03 2.366675596885542132e-01 -5.920334602221664078e-01 -3.342994800476239425e-01 -1.727111182149346780e+00 4.643941754898225360e-01 5.463699183591157471e-01 -7.960801367814700491e-01 1.042086771221949482e+00 -3.479395425535753428e-01 -4.358794507585092570e-01 -8.641926677329841988e-01 -1.305962254705492098e+00 -1.131064176321675108e+00 -3.024379793907312070e-02 -2.751461612712359006e+00 -3.006881232426221184e-01 6.264926597015865739e-02 -1.355303904902686041e-01 1.033158115045795661e-01 2.441977716750002095e-02 1.363862769109995821e+00 -5.702997747755405022e-01 5.192310894381586550e-01 -5.286389276081748800e-01 -6.545592596738055713e-01 5.403995762409803394e-01 6.999772683491597425e-01 3.059468342983590605e-01 1.035109767190382390e+00 -1.132202437721154586e+00 -2.061817604817629324e+00 2.162711181653622916e-01 2.251838991521240008e-01 -1.166872350139653847e+00 -1.163999495314652910e-01 -8.218869761624578718e-01 -7.810352189657746025e-02 -4.258030358261827852e-01 1.234498325252472606e+00 -2.954163956606495507e-03 1.554555355206228284e-01 -3.288645124988235358e-01 1.265201316814499766e+00 4.108164506329269328e-01 8.123389473668722605e-02 -1.392989502429867077e+00 1.808196403240863726e-01 -2.205400371265224368e+00 1.651395166514529445e+00 -4.430753230666674702e-01 -1.973367036767567639e-01 -7.714051747191884578e-01 2.562602271553455213e-01 2.180161932276797110e+00 1.390617910602797380e+00 4.467965608579102521e-01 2.718099548464431026e-01 -4.269259497556129879e-01 5.454801756036964377e-01 8.269453843943127547e-01 1.118692652681671645e-01 1.510233044620414633e+00 -4.601559151776238865e-01 7.996249423390870970e-01 2.390097402855983155e+00 1.215167837613869262e+00 5.838253470088859975e-01 1.273464386907627865e+00 -6.075417560882483414e-01 -3.698640630668290075e-01 -1.765248130505545909e-01 -7.015699734037177393e-01 9.091107583877650056e-02 -1.519845667487457419e+00 2.702406656045173605e+00 -1.190304554151363492e+00 1.859752165434767512e+00 -7.019245913383510560e-01 -2.641774580839839626e-01 4.401510677115600401e-01 -4.137905938985027010e-01 -6.448994890249684087e-01 -3.947448657949448325e-01 -1.594402901516741577e-01 -9.128401480492862041e-03 8.524051323062051821e-01 1.163064616280633373e-01 8.931133404225019001e-01 3.259582109264881344e-01 -5.983060097024758273e-01 1.523083281896783880e+00 1.330174330245964986e+00 -2.096567695339417892e+00 1.346232345844663891e+00 -9.012520269877639656e-01 3.765190194652605626e-01 -7.798418259866632951e-01 -2.884326294619335984e-01 2.075821114972815629e-01 8.141931730864619965e-01 -4.165773115741756571e-01 1.247245592250514790e+00 -3.528015907205409585e-01 -1.420575368154379348e+00 5.597593144179529440e-02 2.141956129855309976e-01 -2.490048396019725885e-01 3.218214563802324624e-01 -1.726311122213762594e+00 -2.855268957916800784e-03 9.496640714639896785e-01 3.340649301054208209e-01 1.052008181860952574e+00 4.474908144757534095e-02 -1.557495199385840190e-01 -4.447238965924336096e-01 6.306393377933056099e-01 9.777791557175903314e-01 -1.023623827590515623e+00 -1.096635434329487513e+00 -3.735866325154698631e-01 8.852309224453452918e-01 1.233611686108302408e+00 1.539706408964392592e+00 3.382763531184649342e-01 -9.805302199338099545e-01 -1.527956727818388316e+00 -2.225178758032765047e-01 1.110356885893127865e+00 4.439252584862534712e-01 -1.672503443072320684e+00 -1.080990778144137743e-01 8.737535703549754729e-01 -8.792696629964240618e-01 -3.063507085594099344e-01 3.253652157806320444e-01 -3.583268888550139031e-01 6.746215939505292303e-01 3.005333784427831056e-01 -9.097130682208578456e-01 -1.744127290849221801e+00 -1.253187743270450571e+00 -2.598862521937534975e-01 -1.103114578897299136e+00 6.190259634475397954e-01 -1.092478329213668609e+00 7.707927497832104402e-01 -1.100386212622962712e-01 -8.140431560941048528e-02 1.452003326583930498e+00 4.025051439284419441e-01 -6.489731764415191950e-01 6.119488344210408659e-01 7.178090747588932174e-01 1.133941952712967494e+00 -9.665659157371050969e-02 -3.246446916643736524e-01 -5.290766059068026106e-01 1.016904497960272602e+00 5.677000830057913339e-01 1.075490485582197148e-01 3.046277520602882483e-01 1.346499647768558683e+00 3.755010808783415532e-01 -1.473572817500780285e+00 3.348041227975833145e-01 1.046213282578910775e+00 4.577231147103870690e-01 -9.610902501404682274e-01 5.353929305248341652e-01 1.308171410787652089e+00 8.512280337136808317e-01 1.376130345670234734e+00 -7.190546658703655947e-01 3.358416794317960474e-01 2.112405363790974960e-02 3.926734727282079063e-01 1.243847414143976760e-01 2.129347790231321258e-01 7.428631517124749672e-01 9.147517019936327598e-01 1.414488379237566651e+00 -6.229607153895614369e-01 -8.758225134338101792e-02 -8.021946869384619094e-02 -5.357266537465111833e-01 -2.431129823238169951e+00 -1.487100937458646355e-01 1.310118983669630754e+00 -8.711223818363840188e-01 6.722807875512600007e-02 1.709000351462968359e+00 -8.495003581925405500e-01 9.674913481905472734e-01 1.164302590794854320e+00 1.848636594040969638e-01 3.682294280617264826e-01 -1.542792613996479156e+00 -8.096739918351909537e-01 1.646538359499428728e-01 1.812734069258379876e-01 -8.300130764635089697e-01 1.668277989441872833e-01 4.251260394836700041e-01 -1.878536122482148685e-01 1.067654536668758869e+00 4.371052572443518552e-02 6.144858796074468416e-02 5.098484390302775865e-02 -1.399906038363270433e+00 5.709631940684438689e-01 1.462981987960959296e-01 -5.201900284476047576e-01 -1.886869843796244450e-01 -1.150917477133214656e-01 9.336769225143775053e-01 1.148549851836431657e+00 -1.243892672282357337e+00 4.063189606761775652e-01 9.907646552023490205e-01 9.555946179850934863e-01 -8.899655119692676530e-01 -9.581914876179556395e-02 1.230863938420991399e+00 8.667732310440945387e-01 3.276745785926449828e-01 -1.110397722810325893e+00 1.678192117711428510e+00 -3.125487621287468820e-01 6.312439254070285610e-01 -9.096907637804959590e-01 -4.514835413461690816e-01 6.849597444195957285e-01 8.637855591655657639e-02 -2.675475426760749453e-01 8.976207471653552261e-02 -4.519906050092961647e-01 -3.091434433355310096e-01 -1.425545698336735612e+00 1.022285865452440268e+00 -1.138676467727995689e+00 7.899061648421095150e-01 7.228418783191055130e-01 -5.283589460991146014e-01 -1.373913275054203575e+00 1.533562598771146812e-01 7.901801020318054425e-01 2.088782721956664312e-01 -6.642507256614551547e-01 4.150552725156889111e-01 -5.228180101435442317e-01 4.334013107515808927e-01 1.711333224882399529e-01 -1.191227726930187275e-01 -7.817743686071397524e-02 2.112142385495959118e+00 -2.133214526594203075e+00 1.906024327511962879e-01 -1.090244713864880532e+00 -1.517560623795917607e+00 9.953259337742355328e-02 -1.098961268275812309e+00 -3.342355455169045975e-01 -1.264952243675712962e-01 1.068845780614106289e+00 -2.303945402429353750e-01 -1.667599000086046959e-02 1.517144248874429335e+00 1.457387202419534178e-01 8.143855962011449234e-01 2.417974140712007489e-02 -3.225012866950180523e+00 -7.596291297389918817e-01 -1.177618514484259471e+00 7.070843835212208273e-01 3.618568635427419911e-01 7.487009819080846507e-01 1.234702439955263520e+00 1.858511736352163601e-01 1.758508876306685620e+00 3.527768262471384086e-02 1.244737455955004179e+00 -9.719951850454223719e-01 -6.664737794845146945e-01 -1.175817893225925115e+00 8.863015215131875291e-01 5.508122600578674311e-01 6.113724965747853179e-01 -1.786603806505186798e+00 -1.046231370105098257e+00 -1.007637266849924718e+00 -1.275849658172907297e+00 -7.497541520788914005e-01 -8.558946204185780005e-01 -1.860186337800509682e+00 2.961089214105836476e-01 -5.369955823424802377e-01 -6.931974113127754578e-01 -7.192727686486933836e-01 -2.108528971189753409e-01 1.881559762257645652e+00 -5.708226177990025629e-01 1.643187197377454223e-01 1.719430673864914771e+00 2.387360001015355893e-01 1.729287154801746329e+00 1.217442639171732344e+00 -6.913030062021944255e-01 -1.172178680886223207e-01 -1.291554075552938663e+00 2.585735209211750263e-01 -1.378959717693948539e+00 4.160938634723473362e-01 7.393988635725238234e-01 1.607872155078432286e+00 -1.639703333486593195e-01 -4.266315904590078367e-01 -4.901753349989730613e-02 4.179983254205910659e-01 -1.115435321091610810e+00 7.692313618747190773e-01 -2.988287721197622759e-01 -7.011794667571170647e-01 -5.197807221781892695e-01 -1.852351697345179515e-01 -9.190813346787582994e-01 -1.581925409377299974e-01 4.625641812342153047e-02 2.137005561118722474e-01 -2.103807463431993374e-01 -3.069402861871363755e-02 1.605094443768270596e+00 1.597570663107235056e-01 -6.220548827808521919e-01 7.851906291242275460e-01 1.727086249107466775e+00 -1.048068098218043254e+00 9.338987777576116533e-01 4.178869884616798203e-02 -1.105084693960546455e-01 6.502791258336790281e-02 -7.100704451161208297e-01 -8.159701546583379983e-01 8.400496589251870150e-01 1.373815971325340390e+00 5.724615937686243772e-01 -1.131759658235993005e+00 1.369651810495152500e+00 1.601790108058088746e+00 1.457298355526256195e+00 7.328428048954135354e-01 1.708285509165470062e+00 -1.178593760410202584e+00 -7.123185257461150943e-01 7.012630373332454647e-01 -1.893172831403805711e-01 1.381973911903981334e+00 -2.144144032580432568e-01 9.080809670010355772e-01 9.301100048643192730e-01 -5.998444824303506007e-01 1.347060392850328858e+00 6.263212780271955049e-01 -2.296999562990951205e-01 6.668075791288345933e-01 4.578446791488533507e-01 8.984803674664914031e-01 7.158318778858475673e-01 4.663796708016638148e-01 1.972163633646129566e-01 -5.736699393921463885e-01 7.790963237225972948e-01 -1.054173330394191366e+00 -1.016343381629264186e+00 -2.292722190911092195e+00 -2.040999707803956120e+00 7.262107321915818592e-02 4.093651711787782421e-01 -1.120447462547419448e+00 -1.315387360528132321e+00 1.319092524796021015e+00 -5.636869540683633190e-02 3.483825361491485473e-01 -1.325375834654584084e+00 -1.334347867578771663e+00 -1.079497020910280769e+00 4.510332520015434277e-01 -1.335731077895022878e+00 8.083995688531824264e-01 2.135521598331305615e+00 2.108727347419109055e+00 -1.689621837255820269e+00 1.768917063657195476e-01 1.322195885229005274e-01 2.374037668909137755e-01 -9.146308732098679117e-01 -1.116255704954286943e+00 1.690117471406438865e+00 4.512703132932847083e-01 -1.415025859013558041e+00 1.184285747493185603e+00 1.430154673268441812e+00 -3.215113661348387164e-01 3.480078588412911511e-01 -1.193204826649553851e+00 -1.608093883546813263e+00 -6.757697660272423690e-01 2.945701950536028235e-01 -2.885772064518641322e-01 5.149703430196844733e-01 -1.888465946909423820e+00 1.811834979230428910e+00 1.033253531153506044e+00 1.056908662517704212e+00 -5.627302368017303991e-01 -2.168075831151397015e+00 9.232037195709721367e-01 1.063584721323724391e+00 2.397687809897699474e+00 4.754166272085933453e-01 5.473943453811781490e-01 2.244421451944804413e-01 -1.721952307225184664e-01 6.149319195314040254e-01 2.990918292733791617e+00 1.245176670318856454e-01 -1.509686070825743132e+00 -4.686178892749962716e-02 -9.684877369831854654e-01 1.056149535177865584e+00 -1.980576587365891483e-01 1.072997588716734452e+00 1.704873685095175673e-01 3.785385448133030684e-01 2.487139851227678222e-01 -5.550120207902923264e-01 3.185313394934985443e-01 -2.037688960118639592e-01 2.895370863135232065e-01 3.079336446500490210e-01 1.768760247563022359e-01 -2.449063624908694725e-01 -1.580724156983913886e+00 -2.009589151748504943e+00 -2.614429703837624075e+00 -1.466146919055893338e+00 5.504632134479481298e-01 1.839178555332546372e+00 1.154970778378676011e+00 -1.440345156466252607e+00 -2.210412734803832269e+00 1.094146835408328133e+00 -1.148773031101648412e+00 3.788264169758362998e-01 6.914412133551619544e-01 9.048448103558057731e-01 1.705096304781753003e-01 5.589744243698377968e-01 -4.609289603031405114e-01 -3.292682682646906334e-01 -1.086477844929789827e+00 -1.225064033929591734e+00 -1.245192890189926294e+00 -9.312680176415171207e-01 5.212813203639723447e-01 3.979904637661943467e-01 -2.014417984725846100e+00 -4.818623099429937273e-01 1.013941967634799823e+00 -2.831591575135880001e-01 1.161060787682078210e+00 1.072689708098083283e+00 1.027367800605530679e+00 7.922164894195219409e-01 7.610991088533521909e-01 7.239131041028680214e-01 -2.913564771154535382e-01 -8.153457758721428528e-01 2.090698424036704084e-01 6.109035685511056135e-01 -7.247365162041427555e-03 7.935576140782122367e-01 1.247269684814558799e+00 1.012069615462116712e+00 -7.154283356839783448e-01 -2.504434563166900496e+00 -1.068792716143600607e+00 -5.867452070945793352e-01 -2.012598778516700548e+00 1.405000324337844386e+00 -1.185800714695236957e+00 -8.747890183509177131e-02 -4.414408553938804491e-01 -8.198558674021475534e-01 -8.257724238988873866e-01 -1.105505234614852644e-01 1.411399932824183523e+00 -7.368224242915925037e-01 1.502574708159149841e+00 2.091984721610434250e-01 -1.459578074122969693e-01 -2.023543328800825769e+00 -2.222376277700084668e-01 4.034547657709525170e-01 -2.422842501015688710e-01 -4.073550276793176383e-01 3.441514277062521776e-01 2.404087224682855517e+00 -8.326521133772504801e-02 9.255884098469931986e-01 -1.197843962881305208e-01 1.321488439809083815e+00 1.342074180507075942e+00 -1.550121828102419608e+00 4.691573251507553666e-01 5.115687501334380549e-01 2.733355662349566728e+00 -3.585720335386973767e-01 4.261217547591126253e-01 9.778703356457089935e-02 -1.821727897153093023e+00 2.210882599772701074e-01 -8.181014650463763749e-01 2.730151540084454265e+00 -4.931255645933963483e-01 -9.424101628396007735e-01 -1.292190567910155963e+00 -3.753751383335985903e-01 -1.428400115031383866e+00 5.836035836424539047e-01 4.511734413947656175e-01 9.979968508354497558e-01 -1.213653626667158536e-01 1.001306191465562323e+00 1.972389739903120276e+00 -3.423183307742506676e-01 8.272384163206694119e-01 -8.441987561676121965e-01 6.442416593096557398e-02 -1.400849822211690521e+00 -8.533642636929178460e-01 -2.231503469640654380e+00 -1.929477113370973163e+00 8.222324305993368165e-01 -3.671212263198021623e-03 -1.310218946979062604e+00 5.357680213167054228e-01 1.130904865513736368e+00 -8.748981678553089392e-01 -9.068711988202138308e-01 -5.763598179841801228e-01 1.459046306545655591e+00 1.115212921952462910e+00 6.854974901071588800e-01 3.297011515613562649e-02 1.753493365355962841e-01 1.025992832321752868e+00 8.070875585457650825e-01 4.702305376553150840e-01 -6.769160069198550123e-02 -9.379730417800842546e-02 -4.029595648523934259e-01 -1.935327670652658427e-01 5.415923609012754936e-01 8.008613841167647740e-01 -6.514684923221827351e-01 -1.699216100879862579e-01 7.863921072549617808e-01 -2.065240166280695622e+00 -3.543454976700415870e-01 -1.116837413532327350e+00 1.052425804263449560e+00 9.739710977586807372e-01 -1.429017596840899795e+00 -7.867944870850110961e-01 8.273201033540976690e-01 1.089781134317214933e-01 5.372943895471652409e-01 6.461481059508114022e-01 -6.142575609651609314e-01 -1.506833258478301463e-01 2.007341833400896558e+00 2.269502412070156239e-01 -3.439591738239773933e-01 2.956354352591673562e-01 6.163656823715721877e-01 -1.233711854959806120e-01 1.519055436703485640e+00 1.636248833851805085e+00 -1.846221590293636305e+00 -9.405032912431197101e-01 -7.377731431070304602e-01 -1.777915267418433143e-01 5.185855121475506646e-01 -1.085727315131728599e+00 -8.345106689618522755e-02 -1.706682487254429503e+00 -4.900320529263966773e-01 -2.173200432845198815e+00 3.369921190485039575e-01 1.019309953200200791e+00 1.088935395717224086e+00 -1.879809301417417200e-01 1.892609140371608545e+00 1.348470352887253254e+00 5.319513872080853245e-01 -1.736267903178796645e+00 5.349576782950278275e-01 2.898610977249300169e-01 -1.748261119382887863e-01 1.128675643658663796e+00 -8.936797183481939300e-01 2.107269134948469791e+00 -4.780336814230414233e-01 -9.064972905790900093e-01 1.286704439202145389e+00 -2.949363673412020992e-01 1.016980758514988370e+00 -2.831041399542759129e-01 8.379854435372139365e-01 6.182309049064591555e-01 1.272136497586637605e+00 -3.956347481619597595e-01 1.611991162023104218e+00 1.109478468717213673e+00 -8.154143754152806123e-01 8.976312981557836856e-01 -1.317982107708494111e+00 4.607634212253398642e-01 2.560712740645036400e-01 -1.924281084943735731e+00 -8.069412273639231525e-02 -1.263393898985951003e+00 7.974982375088222053e-01 7.709984556060061056e-01 2.790281800116111155e-01 5.707267759822710618e-01 -1.300909651434899894e+00 3.893747705892954686e-02 -8.225300281131345814e-01 -1.344949145900516729e+00 4.849518985041033625e-01 2.284428559077462395e-01 -4.743539440424298509e-02 -1.690379723540220147e-01 5.468898213808665032e-02 4.772298194293587148e-01 -2.171384253429811673e-01 1.179178930829942296e+00 -2.458300953119537113e-01 4.512017421780435411e-01 5.768337687629510047e-02 -9.156915365620100777e-01 8.234355405973511344e-01 1.299386516590491203e+00 2.982376743281858200e-01 4.028298128963587743e-01 -9.678055333677701433e-02 7.575732604360525535e-01 7.484938216300797142e-01 -2.321662765465843659e-01 1.760026002646967180e+00 2.959938270117721815e-01 2.094625245558491000e-01 -8.144890880177506620e-01 1.190634441460109771e+00 3.094136708410367143e-01 -5.910001552152079896e-01 2.910971445336917873e-01 9.215841548376943471e-02 -1.298175455406281431e+00 -1.243077168206536687e+00 -1.363622179351682728e+00 -9.536166592461157165e-01 -1.156060911756307430e+00 -1.512935346581249396e+00 -9.802988131012785322e-02 1.529110706101395989e+00 2.917243527218998267e+00 -1.221398556446425365e+00 -1.769675609050386234e-01 -6.726725306193689358e-01 6.019577069851833606e-01 -1.675162917230093029e+00 -3.739715792053069365e-01 -5.765675378239538268e-02 2.278176062302222638e-01 -3.468062221609269358e-01 -1.987307192104336817e+00 -1.883864881550900927e+00 -8.623656437308242495e-01 4.897488197523903325e-02 -1.356765387873661410e+00 -1.809789856204612607e-02 1.051156051090146142e-02 -7.008323999440748686e-01 1.230888117496138801e+00 8.526043861131913371e-01 1.156318507473527712e-01 -3.009220601597847322e-01 -3.308930177459633026e-01 -7.265052373220613757e-02 6.035047296183853466e-03 1.091876952455209437e+00 7.897384749333242748e-01 3.322433176859918708e-02 -1.565458208922264338e-01 -1.026589795937502547e+00 -2.343462645611612327e+00 -1.045144021192694339e+00 3.028515868267138700e-01 -1.837413615943716216e+00 4.838647658441754817e-01 1.764231378974716047e-01 1.460601911753583559e+00 2.347952799947436997e+00 4.650188923464119162e-01 2.532510918555732626e-01 1.378796147906498903e-01 1.138039845054954702e+00 9.774968866417697022e-01 3.207630218776428288e-01 1.140933503034803786e+00 2.413506427922314512e-01 1.171487874616560128e-02 -9.926384376060087833e-01 1.915788982172052235e-01 -2.901212268335885414e-01 7.507860461334006086e-01 -1.459474162427933264e+00 -1.735384312109637506e+00 1.536707706122974748e-01 1.815711953730899442e+00 7.382224322232304736e-01 -1.097252468000996101e-01 -6.943907532397597393e-01 7.892681021427848387e-02 9.046974676617169919e-01 -1.305496369459111961e+00 -7.600372516741628059e-01 -2.571785439620241642e-01 8.639188033228778485e-01 -1.337439658771599538e+00 7.673430148424539299e-01 -4.393211452437527642e-01 -1.218573069250366292e-01 4.289464526599963135e-01 -6.498110945755800616e-01 1.096369054358689921e+00 7.513356779215749626e-01 1.001543957645002481e+00 -1.744705568779348237e+00 9.644575153525348776e-01 -7.874478860744417164e-01 3.658833401074553793e-01 -8.887307746313427570e-01 -9.439575351113703716e-01 1.906182016809065960e-01 2.581445942097719271e-01 -3.655494712381220368e-01 -4.310055785801602535e-01 4.428656910574108041e-02 1.026426962014375777e+00 1.684402971138270644e+00 7.718119561295412323e-01 1.976513552887437353e+00 -6.951705340220858294e-03 1.618902596711724762e+00 -5.328666318897848919e-01 -4.894106651545357956e-01 2.553417261531791271e-01 -2.098798225020181984e+00 -4.592577285222247396e-01 -5.059362695849942138e-02 -1.012101282015785086e+00 -2.407581808793356704e+00 -8.621090015448926724e-01 1.974788304494970559e+00 -1.302113847348584930e+00 1.079537057923134757e-01 -1.024782086592975539e+00 1.962001605832647613e-02 -1.363526293580188176e+00 -3.731502252918031948e-01 7.828097371399553861e-01 -1.043459935049195986e+00 1.923326389130123992e+00 1.997444213310779482e+00 -8.573952418198278469e-01 -3.729387275562022763e-01 -9.557782501628826477e-01 7.115846885830187096e-01 1.999087190507933542e-01 -3.330128084678601885e-01 1.957457128739673369e+00 -5.755244661680718465e-01 3.700310668886743759e-01 4.680268166847356692e-01 -6.758855888931150080e-01 -5.738778527077161851e-01 7.366870494721264873e-01 -1.531236173052257010e+00 -3.621903637650528696e-01 -2.460950847271006214e-01 -2.080227486923167876e-02 -4.308081641040846788e-01 -1.003522487356852677e+00 1.618167874975712905e+00 2.078454891794507819e+00 -1.472694072971334478e+00 -5.085258975412986215e-01 -1.502731385292823407e-01 1.486525203057184052e+00 1.312453062372096690e+00 1.500413944955063805e-01 -6.733424051409636624e-01 -1.831882654504502383e+00 1.908168003847560135e-01 -8.202422002841443238e-02 -5.889697471998097678e-01 1.204382288784616062e+00 3.893705699701212330e-02 9.581395821496000442e-01 -1.873450072379352627e-01 2.563872603308613662e+00 -8.651000797584417201e-01 -7.753590873655795690e-01 -8.460263081987444700e-01 6.753899375022418550e-01 6.561412709379673691e-01 -7.242346867609438243e-01 1.733861030348062826e+00 -7.502304577304827471e-02 -5.083392281185640238e-01 -1.005994204722513885e+00 -2.595020221317738129e-01 -1.004775112616620447e+00 -2.383772924704571583e+00 -2.969549794923290742e-01 -1.094009485921863117e-01 -7.547053319780508973e-01 3.677039218897368289e-01 3.805195049995392376e-01 -1.867507610468218893e+00 6.886917559437152336e-01 -1.425510661697547254e+00 3.162273990160728576e-02 -6.796254141379230729e-02 -6.763187575401689022e-01 -1.478276165778152906e+00 -2.100056951167039998e-01 -3.079509796149912937e-01 1.619223539056091621e+00 -1.038303117633742501e+00 1.272212316463239956e+00 4.085651854760605772e-01 2.550972305650450078e+00 -2.141612790122152443e+00 5.228158536188519667e-01 7.238126603146023408e-01 5.070928094943051301e-01 -6.919849671891831200e-01 -1.191241176078985164e+00 6.754420574570162428e-01 6.051987785678190068e-01 -1.046099576496155176e-01 -6.526975403706343215e-01 1.202660708202240247e+00 2.606775827534472123e-01 -1.057962284450836732e+00 2.824955919062868692e-01 -5.689170883131818846e-01 -2.993914071493608997e+00 5.454928450100159365e-01 -2.867338245517268014e-01 -4.853741268868872472e-01 8.623800529265178427e-02 -1.886945157129589212e-01 -1.388165200551196188e+00 -1.245038585695942057e+00 -1.307490530076558466e+00 -3.343984114472032809e-01 -1.273220334817861010e+00 1.317637617218518908e+00 -1.955662854585659582e+00 3.845877321177362113e-02 8.617420534169275559e-01 -1.505596517394641065e+00 1.091408395983242352e+00 -2.268316226059605839e-02 -2.188793353386373486e-01 7.196097279165966643e-02 -1.182253796235341187e-01 -9.049681928514277107e-01 3.865391720825323563e-01 1.315389903183375564e+00 -7.046296092758940199e-01 1.232455910040157976e+00 -1.460639300399004525e-01 -5.768455994671894960e-01 1.074037675526968272e+00 1.003229787391017425e+00 1.587639922114334690e+00 7.383979204623061232e-01 -1.545998406965887473e-01 1.198690973304565421e+00 2.302554614247264819e+00 -1.662460538087899842e-01 -1.481166787873783974e+00 1.527031822348047463e+00 -1.462326450901886288e+00 1.702179158687262550e+00 2.977695225312323446e-01 -1.523457376119363493e+00 2.191499553463541472e-01 -1.145214054035293749e+00 7.225283721813262616e-01 -7.646400657642822285e-01 -1.296915032318892491e+00 -1.333850549594604917e+00 -4.692007687354557421e-01 1.473545559623240520e+00 1.499012355950504638e+00 1.327649280615333272e+00 2.294850644270539364e-01 1.340728290151792512e+00 2.730222608183036082e-01 3.618117098665578069e-01 2.527215855593881177e-01 -9.600192444658216528e-01 -8.821125833500332858e-01 2.900899615295870482e-01 -1.614118887674005631e-01 -1.078612380025077561e-01 8.993816700760159932e-02 5.607126639590610528e-01 1.106562418443886253e+00 8.480257315709262000e-01 7.439712266634314064e-01 2.975417721399086224e-01 2.362785055103461609e-02 -2.066614822283227293e-01 -1.429421997742611028e+00 6.846198651733812479e-01 1.101397494190774262e+00 1.939768003251996387e+00 1.036425371391656247e+00 -2.103414209455669454e-03 -2.463630380944916709e+00 6.867949759913181129e-01 4.224462286244320963e-01 -1.457506509362237468e-01 5.698007685874685313e-01 2.571670048834104327e-01 4.464489122906417085e-01 3.171646762832504018e-01 6.737062467172240110e-01 1.041358305941891826e+00 -9.929571802601474539e-01 7.069541804630320725e-02 1.795259082155178820e+00 2.020966319413951273e-01 1.865206154570846264e+00 -1.851699885688573577e+00 1.316682771980183519e-01 3.982677515330214080e-01 -9.062261458368777722e-01 1.639871374051784236e-01 -1.307699212186740789e+00 -5.730077361802450309e-01 4.704704509905699439e-01 1.819015749590208841e+00 6.815549359705609378e-01 -1.638235742206211931e+00 -9.127570495570189735e-01 3.263990568607875620e+00 -1.058013543901511699e+00 9.902756407561892349e-01 7.645393108585088471e-02 1.220044118382479947e+00 5.992811837885463344e-01 -1.973434041042614995e+00 -9.111262095732722832e-01 8.309223841403777788e-01 1.719834233346910768e-01 -4.108613428064876172e-01 -1.602950931725853012e+00 -8.006429779800960933e-01 -4.653999559981866763e-01 -3.098587062963807925e-01 6.253245474819143501e-01 -9.050556983157806989e-01 1.812258363199602984e+00 -9.676375166745458944e-01 1.939282875729149702e-01 -1.195287715914759907e+00 1.007362429640099366e+00 -1.532046489181205340e+00 -2.194771706255195694e-03 -4.964304291982580830e-01 -2.586299573674681884e+00 -1.129361344079496954e+00 -1.508102074339719767e+00 -6.933381790485452223e-01 -3.735573233868040299e-01 3.739084075424156661e-01 2.243421243170764967e+00 -3.041017627781815724e-01 -2.064911894401339210e-01 4.977633002639242910e-01 1.575290064439500259e+00 -1.240524943367984800e+00 1.462917099859124270e-01 -1.153223789994257009e+00 -8.786106411898865209e-01 -2.249693427263338985e-01 -1.008313740406014958e+00 1.110801893189347772e-01 -8.766972460477192586e-01 1.101019707335561870e+00 5.281625637138785967e-01 5.410545660463151885e-01 -5.782553878773301070e-01 -8.680124015392050030e-01 3.461338253558578493e-01 8.085529991144361217e-01 -2.944007663389334173e+00 6.029977734003592015e-03 -2.052054977809849579e-01 -1.713436577279076056e+00 -5.063801523020596829e-01 1.833282548846893345e+00 7.546462532438628079e-01 -2.602752786303815791e-01 -1.181834631988664563e+00 -6.745185069668564459e-01 1.155547461193165315e+00 7.994570553474633634e-01 -6.543616176510320681e-01 3.946243474600205081e-01 -7.849994233048844874e-03 -4.533041650685055712e-01 -1.694134793864535415e-01 -9.658508974843387218e-01 -2.824616559609962052e-01 1.832899325267547175e+00 -1.876707045004605057e+00 -2.610122395303856591e-01 1.610913108936047999e+00 -4.519805916763416920e-01 -1.627854250457507757e+00 2.628983885909705887e-01 8.461327330577482764e-01 9.467597738048783018e-01 -1.316811546901170304e+00 -2.526373340798105382e-01 9.223204131991942500e-02 -4.421796732528551765e-01 -8.715320343720469598e-01 -8.510124752902764600e-01 3.190864230411472047e-01 -9.425859850014739472e-01 1.594248546816113166e+00 6.031974802828170557e-01 1.073825106387106043e+00 -1.425274770616189901e+00 5.357436960843925400e-01 -2.398977454737770132e-01 1.374907355841708916e-02 -7.415832851420028904e-01 -2.358121198379964922e-01 -1.314574514945208605e+00 -9.593960001028242202e-01 -1.590378046902246045e-01 -4.977833807042436609e-01 -2.297922743906189724e-01 1.240245282884287370e+00 1.193437660018863422e+00 4.252617360814954783e-01 9.363579910688772934e-01 -1.262942433631040418e+00 5.031071997930806200e-02 -9.588897187747476014e-01 1.545720472894521302e+00 1.007934705384963658e+00 -3.285711571540647635e-01 -2.054011655356539290e+00 -2.484244765553979217e+00 -6.726172025943011334e-01 -2.319773715685471416e-01 -2.039954280981704837e+00 -1.260000796784831678e+00 -1.116359728789752870e+00 -6.650095926414339997e-01 7.682860330937002317e-03 -9.630363084727976419e-01 4.639970961454996656e-01 -1.159559910701710272e+00 -5.777572041024883198e-01 -1.814086487121368441e+00 -6.142223557964117120e-01 -3.235143309028722380e-01 6.144065861820140473e-01 -1.115048991130974221e+00 -3.916755898305455119e-01 -1.422258253970137609e+00 9.859517857340771574e-01 1.341238463657920654e+00 -2.801795685671536473e-01 2.109265160511898940e-01 -9.128046250632148029e-01 4.849548397395238020e-01 2.802668375971979486e-01 1.525944003108774316e+00 -1.327075421286130208e+00 -7.289975301681529685e-02 -3
[truncated: 3,638,633 more chars]
