# Supplementary material for: Bayesian inference of kinetic schemes for ion channels by Kalman filtering
Source: eLife. 2022 May 4;11:e62714. doi: 10.7554/eLife.62714 (PMC9342998; doi:10.7554/eLife.62714)
Supplement: Figure 10—source data 2. — The number in the file name indicates the brightness. [file elife-62714-fig10-data2.zip › 002current.txt]

2.696715186182007340e+00 1.356229771350918600e-01 -1.507550285510470163e-03 5.787210077214172133e-02 2.171874322630436560e-01 5.617703741815448931e-02 -2.901846786778194409e-01 3.192811801221163148e-01 -3.683277004455693393e-01 -5.244382515107122167e-01 1.205069517982464006e-01 -1.581929324604900877e+00 -1.086789082775206472e+00 3.175963304675395449e-01 3.438243499777645651e-01 -5.454625179093909315e-01 -1.071367601221962840e+00 -9.184764773088150980e-01 1.157086531241386940e+00 -1.706619536089487577e+00 -1.606698902915415728e+00 4.144071716067717071e-01 7.049566289336809399e-01 -1.234206660122296517e+00 4.319183457798682069e-01 1.880635865379012561e-01 5.417943640395462834e-01 -1.824521890257631285e-01 -1.065728696750674942e+00 -4.125461947896327253e-01 -6.026427392199249500e-01 9.104488319751607994e-01 -1.446803097911176561e+00 2.533941036935621671e+00 -6.312375828439639180e-01 1.901048030638409492e-01 2.465745196974189757e-01 -2.356342854737661086e-01 -4.507250339469055789e-02 -1.929896863148218733e+00 1.024439824834768586e+00 3.474119900827453700e-01 -5.353605393157866155e-02 1.144771149859841630e+00 -1.061408183858583154e+00 -2.537211542690967492e-01 1.911995621729360717e-01 -1.956735100145844397e-01 1.794534711991648601e+00 4.352862854948468252e-01 -7.727457789046410230e-01 1.395815541917962310e+00 3.821574646335734737e-01 8.921085895287015344e-01 -1.003678448003777923e+00 1.117685622280406132e+00 -1.722275480467247322e+00 -8.114842224388908454e-01 1.047533868919897193e+00 2.472548960747805946e+00 1.626969712497332798e+00 -1.058023785404636624e-01 2.808376124886471370e-01 -7.167331611730130003e-01 -1.310800651079520707e+00 1.107098443502118279e+00 3.458766543812486494e-01 -1.942348456968687742e+00 -1.894864584211462866e+00 1.721940092034888625e+00 1.198270791645140276e+00 6.490196841134990846e-01 2.476338187726472739e+00 -1.408678735701843321e+00 2.073010260453834741e-01 -5.981386792961208149e-02 1.298533062478621769e+00 -1.577392219101702242e+00 -2.254264481308972112e-01 -1.842734737625137675e-01 -3.310918605126574876e-01 2.837487123308202186e-01 -8.719326566199460116e-01 -2.431337922931653406e+00 2.777098033212645478e-01 4.341333662844620300e-01 -4.520360175406546999e-01 -6.213780508344533132e-02 7.609715232543268204e-01 -3.698673861959938525e-01 -3.787958944473885925e-01 8.188752001802753755e-01 -1.879888020575984253e+00 -5.430034267022929573e-01 2.038144565868840630e+00 7.213471686511523789e-03 -3.942308174025970641e-02 4.445239814403810219e-01 2.464075318323354080e-01 3.871305441541739722e-01 4.646853489966899509e-01 -2.399408151134180933e+00 2.285536313008737164e+00 -6.187655816672656961e-01 1.582625903876227369e+00 1.127645763879508767e+00 -6.921490588560214041e-01 -1.331029519501793490e-01 -7.107776777258204004e-02 -6.026504744211997888e-01 -4.768722255723237269e-01 -2.627848351995933918e+00 4.547463763203089121e-02 1.525118794598082916e-01 -5.290403356709697524e-01 1.207520814560272493e+00 6.515710960195267853e-01 -1.296332432890122233e+00 1.392936824303277810e+00 8.505123557663299971e-01 6.076696960075708143e-01 8.781501944441702512e-02 7.453989278597795698e-01 8.001471335574278365e-01 -4.455413574668541377e-01 1.032998225516434720e+00 3.152715368599023904e-01 -4.663880259991868837e-01 -6.849443677154033461e-01 1.289591080757268138e+00 -1.102494038879445970e+00 1.574520916271757165e-01 1.714073740165003024e-01 -7.908612336748681582e-01 -1.112950682837334115e+00 1.428332244560200914e+00 1.327397544251568196e+00 5.659944938622257782e-01 5.330127220444043079e-01 -1.235403876616758767e+00 4.445320927185877347e-01 -3.417249495230942902e-01 1.124364886840594630e-01 -1.000893624902026824e+00 -6.951023377828159378e-01 -1.516525146229974252e+00 8.310028885774842222e-02 3.744292467487845499e+00 5.953610924764591861e-01 -2.212326269502568887e-01 1.393075042550071974e+00 9.314029888212984609e-01 5.268026882970024971e-01 8.448303444200557788e-01 1.291301765013852076e+00 -1.138099738462826416e+00 2.080187565158871710e+00 -1.031093473024495610e+00 -6.840748371147403750e-01 5.156399421630041280e-01 9.454010893897734150e-03 1.263978937737755714e+00 1.347574482587302835e+00 -7.747252803991903913e-02 -1.129767048608401936e+00 2.387805109751972132e+00 -1.317482038819094869e+00 -4.401511324094221078e-01 1.194317801828114867e+00 1.620959823547067469e+00 4.787440183058757071e-01 1.231402256280260898e+00 3.633816868500500674e-01 -6.122534705099489383e-01 4.695135817773340436e-01 9.206974017098727980e-01 1.272129426538255892e+00 -8.361856654304870018e-01 2.008383905145766646e-01 1.024283310052318319e+00 1.437949627074713854e-01 6.423575051736553077e-01 3.638619766719084492e-01 -8.162187487059781033e-01 4.740709082933908802e-01 -1.487147772995649486e+00 -1.263618450563778417e+00 2.999937597694424252e-01 -1.450779720639524317e+00 8.511220077578849352e-01 -9.253912340235945222e-02 -1.757651435732037748e-01 -1.441836396452800706e+00 -2.064077134349236786e+00 -6.966642356733515618e-01 -1.823838381739923409e-01 -1.536289361327974001e+00 -2.697111319239248184e-01 -4.293669348674212238e-01 -6.935546902634321942e-01 -8.672001738919425939e-01 8.934591777411841074e-01 -1.096934772450625539e+00 1.463484003249493071e-01 -1.138948520216187116e-01 -7.232529230658792940e-01 -7.968835059814729505e-01 -8.362192719655376916e-01 8.941128279703040027e-01 -1.572665650529279091e+00 -1.346384214387355671e+00 4.035549189267055858e-01 1.375767648227815165e+00 -2.004943210228164185e-01 -2.091804315925778646e+00 1.485120633524754097e-01 -4.364646452679094568e-01 -4.887299518719280811e-01 -1.372430521291459482e-01 1.493435402589246390e-02 -7.252661757343349669e-02 -7.831797140615121000e-02 -1.064927872080899007e+00 1.849695252696407777e-01 -7.780294532261256002e-01 -1.108172233200512169e+00 -1.000403838201968133e-02 -8.306861592279586315e-01 -6.770190615908220355e-01 5.581225491404719907e-01 -1.956525723329417266e-01 -1.390855543346648071e+00 -1.247251592566137601e+00 2.675879167791810342e-01 -1.847466044977862099e-01 -4.430449840870743228e-01 1.084338094799925711e+00 -7.566277765224194152e-01 1.986620425420112968e+00 1.332470358608435212e-01 2.817728630430060832e-01 -1.698945169257996435e+00 3.849964993700801807e-01 1.313670261598274713e+00 3.891482162615910734e-01 9.438927010014331875e-01 -6.040967463120192615e-01 -9.732805956419309235e-01 -1.782551510643181736e+00 1.426517084635089416e-01 9.222169418135850449e-01 -2.194218205917808362e+00 -1.165879090131504370e+00 -2.066472516759544631e-01 9.307376946755024916e-01 -1.264867071961124800e+00 -5.571995070832024277e-01 -5.425553350238916384e-01 -4.296517849184403048e-01 -1.633630744795576906e+00 -5.939689128482112945e-01 -4.412458354334565791e-01 2.030846855084191688e-02 -1.894057708627552294e+00 1.094340742113784515e+00 -2.157528321136307214e-01 -1.499006144650108396e+00 5.826952162766046994e-01 -1.114624221760398770e+00 5.697226585973629298e-01 -4.150608209576501229e-01 -9.406304587945411022e-01 5.021289048370745078e-01 -2.228391644155872375e-01 -7.212024135020005111e-02 -2.939195058510710168e-01 6.181488518991143932e-01 -1.754940494617782953e-01 8.889992887920167286e-01 7.538626482255884609e-01 -1.308484944010559037e+00 -1.337677583526608815e+00 -6.208336724470230328e-01 -4.718553691095382918e-01 -5.943268004856481351e-02 -4.118035443458686329e-01 2.031870643531904774e-01 -6.788229507886730518e-01 7.675228316127089556e-01 -1.549181100598681304e+00 -2.507344425830655976e-01 -4.534954613976401872e-01 -6.039333302062235287e-01 -3.584678754697158279e-04 1.616402306411108547e-01 -6.274847514544439064e-02 -1.066450976064311273e+00 2.902608702114456429e-01 -9.108044847420453394e-01 -8.722659456583202464e-02 -2.548643380076699660e+00 -1.852284646270073720e+00 -1.210406696549969796e+00 -2.583852876990634373e-01 -2.096607079746436675e+00 -7.984097265686425082e-01 -1.542932256923106538e+00 -5.492804873867016546e-01 -8.075034522774772183e-01 -8.950810819730317114e-01 -4.265031552113234814e-01 -6.860613350329689553e-01 3.027867750099696997e-01 4.511201213061881155e-01 -1.114035738318712720e+00 -2.828750518446108697e-01 -8.562039121252375262e-02 -1.323127474181550189e+00 -9.689145786608676092e-01 1.665846737841761849e+00 1.964878464861916640e+00 2.356219724880309063e-01 -3.372289666689719523e-01 -7.939769678007461140e-01 9.793037658000668388e-01 1.031820583099675837e+00 -1.853695714872409139e+00 -2.288896369210390025e-01 -5.551430940174294504e-01 2.546703191145938128e-01 -7.713779986618973794e-01 -7.069863204858534145e-01 -5.119481625824210402e-01 4.980284240381614991e-01 -6.781144905791168798e-01 -3.226431765792787121e-01 8.577009929436143487e-01 -1.569495688728195448e+00 -4.622038936853193336e-01 2.756228125893722680e-01 4.015477116337066166e-01 -2.747059273673242968e-04 -1.198632584544870178e-01 -1.393787459582012778e+00 -6.066185879309422546e-01 -9.125278260158098398e-02 6.811523549857726456e-01 8.934012757567905139e-02 -5.665196444526929831e-01 1.417421577329919025e+00 1.547680616726462011e-01 -1.574851187064038038e+00 8.110219674169055759e-02 -6.991637282430419598e-01 -3.093167939188662396e-01 -1.202838986911625829e+00 4.010261586812884360e-01 6.687554383346016040e-01 3.235342697775655529e-01 -3.948861014771132827e-01 -7.481772796751999799e-01 -3.876470453389150861e-01 8.934923081959098567e-01 8.265229911163933796e-01 -1.582380648850274296e+00 -6.844893771357249967e-01 -2.276753957106664839e+00 1.074360953847554589e-01 -8.768821186738491591e-02 -5.175103973582109163e-01 -8.114097456866977698e-01 1.089994432107171063e+00 8.671413702318067074e-01 2.258532419354800092e-01 -7.241405107914726802e-01 2.133258937486835205e-01 -3.645737765753406801e-01 2.681164666931984186e+00 1.968014897090899218e-01 2.931422983214588759e-02 3.359216188794945102e-01 4.134209222485564494e-02 7.623124783345099076e-02 -1.307646800682215060e+00 1.280203973894739333e-01 6.776470989792415800e-01 -6.075264755285946228e-01 -4.329831933154580925e-01 -4.528515789741278663e-01 -1.451957599531527310e-01 9.339667540013484315e-01 3.943886010182690027e-01 -6.627696254973741707e-02 -9.509514017690654519e-01 1.493111891503892952e-01 -6.875463457993321592e-01 1.272554075527912443e-01 5.265678689369696075e-01 -5.350951312883732713e-01 -7.389943886025300557e-02 1.107318376305184371e+00 1.428031152499738221e+00 4.651473000523734941e-02 8.155979689028662882e-01 -1.774975693870711080e+00 1.158977918900900406e+00 1.329370484666993146e+00 -2.310930632780614946e+00 3.986639783609710053e-01 -8.689226327804150385e-01 2.057583115972629051e-01 4.081824643111689466e-02 -1.879169076745278222e+00 -1.448792176334426696e+00 -1.088200526185603811e+00 -2.912235618880883448e-01 -3.995980237648884964e-02 -4.825991499895643799e-01 -1.209728503990392251e-01 -2.366919788877267727e+00 -3.738713325178208424e-01 -2.993071677439769762e-01 -2.116491350358072343e-01 -1.032540481498657403e+00 2.989097318176167084e-01 -1.774569906571953126e+00 8.189550956755561328e-01 4.208202390157014805e-01 -8.615815982764211123e-01 1.759449087199671080e+00 -1.517486965010151900e+00 3.279432098394590156e-01 4.435160339111467453e-01 -4.597502903738600599e-01 5.724788227755051029e-01 -5.580809061463973819e-01 -2.225331606145238839e-01 -1.017590259165480404e+00 7.953031240798795753e-01 6.255972076770566215e-01 2.811741997162887641e-01 -5.455565006830507269e-01 1.321952033516447855e+00 -3.001826882653716444e-01 -1.584326123230468952e-01 4.373274151835821466e-01 -2.661756329856825865e-01 -6.973529147946168072e-01 1.105658504768904260e+00 6.336140439210827813e-01 -8.031110506223932965e-01 8.699779350517685694e-01 4.241632869652076088e-01 9.503669104604451912e-01 -1.111738362612155528e+00 -6.033625253586069048e-01 1.651502487541475217e+00 3.241008849061333130e-01 -4.498238945910779663e-01 -6.100665915460225935e-02 1.049961570871818850e+00 1.349154630277142886e+00 6.067105759567961165e-01 -4.749561718748876449e-01 -4.583589265976040911e-02 -7.286078120390766522e-01 3.017058321179121871e-01 -4.174212911784180302e-01 9.012889574312958896e-01 1.157361542437434831e+00 -2.030756486068376887e-01 1.971798500677977239e+00 1.924362022916039194e+00 -3.236466367838961578e+00 6.455503656817720426e-01 -5.550234516704559695e-01 3.664322621871665686e-01 -7.243518118790365223e-01 8.710198542098017693e-01 -1.869657951534337448e+00 1.818708606047725551e+00 9.171939754401712275e-01 -7.444897230082196948e-01 -1.499072443055042558e-01 -1.031825923814512214e+00 1.210220031089013215e+00 -4.569292185606774748e-01 -3.970192779458842636e-01 1.170011967220391469e+00 -1.026687606896164118e+00 1.282448340188586000e+00 2.999727664806134952e-01 -2.068932057030500316e-01 1.141473139376770085e+00 -3.579302675056029170e-01 -1.022344394194936723e-01 -1.703425544629257660e+00 8.801470368992022619e-01 -2.743201843661858819e-01 6.391880940408631862e-01 8.048908013124188576e-01 3.977942392059352628e-01 -2.303251559155324590e-01 -1.120059308570016565e+00 1.900400059361616156e+00 2.495357645683128567e+00 -1.192437773007946733e+00 8.833093165839599470e-01 -1.765038760842633669e+00 -3.910415709317372479e-01 -3.895942095790326798e-01 1.302339106515093548e-01 7.172896703062642265e-01 2.586665164598659139e+00 9.259858852461687606e-01 1.029910962893044513e+00 -8.425353688565235810e-01 3.795079574096171804e-02 -4.336298133497476504e-01 6.902207156278836186e-02 1.183506965222527851e+00 1.555113294078004915e-01 -6.324760100268704832e-01 2.672231532763396644e-01 -7.847649727010405085e-01 6.517045012759529188e-01 -8.969152044567872684e-02 -6.571795866966056998e-01 -4.035219287445991343e-01 -1.678401679235042243e+00 -1.169291295350210369e+00 -3.215080054262952625e-01 5.256537594370207511e-01 3.637742511624630359e-01 1.068658595052702998e+00 -4.815159236314526248e-01 1.518009689164893539e+00 4.579919848603129784e-02 -1.693490695056605100e+00 -1.367235680819768762e+00 3.820984422156519789e-01 -1.366830981242440402e+00 -4.210350444031492334e-02 1.115500304610936411e+00 -5.676428579413926867e-01 -6.094067683491662946e-01 1.116271840059199633e-01 4.729406764943841490e-01 -3.166903495599437263e-02 -2.291627609375295194e+00 6.951569171663084523e-01 -2.143214877759483106e-01 1.060857481854518447e+00 4.677528988089554307e-01 -5.716868895826727748e-01 3.423273936070838075e-01 -4.915682139887672664e-01 -1.385644541405457009e+00 -1.892782758938482690e+00 -7.188725041628141188e-01 4.631449590525724136e-01 -2.592847019074314141e-01 -1.772481469183716740e+00 6.113206117410514562e-01 -1.550735377050678210e+00 -2.518684314284231007e+00 -9.056184779280451735e-01 -9.346210918066091833e-02 1.209315882656700758e-01 -6.032440694235168266e-01 1.337010124502016284e+00 3.620580337565675322e-01 1.018872003293240347e+00 -3.351124296863428054e-01 -1.148150355419263330e-01 -6.544632444308650099e-01 -1.757419769285876399e+00 -2.552219314211158219e-01 3.086333013208510945e-01 -3.832726914120234696e-01 4.636379503734623375e-01 4.470234037185404352e-01 -5.949977623230959939e-02 -3.705754527695148681e-01 -1.174786695207096221e+00 1.290761085888415760e+00 -5.658919243382082298e-01 2.081052366403086384e-01 1.788052805395079270e+00 -5.729008938197935885e-01 1.357220388775735864e-01 4.594890435682934537e-01 -4.139924198410298573e-01 -8.243619124276388987e-01 9.046523297373371131e-01 9.482384948560164117e-01 -3.714520358638341291e-01 3.031915208500940428e-01 -3.489492938946845424e-01 -2.138023892150178629e+00 -2.669204209663446434e-03 -7.201735382393705809e-01 -1.750361940304053787e-01 -1.044632269691187609e+00 8.810139791347910976e-02 -1.109395551978854089e+00 1.861184868082311761e+00 -4.267898047394659833e-01 5.223835591107178766e-01 1.155133812509856694e+00 -1.114579206251036236e+00 -2.494129739643987875e+00 -7.486746513309208151e-01 -1.110702902668911224e-01 -5.254711832546957728e-01 5.602597891619220949e-01 9.807177302442978695e-01 9.237492404714253702e-02 -4.419435862756721511e-01 -7.012185558850061451e-01 -2.580643167838836960e-01 6.234197515363479880e-01 -2.439684614177708155e-01 1.281363631343085174e+00 -8.582992216204965441e-01 1.177018737305106866e+00 -1.215965682125189407e+00 1.572774756922734607e+00 1.046584200982982438e+00 -1.184803102552968446e-02 1.161934642757071812e+00 1.382697521496886184e+00 9.520234594570474440e-02 -1.661915241211558703e-01 -4.294177246884979260e-01 2.115736670593433733e+00 -9.861197518389831773e-02 -1.132070871926184275e+00 7.611684864719187038e-01 -1.182441109242362121e+00 -2.134499638745864569e+00 5.340312017324373543e-03 -2.437976553219004250e-01 2.315069243205710170e-01 1.799167508868969811e+00 -1.501699949277516266e-01 -7.094871862672319507e-01 6.859796478894999994e-02 3.953649644161102983e-01 -1.443479410113535977e+00 2.097177998828442247e-01 -1.144607218335774584e-01 2.605972946245679878e-01 1.150184682481753207e+00 -2.194509777735777156e+00 3.359929703681656110e-01 -4.665922990062931763e-01 -1.841784343269931901e+00 -7.030902175276895205e-01 7.960312347324942639e-01 5.229511860280388058e-01 -9.032792946061652950e-01 -4.801111050945633396e-02 4.569670898846697193e-01 -1.742622844510920699e-01 -7.523431439261083487e-01 4.473384509534586440e-01 6.103975910355486922e-01 -1.498747425250577026e+00 -6.157383507946259105e-01 -9.731543753223829141e-01 -3.650962862499024242e-01 1.483003872690192571e-01 -5.699042766203479271e-01 1.243778333935550817e+00 8.571429484725576753e-01 1.612029039050749235e+00 1.046159747503676796e+00 1.160827396098216141e-01 5.929921823364879829e-01 5.306429814239823628e-01 -2.278530230549660751e-01 -7.230814341538764900e-01 -1.441360718858490708e+00 -1.912213544261752440e-01 -3.427871338661201972e-01 7.112419320065191952e-01 4.385625341395271715e-02 1.275221420102889414e-01 1.261788634277528631e+00 1.258383761379353594e+00 2.325331912291464520e-01 8.395781371816034566e-01 -8.744679132016709433e-01 4.399404387326797394e-01 3.096125481975758528e-02 2.293607165785091606e+00 -5.226503120144495584e-01 -1.759212104792046844e-02 3.513735923317763410e-01 -5.899923133182618518e-01 -4.377803358251670662e-01 2.966745316958717682e-01 4.346961512817047457e-01 7.524023175490911486e-01 4.871891788857823369e-01 9.178205488060117156e-01 3.973535414889937667e-01 2.600918589566678096e-01 2.094361902975874767e-01 2.212361918462223964e-01 7.196177849782472435e-01 3.042216904785701725e-01 -1.620942315757213370e-01 -1.072800178437518737e+00 -1.082627870909273593e+00 4.082812644044923900e-05 2.455473463135888004e-02 9.005089398140250223e-01 2.240540561317465318e-02 8.180272906614280970e-01 -1.547076993945134760e+00 -4.221866649676779271e-01 -8.870392105169684349e-01 5.048158102924288348e-01 7.876587034927405861e-01 4.377617040428584683e-01 -1.875245015173169494e-01 -4.029510477656160217e-01 4.611771737702417134e-02 -3.094603386458410488e-01 -1.885573546978093651e+00 -1.552912521324434580e+00 2.193332776786673655e-01 1.220805316773455468e-01 -4.301536504777496717e-01 1.309458782742038530e+00 1.457185628695186752e+00 8.548066457604820423e-01 -6.378444826465072826e-01 1.763891868553724152e+00 4.410720803445463134e-01 6.134522784237271820e-01 -1.113558818788805471e+00 2.826554164755676335e-01 7.895648223263916909e-01 -2.179958771245004423e-01 7.658027785315658642e-01 -1.676172622266755896e+00 1.578712753532155233e+00 -9.142855891983626693e-01 -1.309832169835037696e+00 1.209152595999070545e+00 -8.752742839629388261e-01 -5.373702126636193954e-01 1.644920852599676409e-01 8.256033182869743081e-01 2.901459365571371074e-01 3.396734364265427408e-01 1.744954584056119140e+00 6.496488526261298135e-01 -1.081331498867828644e+00 5.611060922712979293e-01 -1.272003959976233833e+00 -8.288037328851376451e-01 -4.960074279554240184e-01 1.100146545303980483e+00 4.656868219960809130e-01 8.256952989190565750e-01 4.582229479886003043e-01 -1.848068049909188604e+00 9.478832348668629892e-01 -9.707017668950898015e-01 -9.957775696392366926e-01 9.042544826715816220e-02 9.097843453441470940e-01 -1.404974754268880854e+00 1.184193115700385990e+00 3.385735571692983781e-01 -5.463081681756426500e-01 1.296983126336937742e-01 -1.044071607834164750e+00 1.253583189023318667e+00 2.154148693650113633e-01 -2.031452118040358648e-02 1.443550659872525621e+00 1.342548158247287571e-01 1.121672959500445987e+00 1.808127140576373526e-01 8.917854856067373159e-01 3.382052429689934026e-01 -1.518907495953971010e+00 4.639059750218201272e-01 6.159349300054367538e-01 1.877712884416383510e+00 1.331727389259494077e+00 -8.599538361938982023e-01 -1.597655533600925437e-01 -1.215213677094086009e+00 6.896619605525881047e-01 7.126302620971385338e-01 1.299837902078768925e+00 1.885303313970346228e-01 3.960691980366142229e-01 -5.689591695680502603e-01 1.273918312310616141e+00 1.410192456599513644e+00 1.753252986318279083e+00 1.302504006834407368e-01 -4.480229629670380298e-01 -2.815368261529858640e-01 -7.013234045029363983e-01 3.855863514086231569e-02 9.898125896831804216e-01 6.931380177466818227e-01 4.274748688935204322e-01 -2.792143504706372070e+00 -3.839344627788516817e-01 -2.579138011153647159e-01 -1.223103947593652263e+00 -4.038627658280981580e-01 4.968639661557637255e-01 1.385548006865551685e+00 2.292670042919712436e+00 -5.952715633993559408e-01 -9.505066902013875607e-01 1.716172126152787802e+00 -1.622602971406938155e-01 -1.801890617602362576e+00 -1.082991101944950518e+00 -4.326483766042767964e-01 -6.030201633488788682e-01 7.048763072279116138e-01 1.524076901006636175e+00 1.121250343846920794e+00 -1.205466424254491908e+00 -2.609397874084151692e-01 6.852231024851715979e-01 7.523453873073970843e-01 -2.338795435613752818e-02 -7.606268021202106100e-02 -3.292244465382283547e-01 -1.435546853280014745e-01 8.034018960353759287e-01 -1.792129963732350006e+00 -6.175932091823794767e-01 6.037119247655352572e-01 -3.224713115445346223e-01 -1.697432375307999619e+00 1.632881992649664049e+00 7.717423307479546191e-01 -4.083570727872712358e-01 -1.842084744003677832e+00 2.309031516884107668e-02 -1.330031833396152219e-01 1.810479912318359585e-01 1.874872535725343958e+00 -1.066952021156468478e+00 -7.471170317555518858e-01 6.033711602947153807e-01 -9.203282358743434255e-01 -4.262245402461161681e-01 3.655610602248899332e-01 -3.457883735200670272e-02 3.819599700747424720e-01 -6.482245233197608814e-01 3.914468396924116744e-01 -3.776943855422535412e-01 -1.497571612443317823e+00 4.702242179133572786e-01 1.066727804602811691e+00 3.223095341974729910e-01 3.003035083326333621e-01 7.378578550787020518e-01 -7.611438584313807709e-01 -7.723439509963919702e-01 -2.007688968016716757e-01 1.716136279746565352e+00 -1.554986925672696030e+00 4.222688122260341292e-01 -4.122820707913268379e-01 1.272681968280892750e+00 -9.587933554809490166e-01 -4.553524042890446655e-01 9.823607430653996664e-01 7.288930030946059180e-01 -4.884806603164392191e-01 -8.099443028361920094e-01 1.241639444012222926e+00 -1.396741641867565109e+00 8.558911323976957641e-01 -2.005244291158156666e-01 -6.055564652470786235e-01 1.263053478311196631e+00 -1.265046427204011836e+00 -8.976237883192871303e-01 -3.758727012131541367e-01 4.549364505747218179e-01 5.639059021289171136e-01 -1.620139476547769020e+00 4.468916676159827572e-01 -3.873243818017029771e-01 -7.554318547911611503e-01 -1.381391197191192688e-01 -3.581653363906824317e-01 2.414882705895043724e+00 -7.504548391535788010e-01 -1.821714153826307969e+00 -7.587796265039575827e-01 -1.898731803085569103e+00 -2.478407399311507303e-02 1.575055401749285044e+00 1.105378746924266631e+00 -7.039334519755610087e-01 1.185569274579702626e+00 6.328562581634198381e-01 -7.892662844019865398e-01 -1.328727250076730204e+00 8.814058196342258178e-01 7.066568724262611845e-01 2.025382805390392726e-01 -1.034632773394728034e+00 1.178445718887932037e+00 -1.174076688511909827e+00 -6.905459320184126337e-01 -1.015565156907183714e-01 -1.706769393837456184e-01 4.161234970499778640e-01 -8.928795029002825068e-01 1.578198126371406884e+00 -1.550649050065857404e+00 -1.528499592044485489e+00 -5.381686343759659596e-01 2.318653032809733006e+00 -1.399405800301966263e+00 -9.801909107809970712e-01 1.832099890817020071e+00 -9.005287493188203207e-01 -2.568190269599384679e-01 -1.416967702441934485e+00 -4.242404218221801915e-01 2.800799196308750627e+00 -1.246789178403580944e+00 -9.814381572007518928e-01 7.460665853715977569e-01 9.396758315544406770e-02 -6.382019615638126475e-02 -5.837194963932500202e-02 -3.972666360144023190e-01 -1.465458841828404468e+00 -4.894833112932764352e-01 -1.236940201503394565e+00 2.854290527286352797e-01 -1.173501634880038891e+00 -6.561742108538490825e-01 9.575023514088885912e-02 -1.986436115225872934e+00 -2.594847722875500140e-01 3.097649191832130833e-01 -1.104403963571665148e+00 8.555285103880725384e-01 -1.014352591889103650e+00 -9.314014445178003809e-02 -2.398860341086088255e+00 -6.419848493842601478e-01 -1.592078249568632309e+00 -1.526221647277640203e+00 -6.532640864266984204e-01 -9.347658255988906539e-01 7.794410891681330389e-01 -5.962311020755588498e-01 5.683049833349971269e-01 7.537424023419299068e-01 4.177346036497945891e-01 -2.892127044908960887e-01 2.661790585187989056e+00 -5.571557679589533851e-01 -7.086712227337552128e-02 -2.462970177402010297e+00 6.528943609379637136e-01 -2.410790103023728245e-02 7.604127370276657638e-01 1.608075930880584536e+00 -4.813566144862414520e-01 -1.563125664119306701e-01 -4.674109976792517052e-01 -8.468095780369938597e-02 -6.220068410665731129e-01 8.273370831724672358e-01 1.251201607164380114e+00 -3.043554508371001943e-02 1.550814207278020940e-01 -9.962174211111093358e-01 -6.162500084329842753e-01 2.362878443743984119e-02 -1.307770426438133127e+00 -3.746797231333917066e-01 1.193243190657780506e+00 -1.052608494779026099e-01 7.419119107909784017e-01 1.240723001520307872e-01 1.743526635766854405e-01 9.816444686261321939e-01 -8.677371366709834000e-01 -3.360439822174677293e-01 1.050411602520222809e+00 4.249454098062971363e-02 -9.635002091783932687e-02 -4.880125139583502136e-01 -1.505773281461946000e+00 1.264001917329428570e+00 -4.025829248521867881e-02 1.441621440949883315e+00 -2.037238750247636621e-01 1.678777528413804454e+00 9.505521308839505190e-01 1.225620732177634675e+00 -2.156483381802617727e-01 5.336361251710384224e-01 -5.525371882788965294e-01 2.398833204238021988e-01 -3.348156602755369415e-01 1.709665494578156419e+00 1.212606190882103974e+00 1.420158739261436320e+00 6.103394034653489841e-01 2.271181241626892167e+00 9.232961512655811775e-01 3.401113955718287230e+00 3.263198164607398422e+00 1.169511876206872802e+00 3.493975177282742539e+00 4.471483363621129858e-01 2.412702228631791623e+00 4.484617039888032508e+00 1.249683516123364146e+00 7.365253549720851556e-01 5.541621998507828550e-01 2.497269923999456243e+00 3.144031770606907195e+00 3.532691099458689088e+00 3.611646322131750964e+00 2.755717946648994499e+00 2.499701243890376734e+00 4.631009537315696534e+00 2.977436972655198577e+00 4.197224733837192190e+00 4.769327958751111041e+00 6.425468125867713098e+00 3.994486122653161608e+00 3.869291563300547132e+00 3.565972196478567113e+00 4.677441817660595191e+00 3.474656230796547618e+00 3.612596879168204378e+00 3.915888170278527536e+00 5.775036282773859497e+00 4.815483166016000460e+00 4.452149650407156045e+00 3.587934582578545140e+00 4.725253094977788670e+00 4.935582224530635109e+00 5.249901353768525070e+00 4.870983532631766977e+00 7.046288706388535772e+00 6.212282934928961886e+00 7.818691303026100492e+00 8.350734708177283139e+00 7.115876800341565556e+00 4.329132632613960752e+00 6.956632806948388925e+00 6.551236845050897983e+00 7.899024802059202877e+00 7.196488100164994073e+00 8.195811449659824888e+00 7.818492016252449162e+00 9.010201279907718686e+00 8.578729027854386402e+00 9.612665605595594798e+00 1.043344803855490532e+01 9.033702243522695241e+00 1.089370532160888416e+01 1.103539054438281397e+01 1.057306546753714294e+01 1.153236112618907150e+01 1.070299088053679171e+01 1.013481688408183778e+01 1.225056794653909087e+01 1.126856804695519365e+01 1.159892282577556699e+01 1.187768086206293106e+01 1.243113806374161712e+01 1.127745067808653268e+01 1.165074923531323137e+01 1.128955884296477485e+01 1.106423482870973096e+01 1.155009290363017982e+01 1.015189314947172861e+01 9.306183627509552636e+00 9.207525521106997957e+00 1.072661972687003384e+01 9.674180932844700820e+00 1.215974008640850812e+01 1.121663421810791306e+01 1.279764148647480582e+01 1.256741509459292772e+01 1.267143691839740782e+01 1.243673377313141515e+01 1.136826289472405982e+01 1.118745655838458930e+01 1.234433968721487318e+01 1.256826005508461819e+01 1.273869429644187612e+01 1.482798895277421281e+01 1.210548475299493987e+01 1.183699905303082289e+01 1.237447651424045603e+01 1.373338143235205067e+01 1.234107765999753425e+01 1.307638862600468777e+01 1.235165106391502476e+01 1.339874350487266952e+01 1.464047893434800152e+01 1.118694501084844362e+01 1.205010603235748690e+01 1.263908429995429294e+01 1.314595464011554782e+01 1.134019470441177901e+01 1.413820666179483254e+01 1.366397411779917448e+01 1.380893877346660936e+01 1.287772029354301928e+01 1.283292296947103139e+01 1.497678690006177682e+01 1.182379360048023109e+01 1.259912662021058694e+01 1.532007014066346073e+01 1.284592390694040454e+01 1.503893085145536723e+01 1.664380606307213739e+01 1.438654867964006634e+01 1.477110787642718215e+01 1.397028145359066720e+01 1.664323141609573398e+01 1.512110442110779651e+01 1.332236312156288705e+01 1.473915175461549509e+01 1.495641190187096647e+01 1.323113252411990182e+01 1.632016924632230470e+01 1.535990612139809208e+01 1.547195015746289926e+01 1.620092532754842551e+01 1.634891204918986674e+01 1.680891765066774113e+01 1.511281201958068365e+01 1.648513251335166885e+01 1.601339128817161850e+01 1.761752229844184114e+01 1.764219481596739669e+01 1.821102242587341991e+01 1.877454783961387363e+01 1.730841487538598145e+01 1.672007863738942746e+01 1.609624792807493066e+01 1.811895180500530955e+01 1.786930473240918360e+01 1.671658075023631440e+01 1.696278178516824298e+01 1.713837959923127485e+01 1.873594901868959894e+01 1.729343508934217510e+01 1.699237978386792136e+01 1.538462357970360728e+01 1.720556204261169242e+01 1.786236342512662034e+01 1.615131255086031814e+01 1.840693745377666346e+01 1.849594395643942946e+01 1.624062978699200954e+01 2.027907300121704637e+01 1.713542178880604538e+01 1.700208621377456097e+01 1.952048702195622099e+01 1.874193139284307819e+01 1.862186626798687428e+01 1.914281918321817599e+01 1.836504984778725813e+01 1.728764958528487838e+01 1.929067035645646300e+01 1.761043140584216005e+01 2.055235631355268566e+01 2.042061385770455928e+01 1.851615309507307217e+01 1.818992826247216499e+01 1.919038792615214462e+01 1.876343944583225110e+01 1.978491174549968434e+01 1.672481974527708459e+01 1.860964771851001842e+01 1.881655546926458555e+01 1.853748020491375570e+01 1.786345330765337991e+01 1.891148018540152265e+01 1.967937517404076075e+01 1.751865075706669828e+01 2.011881727132715625e+01 1.897237211009420932e+01 1.885879220282136970e+01 1.994992395636296223e+01 2.065872427498734254e+01 1.950692022519443825e+01 2.001028550698287845e+01 1.901969488343390324e+01 1.914130698596547830e+01 1.859466044729340339e+01 1.840777332355587248e+01 1.990580386367813048e+01 1.981507187376720935e+01 1.825879892601520282e+01 2.103021180910331722e+01 1.898863101212256055e+01 1.835955497057295815e+01 2.150576724113352967e+01 2.166093594908324249e+01 1.834190336380451569e+01 2.069098656182462292e+01 2.280379615145037420e+01 2.225211894880445840e+01 1.895709433753136963e+01 2.268040289278056321e+01 2.422470992652522881e+01 2.193224456847663717e+01 2.216065906642496230e+01 2.247392023305415876e+01 2.265454577325252217e+01 2.479783683574684972e+01 2.389638921800831639e+01 2.366972827312924821e+01 2.480659705986600727e+01 2.695267016862759846e+01 2.511787949471501236e+01 2.579744989285837775e+01 2.537439562053939923e+01 2.487785422434448890e+01 2.552271207395795827e+01 2.670616894647848127e+01 2.482983317195441941e+01 2.475947343943069257e+01 2.665772377188253017e+01 2.447420586913913709e+01 2.649253677771451976e+01 2.683291110849938477e+01 2.708487578188104550e+01 2.342312840040260724e+01 2.569491387780401226e+01 2.561916128102927104e+01 2.676081573896627930e+01 2.619235457150756474e+01 2.531102121460996912e+01 2.729335002211265504e+01 2.687306632543549512e+01 2.715683910839519299e+01 2.874818855005626972e+01 2.876866034120328663e+01 2.694108876880966719e+01 2.830397369217900660e+01 2.537950915511525452e+01 2.793466259991249601e+01 2.651198715881625390e+01 3.063125143711966913e+01 2.938959669907264427e+01 2.797673664830329088e+01 2.981492496784649404e+01 2.953342769485113806e+01 2.783781142758143901e+01 2.785640650725950707e+01 3.036080176609219095e+01 3.099074924627009864e+01 3.261620191024545790e+01 3.222829943607016645e+01 2.900996630140645038e+01 3.050685586994473297e+01 3.263717740928618838e+01 3.324335151350180695e+01 3.366742860536935211e+01 3.451141930741606956e+01 3.541164074082105628e+01 3.505899760865642634e+01 3.223689646524343999e+01 3.375479127041167970e+01 3.632020555472692536e+01 3.370854125957331604e+01 3.621119896872392729e+01 3.256424325842103684e+01 3.299029719068186495e+01 3.219948154929109307e+01 3.385532172169435938e+01 3.173133690872658619e+01 3.327387777417333581e+01 3.488876064837372581e+01 3.348424856553749152e+01 3.385390272284671909e+01 3.108691182204326253e+01 3.461013608518393170e+01 3.210686484566843291e+01 3.498415507640884670e+01 3.083367870512273257e+01 3.319453167342901168e+01 3.271341756849816562e+01 3.601306550345928059e+01 3.800174776676760047e+01 3.644754847768514594e+01 3.701980891727361467e+01 3.544509942355421117e+01 3.497045912005496149e+01 3.559906310478143610e+01 3.636890234615130169e+01 3.629819370305230564e+01 3.570072108725222648e+01 3.394585653754225518e+01 3.486402853665650525e+01 3.517381383971602560e+01 3.725588693689254427e+01 3.795966888242946169e+01 3.579178557109442949e+01 3.399725750016273906e+01 3.544193916325987459e+01 3.575691156169498441e+01 3.683986916356373342e+01 3.800048661147224038e+01 3.835936262810581354e+01 3.779538163509200643e+01 3.852621684360300236e+01 3.881024913179287950e+01 3.894219194657297578e+01 3.866221587647887503e+01 3.811028398221127134e+01 3.805544884735618894e+01 3.863185305450540596e+01 3.779574011961246072e+01 4.074352123187361485e+01 3.513449112512037686e+01 3.959573043573702478e+01 3.874921321823266140e+01 3.491600167143042910e+01 3.793774554019299217e+01 3.572267601371416390e+01 4.121489017416075029e+01 4.047710001225874521e+01 4.067029939670322136e+01 3.780579419878976921e+01 3.907652678889844822e+01 3.797786040227244087e+01 3.922991325614176361e+01 3.888977167194509832e+01 3.883582906560600634e+01 4.068684442353016806e+01 3.895239401681826763e+01 4.354327245727264284e+01 4.120090344042296238e+01 4.208511061626099092e+01 4.610074648658056162e+01 4.432280566827373747e+01 4.644578808483147725e+01 4.536557864761676484e+01 4.695899456730527532e+01 4.645471374854133728e+01 4.753066643692427817e+01 4.470705178612168140e+01 4.741837789960538885e+01 4.777733991997510543e+01 4.542813594386008447e+01 4.567353895236381334e+01 4.787944756224619880e+01 4.363637811856082749e+01 4.561544377334493561e+01 4.675374947653730118e+01 4.771186725860609101e+01 4.936299630769419622e+01 4.602978517569876971e+01 4.976925229226907987e+01 4.649837808344754819e+01 4.803197653043977056e+01 4.635868226106933321e+01 4.682429752054527228e+01 4.734233756427907025e+01 4.834936992392835720e+01 4.760538674745201604e+01 5.046488101498667334e+01 5.009752262302292536e+01 4.757942308855146507e+01 4.885305081572563068e+01 5.052823830263626803e+01 4.794623279822444317e+01 5.039869103065447575e+01 5.061140742824754568e+01 5.229620296588633721e+01 5.018520858496398773e+01 5.256891184946050544e+01 5.060559965349168721e+01 5.308494622379721051e+01 5.133755811042119177e+01 5.092007010806950262e+01 5.023540802389033644e+01 5.287934005247831237e+01 5.246201150101063604e+01 5.162217964751294375e+01 5.238855143025055838e+01 5.377833443920245315e+01 5.400858697668491715e+01 5.541715812255939966e+01 5.504466101592619509e+01 5.413111099454818742e+01 5.580704910593414070e+01 5.462151341633824586e+01 5.592398432639294015e+01 5.620425647520395529e+01 5.772998854254701229e+01 5.336927244456040853e+01 5.668574543487954998e+01 5.701149823627761748e+01 5.506672356385154643e+01 5.458095225163614117e+01 5.533141534044074916e+01 5.659408832149723878e+01 5.952766757111804452e+01 5.555683942278333376e+01 5.882136209758431988e+01 5.942157339435527064e+01 5.742436142026762980e+01 5.496220485481472906e+01 5.777429155256417914e+01 5.941442967284467613e+01 5.613547695669523563e+01 5.672733356111282887e+01 5.711655197353400126e+01 6.093691323293860762e+01 5.828242960845388154e+01 5.911811980517232712e+01 5.704074625015107358e+01 5.830243943780917704e+01 5.942516246055021156e+01 6.204564835406889500e+01 5.939781097028819801e+01 6.338321143627182863e+01 6.417817076485928851e+01 6.450383977136893066e+01 6.447521937727432828e+01 6.703558324403216773e+01 6.518677804581201940e+01 6.696917875029498646e+01 6.454638495826662847e+01 6.577065266650795650e+01 6.552072059114969704e+01 6.517762588015816050e+01 6.677369322259271200e+01 6.488414120998932333e+01 6.591027676093516163e+01 6.633575814108985469e+01 6.555220145732461390e+01 6.289961256811957213e+01 6.527802630856166388e+01 6.725888466386020070e+01 6.727486474438232733e+01 6.574922166009451985e+01 6.502800995149073060e+01 6.811820120814444124e+01 6.635475447954725325e+01 6.538113599397445341e+01 6.743717598809514868e+01 6.755994448820089815e+01 6.504485144523385998e+01 6.667291015337561078e+01 6.394491016864648714e+01 6.598069183499175949e+01 6.771886473226543046e+01 6.384137207543150794e+01 6.512620394935899526e+01 6.468536373895003067e+01 6.592986575105418012e+01 6.741245263295063239e+01 6.549985828159886125e+01 6.738903569437626118e+01 6.452762533921287513e+01 6.450299824243309388e+01 6.447736719583389231e+01 6.525065162830796339e+01 6.337047926108882479e+01 6.127011381161392478e+01 6.446260146427896132e+01 6.308087611125660032e+01 6.456657211970752996e+01 6.404957506812402812e+01 6.282682838833021322e+01 6.227139987809962918e+01 6.253612244694205913e+01 6.086087332670026484e+01 6.152982636433821995e+01 6.376435175863039717e+01 6.456791635046737099e+01 6.306899032924552984e+01 6.458295278663899808e+01 6.374344265566993784e+01 6.400435886349623615e+01 6.415997656407418503e+01 6.255429885047151117e+01 6.562239905085903047e+01 6.491638170893287452e+01 6.247054626537397581e+01 6.700496303901762474e+01 6.509679377287868363e+01 6.476462971672276581e+01 6.209220039095516341e+01 6.125609176185891869e+01 6.383311276832563408e+01 6.454084302980274401e+01 6.225836598425605217e+01 6.451741122448595434e+01 6.172899141644163734e+01 6.287365878635942096e+01 6.262595796049934194e+01 6.250117062447533556e+01 6.421288879273834027e+01 6.254232488103320975e+01 6.506858335307558150e+01 6.347928180761645933e+01 6.389923112691798934e+01 6.490977770646806277e+01 6.308918597997802635e+01 6.503701872658162131e+01 6.553226085720989147e+01 6.340678410627933204e+01 6.527672516299143979e+01 6.776765380497623426e+01 6.390860569103976019e+01 6.413273021662959650e+01 6.572014057132413711e+01 6.708314929254623848e+01 6.315817074881214666e+01 6.639079201745043690e+01 6.283638913276311655e+01 6.728076457202020322e+01 6.675151257976695263e+01 6.576987548218585289e+01 6.687121726793489529e+01 6.387658783224882342e+01 6.687563938695183197e+01 6.600366673686043839e+01 6.485034962312928997e+01 6.780813950689062608e+01 6.814529464019895499e+01 6.910468523128740514e+01 7.015232855862902284e+01 6.856774274863177254e+01 7.012749214050003843e+01 6.705636844519055728e+01 6.805614030217417110e+01 6.768308381260041529e+01 6.723202059434800049e+01 6.756715693862632577e+01 6.747401518512062069e+01 6.779996119361290141e+01 6.597487060196755237e+01 7.183413570282037597e+01 6.787669184474957262e+01 6.805260522941189549e+01 6.957740111530561933e+01 6.951353254879741428e+01 6.698630342010223160e+01 7.270082529910034452e+01 7.083785110973283849e+01 6.970712704714129870e+01 7.105427937189722343e+01 6.863210221362398045e+01 7.250827602022640406e+01 7.018931350640144728e+01 7.061037182281002345e+01 6.863283873116975542e+01 7.062789984276605537e+01 6.860884933468732072e+01 6.837486307117210060e+01 6.715562930070223047e+01 6.873000814517570234e+01 6.973022282017643647e+01 7.133808127616994454e+01 7.227651612434434014e+01 7.145207820959609535e+01 7.152166604016191798e+01 7.267818804555143686e+01 7.207456404958718110e+01 7.368410074282326150e+01 7.327335865087026434e+01 7.278242748607540591e+01 7.386972189612086481e+01 7.416531440219478100e+01 7.243326555235942976e+01 7.420923721449682375e+01 7.403238118082516905e+01 7.236952275802515544e+01 7.320835260575604764e+01 7.252603632897724140e+01 7.440077954609988353e+01 7.223667634753287814e+01 7.590782176962002836e+01 7.655476991282051813e+01 7.605093886972591122e+01 7.345297433566183543e+01 7.568200527229799945e+01 7.298847449881215255e+01 7.268147144038557883e+01 7.351582915612530655e+01 7.212576705941671662e+01 7.282503659394545537e+01 7.507012104480610049e+01 7.380110809206489364e+01 7.553417297388757845e+01 7.405846207888608035e+01 7.250360283954461238e+01 7.688918777357415024e+01 7.689646446254229772e+01 7.708065607317205092e+01 7.770110344137708580e+01 7.552846264412463029e+01 7.720575394111386913e+01 7.861375887157161912e+01 7.931976229488742547e+01 7.706790363593232485e+01 7.864899823248742905e+01 7.576311259502197970e+01 7.721160032125666817e+01 7.720014944390571543e+01 7.601399959443801890e+01 7.637814140973053156e+01 7.611532961712094902e+01 7.486086312509023344e+01 7.827883488965296976e+01 7.638986568599743521e+01 8.093831237144222257e+01 7.960858623246008392e+01 7.878756996844774108e+01 7.855948670541378931e+01 7.866505973529768880e+01 8.045220097087489819e+01 7.720398265380835312e+01 8.005029163103441192e+01 8.018560104177380765e+01 7.981934441199787500e+01 8.023143427080874801e+01 8.015895457196094753e+01 7.841966567652268338e+01 7.674849699662679825e+01 7.966232151860805288e+01 7.937301374368144025e+01 7.638636962857721358e+01 7.760793825838099735e+01 7.754954402215015818e+01 7.783705257958042978e+01 7.678791924615671860e+01 7.683920011317849230e+01 8.169772754332053921e+01 7.930541044617956459e+01 8.103170002445627063e+01 8.028732578501599448e+01 7.712427075235771667e+01 7.927443819088986743e+01 8.027740485334146570e+01 8.043695560173280512e+01 7.920359649413511249e+01 7.781222983911025892e+01 7.957775193496128452e+01 7.934248839321433877e+01 7.873246466627033158e+01 8.253563489222158012e+01 7.981446785079096173e+01 8.220029440006054244e+01 8.218944582911328212e+01 8.374241076080953405e+01 7.953671794407549100e+01 8.215833125929120229e+01 7.986402692632891842e+01 8.346803113836625698e+01 8.067752357369214167e+01 8.052461479023074276e+01 8.247278116337847109e+01 7.918685939473058966e+01 8.294082718799400311e+01 8.388699478605066417e+01 7.974007993364776326e+01 7.995299792773349168e+01 7.930532366957194768e+01 7.971805076390397460e+01 8.086907343327811759e+01 7.778038571092437792e+01 7.772363139839970358e+01 7.891186701884413424e+01 7.940356175893271029e+01 7.809959972660969640e+01 8.000145684738070884e+01 8.058620912349600474e+01 8.054045318977779289e+01 8.079380783988487735e+01 7.943722779026981584e+01 8.491706038474730178e+01 8.202798857773056795e+01 8.363726242249671827e+01 8.293895505520855238e+01 8.243123069051898710e+01 8.012378212982717685e+01 7.964257494135146942e+01 8.081601513252365976e+01 8.132938963551345068e+01 8.292870571273694225e+01 8.073080215026001838e+01 8.172379328720431602e+01 8.436928342795015112e+01 8.151878834825069475e+01 8.507270635434983319e+01 8.062138682366916953e+01 7.996491458955779308e+01 8.539008312163795722e+01 8.094420387125038019e+01 8.082992274301798830e+01 7.983441623932935727e+01 8.108770114220888559e+01 8.141369368081777225e+01 8.282333080270723258e+01 8.329309899039095910e+01 8.317675038528678044e+01 8.296812921494512238e+01 8.290158320642498779e+01 8.490677923827649920e+01 8.372088554094857216e+01 8.328861851849772791e+01 8.580188742573024285e+01 8.409331370225446278e+01 8.142778136830331448e+01 8.213984237824635670e+01 8.097553320106216290e+01 8.339201532742221445e+01 8.337965268007633313e+01 8.164779314160523427e+01 8.272782085830331766e+01 8.548500906811412392e+01 8.425977279526530594e+01 8.661942169538818348e+01 8.553404105420324299e+01 8.418545882711606509e+01 8.402182500983552416e+01 8.540908808791573392e+01 8.646906258771791443e+01 8.618214350103419008e+01 8.562756597875780074e+01 8.553708892788081641e+01 8.562539019661686268e+01 8.346869904688476538e+01 8.536250482551325547e+01 8.622972091502974479e+01 8.279950570983807268e+01 8.501681034980644824e+01 8.531703169231596462e+01 8.566689668467638796e+01 8.367312323145405628e+01 8.393972265268004662e+01 8.268839719091896256e+01 8.147870351132064570e+01 8.235082293907898077e+01 8.166708126413287516e+01 8.618316134343625379e+01 8.493840720601211558e+01 8.371961683423450040e+01 8.201003756910198206e+01 8.264894876138663449e+01 8.392032729177880412e+01 8.480875055540361984e+01 8.638034492353480687e+01 8.621239861330364818e+01 8.513101992711585808e+01 8.602020743150600879e+01 8.547937059266168092e+01 8.829534088406910541e+01 8.585404757462669068e+01 8.678625176931898011e+01 8.618284440347575526e+01 8.988961441239189298e+01 8.854072655282651283e+01 8.605054680470898631e+01 8.671681828905938971e+01 8.543379575896571509e+01 8.817132582941195551e+01 8.507839196757622346e+01 8.748825645330803980e+01 8.794089049881765163e+01 8.671250749794488399e+01 8.817081734218868405e+01 8.896505638370808811e+01 8.811529994605878358e+01 8.571758277352917332e+01 8.934792802407270074e+01 9.017417763610279735e+01 8.865764967499357851e+01 8.908377633710020405e+01 8.856861117961739183e+01 9.030263586358917394e+01 8.639971115308881622e+01 8.474241959127756729e+01 8.562997728876092651e+01 8.539412354643746994e+01 8.715316971025804094e+01 8.849619965587530146e+01 8.952817043302415811e+01 8.868031701377533693e+01 8.563642375279971475e+01 9.178626547243584355e+01 8.970241705404015420e+01 8.754473334996505685e+01 8.762199941810459336e+01 8.728177056778341125e+01 8.733766355320383923e+01 8.782538952320419412e+01 8.826171959228503283e+01 8.967123658750598736e+01 8.967847818364433010e+01 9.286519706408726904e+01 8.934225326108189336e+01 8.961132570282529741e+01 9.035711342592831841e+01 8.879761854044566860e+01 8.884472591718315471e+01 8.930112543329197194e+01 9.067529195939322051e+01 9.334874061069194795e+01 9.190855817005908079e+01 9.223087651894940109e+01 8.964010606603481790e+01 9.103766238549056311e+01 9.049694792651855835e+01 9.382257186384944703e+01 9.217262982859828924e+01 8.929622419618527829e+01 9.122792596400799425e+01 9.110132330185811611e+01 9.000557849912244990e+01 8.838779072527644587e+01 9.603891455627787366e+01 9.187733428272930780e+01 9.337935458147393319e+01 9.230973483958941017e+01 9.376213412149742510e+01 9.192397322292767115e+01 9.052914731508951718e+01 8.941769689120769726e+01 8.866943833731662039e+01 9.238536842649662617e+01 9.041871232368059452e+01 9.144884327723079309e+01 9.080256762234026269e+01 9.109397066885932759e+01 9.328970905052773332e+01 8.949003479399213745e+01 9.081079360707201431e+01 8.976595010307106293e+01 8.999929287236919606e+01 8.838721966138034247e+01 9.110173432266603299e+01 9.051144528566253200e+01 9.043382465433701611e+01 9.041466789450467445e+01 9.314617802965375404e+01 9.020697008910624959e+01 9.046684225742596652e+01 8.912856930854434268e+01 9.250278217242284029e+01 9.045888105640975141e+01 8.956962448999009041e+01 9.056142651333041727e+01 9.136997117336022711e+01 9.031516896311893561e+01 9.203356145920243137e+01 8.980481504535255510e+01 9.333914628584294348e+01 9.098982853019244033e+01 9.016970851783942464e+01 8.922580004695819866e+01 8.714117481871190307e+01 9.006529713043674690e+01 8.846248491848456297e+01 8.848255227316782623e+01 8.811754971254210034e+01 9.027651013043079331e+01 9.048174478448930813e+01 8.816841831345186620e+01 9.021595278121431249e+01 9.003742306441107246e+01 9.225590244712606136e+01 8.890563040441891474e+01 8.852138694396366247e+01 9.234232953056022097e+01 8.753502345257614081e+01 9.036754821767213741e+01 8.989965075942494366e+01 8.977188388559268617e+01 9.026734085126648210e+01 8.920704397827185517e+01 8.972204271796181274e+01 9.295152708654980245e+01 8.856360724671718287e+01 8.956889046169008850e+01 9.136084470715576344e+01 8.796533241624699428e+01 9.498800147741039268e+01 8.981578246094623807e+01 9.070723715806957443e+01 9.154205363743167823e+01 9.165490216171805571e+01 9.333667110157040270e+01 9.329616740703363575e+01 9.050735219865111958e+01 9.374790926357034948e+01 9.092851624694452539e+01 9.300769469981875659e+01 9.577433154266961424e+01 9.377225809049126326e+01 9.526163412356653737e+01 9.304001499968499900e+01 9.559610227753812239e+01 9.410202113239158450e+01 9.309072680132804578e+01 9.225797486585744878e+01 9.747182262014661092e+01 9.538211422486027402e+01 9.317197550995319943e+01 9.577448385116170471e+01 9.601466776955257387e+01 9.646520948586167776e+01 9.406537949374876462e+01 9.770087123887800828e+01 9.670281518597205661e+01 9.838123605295487550e+01 9.588147391670138120e+01 9.501440108255940231e+01 9.975551342669508870e+01 9.739388395345433480e+01 9.921801615102576477e+01 1.000917842428309683e+02 9.870642816290630606e+01 9.612071945210448121e+01 9.759433877846609562e+01 9.971276391211647194e+01 9.814348646072340898e+01 9.983780171560094630e+01 9.824123514422005599e+01 1.001453891019245788e+02 9.854060508672044705e+01 9.972572286796528829e+01 9.990265626392618969e+01 9.858299239333871355e+01 1.013040050539504762e+02 1.011585106899799911e+02 1.030230247312517093e+02 9.972619918989605026e+01 1.005825863343708733e+02 1.009715380723065863e+02 1.006521652250142296e+02 1.013929189589374857e+02 1.028653610924520621e+02 1.008964237347116466e+02 9.734535523135610902e+01 9.924385741995567400e+01 1.018255039881850195e+02 1.016261634723565948e+02 1.002581986001034977e+02 9.991999528766815786e+01 1.023170373199709786e+02 1.009467009184449040e+02 1.012646936699780724e+02 1.024239159749966888e+02 1.021232341723500667e+02 9.893625920876071689e+01 1.003985325461949287e+02 9.921286483429929604e+01 9.990654700892378060e+01 9.631733195373745104e+01 1.008961827178609525e+02 1.027384454247203962e+02 1.035416693448297707e+02 1.040686763693312145e+02 1.024081161424956576e+02 1.021504065980547722e+02 1.050639842242531614e+02 1.047423934587802279e+02 1.029434124073236774e+02 1.017449219295900775e+02 1.027764807447803435e+02 1.025762318566244460e+02 1.020793461014112467e+02 1.033118672932495343e+02 1.023338046801981420e+02 1.028670013005790196e+02 1.040375195048959682e+02 1.026898312925908385e+02 1.043267973186462285e+02 1.031233293864816005e+02 1.024490121862929328e+02 1.016843450738166297e+02 1.060726315063613185e+02 1.015809963391884168e+02 1.074741607752012129e+02 1.054880877786130071e+02 1.082360808560821823e+02 1.105525847566050572e+02 1.083868280491081464e+02 1.104636942524894181e+02 1.083189735396570654e+02 1.071365121509904128e+02 1.078673947501460049e+02 1.102764975777132008e+02 1.101512511039462510e+02 1.115863676757852545e+02 1.082961986986436784e+02 1.103811016581733924e+02 1.089570509132742586e+02 1.086888152604127384e+02 1.104403767548716502e+02 1.117763693818676103e+02 1.103157758586650203e+02 1.083750716961182263e+02 1.097300588662350123e+02 1.107446601464837812e+02 1.096779792909614315e+02 1.115425698406251627e+02 1.105105940705354044e+02 1.098584581912775775e+02 1.103534319303328175e+02 1.095695107144944700e+02 1.103263164803798446e+02 1.119549218331319054e+02 1.110213394574542605e+02 1.107272881402960110e+02 1.120595848049891572e+02 1.123148029132317873e+02 1.069452851143016971e+02 1.097005810477814265e+02 1.108108197752523836e+02 1.115699786786128698e+02 1.100334987765769199e+02 1.113868890654559891e+02 1.109626352250070767e+02 1.087402495234310749e+02 1.108181395056916188e+02 1.141360746356171063e+02 1.095507690023750769e+02 1.084741356602775397e+02 1.108454976184628720e+02 1.118949048880127890e+02 1.115152523945609886e+02 1.102250682167362186e+02 1.110312144621341304e+02 1.116297595224095289e+02 1.107944142743125866e+02 1.112222820956282021e+02 1.109172719458361058e+02 1.119585347034428224e+02 1.115126590197477441e+02 1.114747496791124206e+02 1.145607652284013938e+02 1.131393317163436194e+02 1.137306620399826329e+02 1.133582041423002522e+02 1.121704188098560877e+02 1.144076735111162577e+02 1.154225830154893941e+02 1.148381921272230670e+02 1.145443038795893216e+02 1.168015972740180501e+02 1.169113689449567204e+02 1.170798613573630291e+02 1.148221752904722024e+02 1.151688692950094008e+02 1.166131530846848676e+02 1.134587254258779723e+02 1.166503133897750217e+02 1.166277576761190033e+02 1.174491705415667155e+02 1.167111884423205908e+02 1.164456681321294838e+02 1.180845108131421171e+02 1.182899244225155968e+02 1.187505426175753200e+02 1.183942147050650959e+02 1.189067111402113994e+02 1.204558802468154681e+02 1.171052839280526570e+02 1.191731955410620998e+02 1.203865466954361381e+02 1.186609444767261436e+02 1.172417917173284962e+02 1.159483965038586319e+02 1.195847316290189042e+02 1.201544749180797425e+02 1.176451484470441642e+02 1.176949399007631740e+02 1.192871332619531444e+02 1.188213765622547555e+02 1.175911922467143000e+02 1.185793558522544799e+02 1.189155855186725006e+02 1.185358320448568890e+02 1.172322241290298592e+02 1.220014150417075598e+02 1.231972908895423870e+02 1.203373097228841289e+02 1.222655828877897335e+02 1.212421298975183817e+02 1.198446427735264734e+02 1.232434964992512079e+02 1.234993885868384211e+02 1.212245483283931691e+02 1.193412517305637266e+02 1.224348804317314716e+02 1.230201378088308815e+02 1.210084891183403926e+02 1.254533315026491493e+02 1.251828195172734866e+02 1.220615242405118437e+02 1.259426360367728677e+02 1.222723127134592431e+02 1.216133909858315860e+02 1.189118842380037648e+02 1.259307055138606444e+02 1.224025332671993027e+02 1.235698603738156294e+02 1.249163118046217562e+02 1.267505299709537496e+02 1.250335307948185459e+02 1.277672850373320870e+02 1.282161395333559426e+02 1.274790282308164961e+02 1.277288999966745848e+02 1.281474104963650404e+02 1.266072773715271325e+02 1.241713608922741656e+02 1.273883477946140061e+02 1.269731306134966928e+02 1.283108991192931967e+02 1.273610451978258453e+02 1.241531598809879711e+02 1.284082413876122075e+02 1.283161335758393591e+02 1.318601973280320578e+02 1.305306537367289934e+02 1.337865005593003218e+02 1.309672212924052133e+02 1.328388643043650177e+02 1.305959879448215020e+02 1.295429082085116193e+02 1.287613007195550381e+02 1.273511147469204445e+02 1.308845087459823446e+02 1.309538446317956470e+02 1.297718783678234615e+02 1.333575156748115660e+02 1.312377344471549634e+02 1.328493681392289716e+02 1.344720250171113491e+02 1.320491032074368434e+02 1.340668694136682007e+02 1.317516114303277845e+02 1.330790175585385668e+02 1.302516272643929653e+02 1.310674079023074796e+02 1.300527768744952652e+02 1.325082957326711153e+02 1.324973136855949463e+02 1.320518141798581269e+02 1.296694683684752363e+02 1.308632733351880972e+02 1.354393729692873762e+02 1.331478078316830818e+02 1.334688151090670942e+02 1.282471289802567185e+02 1.346648149619313983e+02 1.316121194610987004e+02 1.300253224643300882e+02 1.311850317604213672e+02 1.299440434884423610e+02 1.328266232654704595e+02 1.286427223792333336e+02 1.324525343555071686e+02 1.308313812319956355e+02 1.321774361935369768e+02 1.328472946942539181e+02 1.303023675957173850e+02 1.308333478408860913e+02 1.312201485417539573e+02 1.319866089847760975e+02 1.311517849131677735e+02 1.295640720686171221e+02 1.315492256849795751e+02 1.313842952696884936e+02 1.300856815229033998e+02 1.340041101427628405e+02 1.335828893541211926e+02 1.322887103779608253e+02 1.347843426681841095e+02 1.350146049288259462e+02 1.327723713570111101e+02 1.326227525871174464e+02 1.330139390889854667e+02 1.334609509467869657e+02 1.321007706339176764e+02 1.365503567255204018e+02 1.343019448911999802e+02 1.350918719881769618e+02 1.359719064445995969e+02 1.359204250758290584e+02 1.343103231574566223e+02 1.341267105928977230e+02 1.362677191710372995e+02 1.340095266249790598e+02 1.336178741439529176e+02 1.327345719971138180e+02 1.359899269112026445e+02 1.336197820121022630e+02 1.365973493686332745e+02 1.316597753855157578e+02 1.350574744639159803e+02 1.358661115431833935e+02 1.351809872487708617e+02 1.348881738687892664e+02 1.356707634018263491e+02 1.381300960504692625e+02 1.372790758676887890e+02 1.355504011501226671e+02 1.344846530405021952e+02 1.362628691566608268e+02 1.342729121361118416e+02 1.362626737460743698e+02 1.361166373285151678e+02 1.332359473050964880e+02 1.333793233962569218e+02 1.344776616156439673e+02 1.384550984694547822e+02 1.318348802845115983e+02 1.358413201328498587e+02 1.366829338893355157e+02 1.380900276853226956e+02 1.340471146670304563e+02 1.352364312868110687e+02 1.338695719224313905e+02 1.346027658969818503e+02 1.342340636720741429e+02 1.351253335809862222e+02 1.344855754463083315e+02 1.332429581376844965e+02 1.346449423084529826e+02 1.393835920855603661e+02 1.347701859230406853e+02 1.336698963107633631e+02 1.363658973160121377e+02 1.348015303125757214e+02 1.364638410385982183e+02 1.327239544009363499e+02 1.365909421954489176e+02 1.369316206059613990e+02 1.355393196900431860e+02 1.353192870357358686e+02 1.357339055470504547e+02 1.383961679842642241e+02 1.349814610730485356e+02 1.342711979982560706e+02 1.385871053805672091e+02 1.343714849234025905e+02 1.357410352078905476e+02 1.343211381366544401e+02 1.340195464277038013e+02 1.347676419834916146e+02 1.350010088811239939e+02 1.346204193690446687e+02 1.321513801321101766e+02 1.353863634309338977e+02 1.330482437039802903e+02 1.373655945943399956e+02 1.347330663067991168e+02 1.364627944522808036e+02 1.381794895171271662e+02 1.358121923346679409e+02 1.346946002967839888e+02 1.368031723773137571e+02 1.378072675414325090e+02 1.396961379018590605e+02 1.354008818844064024e+02 1.372541337072237297e+02 1.290345189366478564e+02 1.343464863122826500e+02 1.306431563847426673e+02 1.329698184539714134e+02 1.333281535921118461e+02 1.309905039113844509e+02 1.355836165157309097e+02 1.350936580558395406e+02 1.325967153273806787e+02 1.291058631790734523e+02 1.334700595326849850e+02 1.347135223843287122e+02 1.342443804871013810e+02 1.316601894409081694e+02 1.332824653629655813e+02 1.335077420336097020e+02 1.370239470300414837e+02 1.322918572122823662e+02 1.358887849817956806e+02 1.358712583822480724e+02 1.349522365333506571e+02 1.335444188113848440e+02 1.362999925951924922e+02 1.363599831608595139e+02 1.326938002037645958e+02 1.359252744731859934e+02 1.355436559572517581e+02 1.348301143795648329e+02 1.349554598464801813e+02 1.313012759091135138e+02 1.338561065385745792e+02 1.365822116613702519e+02 1.328989617359169984e+02 1.359857832079065645e+02 1.369928945480936591e+02 1.369482883802768640e+02 1.375313392342990824e+02 1.338471258223641485e+02 1.365840588233523079e+02 1.366078815594896696e+02 1.379056038957332078e+02 1.349976252662704610e+02 1.396037607122570137e+02 1.405076207737871243e+02 1.371923021426128741e+02 1.385024238278015218e+02 1.383056900789601968e+02 1.392306366019883797e+02 1.390577176639424977e+02 1.374676024393248497e+02 1.377879933338053320e+02 1.346406258322409712e+02 1.403583284499032402e+02 1.424707076071778147e+02 1.379676956581524223e+02 1.406825729413343424e+02 1.406629498120415462e+02 1.425038420039620917e+02 1.422276918842036366e+02 1.443177671123883670e+02 1.417022571961358324e+02 1.420533508272419567e+02 1.433315525486815147e+02 1.426821073720342383e+02 1.427150317659346683e+02 1.405842314168482119e+02 1.420317422199220800e+02 1.428088746618075788e+02 1.446172179401305300e+02 1.438370271210342821e+02 1.447950589718907395e+02 1.443305348928235787e+02 1.416189696832881282e+02 1.435868549593561170e+02 1.441681726804203549e+02 1.458214188282756254e+02 1.436144328366451077e+02 1.424976090230225054e+02 1.435217331996379357e+02 1.458558144497231694e+02 1.438265739476968577e+02 1.453189392876003012e+02 1.456312941594210884e+02 1.463116030204346316e+02 1.451737505495785001e+02 1.455381692477325259e+02 1.421755149909449756e+02 1.467972335560657768e+02 1.435640113514545249e+02 1.436477645742913296e+02 1.462494224779248384e+02 1.445532025769625477e+02 1.450999274788424884e+02 1.475880755980344645e+02 1.442166066600599095e+02 1.483793884255253204e+02 1.473395054696813133e+02 1.463748505856601980e+02 1.474636247460257437e+02 1.484743538831417027e+02 1.468606988609169548e+02 1.468422335956511517e+02 1.464572965357817225e+02 1.474028595521032230e+02 1.468109610186562861e+02 1.414219877216022496e+02 1.502816469059864346e+02 1.472793986959444226e+02 1.502614522479182995e+02 1.468599731794441254e+02 1.461757670056575478e+02 1.480129954206422838e+02 1.468488631830095699e+02 1.499326047136233342e+02 1.492571335907940977e+02 1.494486596865299362e+02 1.510789674735199526e+02 1.506586774985541126e+02 1.473197743057683056e+02 1.480587124924346938e+02 1.524958395658126165e+02 1.506477905795267986e+02 1.529473928575561956e+02 1.503601128592586065e+02 1.518882891067337653e+02 1.486468001535854171e+02 1.527082550703448476e+02 1.494621164842147323e+02 1.501880041604188705e+02 1.521519564123977091e+02 1.513312349824870751e+02 1.499317958560605462e+02 1.512974340850220756e+02 1.495358560812276210e+02 1.527593033584051057e+02 1.522633793708228609e+02 1.523043135376613861e+02 1.505281586995716907e+02 1.519351066969892656e+02 1.559608926571886229e+02 1.527432727328306328e+02 1.513617303858810885e+02 1.542858119845156466e+02 1.496644620475218517e+02 1.558504576949853515e+02 1.541254800509704523e+02 1.535300093605186760e+02 1.525685199924330107e+02 1.531498792257119987e+02 1.544502939962521282e+02 1.548757286733192302e+02 1.536748199535959145e+02 1.538030928606243322e+02 1.538179431644165049e+02 1.553454749815996081e+02 1.553696747698355409e+02 1.539072143262783356e+02 1.550634606956978416e+02 1.561633987105444419e+02 1.520953911535414420e+02 1.548369495348498788e+02 1.536487845587696484e+02 1.548636420807171987e+02 1.534967015104806478e+02 1.504745735197834904e+02 1.540535159305470643e+02 1.538951548788198807e+02 1.509615512778035509e+02 1.527709827160320231e+02 1.524068736569448390e+02 1.524745198927728325e+02 1.530555842091877423e+02 1.528697861241597025e+02 1.534599605867757077e+02 1.573057443568733049e+02 1.563065253933200438e+02 1.571717827836746721e+02 1.533158011136497976e+02 1.535970074950053856e+02 1.513179918947097349e+02 1.532695031565188799e+02 1.530433026580615774e+02 1.552318340795058589e+02 1.529254906702502694e+02 1.547173092959415612e+02 1.554711468875390210e+02 1.551387651358615472e+02 1.584844726632338450e+02 1.556487817140790355e+02 1.566813692425902218e+02 1.536687066892233418e+02 1.551851390524977035e+02 1.552082508262342628e+02 1.577866711700092992e+02 1.549186109382741563e+02 1.569123253731521572e+02 1.555498690169283122e+02 1.570325604954987853e+02 1.530303180442326152e+02 1.520775290463259637e+02 1.561701506298515767e+02 1.577032492867375595e+02 1.547070312934136496e+02 1.525640947184732568e+02 1.532878529549867892e+02 1.538372108073136530e+02 1.534509148100473226e+02 1.512623361930425858e+02 1.563011797417453579e+02 1.506681683952997730e+02 1.517153555853406317e+02 1.515343966904910076e+02 1.521990836439606483e+02 1.523176569977971155e+02 1.554813932851971003e+02 1.502314454700780573e+02 1.557367647089317586e+02 1.533858421089391584e+02 1.530522221458682282e+02 1.552546497494918469e+02 1.504072013856971637e+02 1.523111534231298094e+02 1.520244761466634884e+02 1.535918324877642647e+02 1.525306846226664845e+02 1.537794446297916977e+02 1.575719864520733040e+02 1.538298578377420540e+02 1.570174767389246142e+02 1.572910449277893008e+02 1.549434470489040336e+02 1.560904879524413786e+02 1.533896215984847800e+02 1.542330000041920357e+02 1.542514217896250841e+02 1.531725943859787549e+02 1.531460133764284706e+02 1.553042378085083044e+02 1.557707111320151796e+02 1.568670426548187606e+02 1.539669668633732158e+02 1.532759162824299324e+02 1.570418014755474303e+02 1.519223338936965888e+02 1.544447287274761322e+02 1.538905810902449502e+02 1.548528617693139608e+02 1.550977397582288972e+02 1.527747668379683148e+02 1.531769991888857874e+02 1.572582018098177628e+02 1.569430057040404733e+02 1.508224605177138073e+02 1.541256230906924429e+02 1.554838068408194260e+02 1.546305142745699186e+02 1.541077642579871281e+02 1.506185262325412282e+02 1.540426215249734412e+02 1.519345297123434761e+02 1.494448260549338556e+02 1.487969165697361120e+02 1.477962866071573558e+02 1.477738716803994521e+02 1.504552573244104110e+02 1.462898935191432770e+02 1.451374879855086419e+02 1.471555668232788889e+02 1.473769627544457137e+02 1.460859179968893784e+02 1.474081668047833489e+02 1.496425675527511032e+02 1.486642954643663757e+02 1.497406800121344190e+02 1.510524587968448031e+02 1.484985354327523623e+02 1.477321053088082579e+02 1.480477576146690524e+02 1.517659798263546804e+02 1.493056936180076093e+02 1.493475716837220943e+02 1.495726875772124345e+02 1.511303786124943258e+02 1.477521706827877495e+02 1.511865442622955698e+02 1.511438515943391394e+02 1.489266744676630765e+02 1.459703799910765838e+02 1.534581229877832413e+02 1.519720022248629050e+02 1.513927069845238407e+02 1.518418389229277068e+02 1.499910207747801110e+02 1.490546271845772424e+02 1.524765771252357638e+02 1.521187817549471220e+02 1.526300797054886402e+02 1.491124577228543444e+02 1.531497672776727654e+02 1.488520668869338124e+02 1.505575442669297956e+02 1.488029331643394926e+02 1.489311610668027299e+02 1.537053486623225069e+02 1.491944204520594610e+02 1.512490489420542019e+02 1.514820118297687941e+02 1.504338292323529629e+02 1.496423751240069748e+02 1.536508391416919608e+02 1.529471375259137744e+02 1.525364534400329148e+02 1.510801612762582238e+02 1.529385872013027949e+02 1.514352228738931103e+02 1.564484263027026714e+02 1.539529342625179424e+02 1.526923474470218309e+02 1.545237893949966974e+02 1.543388471731794311e+02 1.546660462149093860e+02 1.532677721668173092e+02 1.537891053737176605e+02 1.537708919191583163e+02 1.529972022979023052e+02 1.517643433335971110e+02 1.508779488661114101e+02 1.505399323054725187e+02 1.532609329897340729e+02 1.534095608374675805e+02 1.498368437590149540e+02 1.495386409226976809e+02 1.495611568577627963e+02 1.512754398631790878e+02 1.534965274184131658e+02 1.504701391270800173e+02 1.529340025548457049e+02 1.524213332602047331e+02 1.529115972396428731e+02 1.547713445926651161e+02 1.552062299287505596e+02 1.497922598019884219e+02 1.512565976013679290e+02 1.533073746141131437e+02 1.560394114962414278e+02 1.529783283458514802e+02 1.537934524970533801e+02 1.547461985242144920e+02 1.548509360908399799e+02 1.574299042386531369e+02 1.586136701710857437e+02 1.561457783902510812e+02 1.578462866501023711e+02 1.557233965695834854e+02 1.571564008591174968e+02 1.562817828361626482e+02 1.544562054651181029e+02 1.570156143122797516e+02 1.581277765152101438e+02 1.561435531943527906e+02 1.549566576183552513e+02 1.566916058709701076e+02 1.541649529243030088e+02 1.572665536634063699e+02 1.589670432011776029e+02 1.610963832051694453e+02 1.569296613015085313e+02 1.561121674656163520e+02 1.586090806853620450e+02 1.579594568017087965e+02 1.564594778585581594e+02 1.555439196454358921e+02 1.545595565279921857e+02 1.545967075771873738e+02 1.571943775131051666e+02 1.583919953965564673e+02 1.554286722803967109e+02 1.562392521903735485e+02 1.592423922034832060e+02 1.547680704881337022e+02 1.542630443439427665e+02 1.561799473757542387e+02 1.552396173684591361e+02 1.544580921695883546e+02 1.586162383959360795e+02 1.550414673834237931e+02 1.549424777734627980e+02 1.569127413912351585e+02 1.576376170552685210e+02 1.548627104585035283e+02 1.551779688418990588e+02 1.572743786416326088e+02 1.562894194984033334e+02 1.588468786374448882e+02 1.560968993721349420e+02 1.551561902983114578e+02 1.575726615216576647e+02 1.563347821998263498e+02 1.584935315197514001e+02 1.601714775837471620e+02 1.615179499749974639e+02 1.599313555527646145e+02 1.608280848091804387e+02 1.589133274762490657e+02 1.590070267241603403e+02 1.625267178247247841e+02 1.602336225441078454e+02 1.612336465988015561e+02 1.624621581206169196e+02 1.629799491480174822e+02 1.605801163566509331e+02 1.573512502844501171e+02 1.611943921315381090e+02 1.597117839895558120e+02 1.605556735903644494e+02 1.600233560570277405e+02 1.588832154556151579e+02 1.593480106498456621e+02 1.606666380282903788e+02 1.579580855402379882e+02 1.625521815196154876e+02 1.608518813987717806e+02 1.603905121313321445e+02 1.615308261403550887e+02 1.609715824019399690e+02 1.623111289827022574e+02 1.604419783584782522e+02 1.636222288149702990e+02 1.627556438946992330e+02 1.608500873936873461e+02 1.603371545086326933e+02 1.644758672812269253e+02 1.606723905700742137e+02 1.635132979761302749e+02 1.596692178849110348e+02 1.623774672871317932e+02 1.598457783524702336e+02 1.599634665478768625e+02 1.626097564839880931e+02 1.613444858374602404e+02 1.633523301206965925e+02 1.652659469276976836e+02 1.614327200452582929e+02 1.638227576600500015e+02 1.628909983089513389e+02 1.663353686981348858e+02 1.631901367226674893e+02 1.669762031669899329e+02 1.640873390589493681e+02 1.635119442582876559e+02 1.658259868305113400e+02 1.667447990695174838e+02 1.641084981820238795e+02 1.675168848465206395e+02 1.653716701136750657e+02 1.648748746925193132e+02 1.669624916240019843e+02 1.659807625987444055e+02 1.656303144776363467e+02 1.659039689338950154e+02 1.671281922749683417e+02 1.708763489676225333e+02 1.691024695605923966e+02 1.698667474093348062e+02 1.684660336709686135e+02 1.690380621343248322e+02 1.681952418005691356e+02 1.684590505786947858e+02 1.680550903629108745e+02 1.689898380290404134e+02 1.704355783280635990e+02 1.682206217046878294e+02 1.677328224623824724e+02 1.683089578522870227e+02 1.692073128961275472e+02 1.689551433561233864e+02 1.669819614942249757e+02 1.677026071694495499e+02 1.670282803332991080e+02 1.680653332719636808e+02 1.666914037644255302e+02 1.684894264789615477e+02 1.669552482354536380e+02 1.654225727048325041e+02 1.682626929763898147e+02 1.671668966195703376e+02 1.660779653669704601e+02 1.645802772906813232e+02 1.662460989874059862e+02 1.638307202758157359e+02 1.680122205032521094e+02 1.658553794433805422e+02 1.656617416799836349e+02 1.687615505497186348e+02 1.677541484712056956e+02 1.681698448390517626e+02 1.685707678668654523e+02 1.653111112764398740e+02 1.656817094321980619e+02 1.688418237283367205e+02 1.667757095557815035e+02 1.651646947339168321e+02 1.638354042572275091e+02 1.679261857979278716e+02 1.681249203897424138e+02 1.637151368221848315e+02 1.676525324781717359e+02 1.644742002323451118e+02 1.681441691287113827e+02 1.638865117044564954e+02 1.669652302267124639e+02 1.690884710050632691e+02 1.665979786334414712e+02 1.663773147335943179e+02 1.639969931985801566e+02 1.672343870702489710e+02 1.630173553001539517e+02 1.643913064017093575e+02 1.656590273023968223e+02 1.641187620514743060e+02 1.643876689238404651e+02 1.629983346956643402e+02 1.571128754742150591e+02 1.627665006590903829e+02 1.650198189202836261e+02 1.618686647305335669e+02 1.626727008034560811e+02 1.593270265898991624e+02 1.588388834512647634e+02 1.581296287988936626e+02 1.592997575546558551e+02 1.609511624672341839e+02 1.597332855909760099e+02 1.597027737715714863e+02 1.601215295364411304e+02 1.586743772632419791e+02 1.615230088400579120e+02 1.616555133654340182e+02 1.624220175957553352e+02 1.612321046800567785e+02 1.643472983930561497e+02 1.632142607794048104e+02 1.621941737760998024e+02 1.644359265243348602e+02 1.619612093865570728e+02 1.622679930777811137e+02 1.610874926623775707e+02 1.621246831505939099e+02 1.641660610119729427e+02 1.617233910155455590e+02 1.605869260057322379e+02 1.601938071112605257e+02 1.631590749060362100e+02 1.613276237005278233e+02 1.621333595020254847e+02 1.646778151823667145e+02 1.638428342900958228e+02 1.607475718228618575e+02 1.627028840188133927e+02 1.613812306498745102e+02 1.614980944787477881e+02 1.601311914965036465e+02 1.628781334025181309e+02 1.588460371373780902e+02 1.635247752908322809e+02 1.616357244965610676e+02 1.622464002482827823e+02 1.577938171090866035e+02 1.592762232505193367e+02 1.606392989329040120e+02 1.631318661969811501e+02 1.598669077816782931e+02 1.579610892494826260e+02 1.603991801228044096e+02 1.541623081925563952e+02 1.623818975716997102e+02 1.601697809735013607e+02 1.599194626354892819e+02 1.632033327243366614e+02 1.597376351318385446e+02 1.616441974853397028e+02 1.607403149243663734e+02 1.607833744573243280e+02 1.607251267565035562e+02 1.653830385200399462e+02 1.564287862176029194e+02 1.618389788630046269e+02 1.621360870985197948e+02 1.598530935386968110e+02 1.639858722624193490e+02 1.601229195880489158e+02 1.611940984163760788e+02 1.599777468814700683e+02 1.628516398087834318e+02 1.599077229694176481e+02 1.633820857685809926e+02 1.615729630369588676e+02 1.607045910487202036e+02 1.643264254395244279e+02 1.623694367639703842e+02 1.617174447208810761e+02 1.621505108466386389e+02 1.616585600821899504e+02 1.621059031062156635e+02 1.621382291301694920e+02 1.608807021520831597e+02 1.588096493638372806e+02 1.601430245915150294e+02 1.590980585724449838e+02 1.609857882427320703e+02 1.631341940304547791e+02 1.608948717357578744e+02 1.624250508191190931e+02 1.578083483920759420e+02 1.583886873620031679e+02 1.590128065238586146e+02 1.587460538372441761e+02 1.595235531203334460e+02 1.538928144934547504e+02 1.565518369356418589e+02 1.592521078629814895e+02 1.589994291559906969e+02 1.607831042459457649e+02 1.620267149225778098e+02 1.603989218502188123e+02 1.579353052795627832e+02 1.544367017331649947e+02 1.581788929227841152e+02 1.574029858378850975e+02 1.546707124271703435e+02 1.544684466020627838e+02 1.582865869019194918e+02 1.593010697061932603e+02 1.596733074462668753e+02 1.577689046849675094e+02 1.564300097669874958e+02 1.584038423566691165e+02 1.603495078488507204e+02 1.542730240928433147e+02 1.583075409787913088e+02 1.557705326299841033e+02 1.530969743350686372e+02 1.523217103383859126e+02 1.537117545095699427e+02 1.543522994725753961e+02 1.560022954590069730e+02 1.559124811643479518e+02 1.548318057315388501e+02 1.533469549436245813e+02 1.558870834172265631e+02 1.551443753947645234e+02 1.560984246568563663e+02 1.591307674260392560e+02 1.573494759291791922e+02 1.542466204643773153e+02 1.555887965139540370e+02 1.560859771460280285e+02 1.594037280091240518e+02 1.573957516231033082e+02 1.551365210197842259e+02 1.584903953335694098e+02 1.597489690274271936e+02 1.575457445013679774e+02 1.591189755899349336e+02 1.590545623944904605e+02 1.610254419457249071e+02 1.622843147167705240e+02 1.610879491553913851e+02 1.602013521549034465e+02 1.583866528228660684e+02 1.578316754751864721e+02 1.579435407565438823e+02 1.587192059139387084e+02 1.597168234297176639e+02 1.587387213048584726e+02 1.567363313712874060e+02 1.570592927667627805e+02 1.618896897642855208e+02 1.612705729900872313e+02 1.593771704940175766e+02 1.623773039654415697e+02 1.579517889667204713e+02 1.605191523954587467e+02 1.594996234854194768e+02 1.586861865051538416e+02 1.591816783850031243e+02 1.616187788606048628e+02 1.577865512466496227e+02 1.620073693999916884e+02 1.609312452134149680e+02 1.618089505806518105e+02 1.609270747512536559e+02 1.621038417810772785e+02 1.610637370220708249e+02 1.577708881816976998e+02 1.599566212068875473e+02 1.584169810181818434e+02 1.610465625486988017e+02 1.584930984676436765e+02 1.605312997088363716e+02 1.597342807503144400e+02 1.574082825464908808e+02 1.574088422500004754e+02 1.579284907178893604e+02 1.579983237422734987e+02 1.596214217035077922e+02 1.598525590432452930e+02 1.579987064518011834e+02 1.579077459557202587e+02 1.574085389819404952e+02 1.622563587258151472e+02 1.572204111728678413e+02 1.580205060274051618e+02 1.593764632914253241e+02 1.624823112543832906e+02 1.580996093202558939e+02 1.614092775074580857e+02 1.574459360041270486e+02 1.615061265155894716e+02 1.630728586288634290e+02 1.615970975835577406e+02 1.601374559636125241e+02 1.632088925989791335e+02 1.606788059511860922e+02 1.606394660637844254e+02 1.621251263673002825e+02 1.587764962682839780e+02 1.630530551265589736e+02 1.639200214970497882e+02 1.603158762262380890e+02 1.636889603993045625e+02 1.603707341853482831e+02 1.664316037794885403e+02 1.659572331558057954e+02 1.656422895493509770e+02 1.656611162760199818e+02 1.666504159604858728e+02 1.661699063993986556e+02 1.650778012221809945e+02 1.654544491773066568e+02 1.648847195721041317e+02 1.628562632642324104e+02 1.648363602583577290e+02 1.657129423879968613e+02 1.671732885305551690e+02 1.644793467592949696e+02 1.676552463306838376e+02 1.633746045940094120e+02 1.691776129411657621e+02 1.712935539127127527e+02 1.687198994776354368e+02 1.670993471500754879e+02 1.712222029520247872e+02 1.667579585869423795e+02 1.703807886938002412e+02 1.689247536570593695e+02 1.700497161557954371e+02 1.703670337821010605e+02 1.675306025646666512e+02 1.689218447346333107e+02 1.674557216267654951e+02 1.692943226964415828e+02 1.713905274285694418e+02 1.691608244443604008e+02 1.692205134519797411e+02 1.733874322052806463e+02 1.725506259089671062e+02 1.719671372104718046e+02 1.686312513470944623e+02 1.717374420992193222e+02 1.701841246460137427e+02 1.719582819575470012e+02 1.681911756292349196e+02 1.646217989590915067e+02 1.682421464897677197e+02 1.698004112881181698e+02 1.673197738205401777e+02 1.707097281851283697e+02 1.670637356167121936e+02 1.654777607364447363e+02 1.634252300301018295e+02 1.661433104662789049e+02 1.668048887824132009e+02 1.681543646655566988e+02 1.680906761164237082e+02 1.667228211258451154e+02 1.674527145079343029e+02 1.673066479708643612e+02 1.662323149975705405e+02 1.667077892331095939e+02 1.688230801448353304e+02 1.661629774432502131e+02 1.656713736042429730e+02 1.674792225427144672e+02 1.681761169454991602e+02 1.693293456492190501e+02 1.690580001797583236e+02 1.703336346820765925e+02 1.666488823118328924e+02 1.721574824315096066e+02 1.708459388824991834e+02 1.676173506324174411e+02 1.706774117458899696e+02 1.730356816284704280e+02 1.721122233331514906e+02 1.756752553431734327e+02 1.714708327743383904e+02 1.712928329316154645e+02 1.699584734024054455e+02 1.739674557746776316e+02 1.740292033532063840e+02 1.756290198853290292e+02 1.719619274111254583e+02 1.737235694615795296e+02 1.698093254088079505e+02 1.764469875045905951e+02 1.712344656683464734e+02 1.737085872258752488e+02 1.760667254370330284e+02 1.736129435156091745e+02 1.719852658279603759e+02 1.729013828517789477e+02 1.772116055605697795e+02 1.768507706507170951e+02 1.766908376428608847e+02 1.773068368897318123e+02 1.753771735762666708e+02 1.736091049219187710e+02 1.775897045364797577e+02 1.757894004094205513e+02 1.737713798404344061e+02 1.760984781633172815e+02 1.763737856579000436e+02 1.741622707948286859e+02 1.760823028044723344e+02 1.787327645591252292e+02 1.731135766313952331e+02 1.775739867950235293e+02 1.726309051241288159e+02 1.724240898671021682e+02 1.754239840078844566e+02 1.726120582704214428e+02 1.768837299521130149e+02 1.747630835201295554e+02 1.724794126226062190e+02 1.725611216013638796e+02 1.769660985112084006e+02 1.751956066742079940e+02 1.747132255540627739e+02 1.779269965530935451e+02 1.749917307513174194e+02 1.760372973385537421e+02 1.692352223516191145e+02 1.705067484748083757e+02 1.683157012540308983e+02 1.704631030851818139e+02 1.723239384685664675e+02 1.720128292904436762e+02 1.770501935511454690e+02 1.746965076874504348e+02 1.729831361202859057e+02 1.769546345137800358e+02 1.700832991514843684e+02 1.735357659631490890e+02 1.709152266408594016e+02 1.730072913168371826e+02 1.716208639427888727e+02 1.729895720822999579e+02 1.700003894511493741e+02 1.687634396027042385e+02 1.705102770480346805e+02 1.687888111925087173e+02 1.699981761558026960e+02 1.666413823069009936e+02 1.712730297806246256e+02 1.691206515204871437e+02 1.685295970022250174e+02 1.708076820592892204e+02 1.713304073502137328e+02 1.743650638126829051e+02 1.740900182981866919e+02 1.717688025036661372e+02 1.737795827868059462e+02 1.719156141521058601e+02 1.738763623883781122e+02 1.717383674898453023e+02 1.726233901523770271e+02 1.728862124215688709e+02 1.711543014711763533e+02 1.685462919658245085e+02 1.709675532788337193e+02 1.711577874248574176e+02 1.751928704276440669e+02 1.737701631686782662e+02 1.687623621719149583e+02 1.685061466610336254e+02 1.723691934528381182e+02 1.688741233070284125e+02 1.703742651582783765e+02 1.716012696888741118e+02 1.707456496960124355e+02 1.728040169325776674e+02 1.720617268360450112e+02 1.726148409613946910e+02 1.733838795985348895e+02 1.730807215119748435e+02 1.722723578795313131e+02 1.699927923993352863e+02 1.704082397397855004e+02 1.718798886261229200e+02 1.724038813412580566e+02 1.718531450320362524e+02 1.733194016028082842e+02 1.704267503447335912e+02 1.772961257346392188e+02 1.712695260200159737e+02 1.711980108965564114e+02 1.738988298109983361e+02 1.720395260364932426e+02 1.708159333456951856e+02 1.702683419801642515e+02 1.740997747671499667e+02 1.709185649762382582e+02 1.726470037947198932e+02 1.734401053955778877e+02 1.747345216156210768e+02 1.756036186826690937e+02 1.771891276908855843e+02 1.801584396080554313e+02 1.776291244400305516e+02 1.790945981403419012e+02 1.752452387124370716e+02 1.780891935541279736e+02 1.777285467630731830e+02 1.786189073164144077e+02 1.750991164169660692e+02 1.734729152901782641e+02 1.762440019119330259e+02 1.779717158499890104e+02 1.787225138742551280e+02 1.784224088761796452e+02 1.831481908573518922e+02 1.816456618248168695e+02 1.792169112606582928e+02 1.795686866027930932e+02 1.787184324834095719e+02 1.781304161862466344e+02 1.744067821582744102e+02 1.771117061417637615e+02 1.807766515847916935e+02 1.816395739291620259e+02 1.793775659868526304e+02 1.795638221949776892e+02 1.796253871079923101e+02 1.814107721957565786e+02 1.819647935918171981e+02 1.823036044920196446e+02 1.810507863866953358e+02 1.810674666682124609e+02 1.801269855393954913e+02 1.791352163631246981e+02 1.802333512416060159e+02 1.789395717246995332e+02 1.783138044601062404e+02 1.815507064289303116e+02 1.792188131267909341e+02 1.775220701239669836e+02 1.781050071182700663e+02 1.789075627812831044e+02 1.753753232609773818e+02 1.742828750416248909e+02 1.726001868380993187e+02 1.730333896158977609e+02 1.736992502239847340e+02 1.760745503028491896e+02 1.762037180952418396e+02 1.750988972141253441e+02 1.769564536463548166e+02 1.781582615912110441e+02 1.753843353843789714e+02 1.803424101988797190e+02 1.772370424115966614e+02 1.762033802747464790e+02 1.736897315563268194e+02 1.774926453602539880e+02 1.721992396306242199e+02 1.735533535330007169e+02 1.771790392415165343e+02 1.737973703299144006e+02 1.735820745676770684e+02 1.731238810667266534e+02 1.735079638355782947e+02 1.735280186295501039e+02 1.727503903903075866e+02 1.726904951763761744e+02 1.752616428823482124e+02 1.743689322570921547e+02 1.734576336703649986e+02 1.725137059419378716e+02 1.731137593879337260e+02 1.709563680227999214e+02 1.744914802114405177e+02 1.767259740103486649e+02 1.760111414404281049e+02 1.747357789855565500e+02 1.758372437930247827e+02 1.754338896242330748e+02 1.764314654867264380e+02 1.741331882995130798e+02 1.749971826412413236e+02 1.735541483847086681e+02 1.763483582472389060e+02 1.753653097911489738e+02 1.747471927944853576e+02 1.739878282370032423e+02 1.731554727442309627e+02 1.736390163510463083e+02 1.772845765538860690e+02 1.727003152273542241e+02 1.702980935542768464e+02 1.736333600414038187e+02 1.743487656162280075e+02 1.749333926977343481e+02 1.768576292528828731e+02 1.758135912773713585e+02 1.748825577943095197e+02 1.767591770369293727e+02 1.720851509855081360e+02 1.743051264870898081e+02 1.755191420357981826e+02 1.761960629925169712e+02 1.746698663645066745e+02 1.740812296363351095e+02 1.778120140327018817e+02 1.690798157804614448e+02 1.746874804026952006e+02 1.742829280500724281e+02 1.732357689344422340e+02 1.749012939016043617e+02 1.757242809167121607e+02 1.749768917695207335e+02 1.729835711486568925e+02 1.745586569379672710e+02 1.777981899175025831e+02 1.783444664893497702e+02 1.744429347491934266e+02 1.750363784977965338e+02 1.746632638324151969e+02 1.769931651467053939e+02 1.790027295089678887e+02 1.751777184445475370e+02 1.752954768269013357e+02 1.787914368027246041e+02 1.765938274676112485e+02 1.755519471266278231e+02 1.766699158320102754e+02 1.729122984200549809e+02 1.750744500285555318e+02 1.760761347531025933e+02 1.733241345792683887e+02 1.782618071458625195e+02 1.790300912043457799e+02 1.741893522917948758e+02 1.764358910931993876e+02 1.760183936239930631e+02 1.798357281202765989e+02 1.795762526179958343e+02 1.790710403482288200e+02 1.789658819316566394e+02 1.792622231502677153e+02 1.760495950974255948e+02 1.804344274585484982e+02 1.785960562611045077e+02 1.800569294442562693e+02 1.787277594978388606e+02 1.768120223679384253e+02 1.785161481480654970e+02 1.761390265753637152e+02 1.740945980083660629e+02 1.807009238268655338e+02 1.769676192056436719e+02 1.793971508574869915e+02 1.787406777864725029e+02 1.787029509973526729e+02 1.786262733765861412e+02 1.757580920253067802e+02 1.766194532811261126e+02 1.790111721927713688e+02 1.774824402166719608e+02 1.773531460498779779e+02 1.762499512381100431e+02 1.778822557724018054e+02 1.769619391288090924e+02 1.775254216871098834e+02 1.757939001389786711e+02 1.743664055991049224e+02 1.751650714736054226e+02 1.748998618365318407e+02 1.756288131744231578e+02 1.763567083908014865e+02 1.767522337405720805e+02 1.760926088871619299e+02 1.741442002214492106e+02 1.735819183146826106e+02 1.760137000190019592e+02 1.793594829536679072e+02 1.754620664300283863e+02 1.807033681456483123e+02 1.760242390986516625e+02 1.772374071593148130e+02 1.751251927623613938e+02 1.779171483866373649e+02 1.755604039824061715e+02 1.770071527649622567e+02 1.769677966470122215e+02 1.789004906276695692e+02 1.794597326048512400e+02 1.785067313125216799e+02 1.778882271608648580e+02 1.802874709394986894e+02 1.789881155472376690e+02 1.774926469395518609e+02 1.792159234063762199e+02 1.819594500435721045e+02 1.787634525562767465e+02 1.783656783086105122e+02 1.786419049362230282e+02 1.789095871902046895e+02 1.771212369217544733e+02 1.778315795463373092e+02 1.778795549890484722e+02 1.780333087224306041e+02 1.773497739489155265e+02 1.776148605952749335e+02 1.784866697738113714e+02 1.811806596087576793e+02 1.799172096534589684e+02 1.806806081796084698e+02 1.803416474605118651e+02 1.813814737636305949e+02 1.778577751495030554e+02 1.782759826472166935e+02 1.823522751260542520e+02 1.749617523496623335e+02 1.804609834172329954e+02 1.781734529769395010e+02 1.780587459494180962e+02 1.775768117840560762e+02 1.789369634230882582e+02 1.770326537326626521e+02 1.792400327395656916e+02 1.764515628432851884e+02 1.768797407960495605e+02 1.802543448442344811e+02 1.781841574907743677e+02 1.798699147465546275e+02 1.785222436617139294e+02 1.790812124699395156e+02 1.791850915506177557e+02 1.765414772103013661e+02 1.781885166466116459e+02 1.755508906260655522e+02 1.769560874998921349e+02 1.739680524939584814e+02 1.784417682263464542e+02 1.776651067386390821e+02 1.776726761821070397e+02 1.793428271069659274e+02 1.748678893572090374e+02 1.765913472859567435e+02 1.794224039821951067e+02 1.740360007151894308e+02 1.739230152585697908e+02 1.771985565464259196e+02 1.763441622656362426e+02 1.805414872167932003e+02 1.765618729122314505e+02 1.783965457387919571e+02 1.788194134202010162e+02 1.790290730738357468e+02 1.811442360682158323e+02 1.769308832271051699e+02 1.747150639904820650e+02 1.754712054746125602e+02 1.740958668361433013e+02 1.732800755617233790e+02 1.770537885038390584e+02 1.743874987656799647e+02 1.725315953926330508e+02 1.724601820182693928e+02 1.743554075597613462e+02 1.750760352279359040e+02 1.743186700158701967e+02 1.725542683229109855e+02 1.741113840200388267e+02 1.751382668665576432e+02 1.748514199756413348e+02 1.776963515945571714e+02 1.739652633942587840e+02 1.727733314900780499e+02 1.742592911722383349e+02 1.778622964587903539e+02 1.770090568625169851e+02 1.771455790393478367e+02 1.732724172868212804e+02 1.753443246134507376e+02 1.753383246642314646e+02 1.732473026276299777e+02 1.737187772256863809e+02 1.718424009709493419e+02 1.742463630895290692e+02 1.727482983605524112e+02 1.736215483224264347e+02 1.727529135298520089e+02 1.761081284128279947e+02 1.765614998489124616e+02 1.748307346608731621e+02 1.758837519277763874e+02 1.769723867997584250e+02 1.739751814617155787e+02 1.769291833932126110e+02 1.774827900119358901e+02 1.790446536019274220e+02 1.781815632071291304e+02 1.778811064706992795e+02 1.785526486457339104e+02 1.755213256711396070e+02 1.783050266139431983e+02 1.824528998656353735e+02 1.835714484928991510e+02 1.792610432665523206e+02 1.789702383165217441e+02 1.816949579699012816e+02 1.847329420662163955e+02 1.815809851784934210e+02 1.792165270979407410e+02 1.835614805505563822e+02 1.828445559716379023e+02 1.789790538392404358e+02 1.810234757973726119e+02 1.789545669445328997e+02 1.804230236350270218e+02 1.801936470623737137e+02 1.794241708029438200e+02 1.799766690027502989e+02 1.789483436983902891e+02 1.771200077819796945e+02 1.771612887204068159e+02 1.784124269426222895e+02 1.817811306219367964e+02 1.793577787821353127e+02 1.772218966122848656e+02 1.754657606632580098e+02 1.753189615745504568e+02 1.743547808032727744e+02 1.778217206436083018e+02 1.761788015950720308e+02 1.768995458131636553e+02 1.752631132203985942e+02 1.751974984114213214e+02 1.755833357573069406e+02 1.756573434160781915e+02 1.784689121665768994e+02 1.805413907041206016e+02 1.767321216442122704e+02 1.776653186199019672e+02 1.806684087129262934e+02 1.830197780766305584e+02 1.798880531259783027e+02 1.784065492735297767e+02 1.769777356704315707e+02 1.820093385876030538e+02 1.769836790628447147e+02 1.786956709035601989e+02 1.811749469484107919e+02 1.763465189221774665e+02 1.798099028266169057e+02 1.809184214377052342e+02 1.779072255164524279e+02 1.777569655151709185e+02 1.783874069334535761e+02 1.796289930099473224e+02 1.803586966178174578e+02 1.762211305984411069e+02 1.788380724402811666e+02 1.780103823226287147e+02 1.780585273611507944e+02 1.766340081059824740e+02 1.750378015945643710e+02 1.763703759214454010e+02 1.788385534445503140e+02 1.775561624274879193e+02 1.778605279110473134e+02 1.767470665686389850e+02 1.760448831598657762e+02 1.758227975244529659e+02 1.770246222497877397e+02 1.748753638445851948e+02 1.743549502781588956e+02 1.757257198344370011e+02 1.750495731743527585e+02 1.784185844568135337e+02 1.777673898822922638e+02 1.786836138942619812e+02 1.791368855528675113e+02 1.735892971403075933e+02 1.724147899024825392e+02 1.728778666675115687e+02 1.726095719756607423e+02 1.710768927736727960e+02 1.725330818547307672e+02 1.749144932001112807e+02 1.732520693539433125e+02 1.749499325482991026e+02 1.756265838332378166e+02 1.720173641898247183e+02 1.722786804907946987e+02 1.696328716460223234e+02 1.774019476847017813e+02 1.766197726545346143e+02 1.731682700866890912e+02 1.718861219777303688e+02 1.731228828409921050e+02 1.753823910511435997e+02 1.756850515716197094e+02 1.733328697253911344e+02 1.727644659983602367e+02 1.728388251738954580e+02 1.717151951985755431e+02 1.723422821559559850e+02 1.741560468643010324e+02 1.762087035346047799e+02 1.731340889165694534e+02 1.752690305193731888e+02 1.737425421158957022e+02 1.714410366947940645e+02 1.720665247506482558e+02 1.726330452597722740e+02 1.762392672175926123e+02 1.750492397102466100e+02 1.754616663667686396e+02 1.709099754564296632e+02 1.743748344538164474e+02 1.743379467588814009e+02 1.737585251969342721e+02 1.718975272780049579e+02 1.725688409493328663e+02 1.720047136072469129e+02 1.724178609417265591e+02 1.729892978349234909e+02 1.740928125312398720e+02 1.706819821180434644e+02 1.744464402917282086e+02 1.715896006815455905e+02 1.725532606301350427e+02 1.723442111248266144e+02 1.745968416719470326e+02 1.763372832890306086e+02 1.726702378462132401e+02 1.752242430826373720e+02 1.734933125610719742e+02 1.699573651557488745e+02 1.752292345994392804e+02 1.749611488055281541e+02 1.795170805967060801e+02 1.721945527294004989e+02 1.762503832610158270e+02 1.764295297201279311e+02 1.722688968072640705e+02 1.741178087727230377e+02 1.763361228458467167e+02 1.761629433789223356e+02 1.728870598890046608e+02 1.741554336174988009e+02 1.753862370402312081e+02 1.771540317217470033e+02 1.740970670746966107e+02 1.765683978783627310e+02 1.774378203339666698e+02 1.722947208661548189e+02 1.756040628373642960e+02 1.732837196178147963e+02 1.727075311577162324e+02 1.745998777353607068e+02 1.758452894589459277e+02 1.750249701219192104e+02 1.753379817842170212e+02 1.730934623025445944e+02 1.770303610093339159e+02 1.721272609233764967e+02 1.751661080201718335e+02 1.733885441104026199e+02 1.760130554625601746e+02 1.788498887006935263e+02 1.802982711468540629e+02 1.791432917396883795e+02 1.815573647044792267e+02 1.780694229791404553e+02 1.781386639755518502e+02 1.778613972194844735e+02 1.781526887092150275e+02 1.787660868359831738e+02 1.759619788223525347e+02 1.793939968850024513e+02 1.767426462605148174e+02 1.761997862827863628e+02 1.783285666616937988e+02 1.787074294541036750e+02 1.789951430073100198e+02 1.794869558904983933e+02 1.776664319183609564e+02 1.812192585184089921e+02 1.813092876227634349e+02 1.788458720054227342e+02 1.805335553965659017e+02 1.775998677442958638e+02 1.789699575039828403e+02 1.775548322056329482e+02 1.799619977218582676e+02 1.758925117414185593e+02 1.771255787650825937e+02 1.722464225389108208e+02 1.736098044206578663e+02 1.765104598533883689e+02 1.727248707129270997e+02 1.736127543423839370e+02 1.780008159548392825e+02 1.774374698680114761e+02 1.750960797476662378e+02 1.754487901138506061e+02 1.772461796159296341e+02 1.750604448708302527e+02 1.769273180964558208e+02 1.760964934099465324e+02 1.770274973010620556e+02 1.746084435761428324e+02 1.791604713326313458e+02 1.782761546464710136e+02 1.747115985764086759e+02 1.780781687555109158e+02 1.783349409775455001e+02 1.756642211026348264e+02 1.768196457980403409e+02 1.741005632751669054e+02 1.765532201724734875e+02 1.759571425097050508e+02 1.743488387834528055e+02 1.746534490726382103e+02 1.760570868884014430e+02 1.708637251014327489e+02 1.752089635266263485e+02 1.764313676151163577e+02 1.760669950991517680e+02 1.768241195849289227e+02 1.722433895727591846e+02 1.752355050750432497e+02 1.727778321684897946e+02 1.725123528703363149e+02 1.779413163425180642e+02 1.760407851868034754e+02 1.764167506251299926e+02 1.727501382301667832e+02 1.732013821956924744e+02 1.720374976951356985e+02 1.723507600449246979e+02 1.685076925015736151e+02 1.696678454908076503e+02 1.756648992973044869e+02 1.728322725494398355e+02 1.710279083532078914e+02 1.735909819363955648e+02 1.711362048224234229e+02 1.740599341114278786e+02 1.731899075716597167e+02 1.750198689241808836e+02 1.700146458826004618e+02 1.703992633666735230e+02 1.700045493623319715e+02 1.704323945331175594e+02 1.722042259225004273e+02 1.740108410826169631e+02 1.738665144946193664e+02 1.739337608715963484e+02 1.749878051928713774e+02 1.731339547449276779e+02 1.720750700682017396e+02 1.753628961874961760e+02 1.768084701678708370e+02 1.792312787981222186e+02 1.730567865611203331e+02 1.788348857698020424e+02 1.768881400373493022e+02 1.789183312698541783e+02 1.765666641741639182e+02 1.776340655043430559e+02 1.746706951729916852e+02 1.733086061610799504e+02 1.758763423926198755e+02 1.732327458218444178e+02 1.756978672262050338e+02 1.788629034418257788e+02 1.781234037493989888e+02 1.767508386193578929e+02 1.749781914192234353e+02 1.744512602569089097e+02 1.756295713738678330e+02 1.699997451312452199e+02 1.724175169517939992e+02 1.717970679878582700e+02 1.749035706379440569e+02 1.721384706352969545e+02 1.744605179994626099e+02 1.687478203308906188e+02 1.706613624343163167e+02 1.731758395194163427e+02 1.697315049087275725e+02 1.724291652068559699e+02 1.700339822380772432e+02 1.706726008457885371e+02 1.712221495974857817e+02 1.738540066809302402e+02 1.743607998768476932e+02 1.763407037300968341e+02 1.740765357423481987e+02 1.718494343942404328e+02 1.746818269750976071e+02 1.773386836217341056e+02 1.730298776465609194e+02 1.746876739852107221e+02 1.740137369551733002e+02 1.740299871777162082e+02 1.748484812734086802e+02 1.722302638925783924e+02 1.765019392186531775e+02 1.733325502487396079e+02 1.732667390361460207e+02 1.742078928402068527e+02 1.745871726773597459e+02 1.752986527871407532e+02 1.784230069888620278e+02 1.756224228662172493e+02 1.749607399180542870e+02 1.788063937524178471e+02 1.795745980600230496e+02 1.769492289279671979e+02 1.769579429849792689e+02 1.794773481281176828e+02 1.792660225543855006e+02 1.783233037075657421e+02 1.779958205163327989e+02 1.775298412052665071e+02 1.763558793639904252e+02 1.814239658775219652e+02 1.752723972711121689e+02 1.809731992649842311e+02 1.793032037548970834e+02 1.805956240580489691e+02 1.794370061505188119e+02 1.780376232286596974e+02 1.773677253706455588e+02 1.792163626281499376e+02 1.780170893802775538e+02 1.796713542075015368e+02 1.796129658822746080e+02 1.768939429553060734e+02 1.771466991638220350e+02 1.782917331282523890e+02 1.800357205299019370e+02 1.771541789379443514e+02 1.767203436551019990e+02 1.775131453277230662e+02 1.785176898820477902e+02 1.790474182919199677e+02 1.758572106385263680e+02 1.787528653515395831e+02 1.736808057746001168e+02 1.792662305589208813e+02 1.815842934823088228e+02 1.802592868432235775e+02 1.791494576323810008e+02 1.811382602708638956e+02 1.799523280513716941e+02 1.762665834649974670e+02 1.800540249581495971e+02 1.781420849268163522e+02 1.772036198860950265e+02 1.799530233829042061e+02 1.785480519202070582e+02 1.749795565362492198e+02 1.796936351624456165e+02 1.762653788714864902e+02 1.775757339214802926e+02 1.774115729041603799e+02 1.769031467746610247e+02 1.773137552220389352e+02 1.742360456754304323e+02 1.751930704125367129e+02 1.774337231526353378e+02 1.751793462913099404e+02 1.795247928032206630e+02 1.758596428367009423e+02 1.749205482025573133e+02 1.763488660622552402e+02 1.760618025401231819e+02 1.765308461744089641e+02 1.769818352259588892e+02 1.764862888670688221e+02 1.779914149123894731e+02 1.763864874885109373e+02 1.755303567019232958e+02 1.743531069150110966e+02 1.779704360225588005e+02 1.780458822062127240e+02 1.773057828942337721e+02 1.783758715957707750e+02 1.760728187123520172e+02 1.756353203104447687e+02 1.743101582755651862e+02 1.758551363575875826e+02 1.738368147364363665e+02 1.768903275692788952e+02 1.739312843063368064e+02 1.781847477416331742e+02 1.727836652106874737e+02 1.761628462501911940e+02 1.756711967461444317e+02 1.781566403039213640e+02 1.737457152037804633e+02 1.738554042691181394e+02 1.729229983240945501e+02 1.737311513565963423e+02 1.721567285056138417e+02 1.724524097834973588e+02 1.743895676329711932e+02 1.750703943733936399e+02 1.721214171229092358e+02 1.717645590609893702e+02 1.721569861798846546e+02 1.743987334256311499e+02 1.726721119338863275e+02 1.718323254365721766e+02 1.721904383037933712e+02 1.727651734037094400e+02 1.724699224452352837e+02 1.700148806941876956e+02 1.734826466282607669e+02 1.709753032007884883e+02 1.758980159699882790e+02 1.751374080836414464e+02 1.745357554123590944e+02 1.735289072048006460e+02 1.717930215671338203e+02 1.727340768868408247e+02 1.760715542566721581e+02 1.742500397631652618e+02 1.719665405925251491e+02 1.704038631126789198e+02 1.705515618922138117e+02 1.730187266912005555e+02 1.713105603029713961e+02 1.708326771732734528e+02 1.706480195552175303e+02 1.710564449740426767e+02 1.755810469644868590e+02 1.738862277180383842e+02 1.745199768436419561e+02 1.758057370836865516e+02 1.711351403214748927e+02 1.733939994006116763e+02 1.728403938772291895e+02 1.715319337083263065e+02 1.735878231276327028e+02 1.748272823465158297e+02 1.743043339857949832e+02 1.739085673354752259e+02 1.715845340627372764e+02 1.726113409531378409e+02 1.759106399057943975e+02 1.714086000382504267e+02 1.720641987290249517e+02 1.742348292564059307e+02 1.755571007441768074e+02 1.743438876906225516e+02 1.726255239217969688e+02 1.737217496237669252e+02 1.714391332236508561e+02 1.746883671685548336e+02 1.731682226518567802e+02 1.764458550408030248e+02 1.740307399689594092e+02 1.728780057885605004e+02 1.731400618058679015e+02 1.732588712625158394e+02 1.724706497079214387e+02 1.722265131421594049e+02 1.703377571919049274e+02 1.722335298327169539e+02 1.711448600303241108e+02 1.707009396526428020e+02 1.717239205414779519e+02 1.740115856847606892e+02 1.713500323646500760e+02 1.721301928787143822e+02 1.716633516736486911e+02 1.720017850849801277e+02 1.701436774365100462e+02 1.714721364360283928e+02 1.718819052868072390e+02 1.696181572842959326e+02 1.716451470386134872e+02 1.700734704471485372e+02 1.646497379184464194e+02 1.691185109593003801e+02 1.711726626189224874e+02 1.707759114712701489e+02 1.665196900374787106e+02 1.685438168785313167e+02 1.655308463473005247e+02 1.665585413755541708e+02 1.647105775400208643e+02 1.684884808288890383e+02 1.657110815243196100e+02 1.684890369961008503e+02 1.689215069031454277e+02 1.642427002623366548e+02 1.645261337405809741e+02 1.666705405041766426e+02 1.662278697502435989e+02 1.641543427387406382e+02 1.646743297683889580e+02 1.640239300098223225e+02 1.613590261812240954e+02 1.649792238783424523e+02 1.657273542645226598e+02 1.664710659036931020e+02 1.668967399106521441e+02 1.626053847728973096e+02 1.632517229322703827e+02 1.633689613271376118e+02 1.640517229909491732e+02 1.622202787504661785e+02 1.657632580762287375e+02 1.656897603429988521e+02 1.666566612027542362e+02 1.657163403240213881e+02 1.711127077895476134e+02 1.704030918739642289e+02 1.696847301962278323e+02 1.664084654494346580e+02 1.683965541830260122e+02 1.691621250323392758e+02 1.696439152519233744e+02 1.719661112324506007e+02 1.685958104624298528e+02 1.706048145311830524e+02 1.692363102745100605e+02 1.714249983167436540e+02 1.723984228152545199e+02 1.729217617968566287e+02 1.723324592708690091e+02 1.742225461131152144e+02 1.722709078362689183e+02 1.736244228249613855e+02 1.745154750624012934e+02 1.745153769064139055e+02 1.741113294252474191e+02 1.744806479685454121e+02 1.751687263144032727e+02 1.724820072306638963e+02 1.727056246576255205e+02 1.720974412806450005e+02 1.755757161149959416e+02 1.730407026451033801e+02 1.747356803614293312e+02 1.778187195998532104e+02 1.725828800735125981e+02 1.755196131007283782e+02 1.729637484026282834e+02 1.741012416908733371e+02 1.743111223310462492e+02 1.713735822199734002e+02 1.755269226368289424e+02 1.722654974260643996e+02 1.711806142936123365e+02 1.756502751129433193e+02 1.736077277026121521e+02 1.744239500219461263e+02 1.748952878146031935e+02 1.768127495311660482e+02 1.727224074596742582e+02 1.731105578565887697e+02 1.724494087509578719e+02 1.746040996795008198e+02 1.741246969892194159e+02 1.748899671905644766e+02 1.741562055340848758e+02 1.731843749218550954e+02 1.741485408920416376e+02 1.748523349402207145e+02 1.738158858728139080e+02 1.727887997440115271e+02 1.758247250529490202e+02 1.748595382556359255e+02 1.732041520919139543e+02 1.725584212131296340e+02 1.706615984303543030e+02 1.745424096987000837e+02 1.714762273240934007e+02 1.713823995018223343e+02 1.745623553999789692e+02 1.720996143856882270e+02 1.741804778274641308e+02 1.743059890489065822e+02 1.758526451180551078e+02 1.737370235217491654e+02 1.736042140562125269e+02 1.732689247132474293e+02 1.751449905607347262e+02 1.746154667174029669e+02 1.748204685202393875e+02 1.741777415050468960e+02 1.746497108829482272e+02 1.728459787504503140e+02 1.731578464350197919e+02 1.736677540820568311e+02 1.733033674078637887e+02 1.744579015106731958e+02 1.734345174709588662e+02 1.706277729376655259e+02 1.714955936764573039e+02 1.737932061177676246e+02 1.731203400670131032e+02 1.720136329421915491e+02 1.707944324619629981e+02 1.744463190692846126e+02 1.714641822936322342e+02 1.756755770193102535e+02 1.707236459248370295e+02 1.728779654839496800e+02 1.724736135986577779e+02 1.738462753807332319e+02 1.739241370080176523e+02 1.771155795160125024e+02 1.742705950660739234e+02 1.748777095918530904e+02 1.699452284026512530e+02 1.739513970816595645e+02 1.719948460591282355e+02 1.742296935485206575e+02 1.719222147966287082e+02 1.704567713272024605e+02 1.704576340172985169e+02 1.750548934712502387e+02 1.684323709858448126e+02 1.711778095044648751e+02 1.718508160383922814e+02 1.724665806925229390e+02 1.750862876973292543e+02 1.738634543011493747e+02 1.723513284274424393e+02 1.743543939915802241e+02 1.721981728544483019e+02 1.742555330040254375e+02 1.723088365389615717e+02 1.718152073985562538e+02 1.751029214298590659e+02 1.715251080308575808e+02 1.694712629122996930e+02 1.689594790100927924e+02 1.703267623253362331e+02 1.714118233933990609e+02 1.724701108811613608e+02 1.695622975015925533e+02 1.739306163242271737e+02 1.735882829003497534e+02 1.723315352840632215e+02 1.720290445222599089e+02 1.753492793051162266e+02 1.738351879777077613e+02 1.685667099284123935e+02 1.766332529172641443e+02 1.781577504642237955e+02 1.777470485692919056e+02 1.770566665807259028e+02 1.734704515013316382e+02 1.756592658374455596e+02 1.772443491049201043e+02 1.793004744985511252e+02 1.732734690176691004e+02 1.743880952172556249e+02 1.726729709301079936e+02 1.743678895853422830e+02 1.719644934560513434e+02 1.739661337742146543e+02 1.752459179064950376e+02 1.724209359119738281e+02 1.760161225667450253e+02 1.718981988071855085e+02 1.759168634408596290e+02 1.748946794322405935e+02 1.753885264787234632e+02 1.765259144590886535e+02 1.759921876884219785e+02 1.776102772901335243e+02 1.774180689577571002e+02 1.736017262958138474e+02 1.717422859852668466e+02 1.717942542152993610e+02 1.750663203998923620e+02 1.736631246494511061e+02 1.723329991833905694e+02 1.702829062910456628e+02 1.720119291815155691e+02 1.727170659554861913e+02 1.730189966758935896e+02 1.704095543862380566e+02 1.681920404845950259e+02 1.717296248268523300e+02 1.709414860053752818e+02 1.693362037576868602e+02 1.699855268492101175e+02 1.699467109977458676e+02 1.708528636515593746e+02 1.693035715422485339e+02 1.709510488643733481e+02 1.733775547685782215e+02 1.722790716098072608e+02 1.710844014453475666e+02 1.744870289240608656e+02 1.726104080932414888e+02 1.682818571188056751e+02 1.721104141522538953e+02 1.738480875760673712e+02 1.705991788780659135e+02 1.722294096574675848e+02 1.676869012839104585e+02 1.691275722826012498e+02 1.652795643694923911e+02 1.642626898476641770e+02 1.650448299297483743e+02 1.663448267444200610e+02 1.650632164941191888e+02 1.677595243189893495e+02 1.664562477713931230e+02 1.652046938298317684e+02 1.646056468204781993e+02 1.651556475573487148e+02 1.676622835560388012e+02 1.666056134909186994e+02 1.659068552168248800e+02 1.662556692807329455e+02 1.671687450929097452e+02 1.684636498224855075e+02 1.699248038165844150e+02 1.662012145572511201e+02 1.670090597902812135e+02 1.715357390993140712e+02 1.688149059385343946e+02 1.680393897583259104e+02 1.705412755412005765e+02 1.693577784063542708e+02 1.741330973247508211e+02 1.671765508645764271e+02 1.696512193274955962e+02 1.656464182405715633e+02 1.684995315760183701e+02 1.690345817061506466e+02 1.687692063237218463e+02 1.699781644429593825e+02 1.693161452794783770e+02 1.699142422019377250e+02 1.693217660160844673e+02 1.682287938754272716e+02 1.648398061171739073e+02 1.660020888282879525e+02 1.687999442610110066e+02 1.692270346298691095e+02 1.687108847097720172e+02 1.687960807060936190e+02 1.702485432277586597e+02 1.679572360265554778e+02 1.671541636982286718e+02 1.692059247860594553e+02 1.690419531847558403e+02 1.688999656729396008e+02 1.676431820602661844e+02 1.690244697364832120e+02 1.704576909986053863e+02 1.712564661423510017e+02 1.679242320892022065e+02 1.694577859404511457e+02 1.715303006472144034e+02 1.705276038976005282e+02 1.697635189768828354e+02 1.671588144677003811e+02 1.644438614592713179e+02 1.654372411632355977e+02 1.657423780754787686e+02 1.656166210355933686e+02 1.634090499794330924e+02 1.645272567819718006e+02 1.663249898152015191e+02 1.692721158434300150e+02 1.662961288805323647e+02 1.641853425130331630e+02 1.629115406188725785e+02 1.665544003918109581e+02 1.648938107992065625e+02 1.667376104468200424e+02 1.610514833948665512e+02 1.661158603553981266e+02 1.653254397424182400e+02 1.629991447884867739e+02 1.652212507819000393e+02 1.655356972896191792e+02 1.679056177558900345e+02 1.662523190976316414e+02 1.673622182511299457e+02 1.672068989564733670e+02 1.663629667603775317e+02 1.662775028180756749e+02 1.693476254222545379e+02 1.681730205098459408e+02 1.689866923091875037e+02 1.653607334262220832e+02 1.704893648836117279e+02 1.652987842794919686e+02 1.652321744102706873e+02 1.680870855296091975e+02 1.701294631501331764e+02 1.689363516813098158e+02 1.706953676366898094e+02 1.675040517714691646e+02 1.686039381854983219e+02 1.695301398138606146e+02 1.695256312859457637e+02 1.672855019523628073e+02 1.677540648085213206e+02 1.646740848593472890e+02 1.661019314628360917e+02 1.630197210199378048e+02 1.637552240159844246e+02 1.649688679099995170e+02 1.647717091049192391e+02 1.645425122519736760e+02 1.623394174427745611e+02 1.656957875105476319e+02 1.648561193667515568e+02 1.635523878295541635e+02 1.673219432947207963e+02 1.639237521618502740e+02 1.651939617809599099e+02 1.676862102541359150e+02 1.656538736362743975e+02 1.679125668867503975e+02 1.689265765116742273e+02 1.644481697032804561e+02 1.626072662804721460e+02 1.660543039419322326e+02 1.644971992286641012e+02 1.647240045987203700e+02 1.656302745047305507e+02 1.634163811804077966e+02 1.671236669761505311e+02 1.642662574021028092e+02 1.654391764456974556e+02 1.649190493955331078e+02 1.639395880800021530e+02 1.636476455601628572e+02 1.653887254927572599e+02 1.697452068348563046e+02 1.690172721336012103e+02 1.696887306621012783e+02 1.678592297561880287e+02 1.707440332376228866e+02 1.675899822039962714e+02 1.665638052971591492e+02 1.665121742700203242e+02 1.725808589191755118e+02 1.686766751976479668e+02 1.694562419893713354e+02 1.670350064577141609e+02 1.660676780813079461e+02 1.677277055717982535e+02 1.670771726445838965e+02 1.679810467453496869e+02 1.691350812169361291e+02 1.691279862196747672e+02 1.701092962389039371e+02 1.713703514908072520e+02 1.686809199741535110e+02 1.680831680901975176e+02 1.677471957941173741e+02 1.662553246143208980e+02 1.670606667160595009e+02 1.681361180821131143e+02 1.704234584243842789e+02 1.689811004578838833e+02 1.675527493255875982e+02 1.672002530027878606e+02 1.640094534399923418e+02 1.685225506614181938e+02 1.683061741570608092e+02 1.645588539425908721e+02 1.642083995119917290e+02 1.640282416682529174e+02 1.637278842101573559e+02 1.620196224812863477e+02 1.609540715811436655e+02 1.659959063417938410e+02 1.625964004133989818e+02 1.638583478748529956e+02 1.644166475798749900e+02 1.629728239260425084e+02 1.631078172924195542e+02 1.622711729275502535e+02 1.639133364660847292e+02 1.642470934261211823e+02 1.634692487853703540e+02 1.623735074141491737e+02 1.628741699172371398e+02 1.619122086725582221e+02 1.614422245185583336e+02 1.592135677803995009e+02 1.610451940153441797e+02 1.602429913262545824e+02 1.618442284332004419e+02 1.611130278114662531e+02 1.654602470065833586e+02 1.619704229507216837e+02 1.615374770282671193e+02 1.621280838978521501e+02 1.604421232396639141e+02 1.587655977447862483e+02 1.606042445772914675e+02 1.590763781981101488e+02 1.599474692306958445e+02 1.586236377561458255e+02 1.629859533380813446e+02 1.617716596798526041e+02 1.600936247308006557e+02 1.630517655263177517e+02 1.651599209626420759e+02 1.628030138253036228e+02 1.641542327108890902e+02 1.631534550545524667e+02 1.634497748099550165e+02 1.600259875456869736e+02 1.602489408513079354e+02 1.588837354090243821e+02 1.590090297253109668e+02 1.599091721659567611e+02 1.620791330648690689e+02 1.606998117068887382e+02 1.597445279884737772e+02 1.584994064954648820e+02 1.622752047267734667e+02 1.611360300274645283e+02 1.622581929565082817e+02 1.622984387015255550e+02 1.581270405496890135e+02 1.624250389392466616e+02 1.594331443949787399e+02 1.614245431375865962e+02 1.611569226256093259e+02 1.599334221828913201e+02 1.611315666906150170e+02 1.589750307920776606e+02 1.602358395948081125e+02 1.616656207285497260e+02 1.618044259015930209e+02 1.630167603099843063e+02 1.635102200073705205e+02 1.626294902298500062e+02 1.654553627891978920e+02 1.661214145608075228e+02 1.677313398519503380e+02 1.651895094914532649e+02 1.659432645812033229e+02 1.663456179091328693e+02 1.690113512530503783e+02 1.671495289050475037e+02 1.652983478563805306e+02 1.638546912678048102e+02 1.682590193303338424e+02 1.665353890665835763e+02 1.661320318573471582e+02 1.628413236226372476e+02 1.634508802429097898e+02 1.633906016658557405e+02 1.645774265400173988e+02 1.662869316536289830e+02 1.647850451789399813e+02 1.679286162709080656e+02 1.662183947924820302e+02 1.621579007614496675e+02 1.653313589505987977e+02 1.614851618156081940e+02 1.627541700441422847e+02 1.648975983678786861e+02 1.647308744600590273e+02 1.630867678134362109e+02 1.639394934679996538e+02 1.623715304922249345e+02 1.666534883727291572e+02 1.648487702394326675e+02 1.649372061849018110e+02 1.629088896955319683e+02 1.632330192019801984e+02 1.622766400963367914e+02 1.625808962450179536e+02 1.649162529239028459e+02 1.654846143651464274e+02 1.683437320504358468e+02 1.641686059350923870e+02 1.608119355413162452e+02 1.628202556040892830e+02 1.636210458190774943e+02 1.628953612569143274e+02 1.627075901674811007e+02 1.625104922404957222e+02 1.633608323511243441e+02 1.639841660086230775e+02 1.647294132594282416e+02 1.670610140714002512e+02 1.651870750145647833e+02 1.648814930528652383e+02 1.651114913962871356e+02 1.661857237218616490e+02 1.627426144551220091e+02 1.678042176363807130e+02 1.663465158281779566e+02 1.676213251044231924e+02 1.662473883074816570e+02 1.654768092591898494e+02 1.671174102121194949e+02 1.663183395600580639e+02 1.657187263795392198e+02 1.655889360679357480e+02 1.661102399055764067e+02 1.642269533059740070e+02 1.656854137438747330e+02 1.649725804954496482e+02 1.630762721999173550e+02 1.644589863291027996e+02 1.629863101299978041e+02 1.638489466571431592e+02 1.656380811851938972e+02 1.674907663397531508e+02 1.614328688941840539e+02 1.618743297044425162e+02 1.645949765740067505e+02 1.635398991523358347e+02 1.625863896785207885e+02 1.634826567689937633e+02 1.637991912706817743e+02 1.609613789369175834e+02 1.640155453302326691e+02 1.651187858382966738e+02 1.632080396276953138e+02 1.620468379807407473e+02 1.647932468274193525e+02 1.655528056409178816e+02 1.666820380191166180e+02 1.661529111196554140e+02 1.623760538466434014e+02 1.683431289589087498e+02 1.645660631034516825e+02 1.644956680267278841e+02 1.654831522309858372e+02 1.655705654374002620e+02 1.656491710906842627e+02 1.644282917264267496e+02 1.606908797993414169e+02 1.627549630928078841e+02 1.610048047111221763e+02 1.608930331748244953e+02 1.608261247194908776e+02 1.613610023550237713e+02 1.607126215086905745e+02 1.611783790120527726e+02 1.612356090834684608e+02 1.656617248400472988e+02 1.635467061539715132e+02 1.657995154485849127e+02 1.656673213084025633e+02 1.666538322274785457e+02 1.640355848522134750e+02 1.620506859307274397e+02 1.637034228430656242e+02 1.665309332680919567e+02 1.642102939603117022e+02 1.645252547432367578e+02 1.635313797252925667e+02 1.657992786064760367e+02 1.632661684902505215e+02 1.676433686609093456e+02 1.638955579277711934e+02 1.656784559753367603e+02 1.651528622860734856e+02 1.630150371061301939e+02 1.638101059041327403e+02 1.607286221014623777e+02 1.612685311845674221e+02 1.611115266936651551e+02 1.599339380878199108e+02 1.599213410733542275e+02 1.589621228499591155e+02 1.568580322274605408e+02 1.598324249187653550e+02 1.552004445416860108e+02 1.584136882504200230e+02 1.576256894194606275e+02 1.589271501213453917e+02 1.591373780326161977e+02 1.583218353725413863e+02 1.567048493744877931e+02 1.602344366789247090e+02 1.584029267564169174e+02 1.592213720690134835e+02 1.600617240304111419e+02 1.600146344883931704e+02 1.589323394826973015e+02 1.620755164164939117e+02 1.587970606929895609e+02 1.573590749933262600e+02 1.595518976130358055e+02 1.589461344772120697e+02 1.574581547245160209e+02 1.582121683753929346e+02 1.547691931309089739e+02 1.595450292980588358e+02 1.563877630761720354e+02 1.552382422817400141e+02 1.534889013123049324e+02 1.546983200861910177e+02 1.561359980390072337e+02 1.550082509422051373e+02 1.564869481721676436e+02 1.582151844019676901e+02 1.547431912432089405e+02 1.552389044978060895e+02 1.549096955706482390e+02 1.541245047094314771e+02 1.566573973984788495e+02 1.577965109774017947e+02 1.585227867419704921e+02 1.557824377979533494e+02 1.558707102177299362e+02 1.545778074762085623e+02 1.586030268086821025e+02 1.590223291994803390e+02 1.574539030734413529e+02 1.548959860284579406e+02 1.557944069028215210e+02 1.544711825692792218e+02 1.540524639837488792e+02 1.517297389037958055e+02 1.553070193728726167e+02 1.546375767369456753e+02 1.563620717324605209e+02 1.546433393236831364e+02 1.544079600136874433e+02 1.571235953424602485e+02 1.588746987082585065e+02 1.565218732015158878e+02 1.565718718665912377e+02 1.530371827893795000e+02 1.558477095595724506e+02 1.531407652841431286e+02 1.538145090398174375e+02 1.530470380966598327e+02 1.525603056258853485e+02 1.517427901758763653e+02 1.548628733187144917e+02 1.550214235501264000e+02 1.549016401911326852e+02 1.542549107544487015e+02 1.565117828469304015e+02 1.561066796489863862e+02 1.572221575100356290e+02 1.555150462939501779e+02 1.553731410332058545e+02 1.535870981114728409e+02 1.548695614492731920e+02 1.601591326934939161e+02 1.574618589294028368e+02 1.596790686722242754e+02 1.581234286355815470e+02 1.551871214927537608e+02 1.542021391800073502e+02 1.564098612097301384e+02 1.583682720937585486e+02 1.569799481938371173e+02 1.564906670551123113e+02 1.575404331614086573e+02 1.595757267793914593e+02 1.563851270543537737e+02 1.583253703098382914e+02 1.562022231002161732e+02 1.585647846669215255e+02 1.582424921723239493e+02 1.554207184204619807e+02 1.602324208536589083e+02 1.588427364337749168e+02 1.584036655027449854e+02 1.584823852478676827e+02 1.557987496155036524e+02 1.574221974259284025e+02 1.550596382295097726e+02 1.592885342056031277e+02 1.578123282496161153e+02 1.543021950028601452e+02 1.569819771553480336e+02 1.572267001615243487e+02 1.572532931368358220e+02 1.548913759914265995e+02 1.553472911710093456e+02 1.529395685917474452e+02 1.582829063168538255e+02 1.525683296841539516e+02 1.557531634026177869e+02 1.542884722593911988e+02 1.584754667128460994e+02 1.573621948360023737e+02 1.583059234337698911e+02 1.567814934148129566e+02 1.577587663957982045e+02 1.593272560770525956e+02 1.581815930669916668e+02 1.574973890774416816e+02 1.581576576882648340e+02 1.614847583126143888e+02 1.607130551290822496e+02 1.591922188656279502e+02 1.632267547867361657e+02 1.607707894131154944e+02 1.580095255368980816e+02 1.565156434775711318e+02 1.582730784845484493e+02 1.610494510446903860e+02 1.599164184852891424e+02 1.575617291073571664e+02 1.607938222895626836e+02 1.594488692339810996e+02 1.563958807023746829e+02 1.605181321346032917e+02 1.623876039952954216e+02 1.594295485711089384e+02 1.598140371022173838e+02 1.587136098297046942e+02 1.562956196162269578e+02 1.618625842054781288e+02 1.603416007241925456e+02 1.620856434055387467e+02 1.628067863554279029e+02 1.602708142824401421e+02 1.606848317632001510e+02 1.569767964697269065e+02 1.615631290410739211e+02 1.597680653057224731e+02 1.570736322142122390e+02 1.576020343073177798e+02 1.555676357065949276e+02 1.555352034329808077e+02 1.560431105618017114e+02 1.559945638548583702e+02 1.543276060942916104e+02 1.551725179289850303e+02 1.570791487066792627e+02 1.569642673358798959e+02 1.530911013673831746e+02 1.551560085171920775e+02 1.542671892696929490e+02 1.542936283741344994e+02 1.537771162325518333e+02 1.542886595756504562e+02 1.541404169692801815e+02 1.555333233065126706e+02 1.576074912271263315e+02 1.554793417553978259e+02 1.569663130725233486e+02 1.550017792327107031e+02 1.544533850701996869e+02 1.543309959330331651e+02 1.600480767347231676e+02 1.564632059598016554e+02 1.558187628515873371e+02 1.529398536319150423e+02 1.559526099710234917e+02 1.549212205460268876e+02 1.527170219524336119e+02 1.572411264071240566e+02 1.528940219288921014e+02 1.516616135329810788e+02 1.568035262509279733e+02 1.572890850931614182e+02 1.548523472387340121e+02 1.538947609448265155e+02 1.578412993562410236e+02 1.572060714835257897e+02 1.544915959672755434e+02 1.546915602166535848e+02 1.568191221775092572e+02 1.553744388554438842e+02 1.583935179087608276e+02 1.542781048070555983e+02 1.559735979045073577e+02 1.564642935062876745e+02 1.573814666102466617e+02 1.565756519547040000e+02 1.610557183495431843e+02 1.560553481447878710e+02 1.608286661742355648e+02 1.602025875209315018e+02 1.567185826946810323e+02 1.571520077204681627e+02 1.575866214538933434e+02 1.622528094806781951e+02 1.628174876543337746e+02 1.614343730386029563e+02 1.625231696992622688e+02 1.628456439422170661e+02 1.623185566846059942e+02 1.627358541536064820e+02 1.629947468167538602e+02 1.625571812304204400e+02 1.639860085932097604e+02 1.620140964659025542e+02 1.603114538416738810e+02 1.654203393835700808e+02 1.639404053550095739e+02 1.638106982083205878e+02 1.635884482039893442e+02 1.651355030415482759e+02 1.642131694824834369e+02 1.645111099235285224e+02 1.634499651881897933e+02 1.637520858597418680e+02 1.646522370936916104e+02 1.657777546852634316e+02 1.630508474162478478e+02 1.639049989172293920e+02 1.655895112994116971e+02 1.650099478551620678e+02 1.648286713695971173e+02 1.624766730812369815e+02 1.605044934492839843e+02 1.649404337011802966e+02 1.611269255234511775e+02 1.617607984293944128e+02 1.613101067069414398e+02 1.579715339617008283e+02 1.626806387608888542e+02 1.664584536674001356e+02 1.625390608224967934e+02 1.634198901926077099e+02 1.628801023132208456e+02 1.592510887991519724e+02 1.615482797437093438e+02 1.625042345958063379e+02 1.632071159933137210e+02 1.625172237517320468e+02 1.620947952844933582e+02 1.624270388451521967e+02 1.654544689391227621e+02 1.652798522329888442e+02 1.623321226447507115e+02 1.646645695725719634e+02 1.588008970396067241e+02 1.664128791836240566e+02 1.613994476305405499e+02 1.622854767214634251e+02 1.624379189443747293e+02 1.634667605559523054e+02 1.590855355946115139e+02 1.595029094272472321e+02 1.610639029601072707e+02 1.596231963570300252e+02 1.602856649628544403e+02 1.584586197487261359e+02 1.555631330228171691e+02 1.606084984002669955e+02 1.587020428535500685e+02 1.614060775545748072e+02 1.575769126916710263e+02 1.575280901944212246e+02 1.592055906036168267e+02 1.591985266459901709e+02 1.586544069773804040e+02 1.586689741734161885e+02 1.603988437636018318e+02 1.599305128585859563e+02 1.582018650837400173e+02 1.584091729956886354e+02 1.601896986768981321e+02 1.580833547461281228e+02 1.609714640779538684e+02 1.608122581744234765e+02 1.579639802592556066e+02 1.568878460844527467e+02 1.582914205335645477e+02 1.592784216166720341e+02 1.577579436140086386e+02 1.569462355494880512e+02 1.601321468696135639e+02 1.597780320376381553e+02 1.542996517763262432e+02 1.565869695912373061e+02 1.555338174561712492e+02 1.571243903020551897e+02 1.547629853134314146e+02 1.572696479580196467e+02 1.544195622576110623e+02 1.555718738079879699e+02 1.567598958349965130e+02 1.600168250426813188e+02 1.571468541191023292e+02 1.598606015420230619e+02 1.577152488573023277e+02 1.573252205616990693e+02 1.595105530881985203e+02 1.612514078401298434e+02 1.589168768273856358e+02 1.595392891586741655e+02 1.601108064930191119e+02 1.604348748916184491e+02 1.581602272862718905e+02 1.600550916724832859e+02 1.603238568713717882e+02 1.639129884137655040e+02 1.593547656038911100e+02 1.610871860832923232e+02 1.599697164324560106e+02 1.627813465388785232e+02 1.590223258210981783e+02 1.560371097780382286e+02 1.567772553410871410e+02 1.579157168399542854e+02 1.576871989086039321e+02 1.571361441722211225e+02 1.614228555954429680e+02 1.555188820747660543e+02 1.560134712061803270e+02 1.578512025651324393e+02 1.575223495128729212e+02 1.556556775942839863e+02 1.538187756235911365e+02 1.566093652342509586e+02 1.576575791395623298e+02 1.577449048119367205e+02 1.596545082793161043e+02 1.580031494643012309e+02 1.622172524947541490e+02 1.636853406909369824e+02 1.620584530455593892e+02 1.592516133557837179e+02 1.602796192427216795e+02 1.582703211892212778e+02 1.605955365777983275e+02 1.593866518405748707e+02 1.623886536465433892e+02 1.622041394043822606e+02 1.621049421622631428e+02 1.615651896682811071e+02 1.608690618376712962e+02 1.619762230217568799e+02 1.666922056020947878e+02 1.652750384988028145e+02 1.627070151700559109e+02 1.629797082427212729e+02 1.638598646461180692e+02 1.637230672489053234e+02 1.626062850349950395e+02 1.612646733033151634e+02 1.610680175679678712e+02 1.636314848781574938e+02 1.624496657217640347e+02 1.617764897655356151e+02 1.612801506086175607e+02 1.633504918068133236e+02 1.612811786581812328e+02 1.612437690948958391e+02 1.623891846684710174e+02 1.578586621754330679e+02 1.612049565298253810e+02 1.624282202816592644e+02 1.589544137715405157e+02 1.606048987207878156e+02 1.635061526466835460e+02 1.642173707836267624e+02 1.601409895421616909e+02 1.617100358006833574e+02 1.623908741942182132e+02 1.624221111571846450e+02 1.607839028127174572e+02 1.621192915600337017e+02 1.605908048849777856e+02 1.631176018163485253e+02 1.610185728012735638e+02 1.607296695470655834e+02 1.610684677461248384e+02 1.612807841826617903e+02 1.589459003299629387e+02 1.610366683611707401e+02 1.592687372404888606e+02 1.585427034579247731e+02 1.591731954890087195e+02 1.603116384438318960e+02 1.609330418309318986e+02 1.599951508090300081e+02 1.553891037884592379e+02 1.589152425516688538e+02 1.638913144081667213e+02 1.630067558984618472e+02 1.608207432567951400e+02 1.586634208460050104e+02 1.584924139906115670e+02 1.596220410361505060e+02 1.587644383283044363e+02 1.600863564753431945e+02 1.597189366372596453e+02 1.582976615888357799e+02 1.588883470273158025e+02 1.602797241460169744e+02 1.633877541421149147e+02 1.591633625495455249e+02 1.614466376463866482e+02 1.584086889875432576e+02 1.629944568314814148e+02 1.640546314921590181e+02 1.586119701089681087e+02 1.605346329781004044e+02 1.629271742558079836e+02 1.608109358585270741e+02 1.607418799843304669e+02 1.606325907697477646e+02 1.585717573055045762e+02 1.628428633510861516e+02 1.596580863686212979e+02 1.595050855033375967e+02 1.622144446375471603e+02 1.626119911262151163e+02 1.630027720871887311e+02 1.658453491205116848e+02 1.676491464304903616e+02 1.629089042421433646e+02 1.641175528064848663e+02 1.636903426925608471e+02 1.630521735890560251e+02 1.624485369300683431e+02 1.604216226778850967e+02 1.615699665121763360e+02 1.633554132493414102e+02 1.622800853570480228e+02 1.633422600788036902e+02 1.639153604075240196e+02 1.631835335461984471e+02 1.638502490536166931e+02 1.647700217457424969e+02 1.612548096758624183e+02 1.628202415669587140e+02 1.634770515350985818e+02 1.608238250527969342e+02 1.661235930163328192e+02 1.627150740423509205e+02 1.603770445017008228e+02 1.597416753735840302e+02 1.605475223697785907e+02 1.629500575986760111e+02 1.610085061125570576e+02 1.597454600417420636e+02 1.611977002562200312e+02 1.601225965927761763e+02 1.609783472255459742e+02 1.603164791622283190e+02 1.609467888343896504e+02 1.619701132730823474e+02 1.617342005748316183e+02 1.576454308630961236e+02 1.580869029344565888e+02 1.607049208655047039e+02 1.581618916336300344e+02 1.597110981095581224e+02 1.612116815089086401e+02 1.585724996440428640e+02 1.585405616201042278e+02 1.626028152359858154e+02 1.592022438738698327e+02 1.597452756483822043e+02 1.595760405081268516e+02 1.611061818186526864e+02 1.636935844168528433e+02 1.637070802315025446e+02 1.612834142101631869e+02 1.644116986154127460e+02 1.635895931189653822e+02 1.600016922349929303e+02 1.603893130190039074e+02 1.604974850193878524e+02 1.633465779604644581e+02 1.605607276080857275e+02 1.604865091625455307e+02 1.612124884762888541e+02 1.609974199850448144e+02 1.636234422636152601e+02 1.627383062635824444e+02 1.613718506984061491e+02 1.585612148620541006e+02 1.618995087113911495e+02 1.615955575299653333e+02 1.618384763525965582e+02 1.604212870941903191e+02 1.597525814025205761e+02 1.603637449671254558e+02 1.636810669503960298e+02 1.586400739888247813e+02 1.613443372839303720e+02 1.592592978459576898e+02 1.600178288578636057e+02 1.607390731525389356e+02 1.621938828547081357e+02 1.593222582147217850e+02 1.600397216764253017e+02 1.637743793518796451e+02 1.632744458595108483e+02 1.609900468721065181e+02 1.620262249964771115e+02 1.624515996460389999e+02 1.639996996593522169e+02 1.607554451874889594e+02 1.595651431311891884e+02 1.587339797819442992e+02 1.603266281007528846e+02 1.627154696376600498e+02 1.629392598726198571e+02 1.570784106524135098e+02 1.593102884559510528e+02 1.609225555201700502e+02 1.582380042341569890e+02 1.585867852394824808e+02 1.625050667695801963e+02 1.587206118482501154e+02 1.587057390237047230e+02 1.611156248149193289e+02 1.607629316266763340e+02 1.625276641835021678e+02 1.641406116645349300e+02 1.629501636740146751e+02 1.616400472519454752e+02 1.621795623180877897e+02 1.650958109019087772e+02 1.623338474512782454e+02 1.618447429787008502e+02 1.629373552427554728e+02 1.629309812096002759e+02 1.606653192321016945e+02 1.606498443499021676e+02 1.621934903087916098e+02 1.590776614101732491e+02 1.628637060834917349e+02 1.628622485801924711e+02 1.619263680658425812e+02 1.585595704253126428e+02 1.592302938147871600e+02 1.588751078447415921e+02 1.613143077043344249e+02 1.631410720331991229e+02 1.606552837362458774e+02 1.620232419234994552e+02 1.592092571582007281e+02 1.588327288094814094e+02 1.602907137678135996e+02 1.644022271588710566e+02 1.598959811790253127e+02 1.616548392025412113e+02 1.606693617526017022e+02 1.624843320269095841e+02 1.595503317386643118e+02 1.590785912760366614e+02 1.610039829394471553e+02 1.629455547317290893e+02 1.613020295252799485e+02 1.628273650977386069e+02 1.586016283376675347e+02 1.623962672520612216e+02 1.589288437912421728e+02 1.617215706705124774e+02 1.611134516165820401e+02 1.640164786662531071e+02 1.642456458629092140e+02 1.676029297141275265e+02 1.646943226166926593e+02 1.646276781421312876e+02 1.644586632695624360e+02 1.630357925859667603e+02 1.663914203896837876e+02 1.656200505852861795e+02 1.617438787738785493e+02 1.628577915435807313e+02 1.640179289855818183e+02 1.616850420639407560e+02 1.625524967434672590e+02 1.642222425610495691e+02 1.604313360405493825e+02 1.626642861536106466e+02 1.589023637034937337e+02 1.601421635216216259e+02 1.606059430209672030e+02 1.630894771716959610e+02 1.617823864390448989e+02 1.620017649554113746e+02 1.628469386676603960e+02 1.607735513487032506e+02 1.631158555957591716e+02 1.615186936423020825e+02 1.595238375170017093e+02 1.638459825240465193e+02 1.615104865302739086e+02 1.630235998623359137e+02 1.626626953158965705e+02 1.608625589754148848e+02 1.634561036157168985e+02 1.612247685464327276e+02 1.606027232217480787e+02 1.617073641356892324e+02 1.638616945367525659e+02 1.587077489609578436e+02 1.608405498757839780e+02 1.629536269454956710e+02 1.602484759346199326e+02 1.603187845037170121e+02 1.592131433262630935e+02 1.570352270228332827e+02 1.580897011563108094e+02 1.582171480037973481e+02 1.605796063261551581e+02 1.605793899941542975e+02 1.584640263100236837e+02 1.609092222938315047e+02 1.612870693794023680e+02 1.591940860147396961e+02 1.582487270539970723e+02 1.590100401861729722e+02 1.583579569400675666e+02 1.545178545638652849e+02 1.545056241093868437e+02 1.588270101900639304e+02 1.569745979816211729e+02 1.561466182843359718e+02 1.581125962113551395e+02 1.572418360635690533e+02 1.559022979927294728e+02 1.568160559526124302e+02 1.600827128434215751e+02 1.575481248405721146e+02 1.568381969791976189e+02 1.563130350580595689e+02 1.563075115085103448e+02 1.582501871129531139e+02 1.557233506716102056e+02 1.575969739307589919e+02 1.611549067848996231e+02 1.584442103370626569e+02 1.581861365281020824e+02 1.597318645341316312e+02 1.624160274515946867e+02 1.618831262598181979e+02 1.594715851487505631e+02 1.589596148228092716e+02 1.604128637138258568e+02 1.581487135621260620e+02 1.602051320327917381e+02 1.599444643098421182e+02 1.603803517312267104e+02 1.588552079346489450e+02 1.575103224048227446e+02 1.579664767654138018e+02 1.574056400826610513e+02 1.587019846916513188e+02 1.637930821042133402e+02 1.630696023856788770e+02 1.593449372818732854e+02 1.603478008150283074e+02 1.611025328998364898e+02 1.597606968937064096e+02 1.636187166717886328e+02 1.618191611391989966e+02 1.628615904025679981e+02 1.637159144593848907e+02 1.618728980468297607e+02 1.650380106404576850e+02 1.622054867589982621e+02 1.619658651777384932e+02 1.635571811486906597e+02 1.651951136674782390e+02 1.633162372004003657e+02 1.666448535483094702e+02 1.639567328044167596e+02 1.641324828411462136e+02 1.657868809841395148e+02 1.658799480441470280e+02 1.619492646639329507e+02 1.594932235261415485e+02 1.596724751180456678e+02 1.630123724578471922e+02 1.633509755194778563e+02 1.633477079213168395e+02 1.678864891725096982e+02 1.656026987282023129e+02 1.644279701290779201e+02 1.655693216206117029e+02 1.652223896472685283e+02 1.637256687690615706e+02 1.656103290315836034e+02 1.629056825640325883e+02 1.614003229361711078e+02 1.637709638417552753e+02 1.638186020829342340e+02 1.637619406405736129e+02 1.620037820817073566e+02 1.621327560171865798e+02 1.623611202318574840e+02 1.617565673862792721e+02 1.606807146115059481e+02 1.612247442339590009e+02 1.617049946363512447e+02 1.629399290468358856e+02 1.636513219980201086e+02 1.602407775602319759e+02 1.620772928538512190e+02 1.614442691171586830e+02 1.592072074310582934e+02 1.622671995625818511e+02 1.618054017666823370e+02 1.620441578375134668e+02 1.563315681527368213e+02 1.582165264929539603e+02 1.595335154743578698e+02 1.620622878763376207e+02 1.599681294894855057e+02 1.592934714782028891e+02 1.616396710004098622e+02 1.654412799207068758e+02 1.643085913906256792e+02 1.624267613858759205e+02 1.621178790803053289e+02 1.625737426192411021e+02 1.632012250573503707e+02 1.617524701939664169e+02 1.628057893927707198e+02 1.628442335762134974e+02 1.614916460416922064e+02 1.635462928864502032e+02 1.629914570696244880e+02 1.637747160225185894e+02 1.671255007376819890e+02 1.667899872631338667e+02 1.685432612475720475e+02 1.652968216049051478e+02 1.702224045409256519e+02 1.626945866958375007e+02 1.668803359647297384e+02 1.655214104808250966e+02 1.655987136196303027e+02 1.678474257851762559e+02 1.669994249593291613e+02 1.669604384156513390e+02 1.600066114452006616e+02 1.653989718861288054e+02 1.681456074289031903e+02 1.658418219957914914e+02 1.671000394692825921e+02 1.652616276175572523e+02 1.662242914262824343e+02 1.659454923078637876e+02 1.647462953680364421e+02 1.616929710462554795e+02 1.648527555175867576e+02 1.636854603476941179e+02 1.652653030070881357e+02 1.629571954247563781e+02 1.671635771936545041e+02 1.636296410756669673e+02 1.591246656530449854e+02 1.632018597305425942e+02 1.638411572827278633e+02 1.634794762390149003e+02 1.628505070971232271e+02 1.611413101180265812e+02 1.649659516957897551e+02 1.647367993357915736e+02 1.622749784950647154e+02 1.630104126410447236e+02 1.654964601278167038e+02 1.659183896535764973e+02 1.676267966345357365e+02 1.650997025995639547e+02 1.664002175833795718e+02 1.671953349575576908e+02 1.644971176337536747e+02 1.644207198363844782e+02 1.639152970559033236e+02 1.659362958349931887e+02 1.622284777943308711e+02 1.643407012677014336e+02 1.595069474609958036e+02 1.635451701508403062e+02 1.672530714011636519e+02 1.662589220742513021e+02 1.647018138498708026e+02 1.652453963894992341e+02 1.629129553900209260e+02 1.678880217489701465e+02 1.650355924935763881e+02 1.699576647752741962e+02 1.654784362241800295e+02 1.650172462500318602e+02 1.661280945836514320e+02 1.676998923568330042e+02 1.683152946361276747e+02 1.681000355046988375e+02 1.643697532587434011e+02 1.688224711971392651e+02 1.671473155233223622e+02 1.678559565105670401e+02 1.700636738972871456e+02 1.702118729063061835e+02 1.687517395586457098e+02 1.680152586520089528e+02 1.645621566782099308e+02 1.660752075227248667e+02 1.642489296945233832e+02 1.612061769589452354e+02 1.613441061116602953e+02 1.635314424606469288e+02 1.645259251413971811e+02 1.617908447534387335e+02 1.626260060905256637e+02 1.599639154280947366e+02 1.649870440622636352e+02 1.645019752482466231e+02 1.629860963378140468e+02 1.653436493448268436e+02 1.613398074113955545e+02 1.657019624691977526e+02 1.638609783561443294e+02 1.641108108550484701e+02 1.606659705343158748e+02 1.636447923289136952e+02 1.636702649911416358e+02 1.632207407786960403e+02 1.633168251833917566e+02 1.635088349408262332e+02 1.596216116818005446e+02 1.611259180786614706e+02 1.607296975229272107e+02 1.601411617312139413e+02 1.603008430606729746e+02 1.586311188127599792e+02 1.607537138314855270e+02 1.626044392844442257e+02 1.630911763369005598e+02 1.616789254511366494e+02 1.639429675323249285e+02 1.626167237176143203e+02 1.645336822054370600e+02 1.648523570486624976e+02 1.622658849120644788e+02 1.598582860562532630e+02 1.656637942901450344e+02 1.645885876585177527e+02 1.635225288491985793e+02 1.631132690779753887e+02 1.636882467285986422e+02 1.629317419501854545e+02 1.608385802121704842e+02 1.621281089344595898e+02 1.658692230779610099e+02 1.634885165997239085e+02 1.639037870371294332e+02 1.624003285755275670e+02 1.635300162878625372e+02 1.661374394847208009e+02 1.616742881411911696e+02 1.602402977693990920e+02 1.617659790627658651e+02 1.634748279156144122e+02 1.646650676254768939e+02 1.622906827187318299e+02 1.673193376662275398e+02 1.633574437833247828e+02 1.596189806725834330e+02 1.593954810283900940e+02 1.625703389725073578e+02 1.625529090190206887e+02 1.627743918424515641e+02 1.617468340989933893e+02 1.606196571356926484e+02 1.620788915917054851e+02 1.608493203579667465e+02 1.614543616746045132e+02 1.585098459585491071e+02 1.641486304619826342e+02 1.620555295781991276e+02 1.656616179452386461e+02 1.626180432209133357e+02 1.644862253079375023e+02 1.623311698731770036e+02 1.653112161724324949e+02 1.635736094402545859e+02 1.649061221861832109e+02 1.633867899352593440e+02 1.675359027092125643e+02 1.625035527511898579e+02 1.648618695678446784e+02 1.670370820649048085e+02 1.661582694582240833e+02 1.644716817675924290e+02 1.647674305395807437e+02 1.639048155575178498e+02 1.645620119565566029e+02 1.603079818990247531e+02 1.621994713024787131e+02 1.648382007962526359e+02 1.618295473829968500e+02 1.661886105513810321e+02 1.631209755248432884e+02 1.645016236370526883e+02 1.650564912783516434e+02 1.644660418839795284e+02 1.629668134706130616e+02 1.671355816038902447e+02 1.663327303730978031e+02 1.644935570255442769e+02 1.654885373116396750e+02 1.657809179132069914e+02 1.668778376581022940e+02 1.635136704255907887e+02 1.636461970620856050e+02 1.630091298301448433e+02 1.652047179853634873e+02 1.639972845407002069e+02 1.648761863772193408e+02 1.660510887094611121e+02 1.621128088492585562e+02 1.629165387278344781e+02 1.628611203280682673e+02 1.636310726181283712e+02 1.643000470476438579e+02 1.630713583270001550e+02 1.652309099184595595e+02 1.641619258513954946e+02 1.626837812067662981e+02 1.647021361857789543e+02 1.659340612938259767e+02 1.632905239616283950e+02 1.629499103022100428e+02 1.633069783771481127e+02 1.653972847108803137e+02 1.618717312578340000e+02 1.624720361209877240e+02 1.617468133376530375e+02 1.617411942169864574e+02 1.633766607548487571e+02 1.632741011911342639e+02 1.632214611588119908e+02 1.638090979158309324e+02 1.619163618576092460e+02 1.617258849744214899e+02 1.620542830808113308e+02 1.621792177630138667e+02 1.626825422191657537e+02 1.618643412169363103e+02 1.607889325724387390e+02 1.632091850951209722e+02 1.629104177753727924e+02 1.615283651563988485e+02 1.591860895444243624e+02 1.630776666318855916e+02 1.646393897142700951e+02 1.625634729284059574e+02 1.629866005751320870e+02 1.622934573547431114e+02 1.621740247123754273e+02 1.608538659806749536e+02 1.625915062368868576e+02 1.625547832319705890e+02 1.654630228023800100e+02 1.613809976419575491e+02 1.637752334265590832e+02 1.659755230097114236e+02 1.652225541811880021e+02 1.644020158693847975e+02 1.637170838074335393e+02 1.606194952530585454e+02 1.662398756158554249e+02 1.610886939075912494e+02 1.623684062873956009e+02 1.642398123703790134e+02 1.642863296053111526e+02 1.652468890987657915e+02 1.642571055138557767e+02 1.620826952155397578e+02 1.652215722186782614e+02 1.650910312034212382e+02 1.637795397509317468e+02 1.641227452685495223e+02 1.614082410484658965e+02 1.628400980521098518e+02 1.633378006033609893e+02 1.602635485742244725e+02 1.619043882095892002e+02 1.606998198708990913e+02 1.610796027023308739e+02 1.601856711192980640e+02 1.635732139484257743e+02 1.625797670224287685e+02 1.618810040813459636e+02 1.606105885699265343e+02 1.609441877854693814e+02 1.622946157106437681e+02 1.625829244314755613e+02 1.584967460639091428e+02 1.634998916347500426e+02 1.615036394436246496e+02 1.613776053488693378e+02 1.620903379379992089e+02 1.631949876213186599e+02 1.646020101613850386e+02 1.630990054579779667e+02 1.641050888552101412e+02 1.644919937485232140e+02 1.618652665101425043e+02 1.598938275626296956e+02 1.609290522618007913e+02 1.618001515946858149e+02 1.629321266038525948e+02 1.623198352006087930e+02 1.616185708356739781e+02 1.626688698861210014e+02 1.629256907784669579e+02 1.636711581159520961e+02 1.644320230375137726e+02 1.647409225366126861e+02 1.605388814042389924e+02 1.621119945801589779e+02 1.615546370252492636e+02 1.617144905140689275e+02 1.632345162640664853e+02 1.617109820392597044e+02 1.614648446686189232e+02 1.634423928979433640e+02 1.635485122404961942e+02 1.634128127456283153e+02 1.606263495395156156e+02 1.620691341076541221e+02 1.644799363391144595e+02 1.669360627508804384e+02 1.649764075187975436e+02 1.625262396936182085e+02 1.640567978695927422e+02 1.627195721142466596e+02 1.639766645596448029e+02 1.640975447326310075e+02 1.614272685020042388e+02 1.632354300993055745e+02 1.606377471987970864e+02 1.610223536059918672e+02 1.633428346050408209e+02 1.622090097219396228e+02 1.578909675682579348e+02 1.613645060904844115e+02 1.592532836328086887e+02 1.612207533071592138e+02 1.600144267048431743e+02 1.570676072582149629e+02 1.597515126739008053e+02 1.607734049237168108e+02 1.591133787275685734e+02 1.626749243251013013e+02 1.626066736445176559e+02 1.591786068522351911e+02 1.612710322235517992e+02 1.648072341123539957e+02 1.625454612813924200e+02 1.646286723092406703e+02 1.612875031760792979e+02 1.634949723579707097e+02 1.654406953172448311e+02 1.634063119511090747e+02 1.603640647122447831e+02 1.608522395991416545e+02 1.635689121677505966e+02 1.585917484358461422e+02 1.622950669975882647e+02 1.630070639423456953e+02 1.617349054826347299e+02 1.635475146232225825e+02 1.628714766330557211e+02 1.591292656449704737e+02 1.600684190842918042e+02 1.604336963689828792e+02 1.661243185379967429e+02 1.608744913935083503e+02 1.614465633337200359e+02 1.612718838615851666e+02 1.609838581641777751e+02 1.594182469952799295e+02 1.653422825526359929e+02 1.614405912996042503e+02 1.616755576816796918e+02 1.618692599948499833e+02 1.602053286339994713e+02 1.638029175235663786e+02 1.621286249315646444e+02 1.610278144503869555e+02 1.587482289943518481e+02 1.598313607612585656e+02 1.599363431470977446e+02 1.585535045248077211e+02 1.604053292977534113e+02 1.611363033887009237e+02 1.610868900557899508e+02 1.617060708756270060e+02 1.605080277796328971e+02 1.579265473772822475e+02 1.621805446222930414e+02 1.609193243004039857e+02 1.603585061610854154e+02 1.621967990134514537e+02 1.612319247449058821e+02 1.625688364746646926e+02 1.653579122487635118e+02 1.610913671224988946e+02 1.654521133428266921e+02 1.652291002887639593e+02 1.682561994293822352e+02 1.658607257887547064e+02 1.646395183777557918e+02 1.641503835341434581e+02 1.645417426277758182e+02 1.669979933806592101e+02 1.651639466968954650e+02 1.670354849943155102e+02 1.645837326066258584e+02 1.678775954247795710e+02 1.656801505832136456e+02 1.641282041658557205e+02 1.631704064331353834e+02 1.645144139963962857e+02 1.621268609742735123e+02 1.629517603857061090e+02 1.655421829132503433e+02 1.580448013450602502e+02 1.633593409488327381e+02 1.613937135913757857e+02 1.640561376159429869e+02 1.630721228435492094e+02 1.610641916374934794e+02 1.647216559311154924e+02 1.628962351878790855e+02 1.660766328866239405e+02 1.657973136848494846e+02 1.655493032528681852e+02 1.673137088457932862e+02 1.654252740134157591e+02 1.685484621445274342e+02 1.693105245792281437e+02 1.676249078578686351e+02 1.675257632170851991e+02 1.679086456357593136e+02 1.655052876209227577e+02 1.668353182297549893e+02 1.666347541594262225e+02 1.645848775384881719e+02 1.666235988504141687e+02 1.643595120098435700e+02 1.662062041641524672e+02 1.674716292262811805e+02 1.642518411767059661e+02 1.696580195661478001e+02 1.633690538005248811e+02 1.648465163090844499e+02 1.682960084035330510e+02 1.677495067285463506e+02 1.671800586254146879e+02 1.649053531525171934e+02 1.649358720895462227e+02 1.640164238610818188e+02 1.659829203580732155e+02 1.667127249095528327e+02 1.658652061393950135e+02 1.641323260909429393e+02 1.662760083292077695e+02 1.669811870284524673e+02 1.626023118320025276e+02 1.668684200648047806e+02 1.626963593548054519e+02 1.656774391481606301e+02 1.660595588610407276e+02 1.671476637645860990e+02 1.660827219225326132e+02 1.676600156060846700e+02 1.632081256231946327e+02 1.630612349671456514e+02 1.653926142525405965e+02 1.650942707859726966e+02 1.629481384719002506e+02 1.645835475179089826e+02 1.655337073489473596e+02 1.645027101596226942e+02 1.630684827006351725e+02 1.642183475859921202e+02 1.668370208874524963e+02 1.654512525763776409e+02 1.631071862934173282e+02 1.653395379009234318e+02 1.638216039921308607e+02 1.656385579972520645e+02 1.662776291388631194e+02 1.679334464682087571e+02 1.619675018728158022e+02 1.684802999547819127e+02 1.657740285156800439e+02 1.606132356892780706e+02 1.630074056833655050e+02 1.634101100769964034e+02 1.643359444042791608e+02 1.637917974326846036e+02 1.639036718252906155e+02 1.654187681222544484e+02 1.643420620117558713e+02 1.652639147594381370e+02 1.643893978388702806e+02 1.641230032176538032e+02 1.630521479593509753e+02 1.662483816805119829e+02 1.618518308393546761e+02 1.634421461777040179e+02 1.607401206302185699e+02 1.631948722916337999e+02 1.642037342555781265e+02 1.630082831318204342e+02 1.595188980486797732e+02 1.632990585948296882e+02 1.617275021135565112e+02 1.640159666745569211e+02 1.647783298751429584e+02 1.625971012376489000e+02 1.640012159053515575e+02 1.650307149909463362e+02 1.669541454848950082e+02 1.627472543677220358e+02 1.632274830387175371e+02 1.659106687678768708e+02 1.682092999404422926e+02 1.648242062197291204e+02 1.640326476399050080e+02 1.667844320097209732e+02 1.678517877011146027e+02 1.674937426586292872e+02 1.699479619593052746e+02 1.676229959911750313e+02 1.648760280143299042e+02 1.657185579736995749e+02 1.633273924439743041e+02 1.661706159315252194e+02 1.672847851768914893e+02 1.668204262391341501e+02 1.630025564307093475e+02 1.640760151533478108e+02 1.639708396542722255e+02 1.626556323238910409e+02 1.611615986547271859e+02 1.666775804704245729e+02 1.633356314051188747e+02 1.671266077500204688e+02 1.639615207765376113e+02 1.637415102424722875e+02 1.600440311521442425e+02 1.640225799548915404e+02 1.645960195925128176e+02 1.634589540241184977e+02 1.585198264478079011e+02 1.606109178001443354e+02 1.635609563175654841e+02 1.585343483841351429e+02 1.620103266137014657e+02 1.593684793798672956e+02 1.626865875968338173e+02 1.610217498689081310e+02 1.620410922386209052e+02 1.605748744834795900e+02 1.612487428058112187e+02 1.619832367132070203e+02 1.621769900009196874e+02 1.628766504697494497e+02 1.603541250171678030e+02 1.628328737114352975e+02 1.593536591271095801e+02 1.638980764411756752e+02 1.633139293012777387e+02 1.620483705312058476e+02 1.621054113178529974e+02 1.634284977784836599e+02 1.633854859577631657e+02 1.616620411011573140e+02 1.626714697215705314e+02 1.617196151777296791e+02 1.596138537583959760e+02 1.592924852059236969e+02 1.619569054291513908e+02 1.590850846409172448e+02 1.611257275655059686e+02 1.623450129468984073e+02 1.588366150707981603e+02 1.593019828805861664e+02 1.600535511664600676e+02 1.573615901709468403e+02 1.602795818831688450e+02 1.615379507275919480e+02 1.617357264054720076e+02 1.621346153265401142e+02 1.616444004226117954e+02 1.594119061093192045e+02 1.605005240006685483e+02 1.609056599626916864e+02 1.609912874945281374e+02 1.606556116902556539e+02 1.605574161258583104e+02 1.608039309490659718e+02 1.612255166432229316e+02 1.572957343868844475e+02 1.591940776318836868e+02 1.579982872030129215e+02 1.607969659029825493e+02 1.614937449115881805e+02 1.631479488251941348e+02 1.618379065898376155e+02 1.619090992685170818e+02 1.605330481908888203e+02 1.606116123568680791e+02 1.609380849556173985e+02 1.620172453509482864e+02 1.647790836125145972e+02 1.619111446767345228e+02 1.607189908137295333e+02 1.598740951756009565e+02 1.601720136513887383e+02 1.617079307537141801e+02 1.619616341965648871e+02 1.600657160248115360e+02 1.608864148339923190e+02 1.626364651327887429e+02 1.595784724511224510e+02 1.595117316151901434e+02 1.621403760884191740e+02 1.599123759696250318e+02 1.582702499281705855e+02 1.602954191080683017e+02 1.606741545632060877e+02 1.598863879793614728e+02 1.585545818227323593e+02 1.597672324031638027e+02 1.606448882047638733e+02 1.593113441944713315e+02 1.608559676252649240e+02 1.592216086153336221e+02 1.589039277229351228e+02 1.610417449102626790e+02 1.599099638923116515e+02 1.626651168817293467e+02 1.618071194717581989e+02 1.656509812579212166e+02 1.654821304348836293e+02 1.624899810192245013e+02 1.603350676894929734e+02 1.626213130560420552e+02 1.667548906816698207e+02 1.635327823056426553e+02 1.629780246219671938e+02 1.638142309788279363e+02 1.619245399733150066e+02 1.618357449438910578e+02 1.595190813849775964e+02 1.643406040014157270e+02 1.631982309503424631e+02 1.623767035426143366e+02 1.602215514458033851e+02 1.625493038192558117e+02 1.618627520991661299e+02 1.617240890240221347e+02 1.603173919692164304e+02 1.659590284482397919e+02 1.617981983694357950e+02 1.590595601992563672e+02 1.611844751582609661e+02 1.606742283138228231e+02 1.568543056810562746e+02 1.618852721236649472e+02 1.627235478971710450e+02 1.621131948837215759e+02 1.622498279564570112e+02 1.614819561375282433e+02 1.628348936356525485e+02 1.628342701921289404e+02 1.611067489808217772e+02 1.612492564137395732e+02 1.640348346018617747e+02 1.630908662107226803e+02 1.622102921797200565e+02 1.628871945136844488e+02 1.584460364761936546e+02 1.585001814428201783e+02 1.612902526894571338e+02 1.594397521085629421e+02 1.586505792798511152e+02 1.600863415884811900e+02 1.559874772195394712e+02 1.603898920632718728e+02 1.583317689336146259e+02 1.590516163700457355e+02 1.589605995124688889e+02 1.562835464986247018e+02 1.571785182390919999e+02 1.553865029412058902e+02 1.570209539028382437e+02 1.586265474834825113e+02 1.567762411384906329e+02 1.543932882128885637e+02 1.586776509779028856e+02 1.567168450506716226e+02 1.567476264651657516e+02 1.566022449245598409e+02 1.603166364103755939e+02 1.569272907608153673e+02 1.558114016387969514e+02 1.572136889066497361e+02 1.567983955730851733e+02 1.567788413084394108e+02 1.601119687624207870e+02 1.567666402876615734e+02 1.575943674537533354e+02 1.595754910471193568e+02 1.552115879541414074e+02 1.553658188383130323e+02 1.548616683804407899e+02 1.551327902361672955e+02 1.543272055796785196e+02 1.530909341331838789e+02 1.569049289329425676e+02 1.550334334874734168e+02 1.576964864471874535e+02 1.541484414941570833e+02 1.539821429175078720e+02 1.558225452561844691e+02 1.539795701423365415e+02 1.521166903054771353e+02 1.576799643776331550e+02 1.539367339209650822e+02 1.521165793744032726e+02 1.483798511343351834e+02 1.499667108652949707e+02 1.493064268393949874e+02 1.517450000011592692e+02 1.501879476825195354e+02 1.487847665940187198e+02 1.509089601178835949e+02 1.479907310048563716e+02 1.450819196255472150e+02 1.501651956906862893e+02 1.477644016569748828e+02 1.471961800032798351e+02 1.504770942324526857e+02 1.468750573607320860e+02 1.453320362108528911e+02 1.472528781498896251e+02 1.488337871876978795e+02 1.464422909115723144e+02 1.495081469736720408e+02 1.463834579562231113e+02 1.472627268631393065e+02 1.468974565306425291e+02 1.461397031705764959e+02 1.488246551973546161e+02 1.478808302368719296e+02 1.476441355629766576e+02 1.475368389795879409e+02 1.483933504542614514e+02 1.457583151936671300e+02 1.462051418174835078e+02 1.444988300868828901e+02 1.488848734449147457e+02 1.479419904770034577e+02 1.442638302836557500e+02 1.484715329350203774e+02 1.487973934890783880e+02 1.474270954012232266e+02 1.462417503189636818e+02 1.490240632442071274e+02 1.475923773977876010e+02 1.431257271238300746e+02 1.436695778853183469e+02 1.455950299631290363e+02 1.437491487445982727e+02 1.464947269753429850e+02 1.427950236893898079e+02 1.446712259482355023e+02 1.432072063536798510e+02 1.439006879006106203e+02 1.436416006731392656e+02 1.458835722660144256e+02 1.467476245426546484e+02 1.444998497175205046e+02 1.427925297879645257e+02 1.458215432367691164e+02 1.448230005559013875e+02 1.441718504128840266e+02 1.418266781739108637e+02 1.446763392303340936e+02 1.431997323719601241e+02 1.421945003817931195e+02 1.434857544892181522e+02 1.414901153923129016e+02 1.440594884783444343e+02 1.459574829317174931e+02 1.422189405164508571e+02 1.422194211452338095e+02 1.430976326532713756e+02 1.428927453454545287e+02 1.405376368558465288e+02 1.415123372405382156e+02 1.393702377380500081e+02 1.405644146099529621e+02 1.430444042572614194e+02 1.413387747387182571e+02 1.391595350543923644e+02 1.395267132893118571e+02 1.393254278370172869e+02 1.368878468988389159e+02 1.419070397929093019e+02 1.395260619982570063e+02 1.406122011629643964e+02 1.378850156759151560e+02 1.409601480604190158e+02 1.382711250955441926e+02 1.379853298245550093e+02 1.397408402138135273e+02 1.394412323838986083e+02 1.400221816618299613e+02 1.374853243644798226e+02 1.383441388558604501e+02 1.383458569525756729e+02 1.358504997792318250e+02 1.359074938717292866e+02 1.357433778002103963e+02 1.400018224095521191e+02 1.383527687932836159e+02 1.370897848440314704e+02 1.364059342063625024e+02 1.372084921287962231e+02 1.384619069113370529e+02 1.397691399253566260e+02 1.360347087455366761e+02 1.356327089307058031e+02 1.390196319272794483e+02 1.345560453143615973e+02 1.386449363560787447e+02 1.395660533744676002e+02 1.369940572859162842e+02 1.386824295508914986e+02 1.362604523757985930e+02 1.374668077879293833e+02 1.363563351263550771e+02 1.364069187533864920e+02 1.346233478201435787e+02 1.356251182189034523e+02 1.362344808213198917e+02 1.360482309395843288e+02 1.361970595557885417e+02 1.377572423764218286e+02 1.358005679166703032e+02 1.357872361129320780e+02 1.341632697633251894e+02 1.360808359200291591e+02 1.351667229398466930e+02 1.340458998111213589e+02 1.342465106265100019e+02 1.333320907094178267e+02 1.345597058666909049e+02 1.317523061086722862e+02 1.348597208570225803e+02 1.335766150115540825e+02 1.338313162231836486e+02 1.320358694737537064e+02 1.322916018538393530e+02 1.323320974230921081e+02 1.302657630311522610e+02 1.311133911727304735e+02 1.301537072187553576e+02 1.318163021480188490e+02 1.293609931896142484e+02 1.308806672829320803e+02 1.344867930085104319e+02 1.325687592473861685e+02 1.328462347032729554e+02 1.301888117277559900e+02 1.328363542998683329e+02 1.301077347722593629e+02 1.302491077691521184e+02 1.307182868761079533e+02 1.294490494759775743e+02 1.303842799145176059e+02 1.313860310156804019e+02 1.317676860934443255e+02 1.299546884881180517e+02 1.321162083999033996e+02 1.309077773489375431e+02 1.305970553412888648e+02 1.316971657192885630e+02 1.285624794258378643e+02 1.293145817030286082e+02 1.318096987396623661e+02 1.293885313979349974e+02 1.305828864050815525e+02 1.284895392574730408e+02 1.306978520859909167e+02 1.292105449414183624e+02 1.268911976246022277e+02 1.304491107444048623e+02 1.286780888976522874e+02 1.281783393507659810e+02 1.253401957653715613e+02 1.255211568062803735e+02 1.258616162497782085e+02 1.268868512105394046e+02 1.224052445619520171e+02 1.240593043558516229e+02 1.240022744689542407e+02 1.284753177179704267e+02 1.250446187942474410e+02 1.254817323262253694e+02 1.228885342887991783e+02 1.251432014173122269e+02 1.230525085883627696e+02 1.235445418222424223e+02 1.243505681658234892e+02 1.208419896440570653e+02 1.259949489817345523e+02 1.229012674799815130e+02 1.213650371177369180e+02 1.224327608040369313e+02 1.260628298569547638e+02 1.227447242114578358e+02 1.182973291734229377e+02 1.220504726365244323e+02 1.215864423915164849e+02 1.213523337627307086e+02 1.233684499055427608e+02 1.229960339865163661e+02 1.237204254182439342e+02 1.212222862883118779e+02 1.230704661516786302e+02 1.184921685733822301e+02 1.194171580673059623e+02 1.199879837650966437e+02 1.189830499643180133e+02 1.178619720263009754e+02 1.198036742253649294e+02 1.232159596250545945e+02 1.182926251068590489e+02 1.206071111199542543e+02 1.177673410340539846e+02 1.192801421079020230e+02 1.186971059719845982e+02 1.162960601393888140e+02 1.209414523574078544e+02 1.223029119900983943e+02 1.197204764600179914e+02 1.193347200887627366e+02 1.199167704066225610e+02 1.184830194724685839e+02 1.205368780871152694e+02 1.176757515958369424e+02 1.171942750878438062e+02 1.174455017507000889e+02 1.157874708377249533e+02 1.198379595633549144e+02 1.195360094396705790e+02 1.189431497049419164e+02 1.190555184114951999e+02 1.194436882564627496e+02 1.193095266368161163e+02 1.190979030159856791e+02 1.191391502477818705e+02 1.204207383881738025e+02 1.174476943100215891e+02 1.209681116550883928e+02 1.197441568320637941e+02 1.127897913770870417e+02 1.176183044016250250e+02 1.157899881412467380e+02 1.191748763854616726e+02 1.155035822573677393e+02 1.173520230771553798e+02 1.158935804805789331e+02 1.173039738474669775e+02 1.154185396585429828e+02 1.154882418533809698e+02 1.148451117831211690e+02 1.160896854358413890e+02 1.158988275257380138e+02 1.160998211147969101e+02 1.156575339999014034e+02 1.164873200586387014e+02 1.198330606911983267e+02 1.134477043687827376e+02 1.138501677960246639e+02 1.155092379661055588e+02 1.145963938348683513e+02 1.133778047805736833e+02 1.149968005105347117e+02 1.163431036034183137e+02 1.115419950070280350e+02 1.122435380382745080e+02 1.132648532261496115e+02 1.153184662793744621e+02 1.158457361038826861e+02 1.160209422117086291e+02 1.133599185086873717e+02 1.154685284803536263e+02 1.183239547680385328e+02 1.129073853890028261e+02 1.142872625558941166e+02 1.140982501848888688e+02 1.141415716456357075e+02 1.112350977952939530e+02 1.117443281186884434e+02 1.152849261764099822e+02 1.153914674802125973e+02 1.157261290252522343e+02 1.120329627343104733e+02 1.144570285911908627e+02 1.139615480401622989e+02 1.131364463037821793e+02 1.136616637674495678e+02 1.166691603279069938e+02 1.103976509683712521e+02 1.134741411221075253e+02 1.122916549718694768e+02 1.129453661512914380e+02 1.154998381563300143e+02 1.135716330818263060e+02 1.124433034646415024e+02 1.140722353377792189e+02 1.102258367495269056e+02 1.102750697109518114e+02 1.157553190973779209e+02 1.118848284776528175e+02 1.131704098146925190e+02 1.155291845162270477e+02 1.133255704729397877e+02 1.141435197969814226e+02 1.104178951434403757e+02 1.137458935303001653e+02 1.130628213048984492e+02 1.119488204418718880e+02 1.127385679075333655e+02 1.129843204248904982e+02 1.106061901040332884e+02 1.120124517343243724e+02 1.124548651642883073e+02 1.115574975805275102e+02 1.130020922947666691e+02 1.105107037098161555e+02 1.113761815028800299e+02 1.111150510660313273e+02 1.107035504822326857e+02 1.097761278943863630e+02 1.109523325680375194e+02 1.105610840974426168e+02 1.115959407273063135e+02 1.112499174803249673e+02 1.110394786630908612e+02 1.117317868664312215e+02 1.109952262955244748e+02 1.093466341640241097e+02 1.092937459833365352e+02 1.119512378468229912e+02 1.113475541713610397e+02 1.123707694553566654e+02 1.069121836528107110e+02 1.106944718630220876e+02 1.089913049181557625e+02 1.098911129731406078e+02 1.098370674588864233e+02 1.099377111628392925e+02 1.089310815123207448e+02 1.091502854515518806e+02 1.106061106655180026e+02 1.103322647335355100e+02 1.090497605789142312e+02 1.075372068558499734e+02 1.079347682293013122e+02 1.065634117946847113e+02 1.073241927756612455e+02 1.054648384891522568e+02 1.075481539648799867e+02 1.075074591865733851e+02 1.074937571655335944e+02 1.060515814774955459e+02 1.068677674022542305e+02 1.065427906518318935e+02 1.073388814882981563e+02 1.042390847469717272e+02 1.085907728257181759e+02 1.070519832511181733e+02 1.043995593106743911e+02 1.077432171316105780e+02 1.084231495034632502e+02 1.055951816703078237e+02 1.044679267435821401e+02 1.044819892722489811e+02 1.082061080393775825e+02 1.043923994178977068e+02 1.086228497027644408e+02 1.063890201018073611e+02 1.049339302737723614e+02 1.068421327248288009e+02 1.063064949747370633e+02 1.080327841677939631e+02 1.059296410902390448e+02 1.056205810621925849e+02 1.042582213808941276e+02 1.079960402841738585e+02 1.071109097115062951e+02 1.052004691910580050e+02 1.046711891147768654e+02 1.082361223377016302e+02 1.055536337487144749e+02 1.071244107313886218e+02 1.045534445798336378e+02 1.056972602662289944e+02 1.040380205614595610e+02 1.035953901987703034e+02 1.040452251966576966e+02 1.030301675084484998e+02 1.030888833232626496e+02 1.043856517336234049e+02 1.031907179139713122e+02 1.064170813079207534e+02 1.053943539065457600e+02 1.076863641176260700e+02 1.035831461024363449e+02 1.055954787990931436e+02 1.042832240921610634e+02 1.002721773051259220e+02 1.026030972067931373e+02 1.020158127850193353e+02 1.059857788673178902e+02 1.038629484952229092e+02 1.019361054698841684e+02 1.036592512271923994e+02 1.024506022384987887e+02 1.017777205589389382e+02 1.017688590301589358e+02 1.029408315402304623e+02 1.033599321466836471e+02 1.027962010881461623e+02 1.020817571609493939e+02 1.011193936294230156e+02 1.038969231512802764e+02 1.018401973187651635e+02 1.030994937537578124e+02 1.026940426071198829e+02 1.061637187703788356e+02 1.022810854613718305e+02 1.021690947509350735e+02 1.027086497949230619e+02 1.036821832308780671e+02 1.013090186007894999e+02 9.994364684230507123e+01 1.030265532691928314e+02 1.041152402751837940e+02 1.019741942654316063e+02 1.037480270176179147e+02 1.047840386532415380e+02 1.005556301729376401e+02 1.007486830947491825e+02 1.029141363778921630e+02 1.036871373498125593e+02 1.012373779748051561e+02 1.019727300659332911e+02 1.036338514301405809e+02 9.942369863337515312e+01 1.005893144705266167e+02 1.021111769470174835e+02 1.010179497967806128e+02 1.041319952112231704e+02 1.037649267690702573e+02 1.017333468846946829e+02 1.020693022309401243e+02 1.013928397754947923e+02 9.948555407266700001e+01 1.009073613065455532e+02 9.870829977829413338e+01 9.974698119288143516e+01 1.023437591018840607e+02 1.035758007566775092e+02 1.018522291719288972e+02 1.002113474961405473e+02 1.003020056165892413e+02 1.008699364344872720e+02 1.014678588589250552e+02 9.735764701127121157e+01 1.014865696863092381e+02 1.010582784774679226e+02 9.815821868229983238e+01 1.021201816122584773e+02 1.003791567998478911e+02 1.007170759530998794e+02 1.002694528066477346e+02 1.008344910079535310e+02 1.007530779376127299e+02 1.007977435610223296e+02 1.010075767986959363e+02 1.018124619501791415e+02 9.916091708653182479e+01 9.760710222112781764e+01 1.010718400358119169e+02 9.961749329769587291e+01 9.930470045984115757e+01 9.952067495883622428e+01 9.912047846258616346e+01 9.988075637072378754e+01 1.009950128059084733e+02 1.007658499550998670e+02 9.969591631303387658e+01 9.804629991062103045e+01 1.002600119649075339e+02 9.761013573967957768e+01 1.003421062010461782e+02 9.970283530545302142e+01 9.814057626344822438e+01 1.003854261225609150e+02 9.888389977550149013e+01 9.675936557265777083e+01 9.917129959353792401e+01 1.008271511473641766e+02 9.824098356934878495e+01 9.922950620292922963e+01 9.898422190421175060e+01 9.749283337468664001e+01 9.601777438160749512e+01 9.791302733555362181e+01 9.934657159444944341e+01 9.775826108827283178e+01 1.009338795080094684e+02 9.850421251214281426e+01 9.748824982362570779e+01 9.606784407076011689e+01 1.013454766181319968e+02 9.826975024918796464e+01 9.977724406319995865e+01 9.810651758271079359e+01 9.724294115519795412e+01 9.983077977764457955e+01 9.776384369236048144e+01 9.862615766259389716e+01 9.713733017685157733e+01 9.550081143191800948e+01 9.463294411113164983e+01 9.759669713349028086e+01 9.568160020698002199e+01 9.545182291264734431e+01 9.427939946208883271e+01 9.177742651009322117e+01 9.487878638941047882e+01 9.314879003251036238e+01 9.420295115252177709e+01 9.322365753149179568e+01 9.219143812897455348e+01 9.229182608812256206e+01 9.083613252558232887e+01 9.263024470606833916e+01 9.270049922602004244e+01 9.222687362664041189e+01 9.038931268781230699e+01 9.124224335692635179e+01 9.323709440019180761e+01 9.205178744105634792e+01 9.106297731975348597e+01 9.039441924087245184e+01 9.073128182821351118e+01 9.185573075111797436e+01 9.103423998745893186e+01 9.333415074104959785e+01 9.100359750562198258e+01 9.058152803372904316e+01 9.044668028982626140e+01 8.989267788556405492e+01 9.096058844339889049e+01 8.999730469908031694e+01 9.317831508465515356e+01 9.151694406048027020e+01 9.089814649785641620e+01 9.064569517215629446e+01 9.102463732667175123e+01 8.825261083324365075e+01 8.785587185380681774e+01 9.145824224130126368e+01 8.756690170052274880e+01 9.127516113795175556e+01 9.171185318812494813e+01 8.878978121794034450e+01 9.083827389757439619e+01 8.860798703569896873e+01 8.667294161588581858e+01 8.922334018256404420e+01 8.618251084611603119e+01 8.857371500415736421e+01 8.961746607534026055e+01 9.067394221416186895e+01 9.011679199627194237e+01 8.780566702271507040e+01 8.908167083517430740e+01 8.849902336729475394e+01 8.788269516597497955e+01 8.837978541539966670e+01 8.746492440708489369e+01 8.665609770604503126e+01 8.714913980247796133e+01 8.779991878525075322e+01 8.638663198006160826e+01 8.805176897390443003e+01 8.890036273802445521e+01 8.481219180624368903e+01 8.274397332465096611e+01 8.826790934419469181e+01 8.696716304991763025e+01 8.549984346082368347e+01 8.695127948369734838e+01 8.677158390078224670e+01 8.469820733910850663e+01 8.594813266519075512e+01 8.567448879464534173e+01 8.570060342544158516e+01 8.489992740657503134e+01 8.801504307541050309e+01 8.564489106464279189e+01 8.587470217364626990e+01 8.676950965783193226e+01 8.868412418064232838e+01 8.337731690336251233e+01 8.630533629202656698e+01 8.551133697365567343e+01 8.609272877500619359e+01 8.335354128652835470e+01 8.266644040191093268e+01 8.158152867508266581e+01 8.459691999562872411e+01 8.535624560844487974e+01 8.660079545173745430e+01 8.373944876787297176e+01 8.739646818125477523e+01 8.548798611185002017e+01 8.357106272910435507e+01 8.321341160680491100e+01 8.370385069459760530e+01 8.450046550912419718e+01 8.433707870643627302e+01 8.374405320122201601e+01 8.405692705858207603e+01 8.534371997402402599e+01 8.531586265441403327e+01 8.283410222503547971e+01 8.533580730219648558e+01 8.556661351055281273e+01 8.470665503515481021e+01 8.407849706379555244e+01 8.537633355250414979e+01 8.423029713492154258e+01 8.573638733261772416e+01 8.507420908788110125e+01 8.578121187144735416e+01 8.398345042862182197e+01 8.622751444522469910e+01 8.276160866859561338e+01 8.449155103205089290e+01 8.472348168571940619e+01 8.445962351877982144e+01 8.188719322705766501e+01 8.613165699614334869e+01 8.467433059234832626e+01 8.335590985226006921e+01 8.556285373306029385e+01 8.595324432938915038e+01 8.584238939550104419e+01 8.291089650958610946e+01 8.247772420453513575e+01 8.281394694116050914e+01 8.538593844056121895e+01 8.269141121715058773e+01 8.463385590522798907e+01 8.432921067985006403e+01 8.438713569202323583e+01 8.250452328724657036e+01 8.464869149659486425e+01 8.304792808363359313e+01 8.457285952240468418e+01 8.388034584807145677e+01 8.460044691069585099e+01 8.417232902188722221e+01 8.272863714476628161e+01 8.285973114264047013e+01 8.370478321831694757e+01 8.543390701527985698e+01 8.385148710509564296e+01 8.009744759809349546e+01 8.328679890834959565e+01 8.338602902935923566e+01 8.529805343028776576e+01 8.083302906187937253e+01 8.485889068729382245e+01 8.045646679677076918e+01 8.302160438939698395e+01 8.205380866205230461e+01 8.342694766321268673e+01 8.118885907574755834e+01 8.542461676397623194e+01 8.194282140646969026e+01 8.269941195941377998e+01 8.223170669528198573e+01 8.147774337455567206e+01 8.007238804493900375e+01 7.826618877949579201e+01 7.860830177339288127e+01 7.891861086811246651e+01 7.957579757744505855e+01 7.732860213325311349e+01 8.104025978558605914e+01 8.088736107273101084e+01 8.152623981338483361e+01 7.846255673602185254e+01 7.837785268189837495e+01 7.976601771481750802e+01 7.619492898492656252e+01 7.978108626009162663e+01 7.927009829763900939e+01 7.788599414500048113e+01 7.671890611144755212e+01 7.688808338573404910e+01 7.687077644456350356e+01 8.085499909925789552e+01 7.904687391348785752e+01 7.813583512543563359e+01 7.914795899849920602e+01 7.772898936005560699e+01 7.952755417135460903e+01 7.827669391168024049e+01 7.715922429901388568e+01 7.586832330325468376e+01 7.633588962767869646e+01 7.875507262139088027e+01 7.711330004235489355e+01 7.819926516614231105e+01 7.905257912325463110e+01 7.796280251579644016e+01 7.882383582910415498e+01 7.900944947522323503e+01 7.769527643418805951e+01 7.763558987931631350e+01 7.696938346085497074e+01 7.601564126806583488e+01 7.647705800162324863e+01 7.745989568241282086e+01 7.719965067681290805e+01 7.850431433178020768e+01 7.810009956799383701e+01 7.423326989241579099e+01 7.573754473547482746e+01 7.633526750847271103e+01 7.762832262498044145e+01 7.727639554044797876e+01 7.763276488233677242e+01 7.593366754129175433e+01 7.569311826036631885e+01 7.739565580082762608e+01 7.855665574121032080e+01 7.640797566861810708e+01 7.569405739063017791e+01 7.623494294913908220e+01 7.751608995069827301e+01 7.385900556439281672e+01 7.343867954112437246e+01 7.445385202985090700e+01 7.406041539605726598e+01 7.469555769981242577e+01 7.427573041074455773e+01 7.488432796446635109e+01 7.497878661879433082e+01 7.407359731651173718e+01 7.288578122057630537e+01 7.930695742952237026e+01 7.557373646739236506e+01 7.511644793133653764e+01 7.537355757195520312e+01 7.560984313413086966e+01 7.210975258683268407e+01 7.361235621963542997e+01 7.365893629738245352e+01 7.454020915340788633e+01 7.434677367244950119e+01 7.318004679910208665e+01 7.519138799473034851e+01 7.393431769006873822e+01 7.315641041497725894e+01 7.383934209731566511e+01 7.311434524856078099e+01 7.464517928487923371e+01 7.458494388097457772e+01 7.537919550860503648e+01 7.351916973915149356e+01 7.283771500662690812e+01 7.540448212360014679e+01 7.165440294950698785e+01 7.187664155804858979e+01 7.232221459005954500e+01 7.167154495771606548e+01 7.182643139852552849e+01 7.303317177987177899e+01 6.973693673882721100e+01 6.913156174286193334e+01 7.176190141206589601e+01 7.143964831889165623e+01 7.109052805428943600e+01 7.094374450940554766e+01 7.346333768464226921e+01 6.821924588226588071e+01 7.144949065813855782e+01 7.035870648816511164e+01 7.084274496685125655e+01 7.085126939255283673e+01 6.937746600188907564e+01 7.167173227774688371e+01 6.889679149278201464e+01 7.159431298021719670e+01 7.387350694479452784e+01 7.225810182290366868e+01 7.132119161581752564e+01 7.180892387657540610e+01 7.049406499230538259e+01 7.094559008415112089e+01 7.051841790920246922e+01 7.197219503556021891e+01 7.288952758155862455e+01 7.245907832281680783e+01 7.082093681839880617e+01 7.015832833076927955e+01 7.072155844471673447e+01 7.121012851174769764e+01 6.883981879267733461e+01 7.179788169899902073e+01 6.929980019515475931e+01 7.392733463461618726e+01 6.760676701431962954e+01 6.971509915675864022e+01 6.936429118281192530e+01 6.855366910635038380e+01 7.033222381496096887e+01 7.256140172842458469e+01 7.067449719216439519e+01 7.131259416343040414e+01 7.190269018473036056e+01 7.174039019478857426e+01 6.820160162481950294e+01 6.936156176197575007e+01 6.954139569212722449e+01 7.008502390714731689e+01 7.214295731230681952e+01 7.024614970334813790e+01 7.183576280490811428e+01 6.888312374436910090e+01 7.030529545482289677e+01 7.044626721981425987e+01 6.774930625702658915e+01 6.996122294986838597e+01 7.174019567860796087e+01 6.977635217294937320e+01 7.117911622275387629e+01 7.153388517299956106e+01 7.206726082252383492e+01 6.837688231684535367e+01 7.002867407170558067e+01 7.119813280198779637e+01 6.963520685374658115e+01 6.916013245302730184e+01 7.024119954056432391e+01 7.053574906051861149e+01 7.143450418798046542e+01 6.928020781248790172e+01 7.155275696573876587e+01 7.113112923288397837e+01 7.155819865721709050e+01 7.040185010896772155e+01 6.955323287919000563e+01 7.145695766061813003e+01 7.109205400565745947e+01 7.214180865495679029e+01 6.867326552712144405e+01 7.123998827639874776e+01 7.092566531796505558e+01 7.045549541437345908e+01 6.928738365134691435e+01 7.166599073072038095e+01 6.839519767147733376e+01 7.072666216501704639e+01 6.928405355732012083e+01 6.704161600666323295e+01 6.936096477825248030e+01 6.671157981278069826e+01 7.014541494489861861e+01 7.009054063439667459e+01 6.764617835349349662e+01 7.124392303813104377e+01 6.956029446883408696e+01 6.994773600465615004e+01 6.893824322787533276e+01 7.107607368432182682e+01 7.109008271907970311e+01 7.144306662997517776e+01 7.059472450648453901e+01 7.056485175473352456e+01 6.924535675602240303e+01 7.211849185165229414e+01 7.098868543555346378e+01 6.934172524329007103e+01 7.094314613549072135e+01 7.028252577529977430e+01 7.102029735759676043e+01 6.784781950841254172e+01 6.877656577855321984e+01 6.944067059203928238e+01 6.573994234798061598e+01 6.577554287889900309e+01 6.972645323919800830e+01 6.783546789896652740e+01 7.025106417522543722e+01 7.048763381925159877e+01 6.957435780760128807e+01 6.924200337424126417e+01 6.474597642016085786e+01 6.716283928396589431e+01 6.588308122739933026e+01 6.589469385429299564e+01 6.486913014339457106e+01 6.472908862367128791e+01 6.539768349339301778e+01 6.600007543768231244e+01 6.681074945901347917e+01 6.689009074761840168e+01 6.600836993923653040e+01 6.620951602180676332e+01 6.385076521218117307e+01 6.350300116055104382e+01 6.406705714593468315e+01 6.518688620045428195e+01 6.385520533480238470e+01 6.372096979203963230e+01 6.107037468639518352e+01 6.329362975216167797e+01 6.286812128132977762e+01 6.605242329722514683e+01 6.380339940604095261e+01 6.265552876685582362e+01 6.189152932025193365e+01 6.435431497802252920e+01 6.529331769710319122e+01 6.322091058039570299e+01 6.636022376118413035e+01 6.475379050463104136e+01 6.484552713634100485e+01 6.263684865035214955e+01 6.391386039843131073e+01 6.386690386614152004e+01 6.276932320682900013e+01 6.165326322280244398e+01 6.250459856261601743e+01 6.409816252646102441e+01 6.498840935566232702e+01 6.550444401644848824e+01 6.448992570986347062e+01 6.373884902798366170e+01 6.224729293123942142e+01 6.229309871480189997e+01 6.422444935177374248e+01 6.297939412884120003e+01 6.471384168618465083e+01 6.331402548019808307e+01 6.427214351043051010e+01 6.455849731477465525e+01 6.381229602943916035e+01 6.360368118617240185e+01 6.494064628113322613e+01 6.432064370433947431e+01 6.427873533773677650e+01 6.532058612319677593e+01 6.476815206362445565e+01 6.300934233498750814e+01 6.103607585549301717e+01 6.289895698603979923e+01 6.233168507912637324e+01 6.424673323241817968e+01 6.536854951891776011e+01 5.988907224947715946e+01 6.328989314248474329e+01 6.333193016952983356e+01 6.434123894423363765e+01 6.554886891389425330e+01 6.404955674036669677e+01 6.160406702729753192e+01 6.450062589171918148e+01 6.273816439143007528e+01 6.050641941363599585e+01 6.300487615499959304e+01 6.250150221774251946e+01 6.291145679656374767e+01 6.374413063063273910e+01 6.284194238113296649e+01 6.327275511912520045e+01 6.354052625265575216e+01 6.371469624205285243e+01 6.449611986048806500e+01 6.193662078482647360e+01 5.916627921410427149e+01 6.341162222384410541e+01 6.310355904891645906e+01 6.178142526257880718e+01 6.288051582747493029e+01 6.148047174023005823e+01 5.993053715145785532e+01 5.945116212840025582e+01 6.233677456370741510e+01 6.217709587003912475e+01 5.991227099876362416e+01 6.130195467184847047e+01 6.097678257585366879e+01 5.944686736087589196e+01 5.890751786106925891e+01 5.934015737019123549e+01 5.963232916860808075e+01 6.137196908092742831e+01 5.689402433929340930e+01 5.949669876356905007e+01 5.915676954890376749e+01 5.750492142761859071e+01 6.037624014599782640e+01 6.052650952443357824e+01 6.160874085147543866e+01 5.952226525976380600e+01 6.065601991851911379e+01 5.934947261098984228e+01 6.256666587452945549e+01 5.935758654652772748e+01 6.030139784433766437e+01 6.068733568514342380e+01 6.242291874514535976e+01 6.084556006601886935e+01 6.070430223688926930e+01 6.176824104204438015e+01 6.066050143836168473e+01 6.217373964770239780e+01 6.232676405430554922e+01 5.864448404187635333e+01 6.200179141315984310e+01 6.116900169957254008e+01 6.130462903020559651e+01 6.058609121063808800e+01 6.189637214064312332e+01 6.164319898351108407e+01 6.050164930195104773e+01 5.898515517571209443e+01 5.890413961191857339e+01 6.195195564043566350e+01 5.945812759167181838e+01 6.110947263338642443e+01 6.020012461851988661e+01 6.036261076389990876e+01 6.139286942520881496e+01 6.225968128105999710e+01 6.077315463458845812e+01 6.230089367879744344e+01 5.872014053810877243e+01 6.385960416711849064e+01 5.954467080157388637e+01 6.019479421396810181e+01 6.211547743622943329e+01 6.241041865342752715e+01 6.203605857486302710e+01 6.010344816590825445e+01 5.993357986321988307e+01 6.038829113282590555e+01 5.872299077191560457e+01 6.078947853719100181e+01 5.924778779896273306e+01 5.920224457150367670e+01 5.922442892315686436e+01 5.873331385026173734e+01 5.773585470150194965e+01 5.727413033592996072e+01 5.901138912147322912e+01 6.232962916383866769e+01 5.841673302836379378e+01 6.010121436955630259e+01 5.766325047974341089e+01 5.819879775743628159e+01 5.834045048599871564e+01 5.942780896404888580e+01 5.778185920124264641e+01 5.805926299684447400e+01 5.652682294371862781e+01 5.756567436690243511e+01 5.705463941695088437e+01 5.669553808023326269e+01 5.635912799995830369e+01 5.748796148968877873e+01 5.676603932614731463e+01 5.669180045625213893e+01 5.498476703597751225e+01 5.224594299847527168e+01 5.735626192537796442e+01 5.764704242000887291e+01 5.564957619594171234e+01 5.592111444853659208e+01 5.767311954811647468e+01 5.617772924092287923e+01 5.609656937888324535e+01 5.415066886470279428e+01 5.420884507233837724e+01 5.475821853278007723e+01 5.595421776622151100e+01 5.467121894799877424e+01 5.462672921166992523e+01 5.538662933173788616e+01 5.544256646589105486e+01 5.518856289052894937e+01 5.434074252629282853e+01 5.694748914859805211e+01 5.605724312137849097e+01 5.597702437820298371e+01 5.419867661586965113e+01 5.328763856799216825e+01 5.589808411286896472e+01 5.496038453761244114e+01 5.433442026659310642e+01 5.475201626817517564e+01 5.503372475377322814e+01 5.499813876258730261e+01 5.277409991760309538e+01 5.420533821328964308e+01 5.443424353589173137e+01 5.426363780483721655e+01 5.423865031989492991e+01 5.336486052173635386e+01 5.408186107609633098e+01 5.417621273263684145e+01 5.371364270382603223e+01 5.295070306109637670e+01 5.595295016874555927e+01 5.382023168578255934e+01 5.333470178557568886e+01 5.378132638696172307e+01 5.256560402881886773e+01 5.605937801779523966e+01 5.438988200471274581e+01 5.518031976542606287e+01 5.228861116619872007e+01 5.346001648490580749e+01 5.268356375674955672e+01 5.445884872558511347e+01 5.378655096594577856e+01 5.567224790995657457e+01 5.198558467962806873e+01 5.252439449299453855e+01 5.339868904823281781e+01 5.326371524984459427e+01 5.344607549427632875e+01 5.380924238874118259e+01 5.476205288443583186e+01 5.573855816487785120e+01 5.255449135086813328e+01 5.433168625248622874e+01 5.416579817902536576e+01 5.480985230955848664e+01 5.473072666114512685e+01 5.279050504282273693e+01 5.331052672962876926e+01 5.377314992973303731e+01 5.459354344753309363e+01 5.293688569995771331e+01 5.249961261504930121e+01 5.417685468465063536e+01 5.635632407578139436e+01 5.421486023682644628e+01 5.429328475522753195e+01 5.324250221976810593e+01 5.382231358326146164e+01 5.206120713612440198e+01 5.423823910137490145e+01 5.575297311675096523e+01 5.434803260763568034e+01 5.228958604178020408e+01 5.185984121659531354e+01 5.070665811976623871e+01 5.317853377933864323e+01 5.243930419246347441e+01 5.223919801887737435e+01 5.231206637295666440e+01 5.229468995324437230e+01 5.111825685091005766e+01 4.962735242328723473e+01 5.420619969073233335e+01 5.317552473642960820e+01 5.633587150940471133e+01 5.218785413471559309e+01 5.155946557135175112e+01 5.260952556403432112e+01 5.437181081551488404e+01 4.865885977724337152e+01 5.253362223998305325e+01 5.197838932693885994e+01 5.256922945219353238e+01 5.169907066940224638e+01 5.281290919486114888e+01 4.885787744028877455e+01 5.194855180142697293e+01 5.100663969130205544e+01 4.883208768983905657e+01 5.116312587621263219e+01 4.998308843063182394e+01 4.822740126952199802e+01 4.866726016154963474e+01 4.933143714065263907e+01 5.051398217062460816e+01 5.230946795792193882e+01 4.880570397370978952e+01 4.910085016315823481e+01 5.099523028644900080e+01 4.871375350774275859e+01 5.116431712612778426e+01 4.949433321112770301e+01 5.112586438604606087e+01 4.773047802115788585e+01 4.792142583075612094e+01 4.945437305552960083e+01 5.176471162128375170e+01 4.926159591625761891e+01 4.619490014263543287e+01 5.131540008946953435e+01 4.825402187509725138e+01 4.860131306052677758e+01 5.037199544602393075e+01 4.829245072017751994e+01 5.057132888016407435e+01 4.999083539445310720e+01 5.067586577846230966e+01 4.985920484331941083e+01 4.778618436831600746e+01 4.918657521194839433e+01 4.850503919698402200e+01 5.083441868945318731e+01 4.989187514666395629e+01 5.116338943895929958e+01 5.026404448519402024e+01 4.816477400907326256e+01 4.987934616037293267e+01 5.011651836146096883e+01 4.996480641474212803e+01 4.922568275637423341e+01 4.842509430406092008e+01 4.906273895751622405e+01 4.790515143173753643e+01 5.025957235701011427e+01 4.878499492878221844e+01 4.875485433435414961e+01 5.017703457982901227e+01 4.925568738264588120e+01 5.036269389668323981e+01 4.748711946222837099e+01 4.883264497339590093e+01 5.000089934435147399e+01 5.034684473910763103e+01 4.702607301475069335e+01 4.935213093724796352e+01 4.735964993785790966e+01 4.867856930336659360e+01 4.782597007478473472e+01 4.722585094068968203e+01 4.839386930283895083e+01 4.784349335481105214e+01 4.982955656120922328e+01 4.830220402916989286e+01 4.827823868409529240e+01 4.728875315065067753e+01 5.111050780763108037e+01 4.935348587120132891e+01 4.957748856987463881e+01 4.847863740593313508e+01 4.761710379053459974e+01 5.059248656741257122e+01 4.937491707422817910e+01 4.943814269613935863e+01 4.892497259956151368e+01 4.799513991146427827e+01 4.625384640013442095e+01 4.879151484182396814e+01 5.009996470333547336e+01 4.837961112317486823e+01 5.040253261855578160e+01 4.922769318484852619e+01 4.654052780596629191e+01 4.646870244437365471e+01 5.050296499912387560e+01 5.124568213551514617e+01 4.877978754522281690e+01 4.893458545027387174e+01 4.841078914030339320e+01 4.917769116895667025e+01 4.740630065260887704e+01 5.118937390593026038e+01 4.903775766763160959e+01 4.785617934342899815e+01 4.961156649531189089e+01 4.992803158562049504e+01 4.668505421368985253e+01 4.891266106039662986e+01 4.978980821985576455e+01 4.789411714601169479e+01 4.919115944888624625e+01 4.904477117928641405e+01 4.775471423788462744e+01 5.043633056031706019e+01 5.107785322816500440e+01 4.984460838683697403e+01 4.988413921402385398e+01 5.006633055512479302e+01 4.864456719658279837e+01 4.719661738144366581e+01 4.656020067808399432e+01 5.009733069400971317e+01 4.951941915313664566e+01 4.853453952391411264e+01 4.831299358041015779e+01 4.833804861415946164e+01 4.948179248684605369e+01 4.848804109177697086e+01 4.698281634762113157e+01 4.751128434683135993e+01 4.908605931453044491e+01 4.789161050298235978e+01 4.795908215183619916e+01 4.718507135113885909e+01 4.642074693777030348e+01 4.298726594371024134e+01 4.388827516370757564e+01 4.222214382537100619e+01 4.725282502202093582e+01 4.661321553599171352e+01 4.443730138500076521e+01 4.452805768431058908e+01 4.511866182111550927e+01 4.529674950593262395e+01 4.573200148450656854e+01 4.443276455953941451e+01 4.419986157567058882e+01 4.704127401734798042e+01 4.586368045242664238e+01 4.386683011428905132e+01 4.519081309947225833e+01 4.453992601287919229e+01 4.670774494902879326e+01 4.408279123085693385e+01 4.399904428121666911e+01 4.455366151671394448e+01 4.440683987669945054e+01 4.365637403677188644e+01 4.322251491091564191e+01 4.323977994123563917e+01 4.183974125913302800e+01 4.115720237636885770e+01 4.595700781385456679e+01 4.182467484460107698e+01 4.395842142920419349e+01 4.307723348399130714e+01 4.573437265832599508e+01 4.358500899764280234e+01 4.360613016951347731e+01 4.208341389819039335e+01 4.179736956581596985e+01 4.485892657843555753e+01 4.378221281492432126e+01 4.277011211374540522e+01 4.362680107352565528e+01 4.135000473057149861e+01 4.137496846824491570e+01 4.046445027225066582e+01 4.070025926672619931e+01 4.198139947896353874e+01 4.090818314420948809e+01 4.130135556852744116e+01 4.106674181372691379e+01 4.120023247663428378e+01 4.080264176053526626e+01 3.987545164351116256e+01 4.253458651460007900e+01 4.203865910092922320e+01 4.194031066926716989e+01 4.314240545179335840e+01 4.134893995941600764e+01 4.066935219919884048e+01 4.098627538227754741e+01 4.233598171973393676e+01 4.178081341302333129e+01 3.982522210281815944e+01 4.098742547416611615e+01 4.122593147440658612e+01 4.072007178398414595e+01 4.028161471204286670e+01 4.159951513154242519e+01 4.042364823299211452e+01 3.906748124143145162e+01 4.115304369496168846e+01 3.996455433822865189e+01 4.302270489973146539e+01 4.255297895200210689e+01 4.155566505060534865e+01 3.989364935667197898e+01 4.096728772008052033e+01 4.193495052002328549e+01 4.124136866776024135e+01 4.196945036968339338e+01 4.237238415783892265e+01 4.064703898870629217e+01 4.006211326953556551e+01 4.039738126688079944e+01 4.079813036942580595e+01 4.223439932322428803e+01 4.061448827956848362e+01 4.159947987699390382e+01 4.170838895972290317e+01 4.124373862289131409e+01 4.093024589432283733e+01 4.201674034031777438e+01 4.135497708572523123e+01 3.958729268454271732e+01 4.173541337390266648e+01 4.117810915206231925e+01 3.812381168071416226e+01 4.075103477834673527e+01 4.057382411686602808e+01 4.049004350384325335e+01 4.161508172669419281e+01 4.271718547746621653e+01 4.285938632815740590e+01 4.173886311528447379e+01 4.122388808800198490e+01 4.068592791488894278e+01 4.126183566932231628e+01 4.204038636520894556e+01 4.102986566288071657e+01 4.070738036192555853e+01 4.148125925491603994e+01 4.136519979336866015e+01 4.047526949427609821e+01 4.117370607567635687e+01 4.116468517476884159e+01 4.152687925401644975e+01 4.204879212410403255e+01 4.291809419320814101e+01 4.031186018668996951e+01 4.018335002006939050e+01 3.929577824525928520e+01 3.984916716960334071e+01 4.054623098977822337e+01 4.117233470571623855e+01 4.112728830636591937e+01 4.034362131176816035e+01 4.040777463111192702e+01 4.096587433997611782e+01 4.052098303661825440e+01 4.082700371360109415e+01 4.101933284814082015e+01 4.026344063654212135e+01 4.084608863455996186e+01 4.053615316891522014e+01 4.259147276092038936e+01 4.116135467221667454e+01 3.862486544133410149e+01 4.096308611399707900e+01 4.200873371553722535e+01 4.078100212896374188e+01 4.123402226823766625e+01 4.097480545204782487e+01 3.843694889913242463e+01 4.082166553393421538e+01 4.034253130148293565e+01 4.169630099241025079e+01 3.865708897189447413e+01 3.977411556833376238e+01 3.837283758198530137e+01 3.946379333021502589e+01 4.071264476959074585e+01 4.099188627673137830e+01 3.889221257174624924e+01 3.945078627149487005e+01 4.033014150819918342e+01 3.985781249380184477e+01 3.949844807834705307e+01 4.017958597743714932e+01 3.944027686180047709e+01 4.234885265209023686e+01 3.920738807491695610e+01 3.693648511891074548e+01 3.743620258553644220e+01 3.959503381751709128e+01 3.726018064953321129e+01 3.830531881485235601e+01 3.993111979629730257e+01 3.916896526363996145e+01 4.035722091206510953e+01 4.130969569838837430e+01 4.030644845487961447e+01 4.194747237350641456e+01 3.891320005012551064e+01 3.770448631497601610e+01 3.863155135197677481e+01 3.824721270928687034e+01 4.034930951746515859e+01 4.102041786184864947e+01 4.270715074622782481e+01 3.995825907696403334e+01 4.041366543022958524e+01 3.940814308456941006e+01 3.978293591254023198e+01 4.123601945681119219e+01 3.866135071386135991e+01 3.817703970545696279e+01 3.761915620246987402e+01 3.748634585489193682e+01 3.940528406202050604e+01 3.753659943049326841e+01 3.554860305585233959e+01 3.775400048097015571e+01 3.719444569864563732e+01 3.867837471887050071e+01 3.777523567592110965e+01 3.696707377703523179e+01 3.862207156906871575e+01 3.540437126584664895e+01 3.633209105214360335e+01 3.629022517233520517e+01 3.570231807491740028e+01 3.688417055031057146e+01 3.754651262658482835e+01 3.989020013319915137e+01 3.450260253751107342e+01 3.680739964674897635e+01 3.583044253035660631e+01 3.943320519417095227e+01 3.684808008897073961e+01 3.856971875457964671e+01 3.845036151459568430e+01 3.744204602746926014e+01 3.622844660526662608e+01 3.640606783003863001e+01 3.865146771473483511e+01 3.855600162514485874e+01 3.846171170996400690e+01 3.790054348060068179e+01 3.849663357601084357e+01 3.589863220736107507e+01 3.476654543823623555e+01 3.820454215281084487e+01 3.573172613282630294e+01 3.565501443909860768e+01 3.930767267055760072e+01 3.582451990858391611e+01 3.512599764031999428e+01 3.631675236504272419e+01 3.501148087005302756e+01 3.673749287050419099e+01 3.371753369704359926e+01 3.603150381092263643e+01 3.577807594782705536e+01 3.671620878109967379e+01 3.718769681197061772e+01 3.666638659023728053e+01 3.566952632481650909e+01 3.645712601681989895e+01 3.577055165754736521e+01 3.501796960950299109e+01 3.759371095229984405e+01 3.607831725799751865e+01 3.510020559196811973e+01 3.515383780902715927e+01 3.643658970647696549e+01 3.685801204124877728e+01 3.664790721704388687e+01 3.776926714690229403e+01 3.639534474795912189e+01 3.527229817417472191e+01 3.558530860575035604e+01 3.532799095876043793e+01 3.702360212982984677e+01 3.519978875999594692e+01 3.373064040859385671e+01 3.433025370938913312e+01 3.613667895186132739e+01 3.597602903675497998e+01 3.551290146656876345e+01 3.558105970850196087e+01 3.512962557966761779e+01 3.507198260176815552e+01 3.665213398087362151e+01 3.457062626394816363e+01 3.271173761218008025e+01 3.495983589590387908e+01 3.650813695368370304e+01 3.401845205993404875e+01 3.580830205587064086e+01 3.420989234570434689e+01 3.482517128973845644e+01 3.437798485953165795e+01 3.474166920000582337e+01 3.562363042460297180e+01 3.465323817615645652e+01 3.550238675094732343e+01 3.579177235420137748e+01 3.563992956439007287e+01 3.475147686456259066e+01 3.415233968905834416e+01 3.697781374500433316e+01 3.335289653817285682e+01 3.456730439934653987e+01 3.366574113195471085e+01 3.601092473769145386e+01 3.568217688774293350e+01 3.366721448689693119e+01 3.548298391586649814e+01 3.434820097996821886e+01 3.684294120834604769e+01 3.457569169007471999e+01 3.428657794145935611e+01 3.346608735897683573e+01 3.516548258589357090e+01 3.548436161724480797e+01 3.394904345532830803e+01 3.280079550384989062e+01 3.587695165012392096e+01 3.513871754262579827e+01 3.625989403345258211e+01 3.418394064213015326e+01 3.561730482566160561e+01 3.577266728110282656e+01 3.538232696401409072e+01 3.484492980693862307e+01 3.437941533034903330e+01 3.601951217994098897e+01 3.457155420959236380e+01 3.568312839342096510e+01 3.397015461386937574e+01 3.498436335835572919e+01 3.585501419543221857e+01 3.423196405753972726e+01 3.228852155067026075e+01 3.514198550230192808e+01 3.338194812291833102e+01 3.374755519244909152e+01 3.430431979324185221e+01 3.331897870876890266e+01 3.425881445462281505e+01 3.306825143073194084e+01 3.274152987601324583e+01 3.339707460385473325e+01 3.470995695346748988e+01 3.427001313999802079e+01 3.354107364389140145e+01 3.337105386322883760e+01 3.329837182451085198e+01 3.412949412960533380e+01 3.552724017516254662e+01 3.236590208832100046e+01 3.433343767126935120e+01 3.231144176173051363e+01 3.162064068971706376e+01 3.596799245397230749e+01 3.128358717853856064e+01 3.186949425922750478e+01 3.304673772615519312e+01 3.533472982954620534e+01 3.528690878829394961e+01 3.120661912796039417e+01 3.282117373271233163e+01 3.356016042168997870e+01 3.252020922662182301e+01 3.252388594182529857e+01 3.130351566017708009e+01 3.246426415633234086e+01 3.166844352175512611e+01 3.332914160698422279e+01 3.333875864534423528e+01 3.403266563131103339e+01 3.448285261200942386e+01 3.282404062313236182e+01 3.471210007683698251e+01 3.418924901864699706e+01 3.134311839720195891e+01 3.355103289481623108e+01 3.444631552145609277e+01 3.397042032721824967e+01 3.259621546850031137e+01 3.300449125403281414e+01 3.306863642518730018e+01 2.995915887490970064e+01 3.271796054370014417e+01 3.359204110377761765e+01 3.318296740993942961e+01 3.300400591948353224e+01 3.450832346284397545e+01 3.224512596448680313e+01 3.382351938693279436e+01 3.462991691691342311e+01 3.141697839290202765e+01 3.186852292873756909e+01 3.384791517710984721e+01 3.024570515883566202e+01 3.369981768610685435e+01 3.109462692812190099e+01 3.382666776262615116e+01 3.265321703002950926e+01 3.322416041982248913e+01 3.339655581085740721e+01 3.285560514152138722e+01 3.105442133697423301e+01 3.202998516857747546e+01 3.368730086594017337e+01 3.221658515060094885e+01 3.165198309014029832e+01 3.273274945989408735e+01 3.178956961517901192e+01 3.269213099857371674e+01 3.241121254462264289e+01 3.157625264639921880e+01 3.336701006051969642e+01 3.202318186570906988e+01 3.228744484182068675e+01 2.957778480935228771e+01 3.281514498314665218e+01 3.256762480332576359e+01 3.091645791201089466e+01 3.313287979032902797e+01 3.215708593601577547e+01 3.503754616518664022e+01 3.121318373169365046e+01 3.351010991187528276e+01 3.181017407835237520e+01 3.162793750971898277e+01 3.200343898866896808e+01 3.081240734255472447e+01 3.213644140442448105e+01 3.286849687475472592e+01 3.306864515776970848e+01 3.156024816396509181e+01 3.283354395313332219e+01 3.232446850397868587e+01 3.190569025697696759e+01 3.329702412722414806e+01 3.184719562876477994e+01 3.189098191584265507e+01 3.038479147367007371e+01 3.247412693145496121e+01 3.072860344431513013e+01 3.222048996307794511e+01 3.357927969162212634e+01 3.159784472047747528e+01 3.252917326729302516e+01 3.166105436390906291e+01 3.223080183819261180e+01 3.367490732738806258e+01 3.030524184971665136e+01 3.143937447719881106e+01 3.033133130642346487e+01 3.193750246223058298e+01 2.975047223654715012e+01 3.340525390764327796e+01 3.012246690876520461e+01 3.174544984197464004e+01 3.268770289659254757e+01 3.291054247370411190e+01 3.424104310755462421e+01 3.166886879373455344e+01 3.363037829947505486e+01 3.182597760871060188e+01 3.332483177570768618e+01 3.257735265534125801e+01 3.263338312985474943e+01 3.323167156827437196e+01 3.069016634000951882e+01 3.407563123073836664e+01 3.139140970691251908e+01 3.317782095467518388e+01 3.319714405827892278e+01 3.371221947775074312e+01 3.339619629050570637e+01 3.114133283941174213e+01 3.281479049678552684e+01 3.216274173401058789e+01 3.346915547091025189e+01 3.135472182270898145e+01 3.108598613219395546e+01 2.903108780893868257e+01 3.089567013431262765e+01 3.272384488547946546e+01 3.236788092140410100e+01 3.150777945356374232e+01 3.329110272682260074e+01 3.131841851445262392e+01 2.987281922783142107e+01 3.336781717667895464e+01 3.222531084432930726e+01 3.121173196353004542e+01 2.988233708239372888e+01 3.337488449330265183e+01 3.026426598199859441e+01 3.001385929019351906e+01 3.190422758674459303e+01 3.166836668058392235e+01 3.030930798887073863e+01 3.166246597622932057e+01 3.169163122053253190e+01 3.237725361373101407e+01 3.025875593129906349e+01 3.103508773666126075e+01 3.155511597538970037e+01 3.341160427072567529e+01 3.042226677961411596e+01 3.307885478135607826e+01 3.293106352223442457e+01 3.385153806182388792e+01 3.305562263123439948e+01 3.353311287307297306e+01 3.279432871876414168e+01 3.338797869081778202e+01 3.365476863337804048e+01 3.279691357794901307e+01 3.099171796041945015e+01 3.132906867593684908e+01 3.143974401717926170e+01 3.149237338519522567e+01 3.038919190872168485e+01 2.939028132450055253e+01 3.139179171577886862e+01 3.251314665272683868e+01 3.036025172036323028e+01 3.182392873304490877e+01 3.155045217734897278e+01 3.133629063198379683e+01 3.212903715040150132e+01 3.014921398907068451e+01 2.923599966756048829e+01 3.270412548474507020e+01 3.267292022473453272e+01 3.088223032533068135e+01 3.161141371551455848e+01 3.028731971277116486e+01 3.022289464087556254e+01 3.015268574804547796e+01 3.024030117865596168e+01 3.104298207619093120e+01 3.217297538553923175e+01 2.968840477474514117e+01 2.967534152466667763e+01 3.120075960905483825e+01 3.018263115222040938e+01 3.000226056404816077e+01 3.010764757001339476e+01 2.836678170010826605e+01 3.005373147711199167e+01 2.949304596307109705e+01 2.831488549372894425e+01 2.842486662231980787e+01 2.678979121638948513e+01 2.755531777221925793e+01 2.809194774556383933e+01 2.899351311724722535e+01 2.938686714431788971e+01 2.997622680879285895e+01 2.897579921933210301e+01 2.873891800749916214e+01 2.933028737272126207e+01 3.166676191691827924e+01 2.852709377963049420e+01 2.769590892199738974e+01 2.835826606852068110e+01 3.219247004240046550e+01 3.062508358585428780e+01 2.851636191035605350e+01 3.048856341059103414e+01 2.987847637655533362e+01 3.070328191125635087e+01 3.039108148733473413e+01 2.963271213636163637e+01 3.121977756701963713e+01 2.958021420566891990e+01 2.880592795811700313e+01 2.804155618919038773e+01 3.167559105361842597e+01 3.075605297426822915e+01 2.977631661447762923e+01 2.898689029448992471e+01 2.912053819693029766e+01 2.861695922363636058e+01 2.958607076296269511e+01 2.952831987342667830e+01 2.943803072875753202e+01 3.102914599120227734e+01 3.061695539193783233e+01 3.035683999251353171e+01 2.900767939016282426e+01 3.046842269930526470e+01 2.853454911768953295e+01 2.988626040068657730e+01 2.946125880342053804e+01 2.878165432837495885e+01 3.086401980428106739e+01 2.692899023407912296e+01 3.079153869228751006e+01 2.931720716544719352e+01 2.841875530212486822e+01 2.897214849722895025e+01 2.729368272464499867e+01 2.748231676958441128e+01 2.684532691227413181e+01 2.870570830994013178e+01 2.942768162743184135e+01 2.943111032875969357e+01 2.781801593808508954e+01 2.754148152586625287e+01 2.959759288474493744e+01 3.000484220359197707e+01 2.971999260132216136e+01 2.951405622812452378e+01 2.579266915774256574e+01 2.988590818641877078e+01 3.034365285859403727e+01 2.875602400874185349e+01 2.562984624593768146e+01 2.624615620473085897e+01 3.093823447316361097e+01 2.750398081796776495e+01 2.811317675725548426e+01 2.621242800817713459e+01 2.776902041809146837e+01 2.739710568328175810e+01 2.698124572707649449e+01 2.776044190791485278e+01 2.612875106148059601e+01 2.663252345799977761e+01 2.789953416012143350e+01 2.761792684788479235e+01 2.806003587234761909e+01 2.692991165311699930e+01 2.829501517207927819e+01 2.924070448897278496e+01 2.738986312159126868e+01 2.881551250998147395e+01 2.745728591278460939e+01 2.906174556798273301e+01 2.737969142375866127e+01 2.894658340277538855e+01 2.783137932900392286e+01 2.866125212339128936e+01 3.036713091770350204e+01 2.899221035928459855e+01 2.933345650167402141e+01 2.869196477362270770e+01 2.790006803570495819e+01 2.945024081714849018e+01 2.763941505531174769e+01 2.874653405031452280e+01 2.879123092128299177e+01 2.694819319168930605e+01 2.704987045582565131e+01 2.748841136289698994e+01 2.800126032048427049e+01 2.468370857928188045e+01 2.796692168540308288e+01 2.789989239440399871e+01 2.942950012925159697e+01 2.680484429884182163e+01 2.795228530797923838e+01 2.646011166556961669e+01 2.640541685625745316e+01 2.818166133720169242e+01 2.869659721476273972e+01 2.811610332572286097e+01 3.042454430311545366e+01 2.653277270881932282e+01 2.671705808987259445e+01 2.543370092793173498e+01 2.624027064411619037e+01 2.493888669664936941e+01 2.377768972042851203e+01 2.394667907740761237e+01 2.743477774362793298e+01 2.595683554937565773e+01 2.497082336080310583e+01 2.702933739391959023e+01 2.399243033188396979e+01 2.546900078385770172e+01 2.724303000431558175e+01 2.631848861868282086e+01 2.649588501881247637e+01 2.831929545079549726e+01 2.455985584284733747e+01 2.746929398310025761e+01 2.633334920776358246e+01 2.555084569004424466e+01 2.560431147657278927e+01 2.671533329262262058e+01 2.551553476108668406e+01 2.700977356209696012e+01 2.800937730878456478e+01 2.596077758569868976e+01 2.631951001979314242e+01 2.563802897682375814e+01 2.680059393997482786e+01 2.580569639405909399e+01 2.606655601247005194e+01 2.517362536243800619e+01 2.674233074139849364e+01 2.652421826914731184e+01 2.638312264693351139e+01 2.699169883107859746e+01 2.647856768007491368e+01 2.718434429132709695e+01 2.614380616999324403e+01 2.540410024889749252e+01 2.565361295202200509e+01 2.680026279769518638e+01 2.713624946911015456e+01 2.699787968681186356e+01 2.597140651191600469e+01 2.837975885400515352e+01 2.774073791203196748e+01 2.707982057213945026e+01 2.509468454778008351e+01 2.751627316279298441e+01 2.513394896525826283e+01 2.718797900394162426e+01 2.793225870504857866e+01 2.703132058837363871e+01 2.782565354663434931e+01 2.797357907537557509e+01 2.680628226635899125e+01 2.706843526999947613e+01 2.976704157483169766e+01 2.760841517238143794e+01 2.771791905671607381e+01 2.576559137894189178e+01 2.579419343329592351e+01 2.684923812444007396e+01 2.487122058887804954e+01 2.700420558701831908e+01 2.491863246127552145e+01 2.519327681873881630e+01 2.413784607930856296e+01 2.624180270273624060e+01 2.830512875311379517e+01 2.521403747617288715e+01 2.380475483860433883e+01 2.681838029051111505e+01 2.756040443787102845e+01 2.651910586726044627e+01 2.731223193175550534e+01 2.631289934453372936e+01 2.493685251941220216e+01 2.726682432111348930e+01 2.608922580184216500e+01 2.755937594483968667e+01 2.558665788646736061e+01 2.653856321326521339e+01 2.513845301650457742e+01 2.523264531549947520e+01 2.338915510166181377e+01 2.505935028049775681e+01 2.519686049949739015e+01 2.259115321333644744e+01 2.511360457909460564e+01 2.423382291631695651e+01 2.343900009212039492e+01 2.569661897246659521e+01 2.471817270420300616e+01 2.095128357377702244e+01 2.594436198312872932e+01 2.505929425541750888e+01 2.479535756785397638e+01 2.402269594817495602e+01 2.541790195053814472e+01 2.605880456213435892e+01 2.391809593027119263e+01 2.194881222345593486e+01 2.497989894531358246e+01 2.654477440717303693e+01 2.410675989614368930e+01 2.765756535686667306e+01 2.578321893530147690e+01 2.385427637857797478e+01 2.498489979728994115e+01 2.421203845102408536e+01 2.407590268980620607e+01 2.613862427869663563e+01 2.625964244732047348e+01 2.421476449107710138e+01 2.236923949864500116e+01 2.585699011616036813e+01 2.501372968047464340e+01 2.386914242062229619e+01 2.521638469802579152e+01 2.585844878210732389e+01 2.655700887883488193e+01 2.524811887275823352e+01 2.478498469714164187e+01 2.553610611797575203e+01 2.452061826692508362e+01 2.402252914257071836e+01 2.555765717564500505e+01 2.335780972164520009e+01 2.403449927680167164e+01 2.601744189085304981e+01 2.428587207507254675e+01 2.591269604388372372e+01 2.453972662946143402e+01 2.370320217293583909e+01 2.471115659140375698e+01 2.549836590568041572e+01 2.447502843958974950e+01 2.498065468328083227e+01 2.478432541907825737e+01 2.495366666546103218e+01 2.553081368273063489e+01 2.462672137350392276e+01 2.573706969211653117e+01 2.638701671945225868e+01 2.450377435672915638e+01 2.644096118132517503e+01 2.465492025034198775e+01 2.491533814248492362e+01 2.533548088500787188e+01 2.502279816913903687e+01 2.357486917905703194e+01 2.504780613831836789e+01 2.462041599223697830e+01 2.518149013115737844e+01 2.556447219198313192e+01 2.432588746079461117e+01 2.285391692346287584e+01 2.404649659365641412e+01 2.599816760579601294e+01 2.467876648104335402e+01 2.508917462633900186e+01 2.504038259717519566e+01 2.359914458309997798e+01 2.336349374900117226e+01 2.400177176898786868e+01 2.480144003620869242e+01 2.641517074839908830e+01 2.635568332526791480e+01 2.494526867919402591e+01 2.501947137460306081e+01 2.500605327222639573e+01 2.351669153135183876e+01 2.470113781551343735e+01 2.458008631010142153e+01 2.516959617695292906e+01 2.419814903251132776e+01 2.389068735640270802e+01 2.591437761868586165e+01 2.306535835075574070e+01 2.306314000175694190e+01 2.505356730133074095e+01 2.454915945247927311e+01 2.384633359726385038e+01 2.380110816755518499e+01 2.556227294136746053e+01 2.500735338991922774e+01 2.482575503556837759e+01 2.405199808061114197e+01 2.543063797225797984e+01 2.853773528495024436e+01 2.586273834413886874e+01 2.540864040024387549e+01 2.560446238739534408e+01 2.461432536751221889e+01 2.503878620952638911e+01 2.517484814860944908e+01 2.614891948727951387e+01 2.492298062330469222e+01 2.315914291603585085e+01 2.683886416750382864e+01 2.465554702008849475e+01 2.268530577103640056e+01 2.521485274859453440e+01 2.630058341980353731e+01 2.288615484938980771e+01 2.347403601943759099e+01 2.525999583283694960e+01 2.593941985779065718e+01 2.542981921081478447e+01 2.356570174520264871e+01 2.417074721897988709e+01 2.405329192027547691e+01 2.323386173729539905e+01 2.446175738434686409e+01 2.454519969135509427e+01 2.428235285535737020e+01 2.483813240188866800e+01 2.455142378934194269e+01 2.277326654207734791e+01 2.288096186889023542e+01 2.425609686373036666e+01 2.307228169418616304e+01 2.128262692983345161e+01 2.428292531456779813e+01 2.377309375992426510e+01 2.525845418136534803e+01 2.392006693618553825e+01 2.218947301726784005e+01 2.370591098295133037e+01 2.300952196259678928e+01 2.554068196204631036e+01 2.394950487195693967e+01 2.371352665021727191e+01 2.395020088752034582e+01 2.408697734816960789e+01 2.531345764894604855e+01 2.398883461651808702e+01 2.557361897476415180e+01 2.381456967269009795e+01 2.251340131151637181e+01 2.617910683222082824e+01 2.222717930278907517e+01 2.315744535183144137e+01 2.438759227342853109e+01 2.479874060098391908e+01 2.236004574724342575e+01 2.332264866807206261e+01 2.167708324916344864e+01 2.267907760214074742e+01 2.436370322108715669e+01 2.521273445427761573e+01 2.410404490505465347e+01 2.401959024757392669e+01 2.370867632835896543e+01 2.254336009075258929e+01 2.315519646221817851e+01 2.409213125068513150e+01 2.345217374714695424e+01 2.032008748950647004e+01 2.317597690572559443e+01 2.342894825332036390e+01 2.322441217905100430e+01 2.236548765691206597e+01 2.489650213290333980e+01 2.371759049275237174e+01 2.133969984375851325e+01 2.334278492348603251e+01 2.252630069962710024e+01 2.397905335538677107e+01 2.146140577237288483e+01 2.170811311052671755e+01 2.210041228017798076e+01 2.198575701412513439e+01 2.146000670345728167e+01 2.319972673922081796e+01 2.218637533682700891e+01 2.185227161199219026e+01 2.321840832342612870e+01 1.941193753817411505e+01 2.202493096716433740e+01 2.177756740599620144e+01 2.098951626132713599e+01 2.125004098163582000e+01 2.217651853481912738e+01 2.121153351769249440e+01 2.399871819749542112e+01 2.223854447071412110e+01 2.330474471701932870e+01 2.246846850771515847e+01 2.211691360031776554e+01 2.022947185888498467e+01 2.127587149941300737e+01 2.331645385612515753e+01 2.165733400992034774e+01 1.995332394239016338e+01 2.197738971202118208e+01 2.110256634751036486e+01 2.291755337525409431e+01 2.019439559076067781e+01 2.220402238084301771e+01 2.227731360987991494e+01 2.135907501211932669e+01 2.468267386349682013e+01 2.038050065589411375e+01 2.193057977134523995e+01 2.118143667855375156e+01 2.230161331057127683e+01 2.125403593462498364e+01 2.142353156810163384e+01 2.287785049651003177e+01 2.194210475484754141e+01 2.309802995944353299e+01 2.329741133679086218e+01 2.207134440139724418e+01 2.057202392659212009e+01 2.377220925434530585e+01 2.465074187280844598e+01 2.463140180932918000e+01 2.243825182610903468e+01 2.307215610301683384e+01 2.317534064544413042e+01 2.209211074511124551e+01 2.280840203897775353e+01 2.290976140333679112e+01 1.992256852391598088e+01 2.286656200838125130e+01 2.120467225030110114e+01 2.421669475212295808e+01 2.040791713688845377e+01 2.020866545168498263e+01 2.005828505460277356e+01 2.120560177898496335e+01 2.219538744908405903e+01 2.268517370037475445e+01 2.399231580788947582e+01 2.240470048588789354e+01 2.324289339405422083e+01 2.090270397747816844e+01 2.113355326004743162e+01 2.100554347925981347e+01 2.244420841212179596e+01 2.155476658590605510e+01 2.314275571527153375e+01 2.182912621944505460e+01 2.250528470099743927e+01 2.078136286946820732e+01 2.291657749453208481e+01 2.174316983823544547e+01 2.189058770477393168e+01 2.360251134428444431e+01 2.020760341819566008e+01 2.168454497620774646e+01 2.126595708692636677e+01 2.182210774429115219e+01 2.424736577457194997e+01 2.221762163879789753e+01 2.061391380602099588e+01 2.319658542917647637e+01 2.360598290318197101e+01 2.050957684385117474e+01 2.203603273622320202e+01 2.290553031129491046e+01 2.177888916621402515e+01 2.178508658768590323e+01 2.251618550401302343e+01 2.292929848177712415e+01 2.177759766693647236e+01 2.120490897770965688e+01 2.261818867032964420e+01 2.314260731802398752e+01 2.193907957363202854e+01 2.104597750770678388e+01 2.123769070317912622e+01 2.281547315198485393e+01 2.147683507105886136e+01 2.185487525211370397e+01 2.357820903402583923e+01 2.155199923955804664e+01 2.192392791420063958e+01 2.242404642532251913e+01 2.162466745902229448e+01 2.186535751784576931e+01 2.190498659342016197e+01 2.249832346977861164e+01 2.083288272541721042e+01 2.367208265213276164e+01 2.202645056391354572e+01 2.188501347628021421e+01 2.111477046509904909e+01 2.286644115371521480e+01 2.169637836323795099e+01 2.274811622593007954e+01 2.031783043176434944e+01 2.228306871954653445e+01 2.261842187343362909e+01 2.011600977177425520e+01 2.246357646163102828e+01 2.292194093378955699e+01 2.197130876073423167e+01 2.348198040174052181e+01 2.132741997922578037e+01 2.257916451682486070e+01 2.186960870772224652e+01 2.001896642770761403e+01 2.147049133905526119e+01 2.118671285510218638e+01 2.026229821904674822e+01 2.135797421920838701e+01 2.283652853709065056e+01 2.057068784863388444e+01 2.045043629262004004e+01 2.035161341095762566e+01 2.159743623664175161e+01 2.460036810749518921e+01 2.141080725172453114e+01 1.959944467949623359e+01 1.946306498623258463e+01 1.820586245635466582e+01 1.876803150786524199e+01 2.009745181644825607e+01 1.965210828889699357e+01 2.138452750052967488e+01 1.998438364923108423e+01 1.904926492417643757e+01 2.263530440348050377e+01 1.914397931883769033e+01 1.678111141392235695e+01 1.828639735255488930e+01 2.080025178888685033e+01 2.097391950574275654e+01 1.659943542809256556e+01 1.729201021741885214e+01 1.874901082910936978e+01 1.863051110486338402e+01 1.782709465144361971e+01 1.761457832463531048e+01 2.004676354389935256e+01 2.084649154796365167e+01 2.054921785154965974e+01 1.886524607426840916e+01 1.882535409939350757e+01 1.869437304315878023e+01 1.763447216841088405e+01 1.727924282761286179e+01 1.837601336032312460e+01 2.074545528738302380e+01 1.777268488144584424e+01 1.920243161092574979e+01 2.020760291909314432e+01 1.611759475960243293e+01 1.739308873240388920e+01 1.600200313879848224e+01 1.953040581665036513e+01 2.001750148732643098e+01 1.769880556117528769e+01 1.786696421005056479e+01 1.821161742608770950e+01 1.776106029535426956e+01 1.984120470909835277e+01 1.842825096765741577e+01 1.704343233076317432e+01 1.966848999308408708e+01 1.797588918880528297e+01 1.754378323923221217e+01 1.722788760718765388e+01 1.558414533218050657e+01 1.812051851780425693e+01 1.796693119676928774e+01 1.561823160441513636e+01 1.614156261950955340e+01 1.735136399510697558e+01 1.741422437964085290e+01 1.769819729552365928e+01 1.609003471047850908e+01 1.491574858415382110e+01 1.863294860888452931e+01 1.742236947043679152e+01 1.867245643565608759e+01 1.500423458820972300e+01 1.606245361610302780e+01 1.826525855365171225e+01 1.792110785498603676e+01 1.764952086903086581e+01 1.861035734162864941e+01 1.741762710528731262e+01 1.487882439186514461e+01 1.638921330875391291e+01 1.580808843591387181e+01 1.613110757963994857e+01 1.481868013392949912e+01 1.704122811252592484e+01 1.675553182889693460e+01 1.713641927872159698e+01 1.948593505938498538e+01 1.678852039775894411e+01 1.737741874670475539e+01 1.507977091937246605e+01 1.714831562141167609e+01 1.861635667999613730e+01 1.768836520004981594e+01 1.699091279770307139e+01 1.750707326745358117e+01 1.567672741053810803e+01 1.609344653249003798e+01 1.665214428278200032e+01 1.764734185985867043e+01 1.612575508294780491e+01 1.836778102912899513e+01 1.579791650246645318e+01 1.683926894116056872e+01 1.567311370491058575e+01 1.503743147311261374e+01 1.620726229994855672e+01 1.651161072417050235e+01 1.614339954797254961e+01 1.501626234037192376e+01 1.482333676664910271e+01 1.700709635757911542e+01 1.762255915811825702e+01 1.616800930855551144e+01 1.626744748711459110e+01 1.463500456988239762e+01 1.553134480288226271e+01 1.586742730359183540e+01 1.646866951756402031e+01 1.497071492055183839e+01 1.719203964529650719e+01 1.507130894616500427e+01 1.464933854846576011e+01 1.534288795737091604e+01 1.597237648494824391e+01 1.564064578028266794e+01 1.500767399106413613e+01 1.498942016814226896e+01 1.674042655647056677e+01 1.613593395919537343e+01 1.468082940534365299e+01 1.412521193386591811e+01 1.486363748039248733e+01 1.700223185879524479e+01 1.373815805905014642e+01 1.526912331523938171e+01 1.494822550766537717e+01 1.514589762211799240e+01 1.475581687301833611e+01 1.549139106716550529e+01 1.458323942810696927e+01 1.510122221827240097e+01 1.478746083622241869e+01 1.488546593012283203e+01 1.593136053667041629e+01 1.510481296539054163e+01 1.444200763046338309e+01 1.174156339012365358e+01 1.670722524413857357e+01 1.553432946515244417e+01 1.582600008875529340e+01 1.583389143854919645e+01 1.416961765094437631e+01 1.320939954621584533e+01 1.327894144463731330e+01 1.416274316648703291e+01 1.260842007959158906e+01 1.261421655472861580e+01 1.419139987040730411e+01 1.473668475016337887e+01 1.487073753137710241e+01 1.321444605279268281e+01 1.181955081796724549e+01 1.365555022249938766e+01 1.241066844361734667e+01 1.407774230267382976e+01 1.254854369965773131e+01 1.335455038866967037e+01 1.338792124405299155e+01 1.319308459055126015e+01 1.422641496806638095e+01 1.238835595736614614e+01 1.167445286788120562e+01 1.364226815507051072e+01 1.290030565394994966e+01 1.332795830008069338e+01 1.448815088923301353e+01 1.026583114472057368e+01 1.412820485172119156e+01 1.222940089507254235e+01 1.256168681687459987e+01 1.317873946181481770e+01 1.270677928694508552e+01 1.365584118155202731e+01 1.217660525169113761e+01 1.299721405345880854e+01 1.226238120457162140e+01 1.408749700084801582e+01 1.135713181496885937e+01 1.435759724069640342e+01 1.305354991121257946e+01 1.308448708885445200e+01 1.428616070860523912e+01 1.290778134201586624e+01 1.401747199172454295e+01 1.321825645645689562e+01 1.319453433330708059e+01 1.272948126660849333e+01 1.410181912238591018e+01 1.298289051163455454e+01 1.505823562795783843e+01 1.344627959902263648e+01 1.476326893962501785e+01 1.304647575685859984e+01 1.434350640034607949e+01 1.209833805691760844e+01 1.493108364127394161e+01 1.452430828003103613e+01 1.259798159521849392e+01 1.356246862381483709e+01 1.368740365254308777e+01 1.268549897955643146e+01 1.246308367795239036e+01 1.322859166620503579e+01 1.304686349694945058e+01 1.275367522976363688e+01 1.473131756926583691e+01 1.241586028412860720e+01 1.240165360745612411e+01 1.195429422411532983e+01 1.263202825164444576e+01 1.376014680978972571e+01 1.464523898662659995e+01 1.252178886783141820e+01 1.323827783458045104e+01 1.383894855595598372e+01 1.324250286997489923e+01 1.560163513190200923e+01 1.026003641221894469e+01 1.278666740150529790e+01 1.391678213052905200e+01 1.108144595928806986e+01 1.384378671744171641e+01 1.177557502909929177e+01 1.345023664955115805e+01 1.111979277732600657e+01 1.317983953077942338e+01 1.376476068139878528e+01 1.369279159098831578e+01 1.246235662771309549e+01 1.085968927433160758e+01 1.283752510140043235e+01 1.235402290966596617e+01 1.356996559354957199e+01 1.278445106548808496e+01 1.264747713991495637e+01 1.374477138253234720e+01 1.219796684042234602e+01 1.421371498909135944e+01 1.279382522492385199e+01 1.338805974318366587e+01 1.441198505718423917e+01 1.409304405846163277e+01 1.391918440773893373e+01 1.367686231562175259e+01 1.330551609107014777e+01 1.250194715504782117e+01 1.194248901895619142e+01 1.287319215683342222e+01 1.123309505304118083e+01 1.326860668346695604e+01 1.122718797442205130e+01 1.075521512863454276e+01 1.161736204518091320e+01 1.388225016976651460e+01 1.220819548420181277e+01 1.170039783676477896e+01 1.179134869107009642e+01 1.194329882214253402e+01 1.202826970349689262e+01 1.060770604928515048e+01 1.226311223864458277e+01 1.157470831542835299e+01 1.066372679522468303e+01 1.017219854010864388e+01 1.176172850538917736e+01 9.994433543796299446e+00 8.331332295260809317e+00 9.699373484671053092e+00 1.246204216788398256e+01 1.205183650876175072e+01 1.092329452026616288e+01 1.322469167523757960e+01 1.110395705137804079e+01 9.992483668317861500e+00 1.193526512847661358e+01 1.070664247994824514e+01 8.588632593648604541e+00 1.179313545602814806e+01 8.630241513721772506e+00 1.007395876619692388e+01 1.076207559785340351e+01 1.134554217967200884e+01 1.049703935681429989e+01 1.032124816838447678e+01 1.139977576731337905e+01 9.534086965887759391e+00 1.094496667883496066e+01 8.318161035204294507e+00 1.176135672853423308e+01 1.006483593185598480e+01 9.741913411518106969e+00 1.001290600083605575e+01 1.071042984111162077e+01 8.291408777148093989e+00 9.500419095690876503e+00 7.213874570064995773e+00 8.347490788723543886e+00 7.629052531477424459e+00 9.458998580604365713e+00 9.618582538283027006e+00 9.923200944435540904e+00 1.246131466382891162e+01 9.697048082925817880e+00 1.016015208131221570e+01 9.092339879772032063e+00 8.433041610725444670e+00 1.061557872155348647e+01 7.347651350708154894e+00 5.739026225376934853e+00 9.461994216353117437e+00 8.895334667887386360e+00 9.757624110935607220e+00 8.001388591245865101e+00 9.646678670149299251e+00 8.117462019755844693e+00 8.894791008001526222e+00 6.887022359179208131e+00 8.399589381669255062e+00 9.420507872736777699e+00 9.329681907928165430e+00 8.440250549023749826e+00 7.298476437151685481e+00 7.288345206914115693e+00 8.574090021087037883e+00 8.464936928784911885e+00 7.617980862487271132e+00 8.782055556336604951e+00 6.836403306189021478e+00 5.456256866868760547e+00 7.134571898262304757e+00 7.570066753242986834e+00 7.494212620472262998e+00 8.120535817236460119e+00 9.313875366324657179e+00 9.998557083769231468e+00 7.348605916105618974e+00 8.378255920265399226e+00 7.771231264967575214e+00 9.173011444381975465e+00 9.988786701567414994e+00 7.210304881161197166e+00 1.007485101355712409e+01 7.845608918506168372e+00 7.218801257447513109e+00 6.096226832857293942e+00 8.846002050191110300e+00 9.242726503958200723e+00 7.727351784405422030e+00 7.123941854276703012e+00 7.583571809176233636e+00 7.924732243997359760e+00 8.563915409026288117e+00 8.922187824176166515e+00 6.048767569770524766e+00 5.941807192722420083e+00 9.040423965546544594e+00 7.846446496616522381e+00 6.528532084684684378e+00 7.854185478430923517e+00 8.417565280866559974e+00 7.676176782083014238e+00 7.761479012963791391e+00 9.351910730132916072e+00 7.885462730231332706e+00 9.610154123875451759e+00 6.392997583900837277e+00 6.126299899490768475e+00 7.086126964472153844e+00 8.159659731093402257e+00 6.294800243369161663e+00 7.832278134368854339e+00 8.614116121551424143e+00 7.796960489253478066e+00 9.119042145576061742e+00 8.323477495621272482e+00 9.420946061860167475e+00 9.934808017499813459e+00 7.375686475887232696e+00 9.423278108710864132e+00 7.286550265087187839e+00 7.889477692729195191e+00 6.420551213517106781e+00 6.845155209890390502e+00 6.684947104023789777e+00 8.531156609192102280e+00 8.996164957284356944e+00 8.309607917920013520e+00 8.697106207092350161e+00 8.806591450282676092e+00 8.597108216205663567e+00 9.368900512369927824e+00 8.087028085648720221e+00 7.526307073158049477e+00 7.051629191998154411e+00 7.575656486584586347e+00 7.816333913643674691e+00 8.858038256752818640e+00 8.577814721539880338e+00 7.801895789124182023e+00 7.422310639669188248e+00 8.472264017233559485e+00 9.103682311675969530e+00 7.988494423231158770e+00 6.276799677157507418e+00 7.661889875965297136e+00 7.457343287399770482e+00 8.181033487553419192e+00 1.001701109668981715e+01 7.095136512478802615e+00 7.814016883519210310e+00 7.989526125017000879e+00 7.982683875675339991e+00 8.257451547362485655e+00 7.470800983744905643e+00 9.472815901127166427e+00 8.494056919600422972e+00 6.505091415211826877e+00 7.958736913516203160e+00 9.239757025414355951e+00 7.687096915938110619e+00 7.936029665120990728e+00 6.873908870976841889e+00 7.340523922806329260e+00 6.936155173946084496e+00 7.054777544973248382e+00 8.770272532014685041e+00 7.157764737566571611e+00 8.227041922377770433e+00 9.010429644118559622e+00 9.055556306767920560e+00 7.824312589577644417e+00 6.755748065839515704e+00 8.560669626531904441e+00 7.189278059462166581e+00 8.870265960791654081e+00 8.294938003829562589e+00 7.045670147968180252e+00 6.365827223469991303e+00 7.442776152619250851e+00 9.050384379494245124e+00 7.795933051818243698e+00 9.847393314854544499e+00 6.804028891062962714e+00 6.636083957146749590e+00 8.082719107663381308e+00 7.899135967260125568e+00 1.024251252939525259e+01 6.651887791550859852e+00 6.572225920722198467e+00 7.037541422264264490e+00 6.075059064588862690e+00 8.900971849775759281e+00 6.758841074816391625e+00 7.346541313063803535e+00 9.148245330322078317e+00 8.537796390403427083e+00 7.707966563770050961e+00 9.845281087451127178e+00 7.996818897128378900e+00 7.767739917850793319e+00 7.310873745469488760e+00 9.507907215239988830e+00 9.131093747202960742e+00 8.003206325374881303e+00 9.833296559637860312e+00 7.408315112681977510e+00 8.441530184649279178e+00 8.217692865236841726e+00 9.040844266627800607e+00 8.753343302815590476e+00 8.438009382559434002e+00 6.891700397257151778e+00 9.041527979420830974e+00 8.684060377744161840e+00 7.385893224267329416e+00 7.703837285469739449e+00 7.299385353630523987e+00 7.981106791841119374e+00 6.767248430476579202e+00 9.743620079904856013e+00 1.026585446468459395e+01 8.629459869379751069e+00 6.372821260573473978e+00 8.142364760265881074e+00 9.215967383761197951e+00 8.658751773164530263e+00 8.664594434552844504e+00 9.014846899032448846e+00 7.500215543135749563e+00 8.369583058548727195e+00 9.895937974465804032e+00 8.919636296343760762e+00 8.897532539428945952e+00 8.026554406434810218e+00 7.992799810483806944e+00 9.013047240364029378e+00 7.168595321827744726e+00 9.823718815333936760e+00 6.765961605409218649e+00 7.972826412120483042e+00 9.897143180216419367e+00 9.080165436578560900e+00 5.898200870213701208e+00 8.038913139404371577e+00 6.819892557776324082e+00 6.122400721417459835e+00 7.108274666567552025e+00 7.519642949307296931e+00 7.698423733411171810e+00 6.720969677556920985e+00 7.065247743247113021e+00 6.322359212603596568e+00 9.348178324156434016e+00 8.658821132508439433e+00 7.974272881124424117e+00 8.927830958235794867e+00 9.054161256122300827e+00 5.833816605486088491e+00 7.558338452910007277e+00 5.786988659147648484e+00 7.599765004615381514e+00 5.731652812151527776e+00 6.662159843665990344e+00 6.326938048812290383e+00 7.053947315219346592e+00 6.359952674659727023e+00 7.049577525213991613e+00 8.720618103637285401e+00 5.162561873752636643e+00 6.564492238337069629e+00 8.656639324472862995e+00 9.546430490559261628e+00 6.830386262220533133e+00 6.628072116764409216e+00 8.650392075839123507e+00 8.461158152251984532e+00 8.242651390810477707e+00 7.271496304781484454e+00 7.502763840730615641e+00 7.732149670106442052e+00 4.260931278415242218e+00 7.757159260150502611e+00 6.700898230902746278e+00 5.015739261101189506e+00 7.214461233799155160e+00 7.568719952481691493e+00 6.655422561057760866e+00 8.092203510812350231e+00 8.607657538487861970e+00 6.665770520128615040e+00 7.728694394882846375e+00 5.324681009392207010e+00 6.525440642523286705e+00 7.526983106142370872e+00 6.841356259179026011e+00 6.602126606713065726e+00 7.519075880872376771e+00 7.568252415942739120e+00 6.586843881233160225e+00 7.210120531340547423e+00 7.264285968842775887e+00 7.884372492527237597e+00 7.978312459763660769e+00 7.717050454624025058e+00 8.265490934477909946e+00 7.113783462472203389e+00 4.767159401960962661e+00 6.543419084251578255e+00 5.253239824584591489e+00 6.958636390874207933e+00 6.793425994482883645e+00 7.869359202213874305e+00 5.847695550838216683e+00 9.356449386227737364e+00 6.855240316616189489e+00 6.025167953520549347e+00 7.680085520164736224e+00 7.908101452155456457e+00 6.790610605378472719e+00 7.432891955817415131e+00 5.478510774082711698e+00 7.216431394893853657e+00 7.545456085382728162e+00 7.860982606836389053e+00 6.497683813996599334e+00 8.075880416954248631e+00 5.870294779655202966e+00 5.919906475162881598e+00 5.858398006534776492e+00 5.884121404623770424e+00 7.198375411801855250e+00 6.480837742976667037e+00 6.082127545128397372e+00 8.178797250152022968e+00 7.148298132962014328e+00 7.183959674792703254e+00 6.193998927244000363e+00 6.079246092610069319e+00 5.533009074820471440e+00 6.070181786984116812e+00 5.937829182178595566e+00 5.903378312682166396e+00 8.506994449755687526e+00 8.395455497646253207e+00 8.497229699094527078e+00 8.678503174744369275e+00 6.320664109328037128e+00 8.021349641912722817e+00 7.335813342522623515e+00 6.661837464697756062e+00 6.838898578112664772e+00 7.406834605002422300e+00 6.019007786695026674e+00 7.252746334860546540e+00 8.927830350507266033e+00 7.597421336397626845e+00 8.108986462336444490e+00 5.941606089714329464e+00 5.916107250232403025e+00 6.667361122334480861e+00 6.284468089220919929e+00 8.297337488451370646e+00 8.556294011819263190e+00 6.716004904822012733e+00 8.498903774167215985e+00 6.517521926191252035e+00 8.144693533191452062e+00 7.512561209832739451e+00 7.146734344189214383e+00 6.634401674669786253e+00 7.096696031233866719e+00 6.614673284852908175e+00 5.843373214171230678e+00 7.425949377078219449e+00 7.431945958523449747e+00 5.909718976881414676e+00 7.349915354325974093e+00 7.834868204719243501e+00 6.822629975687860338e+00 7.409781498728312599e+00 4.937858419297016077e+00 6.294637263657423709e+00 8.424680441671162257e+00 8.243739583363016266e+00 7.237531304754073247e+00 9.337031419797920506e+00 8.722659430142124748e+00 9.369177836826931838e+00 7.273364554819520933e+00 9.320889155557463113e+00 7.356399738352113360e+00 7.059863432775429715e+00 7.008336491590162254e+00 8.506370364154291153e+00 7.564385048853868199e+00 9.464627115049434991e+00 6.875512196125917797e+00 7.098629033918495423e+00 6.790738054459481532e+00 8.248998529742262775e+00 7.136995613290604723e+00 4.873209521397618538e+00 5.618596117842700188e+00 6.719870048215337732e+00 8.607159084226662316e+00 7.024241475136269841e+00 8.923244099376528737e+00 6.462529746951107157e+00 7.276812285284939286e+00 7.274674484687249532e+00 7.247850875061055298e+00 6.046056751242597116e+00 7.642832447497325710e+00 9.388798386648030458e+00 7.677579308181426754e+00 5.985751440519073263e+00 6.977332544469740050e+00 6.255943907332317089e+00 6.744428863220228720e+00 8.303786814728491450e+00 6.173398252295895894e+00 6.497618154334453777e+00 6.654723040510951648e+00 6.991897310617774863e+00 8.561676320648599514e+00 8.204457717216046220e+00 7.697003379519022026e+00 7.415251248172035403e+00 7.039709574538169257e+00 6.738647456500412858e+00 5.504297437454709119e+00 4.024843783452618950e+00 6.550365282820052037e+00 8.292253289908309455e+00 6.165224926008038508e+00 8.293005887058582104e+00 8.403957724181001510e+00 6.852467558025947092e+00 7.402763686357989315e+00 6.942343464679749054e+00 5.632228053680209179e+00 8.081653913230178787e+00 5.479019707743492340e+00 8.694547275927581254e+00 7.642926357746010702e+00 5.858217156100666401e+00 7.805642245101124921e+00 6.298641836003566752e+00 6.077142340234505724e+00 6.869366480621433624e+00 7.839595558364702121e+00 7.565179980734296983e+00 6.222927429445658021e+00 5.973205395340405843e+00 5.841552644754901991e+00 8.302016301330843007e+00 6.145034542678334155e+00 6.937881568826551160e+00 6.951327705224686682e+00 6.916136382261684368e+00 5.505138196846317555e+00 8.516037114394196195e+00 6.245659915456287514e+00 6.236188689527379481e+00 7.714026423090892592e+00 6.426406304382148882e+00 6.749087250187047360e+00 6.826996474397071246e+00 6.167323029303992676e+00 6.630854348350187166e+00 5.120520589331817085e+00 7.617292542370422304e+00 7.768720982396514430e+00 5.807806904391775937e+00 7.245848705496901410e+00 7.526571161752957373e+00 6.957909705383989341e+00 7.677332658617505246e+00 6.005068893810560304e+00 6.816876329430070491e+00 5.726217202733308476e+00 5.842173095487364520e+00 6.267339843645872932e+00 6.179458852649735157e+00 4.590705336039703433e+00 5.894255054186466225e+00 6.708147978447519755e+00 6.347725869850942004e+00 4.825573615329310506e+00 4.486221122475809509e+00 6.495815565307573536e+00 6.244897026587547195e+00 6.515745360333593972e+00 5.858821940283180929e+00 5.610572191560195598e+00 5.472822627625125058e+00 6.427907046855675155e+00 6.153945214406280506e+00 6.768712566381541507e+00 8.487861285101736541e+00 4.591226883853696705e+00 5.133269289970579408e+00 5.945439040239684836e+00 7.635066946944721877e+00 5.148047292719891033e+00 6.606283038155615017e+00 5.377651039867785698e+00 4.720596807396605143e+00 5.273818695522642486e+00 6.312579101357199463e+00 3.300577733133053027e+00 3.863006588553798970e+00 7.387684309219944012e+00 7.238961192139938383e+00 5.039283999273793668e+00 4.839608859288736298e+00 6.834011010135866648e+00 5.659695238502967740e+00 6.455840649780357765e+00 7.202539938571665523e+00 5.804710812583301127e+00 5.386227148326518943e+00 6.600851930292202852e+00 7.214681245223091288e+00 4.141873948822905938e+00 7.328630580294538177e+00 4.765092759964073110e+00 4.860961080540886492e+00 5.497680921638480989e+00 5.796698423785432652e+00 6.530006952531953957e+00 6.415047675479474520e+00 5.640394107518429401e+00 5.198901775257267488e+00 7.257734772501386544e+00 5.938778549198330481e+00 7.229756149275392119e+00 5.629659785799507432e+00 6.050949773329570291e+00 5.800606132465544462e+00 4.920242902815910924e+00 5.041236305513617566e+00 5.845240818432662522e+00 5.328315706966946230e+00 4.335043942579241971e+00 4.613324871722106479e+00 6.109329946795627464e+00 6.464384554061567201e+00 4.779971454118298269e+00 4.399194467428477751e+00 6.649890757825394516e+00 7.204755428385681171e+00 6.092700677276151389e+00 3.676485194474304663e+00 4.835802323800565183e+00 6.001728157257577578e+00 4.345751482794757869e+00 5.113307169734916613e+00 -1.625210823633043145e-01 6.630816964855509532e+00 6.412196134456680241e+00 3.075700907135518136e+00 5.205423307845250314e+00 3.056702550257369033e+00 3.978375026774206180e+00 5.249202208408238590e+00 4.218457191716989740e+00 5.619705372183842584e+00 3.180592326994618801e+00 4.455067311101066352e+00 2.832001402865169215e+00 3.252596141340264424e+00 3.463682491440653877e+00 4.798679001769473373e+00 4.103041437144121950e+00 3.372646070387680162e+00 6.061646041899716231e+00 4.618610243366927826e+00 2.678209003809223443e+00 3.843509098044651129e+00 5.261964149951669611e+00 4.463840318552361630e+00 5.569848306969053198e+00 3.542128309483680404e+00 5.049907787454974262e+00 5.374306019824617309e+00 5.857016578847137112e+00 5.411848772600801105e+00 5.434828940114230456e+00 4.781431498263999380e+00 4.833977743585922582e+00 5.305150667352640959e+00 4.938974013425384335e+00 5.218454796643595905e+00 5.739044542731830845e+00 4.610412666760199230e+00 5.476698249479019509e+00 5.304776542167775055e+00 5.026805207736902759e+00 5.111590476664488847e+00 5.103928058591561623e+00 4.281367062571881377e+00 3.032866948782748207e+00 4.852810101405176546e+00 5.206503512431894798e+00 3.194160360206528271e+00 5.854536468544190519e+00 5.500988529620324030e+00 4.075437731138581654e+00 4.078848404942503336e+00 4.569991247104381316e+00 3.961828339936604770e+00 7.546421993671286188e+00 6.189126523770823063e+00 4.434880825172204943e+00 4.407804589851095578e+00 4.454590928123684179e+00 4.697408714099337246e+00 6.108503043393469945e+00 2.570436655889319244e+00 4.118987835869097225e+00 5.941058604506332941e+00 3.756129709431931918e+00 3.715182625063613298e+00 6.670819924428897707e+00 5.261147115587813339e+00 4.822138753304153980e+00 3.578450921584831690e+00 3.869192794373901734e+00 4.161645134374926336e+00 5.698592127749719793e+00 3.462096758119197926e+00 5.029112214281182602e+00 3.182413434801124819e+00 5.727626615820940792e+00 6.463397889217161740e+00 6.250886359333408748e+00 5.600815585802653374e+00 5.078044649053460979e+00 5.366031053755574654e+00 4.480231421793019919e+00 5.482992514388301153e+00 4.339843671445668072e+00 3.069199724397725593e+00 6.071205040097941819e+00 6.872826296844967153e+00 6.286503227446344155e+00 5.683840771268534375e+00 5.253640455146920907e+00 3.596807736794438881e+00 6.548439943268041574e+00 6.759687733904139684e+00 5.177103721860683905e+00 5.176219858816224040e+00 3.312616051477266677e+00 4.170873727253452401e+00 3.208207620050572917e+00 4.644437020826850393e+00 4.224275729026706117e+00 5.241636454533485256e+00 3.734506444653698409e+00 5.834319618044334632e+00 4.134926824351185637e+00 5.009910673819869764e+00 3.159997116883098478e+00 3.256607468255324989e+00 5.428162631228424573e+00 2.940502648036384947e+00 4.913492280216727792e+00 4.364956249586288806e+00 2.870518484155092143e+00 3.803136578826607828e+00 2.833459428769622424e+00 4.396100587813902116e+00 3.075113141583152743e+00 3.562630945483114875e+00 4.517788603208399145e+00 2.597221796952178252e+00 3.346022157191449686e+00 3.716856384664001034e+00 4.266957294152705416e+00 4.012608867530989443e+00 2.689449045604915600e+00 3.889277818562347555e+00 3.437333725322423650e+00 4.617821589510018754e+00 2.480966649492469589e+00 5.414437243956612633e+00 7.634125571007451150e+00 4.468345420978230287e+00 5.109787826494990526e+00 4.308737688229355101e+00 2.930249873433694141e+00 5.333861313028226192e+00 5.559516069423367846e+00 4.623789850906478094e+00 3.158984721615870406e+00 5.010300910462630597e+00 2.873466463667869952e+00 1.991931158991969486e+00 4.268563730664291178e+00 3.011250576130037437e+00 3.703712219361604330e+00 2.706272401453717613e+00 3.377237449702215510e+00 5.802217583493328945e+00 5.478092608191468038e+00 2.628207109848538003e+00 3.337734360903039654e+00 3.565029781724410096e+00 3.642448021914735268e+00 3.823955573307233902e+00 3.725627976904673400e+00 4.492470510143381723e+00 4.497440974962854554e+00 3.402499315955496595e+00 4.303064344635569860e+00 4.707220988882708568e+00 4.297254183363487634e+00 3.267533471174269177e+00 4.211152274188308731e+00 4.746766191387163936e+00 3.535334319073125897e+00 3.396713707990661302e+00 4.642671398394390359e+00 5.637138717783468422e+00 3.791879975278106496e+00 4.761900932867694891e+00 2.590426355624473764e+00 3.966918888183228020e+00 4.028451047600686508e+00 3.606634784544936245e+00 4.447068553794975898e+00 4.286558833781445088e+00 4.529418491622609011e+00 6.004311832509410252e+00 3.669133059145426756e+00 4.542426014641635312e+00 4.252327521047735814e+00 5.570770043507197400e+00 4.674740129132623601e+00 3.747699932272259282e+00 3.087317653188363487e+00 5.240758639483152237e+00 3.954238206546016432e+00 4.062399272722641008e+00 4.297396141259068436e+00 7.187702606287178497e+00 4.257208378209832667e+00 5.137505497048491243e+00 2.956600774229603434e+00 4.835798070582249863e+00 3.319178021474356033e+00 4.932214978390430993e+00 3.615420975502323664e+00 3.889813823494888467e+00 3.107409486196171411e+00 5.211331714992941677e+00 2.164822931106337833e+00 3.191680027391206043e+00 2.665796023179982654e+00 4.207170060962812208e+00 1.584485003718024032e+00 4.774484164485591542e+00 2.263009605756189924e+00 4.330119116452562977e+00 4.849756012756803791e+00 4.331567359169095077e+00 4.208372034040687382e+00 2.593761226377716334e+00 2.247462809446315379e+00 3.337334601531277478e+00 4.748324080006046444e+00 4.458624345478825468e+00 4.134238062189943719e+00 4.012257034292923130e+00 4.423115988969551715e+00 3.606052269574761215e+00 4.332196821035785739e+00 2.620617446059184452e+00 3.010722393936339003e+00 3.660466453106232532e+00 3.000255451196506939e+00 5.142896077862695314e+00 4.439645761583268957e+00 5.230395836174892565e+00 5.089854001275444517e+00 2.774590882968225092e+00 4.273812471343528152e+00 3.167683972340266330e+00 4.195041658488653624e+00 3.841176062837962757e+00 4.381093854801854093e+00 3.464378735208474946e+00 3.269697147261449555e+00 6.721945250544836270e+00 4.172912131129387525e+00 1.319609278787362783e+00 3.675738995969504597e+00 2.988170141732571672e+00 3.613036109434872856e+00 4.548987251560349776e+00 3.942157828850984203e+00 4.322723564087944226e+00 4.585228464220120870e+00 3.560620994185126786e+00 5.164343989365183241e+00 4.473851900843074603e+00 4.606333260801343421e+00 2.794499845888875456e+00 3.900410311898167226e+00 4.603070043129441125e+00 4.658992329868517857e+00 3.965063423862559500e+00 4.441834093952887308e+00 3.668936772790844181e+00 3.159208567855195327e+00 4.231625838287005337e+00 5.050381112503549375e+00 6.863467498884541662e+00 2.513186458118845668e+00 3.479658217222294070e+00 2.667982849686504121e+00 3.795994776021818673e+00 3.182132043172844149e+00 5.145906110763565522e+00 4.588767358400017038e+00 4.601294838393648057e+00 4.314980881664663315e+00 3.468714808827612739e+00 3.366672339349048304e+00 4.170440273282690846e+00 3.806327381441899860e+00 4.959214934490622895e+00 3.102639197279706718e+00 3.637703149230363309e+00 4.340122013234864795e+00 4.682250315325219958e+00 2.972404412617580594e+00 4.545070534193714096e+00 4.692092023465657569e+00 3.790775824311129139e+00 1.342991122807473126e+00 2.760417143080397206e+00 4.248093673610553012e+00 2.710063135381318489e+00 9.506230003281463947e-01 3.754831918029885252e+00 3.439847838068491370e+00 2.128924861535736568e+00 1.109738082109242407e+00 3.827033764785830794e+00 2.526679779966424011e+00 1.848636434471249590e+00 3.337536041926238539e+00 5.276716552845585717e+00 2.730666757239197384e+00 3.235701494190343475e+00 8.302757285532442744e-01 4.246631014441414109e+00 4.390087235260063281e+00 2.419175666240773737e+00 2.902625533662207769e+00 4.416238706806448810e+00 2.159451304572820973e+00 3.868935267898845787e+00 1.618150616384719243e+00 2.041797758969553733e+00 2.607978495517365047e+00 2.108551944646442244e+00 3.552994407286562684e+00 8.459045123896204998e-01 4.198314947946674702e-01 3.941925379286084219e+00 2.478225492988447076e+00 3.885310670508229425e+00 4.777653176863076112e+00 4.125459882367966458e+00 1.651422655656345828e+00 3.124772895520933957e+00 4.069133109454703856e+00 5.382542607801548584e+00 3.460593932897490621e+00 3.145145946189351172e+00 2.922839784778969552e+00 2.942720347077550258e+00 3.367248412020813486e+00 3.468447999391960135e+00 1.672685764496800065e+00 1.078929489434120148e+00 4.704660593800360502e+00 3.728359835565592917e+00 1.056273723988351509e+00 3.069103698657135837e+00 1.893435270070367604e+00 3.397785939342113704e+00 2.468095665399513639e+00 2.397788533645160758e+00 1.875782405024190691e+00 3.769096789184310570e+00 3.730035592931912003e+00 3.960534565500545501e+00 5.091233281333778393e+00 2.977403422082563367e+00 2.124235126208889213e+00 4.630540345283173487e+00 3.205739406705048200e+00 1.975044192331196768e+00 5.168517169770761477e+00 3.511123313878654173e+00 3.207956906413573339e+00 5.625299625033097328e+00 2.201580798989821730e+00 3.015201160908125733e+00 2.769739292292541677e+00 2.620324243505776085e+00 2.946807363345099517e+00 3.701106170255271444e+00 2.309731476892399993e+00 3.070253960806702764e+00 2.871468353567373288e+00 1.224350814634971307e+00 3.537398496562407235e+00 4.018068754079912708e+00 8.011777989625892271e-01 3.696710472094050903e+00 3.946137081936615942e+00 2.256563497233018634e+00 2.456489561805430988e+00 3.698023382481001153e+00 9.694163468083105695e-01 2.292070513237246754e+00 4.112600350754834544e+00 2.277480526976780606e+00 2.270242617894462356e+00 3.400202440661897807e+00 5.933996578170248615e-01 2.492010977702980856e+00 3.150146439057412540e+00 3.024727333632631243e+00 4.158390019949430361e+00 3.073716126718081476e+00 3.285629172526070896e+00 2.157550769037548832e+00 2.537221250187992272e+00 2.667490256075803590e+00 2.566383966663514204e+00 2.786519671654140495e+00 2.844247032937890829e+00 2.082316675169980424e+00 2.563488009013971780e+00 3.227429684479811822e+00 4.574929786771129159e+00 3.690895424313563211e+00 1.283643136676829277e+00 2.522351555652650124e+00 2.234175853516715549e+00 4.793058045235596865e+00 3.996147158736693128e-01 3.444707501748096146e+00 4.399298164409416678e+00 3.438244710447071917e+00 3.752833346343858345e+00 3.353835748218268353e+00 1.636486533796491560e+00 2.517585700752237532e+00 2.258967476574607502e+00 2.119456294323408763e+00 3.407907584055527739e+00 1.534563821250725990e+00 5.251098592017254596e+00 4.893396054975767129e+00 2.644025545401819333e+00 2.034182549428336095e+00 3.697285721912360046e+00 3.415904564219004236e+00 2.993764991365685635e+00 1.665982705028420163e+00 1.194921168160518077e+00 2.194902688432095683e+00 3.857258156584687292e+00 3.079722656069653564e+00 3.702405420738632991e+00 3.142474202526027938e+00 7.647789575546896090e-01 2.619188301271790920e+00 2.265025334038674121e+00 4.431559914792942756e+00 3.475812235700271202e+00 4.611941352762753965e+00 2.286371443703882456e+00 2.411121477572383487e+00 4.664585423915935891e+00 2.249241954016782064e+00 2.608263106904099349e+00 1.925440298353809476e+00 4.081101261133347258e+00 3.372723841195338412e+00 3.349196713575511630e+00 3.768575800100188555e+00 3.751355847454297177e+00 2.898110327196127045e+00 3.464948878291508105e+00 4.101319277752209835e+00 3.406461530137610882e+00 1.908326496500475811e+00 2.695751094404123638e+00 2.755632622039016599e+00 2.733438340510008224e+00 2.636248113523250947e+00 1.330215834873438974e+00 3.304078562859979584e+00 4.046730849925879170e+00 2.757106567968299782e+00 3.758866083976271977e+00 2.350844879383815922e+00 3.695805791623076431e+00 4.705823911336421972e+00 3.622820592330612932e+00 2.156900250450433099e+00 3.442032577310045749e+00 2.854066201575065964e+00 2.380067912078236425e+00 4.390168174055195216e+00 1.808567170003748004e+00 2.075851341447040532e+00 2.370585546892700179e+00 3.259061655011026293e+00 3.608228106537799906e+00 2.892112003906069706e+00 2.222245955208438151e+00 1.628067468502567339e+00 3.576548757965739789e+00 3.098260306071057624e+00 2.203116327355104431e+00 1.703942346543590336e+00 2.983777280946981136e+00 2.015822591460170621e+00 3.540469340089379191e+00 1.949060334759984858e+00 4.734783825298155335e+00 1.665605953643051418e+00 1.225996295618446030e+00 2.341112983932976732e+00 3.953338458891587415e+00 1.687226154064813688e+00 3.437772896985218818e+00 2.870089449628454581e+00 3.730024878152072176e+00 3.258882196452502100e+00 3.552786405064014552e+00 3.790294549262047230e+00 3.394495631611209596e+00 2.734085686345191668e+00 3.394946309170573606e+00 4.378109998927863344e+00 3.440160212410685592e+00 1.867154849877973755e+00 4.947227569862516106e+00 3.888211845443598769e+00 2.392473543237152001e+00 2.556193639459444888e+00 4.432992287799049969e+00 3.745484023188134337e+00 2.306933263813076618e+00 3.678271377566293410e+00 4.055448935954574452e+00 2.834152435580269191e+00 2.973493135303300505e+00 3.987864919705927935e+00 3.160979355923224432e+00 2.876361191784600813e+00 1.719255491179720652e+00 2.345449433422655883e+00 5.045955459247126740e-01 3.220056369262812801e+00 1.826141233819613019e+00 2.496320075177180353e+00 8.968654642738955740e-01 3.564536985899024124e+00 2.885095492784955695e+00 2.790583204994506961e+00 3.732140881225022522e+00 3.655297577570447043e+00 4.715469966549748371e+00 2.353815413911285681e+00 3.254430141636282858e+00 4.458453176241491178e+00 5.003663184309079526e+00 4.073844779780229075e+00 3.298220059788189662e+00 2.238732013069032245e+00 3.158704004661458953e+00 1.661376672421387868e+00 4.235785341223393452e+00 1.903966625987223660e+00 3.688248821252107845e+00 3.128725644653708393e+00 4.695796688988803425e+00 2.576185523822129397e+00 2.006833949226469738e+00 2.369950905241883010e+00 2.422259556350937260e+00 3.500063719652598770e+00 2.548812573295173856e+00 2.266900749166597340e+00 3.796565547344711078e+00 3.124928654709183018e+00 3.844715393604238418e+00 3.418289750625556955e+00 2.361824271592255275e+00 3.527373014766104209e+00 1.910132182135122036e+00 3.155545049184682149e+00 1.898273350788612923e+00 3.209516390043236633e+00 1.635780119211462047e+00 2.907171752281300314e+00 2.640348722300093876e+00 4.610674457437596629e+00 1.874011949083797424e+00 2.512368999241806566e+00 4.111519900998177768e+00 3.430137053814715564e+00 4.048842373889285362e+00 2.900184244651562437e+00 3.068377082771424291e+00 3.111194429563408637e+00 3.055132101451150550e+00 3.973008006202725095e+00 5.837353810791249487e+00 3.082921912059489067e+00 3.914484401998262975e+00 2.334960847546393214e+00 3.474340408725435925e+00 2.537474857924630456e+00 4.429789101022970854e+00 2.725354904940251011e+00 4.452831561290460982e+00 2.683758990956545354e+00 1.674705941511904994e+00 3.779277993567354610e+00 2.790364673326594325e+00 3.456507514929561431e+00 3.166411695972007223e+00 4.430892378471281035e+00 3.471044807015711164e+00 4.942311257880216857e+00 3.153465950743257196e+00 1.918260932302504385e+00 2.262830204550368762e+00 2.194299641576777038e+00 1.648022270750614471e+00 1.854515337535780350e+00 1.487551033628369712e+00 3.321174812257322362e+00 3.912428962118462472e+00 2.947265970650258193e+00 3.176833569490592701e+00 1.220871665991372534e+00 2.872748495159072935e+00 1.757070636210287917e+00 8.839274675004373805e-01 2.858095019579504736e+00 6.971715949870717077e-01 3.616254126515315637e+00 2.488467352251223730e+00 3.056372051959578506e+00 2.294412569986134187e+00 -8.690753305233449577e-01 2.944943461179934108e+00 3.074971361993100949e+00 2.747958269952635924e+00 5.781367729069792905e-01 5.224927818441030825e-01 2.739868901837666737e+00 5.772091085198202132e-01 2.843943642642759784e+00 1.405377891470439566e+00 2.279693678602465301e+00 7.470531434159290995e-01 2.386360143502577635e+00 2.510929372004667481e+00 7.538653392256855490e-01 -2.605373046920889113e-01 1.783463425995027940e+00 2.242435600863696532e+00 1.979216867383801537e+00 2.453798668663861093e+00 1.317424836640508357e+00 2.071369041883354356e+00 1.430419893902730166e+00 1.663080488988701200e+00 2.562308738140504971e+00 2.061718113457553958e+00 1.555289996322898105e+00 -3.385313628466991853e-02 8.911458100380612590e-01 1.225770152284876513e+00 1.715729906117064107e+00 2.593119520231725428e+00 3.049610921413143050e+00 2.012914060940811378e+00 2.592168335282593716e+00 2.408967976496631636e+00 4.629071676194903562e-01 1.521981540444913961e+00 2.422907339146860739e+00 2.718159321781764337e+00 3.007468833062698632e+00 3.915510519043740256e+00 2.641792802537445528e+00 3.194903887574468193e+00 1.419306619850712270e+00 1.878973095971356422e+00 1.312095387773399402e+00 1.739711969771271960e+00 1.395200214241819836e+00 2.117869972729794714e+00 3.441625585783059993e+00 2.237476605701946397e+00 2.590457158041059582e+00 2.395660958649813654e+00 8.069780956123646654e-01 2.095968534018140872e+00 3.249849641137556144e+00 1.881848660446428401e+00 2.920276812476547246e+00 2.425989347726061673e+00 2.571190208798941779e+00 2.307439147251648226e+00 1.148533838864633116e+00 1.803544143122013388e+00 2.451620018444139681e+00 1.213555415125706860e+00 8.263920499291473876e-01 2.098570583787125798e+00 2.383894320184752225e+00 1.496747218822895409e+00 2.447385618969480259e+00 2.746153095834372060e+00 2.848136412836787201e+00 2.145725996250472889e+00 3.094099216816694753e+00 1.702780460815386254e+00 1.867856502819173370e+00 2.135999664243373175e+00 1.500388889865268194e+00 2.588307382632884845e+00 2.342544650853020105e+00 9.294523235795277838e-01 1.122939754552405356e+00 2.099804845986132040e+00 1.599261483780824555e+00 4.233952545229603959e-01 2.101043008577315963e+00 2.888944432542823737e+00 1.499574512969287898e+00 1.570131292973887094e+00 1.000177263921479209e+00 2.857232961393445070e+00 2.355749620764972185e+00 3.023957576952289728e+00 1.931644576761981202e+00 2.801419645573223871e+00 2.209914471695371585e+00 3.730101252597965988e+00 9.444813908879962083e-01 1.221409879375068286e+00 8.339692512700619398e-01 3.630077300132930063e+00 2.004762046178948598e+00 1.976074265455578960e+00 2.296386500559995658e-01 2.962434319543249650e+00 3.023804929522559082e+00 2.154116685828844524e+00 2.287551086895599273e+00 1.473323062553822949e+00 1.686072225429824822e+00 1.846193266607735195e+00 3.243323953723420416e+00 1.065364424178923297e+00 2.051858384079690456e+00 1.239797412726396653e+00 1.229864386244034602e+00 2.907660101469066838e+00 4.141016353844155784e-01 2.049105538925025005e+00 6.135808618665834491e-01 1.638067007302367761e+00 6.240170892335330510e-01 1.237572378872038581e-01 2.007954630421554754e+00 1.152603319929296211e+00 5.274052151797545829e-01 8.874008850218230160e-01 2.366422412121188756e+00 7.000129845938576345e-01 3.323427984616069253e+00 3.433222520071439465e-01 3.745443275673550509e+00 2.414910315291349363e+00 1.997824055449297198e+00 1.523315272108611396e+00 2.795844095392663320e+00 1.531877394798869974e+00 4.043873928761897218e+00 1.408299419249383400e+00 2.388098738766220919e+00 3.990451383876775893e+00 2.731894698518756659e+00 3.278348514755389242e+00 2.578753858891431161e+00 1.687946335717512403e+00 1.252012678940521928e+00 1.496558338070308025e+00 1.771081456323780445e+00 2.123157318075363342e+00 2.968802582987312810e+00 1.803035944958923720e+00 1.583407415422036557e+00 2.106311960841289022e+00 5.680768910765058299e-01 3.885559979725723867e+00 1.398958893236268430e+00 3.021657469572395893e+00 1.425186787806621336e+00 2.293195484556663555e+00 3.497466283837410206e+00 2.927124434747611303e+00 1.468302303959226895e+00 3.178946041026482039e+00 3.322318034278649357e+00 1.096528229565638224e+00 2.562776527813255267e+00 2.181215064506562662e+00 1.814525628923260303e+00 1.706737045553978538e+00 2.779962137716563753e+00 2.836547524964684097e+00 1.672883470287876984e+00 2.645538441019934961e+00 1.685971513693825141e+00 1.544007969612466669e+00 1.708150197172234819e+00 1.259160857263824651e+00 5.841341435319141739e-01 1.440392465483062656e+00 6.767379965185672530e-01 2.696190734563091329e+00 1.286020036556315249e+00 3.482983321827124001e+00 2.817136070555375404e+00 4.086608391099179727e+00 1.888314183596975449e+00 1.891887362586642141e+00 2.313090534332718828e+00 1.577781512691573518e+00 3.379439738528521087e+00 2.402046046529939360e+00 2.895343247746246185e+00 2.287088216838840005e+00 2.727232216600745218e+00 2.728540094956009021e+00 1.054163620059130890e+00 1.413595093081067233e+00 1.558430215599243329e+00 1.617273712777457906e+00 1.399508890132350469e+00 7.237269369688297260e-01 1.857791386145442925e+00 2.877293540120972049e-01 -2.648446707289898727e-01 2.601968818689762486e+00 1.107084350868585698e+00 2.311967383463399361e+00 1.746785005165049087e+00 3.185725682171529627e+00 2.251825622272369376e+00 1.607806652761128552e+00 3.712813016315462455e+00 3.932934362606764545e+00 1.256930519458353102e+00 3.143054689587833295e+00 3.353877951381933453e+00 1.626419015537622581e+00 4.130853802387100870e+00 2.044167745977643058e+00 1.806998050090847574e+00 3.676291688723235307e+00 2.518373849225597372e+00 4.025953244810827947e+00 9.673517245770639761e-01 -1.048230511824450817e+00 2.586189172524361979e+00 8.703971389750327914e-01 2.201990351956556236e+00 1.490852062966648184e+00 1.192504427961922131e+00 1.428488204528283179e+00 2.063598814655854596e+00 1.673748029442404528e+00 1.512276060359060370e+00 2.633371018454624846e+00 3.607798975525018381e+00 2.056262550798734434e+00 2.498139365073787754e+00 1.573014023345349344e+00 1.504742025557656682e+00 2.399808061171988971e+00 2.693036329452860755e+00 1.419787237077210218e+00 2.411909663026141182e+00 2.215570906514026550e+00 1.272953362255274001e+00 1.089942002633556228e+00 2.147128309809359425e+00 2.917855011194876003e+00 1.580998335697171964e+00 3.207784887493804415e+00 2.186409471229578294e+00 1.823163777846516842e+00 2.325519636648507138e+00 3.029457517574507985e+00 8.370786368529119503e-01 1.539101195800373301e+00 2.025746900849769272e+00 2.731095335312713868e+00 -2.887093683343308625e-01 3.219668621148891408e+00 1.260731970056585327e+00 3.168150783292430273e+00 1.957158557727103343e+00 3.597127496633968136e+00 1.931657792568844068e+00 2.531440190446789362e+00 2.538419756448464515e+00 3.426128230772131467e+00 3.435198112880918142e+00 1.718534461241125744e+00 1.627259176448883959e+00 2.667028667502795436e+00 1.356695069029422607e+00 -3.378350982967877614e-01 2.593263246385955512e+00 3.791622289173965488e+00 2.291978650632660486e+00 2.454062946208441787e+00 1.910469980093078224e+00 4.127963944279302133e+00 -1.172051344635517189e+00 2.142024283914809146e+00 1.922982566623142819e+00 2.621454720643010106e+00 7.362655188551764374e-01 4.573486609158157745e-01 1.461030185294085237e+00 3.308709838165652339e+00 9.041119447136387599e-01 3.462196096861884786e+00 3.046733778687535033e+00 2.129164523586580593e+00 3.389254628834279970e+00 2.422462805588754264e+00 1.661222175241647836e+00 3.840214876801604227e-01 2.362969556030102058e+00 1.537265042560924666e+00 4.295512981405486208e+00 2.810594493268073535e+00 1.794229928531335894e+00 1.199737426522104133e+00 1.999868635144686158e+00 2.584481596581479135e+00 2.568134606673504017e+00 2.651440319444923421e+00 2.474251503732042057e+00 3.621324507437858387e+00 1.702875775053529495e+00 2.618932836425161170e+00 2.081607794463763650e+00 1.245467158650901407e+00 1.827145939076762149e+00 1.807861671958538086e+00 2.758743746776614714e+00 1.638470719917089369e+00 1.381288946665722106e+00 2.282930937102531477e+00 2.877604742821060935e+00 2.414465176726684259e+00 1.896682908287685709e+00 -5.905261328210347216e-01 2.020400317774048382e+00 8.490898421082723191e-01 2.345352584152702313e+00 1.506455878158517336e+00 2.991337319700252184e+00 7.766582256184666466e-01 2.598188373678855356e+00 1.935576086423430153e+00 4.711077711021236070e+00 1.050182655344316984e+00 1.574829800802287849e+00 2.063271305907566078e-01 2.135993973894276809e+00 2.382588718179076359e+00 1.929831852223691691e+00 7.566003924908279998e-01 -2.737608120811784729e-01 1.688207099174724224e+00 3.390620650091612287e+00 3.664879226894332209e+00 -3.613330583534734020e-01 3.384842903204454689e+00 2.369274584256627847e+00 1.011308350418167912e+00 8.189198808580234745e-01 1.662429944628200262e+00 -6.150475907454716618e-02 2.424869374057458060e+00 2.273135319729243875e+00 2.472557775877926023e+00 2.184725269167389072e+00 1.150631848380056166e+00 2.755777287281904631e+00 3.059238522723160436e+00 1.597385843573562614e+00 1.307624837766157899e+00 1.769626773485633908e+00 2.470383746339438247e+00 1.473862161176707986e+00 2.555362899865140314e+00 2.336421028072886763e+00 3.710133080880446688e+00 1.318704562848517448e+00 2.975629009149024728e+00 8.988759169550252226e-01 3.441465557596478320e+00 2.512107460100679202e+00 3.314782305377131699e+00 2.235119585068809922e+00 1.594414694549324496e+00 1.743345539715221548e+00 1.133388046005127991e+00 8.885342601957730846e-01 5.984822409093565332e-01 3.068599193010395521e+00 1.745459936178656246e+00 3.326973507179602052e+00 2.592619265977284648e+00 3.333048952220469374e+00 4.038113237529158961e-02 2.996963124231592168e+00 1.257871394996534331e+00 3.349267124279392327e+00 2.040569339348119016e+00 1.532479451297540152e+00 1.969950962943372907e+00 2.990180419045561422e+00 -1.154152983112764375e+00 1.832160063360107838e+00 1.979681493918138635e+00 3.665484333670122830e+00 1.456053103490335010e+00 1.875416564990792123e+00 1.556976925002953704e+00 1.946134707958915966e+00 1.747405613986717343e+00 3.080851526219135383e+00 1.267048746873173704e+00 8.105797599331869829e-01 2.247775340921072562e+00 1.580275781895374099e+00 3.713909841044698457e+00 1.181350588822409398e+00 6.540164974903556194e-01 4.675789611559508785e+00 4.107497412012924620e+00 2.670402235962363147e+00 3.817764679368631509e+00 1.054573953031825440e+00 2.103115767137929915e+00 1.310647408035266581e+00 2.129772374821683911e+00 3.034944643358359784e+00 2.468684798157030791e+00 1.311381993378043731e+00 9.558487314665260470e-01 2.146305062649226603e+00 2.577446483537273014e+00 2.934547069170389211e+00 1.016164372889125200e+00 7.268477715628640645e-01 3.173290539961087786e-01 1.035305824128383678e+00 3.384659849750839111e+00 9.716206674021399259e-01 1.973864862812290566e+00 2.806733503029767540e+00 1.099748099818170344e+00 1.344931666101593981e+00 2.433688710961477319e+00 8.360517674415730571e-01 2.541498219915226287e+00 1.716309005843639213e+00 1.737855482989766109e+00 1.084373976401853179e+00 4.052904443606081486e+00 2.200547288997781514e+00 1.887798210692159584e+00 2.831146419261083569e+00 3.375607842344727327e+00 3.487053919984711925e+00 1.203144767137043214e+00 1.261062553491329563e+00 1.665251053355155220e+00 1.903440436900764032e+00 2.556274360845256943e+00 3.327426245917434411e+00 3.303895665082825506e+00 4.161267275860654813e+00 1.533728647065029094e+00 2.986359687729584156e+00 3.188089925552578752e+00 2.185369469362878014e+00 2.370981086863190868e+00 8.450625339872808173e-01 9.292396784552074962e-01 2.580901787084653343e+00 2.150246381975561505e+00 1.763748848247230550e+00 3.358926331809865218e+00 1.633357009080725453e+00 4.961865298734657870e-01 3.307310098946625310e-01 1.310830644105720477e+00 2.603076896677316565e+00 2.528284995413732528e+00 3.662832576210508950e+00 1.973390852936797168e+00 2.399644524039055149e+00 2.348970394712087462e+00 2.959355964943005457e+00 2.318015882955203555e+00 -4.954749692038718512e-01 9.074214454710309852e-01 2.492430959603057605e+00 3.232934169380464073e+00 6.533827740888152880e-01 1.946039431970457256e+00 2.675162899468980227e-01 1.345318301285747919e+00 1.794862482173988028e+00 1.630824091635627360e+00 1.320422056986800374e+00 3.014597012569204093e+00 2.309045794673200813e+00 1.055161841837714887e+00 3.002337725213334085e+00 1.670496033900861876e+00 1.899327716831072710e+00 2.433440047478196977e+00 4.788242313914524151e-01 7.705815937663094140e-01 1.397272031686091820e+00 2.967481023575853083e+00 2.062149308987836882e+00 1.817840633821343754e+00 1.741399869965667424e+00 7.819452209931938569e-01 2.047281371063343958e+00 -4.186767680934379565e-01 1.279010838864693689e+00 1.276486915677696343e+00 8.317193627872507822e-01 1.468887541953089126e+00 3.262249565716424993e+00 1.984566599408029708e+00 1.518332185673514134e+00 2.690175868965648309e+00 2.416355797092794244e+00 1.736022960147600269e+00 1.094049623586216269e+00 1.624033505411601297e+00 3.166044451053646736e+00 2.878564385524620572e+00 1.843460083534909089e+00 -5.567153038717840285e-01 3.028893831131738601e+00 3.978699352536648082e+00 9.761711036703712985e-01 -2.494156687172149889e-01 1.924097895572854267e+00 1.966735128466749138e+00 1.881430521165388337e+00 2.019202308601803608e+00 2.673961155881334761e+00 -6.985669420959613740e-01 1.922896864659049188e+00 2.626731068940300062e+00 1.853804211153463388e+00 1.623452185307452611e+00 1.911379534019015836e+00 2.746065749505839815e+00 2.150156622359759240e+00 3.537784068758938805e+00 5.167252122421639449e-01 1.243454792468222436e+00 -2.890637254048705751e-01 1.607409356519587718e+00 2.365678339290174126e+00 1.215180177772488213e+00 2.282782600178652643e+00 4.060279203949647808e+00 2.552101642167663886e+00 1.538404104649126469e-01 1.300192302409812761e+00 7.460493809110394503e-01 2.431795595939341581e+00 2.147544584620204144e+00 2.509222538692510884e+00 1.940805270498360047e+00 6.753034231401936482e-01 1.651740084824090404e+00 3.411546316679947122e+00 1.789566176456713897e+00 1.384439467019290770e+00 4.324627727386433640e-01 2.002471362171563740e+00 3.754566263320106234e+00 2.381885181725483802e-01 3.142528674284722268e+00 3.020417321836402103e+00 2.542038221728271097e+00 1.803953563893317957e+00 1.979305008354590667e+00 1.856183989835938908e+00 2.825319788665860088e+00 1.339812338975937989e+00 2.289514538122691345e+00 3.609659956760138400e+00 2.206941039817775341e+00 9.338007065777481630e-01 -3.771792738303529902e-01 3.301813740669262032e+00 2.126987151306748203e+00 2.354192693260519942e+00 3.102517597997549892e+00 2.378779947317349652e+00 2.521069112971733084e+00 2.697275204701300666e+00 1.319806730864643063e+00 2.684667660734102235e+00 1.870754732919579055e+00 2.380705539850624497e+00 1.678675346761972831e+00 1.768702439366423684e+00 6.474875242680546705e-01 2.976415736851319771e+00 2.345176496341715211e+00 8.710860360271647229e-01 2.109421783178064835e+00 1.743098951368958760e+00 2.048508909850250248e+00 2.388874281807900957e+00 1.999768424626596319e+00 1.527789918992671581e+00 6.092541675493167164e-01 2.138375290005898322e+00 4.369390630572389078e+00 3.339519045147291809e+00 3.085054752353774798e+00 2.347758734854819007e+00 3.528214702716985229e+00 1.561145402102199320e+00 2.455667935751115305e+00 2.880086978194317915e+00 2.101631348096915541e+00 1.650955113651958239e+00 1.374940683602170699e+00 1.204135711372372963e+00 1.421724194714553580e+00 8.356102353668282134e-01 2.036307078897223732e+00 2.620290412334303376e+00 1.299120926766529571e+00 2.292336736800403951e+00 2.036394077332251307e+00 1.702223543495614333e+00 9.455360526885763228e-01 8.211630061892838395e-01 2.261069629254201629e+00 1.315035984421113024e+00 1.762806577431085042e+00 4.748941744189788539e-01 2.166715343845518227e+00 3.715892846415260742e+00 1.262801066050464049e+00 2.200089070553076454e+00 2.438718623761869431e+00 1.058030826420871762e+00 1.631003954297156833e+00 6.074125956653457781e-01 2.796704058658099346e+00 2.174394327304900010e+00 3.015691241069908823e+00 1.704775561179465493e+00 1.926198908982557967e+00 2.719802644906111233e+00 3.221488948469031222e+00 2.367414894114802326e+00 1.509927083557173422e+00 2.333961534561033613e+00 9.493883436617809313e-01 1.872835630957420117e+00 -1.138891916046963271e+00 -7.516128301645460530e-01 -1.171066998414614702e+00 2.816129632041142195e+00 2.217648729884170056e+00 2.376402844051773489e+00 1.878652847746107302e+00 2.103995787879238577e+00 5.229844405275820840e-01 1.150363297887786462e+00 2.308441799149302032e+00 1.542214542889264184e+00 1.624344097004575271e+00 -5.064892647127974268e-01 2.713090024413827850e-01 -1.456078561883942246e+00 4.128707085477756333e-01 1.496417462683306221e+00 2.216527624388226592e+00 3.543826508095758054e+00 6.014112794418448038e-01 8.275798747321618798e-01 2.001118032145225101e+00 2.259885140791369817e+00 1.223300453092745155e+00 9.765664954333039827e-01 -4.300351722479183181e-01 2.581430731093020459e+00 2.015184547811764038e+00 1.146156370672545721e+00 1.284393675608718866e+00 1.321958000190186056e+00 2.797211353323277638e+00 2.615456773224636988e-01 -2.833626245085090756e-01 1.424709662968645096e+00 -6.997476302087110023e-01 1.732496413906262633e+00 -5.343759074642906448e-01 -1.452641404299747641e-01 1.239663937850065567e+00 1.144924269151724294e+00 2.071606325191015507e+00 1.008280163267593288e+00 2.233880873079863605e+00 5.055010270067893385e-01 1.272192012152060014e+00 1.717968079948347659e+00 1.359838564524668669e+00 -7.896037678248950531e-01 1.255423501998908620e+00 1.438699646883762062e+00 -5.391139301646997728e-01 9.137408267475386481e-01 8.108301197617080458e-01 1.657356201771967408e+00 7.803848443986147743e-01 2.693323983884333472e+00 4.061490762847291158e+00 1.442906160546421956e+00 7.634675600818978669e-01 1.368523712303775230e+00 1.335113205871487851e+00 5.422227348377522960e-03 2.707322894036720551e-01 1.778400957263415461e-01 1.540391647717146872e+00 1.779746917687374363e+00 1.120537622850799275e+00 1.421839676040130285e-01 1.454245198270927686e+00 1.367709656824806608e+00 6.977355186804522491e-01 1.402901190694315181e+00 2.720917103607447984e+00 1.090313848872258351e+00 1.899427115416201683e+00 1.677063086672076153e+00 1.124747729891589776e+00 -2.760428082610361100e-01 1.753304085024804060e+00 5.785983385771826804e-01 -1.207605008061559904e+00 2.718263692966503609e+00 1.070510234677489514e+00 3.039887041038987991e+00 2.347743260949710198e+00 1.132390750301464299e+00 -6.610380645628057827e-01 1.207578591118211753e+00 1.048300773712938838e+00 1.905060247424435138e+00 2.438398947295921104e+00 1.668236548645154027e+00 -2.323991619927670282e-01 6.978997369656259053e-01 -3.724371013313613199e-01 1.982126248792557943e+00 -7.016415394263214589e-01 2.381849895677010220e+00 -3.951903493181891519e-02 -1.554262472241757786e-01 1.074238916462673998e+00 1.620174899653618272e+00 1.121887734655561547e-01 4.485374683984544308e-01 2.467155557962931400e+00 8.265596651045444831e-01 3.861809253238295825e-01 1.573266457180641176e+00 8.626666371681530610e-01 1.552747702071186175e+00 8.614386883693548880e-01 -2.274392999283367939e-02 2.034993015293501628e+00 1.247021820141693604e+00 1.169878019344604281e-01 9.919159256486934639e-01 4.586909229287629564e-01 3.217328306278077199e-01 2.569738077838100931e+00 8.422173093327178783e-01 4.438906436578710091e-01 4.579042134606421399e-01 9.069367922950117844e-01 1.895106717842053978e+00 2.239993077552192791e+00 9.846293168216067038e-01 1.763475926717261499e+00 -2.217482051642927776e-01 5.173210398369471053e-01 8.845041706952362359e-01 5.550646241525425406e-01 2.293138412971361451e+00 1.869225630627394941e-01 -2.773820927611529014e-02 1.864568112904123387e+00 1.722112908142313215e+00 2.366003127243724524e+00 4.147722376956169410e-01 -5.239407712709880094e-02 6.283890499824112963e-01 3.006548015724443079e+00 1.975016269996499041e-01 1.270249811472497825e+00 1.474403402793142082e+00 5.099769417152557605e-01 2.395757989469545102e+00 7.865471404092616581e-01 1.879757061569712784e+00 1.105129227047975116e+00 9.647033341535162787e-01 3.788961752787788351e-01 7.951048539555509720e-01 7.074716562738504466e-01 1.891954806743771700e+00 1.660103191717200888e+00 1.579259635247546756e+00 2.340218936104912384e+00 6.970046016707318604e-01 -8.103390312182268129e-03 5.614770170510359204e-01 3.801718937602890369e-01 1.943303548197743202e+00 1.914567421236196498e+00 2.512307813083969776e+00 1.362137560455109142e+00 5.527196912392019490e-01 -2.054019988825555476e+00 2.476182206439267119e+00 3.260464161588069842e+00 1.031016812857544318e+00 5.217425239176327612e-01 2.004699776021957813e+00 7.727467109127484912e-01 4.938919492333687655e-02 8.174723476003536993e-02 1.491723268406643488e+00 1.119150006333657632e-01 7.069711502851933060e-01 2.630393696237204981e+00 7.142231473177104162e-01 -2.702558171466835635e-01 -9.477456591387369844e-01 -9.378682459528697724e-01 1.418831053039866008e+00 -1.439572053034481991e+00 -3.398941391787915767e-01 2.385423485278313382e+00 7.990146343127739748e-01 1.321142624074280070e+00 6.792319847741803418e-01 -2.260139586882537743e-01 6.445460657005704919e-01 2.697227652139348564e+00 3.345163707255142116e-01 8.585102602912138003e-01 2.812708400421118693e+00 7.378154923021398304e-01 2.946634786290695196e+00 -9.258091585289840442e-02 8.103694724786265624e-01 -1.983117509299992531e-01 3.276054277665193304e+00 4.138439789962298221e-01 -3.180047208228908295e-01 2.733019551053845753e+00 -2.675092469901748649e-01 2.362059667781630345e+00 1.804818999902994880e+00 1.046479271668588618e-01 2.352473070775394692e+00 8.891875480980784285e-01 3.507468135463892578e-01 -7.215197353796013457e-01 2.404368507372914632e+00 1.325328832702507231e+00 8.933033581463711847e-01 3.766509273491269183e-01 1.153826519644602477e+00 1.754866346563735080e+00 2.160211458403659357e+00 2.650728847055558113e+00 3.438286711567692389e-01 1.469592367110586162e+00 2.988587130233696154e+00 2.083646992600306724e+00 -6.538542023819364779e-01 3.557229165711637275e+00 1.126244735791299245e+00 1.174953085659548258e+00 -9.628766116603013070e-02 2.455955676752611616e+00 -1.915719015818267146e-01 1.152274110480354219e+00 4.076156004537436317e+00 1.034238190942377233e+00 -2.111558154011900501e-01 1.666194308973340643e+00 1.011852587542612980e+00 1.428215304943577069e+00 1.742130938609926627e+00 2.623700386618066815e+00 4.599173836721623942e-01 2.862141196855336300e+00 9.330806430982085953e-01 3.200616356930527484e+00 -3.315488553181907827e-01 1.501914368418245438e+00 -3.032851770095432165e-02 8.466053043853578597e-01 -5.900520531096141719e-01 7.335546724480449532e-01 3.240919247213620569e-01 1.906542561835363081e+00 7.355531078452985927e-01 1.778677447056001171e+00 -7.926702439483506168e-01 -1.351124374225215030e+00 9.131785692354704720e-01 5.448317740834929257e-01 4.417753876670966751e-01 1.034770400913365584e+00 -2.842684041681985407e-01 -2.439613621666545870e-02 6.063088032890658896e-01 8.635834343234084498e-01 5.933340584428068443e-01 6.552718702380666560e-01 7.605905217821460340e-01 2.697209855521949806e-01 -1.229708601661116507e+00 5.894016890592065350e-01 9.424616693137424228e-01 -2.121199469620498046e-01 1.953169194296159317e+00 -1.238706314118828589e+00 8.395491142688903397e-01 8.845976145238275690e-01 6.579631276049842104e-01 1.087939049295581828e+00 1.899154412370445133e+00 9.895210712225356309e-01 8.730536384437297404e-01 1.485848008617412397e+00 9.175238112612661423e-01 2.682849844816545648e+00 1.177247448527448892e+00 -1.239585365993022936e+00 -1.058979470348609120e-01 1.096883424680741070e+00 1.621685949187296139e+00 2.879933979368892949e+00 1.210669535122350204e+00 8.610422075403196818e-01 2.105155829787170862e+00 2.310576047729445470e+00 -6.223556039345422564e-01 -9.676813875054898761e-02 3.826227274677080903e-01 4.249721975441671518e-01 4.040162956427592045e-01 2.798901846395589921e+00 -4.196752173187229262e-02 6.620889310227308089e-01 -3.020134236822887008e-02 -7.089112099586594717e-02 2.133664737691780111e+00 2.394415545665287581e+00 1.682752554427184410e+00 1.774531390036945044e+00 2.360456987661951889e+00 1.119501696922854617e+00 2.967112179190113386e-01 7.679302926696521259e-02 2.717566544832296649e-01 8.129497836137187239e-01 2.713592205543384317e+00 1.314281558388099791e+00 1.727143983913507208e+00 2.796141393715811052e+00 -2.666035568169358161e-01 2.521565701851935515e-01 1.014489273785479817e+00 9.578706293804122307e-01 2.440985653841982739e+00 9.668682598701965336e-01 1.110347054798468625e+00 1.014794648752388451e+00 4.572311386262405408e-01 5.637225464077170178e-01 2.102093422932464595e+00 8.461217561361316086e-01 2.146090037440829601e+00 5.997217668471955809e-01 3.511880117956553971e+00 -9.698284991067620542e-01 1.199223893211011971e+00 8.319233182078570321e-01 9.453344999258391779e-01 2.530981809376392277e+00 1.466738136234500445e+00 -4.282792206267094226e-02 -5.635981831792518104e-01 2.615788276422032599e+00 1.338082430677965506e+00 1.560586869113748998e+00 -2.500648949356160805e-02 -1.873168795791770591e-01 3.800364394637713694e+00 1.040231939801175898e+00 -1.511982957676942692e-02 1.150166168778702508e-01 -1.722063020205282236e-01 8.155589527124521565e-01 2.711786056609687967e-01 -6.308952680538169044e-01 -1.322474069487386883e+00 1.033004797663628294e+00 8.809077462237059619e-02 1.084604403147079399e+00 -5.681146732703644675e-01 3.790463364305335370e-01 9.666496580622894186e-01 -1.743865457861919488e+00 -5.549544885855353105e-01 -1.075209683852652032e-01 -1.590682391069329349e-01 8.335377601139130899e-02 -2.798377870109651777e-01 5.600332116412619632e-01 -2.989582649111976465e-01 4.678702101214497061e-02 6.885964486151998631e-01 -5.619472508859613136e-01 3.129361049568355480e-01 -3.553408268871530162e-01 -2.154505111731404465e+00 -1.417146138596892202e+00 -6.197831891413820848e-01 -1.679741937419866105e+00 -7.638633282303974870e-01 6.544867265517657628e-01 5.478499057188784827e-01 -8.912035469178244407e-01 6.226880910225380816e-01 -3.779336461000327718e-01 3.692335813607788841e-01 1.512990630961571874e-02 -4.099942874177515129e-01 2.383823465956707091e-02 8.839701631808317694e-01 9.428533373723474442e-02 -5.095313199620027378e-01 9.423709062025871219e-01 -1.736079109947676058e-01 -3.862163946442578183e-02 6.205304698561392440e-01 -5.059584398504914926e-01 7.921246035356137583e-01 2.286826464897885547e+00 -2.844195717360025188e-01 -1.728643397092452627e+00 -1.051781894534076889e+00 7.284869321255699193e-01 1.563096107230946163e+00 2.419859536664469957e+00 4.572736461292989940e-01 1.594534934315009034e+00 1.291796716080950147e-01 -1.043550142290072369e+00 -1.140592596413960269e+00 8.495654334148170506e-01 2.420301239341700883e-01 -6.267893940072876147e-01 -5.382865712663972291e-01 1.610216044261183477e+00 -6.320853396168613081e-01 -9.291259449417266225e-01 -9.570583437868669385e-01 -2.217484552906275885e-01 -1.421589809633608370e+00 3.645284465024930531e-01 8.209559344223925637e-01 -1.363890680594370686e+00 -9.127769770462280940e-02 -8.414385922923098837e-01 1.460399959634450275e-02 -9.363852751581062117e-01 4.042696097041140191e-02 1.731841686513398759e+00 1.600233814035498359e+00 -2.334543343662617287e-01 4.982740480687705004e-02 1.558648555639847055e+00 1.698813300871775400e+00 -6.526579897673278063e-01 -3.434312565099548742e-01 9.062336700291628855e-01 1.673044666133844727e+00 -2.988594846345409353e-02 -1.535133030955363465e-01 -1.233456648678552314e+00 1.586566389953856904e+00 9.866240086325992475e-01 9.780874041470511981e-01 -1.784827167516056079e+00 -3.788323544402505405e-01 7.807888192279995865e-01 -1.354705109422611242e+00 -3.672385363499265365e-01 -2.129847196537425713e+00 -1.946347416358130689e-01 -2.989103177653777088e+00 2.818334128544087935e+00 1.010163709561261863e-01 -1.024808225765476699e+00 7.982014856436241423e-01 -1.156732387420193048e-01 -1.667465101270922401e-01 1.788650902127457476e+00 -4.105507840896627236e-01 6.135640456753510552e-01 6.819057830928958452e-01 -3.407707761838922322e-01 -1.085229896109227932e+00 -1.450671913648394318e+00 5.725280855907603772e-02 1.207362596562088886e+00 1.142888768933614907e+00 -1.024880497035294047e+00 -8.039244224775475844e-01 -1.756296099782913345e+00 5.315233657108484749e-02 -7.007753248688366465e-01 -1.826030881745760670e+00 -2.020679370679597797e-01 -3.757932592310226916e-01 -4.279012790157742940e-01 1.116659735820335897e-01 4.429512451825197150e-01 -8.630463161948634943e-01 -1.453057338676234655e-01 1.613397374242742099e+00 3.054223222435779039e-01 -3.337862193634347219e-01 1.952456081927614884e+00 1.464464962612872512e+00 -2.800693123789805283e-01 6.412220082612732908e-01 1.283173548612857595e-01 -9.137767645338152889e-01 1.986869697745994034e-01 2.336537094169578721e-01 -1.088215764510514383e+00 -1.093485747735342128e+00 7.741496094917298121e-02 3.254225364305111112e-01 -1.788099595491221550e-01 9.358731252871960171e-01 -1.985942748264812874e+00 4.987986702299683217e-01 3.721111280012572020e-02 4.628161883250700992e-01 1.489339104537959479e-01 9.103804869736558114e-01 4.668119581024970932e-01 1.644445925729771218e+00 5.684950821588625747e-01 4.785849190554398724e-01 -9.246803190101943182e-01 5.465902784586398368e-03 -3.479050579566868029e-01 -1.458356415214354662e+00 -1.239761802805146584e-01 3.898215210530335817e-01 3.482743019602839267e-03 -3.580362311312609291e-01 1.959320464469768430e-01 -2.374504350777046913e+00 1.474365674173827356e+00 1.169949207541453040e-01 -1.153628409646601405e+00 -7.379052035266167042e-01 8.839241790873413329e-01 -8.653350016273031464e-01 1.004841102879624248e+00 -8.135532599507950824e-01 -7.012043888140749859e-01 -3.940282338916346605e-01 1.414231184806855057e-01 -1.337058521709721726e+00 5.665652702560514120e-01 3.779602742884581312e-01 7.845748931269617144e-01 1.581073796991886438e+00 -1.019189486117878962e+00 1.058467287113628474e+00 1.293348985244743288e+00 -9.384233170429111537e-01 2.095651868927850270e-01 -8.329117927018092615e-01 -1.566295703831890596e-01 1.556107327378231986e+00 -2.701191867218822207e+00 -2.295195856945160262e+00 2.341495627439900584e+00 -2.609515392440470150e-02 1.741726925048340258e-01 -3.178340564805223201e-01 -1.089882158881037844e-01 8.264660407461013047e-01 1.133301791063162423e+00 3.446063623622596661e-01 -8.603925677057570054e-01 -7.792424303655187678e-01 -7.665664458922906155e-01 -9.732919019399506322e-01 1.332035842239790213e+00 -9.144470820506943598e-01 8.818627019344484896e-01 -1.365501035104272232e+00 -4.859438065366023518e-01 -2.973393751825993969e-01 -1.803251182167464162e+00 2.132646672778183206e+00 -1.795821902994864772e+00 -1.320481886735239918e+00 -9.585908935599514180e-01 -4.840334015946322344e-02 -1.159306392619075532e-01 -3.463134211735819923e-01 1.021021247770307561e+00 3.486098011298010002e-01 1.068958247442942877e+00 -9.053225009150646097e-01 1.871768279216766251e+00 -8.849970117806292835e-01 1.878417029205994515e+00 2.943291287270909939e-01 -1.473110675755155086e+00 -7.416590155978540766e-01 -1.490731254168389253e-01 1.472334730950790038e-01 6.242969153696124041e-01 -1.029132645817721015e+00 2.148970638408403411e-01 7.247665680830066570e-01 -7.992686608771141232e-01 8.924497083118618779e-01 -2.203688859747292283e-01 1.746571668172810232e-01 -3.589370884495460268e-01 1.975843405899670779e+00 1.588623824899720177e-02 6.128858226485501826e-01 8.803026391751783697e-02 5.995789935466282472e-01 -7.879008621011363012e-02 1.307765685802704247e+00 -4.661566643725249537e-01 2.728682684070860703e-02 -2.477284859533624983e-01 2.629421379836511252e-01 -1.232361947438418204e+00 1.299530649663589443e-01 -2.136624761059921773e-01 3.289455074464572304e-01 6.416194342513422688e-01 4.421824677387763830e-02 7.219285024124313388e-01 5.263045373477243973e-03 1.226121882042233713e+00 7.476751673355120920e-01 1.364980003859270985e+00 -1.276132600112126259e+00 1.044492397598036248e+00 -2.561267327563155338e-01 -3.221326090275870024e-01 -3.760501155271436247e-01 1.607010579983899845e+00 1.249758049212669336e-01 7.545666402088652136e-01 4.949165161800681001e-01 -1.031776604263386465e+00 1.778824840774474003e+00 -2.125033758585996302e-01 7.647349032476054020e-01 8.066287165752091814e-01 4.344353630183245829e-01 6.815217056030656861e-01 2.663206804955009499e-01 1.818299706827215978e+00 -5.963065142079054110e-02 2.716486590299534432e-01 1.060325046818747369e-01 4.936064701955823475e-01 -1.457748673526975403e-01 6.597722164470897210e-01 -1.433798522756713378e+00 -2.012942867975760219e-01 -9.055652582180566679e-01 -1.531098503358721274e-01 1.130698067662162076e+00 4.279646792835049562e-01 -9.340836680287494670e-03 -7.222923274003179017e-01 7.979371396590908549e-01 1.060961984147387738e-02 8.206879647968980951e-01 -1.259370553262391390e-01 7.353258232376220782e-01 7.238898264850184006e-02 2.897379626486092929e-01 -2.687356884815338964e-01 -3.499695447123195580e-01 3.927319130482693210e-01 8.890444271932345099e-01 4.978151988540068240e-01 1.132281394716390527e-01 -6.553868587753290953e-01 1.099678705903164522e+00 -1.668156024541870286e+00 -2.973777675432008327e-01 1.067970304069238097e+00 2.738035551554222624e-01 1.531927629027033166e+00 -6.754590697747265837e-01 -1.667680290698442813e-01 6.082237550381992541e-01 1.399631877036026983e+00 -1.556356041276577562e+00 -1.871772631066433323e+00 -1.966208424827036616e+00 8.289589876101449706e-01 -7.638981384851716294e-01 3.750547143385797311e-01 6.716189648904334897e-01 1.835779412749333872e+00 1.035670208109844115e+00 1.654600232056254727e+00 -1.376739036721549736e+00 6.654627326849756885e-01 5.637826496616045180e-01 -4.634958138505553271e-01 -7.100826653365196472e-01 1.153258973766388751e+00 -8.508520741643903484e-01 -3.184403767830994991e-01 1.000942197542606521e-01 2.131751402277314023e-02 -2.059595440019198254e+00 3.499782241942716032e-01 4.133805574727292820e-01 5.122075200487434810e-01 9.139542260083183267e-01 -8.462485162684149076e-01 4.800803176504716552e-01 1.048284736830474406e+00 -5.269619535439439284e-01 -1.472682546761526989e+00 2.980807738205422108e-01 7.542771424568680549e-01 -1.967368279352099403e-01 3.298632052984919460e-01 -7.860325157032933552e-01 -7.177749096904078030e-01 5.069986731849176476e-01 2.466136981943602494e-02 1.222148561881811091e+00 -7.809777319812741814e-01 2.303450309146954922e+00 1.045120000501662982e+00 9.134713826314369012e-01 -2.542984527679995610e-01 -5.969655634770931751e-01 1.740201823998647424e+00 -1.224341602224991998e+00 2.244670661348443508e-01 -1.178671699892240410e+00 5.129583340126606661e-01 -1.161497571396713280e+00 1.417706363704251515e+00 4.748300376355011343e-01 1.319757952912221088e-01 8.179203008520065099e-01 1.390057564116745414e+00 -8.720397072090709800e-01 9.674105028090946856e-01 7.977656095566056926e-01 -5.108124686117735402e-01 7.790818256229914418e-01 -1.767397840064263370e+00 9.170477404626028450e-01 -4.072696966457151069e-02 -1.759338394674101247e+00 -1.919552849906427161e+00 -6.599355446248665880e-01 -1.040893271569446332e+00 -1.217555989482982826e+00 1.191363815459078879e-01 1.599464514674525661e+00 -9.134089197028499169e-03 -1.586257971617408280e-01 4.593212772711596226e-01 -1.285629308684414829e+00 -5.676470945869707685e-02 1.029404797493612245e+00 9.422577423875664326e-01 4.715860839455657816e-01 -4.145146333208525879e-01 -1.784622555693369916e+00 -1.752757131011009717e+00 -5.187643639210937074e-01 -2.005214780238878447e+00 1.359068028187048194e-01 -1.866371981857451567e+00 2.059516260641646446e-01 7.258762724267868727e-01 -2.065573635902380634e+00 1.492469591784376881e+00 6.872842120114753817e-01 -4.119826609545119700e-01 -4.220356531875133627e-02 1.031316670738696567e-01 -3.746812294427331325e-01 4.032382739925886583e-01 7.633700445652381872e-02 7.494657525370265194e-01 -1.618346317803367684e+00 8.089397053660243309e-01 8.231349406547495973e-02 3.735773927525089522e-01 -1.387529825871042677e+00 7.646541189510027703e-01 1.404626883076623090e+00 1.895847431202514644e+00 -8.295421385611569942e-01 -6.233501091419937357e-01 1.523814546341645815e-01 -4.649181453321574731e-01 -1.150877790150875712e-01 1.280143635991974338e-01 6.277485051746984901e-01 -4.595741428870863121e-01 7.683088718716003518e-01 1.982906949429257271e+00 3.354029436689375809e-01 7.792046956016220882e-01 -1.021455036213515521e+00 5.183093982184198145e-01 1.150240253550528280e+00 1.893824482732418213e+00 1.594620355466461470e-01 -2.506588207821265901e-01 -1.328289838229598674e+00 7.925331778085296097e-01 9.172582205878998182e-03 1.287934449064785936e+00 -6.757174529047887956e-01 -7.826079002610146773e-01 -1.570267234260509071e+00 -2.337215604477188791e+00 -6.020350696109559863e-01 2.405220785549198048e+00 -6.658515699607344684e-01 2.097680237892985300e+00 2.352872546657475972e-01 -9.537338048921899514e-01 1.141502865403154265e+00 -2.269393969485142826e-01 1.028796224392068748e+00 4.310317696764370821e-01 1.161042192970277859e-01 -7.031644182480463190e-01 -2.820731833759440588e-01 1.334677606266162941e+00 -3.344517079400272652e-01 -1.876467543901407131e+00 4.758149606040963930e-01 1.053616206733533900e-01 -2.632832513606302993e-01 2.902662275072428466e-01 -1.479182345236171592e-01 -8.034262981960116345e-01 4.999588944687422543e-01 1.979384872224203007e-01 -1.184172330105396354e+00 -6.066997218404881487e-01 -1.589745592180115352e+00 -1.198868279000681492e+00 -3.094950774122100956e+00 -2.806581662192499343e-04 3.986058372807406713e-01 6.744086036052248101e-01 1.858150863562552324e+00 -2.416259018806733161e-01 -1.762545129798610777e+00 -6.700418752811273526e-01 6.325293387313535298e-01 -1.510117532464929357e-01 -1.868156660919281675e+00 -6.315342575669981029e-01 8.800304129651634888e-01 -1.352143732581959634e+00 -5.450595285010351176e-01 6.585748715344803828e-02 1.724902349887494912e+00 1.445425324865468930e+00 8.402821507259659040e-01 7.347604916628648342e-01 -1.397011473430751272e+00 2.181049273566136870e-01 8.404501878821252214e-01 1.932993476249248443e-01 9.461805141092002325e-01 -1.554022317663763975e+00 -1.050527766404655949e+00 -7.659863028210806002e-01 -6.382488849895908700e-01 9.611824818189121933e-01 4.247820349219446068e-01 -3.222716824098914024e-01 2.631910388263027367e-01 -1.226206076403263401e+00 -9.329414091050590718e-01 2.057217467029007762e-01 -1.630512119801632132e+00 -1.539647957055465755e+00 -3.968941108366902948e-01 3.058770019357785475e-01 -4.078345878426010152e-01 2.251047768103097368e+00 6.939543465958959434e-01 -9.092680107540880297e-01 -2.576820009814420609e-01 3.703280064276186501e-01 6.835940854244445530e-01 -6.231577204764234823e-01 -1.074630758375365036e-01 5.026175858420862674e-01 -5.855740256782605846e-02 -6.538540712416404110e-01 -3.012640782330828770e-01 -8.001470475344767408e-01 1.495316931439343022e-01 -6.388844766692094446e-01 -2.687971220842009679e+00 1.588096169493617357e-02 1.228024024519801749e+00 6.031199557886176427e-02 -1.167579475810770262e+00 -6.390014496542874012e-01 5.649009727014140392e-01 1.325799538532657085e+00 -5.134487308506687775e-01 -1.883726208196159435e+00 1.318597189963799154e+00 -5.299695433376185871e-01 8.421698396977543855e-01 -1.448186206507557694e+00 -6.844995848880803813e-01 1.525717443733795253e+00 -9.369766554233671663e-01 9.950769958769835055e-01 -3.532980670617943408e-01 1.484397457823170008e+00 6.454600625502362465e-01 -4.663802933424214259e-01 -1.158968912596836320e+00 1.805115333765076935e+00 -2.747254476375079690e+00 5.832344115698652187e-01 5.029770824143263708e-01 -4.058934892633927483e-01 -2.655135567499879168e-02 6.395792846407485355e-01 -2.557992997309015970e-01 -6.389257811155703015e-01 1.312887368707259750e+00 -8.017753679187968885e-01 -2.374167126035304221e-01 -7.613123845592862926e-01 2.847355797229893515e-01 8.184405789897929440e-01 1.084055967527480097e-01 -2.532282637724697416e+00 4.461797958143012832e-01 2.544011448659595498e+00 1.186352199671427549e-01 -3.018844960435290714e-01 2.118128796663106550e-01 1.047125871793513019e+00 -1.242107645709340097e-01 1.392027449884771118e+00 1.729036761039315917e-01 1.155818193442353259e+00 1.917205125085798212e+00 -5.615361394760720604e-01 8.203471741517254223e-01 1.741705255043604295e+00 -2.365111303103687446e-01 -1.312203307414266940e+00 -1.177306840221765238e+00 -3.627436034129971620e-01 1.664629713152042667e+00 -8.013767067743100547e-01 -1.420517250107323992e+00 -3.999277244023836247e-02 -2.166381423476563539e-01 1.461133511911691274e+00 -4.830036499895386526e-01 7.037812942945397277e-01 4.196980335158521647e-01 -4.760814594444537917e-01 4.380233971055461084e-01 -8.309551567139162875e-01 -2.354608105460274103e+00 -1.027040967508334735e+00 5.164958118722291491e-01 -3.581077217199764989e-02 -8.278196146734365657e-01 3.433534023566549576e-01 9.153800368337764448e-01 8.395281008941720691e-01 1.443150646613613031e+00 9.510371032661444346e-01 2.113714110919606010e-02 5.756510012330701143e-01 1.268649375478286156e+00 1.106908739536567078e-02 3.476016168822272379e-01 -6.429782586706284109e-02 6.770756875543010311e-01 -1.867206387366867171e+00 1.067717230709686049e+00 -5.792412758654377075e-02 1.560877847818054720e+00 1.250913296864491597e+00 -1.368407792629295072e-01 5.654370335346717846e-01 -1.884992950404954071e+00 -7.137625158757061605e-01 -3.510956264497426815e-01 1.865620738887627805e-01 1.340721619225725636e+00 -9.927847225709829360e-01 1.218495119136103755e-03 -4.017966841177719739e-02 -1.291340792222344658e-01 -5.921422905149898996e-01 5.057967423524008244e-02 3.530281201315777495e-01 1.299013669351812839e+00 6.364642042902107777e-02 2.316824992836233887e-01 5.503902681083949755e-01 1.425006602282590684e+00 -3.428851860506099691e-01 1.802298981905995356e+00 -4.233491738026710083e-01 9.771951940495592348e-01 -1.338880985474580454e+00 2.360663463338653345e-01 -4.862473466624663287e-01 -2.757650742301912539e-01 8.492431288015870328e-01 -3.070193189486341567e-01 -1.137772656991258569e-01 -4.834268487307996076e-01 -8.678676163474150496e-01 2.336939962371135243e-02 -9.293535913738072418e-01 6.550868403985744548e-01 1.181688603993616082e+00 1.178075886683484841e+00 -1.643688025936195896e+00 -7.195746301230854236e-01 3.432895486298540577e-01 -3.724049768200211052e-01 -9.619325713866690164e-02 3.201628241881533388e-01 -1.004109141967438168e+00 9.850792463300288571e-01 6.811819377891159544e-01 -3.785812213891163736e-01 1.899511925845206672e+00 5.774511849929357954e-01 4.755979424326653993e-01 -2.580095172763956501e-01 -3.595714794322392160e-01 4.315008358760073492e-01 4.529472122718589122e-01 2.918890691400355397e-01 2.286517288712769103e-01 8.849141371809182699e-01 -1.980747712065640265e-01 1.492307239369048688e-01 -1.471392504450025562e+00 -3.961688599906366126e-01 -4.209683419835457685e-01 -1.215462267087268344e+00 1.764098064780825759e+00 9.218481785265057737e-02 1.409753109981915609e+00 1.997427785104581632e+00 9.454609872220217648e-01 -1.289043616104941892e+00 8.461248982062071766e-01 -4.934320662446244898e-01 5.833148962490650735e-01 -1.764070389670045758e-02 5.432092197362105024e-01 -8.403520334763595612e-01 -4.612851279248571523e-01 6.871578173837825654e-01 -7.285160187676856802e-01 -5.472598617737485238e-01 -2.400518022469567136e-01 5.363262806612828504e-01 -2.301814312572104670e-01 -2.015937037518656175e-02 -7.785134966288034253e-01 -1.721248764624822458e+00 7.610075905358171244e-01 2.004232922762157809e+00 1.177577304580861017e-01 -1.375975336521514825e+00 -1.511707264175574661e+00 -6.772157134119849431e-01 1.182745049138359983e+00 1.428687027686128229e-02 8.736076056558306213e-01 1.468273717839482240e+00 -3.392155403995096297e-01 -8.489842807944338876e-01 4.966221895036096456e-02 4.832748033967587675e-01 1.381688771554151263e+00 3.020260800981348082e-01 1.414310440697870597e+00 7.849210274589357716e-01 -1.614783598314279978e+00 -2.119526369567195534e+00 -3.197564281151526466e-01 8.480107837181527497e-01 9.945912645126449014e-01 -2.115745582362908439e-01 8.062180262503887418e-01 -7.441886339993593058e-01 2.050506900850455505e+00 1.094092971682887772e+00 -8.110932842470190973e-01 -3.227845790765617173e-01 1.269771294675585138e-01 1.439474165907781211e+00 -8.380327340725858554e-02 -2.133889156218833072e-01 7.096072578267795805e-01 -9.641193144787633118e-01 -7.348924011226250219e-02 4.813339258255264208e-01 -2.795306633028153964e-01 -1.361763281777641499e-01 1.956031794047244365e-01 5.820300448739835764e-01 -2.389873896849393109e+00 6.517993374902857351e-01 1.181924895899543859e+00 1.471883875559131249e+00 1.081381507612557469e+00 -1.685730628535359266e+00 5.384936713223261728e-01 -2.176232285417234458e-01 -4.242925986480782785e-01 -1.226190893427576700e+00 4.169994390206664403e-01 6.867779696497724462e-01 -7.615043951664488553e-01 1.649754893458471317e-01 -1.019568103904517464e+00 -1.276189238233232937e-01 -7.753552132075116621e-01 -1.717455843223827383e-01 -1.907607126626919447e+00 -3.386994704175095294e-01 5.095872930162854697e-01 -6.219430758043534846e-01 9.696009770913865955e-01 1.955925314424638017e-01 -1.645684276850506444e+00 -3.857777584039407959e-01 1.821332626545083100e+00 1.039231138717974234e+00 1.833169117659655845e+00 4.072156512680696894e-02 -1.274878915349433040e-01 -5.741959747525549052e-01 1.720768330534992341e+00 -9.158078640647221436e-01 5.033066695066559237e-01 1.365383852009548482e+00 -2.736881894249527658e-01 8.995058133773783382e-01 5.307625364622323705e-01 1.767352997866218633e-01 -5.879988888684757331e-01 2.107898867260511899e+00 6.678935704844248811e-01 -2.109535392380645025e+00 -8.013895537153189474e-01 -5.979532961944680758e-02 -5.368814097175437228e-01 2.806210872823258762e-01 1.469479777542116006e+00 -1.399378238117503725e+00 1.086976264420432159e+00 -1.853068323249409177e+00 2.064736989007602830e+00 3.582131501692445430e-01 -5.289268992399440705e-01 7.278026339582616133e-01 -8.244064656767288168e-01 -8.691723562384191526e-01 -1.817002760300867603e+00 9.896676561696590713e-02 -2.125168676800688328e-01 -1.028754174636965502e-01 -2.883506108865382944e-01 1.186315518553040071e+00 -1.543010355972943559e+00 6.566293313038282786e-01 -7.836105917881832639e-01 7.932827869137337728e-02 1.137530593518310207e+00 -3.349963910060455019e-02 -1.080851666333930705e+00 -6.003703094989685241e-01 5.513011375193367369e-01 6.587794325868507883e-01 1.478245769406384857e+00 2.043006426134914844e-01 -7.002799750441057736e-01 3.450689906985868194e-01 6.277876647423911161e-01 6.736400854486003231e-01 -1.974334809106608413e+00 3.712584225980106178e-01 7.137627705459772542e-01 1.011411220437169689e+00 4.483090000183318630e-02 -9.293593296984475893e-02 -2.777526575646401263e-01 6.923388328140180903e-01 6.167715589623559147e-01 -1.767881949655077278e+00 -9.362084121408241477e-02 2.142960100854400252e-01 4.593253549116181889e-01 1.794158306640228906e+00 -2.936371329362823523e-01 3.988435153704052855e-02 -5.775457801999880347e-01 -7.100676754898012366e-02 -7.444822410421052528e-01 9.295359584225674210e-01 2.015425297282830847e-02 2.665953868986972730e-01 -5.516084815564756827e-01 1.698233000318579711e-01 7.301528346432391292e-02 5.050890215937844374e-01 -1.707646128175688061e+00 2.227583301557953255e-01 -1.062634097627384477e+00 2.692335030218264147e-01 2.157474093570594109e-01 8.605091816271857041e-01 -8.781555544695204829e-02 4.365602230990857646e-01 -7.712891316809238340e-01 1.282030339934128849e+00 5.097621477427654035e-01 8.484874130564342698e-01 7.710943645167895877e-01 -4.778065898326709915e-01 -1.185850665388956449e+00 4.573057032121963794e-01 -1.068083981725697518e+00 1.856431526014014510e+00 1.703675582729412108e+00 4.337125006235600377e-01 5.603744652558655115e-02 2.822058056175876239e-01 6.085495499971935729e-01 -3.487928053572161846e-01 -1.460439809327663374e+00 -1.322929447445929885e+00 1.538891790340851440e+00 -1.713380192263803947e-02 1.069241527873562525e+00 -6.862748200600441439e-01 -7.875752905641282275e-01 -5.962641154812970967e-01 1.145734554568079933e+00 -2.202334118241947580e-01 -1.927451423143202724e+00 8.606300785170606371e-01 -8.344645070245054752e-01 4.081067390595210509e-01 1.516269051221920350e+00 8.488441337126860498e-02 -3.744444159385827975e-01 -1.143236076301263893e+00 1.361614618711018299e+00 -2.036458736506994993e-01 -1.120034785068649397e+00 1.603403306632954939e+00 2.018283634401047896e-02 1.109023114452131420e+00 1.533333021888479974e+00 5.119099974538701137e-01 -6.091052888274867128e-01 4.391262032140830773e-01 -4.296592513919678669e-01 -2.616984496780861980e-01 -2.118504302679140860e-01 -1.248909420767119416e+00 -8.771437963224059525e-04 1.004113511884110466e+00 1.836855852371112319e-01 2.740278099810612433e-01 -1.244617126643258409e+00 -9.834570876934176642e-01 -4.073789464537084792e-01 -4.272883775064033607e-01 4.083680441647410952e-01 -8.968502234961925890e-01 9.005656178308482085e-01 -1.368903703166208352e+00 1.459139815232367798e+00 1.011639284705178721e+00 7.194747575888222890e-01 -1.681715217930213058e+00 4.594499303213832042e-01 -1.401499016552465171e-01 -2.726190505541748355e+00 -1.768463604333610495e-01 -5.468088697675592691e-01 -8.910417697119283886e-01 -5.401759316315234427e-01 7.021053115492394969e-01 3.854432716770410106e-01 -9.205691381805743145e-02 3.197907060414106439e+00 -1.402140701098329778e+00 7.347908204089590445e-01 7.338543253548567291e-01 -6.957806926033375250e-01 5.716204722759878898e-01 7.096048815464118809e-01 -1.328906326513638492e+00 -4.641492790977694849e-01 -8.894158714740870719e-01 -1.094531631482810408e+00 3.159487720312247061e-02 1.032325645487786880e-01 -2.883586139012362382e-01 -1.492209923170747299e+00 -6.881218518728440259e-01 -2.263696645024564635e-01 9.375012391261544620e-02 1.615277974848618348e+00 9.571167267156407976e-02 1.068853673804673887e+00 -2.697783012560782123e-01 9.025855667239960356e-01 7.413534792058692480e-01 -6.649200167430760477e-02 -1.265067624310417749e+00 9.271014275341472877e-02 -1.134632583770253555e+00 1.827807382143828541e+00 -4.932477673588123723e-01 1.319482402590315795e+00 -8.334445823559218924e-01 1.907049253264918143e+00 -5.199121145722018777e-01 -8.602947749472754646e-01 2.513441916762121364e-01 -1.056324289211175715e+00 5.836340484961783925e-01 3.521984975210810664e-01 8.098853530993188610e-01 -3.533669706265169519e-01 -4.373081967932784808e-01 1.676943669814608739e+00 5.771568347187067127e-01 -1.722667990486174625e-02 1.274753324028579771e+00 -1.608579243836973705e+00 6.516068381367309259e-01 -8.205662223220097085e-01 2.207193428177538497e-01 -1.694241381142425285e+00 1.001064267596845747e+00 -2.083865447113999736e-01 -1.223758656796045452e+00 -8.362159526242236574e-01 -8.223774554371168222e-01 1.097530392751474126e+00 -9.460191349963718022e-01 -6.144525947428126633e-01 1.996560397794035768e-01 -3.493005556515177967e-01 5.700960874526506128e-01 -9.968030565626048167e-01 -7.200518924277888866e-01 -7.512599923525022927e-01 5.695563659080774555e-01 -3.477586275766763602e-01 -6.609711966649031156e-01 -5.863336616519444766e-02 1.455787046567699861e+00 2.064409284356443497e-01 -8.329877597849795201e-01 1.107531237977699812e+00 -5.225706854969150994e-01 1.262096706213878816e+00 -3.700245546868049518e-01 -4.162984204663180976e-01 -1.665034014368345749e+00 -8.928065163621661249e-01 2.493303851074449851e-01 3.952485109893135728e+00 -1.005096475174800802e-01 7.636121700487416009e-01 2.778950093643727803e-01 -8.143737315117686171e-01 5.636637213790934853e-01 -9.310740922616770332e-01 -4.020177733337988446e-01 -1.679773876224003315e+00 4.402867896290926231e-01 -1.548490720842898183e+00 3.390366274489350351e-01 -4.711847494062788855e-02 -5.721255219230129141e-01 1.499454125655903747e+00 1.182420707973611505e-02 -3.331251877040221632e-01 -7.409290078283067293e-01 8.121927607382242176e-01 1.155426612225196825e+00 2.489603748876295930e-01 -5.395468288748130059e-02 1.280885122418554012e+00 -1.297459219211090531e+00 1.463539069173083407e+00 -2.624442956353309486e-01 -1.536830366861090313e+00 3.604219465965522451e-01 1.232946994727032619e+00 -6.807977088882305461e-01 1.425863619210401001e-01 -4.176418780086681992e-01 2.608474633957931221e+00 5.152936120095249484e-01 2.085464591569908821e-01 8.154109807999707638e-01 -1.121514922906338418e-01 3.058273799228191092e-01 -1.396484435759603349e+00 -1.459892448560635714e+00 2.221876739981094584e-01 -7.501976757065467738e-02 -4.490135268306117561e-02 7.908532623924574567e-01 9.790405926795738845e-01 7.459980454869004074e-01 9.845771611037965609e-01 4.895853803439723095e-01 7.316625943350536510e-01 2.691726627098192104e-01 3.974444249881035063e-01 -2.291619508105373071e-01 9.617205193906830374e-01 8.835193622658592538e-01 4.863540740096068404e-01 -2.509986344553182813e-01 1.925701140502937281e-01 -1.816885856127804288e+00 8.776599106217670698e-01 3.384502904101439613e-01 2.349044319146149196e+00 2.738517283979924333e-01 -8.503281431860062467e-01 1.283228276262924794e+00 -1.019753631750332401e+00 -7.849268430442608580e-01 1.977807232031298934e-01 -4.350730842852007507e-01 -5.018992348164023065e-01 4.904955226679723057e-01 1.562320012211828035e-01 -1.021124721053781492e+00 6.388282362846217088e-01 6.438964243067976101e-01 1.187877567511429033e+00 -1.153906316030022472e+00 1.356942263082729916e+00 -1.333946682096835534e+00 -7.557143798666096091e-01 -7.944906656576415926e-01 -7.620885076934338365e-01 2.995296032373860884e-01 7.354642149973029952e-02 4.578048291608484144e-01 -5.972930913089395943e-01 1.790279683318465598e-01 8.178990793097550283e-01 3.742946315174174032e-02 1.361006900304811085e+00 4.251363826991216843e-01 1.151660581732969063e-01 -8.817739103593318362e-01 5.979838750965186245e-01 9.514034432026322596e-01 2.081690858257884413e-01 9.304598752809408735e-01 2.924093049707462977e-01 1.509113546715616261e+00 -1.489656587556977385e+00 1.521045895286741834e+00 -1.214839526606502851e+00 -3.439071851212681108e-01 -1.680453788640521973e+00 -2.629780924963678879e-01 -4.035810857741353231e-04 8.143205865652116682e-01 7.708556268982134085e-01 -1.273700982540726390e+00 -1.163707427191081001e+00 1.693364918403134745e+00 6.658731277060764286e-01 -1.021560294947643222e+00 -1.244898203896852351e+00 2.250894756871580082e-01 2.051993661146995773e+00 6.001991991001858623e-03 3.348606250289601904e-01 -5.248166095766859662e-01 -8.425780112129055421e-01 2.747983607632598635e-01 1.513299323235372196e+00 5.601697756016398300e-01 -1.821437756518529572e+00 5.333073928066152103e-01 1.247482781981612998e+00 -9.106306491300621975e-01 -1.821857380535263360e-01 -1.221332306847407567e+00 9.147935278769386835e-02 -7.875150467763707418e-01 1.302923473502629381e+00 3.833672229976613499e-01 7.272216734350031020e-01 1.099752913508786900e+00 -1.117847384866859917e-01 4.925803589573907737e-01 -1.092949778665751825e+00 -3.845040326474977732e-01 -1.521580758113407983e+00 -1.049909402552336168e-01 6.732678256768596103e-01 2.465915706191551759e+00 3.290513485236574720e-01 1.817895067276516174e+00 8.290754754161916429e-01 4.525982450717382921e-01 -1.314212857087797781e+00 2.019124839784346148e-01 1.150112553512558478e+00 -8.597419137062933814e-01 -5.996648006326027458e-01 -1.550340183264838911e+00 -8.015181859590635449e-01 8.549373107087941959e-01 -2.704999035547247521e-01 9.048411253590625813e-01 -1.552108148466267101e+00 -8.953097188524233863e-01 -5.058976061376732059e-01 6.176742713393539030e-02 -2.883500208739386284e-01 -9.913701921646043136e-01 5.521309880824315508e-01 5.703050440616252992e-01 2.584071629350497834e-01 -1.630861253344934925e+00 1.651336991481628269e+00 -1.069937362402248321e-01 4.399800092429594911e-01 4.681312951953818247e-01 3.479600295683478728e-01 -2.589147158576146524e+00 1.716872190035470536e-02 2.898229159483845518e-01 1.034386358305533049e+00 -9.080867392704149443e-01 2.517713722844262536e-01 3.414365735684761205e-01 1.279468389344296630e+00 5.596158019820802326e-02 -5.914619498490297778e-01 8.611806640353174558e-01 -8.353327778760850642e-01 8.842787890765866354e-01 -1.600957003181199712e+00 -4.971946102562629366e-01 7.829252835967973612e-01 5.147249153395292431e-01 1.619156700058845544e-01 6.425977121038835005e-01 -8.700516317856933357e-01 4.255412510341455845e-01 -1.131609520815359815e+00 2.818639923001522996e-01 4.957579966434328966e-01 -6.044133009507890453e-01 -7.174328064454219556e-01 1.761730158430041771e+00 -6.087514043601849334e-01 -3.242970424368791793e-01 9.894333805362269807e-01 1.610767848451785555e+00 -1.526371200114231066e-02 -4.294079233887426184e-01 -1.427721923188384645e+00 8.419816312246680701e-01 1.109436551172760854e+00 -7.868886279154769792e-01 -5.362915426994809831e-01 9.909622935835892266e-01 -3.935911230122524640e-01 -4.643883483990979832e-01 -4.290927806634375341e-01 6.149208717829626192e-01 6.762967005486896221e-01 -1.891751160023673828e+00 1.329313820066634122e+00 -2.358699850939627585e-01 1.151569554646363791e+00 7.658809347217294672e-01 -9.276313575199042205e-01 1.571973321809693180e+00 -2.231490214023059693e+00 -1.279885515627958936e+00 -1.680032012555911614e+00 4.652832039007306353e-01 -1.610022514862461618e+00 6.040388437098392904e-01 -1.002201383546142521e+00 -2.826704606229156203e-01 5.184905044509207084e-01 1.960125587171459016e-01 -2.951698794647056312e-01 -9.045790458098268427e-01 1.985229585422836340e+00 3.787787699857609325e-01 2.020620873236437243e-01 2.081795509467005978e+00 -5.757303952179676498e-01 -1.097192246434656182e+00 -2.199894134189933403e+00 1.266954833190995500e-01 5.362272256866358333e-01 3.030699846067865244e-01 1.997346263333527050e-01 4.161684109935351317e-01 -1.072226613227891923e+00 -1.483042206813841801e+00 7.156965480060448748e-01 3.537148163894666686e-01 -4.022465689804687883e-01 -1.294559750820936772e+00 1.544969028797477844e-03 -1.389451486492335741e+00 -1.332991692210375057e+00 1.110455326810193544e-01 -1.076183051120588985e+00 -1.304908496741187918e+00 7.055718834958453201e-01 -1.434315915670604014e+00 -4.111039014873162922e-01 -5.528121383103775655e-01 1.026355123982107598e+00 -1.707817905041745798e-01 1.271018580694948108e-01 -1.073601045240216489e+00 1.606250495251006161e+00 -2.657180194983818078e-01 -6.684040468078519259e-01 -8.512029957642960332e-01 -4.316241642056657668e-02 -6.828525359014064877e-02 -8.975981175048038940e-01 -1.136557642136255319e+00 1.210295444796861686e+00 2.500487571278697807e-01 -3.507933399792428353e-01 -1.086973501917352536e+00 1.615829368870505267e-01 1.765000601308842065e-01 -8.035394265693908133e-01 6.743972755295664090e-01 4.639262639401809385e-01 -1.341318466268047294e+00 9.043598734477690249e-01 -2.986840800675958918e-01 7.548587230919278079e-01 1.834099155819891164e-02 1.133765513710995210e+00 1.221546671233436854e+00 2.131649985249959578e-01 8.847967286879979132e-02 1.358491818365136883e+00 8.094198896059221493e-01 -6.872151880065623386e-01 2.561300848240354311e-01 -1.071230576253644262e+00 -1.112025294905780060e+00 -1.835418897087753159e-02 -1.299811739092820329e+00 5.948458230793046697e-01 1.179975073032438093e+00 2.329371710536040363e-01 -1.213334593379276738e+00 -4.259434661323723836e-01 1.310618562010172461e+00 -8.309058261903921050e-01 1.167539918541939115e-01 -1.159630810324629557e+00 -7.406411794902416634e-01 5.938785885238636597e-01 -7.432589851588080609e-01 1.432168214893104474e-01 2.049518156748133813e-01 -5.000929384173072867e-01 1.274317189063725708e+00 9.407550928806007740e-01 1.002103660179302219e-01 1.118326707135636644e+00 6.375557730647845034e-01 -3.457585973733839357e-01 1.245568450671769467e+00 3.413000932049845698e-02 1.608160647248947583e+00 -2.373388031248282182e-01 1.742457463801469486e-01 -7.383839526194428959e-01 -1.138717374686494033e+00 -1.593003509349592450e+00 -7.357749160200358629e-01 3.835384545506850262e-01 1.213512950081186537e+00 -6.662603467113458189e-01 -4.299787985484610497e-01 -1.381052844605426211e+00 1.856400655961584212e+00 6.832315517276340566e-01 -5.600015887506867296e-01 7.261537255602108498e-01 -6.375622859991008085e-01 -4.375667469786710950e-01 -1.109910224585176408e+00 9.510206372864156155e-01 9.513487727915951320e-01 1.968944684570238524e-01 -1.665121520179321801e-01 -1.026215658712512635e+00 1.786394161504718303e+00 8.837287555929731475e-01 -3.712875114229254869e-01 -1.139056823947044883e+00 -1.788187448719315287e-02 -3.362281897467058744e-01 5.699729060825956539e-01 -8.582692900165194150e-01 3.838338267860484376e-01 2.047002761895265532e+00 8.408743442389499112e-01 -3.041397153822430255e+00 -1.531602715105471746e-01 -7.893372586785847300e-01 -8.719043130654114959e-01 -1.695484302912103614e+00 -4.498521889129732387e-01 -1.993762477942609079e+00 5.911856486119444060e-02 -2.601837637190220320e+00 -4.073937127027493221e-01 -1.054339952102873790e+00 1.460662841071423135e-01 5.640307255108913953e-01 -5.505977976658517070e-01 1.058786909565205964e-01 2.154930530135517497e+00 -1.028451521523799372e-01 1.176366142896999811e+00 6.612140214455538567e-01 2.844267706137917906e-01 -8.247248955479115073e-01 -2.225834442647893485e-01 -9.559383949062187913e-01 -8.935548819065210202e-02 6.392583481109188615e-01 -1.075569952545957664e+00 -9.469939931725875060e-02 1.148128519305038342e+00 3.899839132397551339e-02 -7.287225139074110514e-01 -3.285693775313361931e-01 1.075280927603728287e+00 1.611418157394158834e+00 -4.039463414771330974e-01 -2.399604310694085640e-01 -7.086426552068351148e-01 -7.603574259975481864e-01 -1.493416891362600696e+00 2.809154080949891052e-01 1.151778164694062578e+00 -1.441155401248451207e-01 -6.697683820137276811e-01 -9.955731125641089641e-01 6.042618983349049705e-02 1.653387351669979077e+00 -2.191004195792768172e+00 -2.899322468182705115e-01 5.605939615395342246e-01 1.678786620311395195e-01 4.405062227351985715e-01 -1.042672025968575555e+00 -6.638360960584190895e-01 2.068607198233323619e+00 1.003854959752909615e+00 -1.032199998884960168e+00 -1.142931482936339616e-01 -6.787413696569505328e-01 5.342384629020570097e-01 7.602202289985158234e-01 1.682579922298510056e+00 -5.528813330006698834e-01 -1.748228912575361393e+00 5.848247821308957817e-02 -8.990481859300996081e-01 1.456651367532545205e+00 -3.951304218688614922e-01 1.195581810548824037e-01 4.566744877725624763e-01 9.204248044163826359e-01 1.318554047878928825e+00 1.001167793469267764e+00 -1.072545883768794450e+00 1.763725670124370870e+00 1.782708048506696397e+00 1.032801721033534070e+00 4.878061223288921444e-01 8.137691768229893263e-01 -7.770793128173403286e-01 -1.476332881817671028e-01 -4.271683863728054642e-01 -4.297158290048584961e-01 2.654995065782236541e+00 -1.501068289640840603e-01 5.710968664559610275e-01 1.464194169919511013e-01 9.182935177760687129e-01 3.041879873791104583e-01 -8.235598812550780634e-01 2.615323702120855506e-02 -1.761585399033764210e+00 -3.132773635215118646e-01 -3.649512829678302483e-01 6.052621550826626784e-01 5.097654115884828752e-01 -7.718895265229254177e-01 2.418444972876424293e-01 4.154397005542649450e-03 -7.579243570678988462e-01 1.489112621232070222e+00 -3.217479067742836096e-01 -8.604826907563093430e-01 -1.883432189217222053e-01 -1.160282038044742059e+00 -2.998783712437356197e-01 -1.670532023833493973e+00 -1.112235551951415768e+00 -5.768664536211920435e-01 -8.756323298647379350e-01 1.069084195582970409e+00 1.236557017679264625e+00 -2.914973905957764511e-01 -6.109666344877955346e-01 1.432545093753323506e+00 8.551347341300625793e-01 1.227294427135656729e+00 -1.109847790476509166e+00 1.619521084487622442e+00 5.042525423024216691e-01 1.477565908824397534e-01 -1.377778031595567665e+00 -1.378651914080482044e+00 2.089819633128744414e-01 -3.778501634869814718e-01 5.041803203479541251e-01 3.260106022307380225e-01 -7.265398382363362773e-01 8.474909866134161529e-01 -1.536801809305078592e+00 1.253222442273275616e+00 -1.389025397838262954e+00 6.388592467396136954e-01 -3.502865155002330422e-01 1.024913732131803368e+00 -2.762025964062484462e+00 -6.011703759743013409e-01 3.507699636622824135e-01 -3.661030580937628121e-01 -2.890530616671498909e-01 7.092062946314485750e-01 6.463418505920935919e-01 8.020548916736129907e-01 3.982244890780065050e-02 -2.880637417860139604e-01 -3.050504430246130799e-02 -5.992270803014129177e-01 -6.976025038660280675e-01 -4.938207179821887394e-01 7.577484923596332633e-01 1.801899906392707418e-01 1.228423355726873778e+00 2.103340195107284982e-01 -7.797282462314124585e-01 -2.235188258525030669e+00 -1.192243237634528219e+00 -6.623092001522342676e-01 1.359516889310155907e+00 -1.347617360892258143e+00 -6.200070704273716871e-01 -6.626703527624174805e-01 -1.626204670281774511e+00 -1.787397807613231582e-01 -1.273786227655427261e+00 -1.020796584892944114e+00 -3.154797462544802200e-01 -4.484767216367008813e-01 -2.156983902172955769e+00 -9.633637035476118049e-01 -5.564185436052441203e-01 -1.310784191238625995e+00 9.041742181003448176e-01 -1.318004670000553213e-01 -1.250878400240002242e-01 -2.968127105907374386e-01 4.977329230222120038e-01 -5.308389206638731289e-02 1.381758713583889131e+00 3.601869927230522128e-01 -3.536913312656796426e-01 7.921885543679412223e-01 -7.038546903743654326e-01 -3.564650634906190163e-01 -1.119525550314146800e+00 -9.370187900572982675e-01 4.210991369710113952e-02 1.274641378683015080e+00 -3.574424882311806606e-02 -7.726964416801990199e-01 5.636811335862195183e-01 -8.274302246183732334e-01 2.308430713308254612e-01 3.940143148307068827e-02 4.068154738472538612e-01 1.069457837271744038e+00 6.148892689075869944e-01 -5.134099881276099619e-01 -6.738974160177481076e-01 -1.199177814821140942e+00 5.225262280479789911e-01 -6.545904308090058077e-01 1.306004861898373282e-01 3.118600644666990052e-01 1.620448256637890549e-01 4.681805744814163672e-01 1.830805308321397540e+00 -4.168788393608965914e-01 -6.885856235883703880e-01 1.281713148029160143e+00 1.624390248447953322e+00 4.224362050507170507e-01 -4.875452992302584665e-01 7.169139198977748650e-01 -4.094829438746042660e-01 1.387284464926390681e+00 1.463746013829980708e+00 1.716804368584702034e-01 -7.111297667478714279e-01 1.249682116783735975e+00 7.037355979794972516e-01 -1.125489736859646817e+00 9.970256577499271300e-01 -8.048858425676846950e-01 1.501198719848412910e+00 -1.798765712183709953e+00 -2.334135348626243112e-01 -5.906418660884376060e-01 -1.484204373705697022e-01 -6.658670325447850757e-01 -3.519492376370706443e-01 -1.838103456944432945e-01 -5.074707536389234663e-01 -3.481537577390161897e-01 -1.215530304347939294e+00 -2.757116810008713448e-01 6.846576784710108887e-01 4.332720811676512018e-01 1.390788437220289664e+00 3.426292868286224813e-01 -2.710782279912538409e-02 1.799632872760045244e-01 -7.432374257000740059e-01 6.614656265043267203e-01 -1.552732944770297996e+00 5.430317465214342665e-01 -4.097160254600498153e-01 -4.492975926516016294e-01 -1.587551948717775163e+00 -5.519671188670646211e-01 1.983503309167094830e+00 -2.961129692770758104e-01 4.306909430044108533e-01 8.352124248718501009e-01 -2.272260233596602175e-01 8.025678707307539739e-01 -5.948439600809878325e-01 1.098274446347877520e+00 2.016346567814172874e-01 9.531282112428930420e-01 1.012255262061454886e+00 2.944858031556353839e-01 9.000626135020012297e-01 1.170723781030517108e+00 4.267526937223276584e-01 7.798843514991565806e-01 -2.808964427062987657e-01 -5.662212366726470519e-02 2.898545190271207064e-02 -8.225753240130836419e-01 6.623215043658978729e-01 -2.148604899806261681e+00 -1.738614390445397673e-01 1.323390947312758525e+00 -2.877697479352197552e-01 1.781883472767676613e-01 7.761547290248501652e-01 1.177609147001997369e+00 4.894150547478002822e-01 1.085413752299433821e+00 -3.440194263269640285e-01 1.924609052141370791e+00 6.801451951957677711e-01 1.839276235981591456e-01 4.600215649828629516e-01 -1.090055763722510562e+00 1.191414412959138636e+00 3.516253108530308924e-01 4.549022264288090645e-01 1.081846099249035520e+00 3.846054902106486040e-01 1.728425682740994507e+00 -7.514816373545305517e-01 1.721146987387953464e+00 5.192109572477751067e-01 1.281070952271086805e+00 1.580386017933591569e+00 1.529134888555856886e+00 2.298084783929320363e+00 8.011706310470464443e-01 5.599496956850453788e-01 -1.828274783726366648e+00 -5.806136890554726149e-01 1.182781037037057975e-01 2.245792589044690590e+00 -1.036264679577489245e+00 2.055808472153733413e-01 5.817787824421070259e-02 -1.617407744296613381e-01 -8.199875343626059632e-01 -4.348747655132271794e-01 3.730966700430835004e-01 6.758141370475390097e-01 -1.581161368868054362e+00 1.302581439167347921e-01 -8.378239445217847692e-01 -1.282646811168297374e+00 -3.800852906783026564e-01 2.406421477920536178e-01 -1.343342094448034540e+00 6.976722541220307106e-01 1.068859614271818081e+00 -2.254549325225037038e+00 9.530593877271186232e-01 -3.438552004310637678e-01 -1.535394912496625075e+00 -4.003873926431182895e-01 3.111196576198239638e-01 -8.033023821654101670e-01 -7.794042625411315983e-01 3.244176397886079921e-01 1.023274821344568375e+00 9.906799081615871305e-01 -7.544790386248632075e-01 -6.781730505895925409e-01 -1.543297428899844004e+00 1.780654027881921342e-01 -2.073749152995726597e+00 5.535371332378771214e-01 -2.520887826909205542e-01 -8.612002431547172154e-01 2.985515433776458893e-01 1.120374115637404966e+00 -3.785496291669243063e-01 3.327634787145771766e-01 -2.320231278072094616e-01 -6.657874528112657231e-01 -4.988824112329391935e-01 -4.467725322456747028e-01 5.299962386316633411e-01 -3.560994725209749023e-01 -2.992598140412776053e-01 -2.293238218784858340e+00 -4.167189402183443248e-01 -4.170614243288950362e-01 1.544113213922309047e+00 -5.992065518904198251e-01 1.127381522373124723e+00 1.660932553090705532e+00 1.415122693140533849e+00 1.344872132852934721e+00 -4.311820621778537088e-01 -2.173981636102863269e-01 1.269680850878847633e-01 9.374182390100465057e-01 1.755205058036723553e+00 -3.525462254205830592e-01 -1.812735222410983615e+00 1.340830642519705851e+00 1.688892065130116471e+00 -2.692369242673340768e+00 4.962995799976483574e-02 1.298838490180251881e+00 -6.366812758619750934e-01 2.509955139803973223e-01 2.224789008425565928e+00 -2.672665280845068492e-01 -9.812703201534983544e-01 -1.049846319819478513e-01 -1.085149888225415804e+00 -4.171310450176637930e-01 5.621042003834719747e-02 2.580628059503106697e-01 1.324837524378990938e+00 -4.624723714051670598e-02 9.625544959366114095e-02 -4.735641193150788020e-01 4.422131574639811546e-01 -1.188918929783816081e+00 1.074024285028708642e-01 -1.110121938780000983e+00 2.819885751814289465e-01 -9.330238729625284222e-02 -8.003803888103276920e-01 2.656995895327013413e-01 -9.072808233904738895e-01 9.019610564946652920e-01 -5.721586101804353452e-01 2.246373676547295528e-01 -1.376906565276256433e+00 -8.014510722483337846e-01 -1.127630507062105325e+00 -1.849083461152771501e-01 1.335974357684896585e+00 -7.580503967373362073e-01 7.165818384899398374e-01 -4.109798817507632762e-01 3.551613948307706381e-01 1.413968631289541644e+00 1.153451597433441389e-01 1.023123877093136125e+00 -7.667845432622180102e-01 1.603894257273029922e+00 -1.045254965611064124e+00 -3.758051336192969050e-01 1.252372407903062701e+00 -1.249292593620890068e+00 -7.830355611345354294e-01 -4.550693055781063201e-02 2.966839491906417825e-01 4.738755913080408555e-01 1.238201097422198638e+00 -1.499566313282846508e+00 3.073738494352942219e-01 1.260271442021776656e+00 -5.395875684459002786e-01 -1.104128060175283865e+00 9.330257757309979860e-01 5.374992603694874749e-01 -2.649336853108032463e-01 1.116663499750824712e-01 9.298622490777207483e-01 -5.360718356187220701e-01 2.388080321787711402e-01 9.280436588036157231e-01 -1.206575435966927179e+00 -1.167929161155645934e+00 2.746138444648961729e-01 1.330938608212842489e+00 -1.105958267203506873e+00 8.526319219801961058e-01 -5.154407605799616876e-01 1.217484241840008780e-01 1.723020689316526521e+00 -2.585534901432546273e-01 -5.934601893554233287e-01 6.402097579363273949e-01 -8.133388200985325334e-01 1.172819042407758250e+00 -8.180031445233187926e-01 -6.183750584528429073e-01 -1.135791318304702591e+00 -3.139717193074366697e-01 3.665620515114246802e-01 1.651010890281340293e-01 2.259882520508678994e+00 -1.552175826956669669e+00 -1.143722868395402159e+00 1.182414542021507226e-01 -9.798538830473219052e-01 -5.002341900187828871e-01 -1.320415649651039081e+00 -5.839996408068409695e-01 -1.213669269939968043e+00 1.268840521392784915e+00 1.382477421155642983e+00 -4.437436109979392418e-01 8.555962468177243929e-01 1.124179973993044701e+00 -1.488933453761955295e-01 5.134116657889603585e-01 -5.058351945199962563e-02 5.893827086893054235e-01 -6.530758843800109348e-02 -6.420276681413712438e-01 9.897473611453033726e-01 -3.664356173437664094e-02 -4.915452720658085584e-01 -1.708500760548586683e+00 -2.259956205310287292e+00 8.486093843526973934e-01 -8.318207147572433957e-01 -2.426595540986145938e+00 -6.610307619730892981e-01 -7.596023814994593559e-01 -9.628184912334831758e-01 6.789802820488252122e-01 -5.030512445957870948e-01 -6.669105169734983463e-01 -2.666062582503827549e-01 -1.786080538401439100e+00 -5.607640361498209547e-01 1.092633757757358742e-01 -1.354309183443339171e+00 -1.147525170629751345e+00 5.910969133792761676e-01 -1.643219204773359365e+00 -2.395998721731763814e-02 -1.451551555072516098e-01 -1.542866679420791476e+00 1.034773487753189586e-01 -6.816644228804369376e-01 1.356586288602019463e+00 -8.134419765625577892e-02 5.075433527627873920e-01 -1.875506099512569413e-01 7.869240838057151022e-01 -1.113884902826934586e-01 1.162726707449976526e+00 -1.867962105696632236e-01 -3.803187228266766695e-01 1.191936182458753546e+00 -1.387743534493677267e-01 -1.034281183626573064e+00 -1.642670012735550689e+00 1.883407656128025742e+00 1.451661420619535514e+00 4.502050569523266543e-01 -4.034774206250542339e-02 2.942307402155571947e-02 1.998297404899586904e-01 -2.898556668926885460e-01 -5.628278135869267951e-01 -2.296322583037960774e-01 8.655073378332723832e-01 8.577586007760441555e-01 3.562391122313938174e-01 4.912972221697231578e-01 -2.019543587886273028e-01 -1.074038090355908803e+00 -1.263861312424086281e+00 1.531835029021012984e+00 1.715179773217387460e+00 -2.609304442272325497e-01 8.535034326572493724e-01 7.848366566258536681e-01 -8.982970274233256225e-01 6.768133492159050801e-01 -1.008841328257394476e+00 -7.015964173590746866e-02 9.857378281944950693e-01 -6.212026350570510891e-01 -4.633830539449509400e-01 5.639674078452304729e-01 1.031819062475557880e+00 1.560068366956872676e+00 -3.725505629954850573e-02 1.786485096276408502e+00 5.534323338183264607e-01 -1.049476339161547145e+00 -9.739608224202578324e-01 1.439992917985650100e+00 6.899076655965421523e-01 1.490636191393207854e-01 -2.644285537133133079e+00 -1.153596019715700693e+00 -7.791682580442735873e-01 4.171529653284500871e-01 5.641618255370687285e-01 8.735682221713642059e-01 1.096989961969313310e+00 5.542282411996022340e-01 5.495220201916741765e-01 1.512772711600489428e+00 -1.396200855612872993e-01 6.070158688775435518e-01 -7.700613216742258071e-01 -3.596497090851550477e-02 -1.360103773431013074e+00 2.048105168290577649e-01 -2.742730270969145900e-01 -7.762735151683261003e-01 2.606441005606288108e-01 1.287052883938552217e+00 9.464161180201673407e-01 -1.168136209244048929e-01 -9.122649141764518355e-01 -5.009458183455567371e-01 1.120712135604815751e+00 -4.654854516763536898e-01 -1.010745533196256707e+00 -1.138160134147880642e+00 -1.542956203313069347e-02 1.767582095687596500e-01 -1.074465666824663546e-01 2.344100802905471514e+00 9.065472280807848615e-02 -7.203516005472602179e-01 -2.025059313139507822e+00 -6.392043828172850883e-01 2.858634383412842483e-01 -4.310952696965670294e-01 6.594094622930057360e-03 -5.182458836376793165e-01 -1.379509226174155279e+00 8.842971203561099669e-01 -1.233736336050071936e+00 1.571547486519483838e+00 8.915282218251290303e-01 -1.717059343255475268e+00 1.008548670071513609e+00 -1.711956302755187898e-01 -1.705957487356591695e+00 -5.133471235174874581e-01 -2.719197523085355450e-01 1.233706361809650875e+00 -9.579542339035600207e-02 7.992035533447754414e-01 -8.443585412464418294e-01 -3.892601126697772251e-01 4.268394788694229725e-01 1.633680676794385445e+00 -1.148520637587709281e+00 -1.316807530104510349e+00 2.232499807928585600e+00 -6.083958533783347944e-01 1.580077195562203052e+00 3.661682360467093389e-01 2.762937949108044133e-01 -9.564134167568918432e-01 2.474556052642595816e-01 -6.199042774973940739e-01 4.013830108609590108e-01 -7.492998644524119234e-01 8.404039318975019546e-01 7.728794172936717111e-01 1.173938497461309405e+00 8.748362419563849857e-01 -1.006041102929254999e-01 -4.878243484986641842e-01 5.555867742857612673e-02 -1.746377689272729516e-02 -6.088523922582856907e-01 -1.112924913772989077e+00 -7.536811484950678430e-01 -1.079141295463193817e+00 -3.441048105988465111e-01 -1.860539988738263983e-01 -1.312906691721110963e+00 -1.558565792533575856e+00 -8.434463266520000335e-01 5.740780557497757730e-01 -9.696753909217826761e-01 2.106591662645982854e+00 -1.373929087409815342e+00 -3.153541444509524450e-01 -1.425791308298183679e+00 2.493950395731009184e+00 1.476150965177610130e+00 -1.481115209973361546e+00 -5.020000588978744682e-01 -8.027633285737739710e-01 1.787297493519444558e+00 7.806988996731032415e-01 -1.390104568810200503e+00 -1.127557229074853673e+00 -4.233133421104041116e-01 3.064016321922071184e-01 1.953346421513423303e+00 1.359914796286729510e+00 6.012071324496253144e-01 -5.375891480720793592e-01 -1.057178959575744287e-01 1.584911125290899392e+00 1.083720445436518576e+00 5.825952460180817694e-01 -7.885406923088297271e-01 8.866296064240714037e-02 4.603937679695732088e-01 -9.255629310381687791e-01 -1.210253235777353886e+00 -2.477240857643981664e-01 -1.344236060889788309e+00 2.368998601353125899e+00 9.800094627945190595e-01 -1.016214265764355362e+00 1.074832990227071322e-01 1.858389515798091751e-01 -9.528655052622943267e-02 -8.875534108614154816e-01 4.853076015369978680e-01 4.079502144131565977e-01 1.842183544712445498e+00 8.815482724369771983e-01 9.333976799965393312e-01 7.342309891464675609e-01 -4.541136403172537639e-01 -1.001505438308094131e+00 -1.680547552556385549e+00 -6.382284409747430720e-01 1.908529412759570221e+00 6.610127309459805645e-01 -7.846236438034353000e-01 1.330056108476649346e+00 1.436673490743108628e-01 -1.333746682990151422e+00 2.110508896864690398e-01 -5.511844826252527696e-01 -1.135023239267211187e-01 -5.466232064232539045e-01 4.038605247882752769e-01 -1.337988218612649272e+00 -1.597744581477830828e+00 1.104137847209760048e+00 9.379041567864462303e-01 -4.299884441100834120e-01 -4.613709765654557815e-01 -1.680108932837655056e+00 -1.008156298352129276e+00 -2.929071640180894720e-01 -1.172626660801522780e+00 8.663901268451273951e-01 -1.052430746138429685e+00 2.298952859785497738e-01 8.700882436756274263e-01 9.862796035233050151e-01 3.878617939788028823e-01 -1.968643786251606798e-01 -9.502516115253382134e-01 3.286553765471114108e-01 8.220653964964587113e-01 1.485210362279905105e-01 -5.486752433095645753e-02 -8.270359444505870350e-01 1.115193232011415070e+00 2.807431396159681958e-01 1.378710457189135687e-02 1.201585685883457932e+00 -8.338065912367959021e-01 1.429888744197901129e+00 3.883398048775537070e-01 -1.066403220749263081e+00 1.102511876371936816e+00 2.552923989009893077e-02 6.131769923771278608e-01 -8.690890106034046547e-02 -7.960096991462978222e-01 1.282823226827681351e+00 7.645995726712769835e-01 8.768242445106491090e-01 -5.585883117831572653e-01 7.283357846018300163e-01 5.496240928929954084e-01 -1.276235828341685807e-01 -1.070040773799944445e+00 7.570637958307604998e-02 8.106161603172975516e-01 -1.295344792832191949e+00 4.006678302840249173e-01 -1.486228929466210102e+00 -6.617441025884077677e-01 -4.337790327692769843e-02 -3.769829007468812609e-02 -1.933552830006418366e-01 5.275549821383616056e-01 -2.953974072061513190e-01 1.881888924475962344e-01 -4.338206286044687388e-01 5.231280003926379596e-01 -1.000637701099902355e+00 -1.251416059187347996e+00 -8.756264917816345417e-01 -5.601320742229246585e-01 2.083194082171983819e-01 2.283415567386254952e-01 -1.270770839684939091e+00 -3.331716149078869926e-01 5.257090381091912290e-01 2.000256211321114752e-01 5.379185789098240855e-01 -3.397783317897239141e-02 -6.605086967986399937e-01 -1.598016717784997098e+00 -7.218776754679987473e-01 -6.700881154567179809e-01 2.977777383393887534e-01 -2.199067743132007369e+00 1.290276982396588279e+00 2.421631245828352430e+00 -1.156089852748369617e+00 1.569855186523727131e+00 -4.238485225011117685e-01 2.759819918827286118e-03 8.686558846175945758e-02 1.253689080081893836e+00 -5.968679377568950617e-01 1.017470601379849571e+00 -1.266531404538255856e-01 -8.287971139521090047e-02 -6.398465386188565418e-01 -4.686154280007758660e-02 1.186475756147424426e-01 -1.071563691202749302e+00 -1.036200872598457695e-01 -2.926521111899912930e-01 4.011690116913712578e-01 1.058689656083296793e+00 -5.976026523243800626e-02 -1.434837975443905567e+00 5.786754647556598963e-01 -1.823524010732064937e-01 -4.195236560187620700e-01 -1.006256141006493854e+00 -1.694994929934197758e+00 6.108984048326511207e-01 1.295775640392816230e+00 -2.436737518009493453e+00 -1.691237145327181279e+00 -7.934651488918696982e-01 -7.353161296644075140e-01 -1.935347533290577293e-01 -1.352226679279187049e+00 1.233367393015466495e-01 -2.793146652699745491e+00 -8.735830733011268334e-01 -2.274539783124413794e-01 -1.131663628270062283e+00 3.015194002502845638e-01 1.212226771280265680e+00 2.461929496273974546e-02 -7.031888357469306960e-01 -7.018769811472806708e-02 5.873647344407916249e-01 3.708280612316990910e-01 -3.080418020165556769e-01 -1.137775177504183111e+00 1.024924165977634694e+00 3.105866479414941261e-02 -1.072731428651923835e+00 -1.470674079409038271e+00 -2.549379704912103639e-01 2.008695945450442999e-01 1.225514854266271270e+00 -1.993397883630689538e-01 2.366423686276995397e+00 5.372100464956139909e-01 1.228712288648021733e+00 -1.361062970880171585e+00 3.784853718202250139e-01 4.423228722326104645e-01 -1.139826718202446632e+00 2.094412828733846765e-01 1.747116372889046643e+00 1.264819689857023866e+00 -1.628265413013793461e+00 1.353493602965839260e-01 -6.752210094022124132e-01 6.827865267623997036e-01 -1.872397702861525959e+00 -3.941249013736070617e-01 -4.725696481924773762e-01 -9.259672985864890737e-01 -3.660504199184022589e-01 1.302726052719983763e+00 3.299537407436295422e-01 4.985113392376910313e-01 8.872635866213199884e-01 -2.540915759649801653e-01 -3.462144689289604615e-01 -1.060081760262879369e+00 -8.749829764156914491e-01 -2.714331474101291941e-01 4.376089935645468554e-01 6.344011607848325518e-01 2.959116958533165032e-01 -1.349841147410248743e+00 -1.094884839171847535e+00 -2.831272961631150498e-01 1.273362470402579660e+00 -7.476159213628904565e-01 8.857513422622392829e-02 -3.253382661556089017e-01 -1.080247987249012054e+00 -1.555807900065507399e+00 6.564708708613937738e-01 -1.116456077735309860e+00 6.782146481087452106e-01 -1.758796504423466855e-01 -1.628523858271210933e+00 -1.528783090571194103e+00 -2.769120385996473588e-01 -7.932568888341088309e-01 -1.804139335768413233e-01 9.940798090178417645e-01 6.235479946135330520e-01 -6.954056905574787506e-02 5.082419735784433623e-01 -3.257430739944317533e-01 6.418576229252037635e-01 -8.392054278980087823e-01 -1.091379740463069847e+00 -1.977863681019325304e+00 6.158376274600576572e-01 1.057621322198523561e+00 -9.398981853816378296e-01 1.340056750500347449e-01 -9.299358299180731161e-03 1.266749443049748569e+00 3.853067156202470422e-01 7.124656690051993646e-01 5.323789810565692227e-01 -2.273224646836214877e-02 -1.449112726551729236e-01 -6.254704870999600042e-01 7.852869747120241328e-01 3.918848544111904753e-01 1.213132076503793400e+00 1.728897419377305872e-02 1.603622399548995658e-01 -1.036840667856446574e+00 -6.135213176903944049e-02 1.358139786143627514e+00 4.727697738235586145e-01 -3.862441508537484830e-02 3.585428716943960259e-01 3.295675464685308698e-01 7.487081775053840982e-01 1.191418435962737554e+00 -1.176132888215444705e+00 1.926142877138858678e+00 1.903289486135495423e-01 6.050175963428111592e-01 2.126058807092370828e-01 1.273526189009264620e+00 -1.769613746454404390e+00 -7.493391236361943708e-01 2.368612699719175207e+00 -6.141309265351249103e-01 -6.045445185731032067e-01 -1.775431790031863466e+00 2.537383737468415501e-01 6.323689485168704216e-02 -7.546586754727481194e-01 6.017649433319619545e-01 -3.255584810585567812e-01 -5.889873272377236235e-01 7.176390744110203723e-01 2.226612319119705141e+00 -4.966034003529127827e-01 3.364723305465629477e-01 -1.405402128887126012e-01 -5.260092387950335846e-01 -1.418146226450912595e+00 -9.096033355937395148e-01 -3.822839810381455372e-01 -2.088744347040414784e+00 -4.431467794392500714e-01 2.169663861959479911e-01 -7.537172931667235343e-01 1.349317548187616511e+00 -4.349344208335667039e-01 -2.031495196192262542e-01 -1.965556163090733111e-01 -1.058024033998385294e+00 -5.165384147488636390e-01 6.118257556667350272e-01 8.445730217973326237e-01 -6.342104374875209283e-01 -3.487900889215513750e-02 -1.825418438390793707e-01 -1.079181153364143331e+00 -9.647677518317397949e-01 3.734210873447926238e-01 5.633704048625387539e-01 1.688784962941589640e+00 8.414543326079668706e-01 4.105212357105585824e-02 -5.891439490855849941e-03 -8.402955149693743658e-03 -2.842123102629646320e-02 5.183526631624986170e-01 1.108078874028068928e+00 -1.638359295918651037e-02 -1.874228457422861815e+00 -1.647561356441193670e-01 5.847463714966414372e-01 -1.118756899466834209e+00 -1.211450726780667786e+00 -1.604048442737265212e+00 -1.680675490082453871e+00 4.657306770169332144e-01 8.716074605834532862e-01 1.235409994024480484e+00 -1.435756133752318087e-01 -8.874252641946991371e-01 4.461280657571463637e-01 -3.027476169094042158e-01 -1.952925632490389418e+00 -5.809728958282895928e-01 -4.846205964462387827e-01 9.426947802215468464e-01 3.236628362716757468e-01 -6.661428571629511575e-02 3.051312261329996445e-01 1.467293737871884662e+00 1.292793106641964229e+00 3.292339974475126663e-02 -1.059996436511775553e+00 5.087490637422120709e-01 -2.950522910723560321e-01 -1.209130853429153607e+00 9.333554447316776415e-01 -1.032128178791220430e+00 1.222579777059620065e+00 2.547909905245645534e-01 -2.087711972295622775e+00 -1.103652068194129976e+00 9.326398272913233312e-01 1.632386844760450151e+00 5.115087946299124999e-01 -6.869418671983524849e-01 -4.393834644141136891e-01 1.342634335944773438e+00 3.270029106825635967e-01 8.148525334167764367e-01 3.870708934075935970e-01 2.737054023075796150e-01 -1.848901573587248270e+00 -1.546354697017664259e+00 4.495589522483791067e-01 -1.812796650942653409e+00 -8.578784064748347093e-01 1.524460051380064837e-02 2.470427390004209522e-01 1.595996399339942862e+00 3.561540439014092008e-01 8.312869399013239624e-01 1.405951613832187586e-01 -1.054909779893846045e+00 -2.426416095546807261e-01 6.674109226394051575e-01 1.585813493906144567e+00 -2.560912290315147111e-01 1.066819225998810600e-01 -1.244202805543981327e+00 4.951714328917700692e-01 -1.293166918340826310e+00 -3.892266225057774975e-01 5.498397661043619156e-01 1.720818283785945590e+00 9.101089881041739549e-01 -6.868193336229513335e-01 7.845295957486504435e-01 -1.748558331407891631e+00 1.189039951574672183e-01 -7.207731432891593959e-02 5.190772459367365421e-01 -1.900484699316385528e+00 6.970424294673606136e-01 -1.713514169957592204e+00 8.245246786973237096e-01 7.996065847742602761e-01 1.506796575866418797e+00 6.967578630266798578e-01 -7.422327634354491943e-01 4.809355363818749174e-01 -5.150244435965164458e-01 1.290849997530726934e-01 -5.526166683128904689e-01 8.731354186406685702e-01 -5.920797744700787568e-01 1.695501727333826314e-01 3.732823122884046940e-01 -4.843257446985980291e-02 -3.105091267848479886e-01 -7.320159500742319247e-01 -1.204144052936218401e+00 -9.383562136904756157e-01 8.601805447554211614e-01 -6.360814936294899580e-01 6.874013300511130353e-01 -2.100222410399275319e-01 -2.813750384653267655e+00 1.454298890710247427e+00 1.163422281209346654e+00 -9.617729070608490582e-01 8.406925276651360246e-01 -1.326169720882115488e+00 -8.911660757056959481e-01 -8.432317580480171992e-01 2.341120562363849522e-01 5.494112380676801077e-01 -1.513414319302804900e-01 6.492725971590573852e-01 5.193037440304215657e-01 3.855502251571328864e-01 8.493853670982474957e-02 -2.161464357998775232e-01 3.055615905245074315e-01 -2.532958279567810167e-01 1.242652076848347109e+00 7.624245095434561970e-02 1.018675229461648013e-01 1.117951643783852367e+00 -7.394071509960049582e-01 1.210560226436008024e+00 1.847899135691984940e+00 5.766165514645817947e-01 2.340085171544005860e+00 -6.979904216688417318e-01 5.946861859061071121e-01 2.205380842423161625e-01 -3.648364908794143324e-01 9.192425856318172661e-01 -4.932460943622625216e-01 -7.509548090136745069e-01 1.208214954132855068e+00 -4.864866490980498948e-02 -1.171236461299749676e+00 2.471537314068285307e-02 -1.921573523115267454e-02 1.213923417034815433e+00 -6.496137621828650399e-01 -2.624015986575318204e-01 3.907528686724390937e-02 -2.984140561890245499e-02 3.822933339270914166e-01 3.873721460508445791e-01 2.122576996565401775e+00 8.075613446312562838e-01 -8.852807130144375591e-01 4.505918572987688275e-01 -6.487041129609947276e-01 3.308304031206049656e-01 -4.108301125014574562e-01 -4.859392639335053943e-01 8.010287963483898599e-01 -8.711206474010970702e-01 -1.167476528510342365e-01 5.070297422071343707e-01 -5.611893452376514463e-02 -9.914947585019344700e-01 5.298714312082822842e-01 -6.045311221304044969e-01 -1.781393370375315977e-01 9.479951121327707675e-01 9.812680225270205003e-01 -9.688146484656154911e-01 -1.140208128693978695e+00 3.767567136659106253e-01 -2.466108876251816628e+00 -1.526362492685355010e-01 -8.699078666553773376e-01 1.219373877424050345e+00 -7.505864877924864342e-02 -1.346346155592446303e+00 1.034544378571080614e+00 3.317991496630081083e-01 -8.764935233342304732e-01 -2.856713494573654977e-01 2.555560400226159601e+00 -1.629323711254867302e+00 5.593312737899817089e-01 1.333270134139344254e+00 -1.101730190510642887e-01 -7.112161437590804880e-01 2.836124577106844846e+00 4.140297552945574333e-01 1.634084663653682934e-01 6.527102905839978764e-01 6.484266191940474267e-02 3.510759254461158774e-01 4.271320158856397042e-01 4.524278694212455765e-01 7.852514777031791571e-01 6.718198091819153062e-01 -1.856234525245876732e+00 1.330357790523753136e+00 1.069876209376714904e+00 -1.207871816382197538e+00 2.361814134226868922e-01 -7.669267381222214519e-01 -5.943595807124558705e-01 6.173282377693392053e-01 -7.490277487561564085e-01 1.355392844995539248e+00 -3.900183322413184328e-01 -8.208324316173741808e-01 8.188927450136024300e-01 5.532847011717456631e-01 -2.351906446921559479e-01 -1.759734252637127128e+00 -5.609249080812783728e-01 -7.620960633445252042e-02 -2.356239209187374950e+00 4.872244411858982494e-01 8.609770613712149911e-01 -5.175459115209573024e-01 -5.950988137710543358e-01 -1.478813269269066311e+00 -6.628536801578083226e-01 -1.584481039024186577e+00 1.918256818676799202e+00 -2.650137417824456332e-01 5.678864748252455685e-01 -9.134133222470235403e-01 -6.271994976228844054e-01 4.445471601245978288e-01 -9.293312009636590931e-02 -4.824269097270417750e-01 7.925876821083389645e-01 1.118013858951636186e+00 2.173407866524310617e-01 8.665192757317168315e-01 9.631824724183990494e-01 1.101552465584578089e+00 -3.833888502993296199e-01 1.031933294533148082e+00 4.976753233273079752e-02 -9.741628555222163477e-02 -1.309380031336217165e+00 3.633598344937888358e-02 1.924140343103038608e+00 -8.985423310169231570e-01 2.256654376637465820e-01 -4.065704025393038212e-01 1.888465826649597390e-01 -8.999402411385898359e-02 -1.561488755674728557e+00 5.836793061519335302e-01 1.883127444694089603e-01 -6.199257141119153269e-01 5.383233465819574626e-01 2.831282427915999822e-01 2.376177371187414566e-01 3.153682774735037664e-01 -1.373247180167118442e+00 7.549871116053309683e-02 -4.697866942938620505e-01 1.229283916559988254e+00 2.040703347868443596e-01 9.289797680582724537e-02 1.570192865283869699e+00 -3.492694366496358893e-01 1.176875276849032176e-01 -3.077186015295064747e-01 2.343457268677830996e-01 7.908405885668167157e-01 5.139405355447658197e-01 -4.728432799815937559e-01 -4.804247659943029769e-02 6.329471343796796434e-01 5.342629166597179236e-01 -5.283087533664764246e-01 4.690482101154697658e-01 -6.342985409624941895e-02 -1.538492262118965392e+00 -1.092661074282690187e-01 1.059644163445784049e+00 -1.136195434540212990e+00 1.059793042080656722e+00 3.050987811512061998e-01 2.002293423385498095e+00 6.356046978126630442e-01 1.047324197485350883e+00 -9.376858513919091864e-01 -1.313428154179287377e+00 4.812730051706275991e-01 1.862768479441297420e-01 -8.983341697507092327e-01 -7.232936310701809646e-01 -7.637211937447604404e-01 7.210823532217841558e-01 -1.277618458883888808e+00 -1.474335666936828604e+00 1.210784275645248487e+00 3.296236511266688596e-01 4.610007871168159133e-01 1.462253218549885769e+00 -4.962698514827070251e-01 -1.161270045660367338e-02 -6.285363813060121374e-02 2.499992521898035391e-01 -6.329645239881556140e-01 -9.621784607755468066e-01 1.062343974019693132e-01 6.560545921807781067e-01 2.164894417077405653e-01 -1.640419254147223116e+00 3.061810834001034154e-01 -1.534331448814592935e+00 9.167283354294184505e-01 -5.130779223884266438e-01 9.909700140233874688e-01 1.035121507688477438e+00 -1.407948615225881550e+00 2.114279312711427661e+00 -7.507144906536178386e-01 8.773034731959695742e-01 -1.727154480460422414e+00 -1.518855443998800084e-02 -6.226935136703449780e-01 7.374754353652482330e-02 8.391149630056393693e-01 -2.090976072934655594e+00 5.049008336938053398e-01 1.032752211913168905e+00 1.092933324333558165e+00 -1.261926175024491448e+00 -6.933063998965957042e-01 1.269217730595709193e-01 1.003991828419233512e+00 9.054056269457296802e-01 -1.470861499497826408e+00 7.051686285946490163e-01 3.543797180679192360e-01 -1.570807141876563451e-01 7.768672913070256980e-01 2.849165310533315898e-01 -9.143211649268757901e-02 5.344508248505931425e-01 1.611698183843832233e+00 -1.147941032890946067e+00 3.220309847378407753e+00 -5.889032077712627045e-01 2.496817944548558044e-01 -1.651693198634918425e-01 -5.829816293748197875e-01 1.120175109329535207e-01 -1.249386327498847038e-01 8.816096265784933994e-01 4.703865517124862783e-01 -8.069161444451991017e-01 8.086153912685312140e-01 -2.558983191168950344e-01 -3.549316479892346970e-02 -3.257095052049584910e-02 3.175591127005158998e-01 -8.210989372185742985e-01 -9.177551158213830274e-01 7.378498016530953274e-01 -1.146984138923614893e-01 3.768157139204983408e-01 2.948884138473572072e-02 -7.854774020890552544e-01 4.200492072050603931e-01 9.266455549204478670e-01 -4.542840922501417689e-01 -4.791385460672201724e-01 6.793161155479261470e-01 -9.646345251543574362e-01 9.724255010103614039e-01 -4.637789587685802184e-01 -1.514536843771963348e-01 -1.135588622746630971e+00 -1.245089095208718133e+00 5.030962760017030355e-01 1.410154513591491909e+00 6.580877898321406683e-01 6.261311102437044918e-01 9.057801249138286437e-02 -5.923081565720964559e-01 2.120240334726966602e-01 -1.022417961997228009e+00 7.071243257508913471e-01 -8.427812547935085163e-01 -1.760995348910429081e+00 1.182590888429303266e+00 4.408522472788559687e-01 2.302156084865542240e+00 -1.743356486397776572e-01 -8.377723170101366579e-01 -9.847711862875493383e-01 7.313478051693625970e-01 2.966788519673302371e-01 -1.008638857986892345e+00 -2.424605901874079983e+00 8.148411557868906474e-01 -2.022825144415517362e-01 -4.691768940884248340e-01 9.261521801075840443e-01 -2.181138974443152634e+00 6.058149337035034776e-01 -2.128526012715842519e+00 -7.355868382466028699e-01 1.847899420016064997e+00 6.854044495073922938e-02 1.566076381536451123e+00 -2.723321085879701897e-01 -7.053828647787827588e-01 1.918676348263181231e+00 -4.968868626394296051e-02 -4.866988250500089430e-01 1.128247060643928323e+00 1.225483681526849278e+00 8.242964043805925956e-01 9.528402273335544459e-01 5.860669196794840996e-01 1.643185772321233140e-01 -4.677171240018353493e-01 -4.936996995313749914e-01 -8.959746024529703368e-01 -8.352891261307537896e-01 4.467336105700079885e-01 -4.020641031908637197e-01 2.023971721525974488e+00 1.013621936601827450e-01 -6.906591212241576516e-02 9.271954993185342608e-02 3.815943924710755164e-01 -1.023236690839872676e-01 1.843208937100988321e+00 1.703779805127709546e+00 -1.397933016371168513e+00 3.302540122859261573e-01 -5.783783131346124096e-01 -1.330663153554498157e+00 5.476838851415026799e-01 3.746999322179351832e-01 4.600922812223539604e-01 -4.461175835258463507e-01 7.515637691321302993e-01 1.053269738023765667e+00 -3.237635923150420925e-01 -1.117741821228765309e+00 1.274144666104926493e+00 -1.548908031284567111e+00 5.960775165172815804e-01 -3.016374299931686709e-01 8.666735726027005593e-02 5.412697685573913953e-01 -4.337829257242921677e-01 -1.088599124038304611e+00 -9.972434278029060906e-01 -1.089298600043363097e+00 -1.405543023068325459e+00 1.511811518193251436e+00 -9.946639924685544143e-01 3.212219821402059194e-01 -1.288088847645117330e+00 -1.935979851501187787e-01 -4.044261985924060276e-01 8.479618950644489672e-01 -9.062176718641294926e-01 1.513055362772581791e+00 1.752619738984585729e-01 1.156474056652200710e+00 1.406503446194914853e+00 6.459843159506793719e-02 1.511021372560105991e-01 7.095238380568721359e-01 1.197328662061045934e+00 -6.662538744464894247e-01 -1.688842759068299504e+00 -9.635814609852894064e-02 1.338400226461460063e+00 -2.650420907767271350e-01 2.125020035529867068e-01 -5.723118981726526416e-02 -3.462204868970334970e-01 4.140213781934259235e-02 7.847550671440987891e-02 -1.539559200562183872e-01 -4.174970754338145351e-01 9.121358569983464282e-01 3.099546271221089166e-01 -2.794526133441622706e-01 3.717506635958824357e-01 6.661702003101568348e-01 1.350833022673551875e+00 -1.945834396572422229e-02 3.852375309882812848e-01 7.425744221090682107e-01 -1.779045767129685984e+00 -9.896047058049838308e-01 -1.354357761168274221e+00 1.005315134098082819e+00 -1.455040703524185797e-01 9.483670914063010438e-01 2.462436049347873634e-01 -9.469686497930727143e-01 3.011245980323405402e-01 -1.715096181063433090e+00 1.752614715138914592e-01 3.188237133957680380e-01 3.663494604227073292e-01 -2.065920428947876919e-01 -3.245151380022223697e-01 7.495245605376833486e-01 -1.179412466266207993e+00 -1.632195012181384630e+00 -1.932835616007453794e+00 -1.375451684370620153e+00 -8.035737568139749154e-01 1.096722857950225727e+00 3.897276495769466109e-01 1.174487036409058494e+00 1.016667367052311644e+00 -2.139127105162983156e-01 1.263546056488880076e+00 -3.710645758771445677e-03 6.798015635005144608e-01 1.145841097080469995e-01 -5.965946947672127187e-01 1.568226116185715280e-01 1.449885032759809400e+00 -6.065970189174184624e-01 1.820061414304480429e+00 5.909713789609629675e-01 -5.260859902767484053e-01 2.669353139672159259e-01 2.922385808804743856e-01 -8.490637716033734295e-01 8.438822748133514295e-01 -1.334682348498201110e+00 4.942174792966809171e-01 1.928513837022746369e+00 -1.513957829637014585e-01 -3.784940112653879113e-02 -3.160916782929625857e-01 7.463356553956269623e-01 7.689239821464141644e-02 -6.554916455175741063e-01 8.353996447581604756e-02 -2.116581067659521753e-01 1.133462903749109935e-01 1.316733484533056053e+00 7.538385163846973436e-01 4.623996417047627205e-01 -1.581088624780112806e+00 1.218298696186224106e-01 4.454215814113136607e-01 9.248122034201892161e-01 -1.682578213229784403e+00 -2.768607322532761761e-01 4.591238916643796131e-01 -1.434259201684424667e-01 1.079222321529856865e+00 1.116362206831037707e+00 -1.111118524696037280e-01 -1.444743557712161452e+00 1.141428295264380749e-01 -3.621346085329574804e-01 -9.975058316598760522e-01 -8.244392483714321207e-01 1.090631639856926238e+00 -1.506232700950502545e+00 2.610392462633077115e-01 -1.054753535297148492e-01 1.002742187395951667e+00 2.619698324299049585e-01 -5.463602081312511904e-01 2.160388567346524180e+00 6.922565605551189716e-01 -3.850967356590970780e-01 7.576427440040225392e-01 1.303208842710520621e+00 -2.644434619632271000e-01 -9.183378981963712384e-01 -9.540300698459982520e-01 1.009213861603425633e+00 -5.794111001956699925e-01 -1.289506017159395279e+00 -1.243809104039199642e+00 2.351376602686926720e+00 1.601342323461911077e+00 1.140756098056207035e+00 2.366045191803266001e-01 -1.896859989578673356e-01 8.094576134720129490e-01 1.153393890912929987e+00 7.203323168305290070e-01 1.667051030559042024e+00 5.660399354071528055e-01 -1.290262884614146621e+00 -1.237525340190432033e+00 -1.480780440059231040e+00 -8.421367763267262330e-02 1.516494629133497751e+00 -3.891933398677508982e-01 -1.329840477319165215e+00 -9.775886744446679599e-02 3.773995552293138434e-01 6.148107547236500992e-01 7.374410711334553614e-01 6.401888559263460010e-01 -2.958062003291558884e-01 5.702053609789021760e-01 5.973368413457442738e-01 1.124063874962498266e+00 4.495994264145386499e-01 6.705588007614122770e-01 -5.216023745523189481e-01 -3.460796406691217242e-01 -3.664663174960531289e-01 1.208849700400128624e+00 1.284768167347271950e+00 8.305619967086763644e-01 -9.979507151231138684e-02 -1.970552907413253840e-01 -5.041791189260110689e-02 -7.231641447431980119e-01 -6.735820614552961993e-01 -7.593546011979747379e-02 -7.275934476276632035e-01 1.050635391437667820e+00 -2.120068670936022803e-01 -1.868030009830649707e+00 8.380591336344331843e-01 6.362704186843642917e-01 7.109873157827684143e-01 3.256447649670790589e-01 -3.986754516291639294e-02 -3.954344236077587116e-01 -9.164534770959872345e-01 1.176649043456334143e+00 -2.993416865831438067e-01 1.945720384196667263e+00 -8.544608805412553520e-01 9.027115227509477369e-02 -8.086841727782523304e-01 4.340103445073569682e-02 1.889564047585365003e+00 9.984731585268347837e-03 -6.731781305824304784e-01 1.505009442293714583e+00 -1.487393461080283252e+00 6.737107004837817881e-01 -5.891459919736191653e-01 5.203712220662485288e-01 4.791674566560458759e-01 -2.475975705917672909e-01 3.052598535467382912e-01 -2.785761503743924838e-01 -1.046956933057067995e-01 -1.308258297501149414e+00 8.304476552258701627e-01 1.006152021360605525e-01 1.999427909291041194e+00 -1.468010466512117418e-01 -2.498231721248561077e-01 1.420797077599184499e+00 -1.097932994220770508e-01 1.246998290653336117e+00 -2.543652349757728054e-02 2.540385168564608609e+00 1.867840273042047583e+00 -2.029185989400190682e-01 -1.742934207142429415e+00 -9.755224871253705965e-01 9.551780337946995658e-01 -1.741290231636165364e+00 1.554039660415753032e-01 -1.492694355982960186e+00 -1.033123634971496729e+00 9.078915740606036122e-01 2.021430412526841192e+00 -1.153679152575592726e+00 1.938990412830481125e+00 -1.121833227413919915e-01 -1.010995124023620906e-01 -6.466965460732612692e-02 -2.629781661386175196e-01 -3.778936363454117875e-01 -1.230618902830676431e+00 3.012660128950931382e-01 -1.155819471418249256e+00 -1.100062626535141419e+00 -1.071306190457979923e+00 -6.598203192351940194e-01 3.052688807423213357e-01 1.503896645177224434e+00 2.202912022204646658e-01 -1.243466048708579796e+00 -3.633957665031283674e-02 -2.764157871294712354e-01 -1.886978394645670853e+00 5.856611422605895179e-01 -4.668349761366469841e-01 8.821435844729904607e-01 -2.382550990166691918e+00 -2.546328879943845491e-01 3.979327224574029653e-01 -3.646307089330244611e-02 -3.893516970256736404e-02 3.620350312565527862e-01 2.804057853469284489e-01 1.511768886638865439e+00 -7.702283106488737319e-02 -6.518936210017829413e-01 2.327394698732904998e-01 -5.060064413452690646e-01 -1.083323203315008226e-01 3.278049963814639867e-01 -1.123298039040693252e+00 -7.324951826013345046e-01 -1.062891806961364871e+00 1.221148689184338387e+00 1.458960083465354662e+00 1.088659735718811472e+00 8.381635902581342501e-01 -2.213664201269448795e-01 3.302107999207831157e-01 -7.361382424677842540e-01 -1.104155103962591200e+00 1.157845791985669504e+00 -1.451238575711711443e+00 4.520424733180313237e-01 -1.096774164455422307e+00 1.355511467820461578e-02 1.642777483091733215e+00 -9.226178302374957729e-01 -4.623428378834752439e-01 -2.175118736159999955e-01 3.011795599312770966e-01 -1.054687763612391249e+00 1.284232033466050638e-01 -1.169724465037913053e+00 5.796613291599507223e-01 2.124206249215259579e+00 5.719211999506595978e-01 -4.167650409451282290e-01 -7.310102863035676801e-01 -7.705830512040084956e-01 7.543763634533309226e-01 -6.452996424295900368e-01 1.528777058256533206e+00 7.589701881616710277e-02 1.948188956962097595e+00 -7.762429719361491065e-01 -1.430929426106576807e+00 -6.694557539648491318e-01 1.697266039517075997e+00 -5.803526946572296064e-01 -1.203832161564054454e-01 -2.425749742022105249e-01 -9.071511851019296024e-01 3.732451003988815352e-01 8.194877104919799995e-03 6.799384998893938103e-01 -1.074974149609816826e-01 1.330086423013595587e+00 3.287595068814052057e-01 6.664226643273025996e-02 1.046261103540120585e+00 -9.366814201528624872e-01 6.571775151133356641e-01 1.104559647850248183e+00 -7.355838262518935577e-01 -1.085678421872138699e+00 -1.480723376116668488e+00 8.160915651611731075e-03 1.617405425431319488e+00 5.415618715189781662e-01 -5.483759138405168709e-01 -3.012522495224932428e-01 7.135124176003856955e-03 -2.188929892085515472e-01 -9.457445883852528823e-01 7.801948992546328676e-02 -2.084748303414203807e+00 8.360358392395147442e-01 5.865236396760857840e-01 -1.145138925744181968e+00 -2.426932141781974472e+00 -6.005071922515634597e-01 -8.753430678170041057e-01 8.796096175010390539e-01 1.178493424683635105e-01 1.775622431682453151e-01 3.148254906945152087e-01 -1.015795864775544538e-01 5.989044253883661906e-01 2.981790167732898400e-01 9.765250716594560121e-01 8.331585396137816124e-01 -1.448499026253011746e+00 -6.756341652696159494e-01 1.525324384362986008e+00 -7.724737826252265904e-01 -1.704617624145091381e-01 6.207137993431002254e-01 2.762912025647747960e-01 -1.417332017368065356e-01 -2.185316117772423627e+00 1.939737391296466384e+00 1.879603980312002154e+00 8.622084161496659238e-01 8.958769405400101027e-01 2.363382587901229903e-01 1.929824275427351798e+00 5.819579294721868301e-01 5.526884022171053568e-01 6.488459126459453774e-01 5.576658193066554858e-01 -1.532562286518044603e+00 4.612337725920707676e-01 -6.368906273766317128e-01 -5.129441356359084603e-01 -7.229637900115231108e-01 -3.737305135089118435e-01 1.684250760131775326e+00 -3.327879581043464707e-01 5.525256743346920185e-01 3.030070970319107548e-01 -8.067738337473709942e-01 3.589931899101070356e-01 -2.693726813446010726e-01 9.690849502040114194e-01 -1.399708348201385455e+00 1.326712379628999461e+00 1.613844503192910285e+00 3.041634701680799857e-01 -2.278981751072487683e+00 -2.725561434444014886e+00 -7.148500464430344037e-01 -1.131649916727411886e+00 1.118034309713004326e+00 6.290714213860264525e-01 -2.913699660071889519e-01 -1.192417222113586028e+00 -1.533924307198300252e-01 2.929260903071262967e-01 1.772354520935089051e+00 3.739191397221696689e-01 2.019975467315279771e-01 -1.622565708009183474e-03 -2.251661641980974515e+00 2.528373993502422423e-01 4.611739908489540518e-01 4.640047722995462309e-01 -8.239137996283877330e-01 -5.162347246237425358e-01 9.549741470523611664e-01 1.016614019222223275e+00 -4.325256485523781280e-01 -7.629277152893658709e-01 -2.272122052178643936e-01 2.580394103708661291e+00 -7.117090664191664251e-01 5.144373611477436326e-01 -1.486904545781223774e+00 -1.036208515851711615e-01 -2.978844506253254809e-01 -7.782636246139633673e-01 -1.192146939619654900e+00 -1.447277409889296651e+00 4.248184140337466497e-01 6.768579335651551121e-01 -9.652766515054994612e-01 4.831673957105229178e-01 -1.758515211249098265e+00 -6.875864149735404496e-01 9.234540776658822780e-01 2.164736259856308465e+00 -1.267706885220027724e+00 -2.662693078947123149e-01 9.739761696342458253e-01 -6.085001313807808510e-01 1.735902454122835836e+00 -2.088099664454977411e+00 2.213346883801682319e-01 4.898429057527765029e-01 -1.262374019526221636e+00 5.058535331797051615e-01 -8.943189877028875356e-01 1.747482423554955089e+00 -8.062854512125589013e-01 1.199560733849565963e+00 1.376076104624925633e-01 2.081455171158616224e+00 8.011589588619937308e-01 -5.339376850188294332e-01 7.207206040562843530e-01 2.190462411439771273e+00 -4.122593839251840198e-01 -6.112028271619851516e-01 -1.608764249483650266e+00 1.332362581405718560e-01 2.329364006918806518e-01 1.654423882697985126e-01 -1.693710244456917868e+00 7.636440378351018188e-01 6.060381705665897067e-01 -1.062978236810137034e+00 -1.296488469789890186e+00 1.449089678465088349e-01 5.165260833336655227e-02 1.884528530071993391e+00 -1.684321475339008167e-01 -1.149760683442221376e+00 -1.574963947579224977e+00 6.556748459650437733e-01 1.036654189409472515e+00 -9.328622017681965639e-01 2.139141607253022492e+00 9.966961083701302015e-02 -2.059579829439315724e+00 8.295350769550805525e-01 -5.150525052470529275e-01 3.390310904874346276e-01 -5.089170701934343510e-01 1.842177704211158229e+00 3.975402245917619148e-01 -1.700630078573861725e+00 -2.464590382251158118e+00 -1.215024832551645124e-02 1.254157073082555085e+00 1.289531481973165417e-01 -1.302610406760247086e+00 4.849609775176828563e-01 -2.410507660327809720e-01 1.362560680323546602e+00 -6.922894548515045043e-01 -2.304795648464940949e-01 2.308586940109182084e+00 3.237283566938490287e-01 -3.333209872130036833e-01 -3.860639620799370397e-01 5.047533803995774004e-01 4.483220523848128747e-01 4.486357127916450888e-02 2.123451665364298538e-02 -4.582750705902501054e-02 -6.819561766782590573e-03 7.546418951393899510e-01 6.823318778014683117e-01 -6.716825317784460569e-01 -1.008991863685326118e+00 -1.493684705989785193e-02 -1.616946411518707549e+00 4.228078891658966221e-01 -8.773814352710688214e-01 -1.429859332295957963e-01 -4.246566386627286804e-01 -8.941215343883838207e-01 1.270185878561987725e+00 -1.759551146685211398e+00 -1.933508827614498049e+00 1.246804392123328720e+00 3.705453638955748530e-01 -1.033230788411069412e+00 -1.558101749689101645e+00 9.775257297335281370e-01 -4.943488309545549519e-01 4.564574479011397345e-01 -7.679046275486965945e-01 -5.468503642855538915e-01 5.232618048851218617e-01 1.409973054579435559e+00 4.698470289994727822e-01 1.129486813896447839e-01 -8.187646347943872138e-01 1.272652510816833393e+00 2.915566578002212195e-01 -4.735528048196034345e-01 9.351242142442621752e-01 -7.159884501492441711e-01 -2.543740008300505728e-01 -4.021094679324532795e-02 7.078063177696286568e-01 -4.616920176406176246e-01 -2.192206659900164833e+00 -5.909594501332252614e-01 8.796148687686154988e-01 -2.961873660919193685e-01 1.142237452144933885e+00 -3.080245771843218017e-01 4.007654707800971661e-01 -1.293606565075136883e-01 1.123462807803254360e-01 -3.048193963201041301e-01 9.175413799050133878e-01 6.373639134616861934e-01 -1.831485487362891407e+00 -2.877883863168786416e-01 5.807785278993231604e-01 -7.495759377991098038e-01 -8.719732967868659701e-01 -1.594786439906150211e+00 2.939307170663638669e-01 -1.168463468794023741e-01 6.046150478363181424e-01 2.650258678213000874e+00 -1.599836531071064050e+00 -1.888004602088753536e+00 -5.614570199545226847e-01 3.879974689162676293e-01 8.900913400956260713e-01 -1.975031450677683098e-01 -1.217597403970405834e+00 1.138297900886018788e+00 -5.584102881819411057e-02 4.462978662493253396e-02 1.813170833465503673e+00 -2.589887622455830929e+00 1.416560480128905786e+00 4.458614607237543215e-01 1.175363533661827553e+00 5.278574659888266574e-01 -1.406774920591987277e+00 -1.083942529250964126e+00 6.063254932183904655e-01 -1.781433750121420356e+00 2.725779139056293543e-01 -2.453296618628415526e+00 3.971012173812393242e-01 -6.278582588712490198e-01 -5.510878277218280719e-01 -4.169224777250653546e-01 -1.141015149319643207e+00 7.078943929852411499e-01 5.687440888632553371e-01 -9.178899929478560038e-01 4.606646964069382316e-02 8.877368407323292798e-01 -4.304560065180050854e-01 -6.232382202691790773e-01 -2.106834168083586256e+00 9.118262820562662574e-01 1.286992808495886154e+00 4.285587752093111269e-01 -1.017037561658987510e+00 4.960030805151040556e-01 -2.025347854704400152e+00 -8.132195953241857511e-01 -4.975442461649740022e-01 1.710904076211834379e+00 3.986393970233494954e-01 8.349069501969448304e-01 7.468817906079359137e-01 -5.996225461624063446e-02 5.218382790713135266e-01 2.348569101541366333e+00 -1.712294923656104251e+00 -3.845413057373595067e-01 -2.844669777083898635e-02 -5.417949949748716854e-02 1.380793898640667594e+00 6.364367516429960681e-01 -1.392980230777627559e+00 -9.110793106479211367e-01 1.241374892054799145e-01 1.702120184792409452e-01 -6.881638702747868708e-01 8.888014831153203676e-01 1.196320119045758634e+00 3.897888239089931928e-02 -2.171992796002400361e+00 -2.704155946211622696e-01 -2.138041638336249051e+00 -5.662690377562596966e-01 1.094995592743157165e+00 1.814292016286171358e-02 4.100855498822971734e-01 -1.090482960637736198e+00 -3.404771280575484282e-01 9.581930083558316547e-01 -4.492940238384445228e-01 3.403476916814305309e-01 6.460205269691527974e-01 1.286832741940265867e-01 -8.158487642131215800e-01 1.203310359919178632e-02 1.836766552619784498e+00 -1.413392862744391687e+00 1.763826894769630338e-01 -2.195351645991738820e+00 1.174285042657042588e+00 7.036844723974422511e-01 6.604950362051125179e-01 -7.172442866037792575e-01 -7.572141633834269525e-01 3.543404310817623859e-01 -2.076498907123985327e-01 5.540422064848379291e-01 -3.848037522092788709e-01 -6.178824555776040589e-02 -5.593255192326029857e-01 -1.515650470625584112e-01 8.964710485977661625e-01 -6.377552548954262823e-01 -1.303153376560337029e-01 2.675325425232767673e-02 -1.318316002395586661e+00 -9.217720264285336196e-01 1.309529777428124042e+00 2.263159978150875162e-01 1.055058006064273357e+00 -7.130884605088080308e-01 2.134594305876859277e+00 2.017809978028714646e+00 4.329255732073555296e-01 -4.195575805102674805e-01 1.274726561397762525e+00 -9.568471294107743219e-01 -8.797028484806763970e-02 -2.176639402313773619e-01 -5.246068089272271778e-02 -7.578872888309904354e-01 -7.407580850995274524e-01 2.428887475054184730e-01 9.611918697884105356e-01 1.463328581591947897e+00 5.288057360115608896e-01 -3.767350454620990163e-01 -1.567443087941509106e+00 -1.259117998527471416e-01 1.356935141043968063e+00 -1.033148462486813912e+00 7.803972193315757977e-01 -7.662893207639224213e-01 7.644135178967016442e-01 1.004027058845618603e+00 -2.975133763575787960e-01 8.341143494430518501e-01 -1.843254129291607979e-01 8.266097322472801823e-01 -2.181467025368396762e+00 -9.190156508080858933e-01 -1.956512563959569517e+00 9.306579344939223120e-01 1.194747944129587597e-01 1.132877875570451609e+00 2.749105469687493919e-01 -1.019584992457878592e+00 -1.046594455664081158e+00 -1.844896441028188283e+00 -7.815038475567429588e-01 2.186638202546378640e+00 -2.954992728768248700e+00 2.712146126582102856e-01 3.967637275086877691e-01 -8.452958142872090130e-01 -8.249283369472384386e-01 5.802450094856922425e-01 2.105360967325990706e-02 9.889245678334733780e-01 -4.457740095470012487e-01 -1.621064232531424176e+00 -1.596493721657484599e+00 5.162680255607119406e-01 1.354752059763176364e+00 9.418147411426401883e-01 1.380666750968833734e+00 1.113634520395260785e-01 5.804074096515589032e-01 -9.367214182558230018e-01 3.014315391586855353e-01 -2.794266932594560715e-01 3.584706421171662827e-01 7.708076960028086289e-01 1.336953687064739382e+00 1.723275719372607151e+00 1.998085934130105490e-01 3.634487764009945998e-01 7.808279613831635435e-02 -6.708281652256007366e-01 -1.181840963436785241e+00 2.297325071385863671e-01 1.449404985180893224e-01 -1.836638549467349169e+00 -2.296657272491880453e-01 5.826128091040279067e-01 7.083744212389438966e-01 5.960053500349906663e-01 3.720177395316368596e-01 9.775397899219270270e-01 -2.386432499470882707e-01 7.549253624717492395e-01 2.912143958348591410e-01 1.392815698734130248e+00 -3.006962041314341083e-01 -1.979488269225825325e+00 4.964053919606139509e-01 -2.929881439821632738e-01 -9.558551694248430541e-01 -4.878640352934031088e-01 -6.655686033160668202e-01 -2.433597789162335878e-01 -1.024251345649268563e+00 -2.635626862782265434e-01 -3.044179422907258847e-01 5.162668806914278985e-01 7.525690467016326046e-01 9.828836120502281171e-01 -8.502793195957460970e-01 2.575006893663628338e-01 -6.681697355710767283e-01 4.618845765148468785e-01 2.411669931945374490e+00 3.137212869969434933e-03 -6.555295279266023512e-01 6.852248596355196841e-02 -2.081746734228716034e-01 4.732677046758840961e-02 -5.909805785320207949e-01 2.500249145291943975e+00 8.660140826094829825e-01 1.006249294481253775e+00 3.626727601042523119e+00 -7.661692012481253755e-01 1.136093279999260131e-01 9.861632105962544470e-01 1.224432797252687610e+00 -3.282138812135855233e-01 8.535242369010648256e-02 -2.105071701522647221e+00 -1.948622177630308094e+00 -1.031963456455106565e+00 -1.392571417761812258e+00 -3.478326093543641639e-01 1.294423495981444239e+00 -1.415125318530856102e+00 2.813283195237060941e+00 -9.806925787766345159e-01 1.302178582219979362e-02 -7.978734083355437656e-01 1.343446556265194047e+00 -1.153148292412174564e-01 9.090496902723869121e-01 2.814660294514131356e-01 1.642382220352007316e+00 9.637718247246718217e-01 4.368060624999767771e-01 2.912000641114702582e-01 -4.859111172632082920e-02 -1.154640489885296883e+00 -7.270888746907038236e-01 4.817241330890008610e-01 1.480948839919168369e+00 -9.670877534664773859e-03 -1.057058708832223637e+00 -5.744009587360195644e-03 1.702785811259154736e+00 1.698521230763696543e+00 2.156347597584363118e+00 1.623749389778125884e+00 -7.077384881489435786e-01 1.788700630115004131e+00 -1.641850479394977746e+00 9.001867150724187638e-01 5.212002433140316970e-01 7.280514867090415176e-01 1.191174044494844042e-01 1.126001839942052607e+00 -2.170773065258658485e-01 -1.354302123793617585e-01 3.542934802363032487e-01 2.799522422877256597e-02 2.104131665987642119e+00 1.485432305443892542e-01 1.001317258280535860e+00 8.159547800316070409e-01 -5.273655166670756511e-01 -4.986942391514470607e-01 -6.537913698346833336e-01 6.977457810593252763e-01 1.034019668746742060e-01 -7.182906395622389029e-02 -3.113978003138632711e-01 1.013075812060181935e+00 2.885381641723461232e-01 -8.666234439210013241e-01 1.575392333531778766e-01 7.736426020476245835e-01 -4.827915004709485425e-01 2.373344534123269067e+00 -7.352225536869927414e-01 1.534281489078467953e+00 -4.371292540735840504e-01 -8.663555691525830216e-02 -9.587037247366552162e-01 -1.058878194732396860e+00 -8.597085459920712491e-01 -1.203125234947135080e+00 1.319882644708675556e+00 3.763395190738312857e-01 5.977695694225063638e-01 4.197403557697017007e-01 -5.373010591381525980e-02 -1.137371228566802062e+00 -1.173247414201144423e+00 -2.630584900207836863e-01 5.381641137305833711e-01 7.694313056752745128e-01 8.819913327981117046e-01 -1.117941343119798425e+00 1.971026767875630747e-01 -9.930447104565051086e-01 -4.509349073226508464e-01 1.181785505366293343e+00 3.842260576767481672e-01 -3.866549218947797906e-01 1.847381299483873973e-01 8.637778268304644458e-01 -1.307854438657669149e+00 1.486667463983636805e+00 7.841930948089135267e-01 -1.219378865192696448e+00 -4.745023430195675629e-01 1.085576917420360665e+00 -1.162776862529344868e+00 -6.778867733874995860e-01 -9.313846553156136104e-03 5.654966116217450267e-01 1.065687909591964910e+00 2.794585764496834712e-01 -1.289076886352008122e+00 -1.763211552591926967e+00 -8.583008125050417547e-01 3.455637574474721974e-01 4.165780352716831336e-01 -7.502325141393312302e-01 -6.956416064134012256e-01 -8.726806796068637961e-01 2.491767487508168288e-01 -3.746693172598137833e-01 5.401815316248536059e-01 -1.263110348223579326e-03 1.271217113146095423e+00 -2.519448592789956809e-01 -3.125426238622932562e-01 1.546338204529502880e+00 -1.221956276141138886e+00 -1.644112653798294632e+00 -5.648896358375814497e-01 -2.288576421995679455e-01 3.992672920901207956e-02 5.529092556939310121e-01 1.647902679532351256e+00 6.669242588767454460e-01 4.502152331169783639e-01 1.449833171856546921e+00 -4.802091300026345988e-01 -5.935259392915101517e-04 3.136809315602280268e-01 7.683822220242060297e-01 -1.777434978100095764e+00 4.052650135511204899e-01 1.023510584681124103e+00 1.850896013066716250e+00 -2.612321453154985429e-01 -8.838856131864131216e-01 2.630776444702259687e-01 1.446503501303743056e+00 -2.076291195167121462e+00 -1.127585894808730504e+00 -2.315159052557343333e+00 1.032407531643866561e+00 1.863687778533424932e+00 -1.018879227110659258e+00 8.649813855413036878e-02 5.140131528574817810e-02 -4.309668888243609053e-01 -1.602310101264378672e-01 -6.259875267474902527e-01 4.051862831602499049e-01 3.759069101170017246e-01 -1.253703763491062606e+00 1.344105338538433836e+00 1.149972438714886414e+00 -2.985776384390410043e-01 4.511921947468570115e-01 -1.299993629925944694e+00 -1.061010956339904387e+00 1.370187617474409425e+00 2.889889573457307126e-01 3.831203164576552633e-01 1.361861525208683865e+00 7.999708848402333761e-01 -1.217017807089853854e+00 6.488152327618623705e-01 -4.000653283248578607e-01 7.525188035483699744e-01 2.592658340068515699e+00 1.694331118466436026e+00 2.670564781555037626e-01 -4.226564247926390405e-01 -4.707921331692963562e-01 -7.639266033470409889e-01 2.500388828103998137e-02 1.543054373698515169e+00 1.033849374670891219e+00 1.150727821667850703e+00 -7.331950223189336313e-01 6.960926215653014948e-01 3.316098123565663358e-01 -8.854846681235996331e-02 -9.932796929671338093e-01 -1.254196641565147541e+00 -5.463567945945965176e-01 -1.724775809190204623e-01 -8.478062493746103545e-01 2.689474784221401182e-01 2.164219854270302612e+00 -5.177671268842794911e-02 2.510509724270302279e-01 1.728695700869231633e-01 -1.797057421451169867e+00 -1.179011085187012114e-01 1.933399732454097186e-01 -5.099812643734528139e-01 1.846563938942022975e+00 -1.552026329413630057e+00 -7.677059039311019406e-01 -5.211781783831802572e-01 -1.476124589425538591e+00 -1.190826182362175967e+00 -8.883560145548763387e-02 -2.131088238761877474e+00 -9.263808891606114537e-01 -1.657225675225528549e+00 -4.415584095114095109e-01 -5.692661383099633099e-01 -3.432603875386249781e-01 -5.725119418887006928e-01 -3.543141929960948178e-03 -8.210783974139383989e-01 8.064186774373504063e-01 -4.140214981193437449e-01 -1.531993846852253705e-01 1.110731732506798686e+00 -2.091870723583659775e-01 7.069658038325621341e-01 2.056329335854426288e-01 -4.450894293860369055e-01 7.637969587223875090e-01 -8.041284328927725822e-01 -1.004333273130128684e-01 1.339165005664796348e-01 -1.132093913228634889e-02 6.349003190534069363e-01 1.434542097915380079e-02 2.964457685700820355e-01 -3.334119574774029315e-01 6.529995123346553632e-01 6.685589052945500876e-01 -4.937121204724129186e-01 -3.381918160319957040e-02 1.600645625719322729e-01 1.264939790165891864e+00 1.532770440881042529e+00 -4.004565939956412080e-01 1.301324155826550921e+00 9.090023296388043406e-01 1.489194237799320586e+00 1.977128130059248590e-01 2.224795678381998876e+00 9.404454096095300475e-01 1.149639708614845102e+00 5.532552100154580765e-01 5.969919319220640119e-01 7.818715672164088248e-01 -1.382818099782246790e+00 -4.413671414398547821e-01 7.479338573976949123e-01 -6.779597005396502674e-01 1.559356842401318777e-01 9.905366926378475489e-02 4.297488395348521006e-01 -8.877789996476986856e-01 -2.150569658363820080e-01 7.194194908628801510e-01 5.569858689709367150e-01 -7.008563403023498894e-01 -1.518062070353433546e+00 4.513641110767470654e-01 -4.775586219701167257e-01 1.356731081634436065e-01 1.319247728826637989e+00 -8.334118843109912245e-01 8.876389008632699085e-01 1.571908578067309215e-01 6.194806334577892537e-01 -1.981458749154468291e-01 -1.151858070194870853e+00 1.240626779926917278e+00 5.553337984648499814e-01 -6.272995958351326173e-01 -2.570636919742574564e-02 -6.995298805904255346e-01 9.169685711723684074e-01 1.621867576219156337e+00 -4.285396403746362382e-02 7.222024145792079741e-01 5.881834757087783805e-02 -7.257785978903830149e-01 8.777036511412907860e-01 7.415471611961294007e-01 5.932824568627413919e-01 -6.684859417472426013e-02 1.078489794842458105e+00 -3.495668496880630638e-01 8.677126759240696430e-01 7.849242338563938715e-02 7.265963638961715487e-01 -2.120525223802150805e+00 6.240177156444531859e-01 -1.548917040067883333e+00 -1.666164196965043587e+00 -1.799333059915425581e-01 4.287995632028454573e-01 -1.226216859128910874e+00 -1.076333907162550840e+00 -4.846783502387903009e-01 -1.052424316396740167e+00 -1.059782816985304771e-01 7.274703353222295998e-01 -3.850969711692301400e-01 2.463697996392151882e-02 8.958988768066762642e-02 5.164511565325270448e-01 7.233431362299570511e-01 -6.258452133783197757e-01 3.509083817381625225e-01 7.727397791833807705e-01 -1.962280204795082250e+00 6.118740656134062927e-01 8.067170140014412461e-02 1.081653504043526670e+00 -2.581123186498819333e-01 -7.664303761834700968e-02 -9.343957049370723578e-01 -9.346906409282754180e-02 2.430607087413187983e+00 -7.739708353056497236e-02 3.638453686240917806e-01 -8.711519776529803583e-01 -8.747957695797144995e-01 5.199933170256462178e-01 -2.415057430405226135e+00 8.725728325336149505e-01 -7.872788755711560560e-01 7.726858290174941635e-01 1.270425133054114419e-01 -8.392313891342269017e-01 1.532055044596671411e+00 1.108163837878367142e+00 8.963111998271219849e-02 5.309637992747403556e-01 -5.751320490637517047e-01 1.430950050990270617e+00 7.448744233437495921e-02 1.164114979736436295e+00 6.822446641057539063e-01 1.116028979874827270e-01 2.673267389139089012e-01 -8.163027119594652437e-01 9.629426854755707144e-01 -4.830972088236235584e-01 -2.484300384531665240e-01 -3.812604247873443430e-01 -5.548180328079521662e-01 1.408693421376568111e-01 1.705740578126348772e-01 -8.726549859216642391e-02 1.453096560522040059e+00 9.047480250868971119e-01 -8.614986971617489830e-01 -9.794557893023454406e-03 -2.046209773524274134e+00 3.229357215523340763e-01 5.807296025165172848e-01 -1.205376676725350565e-01 3.120605253634605170e-01 -4.126146061218149419e-01 5.281473703783180068e-02 1.234409887072277279e+00 -5.050402693061369908e-01 -3.683061600371257405e-01 -2.532593158098221942e-01 1.263283960101273751e+00 7.497947407541352138e-01 2.240627532375044639e-01 6.474584521796640235e-01 -1.368178646654630404e+00 1.343928554459103752e+00 -1.029244577517533399e+00 1.084978254727622313e-02 -1.297432942116272803e-01 9.847135834762874573e-01 7.981487269022334852e-01 2.614624162904211069e-01 1.119359237005383312e+00 -8.755850203969414158e-01 1.690382771355538605e-01 1.655729312151227539e+00 -7.452735588582910520e-01 -1.908853595043685347e+00 7.840810394345398837e-01 1.641168004053899510e-01 -1.707059149995280301e+00 -4.151748013997151321e-01 2.320006554653517294e-01 5.296996672362388470e-01 -1.408524265982251888e+00 -8.327431059982792760e-01 -2.876409689848203888e-01 -1.758197216254298867e-01 -1.239784941753663494e+00 2.612499001666760412e-01 4.278186059192680690e-01 6.640081320767617923e-01 7.326018740952567887e-01 2.064080860625054914e-01 1.723363068883388971e+00 1.997167751394592072e-01 1.301610417850138646e-01 1.050730782355226017e-01 3.684983392769401733e-02 9.008239681869197879e-01 -2.626644447578797337e+00 -6.136489146383374838e-01 -3.913788095193258126e-02 -2.842309296085278048e-01 -5.155896810533844299e-01 2.444423126500605836e-01 -6.368667310242827062e-01 -3.499845463338858154e-01 1.333666256722922494e+00 1.181814977571854941e+00 -1.513258672782391789e+00 -1.417883454758989359e+00 6.512974547604888365e-01 1.393549863400775468e+00 -1.440414136908691578e+00 -1.118186322548331724e+00 4.972516052076732529e-01 5.277401921014347463e-01 -1.808801869162182774e+00 1.225108651694991169e+00 6.398481483950989590e-01 1.715772230864659464e-01 2.798131105341878505e-02 -6.736828310405328091e-02 1.041114849582976065e+00 -5.007876696587851839e-01 1.591256630892698698e-01 1.283245859575441683e+00 5.650618547997166008e-01 -1.087107122447867447e+00 1.302523135911527907e+00 -7.096225926009984697e-01 1.991184994520073248e+00 -1.583205745470523729e+00 -2.233424644352597910e-01 -4.956772782335511912e-02 6.835876053552423226e-01 -1.675578905236983773e-01 -3.828978351167776073e-01 -1.161172133655363065e-01 1.943787497488251581e-01 4.994374560589494028e-01 -5.705419842029314792e-02 9.625216608579123534e-01 -3.501093040668695755e-02 9.538608847492172638e-01 -1.053616495294214417e+00 -2.308870099551166843e-01 -2.565126889108191310e-01 -4.942095067066016867e-01 2.179957966932346558e-01 -1.014232954098954309e+00 -8.969718553608426737e-01 6.106408726372596352e-01 1.969788404183891783e+00 -9.012474291699081874e-01 -2.675690240570204881e-01 -7.718430155810894755e-01 -1.481798753293154913e+00 1.722222091017281409e+00 -2.351163544292742991e+00 -2.308515016825632704e-01 -2.044997676329294578e-01 -5.161273531469997566e-01 8.522922921902598148e-01 3.488779814978441030e-01 -7.237592152161884673e-01 1.953829099275801451e-01 -9.706281687738015362e-01 7.944601140986401466e-01 1.156462768255804748e-02 1.231327110945088066e+00 3.126500514607993830e-01 -6.517010896123840435e-01 1.114455266996730254e+00 -8.187854559839108370e-01 -2.128479435380203455e+00 -2.676948733588469520e-01 6.511489060590245348e-01 1.548545253153120083e+00 7.694233240321254330e-01 -8.571153395579397261e-01 -8.543992095523778030e-02 -1.534944012726894291e+00 6.998916624441655632e-01 4.762599415930904856e-01 -8.279788585508108811e-01 3.643942977767853919e-01 -1.990666897259740498e-01 -2.137354016088337250e-01 2.816298250505595568e-01 3.948037126958012233e-01 5.563029047453703357e-02 2.357078934336734044e-01 2.068205697389297271e+00 -6.337068739262491368e-02 -8.666755424328620450e-01 -5.913893862542558555e-01 6.204962308668073023e-02 -4.201530897162031875e-01 4.138715798955045488e-01 -1.150153573182890687e+00 2.477521585272421667e-01 -4.009194311245635745e-01 1.636356480333287955e+00 2.065687023409890077e+00 2.917037147596778790e-01 -1.829020957678566539e-01 4.472371833673693953e-01 2.215949741716175758e+00 3.375969989123090431e-01 2.561539058001194857e-01 -1.336291948975768806e-01 6.635811116902703422e-01 -3.720221705200073281e-02 -5.685519589542579189e-01 -9.089251423329849922e-02 -2.133955582380281102e-01 1.965715727552411307e+00 -9.307246095050061840e-02 1.056684072664656471e+00 9.367907347664961026e-01 -6.476536494103074526e-02 -7.984262859376048960e-01 -1.781460851812074475e-01 -1.309850675920235297e+00 1.427661049284860040e+00 -1.160320529760860975e+00 -2.321062809158038476e-01 2.375374979548154020e+00 7.496827251661347669e-01 -1.904747494866809054e+00 -7.616832441764649353e-01 -1.726301263264188091e+00 2.216854473513578672e-01 -2.286103161830975450e-01 -2.630659335047328407e-01 -1.788482030369376474e+00 7.082931175674499202e-02 -8.160861950306225188e-01 -5.451250451332053659e-01 -5.565306893973294422e-02 -3.423924848143932165e-01 -1.352197320937582048e-01 1.130009516298421612e+00 -3.907380277760036935e-01 1.604601030007388740e+00 6.608699250115358977e-03 -1.377907279579217159e-01 2.947858804707797001e-02 -4.335194730142135633e-01 -6.120369759146176980e-01 -7.063156963615705441e-01 -1.320714177559476843e+00 3.587514538952615156e-02 -2.225090765909751855e-01 1.753101674976377256e+00 1.759440794059893065e+00 2.390603053721689353e+00 -3.410759748912460809e-01 9.549135433158665309e-01 -1.680430449978009833e+00 -1.462794920088242634e+00 4.769462013180030269e-01 -8.325663263386677837e-01 6.048419797079385846e-02 7.193447877604810525e-01 -2.241252608790284206e+00 -2.107217712762222694e-01 4.538361268269225923e-01 -1.489234871222028800e-01 -9.116160213059675277e-01 9.130276070341187822e-01 6.881354827654960760e-01 8.880263461024627825e-01 1.595660578148703879e+00 4.588564681320365241e-02 -9.251206238388250958e-01 -3.011211168142993722e-01 7.714822034101816994e-01 2.856302051138600029e-01 1.668805130442190254e-01 9.927609941752016942e-01 -1.115149545329103153e+00 -1.285694937191668608e+00 1.045808612672572524e+00 2.266815542090989233e+00 1.339796668539349644e+00 -8.419906880693506235e-01 -4.571786363165665223e-01 -3.802549912125816056e-01 -1.277891597753084030e+00 1.648043011922709855e+00 -7.525514172944366420e-01 -1.851285116306485845e+00 -1.577193034007026817e+00 6.970047071058015076e-02 1.357300729037392295e-01 -6.499374767171961498e-01 -1.519131321188372574e+00 9.724159750476013553e-01 7.492220572155596781e-01 -2.734503452258334466e-01 3.867703456681597096e-01 1.062388559427831725e+00 9.821659752903404150e-02 1.289942859529253361e-01 -1.676740526720925439e+00 8.276182159626083168e-01 -9.763997742238138267e-02 -2.311226191786275863e-01 -9.700550617056240554e-01 9.593744306655532794e-01 5.059198579608176205e-01 -1.037844337230676262e+00 8.383460331963508150e-01 2.911182578405698274e-01 -1.509677324112118191e+00 -7.658361979077460630e-04 -1.576691348751431576e+00 1.585225923706862217e+00 -2.202780769882330958e-01 8.304667596551491560e-01 8.834390685613916494e-01 -6.826518849853254745e-01 -3.523011439438502035e-01 -7.226415297058343956e-01 8.282801198819773614e-01 2.549800927668052886e+00 1.060166356263043674e+00 -1.977885195782060901e-01 -3.119498093470076880e-02 3.566987605410668061e-01 -5.345952406798268886e-01 3.755742119983461191e-01 -1.408301183132378398e+00 4.157744282015837234e-01 -4.729294110851876565e-01 4.670590794867652273e-01 -1.401498094146979012e-01 1.586495980319800880e+00 4.912342004125687667e-01 4.172792578141847342e-01 9.676634769180152418e-01 1.609214712002610126e+00 1.036727806255710149e+00 -1.238965210895610208e-01 -7.547664074687825131e-02 -1.260766583180656264e+00 2.112691814605242691e+00 -8.090097858356510852e-01 -4.789689042707492850e-01 2.186431910470108431e+00 6.007252273125447406e-01 5.853835028507957672e-01 1.043270777527194326e+00 2.802030406074740645e-02 -3.784014831026077941e-01 6.211069970873097645e-01 2.960710217360412733e-01 -2.818917862986949352e-01 -9.390348224278940448e-01 2.394919569169657037e-01 -8.611612832517636651e-01 -5.221305618306580909e-01 -1.175342410622858935e+00 -2.238565113784984351e-01 -1.534548694980804484e+00 6.006966739733089061e-02 1.207839221951297892e+00 -5.733770109840623519e-01 1.093835230720100471e+00 -1.355628872664583540e+00 -1.311096733179627272e+00 -7.186528413887059985e-01 -4.102039754491961995e-03 3.663251162438049269e-01 2.520170803642103774e+00 4.702137392878455446e-01 -1.622152789424313069e+00 2.928443237360529028e-01 -3.825993993984560526e-01 8.462445672805491981e-01 1.449511997158295262e+00 1.635851052247874859e+00 -8.392240388291778430e-01 -3.310853642686022447e-01 -9.880587551716683847e-02 9.145780090022287423e-01 -9.963276712965878357e-01 -1.113348081943588586e+00 -1.036067201628939616e+00 4.210211706238958795e-02 8.201470298236568368e-01 -2.874758833549653780e-01 2.938714026299338866e-01 5.431659144707853271e-01 3.316835764626385741e-01 -5.493253189606693843e-01 2.673618578756318254e+00 4.284807421298461039e-01 3.159566414227226172e-01 6.513874454336310293e-01 2.570324717295622285e-01 -1.068435739208042135e+00 -9.220450279696495999e-02 2.757627590841144061e-01 8.922852134231601395e-01 -1.244367398172108841e+00 1.394577240939384621e+00 -9.954041757225345899e-01 -7.827298449022918048e-01 7.348218964279782384e-01 1.529942537541897629e-01 4.537351449761212741e-01 -4.671453876264161642e-01 -2.890283590259194568e+00 -1.132723814563255216e+00 1.501663332895854408e+00 -7.297437443610186314e-01 -3.152858340140185511e-01 3.284156206582458104e-01 -1.616071968109946910e+00 6.880712224657658561e-03 1.133530282889663621e+00 -1.350044054721701303e-01 -1.104343120861896788e+00 5.169110648021715271e-01 -5.879409962730734740e-02 3.742094044272323977e-02 -6.381534678223663715e-01 -1.236931994650903865e+00 1.532794610016752657e+00 3.076947491419770309e-01 8.091328093125257359e-01 6.130787073050245617e-01 1.652434830618288331e+00 -2.738025558693430450e-01 -1.618356763477661261e-02 -1.574946076124859706e+00 3.688100079423983213e-01 1.119974434118006235e+00 5.373166384263525774e-01 -1.516658906748890479e+00 -3.422237741350601659e-01 -5.142738605113787997e-01 6.625144188873735018e-01 6.786011119741787168e-01 -2.149311677687012256e+00 1.574102778175261452e+00 2.571697502985347827e-01 -3.803437984260788496e-01 6.189904154305857498e-01 -1.030564538881671099e+00 -4.829423539897046980e-01 2.750028225224553091e-02 -1.483319213307744855e+00 1.284425586661154528e-01 2.274023379007746648e+00 -1.079621272748918503e+00 -1.332582603062786031e-01 -5.734159586168856571e-01 6.905553387775709151e-01 -1.081056255870976646e+00 -1.484002259684797265e+00 1.102204443554914093e+00 2.515297841270455054e-02 -2.766331366038022654e+00 -7.707863119035210930e-01 -1.493179932574727919e+00 -3.510251260479669844e-01 -1.691963849079709467e-02 2.032935923860601790e-01 7.579743845766887533e-01 3.663240802768530924e-01 -9.978019079440221262e-01 -1.199625118505359911e+00 -4.943479306228367176e-01 1.698975127598192358e-01 4.663989286645175425e-01 1.519142299502281634e+00 4.508050362165889613e-01 -3.803867219918584675e-01 3.380194336873462713e-01 -1.387499930887447830e+00 2.156181193813230923e+00 -1.075679383508771347e-01 1.316838436180177929e+00 9.164062451399932474e-01 -5.212263508460091010e-01 -7.586373192320614578e-01 -2.141242725858127638e-01 1.948136026654368747e-01 -1.020622201636987691e+00 -4.310301147486188533e-01 -2.181473652987958589e-01 -6.962455740024068307e-01 -9.358492835458924741e-01 1.159983047427729508e+00 5.671124687478165116e-01 -4.758719656765469375e-01 4.191358868502678137e-01 -1.238646761398392471e+00 -1.577510888269173295e+00 1.285493709510074245e+00 1.787020192077801162e-01 -2.137303987880201372e-01 7.773412835157395007e-01 -1.730341822993938905e+00 2.427013579149364664e-01 2.560346885104225478e+00 -4.923896404448193653e-01 -7.239786778303424208e-01 1.007630197535394290e+00 -8.304791600131018470e-01 -9.535965553575876941e-01 2.204460610675451349e-01 -3.054440111968847321e-02 -8.276267389155410603e-01 8.971925466786093706e-01 -5.562202743056773313e-01 2.057589645801920941e+00 5.855597466607941753e-02 -2.328859257999492949e-01 -9.568954787625467695e-01 -3.187195952054905912e-01 -8.574433612570557806e-01 7.448411041376234998e-01 -1.288856317480766345e+00 -1.121997089346756127e+00 -3.907419659490751207e-01 4.439220221263869282e-01 -1.002798093140855107e+00 -1.897185727959096679e+00 1.712361796088313071e-01 1.151694963040687414e+00 -5.241375455626101632e-01 8.696621999855715934e-01 7.722945566833869790e-01 -8.806218174558517742e-01 -5.340269619234209175e-01 -1.516522902551861174e+00 -1.170057235644910376e+00 -4.177940802202710913e-01 -8.934984040057275534e-01 -4.817273412434657232e-01 1.113111682649792211e+00 2.040357308819164217e+00 -1.861546581339770468e+00 1.280038037833549414e+00 1.197472931704382848e+00 8.720272914905957684e-01 8.234100449574889569e-02 -1.168279198677254493e+00 -5.290738646198618333e-01 8.425871663187867178e-01 7.686403924549759514e-01 1.732117031933451345e+00 4.987105623183011871e-01 -1.095069051801919491e+00 -2.220290152315158028e-01 1.111174862662650753e+00 -2.374544103223896752e-01 -1.122852284687616109e+00 -6.667130559597229944e-02 -9.470794641841459027e-01 2.772066671561433937e-01 -2.309378059549291873e+00 -4.537850035067405030e-01 -2.833459989618245523e-01 -6.770472776168592333e-01 -4.042665065294159255e-01 1.395857970139769422e-01 4.972086598716177752e-01 -8.596881596221490618e-01 -4.122172377090095319e-01 1.865267967192723864e-01 -2.294151888334061418e-01 -1.627618624808268910e+00 -1.018653786238995634e-01 -1.166142198037643629e+00 5.348328690670871577e-01 -1.518413847433814023e+00 7.150358569779500240e-01 8.387996642617600029e-01 5.876810403490313472e-01 6.104039028898909924e-01 -6.543456541541556870e-01 -1.602363255244417362e+00 -1.546505196662761428e+00 4.222279203945774051e-01 7.462026818030292885e-01 8.987258222414444553e-02 1.324882477803921210e+00 -4.148386252472962554e-01 -1.784261037491851887e-01 3.912386167133481418e-01 -2.967798564504290360e-01 2.167597168359391979e+00 3.288902522282029506e-01 2.997353035868282056e-01 -2.194701289374984265e-01 6.369808554598134220e-01 6.043360492478485474e-02 1.044594653561442543e+00 -9.975728873096767479e-01 1.717794387259651057e+00 -8.588844567045416101e-01 -1.448856258893071569e+00 -2.859871239500039186e-01 2.555653222714727058e+00 -5.275755942240198948e-01 9.411269711047044462e-01 -7.878370610740084157e-01 -4.152511932443924692e-01 1.223184255128489273e+00 4.941181301007893656e-01 -1.358192388027007258e+00 -1.050060999777930881e+00 2.777072236135681993e-01 6.042716580556686257e-01 -1.461899520979158262e-01 -1.213507662649804253e-01 -4.566425717089317438e-01 -1.010712567025152220e+00 1.052304466425852542e-01 4.261098445779334942e-01 6.034177080794289605e-01 2.106721801598459287e-01 -4.578462711823600428e-01 -1.050004274825010464e+00 4.003914614966101460e-01 5.498181907736753304e-01 1.150873781642760552e+00 -1.079495909973646084e+00 1.058614454548281042e-01 9.096151366520587311e-01 -5.477499207950872195e-01 9.485592803643001503e-01 1.903362450544486162e+00 -1.797877944138533524e+00 -1.626374124110119973e-02 5.513736674534723825e-01 1.386842768751707089e+00 -2.078654111108070524e+00 1.853623364699369169e+00 -2.670742729009807914e-01 2.896600555401958932e+00 -5.948683031653527742e-01 3.250719788859854353e-01 -1.879544237236740467e-01 -1.181390801986774264e+00 2.666927170042313611e-01 1.198538781328212677e+00 1.757548900511062273e+00 3.328224720923764757e-01 -1.217335641578380923e+00 4.328503661224578081e-01 3.932087010386813852e-01 5.313429534855320657e-01 -1.121568125357115919e+00 7.937227561183830549e-01 -6.366343211968439331e-02 -4.526875493012983420e-01 1.046749186245390151e+00 -1.020001101172873514e-01 -4.170833219992308161e-01 2.165513534804622164e+00 -1.640254995797436166e+00 6.755088732326450796e-01 -1.808207460261881394e+00 5.443383309135504389e-01 8.031268262971420491e-01 -1.082887145472351653e+00 1.810312619118771777e-03 -1.185484370689964262e+00 -2.679647553981945873e-01 1.122977254059102314e+00 -9.370113118059157920e-01 -4.701275226199123636e-01 2.979714722699271068e+00 3.201042704028528307e-01 1.838486530679669662e-01 -6.378355326428434280e-01 -6.491441365712687928e-01 8.164033340662497917e-02 -5.828331001754978313e-01 -5.390300595442877318e-01 5.880733765423301618e-01 8.962926431616566880e-01 -9.459509458572145091e-01 -5.201924250967357999e-01 1.151463775843684090e-01 1.126224935899224205e-01 7.035066770526772484e-02 -2.164000769222324816e-01 1.278672817679016652e-02 1.967616950500261641e-01 -1.699763704355538252e+00 1.241042576494938876e+00 4.540323102927997234e-01 -2.107359215189009483e+00 9.093244516289882284e-01 1.007028572391664767e+00 4.803600778668964399e-01 -1.345567155340730903e+00 -5.003459796572624629e-01 6.612908761204573660e-02 -2.172432298112707966e-02 6.189075443985720959e-01 -4.980262883101769372e-02 -1.088851630471262544e+00 -4.593999676855698433e-01 -7.926397196760961439e-01 1.314506835221608716e+00 6.185626118205428403e-01 8.210892279878057032e-01 3.763584124690142474e-01 -5.557626901751359094e-01 3.430849842108640857e-01 1.198425311175164154e+00 1.143394983154072397e-01 4.427594648843159453e-01 -8.159413392119169162e-01 4.632437906481472467e-01 -2.180880871204711191e+00 4.126291034845954164e-01 -1.058511485767796856e+00 -8.848720644133388769e-01 3.546913745953770847e-01 -9.093122903974671933e-01 -3.223225044241426196e-01 -1.220778014596788585e+00 1.209704858329192279e+00 -5.730396001412424445e-01 1.714082098211307637e+00 1.666744543782079591e+00 -2.137530058140844069e+00 -2.265822312674308670e+00 1.795475412814042881e+00 -1.256998570051879982e+00 -1.663677160959737167e+00 1.702728612770270100e+00 -3.038444520582763153e-01 -2.182980871062435213e+00 -6.425811013742672717e-01 -5.689391986119880507e-01 4.203250377381309577e-01 -5.028747071773108646e-01 1.831263736224568728e+00 3.328413730893388656e-01 1.448819978679227294e+00 7.178458525293393011e-01 -1.778346050804207268e+00 -1.752965059851154583e+00 -4.937372934623282528e-02 -3.399549416130990265e-01 1.072782536488412208e-01 7.508247145642074072e-01 -1.352175617719515222e+00 1.032044058167855827e-01 -1.991611132872406487e-01 -8.641658158647524957e-02 9.917560011853192581e-01 7.413954390249654081e-01 -2.820770482924047085e-01 -2.344609288546950054e+00 -3.124619587669288934e-01 -2.452465294886494007e+00 -8.104884713447805256e-01 8.624322141586357460e-02 -1.558324471955489843e+00 2.582690190191503810e+00 1.561274334131651731e+00 -2.816813127355284330e-01 -4.040888200506444483e-01 -1.194815897870688426e+00 -1.132572082809307545e+00 -1.671198490330606301e+00 6.402808982472450727e-02 2.714597937762051189e-02 -2.076031720226861332e-01 2.065731424520047099e+00 1.720980535788978194e-01 7.432443222622836521e-01 4.272654151839276881e-01 -9.413199312969150467e-01 -6.431132039955562707e-01 1.794859273526866028e+00 1.303015249434160694e+00 -9.715699277307929815e-01 -1.093118194417755040e+00 7.100232805902239042e-01 -3.095503758108498205e-01 6.901131169139262944e-01 -1.756233922738815734e+00 -7.119015678330965491e-01 4.047350448266688328e-01 6.323927004180089906e-01 2.046583713535927718e-01 2.256535460151475048e-01 4.042594521841830213e-01 8.059471316977210309e-01 -8.543179286756506785e-02 -7.012846384605115890e-01 1.278644787473348643e-01 1.174551701384331848e+00 1.585142163886441302e-01 -6.773655288837067134e-01 -7.646284073229130396e-01 -3.136884429385390360e-01 7.548340876130861243e-01 -3.711084233403812438e-01 2.623109615788675117e-02 -9.144606166150216486e-01 -1.790687264418988400e+00 7.027786762861124581e-01 2.426068189388044527e-01 1.500756196774500895e+00 -5.786994581096182033e-01 -4.500719840489984525e-01 -5.956746691093318669e-01 -2.595927727088517267e-01 1.673553071714317109e-01 1.871887987501378026e-01 -2.181045762356766393e-01 1.478178875307815776e+00 9.657109487690557215e-02 7.011023987275694092e-01 -1.326347165305402642e+00 4.138563919951916414e-01 1.236999262428694513e+00 9.430873615125386911e-01 -2.489773556832654666e+00 2.406817110486309252e-01 -8.830938946026142822e-03 8.698576345764953421e-01 8.880948964359838271e-01 1.195380389272127752e+00 5.812600629216040371e-01 4.269058541761515113e-01 -2.040794640466331966e+00 4.231182002300192257e-01 -6.600005431083380003e-01 2.233837749757490165e+00 3.442448685533465169e-01 7.337717724203779435e-01 1.345857272949964711e+00 -3.444317332815731159e-01 -2.063561515789090084e+00 -9.084897796553240701e-01 9.559622057443379894e-01 9.104378119441514094e-01 -3.434420296748403878e-01 2.130152459654567565e+00 7.725576960011155681e-01 4.783093057385685576e-01 4.982706955142560679e-01 1.957191727083667232e-01 6.790883309152061509e-01 -4.421453145089639936e-01 -2.759430847308838586e-01 -1.013478272261676416e+00 -3.956719843505144274e-01 4.586632392831264671e-01 8.664748586246455719e-01 1.208401392145779019e+00 -1.501460695811309698e+00 -9.007167593469188327e-02 -7.599707241505594402e-01 -8.533937303976933952e-01 -2.194196699721694399e-01 -6.286929285621269958e-01 -6.517650738958795653e-01 1.522339799459599075e+00 1.330570106376099737e+00 -2.324238913600961409e-01 -4.109375141825276356e-02 -2.782511983064842820e+00 -1.783336310574397565e+00 1.489278570589482598e-01 -2.755501080539259351e-01 1.155122217009741242e-01 4.290612693794939037e-01 -6.078457458770736288e-01 4.233067362360053987e-01 -4.521309458089205480e-01 -2.471067369082147747e-01 -8.983013162331473511e-01 -1.741496813759435325e+00 -5.760415756326777714e-01 -1.346352855879993538e+00 4.858200177517373319e-01 1.632175545721846754e-01 -8.879993698679390646e-02 3.964980625911122547e-01 -1.251668950504828126e-01 1.287555151347168358e-01 1.426042944536860535e-01 -5.023975820055961300e-02 3.571949155370827689e-01 -2.830184006556031306e-01 6.463378339307175313e-01 -8.374067444982259412e-01 1.023373399216105373e+00 1.382487346211049850e+00 1.209616865447311840e+00 -1.117204525043435925e+00 -7.696713050945934720e-01 -2.069979764217535212e-01 2.212312148822357827e+00 1.579953531442346293e-02 6.113292757933380672e-01 -6.212020507238014133e-01 -9.299939433558072066e-01 1.398311140583297307e+00 3.272191226681291920e-01 -1.305402091377143858e-01 -6.063698556076161372e-01 7.767463320453996123e-02 5.425614804422185244e-01 -2.855085631242874067e-01 -9.392201119342202809e-01 -9.320020210761310597e-01 -8.564075789447314069e-01 1.317697073980075295e+00 5.382196849658466009e-02 -1.618831756362987817e-01 8.857524381106907096e-01 -9.666534713995094119e-01 1.006967653381612093e+00 -1.687820268058935813e+00 -3.071975321683617088e-01 6.341146278453119178e-01 -7.673966618437044751e-01 -1.152451540465257329e+00 2.989241013183310813e-01 1.435635039128537738e+00 -6.219704927323668198e-01 -1.219491689132006007e+00 -6.285180703337271968e-01 -2.273976314192077963e-01 1.606742946990292964e+00 1.099801411380936234e+00 -7.697032607938070203e-01 4.194622234939575089e-01 -8.177005304094298044e-01 9.285622851532920885e-01 1.419126223333676273e-01 -2.101679246826163805e+00 1.209886314656619444e+00 -1.101736762626835064e+00 2.582090472817646365e-01 -1.997081202072652273e+00 6.697764042305862087e-02 -6.963249389925327826e-01 2.404664537539642488e-01 1.349809198156087797e+00 5.032764878202565795e-01 7.739199319980333280e-01 -7.714820178087147262e-01 4.922266231370882594e-01 4.480859880805395101e-01 1.234675507545278245e-01 -2.144783181796260596e+00 -1.017037168124320434e+00 1.078253283846602795e+00 2.221399333538655874e-01 -7.315823219710408942e-01 1.277711965301822516e+00 3.261726038144132089e-01 -8.375810371445023828e-01 1.564983428948330646e+00 -9.155596835132540079e-01 1.905387726208394250e+00 6.286854421562299011e-01 -6.785472760496052969e-01 7.358160713282541066e-02 -6.056123097663693722e-01 1.621864839860539254e-01 1.356600068507826107e-01 9.005361835466463294e-01 1.720626572495444484e-01 -1.728091693560117381e+00 1.757140612489258125e+00 6.549998445746193498e-01 -7.143661183285894278e-01 -1.205735303382733825e+00 2.476783969805708807e+00 -4.554215868833598191e-01 1.692376958425935385e+00 4.815854188007279713e-01 1.149609338081485355e+00 -2.285669595051289527e+00 -5.920884506302536154e-01 1.167253045031895198e+00 -2.078782681005185151e-01 5.634178593039255167e-01 -7.089044691287740285e-01 -9.322086826688628092e-01 1.637386226096295250e+00 -1.072023378903052659e+00 -1.928560914420236194e-01 1.118634310784994312e+00 3.531242514523474929e-01 -7.964993418813832715e-01 -4.317596576938425024e-01 -8.180238061184506027e-01 -9.559607628155508685e-01 2.159446513648997645e-01 1.488681529468341425e-01 -2.310572828286764135e+00 -3.416889809366055464e-01 -5.369482458934564661e-01 -1.490294733386507087e+00 1.049784523584151641e+00 -5.555255589919017023e-01 -4.539454134934181595e-01 -6.714806278033212950e-01 -2.853305031348520315e-01 -1.743402583588847810e+00 -1.467810464609074772e-01 -1.944559134845408044e-01 -1.277297173020931209e-01 4.180682038374398668e-01 -1.700096916176773831e+00 -9.338865101294939741e-01 -2.492867734210951758e-01 -1.207454290931172736e+00 -9.790529742125327894e-01 -1.114150221442087030e-01 1.939354513370925293e-01 1.942666405068489865e+00 3.030921456910290468e-01 1.203878186089830660e+00 1.520033253768953152e+00 6.231793738300692720e-01 -9.889428902483459183e-01 -1.692116436432635096e+00 -6.971015243994140853e-01 1.436741433678396795e+00 3.803368519922470936e-01 -7.159461703614419248e-01 -5.821228436137024786e-01 2.735202940442976738e-01 -7.194860569280400742e-02 1.990881045459052812e-01 1.456233634427987367e+00 -3.068864833346527932e-01 -6.318405800674781192e-01 1.622903885977075245e+00 -5.981994224716105091e-01 -9.508163577579799020e-01 1.298346612862673499e+00 2.169225523347274864e-02 -9.378442304003803409e-02 -5.682416419214061931e-03 -3.868536447734737815e-01 1.808065777773920191e+00 3.591228308322587104e-01 1.679242990539142166e+00 -2.641056136299932411e-01 -4.084526185342846061e-01 -2.093130369352495190e+00 -2.521324131499289134e+00 -4.357641659663595568e-02 -1.841051050118946153e-01 2.513364333522627447e-01 6.867567423319280717e-01 -2.932863666301145367e-01 1.032529591269121028e+00 -2.550895795753327921e-01 -1.118766178291273006e+00 9.363527791528786226e-01 -5.656828326580908284e-01 2.219094406919897289e-01 4.476450688000629952e-01 -8.923188202882530451e-01 7.230860000411838406e-01 8.932270833655783226e-01 7.271622535750595917e-01 -8.798867754701830135e-01 9.871813362823175231e-01 1.553276381735673395e+00 -1.304922236128595703e+00 4.043544834261924015e-01 5.433012061017427063e-01 -8.749081061749201804e-02 -7.179412730909905394e-01 2.127437484967319159e-02 7.301141242691757682e-01 -1.504839410892585327e+00 7.604203675639806814e-01 -4.015223048941538586e-01 -8.655500949323235993e-02 8.208051671126903592e-01 4.017833128953210986e-01 1.656339274138745710e+00 7.119261114434198567e-02 1.682810090224328148e-01 8.726595438526809634e-01 3.226558122303057718e+00 -2.715576740240044917e-01 6.895656459070595989e-01 -6.399968455699409642e-01 -8.837277870547477487e-01 -2.534180058345008035e-01 -1.943481490643859333e+00 -6.970249645015909046e-01 8.895712072162266226e-01 -1.567077415623213454e+00 6.087683274343217432e-01 9.579869947238660588e-01 -6.124362727301368992e-01 1.063989946834777989e+00 2.222058685498923492e+00 -8.469586012175113199e-01 -1.700852446725869660e+00 1.154110332061020427e+00 -1.741387459192286213e+00 -2.227688221084366926e+00 6.027105177914362510e-01 2.059670067874409261e-01 4.620566404781220604e-01 9.113188421720206378e-01 -8.046680271023880504e-01 5.790651803337658610e-01 -8.724347428355181400e-01 -1.292752674528477419e+00 2.487520501688567087e-01 3.637882317001454036e-01 2.169511040628341547e+00 -1.322450975750778079e+00 1.048020842117560747e+00 1.462146141843991387e+00 8.688889109187442061e-01 6.402995049505814107e-01 -6.405872035221490401e-01 -7.862107775294197021e-01 5.752814709122443249e-02 -8.909979160464859271e-01 -2.120488292656865503e-01 -2.077346114400679955e+00 8.441937736303757323e-01 1.347988902022679292e-01 -5.865565069137906179e-02 1.668868150402105899e+00 1.074806342344985621e+00
[truncated: 3,620,257 more chars]
