# Supplementary material for: Bayesian inference of kinetic schemes for ion channels by Kalman filtering
Source: eLife. 2022 May 4;11:e62714. doi: 10.7554/eLife.62714 (PMC9342998; doi:10.7554/eLife.62714)
Supplement: Figure 10—source data 2. — The number in the file name indicates the brightness. [file elife-62714-fig10-data2.zip › 002fluor.txt]

1.082633923562575706e+00 2.362155792548951277e-02 -6.926793427271793480e-01 8.790941771200831700e-02 -6.594630455637603417e-01 -2.500853065038393108e+00 -4.671162671010934964e-01 4.814821293466604035e-01 -1.532928749754452202e-01 1.507623559584938100e+00 -3.566027790675237868e-02 4.115100774211567503e-01 2.903236750341335517e-03 1.101777009558702058e+00 -3.358111786904609541e-01 -1.263655940431032965e-01 1.696526084237666154e-01 1.586173282237269000e-01 1.073341711513531305e+00 6.950708242836205475e-01 -6.781058538224570276e-01 -7.797998901018056150e-01 4.187777003205563342e-01 -3.531031693942241478e-01 6.502648923570109041e-01 3.508948304172779253e-01 1.224177836787285978e+00 8.777828770211897336e-01 5.005426801879953036e-01 -1.303183571809991781e+00 6.928050923375551617e-01 7.345486142374633154e-01 -3.618239327023369256e-01 1.545344892087494870e-01 -3.833878899828573328e-01 -1.667418490088621308e+00 3.735437520834859748e-02 -7.495287329557517308e-01 3.421892519262066390e-01 -1.080250891208982100e+00 1.014851601227714006e+00 -1.384042004193517084e+00 -1.072011607609143269e+00 -3.908450062856106549e-02 -1.178118442596103987e+00 -1.186959263379244456e-01 -1.191507586561583398e+00 -2.163512235581475374e-01 2.146305263177818445e-01 1.178339191385288309e+00 9.030039251821430080e-01 -9.431279026708820901e-01 4.825312678272188904e-01 -7.711893585538727169e-01 -2.636846421511628513e+00 4.658557674427796225e-01 -6.682993206185859902e-01 1.420145672303596340e+00 -6.453855403560566639e-01 -1.396503958595336270e+00 2.394991709312039585e-01 -9.847369080495376181e-01 -3.603313273979865672e-01 2.171878076304557814e-01 6.071921346127719943e-01 -5.388328232478366286e-02 2.706755387883761910e-01 5.242771828781753740e-01 2.498300842818946155e+00 7.879350655401642922e-02 -1.296425981791837101e+00 1.006385135336865355e+00 1.780203195945524730e-01 5.374387676277743164e-01 -2.528204972562564379e+00 2.208465844588662075e-01 -7.200601184578898639e-01 -4.126015841142520735e-01 -1.044151171216238572e+00 -8.901788831684330772e-01 -2.132635212407134162e+00 -2.973549919619594140e-01 -7.021126627798379705e-01 2.028927309110889754e-01 -1.012204202080678961e+00 -5.429651607473435782e-01 5.740665465631026310e-01 9.341488503069467209e-01 1.870373708726142947e+00 -1.158786525914180521e+00 7.387314179182216112e-01 7.237134255160277974e-01 6.365980033505988511e-02 -1.998916495174142050e+00 -7.308405371817313645e-01 1.113302901979106030e-01 7.869904624033190466e-01 -1.276179825051188432e+00 -1.016442767567585781e+00 -6.707111997950180315e-01 -8.859598921269837835e-01 -4.595022465504238762e-01 -3.050608372805652668e-01 -1.572810055229587056e-01 1.502987230549064079e-01 1.983924769729805138e-01 1.707001875119352974e+00 -2.089346973175389532e+00 1.064974428075936785e+00 4.877483549110169236e-01 4.355057541199321980e-01 -8.455962960975159648e-01 -7.215827147797728713e-01 -3.240256465690248833e-01 -7.627561039381725028e-01 2.321901856690462285e-01 -4.709558195758042354e-01 -7.965523301463606209e-01 9.024637224525126067e-01 -2.035737691849817566e+00 -1.987410647103615258e+00 1.280442305118808521e+00 -1.114766372314730081e+00 -1.028649157538896741e+00 1.492858395727575116e-01 -5.350723865897150794e-02 3.568336629969454110e-01 -5.560677626909596993e-01 6.541800711719417682e-01 -4.065588262375117168e-01 -2.901165397163125714e-01 -1.912218954081059463e+00 -6.671098763587787195e-01 -4.719539676118160165e-01 1.724196034330266025e+00 1.075408871379348819e+00 -2.627960959426735577e-01 1.501847433809736287e+00 -1.451700293162791144e+00 -9.258204614142772071e-01 -1.494454057320531382e+00 8.326060261704563148e-01 4.246460171258681915e-01 1.230800741329461268e+00 -2.144563576937204008e-01 -6.982684180087412873e-01 7.438700428687593513e-01 7.848261251164466712e-01 -2.839326064282303719e-01 8.043231645892336967e-01 -6.001490001975432476e-01 5.457964166010023099e-01 -1.398976755782176173e+00 -5.887053100714350062e-01 -1.416936149409645296e+00 1.723008483235921595e+00 -1.533934602413268955e+00 -1.766319216929371994e+00 5.134825899911600600e-02 -1.063389994164472663e+00 1.070860860210419707e+00 6.052170948682058516e-01 2.969673413945257412e-01 -1.355329344120493218e+00 1.080458824777977167e+00 2.115127227984229474e+00 -1.190067223781691164e+00 -1.209870884657201051e+00 -1.234515200146604069e-01 -3.306545859152260625e-01 -4.182096126808024228e-01 1.082660429033796667e+00 -5.256316477396921760e-01 4.543619679769755892e-01 -3.428654317619243552e-01 1.948838998713712689e+00 -2.222725448411113081e-01 -4.926469620988678799e-01 1.599834222573357279e+00 9.396232333358818245e-01 2.162052357992554248e-03 1.243876184205545465e+00 -1.606383718655572501e+00 5.006090525439557126e-01 -6.832326501991307088e-01 -5.325269006555334306e-01 -3.827077371625538516e-01 -1.332523960055682188e+00 4.745940127510911433e-01 8.627894036434199387e-01 4.707973912302308994e-01 6.128540306391758868e-02 6.953724354862910184e-01 4.222094550774607713e-01 -1.740574000688527079e+00 1.216847529884543366e+00 -1.490078830397269516e-01 1.196296053992879305e+00 -3.915927500021688240e-02 -1.116368472646998011e+00 9.715311981372651839e-01 -4.538243216246909961e-01 8.386360292484007495e-01 1.857881163370852726e-02 -1.453403457797143083e+00 -1.006856478150297551e+00 -5.111448446499395892e-01 5.258673967534248650e-01 5.016644703523556181e-01 4.877916693233691481e-01 -1.001716910504290903e+00 -1.170079287394085066e+00 -1.975225027489768026e+00 -6.399772658207381060e-01 5.827399173346726746e-01 1.347196830464529871e+00 -1.251854654715790938e+00 3.698254059029132956e-01 -9.928026776493537042e-01 1.292821098414893122e+00 2.320079916152569144e+00 1.926759422981568215e-01 -3.650206540771751551e-01 -7.742942198246496321e-01 -2.831494880475362574e-01 -1.046103068175727069e+00 -1.218127813719047658e+00 6.909584305342058030e-01 9.101604289485835941e-02 -1.942487872954243411e+00 -4.392949678074325459e-01 -1.250761789399457369e+00 -1.862821839509617439e-01 -1.652263002931936509e+00 -1.239660965395452230e+00 -2.436742146278208399e+00 8.078685357456281135e-01 1.599580492971850454e-01 -6.518641310692634416e-01 1.255068880768148709e+00 -8.243949540154726918e-03 -1.001623684092015409e+00 -2.589282250058225210e-01 -2.212198156388213377e+00 1.510140499623744637e+00 -8.443384824245128151e-01 5.838426672251429972e-01 -6.682467466967254577e-01 -1.784429689299954491e+00 1.789219374569401610e+00 -6.521989569572281265e-02 -7.388552473565859202e-01 -5.210731631383048734e-01 -1.529466167873554161e+00 -6.427213149913723056e-01 -9.993167355762285764e-01 3.140691876181044839e-01 -5.195079469406271855e-01 -1.294796701093593183e-01 1.076274477529687995e-01 -2.461961642715329468e+00 -8.125277148450843478e-01 -1.428216168442826950e+00 -2.641256658229854004e+00 8.926699086425367302e-02 5.380739506762011182e-01 2.948887192483596320e-01 -4.699773671996417268e-01 -8.783496547365022833e-01 1.572184843150074007e+00 -4.060342338402113671e-01 8.836845402824974327e-01 3.055303588127854519e-01 -2.644897693664104210e+00 -7.696748603716916382e-01 1.099594283178762177e+00 3.276650028514290769e-01 1.365854241984813811e-01 -1.467204030008405935e+00 -3.429432200621245208e-01 2.479970016035361713e+00 -1.048490249691198528e+00 6.618229702042456586e-02 -1.305783595409568454e+00 -2.303471949849142497e+00 1.793026963883583180e+00 7.613860775307172979e-01 -6.254628570881073379e-01 -2.484828754854202515e-01 -2.189588105680743968e-01 2.014224697367842654e-01 -9.381236532227991143e-01 1.021537428264817304e+00 9.816996278530563114e-01 -1.117793505912278107e+00 2.491535427994531759e-01 8.116824776927359375e-01 8.069393796958701515e-01 -2.867372807508798346e-02 -3.378626767775435580e-01 -1.360158891860793862e+00 2.430967658897541239e-01 -7.095264663180420595e-01 7.538465261452623190e-02 -9.138811212519558635e-01 5.827206452941951359e-02 -6.749473659081705046e-01 3.129250076516205126e-01 -1.028390692750572599e+00 -3.762340504019431875e-01 1.269329064751312686e+00 -5.890319249513195077e-01 -4.456448021585988628e-01 6.089685233549334553e-01 4.924627841909981485e-01 -2.198232582101263266e-01 3.421281943199184217e-01 -1.740053682421214720e+00 2.894684507913591331e-01 6.155836893616195571e-01 2.038294790845105731e-01 1.916675164081121929e-01 1.260359461899773104e+00 -1.302289241057680513e+00 -1.226538060126021179e+00 -1.556374957288964911e+00 -2.488095854248071614e-01 1.777372881197691212e+00 -1.178483749060227070e-01 -1.447680004378168461e-01 2.352584428367999525e+00 -1.204502268562690936e+00 2.214272088807895944e+00 -3.750333573912603136e-01 4.182140121350824136e-01 1.632753057542900788e+00 1.189702137978073226e+00 -7.517287487480865671e-02 -6.451320676945131172e-02 -4.260784515500905534e-01 -7.875671744826130694e-02 4.928561004834114967e-01 8.406654721554533971e-01 3.014147801675227889e+00 8.392240716407163570e-02 2.851414351794084867e-01 2.303307296728273612e-01 1.001593824365627494e+00 -6.037485478222627266e-01 1.144373345355150784e+00 -1.245620627065132935e-01 2.955816667369457473e-01 -3.019175594643122573e-01 9.278837238615592620e-01 -1.843584931154570450e+00 -7.166997690932838116e-01 -6.960510717319079443e-01 8.500697059666454392e-01 -3.694961728788165312e-01 2.440420643560937131e-01 1.346049259424894506e+00 -8.808281774045492174e-01 2.632833571777585258e-01 -6.249534761061129595e-01 8.547901462029777742e-01 7.913528025724302362e-01 -5.557370634979984514e-01 -1.616068564399934515e-01 -9.785931993197035661e-01 2.631024298015455787e-01 -2.059732897934567764e-01 5.750944813763296803e-01 1.070647842502264524e+00 7.231126919858347213e-01 -1.466343018824156370e-03 8.955596151464408905e-01 -7.057553360993866765e-01 1.434144996333730271e+00 5.260969377944690190e-02 -8.826831076537705600e-01 -7.502519063408968902e-02 8.431030245476656138e-01 8.251050983972273156e-02 1.677545636356726419e-02 -1.291290611709131619e+00 1.389375986742386049e+00 1.521278837841670173e+00 -2.065335677976384565e-01 8.404732774013763397e-01 1.020140643389595647e+00 -1.368872780898097608e+00 3.378692963925399029e-02 -7.617203207751330751e-01 -1.516213633108193237e+00 -4.502911670813801726e-01 -4.222455173330484368e-01 -5.923765262413567267e-01 -1.121636263698835068e+00 1.625812204276652073e+00 -4.889628636103532933e-01 5.169850546843607342e-01 -1.035848188243632340e+00 1.468789536559351294e+00 5.708353107146932892e-01 -1.465870161181420439e+00 -8.960620919410220431e-01 1.510385890673320963e+00 1.119255172616998362e+00 1.168958859747890378e+00 -6.457762912689235524e-01 -1.723825554791063475e+00 6.784011504113440783e-01 -3.551356956583697211e-01 6.120952336463361121e-01 -3.857745243401570767e-01 -9.014858603466444631e-01 1.062495063962957120e+00 7.680672135359645214e-01 1.318865371869918091e-01 1.040122971784451344e+00 -1.104366276546350223e+00 -6.175805351656131759e-01 9.978849822006485848e-01 5.468944888824422979e-01 -1.153970978873041231e+00 -1.133148437824880173e+00 1.075224533551224271e+00 2.088195159706475845e+00 -6.204351305439614883e-01 1.522820395160726425e+00 -1.749283859070801528e-01 5.678355216963297813e-01 1.373386080533678610e+00 -8.862585060676000936e-02 3.797467422402980852e-01 1.354564158933774909e+00 4.745072518123806260e-01 3.029168679381885054e-01 -5.479962991051754440e-01 -4.994354185532451917e-01 1.523877783445602541e+00 -1.564733041173746342e+00 6.601723824645053806e-01 -3.533373760248494921e-01 -3.669971386556614146e-02 -4.449633324226108799e-01 -1.397894100966622810e+00 -1.524217329435389789e+00 3.460016961579402417e-01 1.382276693073231644e-01 -1.751014183949328729e+00 1.491095739066501495e-02 1.636621168069645860e+00 4.215870831434666566e-01 -6.669974714774167257e-01 1.870953125724542643e-01 -8.800126141270441238e-01 7.283428370703179389e-02 1.399441138070217361e-01 7.577429307415307624e-01 7.074328058458726476e-01 -1.220387871994882134e-01 -1.412789411591963695e-01 7.135008151910669782e-02 1.540954918928137740e+00 -1.120297507097511414e+00 5.435698870589876774e-01 1.375418600360688748e+00 -2.809486449304400058e+00 8.099615944678882906e-01 -6.619071576493243958e-01 -1.494136532457419619e+00 1.880466464499452595e-01 7.486198803272466895e-01 -7.541689832775070323e-01 8.824040012749990725e-01 2.540391601604793603e+00 2.632999288195537080e+00 1.312701622399888579e-01 1.471611408597911952e+00 1.045763949735749737e-01 7.290412333278170065e-01 1.088990804191188044e-02 -5.519050571193846455e-01 1.254103529775935755e+00 1.227957388887103596e+00 3.631630200981175172e-01 2.546460061609887582e-01 4.557663739275756853e-01 -3.008715636535537197e-01 1.130600329651292979e+00 6.306540742048180048e-01 -2.646999725118549529e-01 -7.551975350172310808e-01 -1.029125903797622144e+00 3.762894288024188905e-01 1.512001415986178099e+00 -9.237548914348410189e-01 1.063044564882140053e+00 2.342770640355619494e-01 -5.882502284950081872e-01 -7.535460834868983326e-01 1.486502655296579878e-01 -4.841598008541344034e-01 -6.268643985962271126e-01 -1.118398112126230526e+00 9.061277563577851968e-01 1.852810564457746736e-02 6.962973131239767743e-02 -4.979258585530017822e-02 6.644679499681911683e-02 3.629961035627954913e-01 4.380445729672411415e-01 -6.675507660877477711e-01 2.110874062903143056e-01 -1.305653644421223447e+00 -1.868396952140221057e+00 -1.988917935811461923e+00 -5.388827114123445616e-01 -1.941063675804863831e-01 5.060786150677789585e-01 1.556241463172559625e-01 -3.345486350766123107e-01 -2.104300181284212701e-01 4.144635934577298175e-03 -1.307493930042734398e+00 3.790735228908567039e-02 -2.215599306832979343e-01 -4.017216874563448448e-01 1.307899462818080005e+00 8.229075566486588889e-01 -6.156507903131979154e-01 -6.372642439636864997e-02 1.935383249900890723e+00 5.372455200194800051e-01 -1.047081447764740443e-02 -8.782793792080194617e-01 4.760752464787480487e-01 1.237139020686691904e+00 -7.315238551502251108e-01 -7.118031370750758091e-01 3.876740749198310243e-01 -1.198765212561766907e-01 2.506478638032644035e+00 2.929806349962251096e-03 7.043680521450146337e-01 3.494702000770518735e-01 -1.341225634365190489e+00 -1.962593825570802808e-01 1.037947935011885627e-02 -1.264448605376723211e+00 -8.889687088893151179e-01 2.988630319693116877e-01 -5.004279881208382186e-01 1.499919075244388278e+00 4.364085315570686019e-01 -3.815390955742595791e-01 -4.506216342919598938e-01 3.245210338609708089e-01 -1.323757290298563483e+00 1.674721390724443371e+00 5.312330058155295687e-01 -1.904460103158204909e+00 -1.143531232099324946e+00 -4.325872566711915224e-01 2.780417532076487896e-01 -1.920883532133871585e-01 -1.843032524524897298e+00 -2.117070875121196849e+00 1.140925722296181721e+00 7.186744828584621381e-01 1.019493691392059143e+00 1.319159943395721513e+00 -1.205210511616549685e+00 -1.491418478474606513e+00 4.380508280711477020e-01 -1.392337025272778195e-01 -4.770265065778876712e-02 -1.464607817013374502e+00 -6.000992436822341070e-01 1.215656149313938950e-01 2.570236618034390519e-01 -1.081400698949039230e+00 -1.068066748133110977e+00 9.169453014140337421e-01 7.732747358987503983e-01 2.143610813264077153e-01 -9.320725371024232153e-01 9.399872404717434238e-01 2.998533071732630839e-01 -1.255641785237634034e+00 -1.223885225465359688e-01 -1.743478795603866205e+00 1.605827159860808484e+00 3.975983928339370949e-02 -6.068449383660862173e-01 -6.098564982926292233e-01 -8.742187985304304965e-01 -2.915733472057829290e-01 -8.391611565845188969e-02 -6.376223761472711304e-01 -2.696687029173406303e-01 -1.475317146989112871e+00 3.693040779492633985e-01 6.316648583578203802e-01 -2.130912002112469228e+00 9.692372637224816456e-01 1.293800907460027849e+00 5.405633975967530924e-01 4.937574351926855565e-01 -4.779678129844022183e-01 -8.500478100919903190e-02 -4.229097937533272608e-03 -1.316483342852110772e+00 5.025850162257341491e-01 1.131854546902203440e+00 -8.891864830312068424e-01 3.838071494782247517e-01 -5.353189689429648651e-02 1.956450979229918952e+00 -4.624383102851702398e-01 9.921309367869532436e-02 3.880743029762619423e-01 -1.905874977842539619e-01 -1.347796071166702303e+00 1.373360639341168407e-02 7.889220896959184826e-01 2.105952319914260240e+00 -4.100157239813990162e-01 5.144837065744580773e-01 1.810817667737624648e+00 -2.356525230228362910e-01 1.607483124780537231e+00 -4.893632888440198059e-01 1.586005139267841146e+00 -9.700909406886809583e-01 3.711479315734456663e-01 1.411907003961495599e-01 1.896989672359273404e+00 -1.060496413298106289e+00 -3.019033646641166788e-03 -2.351267502888898520e+00 -1.195612968932836750e+00 2.332718777044959224e-01 -1.450581621466326521e+00 -7.818876755413399771e-01 1.099537417226111646e+00 7.044076574658223455e-01 -1.113424287912351679e-01 -4.362385232634403143e-01 -1.522902011045993431e+00 1.493135390311417510e-01 1.221453375980498857e+00 -4.109857626146668497e-01 2.167968821642598798e-01 8.313572628466500136e-01 -7.111073199063094874e-01 -7.484519708509165814e-02 1.154222669950746738e+00 -2.633261519180856158e-01 -5.299398197249272080e-01 1.239740414657507506e-01 -4.593644596569808058e-01 -1.044762944429090262e-01 2.977867657272141866e-01 5.879354277480900448e-01 4.200143355217332286e-01 -2.421294335711675905e-01 -5.492326854466506036e-02 -7.102070965277255121e-01 1.053079699302272298e-01 -1.205451211012481760e+00 1.314266246381174064e+00 -6.043808257223648450e-01 -2.012655909632411699e+00 -3.824677884864260413e-01 1.630245992311000425e+00 -1.500161117835547397e+00 4.844108510502461162e-01 5.523012094909922620e-01 9.163177609090399356e-01 -1.415742004159440404e+00 1.259992228868099362e+00 1.003759281784807111e+00 -1.228330708372376900e+00 2.108422608391219200e+00 1.966847798065885500e-01 8.252048701365849448e-01 1.781127810058048544e+00 -1.522690139112037766e+00 7.028211413417049247e-01 5.388863081835543190e-01 -4.285395558262013460e-01 -3.776570084148650475e-01 6.202374510201331681e-01 3.978839773011155073e-02 -3.856663320297806785e-01 -1.089092977524317024e-01 2.362007907414421792e-01 -1.007190825384618238e+00 -1.425911427048799363e+00 -1.629484844549747180e+00 9.673485989608620050e-01 4.779400831058451815e-01 3.956829551117934662e-01 1.100845130316895570e+00 -2.097255021029945099e-01 -1.112269193145550172e+00 -9.583633522470438315e-01 3.662184971175756587e+00 -1.682932543191501207e+00 6.050305164684482984e-01 1.504835476999296651e+00 9.722135483976865888e-01 -9.725916054249866827e-01 -8.748331750747248003e-01 7.570864626539132169e-01 -8.327319290057672019e-01 2.279001184959126569e-01 6.315024128858374164e-01 5.571069333872200602e-01 -3.120453323797805378e+00 8.370608585181350536e-01 7.361574841998785868e-01 8.626284840959954625e-01 1.234130072079648199e+00 2.315777244329396134e-01 1.008408525883811357e+00 -1.207075216999487166e+00 1.033603494141236423e+00 4.941054367170685802e-02 6.759759980913951916e-01 2.032804989260101447e+00 -5.770119960490593947e-01 2.340529441707276948e-01 3.807580591580386753e-02 -5.563652157090298589e-01 -1.696587310408840699e+00 -9.317905859368068588e-01 -9.927488972380839050e-01 -6.664158900972396715e-01 2.232288239483106285e+00 7.522362677007072840e-01 -7.381158370983132988e-01 -9.082100275944926526e-01 1.232887047986326090e+00 2.056800812149605751e+00 1.053929132764756860e+00 1.272209801819398800e+00 -6.662247900019168112e-01 -4.816331080062183356e-02 6.768345290652313384e-01 1.322681940262234734e+00 1.016881269146619582e+00 -5.444272522099297129e-02 -3.062886358215665128e-01 -5.256274549577136801e-01 1.169980328394430030e-01 -4.278577551176256377e-01 1.397504373296423408e+00 -1.032016280600721370e+00 -5.333693863820613279e-01 -8.328455315179192908e-01 3.797235810876107842e-01 -1.446042923360217003e+00 -1.526460515910449400e+00 -1.191618236037509604e+00 -1.162446845535327400e+00 1.252962476160435212e+00 6.435219960028217834e-01 6.291003210047626526e-01 -1.219580732252016908e+00 -5.042661495301052899e-01 -1.228186683307060489e+00 -9.017587809417142442e-01 -4.875316466165748319e-01 -1.351963348238572005e+00 -2.320127866189774513e-01 -4.879629330013663391e-01 -9.547826000738152130e-01 -1.042845650024381676e+00 1.227412947768677043e+00 -1.439552486364618744e+00 -9.900256431698221116e-01 -3.458782568953007175e-01 -1.460471458011058488e+00 5.966643120636162534e-01 -8.513675217804024253e-01 4.125462851250457086e-01 -1.354032966763948798e+00 -1.510710538433103434e+00 5.936966534345733404e-01 -3.762875862093417179e-01 2.176620137099202434e+00 8.748338144974818764e-01 2.032177606148019677e+00 1.721720613350401052e+00 2.759051849058336559e-01 1.034399151959753071e+00 -2.077367502132124066e+00 4.944176195022945142e-01 -3.643624752350133056e-01 3.339883804688353885e-01 1.514679560403448255e-01 6.627042273696638341e-01 -1.145376697233288082e-01 -2.101172618668767644e-01 1.839327261264550817e+00 -1.088518478569051151e+00 1.221275345671329893e+00 -1.128801000439577429e+00 2.322897267764703899e-01 -1.643305225823506577e+00 -3.293767510123464248e-01 -9.415151970939104054e-01 1.029808402165661052e+00 2.490293361486205226e-01 3.641880227307673357e-01 -7.725202425931890771e-01 1.353269970168884617e+00 1.442329583023987949e+00 6.170686534227636244e-01 1.478457587244258020e+00 -1.874536042131090263e-01 -1.984384348613607907e+00 2.008585174726189582e+00 9.487709154866223737e-02 1.387903842115287611e+00 -9.754271998719350467e-01 1.104337045690348518e+00 -1.400664273168898522e+00 -4.826176519465287251e-01 8.216056763137252750e-01 5.130032857672175428e-01 2.086090805257495573e-02 -1.173116398871524080e+00 9.246177222026557008e-01 2.357795215940563960e+00 -1.509319992058048898e+00 -7.008874917432583729e-01 1.264489252097826588e+00 -4.756270226212448438e-01 -9.402745173701005932e-01 -1.031384127092867600e-02 -4.337356233410860629e-01 -6.085660522293852015e-01 8.759794436569431353e-01 -1.865118656519042295e+00 6.524528318963658258e-01 5.917395888082553901e-01 -4.487855645318801212e-01 1.262212334550210091e+00 5.132684132005230770e-01 -1.043561377559597270e-01 -1.161948476080964854e+00 -4.826588089272851323e-01 -5.011046017417739584e-01 1.155870925984218145e+00 -1.214582368100265208e+00 -1.075771658220608051e+00 5.950437678103444039e-01 -2.219738473568436454e+00 -6.365185096152200517e-01 -1.609039125205350418e-01 8.991870876534413526e-01 -6.690701472864739596e-01 -4.889868005640162218e-01 -7.584920952689780949e-01 2.062324896784156758e-01 2.071806352483725355e+00 4.170490955454990434e-02 6.721115503681612813e-02 1.359635943017414528e+00 -7.425063227097050689e-01 -1.608163578998704546e+00 -3.157800490474872018e-02 6.463564682627101488e-02 -1.027172039706147899e-01 4.122558028359633586e-01 -2.137717583600249882e-01 1.175537176995898214e+00 4.436089222376910501e-01 3.456349789420265495e-01 8.497094664671680508e-01 1.148183350741016184e+00 -1.565857819560173558e+00 -8.109968682100374693e-01 -5.378794860405008427e-01 -2.840182491665800057e+00 4.410692073012104086e-01 -2.128453059773834699e+00 -8.113658327128944192e-01 5.320455155515111390e-01 1.422888780634987249e+00 1.781638667469696236e+00 2.454615434287590769e+00 1.931038851689280467e+00 -2.355257521148243161e+00 -8.705268698511906544e-01 -1.194453187270147598e+00 -2.001081360923416597e+00 1.376855451318743206e+00 1.903988942176413068e-01 -1.021255570668195417e-01 1.618739923814940251e+00 3.938849243503358410e-01 5.443296641147032933e-01 8.305817442247291627e-02 -1.691708799200775548e+00 -4.040359826443766234e-01 -1.479212354393480977e+00 -9.326485059162005209e-01 1.193132824880803300e+00 1.448370057349529283e+00 -1.220860605435328122e-01 1.191397746287271353e+00 1.347527443715650142e+00 -6.909540921331791541e-01 1.483806989404303556e+00 4.849079530412025441e-01 -6.058244891412265520e-01 -7.384234332974864978e-01 3.138668797483106676e+00 1.153208582815747674e+00 1.221951111699453696e+00 -1.359731673015590392e+00 -8.597371966461143655e-01 -7.678851277333583747e-01 7.698332265423892817e-01 8.261436753519033616e-01 -7.588709542342558789e-01 -2.136046742705290047e+00 -1.110772987508431564e+00 -6.647991751551013406e-01 -1.431452251996523817e+00 -3.100798288616765097e-01 9.836806830960118653e-01 -4.720918739272230158e-01 -5.325774514914184410e-01 -5.163455441809565727e-01 1.204040807906028743e+00 -2.160236905581587319e-01 -9.906600402505711944e-01 -7.504095900498179983e-01 -3.044312507982833149e-01 1.468151548374557469e-01 -1.699638325708809461e+00 -1.089007031171320250e+00 7.803465403857297034e-01 -9.142253111431676293e-01 8.489569413243246432e-01 -6.395620343958424714e-01 -1.501586353638746374e-01 1.742695771819770867e+00 6.742213208565133419e-03 -1.607531558494305735e+00 -5.529017211299839391e-02 -1.449108437979348130e-01 -2.549809357293877810e+00 7.834946548109131825e-01 -1.749773006699667732e+00 -2.246625814915634567e-01 2.994915499022756111e-01 -6.286120127352760045e-01 2.379507958716859051e+00 8.606745966828808214e-01 -2.529612591670935551e-01 -9.500519947196123249e-02 9.553367254578366552e-01 3.242452077566714275e-01 -1.050528520641500485e+00 2.101239176283995036e+00 -9.666088148255425061e-01 3.622852493895694637e-01 2.043593428585071536e-01 1.626338869215580907e+00 4.458850484554903182e-01 -3.109129755060295430e+00 2.662574022700266774e+00 7.531339542282173838e-01 9.024639689203405313e-01 4.137457613774323528e-01 9.872039731472543878e-01 1.423074839228158694e+00 1.113981290154204995e+00 -5.548211425621147885e-01 -9.569961176849941520e-01 -2.212282797311317495e+00 1.054053803666505695e+00 8.064855131681086808e-01 2.152925616228947014e-01 -5.010728684098784136e-01 1.200178515631427634e-01 2.406339784681942096e+00 5.027987590341311819e-01 -1.270986941257285840e+00 2.696022141403991296e-02 -8.703444093104119039e-01 -5.239484676166727972e-01 1.367990807394769304e+00 -4.824119003432638109e-01 1.285759780378106232e+00 -8.195105280951797688e-02 1.733919589428160268e+00 -3.147832347235790529e-02 2.547933418416508111e+00 -7.932819036911720190e-02 -6.785314282488006388e-01 2.898435653854519511e+00 4.355551663308168120e-01 -1.334662014528167351e-01 7.159335620670885802e-01 5.483506748975633727e+00 -4.693313560822355568e-02 6.489089492671560322e-01 -1.804529497903706592e-01 4.806023368281106656e+00 6.206364429425969220e+00 1.635960372867337975e+00 1.576464142106008381e+00 4.319300898016121160e+00 4.838933770743397034e+00 2.842962643026566205e+00 5.972594412456115887e-01 3.894619205654286542e+00 3.388544337338425194e+00 5.396862902977756171e+00 4.140048878339594118e+00 1.312868568315278761e+00 5.184313384012382286e-01 -7.984700911538151757e-01 8.409626984670666161e+00 6.057620289106389500e+00 6.299425131129297029e+00 2.267767158514271131e+00 7.877997089271318920e+00 9.288576652147271240e-01 4.152663224359138816e-01 2.241488484551284799e+00 4.913275292167875286e+00 -2.714403965569449628e-01 8.392970699834457093e+00 3.995414156736833089e+00 3.469795738428699039e+00 3.549520939167708278e+00 4.219170582675688230e+00 2.342008360036321957e+00 7.163819958374815222e+00 2.906025033878445463e+00 7.918789593841728980e+00 3.986676471290047985e+00 4.150083779284895691e+00 3.766125665804469946e+00 9.832615122077070779e-01 3.286513264957338087e+00 4.154051658971481764e+00 4.131103913842779640e+00 -1.838898379599596122e+00 4.402242239339479113e+00 4.080599790497606350e+00 6.792281559134465851e+00 5.722238878969337250e+00 7.020380834675505000e+00 8.567491645554307311e+00 2.698903583964318287e+00 4.885070636396969590e+00 5.118518366984758927e+00 1.708647215934755437e-02 6.158442429339880952e+00 4.583356431785198026e+00 4.737298678856856071e+00 5.977850603948873243e+00 6.893507045491854335e+00 4.634269856093333750e+00 6.449634957930402201e+00 6.684091877631697542e+00 7.034911972891362275e+00 1.838791355294394858e+00 5.152595934532088862e+00 2.595132796670529540e+00 4.553994751820533260e+00 1.669926013674110088e+00 1.105169527790811568e+00 1.228190274494583889e+01 4.592907221242683136e+00 7.510949433378337758e+00 5.953503316100522191e+00 1.208116029334123098e+01 7.394084603448641602e+00 6.306514323637219199e+00 3.310087199364379451e+00 4.646757928620345979e+00 3.662074502029345258e+00 6.276359913237541832e+00 1.045029082151295263e+01 7.385238601796752178e+00 7.535761983021100896e+00 4.304136368036615146e+00 2.963917139621819796e+00 7.689088344513709927e+00 5.230655576182477340e+00 5.686493772958145065e+00 8.268445782413417433e+00 4.300484754006517640e+00 3.571249714175082524e+00 5.678210086391398015e+00 6.310584234657278024e+00 5.391830326477068169e+00 4.703103462772721066e+00 7.440779079014717468e+00 5.954138254535889629e+00 1.134663936762021663e+01 7.302107635620408210e+00 4.426349094701900633e+00 5.380465065154477422e+00 6.186083342413582820e+00 9.961438442496222123e+00 3.804546111473911196e+00 7.643157274603492368e+00 6.130877850119479611e+00 9.410078208614304884e+00 8.426051619670092308e+00 7.152955341156918223e+00 3.387515664076176769e+00 6.179941276191761368e+00 6.368717548494719161e+00 7.470647379230275220e-01 7.273941523253212971e+00 3.951948018228732540e+00 1.117906935632372800e+01 4.842967653427827202e+00 9.871550470258490861e+00 6.443037129377748862e+00 7.152694518820436720e+00 9.217383084137663829e+00 5.176262388949188775e+00 1.853020758909071031e+00 8.605542114656111963e+00 3.893730260851838487e+00 6.931526369612849514e+00 4.409329598929367933e+00 1.162704469317058198e+01 8.646273214214435399e+00 3.067654051277891369e+00 6.273139437976507971e+00 7.319883289865205533e+00 7.153076439651941953e+00 9.480410152929081846e+00 6.313842518721400232e+00 8.677992273696515824e+00 7.217987451069755700e+00 6.962517349306785341e+00 3.077536944426263243e+00 5.210428336070522803e+00 4.401970951367513152e+00 7.739448816161057287e+00 4.797292500603367316e+00 7.266049508950867875e+00 9.760540482679756380e+00 9.557078970748589697e+00 8.674440875270212459e+00 6.350863920420759534e+00 4.258357452095164142e+00 4.351954560519277315e+00 6.537027669946833264e+00 4.052745330300454363e+00 1.188333917354323610e+01 3.879646273056833294e+00 9.205353808674825444e+00 8.283574310806679719e+00 6.568556592651337844e+00 5.824299150440274353e+00 9.949222268344332321e+00 4.261228772567345224e+00 2.269049736188040178e+00 9.710747043198265871e+00 5.862459644218751542e+00 3.766517089061632184e+00 2.505505836753914473e+00 6.550486625281388697e+00 6.635318448574491157e+00 4.488977978166276195e+00 3.445923591734330049e+00 4.363780658411324787e+00 9.749509670373781134e+00 8.442520677673376994e+00 1.124625478804603240e+01 1.754743471643306307e+01 6.379470960099768995e+00 1.106422612255174265e+01 6.217119432352404829e+00 6.796085257270239488e+00 6.865193004300290447e+00 7.475371683138170908e+00 6.868478251687167635e+00 2.519130431992583130e+00 9.125176961736945813e+00 6.578452145104354720e+00 8.934858983036296110e+00 4.720404202969445073e+00 3.032465681424229231e+00 5.330211439054771461e+00 6.944835588173121188e+00 8.689734324273917565e+00 2.011615480564713287e+00 7.151564214806650277e+00 1.061868937994181827e+01 7.469320181817078463e+00 5.151130711897085490e+00 1.572868849908878319e+00 4.876337923177108458e+00 7.063021688631100581e+00 9.596571563574501695e+00 9.364327744162167733e+00 7.963935443658693103e+00 6.072846784427111011e+00 2.669432647793971380e+00 2.884517331624825598e+00 7.002295075140399838e+00 5.654113111360697275e+00 5.933043924090512178e+00 1.042910369645231938e+01 7.482668842121398267e-01 5.689406061533970771e+00 4.695790112357451029e+00 7.476815274860943106e+00 1.032726120182815599e+01 6.616006384579419475e+00 9.139688726725026413e+00 8.907952777246453735e+00 9.858352180877330895e+00 7.612782209134389078e+00 5.058447931732771075e+00 5.892309877318829159e+00 6.558016538961780384e+00 8.250963353110352116e+00 8.403271160144132779e+00 3.496985414952701987e+00 5.452390967414902256e+00 7.046268472329616728e+00 1.171934911776543764e+01 3.954182663589493441e+00 9.919195908949493656e+00 5.099306156300425386e+00 1.544342587555674662e+01 6.424832668656788925e+00 8.571954289045955022e+00 1.069514478691072767e+01 7.732549908622924129e+00 4.176607561900599563e+00 2.482291256596457441e+00 1.163194665394883209e+01 7.504769712821135030e+00 5.937453583290831283e+00 5.542129636411901039e+00 1.445075963439476219e+01 8.421602983040678225e+00 2.323629968281160973e+00 8.818075675579777339e+00 4.249356061862789247e+00 3.525616450987749673e+00 9.593712169979069060e+00 6.066090411323737719e+00 9.666044846813033331e+00 6.906827070757492137e+00 5.027693964928741543e+00 5.158501840308173492e+00 2.328784698633470374e+00 1.817693702124915767e+00 5.482369631767937790e+00 9.808815815879393440e+00 1.341281850388796393e+01 4.372384544857277788e+00 5.862369714915263152e+00 9.357762191529408469e+00 9.146374425907874084e+00 6.966738789007237642e+00 8.196744056874115003e+00 6.539328607122444126e+00 6.079986715788824547e+00 4.222732541993175381e+00 4.515642058709775419e+00 8.771973453538752352e+00 8.100924546916177249e+00 2.103482657584050841e+00 2.809146085978235341e+00 7.274987876799898778e+00 1.031534975174735358e+01 7.796497731256488706e+00 6.769631030822344187e+00 6.304204204274467038e+00 1.255230591225654457e+01 6.932368413381462702e+00 1.105044573788582341e+01 1.231657577377613499e+01 5.468865705162253121e+00 1.104037318332597017e+01 6.637221538135238852e+00 6.061311319418525301e+00 8.586699917151227268e+00 6.221454001689146196e+00 5.323522892745347512e+00 5.041520806558275503e+00 8.907173782884092006e+00 4.284973675777793645e+00 4.650070769732256970e+00 5.427058896070403371e+00 3.920387569957420659e+00 4.523462475146429185e+00 4.793946745912414542e+00 4.012510301886374364e+00 4.445242865971197332e+00 1.149057739385701993e+01 4.523668557652583466e+00 6.558594430529603336e+00 3.306195192530547722e+00 1.097130208325527079e+01 5.130225643298732763e+00 1.037995034440013775e+01 7.041222275376149753e+00 1.051717632338844766e+01 5.493607865080758934e+00 4.084585592914597107e+00 9.660110564699559532e+00 1.285270730812404771e+01 5.900420763119455181e+00 5.935677533886290824e+00 1.316598425719506871e+01 8.104857162102703683e+00 7.834454502058768810e+00 6.858097033386117758e+00 7.760984609874324036e+00 5.423516308373987904e+00 8.084789019004400501e+00 5.660672813544868731e+00 1.271665661577576500e+01 6.538424518331658497e+00 5.629289256021341892e+00 7.726984628230596286e+00 4.254320522800763449e+00 5.720498194600891928e+00 5.326738457714415453e+00 1.241114645661837912e+01 5.753685749345780920e+00 9.637261478625264388e+00 6.753148313987492379e+00 4.965758664828834767e+00 1.306021359085674050e+01 7.574434690785109225e+00 8.220584948986184415e+00 6.790118485831021289e+00 7.133751701873138451e+00 5.859361937373168239e+00 8.028584058349879982e+00 4.761408831849123224e+00 7.577055242597168672e+00 1.022562504383739501e+01 1.269465139478992199e+01 7.630833534668933105e+00 1.130870065539501645e+01 9.869182825990709063e+00 1.185412014585462437e+01 8.887121114509964670e+00 7.206863618109691672e+00 8.920494858747863631e+00 4.844509900998001939e+00 3.763122003731015131e+00 6.656307551866023076e+00 1.095942728856322823e+01 5.792589122789336464e+00 9.712803319846404548e+00 9.198773582686921912e+00 4.088725197657894661e+00 9.381527360642197166e+00 6.959610814668151235e+00 7.802591986658566903e+00 6.472615529862059347e+00 9.234448167877845393e+00 9.705598174183815985e+00 3.978379842289232471e+00 6.006560502185322115e+00 9.738944050056190349e+00 3.619933313021295618e+00 8.162692865083261751e+00 7.003026847885677419e+00 3.729217923194719120e+00 8.867164470688031486e+00 3.478071722566536739e+00 8.324146358631555387e+00 1.129834926618655011e+01 7.118461559439356989e+00 4.759288171876477236e+00 5.031107137618299419e+00 6.594946872696007212e+00 7.767566947386288945e+00 1.076241910862469808e+01 9.856271380951975303e+00 9.272519087496986501e+00 5.641288347176097950e+00 1.402327702414197219e+01 5.468356848339356091e+00 6.561263939386846822e+00 1.010376588780700224e+01 5.008480841137101791e+00 9.684857716436276576e+00 3.746789375691633950e+00 5.882147648606503409e+00 9.098363532757291594e+00 1.194389566587904028e+01 6.142009881268577942e+00 5.734769487584437719e+00 9.585799256920614297e+00 1.252519063560531265e+01 8.715474119266060526e+00 8.755395005322622382e+00 8.162891671175662722e+00 5.106033457767451544e+00 4.753110810819784149e+00 1.233291384373083233e+01 1.042042318555820124e+01 2.772164751790809678e+00 1.239285695081004057e+01 7.357254089005497377e+00 3.329724038898239424e+00 6.811200569124638449e+00 4.950362743735046145e+00 1.058307815981616606e+01 5.469340932269592059e+00 8.117089269015879793e+00 4.159534405837752580e+00 7.939514741859913016e+00 1.156019952772453685e+01 7.950356295267807738e+00 6.467577704039389808e+00 7.768852829857969766e+00 7.847010910064470934e+00 7.549428899821720940e+00 7.058013268670570994e+00 3.860691171451109849e+00 2.876136899492254262e+00 8.521636150748861382e+00 7.712664978935420024e+00 6.083767161322130690e+00 3.140844571120670281e+00 1.129020711285532030e+01 9.562854844650145125e+00 1.778876080848347740e+01 1.506185439948495075e+00 8.229970458265132294e+00 5.084472079769574826e+00 6.736945116968084513e+00 3.742387040517491492e+00 8.099284580863503891e+00 8.587582839044172189e+00 1.100750553403216436e+01 1.202009931848839841e+01 6.456616390467819322e+00 9.259102871871618845e+00 8.052612339209707315e+00 6.401324092136708721e+00 4.781825717102479167e+00 9.861633233434027090e+00 7.577117960127226048e+00 9.753259417182327695e+00 7.241096574293501398e+00 5.927521626476455197e+00 8.147351735541302986e+00 4.245907156582665820e+00 5.126654852010324781e+00 5.177547787677927005e+00 4.789915602745751677e+00 1.374298665468682223e+01 5.639442153862466611e+00 4.634428952803281376e+00 1.192263075146200713e+01 8.508147862069684209e+00 4.653791674460233452e+00 5.358085702739312950e+00 5.024656304600367385e+00 7.808219649624355441e+00 9.088448987321037009e+00 7.848318747647084592e+00 3.522912471392795730e+00 1.027743708117568389e+01 9.309530241444091914e+00 8.727583732700701091e+00 8.047047194939629833e+00 7.375022267583170255e+00 1.024689261483296043e+01 6.022223397203428696e+00 2.114700118568781484e+00 1.089271434112258063e+01 7.234574174790159518e+00 1.592768294062866907e+00 1.209043051720630579e+01 4.391816983856614343e+00 9.756348040868477511e+00 9.255015659397882288e+00 8.939503915565767400e+00 8.379244323011105777e+00 5.310109554270386667e+00 8.603054257454058273e+00 8.864156785244651005e+00 6.670077861063549385e+00 4.506838159001256727e+00 7.391553684453199047e+00 7.160310585100305047e+00 3.456097105498465272e+00 7.858430880372160310e+00 1.286435026708386253e+01 1.393780380666648711e+01 1.098612249183220868e+01 6.793249232683251648e+00 5.248277999539251226e+00 7.513110121365318861e+00 7.614710115209559760e+00 1.623035465053061799e+01 4.852794200573839589e+00 1.239187077610386289e+01 1.063449429334225904e+01 7.073565858016892527e+00 8.221895307455071134e+00 9.952525649541971831e+00 5.589901963521363371e+00 6.395649546150754539e+00 1.048007036076829124e+01 3.616771712449784459e+00 7.091920418545903715e+00 1.209555260127898357e+01 9.679227721235514892e+00 5.049372309569606365e+00 1.030706522199502118e+01 1.045112108854112343e+01 1.029347553687084904e+01 5.176378860333544552e+00 5.858535247504036647e+00 5.366279977575322491e+00 1.227846330052724255e+01 3.928536781326140037e+00 8.127776692361530664e+00 3.176738223239482295e+00 6.821317078888384344e+00 8.681366484096139757e+00 1.558351174104204340e+01 1.313546382123407597e+01 6.419641087095740772e+00 7.844289787828832239e+00 6.373672199494752277e+00 1.264398813313828107e+01 2.997198065803676315e+00 1.980271430077928052e+00 4.961327059374451842e+00 5.541075244489834795e+00 3.647516689627043895e+00 8.272743524100057755e+00 1.199149751616708492e+01 7.926846616237534171e+00 1.014836872349086505e+01 1.438229564823075002e+01 7.767504083463568243e+00 7.490336372745517224e+00 4.403164712444578299e+00 5.080140985520860575e+00 5.724057131843899526e+00 9.066020526310637706e+00 4.462218006175495688e+00 4.373740149376200037e+00 7.955880612837801458e+00 6.537022196992908540e+00 9.512621451841461351e+00 8.528859179121530687e+00 7.788897527128900933e+00 7.738730154293813612e+00 5.387828418711098521e+00 7.099613404614590451e+00 2.420000941650794601e+00 7.827226527492223696e+00 1.389813034048133389e+01 7.971810283437424260e+00 7.650713871632317975e+00 8.146360315738679247e+00 1.086057547789652666e+01 4.565808582088541456e+00 5.968172782954493272e+00 1.060901401817936396e+01 6.939198790527072447e+00 6.442986385330703669e+00 5.620951740950297371e+00 1.150713812481442133e+01 1.117082304763896161e+01 2.088347606641536292e+00 9.755346079077241939e+00 8.479769507357124425e+00 6.863845874047754592e+00 1.412083265735896553e+01 8.615232444142215229e+00 3.480600121536763236e+00 1.102556271148712064e+01 6.910505996046733657e+00 9.711893122989817329e+00 9.128791414796310733e+00 9.219910838430047662e+00 8.223671732109274046e+00 1.017092329933492678e+01 9.632618226254400895e+00 6.966333366518894010e+00 6.008673060726114734e+00 2.049537499065261947e+00 1.250359131729047313e+01 8.412246387194564079e+00 6.801546494261361708e+00 4.946535445478998483e+00 9.653676675608696911e+00 5.167431990877560111e+00 1.402258084524477333e+01 5.817853565157637519e+00 1.035265424482695806e+01 1.054821993353525222e+01 9.698036944654848668e+00 2.278527977412895034e+00 9.265321889760917529e+00 4.223235917079458446e+00 8.529225432251763550e+00 1.050819055147228553e+01 1.102087625802130155e+01 7.516227469878122847e+00 8.028132618790555952e+00 6.887301691894904820e+00 7.716223533355885955e+00 7.854154615247612270e+00 9.279460157774252593e+00 5.463179479161102137e+00 1.055508255831167475e+01 1.600008136038535511e+01 6.041481511990419051e+00 9.152563104976788821e+00 7.214479625004780239e+00 4.353063786361665244e+00 5.393984620746057779e+00 7.717827340147987769e+00 1.018893619832693354e+01 8.140893629547068855e+00 9.519793985173844675e+00 9.340676741331183308e+00 9.193080137191680379e+00 7.548671106288933785e+00 1.155560505238493896e+01 1.065885333528672163e+01 1.009891627925521362e+01 6.447932358646648154e+00 3.205606544772923172e+00 1.171740275436198075e+01 7.347386421629022557e+00 6.298343114128945430e+00 9.174027177927646548e+00 1.244170477228036553e+01 9.151344942203198940e+00 8.596644871334332194e+00 1.048435431057239953e+01 4.974821794861941981e+00 1.290954042311820515e+01 5.386177231514761132e+00 4.169787211563078522e+00 8.473140165442776706e+00 5.797779352852725054e+00 4.375060645996437181e+00 5.400851157087361187e+00 6.454822216388908629e+00 6.499859517425121247e+00 1.303352928474555306e+01 5.252628776424948853e+00 6.322817782728230362e+00 5.854331021554862957e+00 1.069576715228985364e+01 7.198955762942609304e+00 9.753347978902626281e+00 9.288370371241283507e+00 4.833257029182749243e+00 1.129899985608476065e+01 5.028915778983437335e+00 5.503281028583011825e+00 9.059196532100363797e+00 7.417120045289215646e+00 5.777624621340645916e+00 5.177043318611572964e+00 7.585226883507405482e+00 5.195014321352910969e+00 4.942427384643502286e+00 8.297454333233126533e+00 1.016669014634343071e+01 5.089799509613412987e+00 7.439253016010096253e+00 7.505492132212539858e+00 8.358864580270012112e+00 9.645572370800850948e+00 1.240808725902791387e+01 4.938094457322291575e+00 5.737359980255438252e+00 5.665552452007658779e+00 9.400695202703570175e+00 9.850514558946267485e+00 6.205612168007423435e+00 6.301165759725789073e+00 3.200963120627179137e+00 6.166895573631402172e+00 9.960100729569752787e+00 7.092753635404530854e+00 8.611317083910440928e+00 7.796676866483709389e+00 1.231831213857467944e+01 8.243016568959157908e+00 1.324059934660063931e+01 7.119484188672981162e+00 6.227824203656007640e+00 9.094751138429609583e+00 6.464345932224156321e+00 8.037231922511328008e+00 9.675948580086705775e+00 7.286413303832013355e+00 4.559811296132985525e+00 8.571902849217096332e+00 4.603439124056443177e+00 7.692038706560341055e+00 3.605834777317283191e+00 7.731351955517832053e+00 7.760072323578659947e+00 5.881782046139513831e+00 4.819354973329296854e+00 9.101247356867792959e+00 6.803312298721024831e+00 2.681768978243690427e+00 1.017668840734237357e+01 8.494220446429382676e+00 5.995514591412212546e+00 3.931336597630566310e+00 1.548598292112693109e+01 7.028956385678046814e+00 3.373973603564704327e+00 8.703343245278668761e+00 1.187336545249259245e+01 6.590008621970372182e+00 4.318275998651688319e+00 7.290149753234452135e+00 5.685458907862829925e+00 1.220790636058472778e+01 1.890218494401560312e+00 6.354489835237290940e+00 6.969486223282957305e+00 1.082268495549575604e+01 2.894190645599199918e+00 8.238727993913611769e+00 7.274134076048414776e+00 1.352264259241947997e+01 5.859955615740879864e+00 1.046231237796648017e+01 9.256178493325318613e+00 1.111757202367642705e+01 5.118568444050874078e+00 6.146612305294693712e+00 8.231203829257742299e+00 1.290888522088716428e+01 5.997101356114528770e+00 9.793535722968298884e+00 9.732278086280025775e+00 1.315284409397816390e+01 6.963189059473739562e+00 9.552343453099014781e+00 1.301464771390638298e+01 4.391776430895495409e+00 7.872870084923928147e+00 1.140136380711007646e+01 9.577168468284739333e+00 5.241447972269549282e+00 5.840621000706748944e+00 3.718885207740630694e+00 1.127185959711461294e+01 3.943381925847640357e+00 8.858643394327449627e+00 1.255344073021882778e+01 6.683059515220026725e+00 4.195010547090234354e+00 5.253754136708580269e+00 8.803431665180433185e+00 1.000685232748024234e+00 4.511109823763038484e+00 3.287782551594555347e+00 9.827840818660327216e+00 5.573022146614549754e+00 1.198697537101559263e+01 4.945977538425689879e+00 4.399842533279499257e+00 9.036606441323192129e+00 4.093868496012304625e+00 5.749483463116136228e+00 7.020032673145653490e+00 6.879391004233896822e+00 3.460728446084596399e+00 9.757334457168823860e+00 3.227835949095720913e+00 8.227805208661543190e+00 3.820697456039735762e+00 6.226460254091001012e+00 6.824092356774468016e+00 1.025191959553976773e+01 8.941121756804863097e+00 3.652584436644137789e+00 2.401382721721472713e+00 1.138700598026521238e+00 5.450934101020084910e+00 6.783812901336498058e+00 6.992231923940877003e+00 6.315676071020723370e+00 1.509486453733905087e+01 1.191900534146592072e+01 9.048340529010259203e+00 7.199542514231082713e+00 7.895741900645916189e+00 8.347376681883199367e+00 5.397645575204673918e+00 9.806123290423725436e+00 6.571069468500549959e+00 7.962127328769124546e+00 5.551280848091612263e+00 9.247254413507871362e+00 7.310973880794154667e+00 6.368223161156109313e+00 5.893839061557143211e+00 1.278619412906839159e+01 8.447447309211439048e+00 1.098331829251869962e+01 6.847234300627098591e+00 3.294181657618100445e-02 1.237786285758524230e+01 5.577138526734693791e+00 8.697051190323028536e+00 4.799386069189770510e+00 8.842350373542460673e+00 1.134218645257939073e+01 1.218182042760922812e+01 9.201294470276264903e+00 1.604419874728350015e+00 7.672486291925221025e+00 1.225447066361503978e+01 8.135115004869412303e+00 9.374768666659203831e+00 8.515353425214412297e+00 1.020961995565250646e+01 4.333997845224784484e+00 8.096333937484702759e+00 4.782764319612310189e+00 5.851459199666481759e+00 5.669887939127740140e+00 4.570550299563320706e+00 6.959680581575303115e+00 6.994201634161428593e+00 1.154782077691644915e+01 5.027210830223099336e+00 9.551751882780065372e+00 5.669734656220838609e+00 8.404018559411742473e+00 1.000332416262689605e+01 5.598014151975061026e+00 8.880505320610000197e+00 5.368416920756429178e+00 2.278380790427331881e+00 6.247195137196858816e+00 3.095479604900796211e+00 1.296675570318682524e+00 7.873071824508465433e+00 6.227731887213163731e+00 4.311922931385323565e+00 9.075788740211118366e+00 7.087843913321066225e+00 9.963292946624935809e+00 7.421664560709832159e+00 8.595174151004320251e+00 1.042706031337694661e+01 7.378382807662220877e+00 2.272723506817763806e+00 2.474096068514512581e+00 9.240373290344724211e+00 6.761764528807496788e+00 1.084072020689076510e+01 8.102619821927449451e+00 4.892280187502707101e+00 5.145377495184421335e+00 5.431566611657028254e+00 7.731734053760594527e+00 8.725086324547648431e+00 8.306904988809304058e+00 4.290116424449792909e+00 5.683995055852790301e+00 6.534900802497438654e+00 6.511869328184145544e+00 9.153191187210175883e+00 3.435208581505114989e+00 1.145415302287431558e+01 6.242292637255764554e+00 1.087134285104556497e+01 6.588477769074421175e+00 2.714055904026187349e+00 7.188259216687708175e+00 6.990552589865224320e+00 3.481541600919328516e+00 9.088647800510106123e+00 6.428064942474138732e+00 6.204740972703502777e+00 9.007128379395622275e+00 5.315273436123852946e+00 7.122453900027609031e+00 9.918187394242012900e+00 3.289310089020094807e+00 9.167446375779638501e+00 1.177031218818963332e+01 4.608958935019061620e+00 7.247351988063337025e+00 9.356202471847758773e+00 6.074141326200212632e+00 8.653735711452453572e+00 9.927010435002797450e+00 1.219594021795855454e+01 5.569311922386299685e+00 6.548603756320235725e+00 1.284183480687416434e+01 8.552303181715805280e+00 7.814911615001197909e+00 8.399352020616298375e+00 8.157115081753937957e+00 4.163116319923178210e+00 6.056606910768563168e+00 1.322058423027932683e+01 1.366641356020657128e+01 5.208305526575711220e+00 9.087010847413854009e+00 5.102599771357917646e+00 6.465365161859512710e+00 6.934037470223154642e+00 2.666146179543201100e+00 8.503271097398382494e+00 1.015003830774231552e+01 4.717744839308513960e+00 1.234479450117747135e+01 3.146633741119122085e+00 3.991403700531405363e+00 8.249739416604894515e+00 3.571984205685667213e+00 8.976964041577632614e+00 5.027205604175797760e+00 7.004213060577384908e+00 4.314105074031188813e+00 1.100487225804777047e+01 1.151059926290245983e+01 6.815407122275091822e+00 7.671107268893506692e+00 8.729563961140909711e+00 8.390495649955925117e+00 5.456631079805529083e+00 1.176551623992183337e+01 1.029349589482137617e+01 8.302533241854270329e+00 4.540721072574327444e+00 5.512375230309841001e+00 1.389688797724331515e+01 7.707660367226969456e+00 1.503029915018805518e+01 1.213561514240846151e+01 9.157869694010528860e+00 1.030974320053154436e+01 9.689758475540937610e+00 5.027253445810407229e+00 1.486265073400343084e+01 9.920943074576044296e+00 1.420747563634522237e+01 1.247382285884713582e+01 5.553300823787385099e+00 7.277548615373424568e+00 8.026663247104625754e+00 6.483526726106465077e+00 1.189863682228378217e+01 7.315818966959632519e+00 7.120447504245977832e+00 5.357171903077992070e+00 6.606857184794838744e+00 1.185076208554206012e+01 9.213287867099673178e+00 7.220057334876096355e+00 5.129113904540867352e+00 1.764210868918823749e+01 4.771013583428997507e+00 9.409889968760928980e+00 9.504785899188227916e+00 6.545403498475496740e+00 1.066704437277481077e+01 1.391868809703822585e+01 1.206791898099858429e+01 7.967184670175234018e+00 3.941369224218577383e+00 1.096862777144577095e+01 5.628576685451561090e+00 6.044302151744015639e+00 6.520956833481398540e+00 1.112494512268867197e+01 8.364051313451639658e+00 5.892865223735784141e+00 9.517900505433146918e+00 8.392044620358680262e+00 9.052491231773624136e+00 4.179193843114421547e+00 1.062406218477303987e+01 5.296114717586567266e+00 8.836998174720614330e+00 1.128073819113886422e+01 2.370631628049958639e+00 1.995313118398884811e+00 3.672663798880100305e+00 9.750697508405147929e+00 2.487986430187167031e+00 6.134083171763258235e+00 6.473329016858691887e+00 9.969112584739105998e+00 1.017451816414731169e+01 1.395343636839630541e+01 6.452290728935436981e+00 5.113080400401135428e+00 1.408372009101727329e+01 5.331140307436697867e+00 1.432450951479529344e+01 1.163084041593751827e+01 9.377258608915004956e+00 8.656413024209756557e+00 5.976817648733627308e+00 9.663645145777735479e+00 3.905345809246386857e+00 4.668025994953340252e+00 2.278958504643100902e+00 9.572599459197769889e+00 1.057085648906604547e+01 8.386177680608319918e+00 8.874270165609299710e+00 1.171009266689615380e+01 4.379907329051062170e+00 1.027219327108863922e+01 1.286455372519889551e+01 4.486574856078278550e+00 4.216557751517077790e+00 9.385312562320123675e+00 9.749230855945253182e+00 1.226303714304729908e+01 1.155507708900118047e+01 1.039383712760021261e+01 7.771038304107290351e+00 7.589288588221597465e+00 9.955711981849248104e+00 5.385384385158477727e+00 8.794562015641874453e+00 1.514014168150791129e+01 1.564936675874704797e+01 1.235933092052142790e+01 3.062220336629922546e+00 5.319620177159579910e+00 5.851024049605977773e+00 7.867302194503815294e+00 1.028741917186545685e+01 7.147302809940605961e+00 8.680940459044069968e+00 9.452620266957755035e+00 1.075789802350732316e+01 1.438803313451232668e+01 1.228391800585772131e+01 3.072452007054220946e+00 8.406725425018045428e+00 7.515312749300039563e+00 8.101705159426002112e+00 1.051399600044189420e+01 4.107348801707768615e+00 9.060254584847116988e+00 6.656122896815391599e+00 7.643020567870399518e+00 7.749098737466018072e+00 5.162714991377423068e+00 1.112438850154019931e+01 8.687557961772959914e+00 9.230850599868961837e+00 6.430441391541509510e+00 8.986183001174886442e+00 6.549768053064697781e+00 7.248716600155489687e+00 7.184476461222937260e+00 4.780536264252923218e+00 4.319612761597696249e+00 6.832278916582367856e+00 6.041134454892453931e+00 1.248488200340879928e+01 9.212899985647545975e+00 1.111008584694976520e+01 5.431973444680066265e+00 8.688735797323843713e+00 3.384290350379277612e+00 1.358167078582483711e+01 4.950832577578522020e+00 3.647303676790229154e+00 8.933664600239390907e+00 8.865066101644881513e+00 1.399564016885198470e+01 6.488846430425276424e+00 6.142940656925049980e-01 1.277738766511263613e+01 1.087844298341075167e+01 9.861445181297034068e+00 6.032704178692454455e+00 4.735714177196743258e+00 7.158003579954147710e+00 1.096472526044293616e+01 7.724824666932946116e+00 8.004427557030679097e+00 6.886883763389933577e+00 4.497201204779369910e+00 5.022582054401273588e+00 6.619453281615489182e+00 7.651229729506884958e+00 1.206685667441016108e+01 8.807388215024790412e+00 4.606944768786920719e+00 2.319953606447949568e+00 9.425007877050632032e+00 6.259363497645012764e+00 1.261680481846100754e+01 9.477542778613340602e+00 1.214384357119193858e+01 4.041539885045079217e+00 1.037256657744322297e+01 3.889608991524219128e+00 9.537073098740266985e+00 1.122579695164498048e+01 9.180194078381532563e+00 5.739997266098815665e+00 5.737545029353892545e+00 7.980000284088682783e+00 8.146702187077812241e+00 7.071057057411997526e+00 1.156505557932993788e+01 9.216669305302392701e+00 9.153953666290155056e+00 1.113883893517310497e+01 8.102281294216618690e+00 6.839843803932397215e+00 8.697288073765035321e+00 1.484239045833495751e+00 1.267739475597696419e+01 7.754919480467602710e+00 8.576955980307586103e+00 1.261357904731850788e+01 5.870221347570596215e+00 8.781526939587347869e+00 6.682287976837574028e+00 6.638581010030671692e+00 8.361666689650595785e+00 4.844159124786918014e+00 9.479889483822386609e+00 7.604465604698996906e+00 1.187300645411474775e+01 9.464134604396452488e+00 1.043899575232369692e+01 8.140724234034484752e+00 1.257298527853760639e+01 9.692474837955789013e+00 6.377087150562221751e+00 9.630038359215975063e+00 8.102642195741236009e+00 7.701147661511290821e+00 5.801366310376983471e+00 8.589009689911122791e+00 1.258993218200752828e+01 8.219721629709177080e+00 1.121888561144368879e+01 6.452766850074595162e+00 8.440903782938747213e+00 9.445023379150324416e+00 7.642911918013894024e+00 7.073916020874468025e+00 5.877413144183289084e+00 7.989981334738051721e+00 3.700966330911088065e+00 5.870659366375512889e+00 1.134332900652391096e+01 7.239050085240937626e+00 4.865230867836793038e+00 6.917420936199537351e+00 1.109129599963807067e+01 1.575034201266783285e+01 7.804757441752349756e+00 8.965625361451293074e+00 1.150582543486604337e+01 6.682328328649649762e+00 1.029902192932372351e+01 5.487616131968373168e+00 1.052101832932179981e+01 5.421087098793821113e+00 4.703247469399409297e+00 1.373424913589455976e+01 5.182781552248112433e+00 1.462538968226589198e+01 1.003086776075874909e+01 3.643596717018209308e-01 4.040879820652686583e+00 5.284326478138635430e+00 6.711208156352053145e+00 6.891718163300500244e+00 7.439233212964769137e+00 7.704054661566073214e+00 7.155606837744130644e+00 1.028853835426009589e+01 1.789360215885490879e+00 9.701638741101994867e+00 1.191976987134341748e+01 8.121093811800342621e+00 2.893396708153019858e+00 6.921912713001197481e+00 7.692036952664765614e+00 8.773535872760866994e+00 4.036221818243084236e+00 8.010764964115988818e+00 8.969613831252605252e+00 5.702149620278550657e+00 7.589287089878797410e+00 5.538714422201605814e+00 4.774883935557606485e+00 1.190409676889548862e+01 8.271494629719859049e+00 8.253519012016534262e+00 7.177478866553490988e+00 5.373656022135277155e+00 5.550651987143664812e+00 5.923815413897505877e+00 1.055276132494092245e+01 6.361086328224101472e+00 5.960188702490368584e+00 2.415325533749290710e+00 1.011902294303120620e+01 2.402847251724700151e+00 2.907192782370288331e+00 8.970274140869243240e+00 4.691226940652072130e+00 7.838894325062367940e+00 1.013406031972062138e+01 1.192435296753484941e+01 8.169826247770256344e+00 3.964334439625851747e+00 8.187415780961492473e+00 6.901347121686495001e+00 6.116826721224176922e+00 6.148584307669839433e+00 8.564219825904983097e+00 7.844638012458879039e+00 9.736544057822712261e+00 9.581281586360290703e+00 6.300105591092012070e+00 8.896717090843146991e+00 7.854432609599061976e+00 9.262630341610300633e+00 6.298099717799079400e+00 7.215765663961085430e+00 7.267581616570661041e+00 2.212465075428844941e+01 9.003621199069330672e+00 6.078905210252648850e+00 4.259096102081393553e+00 1.292746075919735738e+01 8.358066897761421643e+00 5.208388450632990718e+00 8.456040447646437030e+00 5.226394924383217955e+00 1.225023787258428598e+01 1.114265927145352464e+01 1.075951104733812080e+01 6.734391877985568264e+00 1.495210084669773209e+01 7.161186143984593855e+00 7.014112548088172083e+00 5.806766390414713541e+00 3.189890388145728561e+00 9.799971468565869870e+00 5.538568931312612520e+00 5.367787689648672256e+00 -3.272173853712936342e-01 7.132519220157842454e+00 3.761405296945931731e+00 7.704211254728829061e+00 7.441875429670377073e+00 5.315849800420103577e+00 9.013306304572683558e+00 8.931510691914867905e+00 8.060792122528530612e+00 8.723053235630095159e+00 7.961664325907184647e+00 1.082336173273887248e+01 1.028730000297907488e+01 3.755073392497144447e+00 5.824818274252788974e+00 7.041510283528856107e+00 7.436182192726762175e+00 9.255887745746310458e+00 9.775164992992646518e+00 1.072371719940901968e+01 1.904535456489544032e+01 6.570366895777389082e+00 6.901154561757246064e+00 5.487082515105723424e+00 8.001614959550707340e+00 8.110560487853410550e+00 1.139758067733206737e+01 3.991955841464760457e+00 4.787634131275384064e+00 1.255122251676716161e+01 3.199413255712441284e+00 3.281128006865832614e+00 8.421814880967511741e+00 9.081106704156496789e+00 5.493495930726559173e+00 8.680224901677485505e+00 6.596894467282064412e+00 8.572091918566316693e+00 7.626823509752770569e+00 1.086485269352740524e+01 6.379168655590876646e+00 9.009675867340169120e+00 1.019996284643605300e+01 1.240897065788409037e+01 8.298395847071246223e+00 6.568727823768730545e+00 9.967089476392944292e+00 6.974889836559664325e+00 5.415348132155080485e+00 7.069348632677788125e+00 5.138012918137112806e+00 8.213563291020079760e+00 8.989876954586607738e+00 1.379148999444374368e+01 2.567861070497268194e+00 8.486517890416100940e+00 6.534634499604506708e+00 7.211167326004876088e+00 7.231533997699879812e+00 4.429110326159425348e+00 1.073905909501912248e+01 7.305920757255268683e+00 1.113299389054463440e+01 1.300827817342328885e+01 1.660154495542993303e+01 6.991902529045565196e+00 3.485683690047634009e+00 1.071401043690130628e+01 9.288013070630141144e+00 7.683126651744651703e+00 1.131962416185166198e+01 1.428828959145465483e+01 4.959261983045716526e+00 6.527948772916328579e+00 1.005548124020888423e+01 7.361293061289584827e+00 7.186488710229994581e+00 9.974371879920514772e+00 1.252042384533931596e+01 7.955944153056156765e+00 1.154598586210999756e+01 6.748630009618961090e+00 5.795327263171929033e+00 5.498885858367569490e+00 8.698776140654389977e+00 7.685984471900014547e+00 1.188077043173395708e+01 1.138530904011898315e+01 7.327882643979508615e+00 8.081375598036455443e+00 7.380022050079446672e+00 1.009996069086814785e+01 4.854337759703127197e+00 8.903829902168856947e+00 7.134147729556067574e+00 4.923821220214851024e+00 1.195839507912334554e+01 3.639498537213344154e+00 9.522882934836973234e+00 1.033831902591912133e+01 6.761695966892477649e+00 4.477705626161801788e+00 3.669461168295836906e+00 7.723906523177331174e+00 3.972439950936943465e+00 9.668422548988207410e+00 6.190913455652267139e+00 9.583563107830958216e+00 7.477214420328848199e+00 6.585331662528632890e+00 4.796334874363492595e+00 6.728466185863556603e+00 8.718292197660890253e+00 1.035889705736720856e+01 1.578343518661169398e+01 7.909384702991522076e+00 8.671571895430275845e+00 5.573004619179100949e+00 1.445113101680946599e+01 1.222671979098635653e+01 9.707234300957061635e+00 7.707098023091855765e+00 8.581456974406771465e+00 1.096531274445961124e+01 1.052751378138932736e+01 8.983537091021700505e+00 1.176323266310489046e+01 8.499041939596009954e+00 1.435128756972827624e+01 1.060827347398749154e+01 1.364653744280377090e+01 7.479870247558880969e+00 8.333365905315098132e+00 3.200968448340278272e+00 7.058701870399517020e+00 1.087167277315304403e+01 1.191345637147098913e+01 7.460742040842476719e+00 9.210357625465865894e+00 1.323416206934021844e+01 2.154641575776268247e+00 3.614066828534401310e+00 7.543251971235376274e+00 1.221836782306979785e+01 7.033301778744927013e+00 1.476030745019336088e+01 6.057459471549331731e+00 7.899985598902066641e+00 1.103828635201881525e+01 6.584330017812385805e+00 5.417206689513577089e+00 5.468812978251773593e+00 8.933828834625122894e+00 5.837219379555689258e+00 7.516513278335164472e+00 6.864567709487078062e+00 6.061909769124074643e+00 4.246767492367379049e+00 5.851348931472876380e+00 1.096061649548297012e+01 1.236189256988120633e+01 7.508570242573036957e+00 8.731254535191832034e+00 1.060221015700861891e+01 1.115344182632860104e+01 1.033589108647808708e+01 3.540361314093950718e+00 9.709116567353119009e+00 4.402892173079182569e+00 8.112544125910897463e+00 9.829531088058702792e+00 9.660678245855322643e+00 7.885930783888259299e+00 9.947244628795315791e+00 7.911685730595934274e+00 7.085542904614328563e+00 9.788919014259276352e+00 1.087844190454590532e+01 1.393155632101439068e+01 1.037372969758166263e+01 1.367944671505148690e+01 3.871989383507590254e+00 8.677408010064210586e+00 3.794302726902603062e+00 3.529519885764103471e+00 9.591401516617807488e+00 6.020254243469426392e+00 6.088404647369507039e+00 1.483335437442811511e+01 1.156146581667213802e+01 3.108368861583203469e+00 6.665175638104995137e+00 8.179386819751602644e+00 1.077659712779420254e+01 4.374387535549831618e+00 7.857554833210094181e+00 1.001341525599577054e+01 5.746580698349699645e+00 6.642149034881184022e+00 1.034194620856938052e+01 1.684116770856428502e+01 1.396974547226705177e+01 1.256926863245834447e+01 9.016265356018440258e+00 7.154933270206344176e+00 5.147625893487118631e+00 1.498470929429168308e+01 1.031333960520089121e+01 1.118242726521635078e+01 1.101663671512637244e+01 8.188499115069260981e+00 8.009749983342802082e+00 1.119796120953572860e+01 7.832123831905054345e+00 6.639145131106667819e+00 7.110748513413915006e+00 9.412901630215293025e+00 1.024927514889037461e+01 9.383226382654573428e+00 8.188333847509671415e+00 6.327378940158967957e+00 8.623103357646646927e+00 9.337759917177026026e+00 1.347050369945837645e+01 3.913421145768036347e+00 6.043508285432004357e+00 8.251777945317360974e+00 8.023763126654248623e+00 8.485306553806671204e+00 1.430390379485129770e+01 8.588160998668922019e+00 7.339208004937535890e+00 1.374335605393061144e+01 8.472501537826826024e+00 6.357619208571476221e+00 1.114149797710000733e+01 1.483469435628521893e+01 7.180522018694305508e+00 9.387500217547644965e+00 7.932921711451009550e+00 5.896573008574685915e+00 5.318547535862939490e+00 9.431488701167641153e+00 7.233910180586576644e+00 6.526608691844494103e+00 9.936088731942522401e+00 1.104901195337455633e+01 1.017628636211142634e+01 1.075458551379578331e+01 1.511853729866752793e+01 1.140460857906965941e+01 8.935035072311070081e+00 6.445783666083228169e+00 1.250651079926658404e+01 3.916699585927965188e+00 8.732894172767425189e+00 5.076361413116615040e+00 4.334296255501209671e+00 7.339167454991661899e+00 8.503381077402019983e+00 8.880090056800638010e+00 2.724418435870910926e+00 1.157493887186693549e+01 1.352557018925720023e+01 7.775229280777056218e+00 1.318173366460741036e+01 1.460083078556346514e+01 6.888982499912028601e+00 7.654756533426580134e+00 6.608612550298525790e+00 1.114705635419675644e+01 5.090918420314179293e+00 1.050944777176952272e+01 4.750350123519296197e+00 6.979860978773073654e+00 4.719449090677223957e+00 7.436271093963672030e+00 1.533896283213638334e+01 9.102792022792035809e+00 9.218900724850596973e+00 3.472065264166098064e+00 1.220585333353362323e+01 2.082408734141818041e+00 6.061479085194449112e+00 1.096267198896655515e+01 8.983332597173280476e+00 1.073882798517924897e+01 6.064721885908793020e+00 1.731932474507418007e+01 9.469221362064969227e+00 1.122360049438129259e+01 8.194452892835990099e+00 1.162867617212178040e+01 5.118195485164839909e+00 3.701804071344113822e+00 4.941783162872186885e+00 4.732609349932448417e+00 7.880051384744971799e+00 1.230668781589948857e+01 5.503889715267765936e+00 1.311799998144788759e+01 7.811253429977865537e+00 8.563916846077447076e+00 7.008402235064630226e+00 8.347008021223386365e+00 1.322152889252777186e+01 1.016892249693605343e+01 1.085601214240841905e+01 5.082661749537660256e+00 9.045811843530252361e+00 7.307091919211969433e+00 1.097246594433251943e+01 1.064907030827796497e+01 1.021105486400845308e+01 5.484260639396747017e+00 5.953166777836149670e+00 1.062187951204035308e+01 1.034944711544643958e+01 1.042471699046881639e+01 2.893116675211236277e+00 3.939734012417987152e+00 1.175723719157999447e+01 8.166001093773143538e+00 1.016303091392583369e+01 2.950398367898121155e+00 4.375438334121579231e+00 6.523273095488711704e+00 7.066744791435801254e+00 9.807510092151876080e+00 4.690391973448768681e+00 9.172183225868522527e+00 3.807904330299177964e+00 1.052341437843825211e+01 5.329052514908859450e+00 7.925747231043392738e+00 5.680150184602979380e+00 6.080646062675750585e+00 7.854913276400587563e+00 1.432666774458989956e+01 9.099857780906505766e+00 8.603608503045283129e+00 7.082710151074820715e+00 1.544220085717417312e+01 3.834464764862761221e+00 6.009868503241909465e+00 1.300867674439001931e+01 8.696657343601971846e+00 9.018370290673910716e+00 4.333797779534839023e+00 7.424155921934177726e+00 1.394460426425716726e+01 1.111157706279445989e+01 8.851763659069241896e+00 1.054691885108803362e+01 7.161026761750462377e+00 8.075107024947234535e+00 1.588481463116297299e+01 5.662747499932486051e+00 1.347261188983203795e+01 2.241313723932152335e+00 9.419050646395392690e+00 6.532655628969399331e+00 3.778573978432394398e+00 1.021432412626750441e+01 7.094335235559978692e+00 7.785189981313568985e+00 4.066526688515632593e+00 1.158336384161566457e+01 8.292720941653282551e+00 1.125270727580791075e+01 5.812463039362833150e+00 1.031327336696611319e+01 1.246568138270088966e+01 1.025247863401840398e+01 8.483676361809203925e+00 1.084971532763421109e+01 8.671367687472708141e+00 7.534186496125449217e+00 2.752408529243773216e+00 1.196830436330876424e+01 1.238494614443870390e+01 7.421465776133860714e+00 7.045359608091717796e+00 3.983716449325336306e+00 8.894338316547226952e+00 1.258748639622660193e+01 8.062830330979060989e+00 9.809012716918640962e+00 9.853636944032317047e+00 1.200844327207789775e+01 5.990624304801026589e+00 1.003429366879635509e+01 7.107818582685821340e+00 9.388218371997531619e+00 9.552890041956265677e+00 8.544874315193471404e+00 1.100113011792613449e+01 7.332908706792546027e+00 3.588130318246689487e+00 1.142713097992888649e+01 7.095482318168363278e+00 9.314726144671556796e+00 1.332138804164705270e+01 7.419934951259710587e+00 9.447751255757692590e+00 8.962097223631865006e+00 9.522509057036174340e+00 1.237546404564176505e+01 5.384265910652029419e+00 9.761525499184010357e+00 1.435119598887175130e+01 9.443297752240818355e+00 1.356212298087372758e+01 1.012391946000371590e+01 5.338372601719026278e+00 5.556875587084438628e+00 1.065421839080851640e+01 9.161466577134230960e+00 1.384886578479428998e+01 7.488913063732790754e+00 8.241302450447065553e+00 1.294916445461254817e+01 1.598843171018584108e+01 8.246925366174274075e+00 9.749652389078496739e+00 1.101776130195553627e+01 1.588402965254846144e+01 9.444761816101635787e+00 1.510300643794034769e+01 6.584228207618727069e+00 7.944340765147185124e+00 6.900013253900507237e+00 8.471845777753088669e+00 1.249092908122203305e+01 1.784030374422440701e+01 1.316241815011786187e+01 9.353750163846786592e+00 8.034007218100759573e+00 7.359113919932608994e+00 9.149863300942945088e+00 5.964118396103890163e+00 1.208070567829506814e+01 1.073429230199248430e+01 8.588785300109407217e+00 4.153007762015159976e+00 9.151581714771490184e+00 9.271542495602698608e+00 4.853153931443287661e+00 1.021317396736842653e+01 8.824336599656142255e+00 1.324186843129356284e+01 1.223948870517486043e+01 9.225696298775419635e+00 1.346700797556382767e+01 1.085598076855449179e+01 3.573052770936820277e+00 1.235579132295719162e+01 8.175894246638787166e+00 6.517409362923570093e+00 8.275251830954060139e+00 1.453028208923717024e+01 5.270786578939690159e+00 7.871627822146976428e+00 9.766149000687191162e+00 7.793961475000463324e+00 3.511982637674138097e+00 8.505722369910323266e+00 9.640948216395328174e+00 7.590346994086420551e+00 9.686822374135765301e+00 4.985991990712385302e+00 3.255736378823845811e+00 5.227871197473771048e+00 5.509520034938639732e+00 1.111263534110911522e+01 1.106130103811278254e+01 1.456247073833887917e+01 1.098919265310621896e+01 7.505154152473099138e+00 1.261343758609971033e+01 9.500835174571932384e+00 4.800651626540978434e+00 8.885062583845320106e+00 1.054317634158265804e+01 8.632251228117974406e+00 8.920843689744026861e+00 5.466647391942257350e+00 9.191793603976936566e+00 1.844285348222133081e+01 1.328785949572261771e+01 5.684971284152563697e+00 5.774497061328940362e+00 8.446255926850785301e+00 4.511898238440167574e+00 1.006457600489218684e+01 1.138830625791614537e+01 4.613570964233669969e+00 1.581145819847194822e+01 4.708918521404366508e+00 1.258890211192134956e+01 8.145578222801889368e+00 1.121575141885307403e+01 1.492799882691405244e+01 3.172281942911799213e+00 5.070464376732430445e+00 9.476090290535170269e+00 1.156486477008534841e+01 1.178811194948242580e+01 1.165969351106136642e+01 1.087777459769394817e+01 6.356288844864427467e+00 1.173947209049563334e+01 9.231967308637287317e+00 7.074286772197384998e+00 2.958782612088925568e+00 6.152735989433088193e+00 8.674456458483485122e+00 9.558572953322705956e+00 8.855811634706469704e+00 1.035180797299761046e+01 7.414114734382094341e+00 9.169677991654342719e+00 8.640076049383010215e+00 9.541280865803473787e+00 1.959119232439356750e+01 6.684145961648499501e+00 1.011374402033012565e+01 6.139493051719443706e+00 1.015434312891498969e+01 1.607458176971418595e+01 4.273892085228437665e+00 6.910004305019260329e+00 8.740197101706977278e+00 9.977692826430022421e+00 9.495855698718713711e+00 5.078966805291551978e+00 6.194929000761266735e+00 4.252819318047067476e+00 1.192334843523252275e+01 7.029473107653342545e+00 1.071216823650592964e+01 9.561954312015501500e+00 8.511582708046633527e+00 8.266731590820269204e+00 8.339014598019177882e+00 1.051612459102944719e+01 7.307438370861800259e+00 1.018122689351488397e+01 7.966300368392248643e+00 1.116054436779063863e+01 1.352101135182624603e+01 4.710291709815228600e+00 5.147079797505867305e+00 1.308700079997446153e+01 8.427145328580145645e+00 4.352389317357197029e+00 1.922066104868061132e+01 1.137025597877995153e+01 5.758772568907742695e+00 2.682367420613087639e+00 1.085639481046066557e+01 1.197689243771179690e+01 1.139148060092382941e+01 1.043190934540225889e+01 1.150542184788157662e+01 1.455802511427545198e+01 1.011817842474980367e+01 1.064377836118324794e+01 4.880117379524916643e+00 9.388791061047569997e+00 9.019291994091391373e+00 5.219974847182706768e+00 5.829607166556541209e+00 1.030845151207564925e+01 5.551527721537712345e+00 9.078917062939824589e+00 7.699825118972728255e+00 1.302972310190087768e+01 5.210932226211079765e+00 6.327983221630812061e+00 4.008094023632475356e+00 6.425623375366321000e+00 1.086336225322940052e+01 1.301344451183249085e+01 4.495229528667445074e+00 8.818291371151564917e+00 9.027274806400830798e+00 2.486258724131324094e+00 4.844052652049883889e+00 6.825108194973822151e+00 1.518824162414574985e+01 6.039057075355796833e+00 7.026269909164155614e+00 7.779765792986277795e+00 6.742530261845532280e+00 8.804997885862313467e+00 3.495982115206583973e+00 6.728208909713940145e+00 1.325601516500822363e+01 1.016300917527058800e+01 5.893938884235397246e+00 5.477488378888200948e+00 7.615976871359906752e+00 7.179131793206445344e+00 9.273837237006739898e+00 1.168737168316436659e+01 8.948522367694238255e+00 9.785613374772125894e+00 7.021236405906364553e+00 8.114977769142630137e+00 3.703723733186914391e+00 7.529504662446542262e+00 1.495514113381602783e+01 4.291804168367626460e+00 3.333352674763796486e+00 6.673446061181028455e+00 1.343950076432835594e+01 7.733150129389342098e+00 2.623155274374699530e+00 1.189633394175918824e+01 6.084585843751112222e+00 5.312873695814311681e+00 1.099256102357441023e+01 5.485854289887340585e+00 9.067783234961643402e+00 4.908455214418250279e+00 9.210223284479763350e+00 5.104947628281601979e+00 4.382022553891494532e+00 3.025747721846295146e+00 7.928596451646111376e+00 9.713716931501332752e+00 6.032616438626359212e+00 4.805193862431326401e+00 5.281330609093819461e+00 5.983350958294475497e+00 6.883134421757502786e+00 6.217958157987679257e+00 7.713953926074216483e+00 1.164337669808003106e+01 8.168239873001688522e+00 1.130550864962096647e+01 6.461332445510626243e+00 6.591227499822370106e+00 9.195973313097720592e+00 1.102059477997004855e+01 5.951596414396066237e+00 9.406657235154193941e+00 1.026304091728525947e+01 2.464631842845634857e+00 3.838822760628566755e+00 3.597067788176017356e+00 1.148188956858718512e+01 1.364619885536185429e+01 8.301380714965130636e+00 2.748737769989702429e+00 7.641357203125730635e+00 9.311431091318725706e+00 7.822559732923084042e+00 9.810364382894223301e-01 7.284272793055230011e+00 1.390577316735957503e+01 8.132370301839641158e+00 7.431121483604513855e+00 9.657328536949899345e+00 3.127598236447038271e+00 8.647370851894798705e+00 4.229965114264937931e+00 8.136719706486195136e+00 6.869102204761277974e+00 1.031912872293117722e+01 1.150197891889459179e+01 5.192386072628404570e+00 1.030304643015186272e+01 8.457731676613247984e+00 7.109938351982481031e+00 1.274918813421286323e+01 8.261247158257612355e+00 6.842289895220823759e+00 9.096653846728679937e+00 5.515336648539234332e+00 7.399767895092837833e+00 9.425262011975691578e+00 8.757266274381166227e+00 4.061318339219506690e+00 8.964509457285506855e+00 4.515049626103420088e-01 7.787725943727179967e+00 3.452038249418973415e+00 3.269897679772744592e+00 3.479118682930582906e+00 9.782957780872189701e+00 9.766170533696552525e+00 1.024507104015046899e+01 1.065091854180649733e+01 8.228992693119646873e+00 1.037760356475286372e+01 3.885119563326830505e+00 4.505903193433557163e+00 1.219050638236220152e+01 8.634619016455726381e+00 7.279190883489223829e+00 7.166739525192268090e+00 1.372982011049646012e+01 1.557010856483897676e+01 6.482418500647887605e+00 5.094348997864416084e+00 1.069000123110822820e+01 1.218322744797110779e+01 8.837284276145622286e+00 1.024696155396017261e+01 8.493005235256740448e+00 9.723785878574359387e+00 8.818062465808511163e+00 1.194232859791283730e+01 1.014543280196283703e+01 2.758039225771266256e+00 8.908203227884909481e+00 7.548748092363713802e+00 9.777137897305282266e+00 9.489888628121411429e+00 1.266601222239142821e+01 5.437411436068162018e+00 6.706241416576290248e+00 7.179548744588480247e+00 5.924557924142717980e+00 1.309513606619999670e+01 1.411907076213753065e+01 5.275780683784527803e+00 6.340289285184432799e+00 1.725320307467476999e+00 1.006695838639068619e+01 6.446744962538605073e+00 7.522063150363329953e+00 1.024040664964390857e+01 6.601338452397798484e+00 7.214051876868492030e+00 1.098333308098743899e+01 7.754527136684511213e+00 9.330467866304058333e+00 1.120450380669366730e+01 5.267268616948436843e+00 5.418553006153192797e+00 7.107642392534264886e+00 8.617847464019808612e+00 6.131717012314557458e+00 1.248056812295543061e+01 6.284547023895743934e+00 1.096040274990980024e+01 5.553208496736203870e+00 7.803214979408627627e+00 8.886796031541228658e+00 1.453814205531412185e+01 6.212884371696206998e+00 1.146697690464971231e+01 8.795159153131891117e+00 8.770081002739757992e+00 3.301495916300631883e+00 7.186128477768228606e+00 7.094355788730082324e+00 9.853982235455964300e+00 1.429174194108250617e+01 9.096204440480434528e+00 2.764585426717513617e+00 7.787779008661769531e+00 3.904567042144667433e+00 1.913596613099532107e+01 6.973028085959731115e+00 1.624459618881742884e+01 7.592475068112321424e+00 5.130859668967383769e+00 1.118974174723288328e+01 8.484346260466242740e+00 4.618449666284447197e+00 4.622336450478861103e+00 9.369340236549787093e+00 1.604582173987843063e+01 1.191176898186353839e+01 6.759985657277544746e+00 1.153237520286011275e+01 1.074964505644876489e+01 9.214989176362420764e+00 1.092606390052680077e+01 3.547781684940452429e+00 6.364642805677886095e+00 5.685972710352364068e+00 9.813530738435970235e+00 8.035683135074453531e+00 6.237232296743721705e+00 1.206357052859581991e+01 9.644139314859001999e+00 9.301206035236738501e+00 8.976487577047583599e+00 7.468476730621484982e+00 1.227404775940589765e+01 7.844414474294249651e+00 7.666365254855686651e+00 4.624359635876770014e+00 4.282410162109599128e+00 5.739043985393204927e+00 1.694054903052820293e+01 1.192419903052071284e+01 1.025782222041703662e+01 4.035036405506287949e+00 4.714224687865614882e+00 4.583684516071333981e+00 1.277197730258522412e+01 1.265998280804247145e+01 1.445926000230580399e+01 1.015192109092147987e+01 1.362325020315932100e+01 9.428846913082619352e+00 1.452690920969354949e+01 1.553817863960520640e+01 9.839877791025973153e+00 1.008960658812133282e+01 6.612186163435712416e+00 1.856949038334880786e-01 9.616716335278864491e+00 8.544685243799451158e+00 9.255585448061420806e+00 6.956254341209196390e+00 7.023726085917088469e+00 3.481928841433394872e+00 9.851335841012932804e+00 1.794334445651323939e+00 1.037097008252973929e+01 1.505402264945496782e+01 8.457938043686393570e+00 7.284781309600137256e+00 1.179860615010727543e+01 9.906948411227975981e+00 3.287717658897092221e+00 1.000248326600399373e+01 3.863798936628324743e+00 4.818542429951164330e+00 1.143824718149880226e+01 3.149002454187085576e+00 1.240732946782783763e+01 8.533105143490407940e+00 5.789135030781529245e+00 1.036219498958072549e+01 1.098782344349423568e+01 5.868948372777792244e+00 9.751388772309425690e+00 4.414897225276512849e+00 1.031826667512787843e+01 1.146130781970068568e+01 1.143215098822611075e+01 1.080312625722278064e+01 8.486498658326606659e+00 1.009148273318793443e+01 1.218333037093633564e+01 7.150780037279251822e+00 2.280676172582708716e+00 1.237412993531438943e+01 9.389667051999730063e+00 1.315528243858694779e+01 1.739958230462268673e+01 8.037258098043620791e+00 1.014093223809857847e+01 9.210183174779229986e+00 1.042695572651359726e+01 1.219835908519256407e+01 9.029720985691064072e+00 8.486538502265766226e+00 4.637653249749606132e+00 1.101215666864239573e+01 1.279696811483942653e+01 1.032410528850739162e+01 5.150813262033229201e+00 1.121131988927507273e+01 9.124145475674705352e+00 5.324459567232750601e+00 1.137981141241768057e+01 7.478451511432538723e+00 1.237384269988230834e+01 8.621455417154662015e+00 9.825692018315617560e+00 2.095894452360268900e+01 1.000622934456279545e+01 9.304180265844610886e+00 1.419088122795052165e+01 6.403328889472146734e+00 7.200518407046533120e+00 1.269329428173769259e+01 9.926881901973759526e+00 8.093461962666054887e+00 9.727197643130214288e+00 3.073694560967494382e+00 1.367089550263078657e+01 7.259475436088519196e+00 8.894277664657090909e+00 7.213299356544348839e+00 1.022093651388254187e+01 1.014126009660128069e+01 1.126236178194780990e+01 6.678288047417292539e+00 1.019674017013489653e+01 2.868909989970918062e+00 3.501417721000236405e+00 7.503229866996157682e+00 1.098518393358120626e+01 3.949401932113475233e+00 3.839921384636386659e+00 6.998650987772979448e+00 9.312098899898495930e+00 1.182308270970155561e+01 9.922295271634821390e+00 1.084977441250551777e+01 5.101598100820873505e+00 8.470410102372746053e+00 5.925818112375957014e+00 1.167643281164439450e+01 1.041284350944235548e+01 9.504930502833344619e+00 1.026615643190388560e+01 6.087930768619017385e+00 7.922539068263843021e+00 1.054329866935561810e+01 9.902839774253504146e+00 6.507339403418556323e+00 1.260854562834054882e+01 1.094694150989283621e+01 6.818337958368885232e+00 3.783473442309813528e+00 8.984950190157617200e+00 1.139122816693527263e+01 9.357470668179360018e+00 4.581446861059511377e+00 2.082919838893925046e+01 5.295745144686728523e+00 7.881517156194307816e+00 1.526556962407874352e+01 7.972882112053363279e+00 1.139277102628059168e+01 3.830927033215323796e+00 5.824913825623793784e+00 6.283032325755724123e+00 8.862504910283165671e+00 6.350315399388565929e+00 1.208239321792765075e+01 1.063246334654433767e+01 5.849424770843485000e+00 8.603586795058109971e+00 7.717828644125646065e+00 1.176256290669050486e+01 8.096961348307535999e+00 1.278315513379450152e+01 7.625762815721987664e+00 6.067167285595436610e+00 1.666075169214957086e+01 7.147208639460371771e+00 8.983842796054316793e+00 1.000174121428764451e+01 1.160134431283003842e+01 2.298852965611311028e+00 6.418296932747017181e+00 8.143405947982049753e+00 3.269445311013375655e+00 8.633022959696432963e+00 9.101174975145006840e+00 1.222255559766012212e+01 7.027139188959325544e+00 1.048131301420916195e+01 1.117148489320145544e+01 1.173789120746586612e+01 1.697849391055476787e+01 7.270026123787775241e+00 1.180395160655971587e+01 9.967233179375787344e+00 6.161780701307940866e+00 4.412079988233347905e+00 4.976322289247155695e+00 7.533396613868510450e+00 9.142612983232309531e+00 1.139887264054015148e+01 1.040953260775225253e+01 5.703550504487574280e+00 1.279138444404323671e+01 1.212832488038339918e+01 9.626007610174537987e+00 5.661120461533743153e+00 7.351519459274108215e+00 1.241344200054122915e+01 8.144089830747288872e+00 4.179347004361815721e+00 1.224998821450617115e+01 1.107974503786861220e+01 1.305433798207673668e+01 9.882096968672593462e+00 1.145940020012155003e+01 1.005359344752680251e+01 1.184534965184174382e+01 1.301256823736512303e+01 8.592843369089099070e+00 1.126402246290899889e+01 1.052768364222943198e+01 8.387376708136493164e+00 8.757966160394389021e+00 5.806893739990163894e+00 7.488621228064583413e+00 1.372852039087830889e+01 1.202055134609510212e+01 8.211060582033736566e+00 7.376168095446995032e+00 7.354879350430486795e+00 7.821398853733270151e-01 9.464963479723218498e+00 7.015104967302164596e+00 6.755149146739313437e+00 1.060739155601987704e+01 8.426696672860582993e+00 7.462573689842884050e+00 3.931516277475106236e+00 6.796654379378806787e+00 9.360640361186991498e+00 8.210253404583722769e+00 1.423707897698823110e+01 8.040160829748971949e+00 6.853872576148265061e+00 9.988789771844173160e+00 1.152456073271486048e+01 5.977789059400603122e+00 3.750237264091033751e+00 3.799930445282658553e+00 5.590160119135784811e+00 8.054884806777574013e+00 1.092598888519369993e+01 5.632229254992360268e+00 8.896863264643902980e+00 6.521398163703058692e+00 6.330480244112171029e+00 8.168272812289249174e+00 1.128095125430020218e+01 4.049256065543256788e+00 1.093799794908676937e+01 9.445311891956913897e+00 1.167262850563718501e+01 1.791973175934815288e+01 5.247058109612223298e+00 1.029394740545762232e+01 7.893703397768565999e+00 5.911281235291331981e+00 6.536400020140072264e+00 9.076859536184114674e+00 1.031655955166185912e+01 1.057337628042657940e+01 1.539649619538218772e+01 5.146884144471683520e+00 9.641997362263852622e+00 9.513174699079991470e+00 1.059225545970082116e+01 7.373280508449918003e+00 9.385800696970816759e+00 1.257631962989882979e+01 1.478605997615949441e+01 4.041225351485233652e+00 1.859320967294346705e+00 8.694002787496765805e+00 7.778335058593180307e+00 1.000205469012656501e+01 9.703564695544136143e+00 5.432228067982554975e+00 7.775754148085153084e+00 9.329338452046423313e+00 7.288696798844902958e+00 8.378702464972191066e+00 5.217400069188316891e+00 7.168558014172297987e+00 1.312296297665111133e+01 8.558597622872783361e+00 8.358796256125376800e+00 5.938248554648308364e+00 4.839983667277522272e+00 9.970979912282395219e+00 1.194747384808498047e+01 1.264709624247457498e+01 8.364249247100227436e+00 8.702211572569936493e+00 1.204810494721151137e+01 1.332623398485596766e+01 1.126512295104872408e+01 8.077381598241551330e+00 8.254898655989702405e+00 7.765554423481744628e+00 7.238825093859558635e+00 1.263920120540329428e+01 8.465599482217331939e+00 5.274458397438785973e+00 7.616928161305283496e+00 1.948933304041854164e+00 1.312609337720518354e+01 1.252711698443314425e+01 4.536453148181182726e+00 8.278482589391447988e+00 1.888716485855921778e+00 9.573383281729494598e+00 8.628991291757065696e+00 1.392293139034234173e+01 4.775806863882441355e+00 8.459481334911846062e+00 1.227404577232157656e+01 8.146534272931088339e+00 1.185622738881566640e+01 4.309968836533151659e+00 6.907298284954260126e+00 7.867072324132829308e+00 1.512303450789466375e+01 1.275133029203289681e+01 9.649251966129860136e+00 9.686989190556628770e+00 9.416943530586156186e+00 6.962354990450370096e+00 2.508443331283962241e+00 9.901954596364946681e+00 1.012439336928145472e+01 1.595257824188572426e+00 8.690067689916350702e+00 1.055985154373624546e+01 1.024101749122820237e+01 8.596730629580392247e+00 1.273406862890829672e+01 8.857150184886116051e+00 8.547827147134622550e+00 7.571415290170270929e+00 1.014349072658814777e+01 8.906834773613336864e+00 1.070076809243489002e+01 6.110680440506595978e+00 1.075103952375744498e+01 5.974382026566684267e+00 9.216073114919350218e+00 8.241465884328697200e+00 7.201702111344059354e+00 8.335528439973780124e+00 4.749146325030168647e+00 3.539782852487889819e+00 1.130251318408661731e+01 1.356369977020445283e+01 8.213251556695130517e+00 8.714746073234847401e+00 6.750244652419167934e+00 7.995768101966604036e+00 8.788324452919219709e+00 7.340043913264007180e+00 9.771086734083906933e+00 6.076694068387411107e+00 3.837523168987186040e+00 9.183529697078169463e+00 8.582185976703005537e+00 7.277058111896602455e+00 9.087738445783005048e+00 1.524606489667929665e+01 8.062320383343591246e+00 8.655967299839653961e+00 8.962423633586436011e+00 8.365645243270199316e+00 1.209471206341065219e+01 1.135587244680938390e+01 1.049016460168194698e+01 8.704386901832240397e+00 1.037323344366867239e+01 3.454214034318437765e+00 3.087051368382591754e+00 9.960032984778353082e+00 2.426371183659975728e+00 1.010449395302566877e+01 6.178729807829649090e+00 1.297727931778991461e+01 3.535683560781063939e+00 6.858302548420821765e+00 7.412159996564762210e+00 2.321246524948729295e+00 8.519024761334275553e+00 7.268713861163376144e+00 8.587537008399115379e+00 9.658190448721718724e+00 9.004972985365704119e+00 1.650772466883237399e+01 7.775898880881157105e+00 8.357085819193828868e+00 1.324603204228260189e+01 7.672736502946623460e+00 5.256927930729258236e+00 7.018913397091104400e+00 7.611957480597262737e+00 7.820495713304547181e+00 1.079162357306565312e+01 1.135675866588915994e+01 6.456057971864076706e+00 4.410604570910237499e+00 9.559737657493833751e+00 1.060775829302314754e+01 1.479927664994984049e+01 8.686271265191956914e+00 1.250315570832957768e+01 1.005830683044564822e+01 8.917863847035311764e+00 1.214349680176713875e+01 5.386800775829422072e+00 9.321096681471354728e+00 1.286878918504292280e+01 2.635044243453113388e+00 9.412839162616444710e+00 6.922263120601538589e+00 8.773925555663545595e+00 1.127937447052604547e+01 8.463759024078610693e+00 7.396397764316760437e+00 1.049304868281099168e+01 4.723408443578698268e+00 7.292425715011688681e+00 8.869015234118013069e+00 9.602868433562679940e+00 7.104351134944157486e+00 7.137460946509596837e+00 3.952251756442600517e+00 6.227563612744014598e+00 1.181666962899456053e+01 5.831050484124547850e+00 1.112103709134758844e+01 1.716139044861602514e+01 1.025868988074527799e+01 8.122453127868942246e+00 5.319393056092440730e+00 9.077868068891925546e+00 4.897268531666854052e+00 1.403336341704653556e+01 5.401360812093252584e+00 6.909160058404275162e+00 7.991901191243409919e+00 7.970540094978497692e+00 1.131686369751855459e+01 3.813547091209252393e+00 9.270794038783368052e+00 1.217339644563517176e+01 1.143586340746568375e+01 1.072884107106967377e+01 7.797211305750247234e+00 5.678185879882310161e+00 8.493228939410164102e+00 3.724198171789216971e+00 7.096804063165943255e+00 3.194479375837464552e+00 1.156084466731966032e+01 7.848690016266031577e+00 6.801357753620010271e+00 1.177980972985041497e+01 7.958578816311107751e+00 1.242436824847308330e+01 1.099558302105505980e+01 1.023961979345705764e+01 1.032139078309337243e+01 9.754756644667187615e+00 1.360661045719855977e+01 6.233237974740639231e+00 1.015462541056868773e+01 1.020120824341281462e+01 5.096866407519614839e+00 1.111591458473597882e+01 9.466041966199552959e+00 9.518322606353477155e+00 6.654617584063373670e+00 6.006140345217632515e+00 1.550170687674517112e+01 9.075606338156559261e+00 1.002166074713415433e+01 1.251685567231938734e+01 7.334607441016613549e+00 1.153193985758982798e+01 3.012807361254266514e+00 1.227015012821498274e+01 1.233758904123210165e+01 1.270797053917889308e+01 2.408065491594002960e+00 8.624157765555128918e+00 1.173143544902749547e+01 8.101304280653582879e+00 9.773814550840704385e+00 3.657669743671422058e+00 1.474008939181252664e+01 1.041428778955338608e+01 8.612710486035481949e+00 6.918704738036844049e+00 9.192428607456337275e+00 4.757639165763309919e+00 1.035534850813806607e+01 9.124103406792089643e+00 5.347777586400781935e+00 8.563748450024826653e+00 5.756996643827491766e+00 6.632590510392478045e+00 1.124675343618170942e+01 7.247031638500186723e+00 6.804258005684613586e+00 9.460182886541574021e+00 3.567688696339357257e+00 1.270673381853775119e+01 7.053204091476415805e+00 2.896937802192165012e+00 4.562497561251114497e+00 6.719766928189564226e+00 9.453249011063636686e+00 1.684652275005706912e+01 1.272239866406684072e+01 1.077094800934173513e+01 6.247882968687980210e+00 4.063539383594610754e+00 4.641637312004799121e+00 7.200958908262110825e+00 1.212355746207576956e+01 8.632398270945357055e+00 7.437788904589073269e+00 9.579117944459214939e+00 1.102880271153079406e+01 1.033934519233285698e+01 5.137911940235539099e+00 7.785287111460164944e+00 1.044271632333713917e+01 1.069325893698798602e+01 4.732040517997162965e+00 1.093877266807205295e+01 5.621003409713637211e+00 9.992922504389746052e+00 9.779664212028066572e+00 4.865301001269090264e+00 1.060268142511302258e+01 7.072133452179345525e+00 5.993946588281891863e+00 6.491007990954275719e+00 1.236876045984079298e+01 1.062813146133688313e+01 8.069668090180748266e+00 1.472849510399414541e+01 6.143342258359405506e+00 6.783059044572778085e+00 9.358405399536048108e+00 1.269354097360737299e+01 9.938253177254422255e+00 5.330868946410043385e+00 8.924428481087396392e+00 1.364305617368887091e+01 9.743642558909831664e+00 1.209589275398531782e+01 8.464367812631655497e+00 5.965833442700208877e+00 7.641353839700862238e+00 1.776018415507574488e+01 1.665755053587731283e+01 9.666796129654489533e+00 4.492971494832448620e+00 1.760960591376229090e+01 5.608371383026315549e+00 9.529906698871119630e+00 1.001999844968411324e+01 5.942216844112762075e+00 1.032346026217854806e+01 6.245464775826762960e+00 6.446719412632432977e+00 6.793755029468439233e+00 6.467200027861337297e+00 1.017831538628215782e+01 7.248332607211435352e+00 7.619213719961223319e+00 2.289434500249118543e+00 1.526180831501095980e+01 1.116062222812763771e+01 5.795209081884284075e+00 1.203861450732367899e+01 8.070358377751253087e+00 7.284584312029890540e+00 9.560401573599126124e+00 7.277890544254760563e+00 8.303914627962265982e+00 7.245387411731896599e+00 8.178301836704504169e+00 5.163713876812557224e+00 5.472299007522750003e+00 4.303408891668407676e+00 3.650366930969771939e+00 1.131265651145408846e+01 1.146182549304354481e+01 8.743150841280547425e+00 1.107614602996450515e+01 1.206807176643630619e+01 3.267987034331415686e+00 1.108524703757557717e+01 1.035982318258321833e+01 1.013431784286932213e+01 6.078697777221914400e+00 9.301910170946673162e+00 1.299108993150677982e+01 1.485191531396053044e+01 1.167539658774266620e+01 9.289610369914838017e+00 4.461095489127610669e+00 8.582718501944420098e+00 8.270684265431523130e+00 1.041476961972558613e+01 1.339228754196532378e+01 1.057855869036366414e+01 8.752817116418080801e+00 2.648494584872395308e+00 1.227775660774501709e+01 7.645013286923861173e+00 1.051727324679057851e+01 9.761020724877280230e+00 1.367250335128168004e+01 5.273841591297313336e+00 8.506368768844753347e+00 7.768776020569522878e+00 9.038785720334946205e+00 8.251460416279916998e+00 1.056553762992574264e+01 1.299873833346292251e+01 1.687553184210940316e+01 1.110691614210369949e+01 8.261011821156516888e+00 1.208292392236507773e+01 8.937423645572980746e+00 1.154231723989293101e+01 1.487014202781056582e+01 1.116774778017853365e+01 4.414520217350688114e+00 8.572348906408242541e+00 4.361446236519784136e+00 6.134907647247185736e+00 6.056788929968507595e+00 1.107648751244854424e+01 1.037741729538069180e+01 1.564989801005561709e+01 4.783347628980218147e+00 5.490802629418722880e+00 9.596291407324695655e+00 1.534586299475397730e+01 4.560214216130661136e+00 5.852524594636877353e+00 1.205073691385900325e+01 1.044034142127324571e+01 5.230754673204122795e+00 1.015967848199469081e+01 1.301131772802162700e+01 7.141619650055014645e+00 1.182128630937246427e+01 8.259150063717724422e+00 1.183011498512617976e+01 1.113948289060498098e+01 7.521771472698228322e+00 7.500704903495036824e+00 4.515148584068990445e+00 7.473285013816719946e+00 8.292381039290910749e+00 8.104464444969547543e+00 9.721332966617133309e+00 6.814625862618656882e+00 3.358601833610248999e+00 9.479647249314673729e+00 1.166047713299058763e+01 1.278702045287958811e+01 5.328701986783445754e+00 9.291934073865954602e+00 6.969317628278805188e+00 1.697447174795671998e+01 1.491177274524566521e+01 4.556327722828026339e+00 1.268295331351628796e+01 7.879778650312263544e+00 1.378933974131533091e+01 7.542417353821002202e+00 1.193588308981036938e+01 6.391963359644529774e+00 8.172528048982160342e+00 1.207022567757979559e+01 4.832254179393421722e+00 8.349962735343490650e+00 1.171966082890583571e+01 1.051999950774598247e+01 7.347704104825023563e+00 9.199780405660725080e+00 6.902013833218455297e+00 6.401392339929602215e+00 1.159984356347095513e+01 2.834863192967134182e+00 9.615179419403320438e+00 7.758864044337083321e+00 1.141156349130454828e+01 4.649867915997104362e+00 6.520268536869300746e+00 9.206560499338326764e+00 8.478850725424234014e+00 8.361103424829639863e+00 6.782549207244668921e+00 8.591238295935870184e+00 6.982606675756874104e+00 7.740004639450908996e+00 7.277255562766356434e+00 4.973002518519660242e+00 1.002907733431056947e+01 1.106261973298929568e+01 1.177559999321600870e+01 7.860230586516285811e+00 1.385467403296940780e+01 7.225351137769530752e+00 9.416758082214069958e+00 7.125582940837892565e+00 9.733010532633009859e+00 1.119958452470688215e+01 8.892990766163439531e+00 7.715577870666932903e+00 8.537497554157878810e+00 8.773758999016385118e+00 4.469855527322936339e+00 1.299387520819540320e+01 1.204269424067346073e+01 5.222228354796346395e+00 9.578238817523256898e+00 8.811850026843059069e+00 6.701408357793443571e+00 6.043854125043983672e+00 1.025027056587525109e+01 5.154622120403427488e+00 1.388795061703737410e+01 7.084496120038837219e+00 8.708798898344388917e+00 7.577438201024405018e+00 2.669800168459648404e+00 8.929568072128194700e+00 1.081929899949857798e+01 9.501978902880352962e+00 6.085267358093428669e+00 6.826374101437168385e+00 6.313420827452219442e+00 9.320264469194654566e+00 1.177971879203802175e+01 5.679729832307748971e+00 1.074368569799711892e+01 1.088327231088603853e+01 4.891545620337906186e+00 9.247258909379278080e+00 6.339726727865468092e+00 8.898846523187636137e+00 1.260314392973565312e+01 4.262852891221534435e+00 9.680908177003415105e+00 9.334593644092981535e+00 4.269928675850674260e+00 1.345800307998177558e+01 9.090622251369708806e+00 1.171947701785959772e+01 6.277229488294381099e+00 4.500001051663804930e+00 6.266637479734974647e+00 7.417692795050555787e+00 5.887272628421298393e+00 9.282926184746123965e+00 1.351981092343126356e+01 7.012534923610668436e+00 7.897331183971772361e+00 1.314972768987521690e+01 8.749082380628864897e+00 8.291420580121661388e+00 8.811549442177096125e+00 1.225203865079095245e+01 6.804142508515893084e+00 1.995785844670448483e+01 1.057791246678339370e+01 8.212423656542091166e+00 6.969336674271419341e+00 8.017843107899679467e+00 6.667185200392001576e+00 1.280091695854380873e+01 7.275504910143117954e+00 8.729538710042165306e+00 9.605922177399788708e+00 4.688736043470894899e+00 1.016938352813915181e+01 3.218619680829674312e+00 5.659688105955408055e+00 4.808334801452381235e+00 5.950261394148491867e+00 1.032316106641249220e+01 5.676946479685119229e+00 8.873855483039960745e+00 1.291200009303422824e+01 7.055352731912153175e+00 6.857314201604844506e+00 1.106846874917171952e+01 8.261827671454204491e+00 6.725974333373213376e+00 1.185432998290038675e+01 7.535985430538336693e+00 7.675472762823503103e+00 7.003089967506717528e+00 6.210424830502859983e+00 4.994191062919542290e+00 4.880802322114778491e+00 5.666277410858293173e+00 5.464139677347698232e+00 7.651065441698891689e+00 1.278850120342918473e+01 8.343028437089246907e+00 6.940796814613063859e+00 4.748693367864056825e+00 5.578891585416210219e+00 9.682271661954327868e+00 1.155884363931992809e+01 5.308998312393170771e+00 3.753175401810698197e+00 6.008341744231649351e+00 7.166681127750765157e+00 3.810588893277970790e+00 7.928143729719423050e+00 6.561853587607664906e+00 1.022721901302585934e+01 1.299845862821387854e+01 8.526613606209750174e+00 1.279418842251768673e+01 2.271920222715879234e+00 1.457396058529375793e+01 6.242411139212853399e+00 8.758514331491683791e+00 1.183680123474564638e+01 1.280120015721893267e+01 7.708984945163583902e+00 8.809972816324691536e+00 1.685490273525822857e+01 2.730607070449170504e+00 8.368332086345834142e+00 7.373231934874697302e+00 1.323838235634225846e+01 5.583361377341003795e+00 7.099532904861523441e+00 5.457430225195547102e+00 7.572885522081957532e+00 6.236875735701379320e+00 5.882049042538864292e+00 8.307035364774847608e+00 1.073251715512587623e+01 6.881538625889932703e+00 1.574438479969060722e+01 1.061142870571208086e+01 9.730958875844688549e+00 2.241669457519201103e+00 6.622500203868877833e+00 5.426033095231309389e+00 1.399528767769624693e+01 1.211479550411185535e+01 9.603278928614367160e+00 4.829251626265364195e+00 7.732080468907488680e+00 1.255010271661994459e+01 8.448560789228292123e+00 5.887559085707415818e+00 8.261283671838826947e+00 1.646749655438163273e+01 6.606003939393072066e+00 6.674715195909548981e+00 1.144376785916887940e+01 1.460959231891759913e+01 8.768797248537481437e+00 1.046834785576368709e+01 7.625009170284238635e+00 8.494054716859684717e+00 9.070681273358742303e+00 6.248099015070323503e+00 1.425119135879217502e+01 8.660539874726396192e+00 1.013804218537669399e+01 4.372300389499669038e+00 2.849487252865526621e+00 8.494070223665939778e+00 1.107922103486713894e+01 1.035683421310237051e+00 1.115782969904081945e+01 8.361921686913781571e+00 7.255760265285587707e+00 3.369662642639636996e+00 5.676940873562335454e+00 9.045301003672429729e+00 7.235967592565469175e+00 5.054703816512891024e+00 1.136701643804239126e+01 9.190469314860147065e+00 7.382393299148011678e+00 8.850405702827304211e+00 7.391341270444123701e+00 1.062252348971865956e+01 1.237082235524174223e+01 7.929769025556617557e+00 1.051242690744501651e+01 3.705994828004643971e+00 9.666891028131059826e+00 5.668242637666077499e+00 8.172216019543153465e+00 5.485162392023949174e+00 1.412653949659135932e+01 1.147416312480459588e+01 4.412703578994970677e+00 6.552380132802285040e+00 8.164575045983443857e+00 9.793426069139592016e+00 9.619166685481308932e+00 1.278061363395088179e+01 1.408825430452302463e+01 9.519346215007516321e+00 9.833436047399082724e+00 7.732023543099339591e+00 1.488300256505824537e+00 8.076641355942390632e+00 7.943885172583862619e+00 8.641148076704737946e+00 5.739639041392209151e+00 7.172368146715141890e+00 6.411348405979219400e+00 9.359874107302111668e+00 7.842831780747872017e+00 6.609506398118954351e+00 9.243335168066467489e+00 9.341179630650623400e-01 6.649610301229415654e+00 5.966818333887334624e+00 1.163711863835259130e+01 1.421154078788753061e+01 8.999273817787772245e+00 9.494899236431329825e+00 1.375092261326425280e+01 8.557355832593920297e+00 6.252372806033170249e+00 5.962360516427617441e+00 5.968447811649193468e+00 4.989281358876051620e+00 9.219532009929279681e+00 9.102386246062765807e+00 1.211858603376794186e+01 1.059912115421351864e+01 4.967919743700234925e+00 9.053531832596702245e+00 9.766458489562079848e+00 8.032440977739819132e+00 1.498061190135984511e+01 7.019965440738904938e+00 1.013986085287575634e+01 1.068057074866118050e+01 1.254765607558521090e+01 6.183731323007772396e+00 5.549900353747960757e+00 7.771099897825763492e+00 3.830237662377451002e+00 8.238633289743846788e+00 3.804743555097981123e+00 8.512057146942634267e-01 8.291766441504417884e+00 7.589302755403919853e+00 9.293845760750393481e+00 7.625463024593072348e+00 1.024196286013411417e+01 9.534054479664726856e+00 6.836863828797942411e+00 3.770252176112143694e+00 4.258206468348297413e+00 9.469471381552846623e+00 7.940901691613040825e+00 5.879967953001962400e+00 1.060614464548646119e+01 4.855077959440341928e+00 4.584744587348849265e+00 8.978641583338017540e+00 3.331253681433304248e+00 1.338615198859175948e+01 1.022712981013117428e+01 9.951359781954005612e+00 7.009098998661488444e+00 9.256620591645162932e+00 6.250929176512230789e+00 7.281117108325506848e+00 1.167625484775353684e+01 8.545800952353904023e+00 7.891413841885401403e+00 8.155084369216343276e+00 8.907977664788841565e+00 9.074947022724952461e+00 1.293634403673374678e+01 1.328770770304645055e+01 7.559125134362391307e+00 6.647565145257961383e+00 9.217818311827532085e+00 7.905621196280685936e+00 9.567528605358527116e+00 9.857293257787473451e+00 6.764221848376053892e+00 7.834790090550590946e+00 8.959820582681002676e+00 7.055029097284183592e+00 1.028213100132236235e+01 3.712969930768180493e+00 4.278302417080801945e+00 1.661832414783537715e+01 1.487458055375565635e+01 8.369285810057784047e+00 1.456991055165592641e+01 5.388437549385262315e+00 7.488331981480628841e+00 9.947356048397645978e+00 1.002345104513914364e+01 8.865614563545987536e+00 1.590785738668444260e+01 6.207120645970766404e+00 8.089028726118433710e+00 9.100415096461414777e+00 9.702749758726870510e+00 1.241383917052979768e+01 1.017269890377633956e+01 6.855132310980855515e+00 5.786347443229129972e+00 8.875438485936101074e+00 1.407691529538139186e+01 4.806699105945599015e+00 9.549310256737705060e+00 9.918035262595337187e+00 8.453469811722904126e+00 1.553647378031806170e+01 8.166483322934277922e+00 6.474863531262706751e+00 8.205935501503361706e+00 9.835829933635309885e+00 1.135572492227518993e+01 7.329217749634033829e+00 6.453731263998086831e+00 9.758110404038792041e+00 8.170688878694464918e+00 8.039247800995280357e+00 7.233128952880803375e+00 3.688056928552188030e+00 2.913029740942771895e+00 9.643059359540108844e+00 4.399209601621015153e+00 9.108408055041932627e+00 7.310755484096117307e+00 6.860402091557380899e+00 7.467039945744578411e+00 1.565182116376355737e+01 1.002248433812860284e+01 9.239883973911418025e+00 9.662441404918304499e+00 6.285011321005248952e+00 5.979451410837303804e+00 1.146881658968204931e+01 9.877582764887872457e+00 9.000594348099067332e+00 1.340049461726756164e+01 9.944056481282725457e+00 1.284043792364367498e+01 4.505759838745766466e+00 1.097836968148868309e+01 7.014261109048768539e+00 9.018028207847015310e+00 5.786921866709072937e+00 1.079501439387906991e+01 1.779862684564282915e+01 6.868788474451084092e+00 8.022170829995069141e+00 9.753988750666664487e+00 9.021117931768717568e+00 9.662991554056720389e+00 9.299558947093631289e+00 1.124407278773199792e+01 1.107299072802660511e+01 6.011084456091760231e+00 1.217978802436094377e+01 9.869256220397062407e+00 3.142581987357284667e+00 1.357122311177596252e+01 1.248682352885894709e+01 8.356635801520027940e+00 5.897223762954388881e+00 6.935887197931557502e+00 9.435083923332008737e+00 1.311310734242898945e+01 1.196714307479774675e+01 8.245665548004643242e+00 8.063877089036189716e+00 6.029334125893689666e+00 8.361720675399967107e+00 1.218398992057695907e+01 1.315573810056148929e+01 1.059077659807814698e+01 1.031646619851252922e+01 1.234085329145412047e+01 1.218268951483442741e+01 1.343014865744568276e+01 8.178510737717479273e+00 3.836625829316507197e+00 1.211079912501599765e+01 4.218068210085369252e+00 6.344109863924035864e+00 1.067357134497000182e+01 1.348053301478001487e+01 1.041827920544967689e+01 7.352261098177952370e+00 1.422976718439563015e+01 1.344353121973801279e+01 9.220443762237364282e+00 9.238051620642174555e+00 8.229436595003180699e+00 6.456763401703465632e+00 6.295534105665849367e+00 8.119652129273594809e+00 1.035082384628617014e+01 5.004058174688388760e+00 1.372580265346889483e+01 8.786354601154920729e+00 1.069887514746548085e+01 1.017309082835286027e+01 8.705126785375384202e+00 7.365283920938753504e+00 1.604076042535517388e+01 9.967844738994337206e+00 1.010701102526247830e+01 7.042743824185639490e+00 7.887591636837966824e+00 9.532100481219297095e+00 7.511991614007369478e+00 1.246821708288669939e+01 6.513944311731273196e+00 1.028208480453028173e+01 8.205936460872669258e+00 1.148537980277879811e+01 6.577643191923301380e+00 7.231137474430433087e+00 1.102068047242199711e+01 1.005348459897644631e+01 9.981187853553560529e+00 6.267303809468707243e+00 3.861708246288125146e+00 6.535336248497285005e+00 1.372544202141743419e+01 8.640785459620209608e+00 8.427289039221781408e+00 1.115349638325140980e+01 1.167821433922349250e+01 1.383470253104662184e+01 1.239093091612861386e+01 1.198508668324511639e+01 8.574700521761235095e+00 1.463617914351801197e+01 6.888205348184754939e+00 1.719253610116960118e+01 7.637419526516052493e+00 5.720461778836642530e+00 5.982042593315841650e+00 1.113151354157365525e+01 7.648405085852640894e+00 1.166614569060004847e+01 7.027585406855573424e+00 1.074245099587674090e+01 1.047827928930493258e+01 9.983616459486311712e+00 1.103744296795806434e+01 8.788641317353889093e+00 5.971904844624845055e+00 9.282942565900928145e+00 1.428266025243320136e+01 4.238387271476712570e+00 7.486138537019037642e+00 8.091546204684764376e+00 1.054962970004413414e+01 1.421127490140949767e+01 1.292252099479325089e+01 1.499292238265755728e+01 1.489857643520368491e+01 6.291395423248118846e+00 6.904559556171788515e+00 6.755987178735689547e+00 6.518661801761183483e+00 1.047467451956030082e+01 5.527237748981367105e+00 1.159754913056177905e+01 9.407350104529710322e+00 1.006787550454227365e+01 1.279793358296228512e+01 7.164286169224885370e+00 9.474490872478639858e+00 7.652126017348522602e+00 7.628026730080320839e+00 4.285694206126027694e+00 1.050451245725281879e+01 4.338601102104576057e+00 7.117263828632367506e+00 9.402810460231682654e+00 7.455200534486401409e+00 5.981704909510892954e+00 1.029926050663141091e+01 6.349010470727850297e+00 9.721389329190186501e+00 8.703870555638896889e+00 7.905252592173749093e+00 9.948915528708766942e+00 1.299053502247883252e+01 3.276470286257798570e+00 6.953147656375350039e+00 1.073389254232503909e+01 7.343300165979420591e+00 9.984332738964059928e+00 3.534137696571383547e+00 1.159388871930271492e+01 1.076653922346610237e+01 8.244157251283228405e+00 6.591183419475975747e+00 7.301009670757443004e+00 6.684007367853790349e+00 7.076331518180920099e+00 1.011917053322382287e+01 1.236607519548003964e+01 1.124432011552300992e+01 1.774860212027680717e+01 5.146940132211955010e+00 2.568008540922200655e+00 1.133683123002874460e+01 1.129144484940826842e+01 6.791966195895479785e+00 4.926706609886195132e+00 8.079740822694219560e+00 6.959131526678550728e+00 6.356927048447869488e+00 5.352491615434500360e+00 8.766295512666834711e+00 1.145606753401887445e+01 1.376904530516561920e+01 1.105313780225677789e+01 1.028027404840976189e+01 7.035892277098326986e+00 9.976253118234922113e+00 1.076548385864311541e+01 1.256681151547358866e+01 1.206362160982606468e+01 6.770738964919321035e+00 9.564864300055081259e+00 1.048141590738499573e+01 9.921391970918719494e+00 4.793174858661535254e+00 6.631986588325755605e+00 5.667487963385775096e+00 7.945515898669481381e+00 8.510798259011608025e+00 1.207546548709389356e+01 3.553324210909893477e+00 2.539939412565261012e+00 5.105973999750912817e+00 1.074993714633206388e+01 9.725797125602580806e+00 1.097535869015340104e+01 6.659883584188877492e+00 1.114652748343685573e+01 4.432948135057755756e+00 8.744581242647329944e+00 9.246394671942713472e+00 1.266638409973536383e+01 3.481001076451761378e+00 8.182896498649053996e+00 5.551752023454047169e+00 5.119288371947213534e+00 7.089123905879648468e+00 1.627359176019019671e+01 1.250560401417537015e+01 1.156320989944434174e+01 1.369092035909734761e+01 8.824794548313832365e+00 8.986087235311684296e+00 1.130567477015328670e+01 1.136158429592366659e+01 9.218534601877408363e+00 1.488524887131642416e+01 9.012608184176468029e+00 1.083664015023207661e+01 6.136658830179534618e+00 3.758484483745510918e+00 4.844185127872875363e+00 1.509875554173597045e+01 1.347586242274322998e+01 6.108866928397084450e+00 1.033111138498558468e+01 9.788714049596039857e+00 1.093001201629603081e+01 1.129631231448190221e+01 1.478548045254757248e+01 5.225301631724805773e+00 1.120848174312209444e+01 1.149514973214026092e+01 3.369857527635051309e+00 5.115992545178556838e+00 4.922606795676868430e+00 7.984754090601155596e+00 4.987676693717628673e+00 8.156830791458721919e+00 1.401135989714337704e+01 9.285021276249631583e+00 9.167498318726286399e+00 1.118526064012478649e+01 5.666505550536348856e+00 9.416583650986400045e+00 1.137740861809828274e+01 8.789820639923888734e+00 1.319121351682318455e+01 9.424607527442510957e+00 6.632536810780288228e+00 7.557585156313561647e+00 1.042535480788158608e+01 1.006904613824178440e+01 6.749966612892954743e+00 1.027814402592293952e+01 7.801462696100340821e+00 1.035119684600813095e+01 8.098953264233653471e+00 6.488481728087755585e+00 1.188234139495883390e+01 8.106187529279130999e+00 1.193906042563747683e+01 7.247305839608808142e+00 4.571033144274182725e+00 6.767205874953021727e+00 5.229277573329831341e+00 1.034798466587439414e+01 6.890650107741115526e+00 2.943483089528089458e+00 7.823821806488776787e+00 5.763108405101025511e+00 6.696957307812493099e+00 1.031689838459945285e+01 1.162035052283615144e+01 8.643965574197631341e+00 7.996438953064594735e+00 7.096406010957642785e+00 6.073945076688081812e+00 9.011586255786882660e+00 1.607723949110994965e+01 7.936083670849031435e+00 1.163959048291053122e+01 5.151984337224464916e+00 9.325133871516895212e+00 1.206370340972972066e+01 4.263288089662950142e+00 1.300402218372752650e+01 1.262378416087769928e+01 1.353051096392966279e+01 6.582922846395566019e+00 9.910556203238495954e+00 1.024456932275656129e+01 5.167010314131835536e+00 8.783289570751838582e+00 5.528923848881026615e+00 1.598114816643711222e+01 6.274625880085610063e+00 1.204915255229947491e+01 1.220631875174112047e+01 4.260872374645929384e+00 9.057384679527643812e+00 1.232597597781218113e+01 6.381037853787198344e+00 1.226749776513678469e+01 8.102578348896670946e+00 7.183953351131720844e+00 1.252030400571682023e+01 1.251584386614374722e+01 9.995599537933701484e+00 8.443950132174768086e+00 9.933854452500243681e+00 8.524322706083287571e+00 7.695966545883174525e+00 5.230182797715784204e+00 9.383239719258815725e+00 6.589633251402803538e+00 1.004802164555075983e+01 1.099165095012469884e+01 1.476373897519951051e+01 6.392943243611417969e+00 9.963051006330919890e+00 1.082903334449445687e+01 8.866447842164006943e+00 6.719764130604780838e+00 5.465006031305399858e+00 4.871636036700672356e+00 1.124812896317680888e+01 4.840420727885339502e+00 1.112428007380654016e+01 6.635417448386077055e+00 1.089955867301840442e+01 1.024245553019417621e+01 6.560505541714455546e+00 1.330457861732653591e+01 4.941637457707118486e+00 5.663304044502617707e+00 5.828320169977164511e+00 1.230073081996622264e+01 9.196424078309421546e+00 1.068996228313174690e+01 1.106300793633431567e+01 5.035472488321692808e+00 5.921317419042788188e+00 8.530439674655292848e+00 8.472096120377429429e+00 9.273093632628272687e+00 1.259229241273223998e+01 1.257464215014894648e+01 3.659425192312073527e+00 6.969166193278127253e+00 4.891869207544708331e+00 1.109391400139251083e+01 1.532221188626047592e+01 7.374365031956350514e+00 6.430265001688431070e+00 6.362152763106580622e+00 5.243137815606476515e+00 8.114022853712691941e+00 7.473771112233150937e+00 7.196846906185165871e+00 6.458720799884964947e+00 1.297760582982194677e+01 1.371634326858591280e+01 9.386672134528449618e+00 1.194033582995120746e+01 8.493889625201735072e+00 1.173557237050534852e+01 4.271600758514684237e+00 1.646636723863023377e+01 8.194202928606115321e+00 8.958674919067174613e+00 6.415857994549080345e+00 8.433540395774135945e+00 4.811843168624582390e+00 5.198014736372251754e+00 2.845021372175000618e+00 1.208752735836726799e+01 5.285239104048202741e+00 1.120037697286388045e+01 7.207606327073575514e+00 6.361576029287320466e+00 1.485453826914969788e+01 6.871609735989169465e+00 1.037055713001989687e+01 1.858457022375693057e+01 9.063909404566645733e+00 4.884912936400615635e+00 5.528737676840350446e+00 6.387787079421950232e+00 1.072166933823219281e+01 7.885301065915345298e+00 6.929362494084498891e+00 7.854177368108515189e+00 3.138411123297250693e+00 1.012339048805717745e+01 5.667457063050895805e+00 8.146343172291285128e+00 9.568751328787776345e+00 8.634821064443897853e+00 8.286971936903693603e+00 5.811752103663270219e+00 1.086947900130025957e+01 8.915093079413187738e+00 1.123095607384857963e+01 1.123151792948779359e+01 9.652420840698646032e+00 1.008112760099906069e+01 7.856990389955612386e+00 8.979226240849417451e+00 6.549152136583957784e+00 6.097037366181163875e+00 1.087643309816419546e+01 7.533611194419592039e+00 8.784755317621364412e+00 7.334623214616304843e+00 1.160209349129160117e+01 1.453478920447860290e+01 1.085301894234606301e+01 1.020292925600175415e+01 6.481412256270080441e+00 1.746663490473746094e+01 8.143527330143481180e+00 1.117587043363609922e+01 4.724932798050202720e+00 1.117229474968540437e+01 4.394318215074204836e+00 8.123334285744954641e+00 9.150350459004991777e+00 4.436533488629207156e+00 6.339077479206221000e+00 7.686493152132402251e+00 5.315603362317782299e+00 1.507385038567498903e+01 5.167154845183000056e+00 5.399474705551391196e+00 9.683982462139960390e+00 3.257952449526420935e+00 9.964372090810147853e+00 9.525416930778693114e+00 6.476841449645239557e+00 9.582558987214815360e+00 1.033105564375092200e+01 6.053371421074337455e+00 7.605360930121748630e+00 6.953561041622291050e+00 5.257472485785599225e+00 9.150639658890375117e+00 7.349330855456240208e+00 4.532756729873420376e+00 5.527983589687060828e+00 8.707804431916065013e+00 4.552758439493596043e+00 2.536243221552344718e+00 9.588032712092946497e+00 8.049860611175395420e+00 5.815231183461794018e+00 1.718461952460611286e+01 9.421943084978352090e+00 5.491355078388125754e+00 1.220482480527188862e+01 9.486694793558346106e+00 1.215553354792037943e+01 4.219117296435237030e+00 8.217612670777786121e+00 1.255200493136771733e+01 6.346507394264844670e+00 9.501536335595607952e+00 8.542438700402923857e+00 9.972351160363773559e+00 1.291028086423414933e+01 5.797116990001695669e+00 1.468421639590342309e+01 1.104871725987801589e+01 1.007450189482168668e+01 8.419820875413208228e+00 1.158040068697771119e+01 1.048793082348363548e+01 8.347718378148135443e+00 5.403876925109045715e+00 5.370330259926343608e+00 1.009942913360160688e+01 1.247625706483059105e+01 8.905938806364328997e+00 5.386144292452820892e+00 7.238747561831837984e+00 6.466517563175760763e+00 8.654788484388642900e+00 8.544032429498326309e+00 1.630082955537299538e+00 1.317514201817573394e+01 7.742277831165886859e+00 1.073104626037247478e+01 1.715973472652034815e+01 7.774112614238669394e+00 1.480661771099786606e+01 1.057663774098510423e+01 4.396968426281918418e+00 4.031938680643583517e+00 8.912083867568519224e+00 1.186824269785515362e+01 1.171273594275953478e+01 1.050577657065104908e+01 7.819699632187337102e+00 1.422144912453174825e+01 7.739256617558919693e+00 1.594800977091930960e+01 4.015214923601671870e+00 8.261758087808125595e+00 7.065792981015848184e+00 1.352505126907585087e+01 9.447151362330926005e+00 1.111536232635844534e+01 1.270895628564677970e+01 9.081882219123214028e+00 9.661187679669374972e+00 6.945202974536905494e+00 1.720304609971154264e+01 1.032388324103529342e+01 5.297872197287645690e+00 9.732924991497686307e+00 1.305397060943133880e+01 8.655176782864028695e+00 3.231952852756446060e+00 9.751922124467553132e+00 8.691691047825932159e+00 8.670873644373786604e+00 1.100601084938549690e+01 6.778319146250081140e+00 1.008756753331787692e+01 1.150384198585424400e+01 4.658413370677889631e+00 6.188137236335056635e+00 1.081676272226389379e+01 1.153285372166654099e+01 4.613405956491466675e+00 9.602040730825031289e+00 5.654525473828218907e+00 1.400322054005433259e+01 1.076013629203250233e+01 6.203185676076203414e+00 6.017913460207889642e+00 3.617948903236124725e+00 5.706336345014545230e+00 7.145646753760140690e+00 1.025995208876518561e+01 9.776741019349749706e+00 1.064103289281071341e+01 1.001685005541111728e+01 1.249589895104591619e+01 6.806070376857846327e+00 7.495171103767898302e+00 6.253595841542806788e+00 1.193797056101611531e+01 5.771615513213042448e+00 8.374485905282975651e+00 4.055941144570540224e+00 1.210673383055260821e+01 1.047523292082904689e+01 5.669484162871421873e+00 9.399089928598854726e+00 5.761194248791074557e+00 8.311533810576595016e+00 9.489373070329262916e+00 9.654502044085223389e+00 1.117541385901647821e+01 7.191961455379884960e+00 6.779682990770322881e+00 5.947951677312858898e+00 7.549083592508177176e+00 8.101495606253727999e+00 6.049598664657464653e+00 9.067150391727029302e+00 1.108947430772277265e+01 9.463993210237166664e+00 4.646360845870635359e+00 1.113767556268903824e+01 1.539854899884736206e+01 1.331398435373873745e+01 1.562138335150942581e+01 6.080815625506747146e+00 3.839274830788383053e+00 1.200225471139725109e+01 9.620790207150347939e+00 1.358402452353968748e+01 7.760709226265818828e+00 1.222924170149998524e+01 8.249407259668791070e+00 9.363080467979884247e+00 9.775984685635906501e+00 1.585692120650620218e+01 5.121963221305655622e+00 8.904337902704547503e+00 1.093886441580419522e+01 5.351012724039532209e+00 1.154014428800125813e+01 7.109974594689650651e+00 1.600514162211957370e+01 7.408275666637411661e+00 4.151833898643511489e+00 8.928632713400158849e+00 3.787178261553035608e+00 5.066430118161940221e+00 7.197194033533219404e+00 9.263452556636666557e+00 6.424360778530779470e+00 8.855665215223304187e+00 1.274266859899580595e+01 6.296089513591619280e+00 5.115308943603292136e+00 6.889100838122552695e+00 4.648132119948384933e+00 1.061567346676240220e+01 3.442346489369463303e+00 1.480050169103195756e+01 6.581182450169928089e+00 5.749483898118273650e+00 1.211938889004096431e+01 5.478466428196595572e+00 8.168543827434053384e+00 7.156657292581315666e+00 2.188345061401843594e+00 6.901001799834771688e+00 1.122898531952147749e+01 4.594696042603510833e+00 5.815751839945142443e+00 8.774205853079944717e+00 7.825293401004950411e+00 8.240442554244394202e+00 1.317332083490714645e+01 7.409637828256115277e+00 4.917715990739967680e+00 1.042953582281767666e+01 1.040217547187049441e+01 8.363511470503235401e+00 7.253479742823220278e+00 5.388935360311771561e+00 3.455307269308419471e+00 3.520529480547667234e+00 4.316415526577031869e+00 4.787989429822625098e+00 1.415590666775001161e+01 6.976664424983120227e+00 6.795737921891132238e+00 8.300215540525417879e+00 8.220918173944053109e+00 6.586878791340320838e+00 1.004127608206895594e+01 1.324558819209840976e+01 5.499280425901210023e+00 1.233834673398183135e+01 6.699742414158972537e+00 2.351618755068653144e+00 5.870810728479930241e+00 7.731297340964840892e+00 9.246555093872570907e+00 9.689235463214064481e+00 5.473293187503698753e+00 9.153336770000214173e+00 1.156967013693368074e+01 9.490064119941880705e+00 8.517270283007839282e+00 1.462873962605558731e+01 5.195679853955528671e+00 1.288540756411769728e+01 1.114242186258699441e+01 7.620387503930029283e+00 5.294199183064626446e+00 9.249697292683258354e+00 9.341226712941987032e+00 7.316340261382680232e+00 1.151253137466046539e+01 5.358753382199176407e+00 1.363066654641658459e+01 1.224523611660700340e+01 8.176579216975435216e+00 1.018948864334604743e+01 1.014273529511747540e+01 8.966844282196014149e+00 6.832342424582171780e+00 6.401195092637761874e+00 1.112020206831626545e+01 8.366033656594247248e+00 8.143772630997620610e+00 7.578164980375412974e+00 5.966998402613048924e+00 1.125907452969371558e+00 8.065739139944307468e+00 9.388492467763027705e+00 5.737917567389997586e+00 9.830078558425491053e+00 4.692315746547434330e+00 1.248603479477009870e+01 4.492671281094547275e+00 6.108241255804749414e+00 1.256296900817353901e+01 1.242599542775707633e+01 5.769899991808896011e+00 8.320004638112411754e+00 1.448566827481120356e+01 1.017797420434931510e+01 1.002681961818220735e+01 1.108231993678463745e+01 1.125987979295846664e+01 7.997530099766745337e+00 1.033751543203414514e+01 9.513082962336808279e+00 1.042822533691440867e+01 3.794081826076207697e+00 8.479579403594968312e+00 4.734417547862078912e+00 6.734941775975761047e+00 9.957725664825055389e+00 3.841073141001505764e+00 6.653239489024995734e+00 8.179542102904671097e+00 1.440035595014723491e+01 1.003241117191078402e+01 1.209509387939477953e+01 9.360891994237169556e+00 5.297974512868910857e+00 1.310902004980933278e+01 7.632761550992347210e+00 9.462401071832953647e+00 1.427720332308217621e+01 1.011736778823011029e+01 1.021955951053488576e+01 1.118096403034072850e+01 7.887317548037070303e+00 7.262197961949654612e+00 7.896971806327895749e+00 6.386166927839836305e+00 9.964808734796879008e+00 7.889572231306220651e+00 1.106853611915396485e+01 6.525045172593078036e+00 1.002712789524701975e+01 7.120083382347960566e+00 1.275499128920484715e+01 1.010139741165122906e+01 8.666751018650865390e+00 4.709967405395430795e+00 5.725005779276669315e+00 3.260191245313059927e+00 1.099126585789842991e+01 1.285679619026327991e+01 8.018552998784745256e+00 9.237902538100595251e+00 8.641067088785195693e+00 1.055258665987177125e+01 3.392596418430095184e+00 8.874234590630635466e+00 6.449342659378451081e+00 4.935723023915991270e+00 1.189544722336301952e+01 4.068858463424547267e+00 8.405429814840042368e+00 1.218643988013586643e+01 1.610312519294436129e+01 1.000220519025689825e+01 8.940103426479147686e+00 5.919673337213501085e+00 6.526756147296236321e+00 9.929663839284389226e+00 9.765167730611141295e+00 1.001393509123849590e+01 5.522607135809169066e+00 1.388215147756062784e+01 5.431073789322078404e+00 7.265563924802531659e+00 1.084382193186436538e+01 7.483433287259400046e+00 8.890703385911439938e+00 1.187406252209421353e+01 7.590260916355247467e+00 1.207104461786645899e+01 1.093624706464518148e+01 1.076137375360786308e+01 2.033219104352687268e+00 7.697049538087124887e+00 1.005891931397615657e+01 4.676552807606815243e+00 3.224237277243360289e+00 1.167694694493387608e+01 3.487203894648476687e+00 1.664441010731466264e+01 1.133553518134645799e+01 9.462008116247112355e+00 1.189314783555741428e+01 1.015008820380654520e+01 7.418494992599629967e+00 8.519046900977485848e+00 9.493281456649951267e+00 3.903973686821291977e+00 8.443874713147016209e+00 1.300835296054330037e+01 6.555004149779660061e+00 1.096878436964430570e+01 8.229436159179362775e+00 1.139987667646034808e+01 1.486654563718537858e+01 7.670815860657378416e+00 7.933258363423603576e+00 1.167811740358698280e+01 4.449370389921706526e+00 7.604192027128099163e+00 7.086301948470258516e+00 9.805392211680027614e+00 7.899552074706977400e+00 1.399366326668098992e+01 1.251906077755824853e+01 1.274363734291240569e+01 8.108101441013022992e+00 8.081713868620838070e+00 1.191214999340190062e+01 4.654141082316412437e+00 9.082618623166489158e+00 9.399655723113003347e+00 6.619155657224855993e+00 1.070464201772822577e+01 1.338138447619759397e+01 1.145617400366298533e+01 5.928607170953539729e+00 9.005711177249580146e+00 2.781567026963410072e+00 4.454176470394834553e+00 9.600327961945621880e+00 8.653283296517777501e+00 1.172082842859882312e+01 1.291658300877393906e+01 5.617563180466186523e+00 1.337788648685390314e+01 7.977664699921366953e+00 1.069794273751850788e+01 4.100195528405510714e+00 4.123570493298817752e+00 3.457656492417269689e+00 1.132414182216138876e+01 1.124232555906865194e+01 6.255166358003518390e+00 1.306257108274593826e+01 1.147797682073545289e+01 5.545256456045803084e+00 5.517334065178544300e+00 1.472757015948357484e+01 9.423689159722997033e+00 1.358346403039188743e+01 4.303935965352923887e+00 1.133468623615177862e+01 1.010347634371409420e+01 8.681092091702728553e+00 9.204890546702408471e+00 8.205570124648730257e+00 1.249351763092916556e+01 4.647180917968879221e+00 6.278425016158742267e+00 4.835530396042333479e+00 8.722480373835937328e+00 6.478853876694879332e+00 1.008529134766936686e+01 6.414956339863997492e+00 5.441578864540469240e+00 7.080558865137111191e+00 7.877016171534701350e+00 1.489256391741184160e+01 1.134565123037116052e+01 8.078830351682221078e+00 1.608582563896608875e+01 8.701584004994906252e+00 2.806376353566883086e+00 1.091552893617947007e+01 6.791347126722066641e+00 7.011316799711826420e+00 7.859336943815000254e+00 3.501174000030263578e+00 4.113039058290437922e+00 9.802399176630400390e+00 1.513266733314078039e+01 1.405105638275934332e+01 5.766615122543267802e+00 9.440253010415135648e+00 6.639366822447147598e+00 6.941178978095610574e+00 4.921608900224224037e+00 6.534406165914335318e+00 1.884436591974852249e+01 9.380123589346164081e+00 1.008631642386140825e+01 1.202576010921764293e+01 6.721882712633719059e+00 8.915204091120491725e+00 9.416424821764529440e+00 8.287621325396317573e+00 2.628437348591993405e+00 6.489720223331373106e+00 4.508225059450732708e+00 5.567234001752224160e+00 1.427917420322671660e+01 7.318161568406719830e+00 9.005405856073501525e+00 8.669715371053566599e+00 1.659703415075584232e+01 3.928177815036274723e+00 2.885428875089082190e+00 6.306056242651563615e+00 3.241293188679689852e+00 1.450458597766039048e+01 4.090226816004625121e+00 1.198973210749295149e+01 7.606455541988770719e+00 8.737405747579547466e+00 1.205095570747771561e+01 8.895832167413296077e+00 1.155823312890851184e+01 4.915283600802633934e+00 5.792739828052322792e+00 1.317163785285156230e+01 9.690874003055164110e+00 1.217122493582469289e+01 6.090342882599028229e+00 8.435970685726729812e+00 1.249213673624080734e+01 1.260859142515489140e+01 9.235583003660877921e+00 9.789555077301859143e+00 4.113512807465320442e+00 8.702671406695589695e+00 2.167724916747057140e+00 7.725584100861699000e+00 7.161935811497134985e+00 8.638372111764562433e+00 8.695687113418520298e+00 1.208141947020397744e+01 9.750194359254619414e+00 1.009716475875238828e+01 3.934487948801636659e+00 3.008927072900300370e+00 1.084056843615705468e+01 9.607236989513991077e+00 6.204978252314737652e+00 5.826107749863733254e+00 1.033871025255623444e+01 4.316709235893142704e+00 6.553220872109577932e+00 8.331630344924818132e+00 8.979107546284009089e+00 8.846763542772325906e+00 8.962837615826565241e+00 1.169949594383857416e+01 1.150121447331230584e+01 8.242964443082582804e+00 1.120686044870083187e+01 1.183806607330759242e+01 8.110633751623629095e+00 6.172686327159111030e+00 9.269083782987658893e+00 1.226333264047559801e+01 3.039639215790978621e+00 1.141588480774937153e+01 5.715052972795276354e+00 8.984378723990655402e+00 1.028367963064048851e+01 8.787561540299186902e+00 4.992780574805649962e+00 1.184408339216649964e+01 4.119700073355866188e+00 8.591125154230839556e+00 1.197466910166853005e+01 1.088029995736430600e+01 5.970631153045195205e+00 -8.093292989742550958e-02 9.793560213736881792e+00 5.665597639022283971e+00 1.001704777901069221e+01 9.237200286093342427e+00 1.219848214438930079e+01 5.122429507633856183e+00 1.191208733200898173e+01 1.067747977499594469e+01 1.240987782324694066e+01 1.241172469414268775e+01 1.276466062409679836e+01 7.747839338231031547e+00 3.537474158864295948e+00 4.342479977926223533e-01 1.262194263885185208e+01 9.098874800772657423e+00 7.922050017885082340e+00 9.848841568926918200e+00 8.698825821180610873e+00 9.310819833069110985e+00 1.048769752028033331e+01 1.289084951564625570e+01 9.300088605893416016e+00 1.093695988240257755e+01 6.283135242825020228e+00 9.639279190776091966e+00 9.110044298215981939e+00 6.053170953097274598e+00 9.672886324998897223e+00 9.671382509061011490e+00 6.411380475327733919e+00 1.154469418489089350e+01 8.943936042696224220e+00 1.221090179193131675e+01 8.848918226464418169e+00 7.051583423054169408e+00 1.260202863543929297e+01 8.643385121808087490e+00 7.627675651086616604e+00 1.696989878807599084e+01 1.220771851700437871e+01 1.246036456897231837e+01 8.487431200767680650e+00 5.728505588687111683e+00 1.007948543846669409e+01 8.382300811484494574e+00 1.624885638300485624e+01 5.145793110452300922e+00 1.201892671823776482e+01 9.048373468044516699e+00 9.530727469851324685e+00 3.511381917991466928e+00 1.178894975578948134e+01 1.251132815340669779e+01 7.215260602378363863e+00 1.283103694735844513e+01 1.324382641657783033e+01 8.747348360475164952e+00 6.654727308665339791e+00 9.782421531818258131e+00 1.151944624237265913e+01 6.060877170231432132e+00 6.555089897525952836e+00 6.813656231361246540e+00 1.022148817548841748e+01 5.673790544447389728e+00 8.997216553110083836e+00 1.423780297322032773e+01 7.680341240442852602e+00 4.575056859505406415e+00 1.251124732864352396e+01 1.107247243396867020e+01 9.304044434674274555e+00 1.079341642525292322e+01 1.491098008797910879e+01 1.016213218453862766e+01 5.227404265005917594e+00 1.374093474170892470e+01 1.065937936366100480e+01 7.365321240416580650e+00 8.514599209354033249e+00 9.516790694494442704e+00 8.478049792352177150e+00 1.225756890675945776e+01 8.608412369117839802e+00 1.074029478215351041e+01 7.617055917214776706e+00 4.492862585765403871e+00 4.916891475283421187e+00 9.602739028940982635e+00 8.397812988914299837e+00 1.402338946332117686e+01 1.112368460992357200e+01 2.052815189858995915e+00 6.183493802338617229e+00 1.062483603902092533e+01 7.399277049808430817e+00 6.788289989381731893e+00 9.598063316577103876e+00 7.434486667855299658e+00 3.006241062855553814e+00 1.183398600991534622e+01 3.943046853667020457e+00 1.013972926291410559e+01 1.107490503375562341e+01 6.126292893469689638e+00 9.479032493194011977e+00 1.152589433807901820e+01 1.256926013240256701e+01 6.558538913980546781e+00 5.692399793287424181e+00 7.679806196774721982e+00 5.539071871355885968e+00 1.202206787332778504e+01 5.278348441597972673e+00 6.239818009650948127e+00 1.092507775651168167e+01 1.133702599531046040e+01 1.176457287420182674e+01 6.649345895889918090e+00 4.841267270239553611e+00 8.784349808753994182e+00 5.604437994941163126e+00 7.819761319979023462e+00 6.013924604407121954e+00 6.173095314847893533e+00 3.815070590685050611e+00 1.620536757468368805e+01 1.040725587997205182e+01 3.677817918792632756e+00 2.121241039249827764e+00 8.396687727971364978e+00 3.785985797297359845e+00 5.740792790557074809e+00 7.882135394432031816e+00 6.386899258355848374e+00 9.409792254713023496e+00 1.421359748630763065e+01 1.082325599673000127e+01 3.762790170146303126e+00 9.300335748291594484e+00 7.724023238336293673e+00 1.258154644954597501e+01 6.335224171490597911e+00 8.361158268712195252e+00 1.088675441386259735e+01 7.371852259947246466e+00 1.247023933698571163e+01 6.654979992091273999e+00 1.027242630809685586e+01 5.850431858602544111e+00 7.343968954371742797e+00 1.423866229383968474e+01 9.489848799082031050e+00 4.576471019257565054e+00 6.165588288772084979e+00 5.964435636403762508e+00 6.316300216999182204e+00 8.791551674654719761e+00 6.456700656425688578e+00 1.200262926203942015e+01 9.210123171815139287e+00 8.388384371142121765e+00 8.475391233965464011e+00 2.765678433566407080e+00 1.155027304118134168e+01 9.082618692630848756e+00 1.067356812555395962e+01 6.215325707774204567e+00 1.008491477948324366e+01 2.630298779016254862e+00 1.001545379851587469e+01 1.534352350650841501e+01 8.391340761000828152e+00 9.064870360989850440e+00 5.601412897171663019e+00 1.614368583924174416e+01 6.444399074114771864e+00 5.726338736563626242e+00 1.318417639755833015e+01 1.367488589704041502e+01 6.037959598251426918e+00 6.858135164529827854e+00 8.517884554017204124e+00 1.330149745064249700e+01 6.568547189491144245e+00 6.802142136028965780e+00 1.089434327669183489e+01 8.586896241514629935e+00 8.762972106262342464e+00 4.956777697256463000e+00 1.105268877444193087e+01 9.936367601773335778e+00 7.381804924140693558e+00 1.300454932825748244e+01 5.686262861387255896e+00 7.865876418607841813e+00 1.210235825575531443e+01 9.973767518748850591e+00 3.765824803442812563e+00 9.649201545651845180e+00 1.164310769984159677e+01 9.906559849193287803e+00 7.549011389699535002e+00 9.345308932635255417e+00 6.842603302701308898e+00 8.648485332517900304e+00 1.076969192843446876e+01 5.183934681670065103e+00 9.044466989651366973e+00 1.870410079903960687e+00 7.391495125559488955e+00 8.934286456698814050e+00 1.573170206820613082e+01 1.251617696402925972e+01 7.798921205211067686e+00 9.633140344223619422e+00 9.508484090735047189e+00 4.528900098411799746e+00 4.810307285000344990e+00 6.585836098912976055e+00 5.078175603667802740e+00 5.486059221827300547e+00 5.168821525175245846e+00 6.754076116211715330e+00 8.036544913125833745e+00 1.489755901638310753e+01 1.552673866426403038e+01 6.599596410365954569e+00 6.902247759788925130e+00 7.386913297881456231e+00 9.395757205909719190e+00 9.292221474890693500e+00 5.432345937301438887e+00 1.282654624592266224e+01 1.141259824562597736e+01 1.073522168966869650e+01 9.125907964061044098e+00 9.593138723740572971e+00 4.914270516115246679e+00 1.607287066253563879e+01 6.307071974924381763e+00 1.000684089430964718e+01 1.509831375267648923e+01 6.520673182824077152e+00 1.465413455894662320e+01 9.136015085239929334e+00 1.373048909572016107e+01 8.154018104937588163e+00 7.927709173871716253e+00 1.212734925174847334e+01 1.456504330165354233e+01 9.441614727833636422e+00 9.019781407436036957e+00 1.243020656592295303e+01 1.072767894182959303e+01 4.411380027109055746e+00 1.135293807537489563e+01 1.162491654790678552e+01 4.303441719138228372e+00 5.902067258202237099e+00 1.083816596383013753e+01 1.246491620400801992e+01 1.119835092750853711e+01 6.407948357532777806e+00 8.140256763029123377e+00 1.514246418212174028e+01 9.103922305113654190e+00 5.579063985373631240e+00 4.790936735867624918e+00 7.058166337802322055e+00 1.203880505451457594e+01 9.300858779610358340e+00 1.526778587198774773e+01 8.327214749749904499e+00 1.194871409279566521e+01 1.682027800930804418e+01 4.449817327323838612e+00 1.373239568824296519e+01 6.987269268493399466e+00 1.057328154108054186e+01 8.145636680995064438e+00 7.072102667693339839e+00 6.596388103772750533e+00 4.388674539554304310e+00 9.390626777563845451e+00 7.562889641301711485e+00 8.291260078243780640e+00 1.119946966643933983e+01 8.167734118987693748e+00 1.193508229417688149e+01 1.052000831885203347e+01 1.389123773901122938e+01 1.083573602371146016e+01 9.819348907895259160e+00 1.316239957310773434e+01 6.896816125301269196e+00 1.136504152396920375e+01 7.315523997942326773e+00 6.687766796707752093e+00 1.170504199828551251e+01 1.370233796833521467e+01 6.370134392841134918e+00 7.241258981205263012e+00 1.023784256724262143e+01 9.320501790329124958e+00 1.248287850609683325e+01 1.131747602534474595e+01 6.845454109284514921e+00 1.077982476475889229e+01 1.267591138701290987e+01 1.321435819064840089e+01 1.363906485476907982e+01 6.893611870263803176e+00 7.015959204948654104e+00 4.946699464972238225e+00 7.188038712036391331e+00 9.837719768822243083e+00 7.914186974792051465e+00 6.696424579603103666e+00 7.871228307686523706e+00 6.426169567581370146e+00 1.310640918465660931e+01 7.749405205167562372e+00 1.501762324809138072e+01 6.787598846134799579e+00 1.037137421478922050e+01 2.455045595262142388e+00 5.824989235760201112e+00 5.807347195837870402e+00 6.473431143886891448e+00 9.275095934857352731e+00 8.149678538717267884e+00 8.633786582439318735e+00 5.990798454232197479e+00 9.256475769611107296e+00 1.529950905994120625e+01 1.311452366370157563e+01 8.890985370498324158e+00 1.206457031173237837e+01 1.173735889911532482e+01 1.037822985592850777e+01 9.711077850699529890e+00 7.582249552602997156e+00 8.920741245712417111e+00 1.084622270877354211e+01 3.750807796074672407e+00 9.029214791888765745e+00 7.507161804283106754e+00 8.885223181887784705e+00 1.393273834077461615e+01 1.606965423973834106e+01 3.567112765760318549e+00 1.327335017684436025e+01 9.777877904077163507e+00 8.217969246255183435e+00 3.639378538455114498e+00 4.704378906684492101e+00 7.854973587471148377e+00 7.359823534336799256e+00 1.026607744665192179e+01 6.916413078232765521e+00 8.766602578365704446e+00 6.812421521746070852e+00 1.292241792719268645e+01 1.083977840746819332e+01 7.753883060906614944e+00 7.931809778203064099e+00 6.985492298843603010e+00 4.200945246728776894e+00 7.575780953007514640e+00 1.435390276226551443e+01 9.810520925793344560e+00 7.105462360285478951e+00 6.866246931955774180e+00 1.158437599199128520e+01 7.173816868300741945e+00 7.045688616977785479e+00 8.300606975874504911e+00 8.488048793077723531e+00 8.354182041888895682e+00 6.034820426583054065e+00 5.329058018890032500e+00 7.239955843508777633e+00 8.229650577652334320e+00 8.320755761683933827e+00 5.339512349627093535e+00 5.291529213183714830e+00 1.063951580834896049e+01 7.074056181022652545e+00 5.192584421157267371e+00 6.234622600947222537e+00 1.004501564417416049e+01 6.197535539253678394e+00 4.558594501151491230e+00 4.888412901483090600e+00 1.584832922928081622e+01 1.239988436560590834e+01 8.885701945585369188e+00 1.131610719741406612e+01 8.825129589440283695e+00 1.050015799221904444e+01 6.646920418667227715e+00 9.442808091067275811e+00 1.466302078964233679e+01 3.959807769054727089e+00 8.503305587085545625e+00 1.495439106599810941e+01 4.615440969381575442e+00 5.174283628301832749e+00 9.715770058433943035e+00 9.809833273967335288e+00 7.317823993575917285e+00 1.238192732218681513e+01 3.572302243084516604e+00 6.938969885941459026e+00 7.904542606985214270e+00 5.944779514362110717e+00 4.343843817052200684e+00 1.097405838082845264e+01 1.059742751184742104e+01 9.082714140277454717e+00 1.291201658040477618e+01 8.348252314342564873e+00 1.095315453843960007e+01 1.268190119735452370e+01 9.420324245353056014e+00 1.315254091791647006e+01 7.471809327867106276e+00 8.246558230917031551e+00 1.097090444394031294e+01 4.791709184684181722e+00 1.067144797474964513e+01 5.833631136671617590e+00 9.990206637387721855e+00 8.570018431522369085e+00 1.066315070260539599e+01 6.197918185273929126e+00 6.397672736981893316e+00 1.050519453044542395e+01 4.759787206037001894e+00 6.517151344133846891e+00 9.899999361231930806e+00 9.749266620218618229e+00 1.591355472929259207e+01 8.419955960985005206e+00 6.806362119049577331e+00 1.352040687603504843e+01 7.970494656865668048e+00 9.607291490828307801e+00 6.046793171851474469e+00 8.453032936163140221e+00 8.604559660977427527e+00 7.454960271173906250e+00 8.125089759784323462e+00 1.864724749982563168e+01 5.135940338075398515e+00 1.078674778686226965e+01 1.471897472641556526e+01 1.021276485564696834e+01 8.209899024553072522e+00 8.027590402125726499e+00 4.929858562649513054e+00 9.357950660288944178e+00 8.715489273704651652e+00 7.214278245412399926e+00 5.921253276047003133e+00 9.305319272217484894e+00 1.103079027954753144e+01 9.256134235268154598e+00 5.341184962778577905e+00 6.498510610268467325e+00 5.594341380328976321e+00 1.146205771151452169e+01 6.389129759292630162e+00 6.636204759709060319e+00 6.760539962981937379e+00 6.529276014621738788e+00 5.220672896923790773e+00 8.617842259108201119e+00 7.784322530328330103e+00 8.161556215714339757e+00 1.230982885255158976e+01 1.112854156947676465e+01 9.748414169661449691e+00 1.230127959334756405e+01 6.105079521539159337e+00 8.950983444390328003e+00 4.784738255603247836e+00 4.184690667893780969e+00 8.848817501916169448e+00 6.063983792377634074e+00 5.260345215072510960e+00 9.491864992095173648e+00 6.798306507511877150e+00 3.339378481855742820e+00 6.483778037073742340e+00 1.453610460847384012e+01 1.100733774401640730e+01 1.135604313762608975e+01 1.153712247592560480e+01 1.065613845373300528e+01 1.030655978945308249e+01 1.497961933820403679e+01 7.227678534763421148e+00 1.235215410932053892e+01 9.942344161925575463e+00 6.730437626582816080e+00 4.624209370615844250e+00 7.197704616840201020e+00 6.557723551786485139e+00 8.118297272388208086e+00 6.361581424313740740e+00 5.589806236532708361e+00 9.382679721219078672e+00 1.000782390994728921e+01 3.665709333595654762e+00 1.037894538985508675e+01 8.616941658061900711e+00 6.650412819008157506e+00 1.133062539815245096e+01 1.206369545599183013e+01 4.507304862902043574e+00 6.506960017022350939e+00 6.200678049833361349e+00 6.020896685301448947e+00 4.743607012851825289e+00 1.675414782237531952e+01 5.411077756826986551e+00 5.463220630171791825e+00 5.774874907194451623e+00 6.084377432754195070e+00 1.255958970830170074e+01 8.155212634494992230e+00 7.510447552671412730e+00 1.194120457209567654e+01 9.736398502478300188e+00 1.125161551015890815e+01 1.468367289170529943e+01 1.209094645164496740e+01 9.433969971936205567e+00 8.280180946709178258e+00 1.187916395633245514e+01 9.754480362660579829e+00 8.519698694382837445e+00 1.165163016730016388e+01 5.061189555156953901e+00 7.298744066376263717e+00 1.100193722283307096e+01 7.240509328697283919e+00 3.929323547063963140e+00 1.022306058620853619e+01 6.123680120316962849e+00 6.624408575475006167e+00 5.280506608230918886e+00 1.076453611118039433e+01 4.983305301196290671e+00 1.039548045116156949e+01 8.615748332807264376e+00 9.122543886298105420e+00 3.887471292187425043e+00 4.703668253042367908e+00 1.401297619596276078e+01 8.374403599464026016e+00 7.982634572281670948e+00 6.743455470228390425e+00 7.224786779601254594e+00 1.131121613781952817e+01 1.829440421840368813e+01 6.283574228252538418e+00 7.567431894979018026e+00 8.514624134155466706e+00 6.807107369768814031e+00 5.550697907356437533e+00 4.862494822557923868e+00 1.038849464086519880e+01 1.300848929709935931e+01 6.798995873987910166e+00 9.226737136549040486e+00 1.228809430820573922e+01 1.618234256055641040e+01 3.672319771358033780e+00 4.686226755682276313e+00 1.273542815370478287e+01 5.957052263084165133e+00 1.125091466318478162e+01 9.243648125878976884e+00 8.995541407581800541e+00 1.362363123933875286e+01 5.281691994263574941e+00 7.183093110886759725e+00 7.482858614976921174e+00 1.211435949771136578e+01 6.295641533173228943e+00 8.349937114903413615e+00 8.958682726766614479e+00 1.040890238498354314e+01 8.713161651428137588e+00 1.282406973955416341e+01 1.050668389311964113e+01 8.607860706327302935e+00 6.362336888626728637e+00 4.873503694435047606e+00 2.088877806397808179e+00 1.061261421586866405e+01 8.689740898499071164e+00 9.460838468335150964e+00 1.501581751884051741e+01 6.078081751907316921e+00 1.049641514085196903e+01 1.104973100775030659e+01 1.240296332399691437e+01 1.408138743228508005e+01 7.547823120412854081e+00 5.210023029578503717e+00 9.044153758184634739e+00 1.374703472784820235e+01 3.920597519653104879e+00 8.957390842114131502e+00 3.275882019874067907e+00 6.457016729603759053e+00 6.614134389539501946e+00 1.007694597027960270e+01 9.105764578241583251e+00 7.420221418593376583e+00 7.359507593888721999e+00 1.313614639845881626e+01 1.359062854818723309e+01 8.557619545870229771e+00 4.801240637949746315e+00 8.760085739908348046e+00 1.391077264017192583e+01 9.269952423224307125e+00 6.599423086127890414e+00 1.076602053400485559e+01 8.849311528057370424e+00 6.351901492708054597e+00 1.068487058159129433e+01 7.803496734452136430e+00 5.403108361703292672e+00 1.035799314025599926e+01 8.570655504292046700e+00 1.424346556207602887e+01 9.671131766192875290e+00 6.899712462854152406e+00 7.986086343885212102e+00 8.624343385333036238e+00 8.304105657870742618e+00 8.710791226050591973e+00 1.235608835257712279e+01 6.595041903388897175e+00 4.150272081282238013e+00 9.191378268099363424e+00 4.988092560268819753e+00 1.273338028164286051e+01 9.057991077872241448e+00 1.235153825760314561e+01 6.076179119340767265e+00 5.335575086876323425e+00 9.721085698534434272e+00 6.559028501685237877e+00 1.016122100299997655e+01 6.474088089693175618e+00 6.724193600318421282e+00 6.294720470209918872e+00 1.055211555878886287e+01 5.090161656021791714e+00 5.465356270005886863e+00 4.835151911069097252e+00 5.170431554972612531e+00 7.770483174777668367e+00 7.906665123579777799e+00 1.059513986001742936e+01 5.607385938778067569e+00 1.114591503009724960e+01 1.350038267156344673e+01 4.382012449953330169e+00 1.064465013103366431e+01 1.412493702604875523e+01 5.925122808154086762e+00 8.298545133404708452e+00 7.503208686737708355e+00 8.393810332014028930e+00 6.907590513258149656e+00 8.887957368597406926e+00 4.283695074111723677e+00 8.525467972665905947e+00 1.137027525909864778e+01 6.955639373265584346e+00 1.127237379121196170e+01 9.680605681494851567e+00 9.814674745716104098e+00 6.224884046298633677e+00 2.715248002220529422e+00 1.091127804497391907e+01 1.141130898642855840e+01 7.472761974838876498e+00 1.211737121798910977e+01 1.444726523499159931e+01 4.557618252941483483e+00 1.092442720229725950e+01 8.571595929181782481e+00 1.590023610445624591e+01 7.279728202603867437e+00 2.203166297695903353e+01 1.039537775661900554e+01 9.649865360591379115e+00 1.169496741191239053e+01 6.849385366059048685e+00 1.617071969000911125e+01 1.064153293858825045e+01 1.260853428691810940e+01 1.225084756522099561e+01 7.836398393303552368e+00 4.942954681683987772e+00 9.617253708435860915e+00 1.392952800423656790e+01 8.345652100747230406e+00 7.224576663498379681e+00 5.151363904881449685e+00 3.162214984528066264e+00 8.704018577237063070e+00 1.591682486227511184e+01 8.065957807362163834e+00 8.506121707917834840e+00 1.451802002520439672e+01 1.373981310130412048e+01 1.732646760463521929e+01 1.237126971831087197e+01 1.228019654828659135e+01 9.461595262301784715e+00 7.411384983420505002e+00 8.409748952602333461e+00 1.401062890955209284e+01 6.414987089623156002e+00 3.979955983492022398e+00 1.348119103091351256e+01 1.065198371463154547e+00 1.030805443558922363e+01 3.842053358173069366e+00 1.461329277711707597e+01 8.181661452121970157e+00 6.893955702091825621e+00 4.173090768857947275e+00 2.193571361877389947e+01 6.429119377716834727e+00 1.121587924645841561e+01 6.260490120723336105e+00 1.119569259328044097e+01 1.263950670810008781e+01 1.314738654892032876e+01 7.561834958802577056e+00 8.138718610575788048e+00 6.400311787070581460e+00 7.313527552044900126e+00 9.455907882141730170e+00 8.306093446613884268e+00 4.526861912697930812e+00 6.579394922975241755e+00 1.041015784214234330e+01 1.006676949956053591e+01 7.667326139138133101e+00 7.452636693199670148e+00 8.276971926307814087e+00 3.921641354088535536e+00 1.036030839766148937e+01 6.330252261729619079e+00 5.624528379118129529e+00 9.116132948069173736e+00 9.603152223284027400e+00 9.141425916614455360e+00 6.692707679837226920e+00 1.117176354812248817e+01 3.340060948513386752e+00 8.719644376162346333e+00 1.093396716709844441e+01 1.083799978078286586e+01 6.437343588511805770e+00 1.021814600070731771e+01 1.664221843234557241e+01 4.388823868463173739e+00 9.275254839305379306e+00 1.004503814130545614e+01 1.274541517832799009e+01 1.378376558709338795e+01 6.739730086950002530e+00 1.949991665433076005e+00 1.107063279533364408e+01 5.797425668790967990e+00 1.178156361993432810e+01 9.198619547817635578e+00 1.313066990854694360e+01 1.159338094145028997e+01 7.897621521437414138e+00 1.002748663187456835e+01 1.367867052563090979e+01 8.466749990897472600e+00 9.556086923358412477e+00 1.076742124152887570e+01 1.021512053253751162e+01 6.180852595376038039e+00 1.010194218108133590e+01 6.198594485036000634e+00 3.590837642231521798e+00 1.205360229237797931e+01 6.982642424033820738e+00 5.006956688849927950e+00 1.130785801006457980e+01 1.021241286159447270e+01 1.357924913057683192e+01 8.846039886220784965e+00 1.296105462817634901e+01 9.908832524817045240e+00 1.453082200405751401e+01 1.051868673773989471e+01 1.591675397654691082e+01 9.165570355041475992e+00 1.020658753786934625e+01 1.636129287313077185e+01 7.816756105489157669e+00 6.950038825628999994e+00 7.899111196987099959e+00 6.218230230509216305e+00 1.021531448115744922e+01 5.250305856493728385e+00 1.067972588221647356e+01 6.109527545205003740e+00 8.011945780577807597e+00 5.865636134201000829e+00 9.417813413672792677e+00 4.114414893610265800e+00 8.926462346333968512e+00 7.133082971374044234e+00 9.035977688676986475e+00 3.679005388401212606e+00 5.436565292448695352e+00 9.120497346404627947e+00 6.563657634802363638e+00 1.005427066569326477e+01 1.462940306407510960e+01 6.630721741899749944e+00 1.366944272484671963e+01 7.448673913968741900e+00 6.436046394129000703e+00 8.418146820188500357e+00 6.580612007016936715e+00 5.892828279516090006e+00 5.528952724550847186e+00 1.255741467900097774e+01 8.932756406366966218e+00 1.129956071615877100e+01 4.590889776814885970e+00 1.043944534214242736e+01 1.482067000788108402e+01 9.966374116942803951e+00 6.771602565956917452e+00 8.532246499476045187e+00 7.111177270536113149e+00 5.176502136816281130e+00 9.399565760099745759e+00 9.597231912649839103e+00 4.426485430171279489e+00 1.040774084882784400e+01 9.255910231801550481e+00 6.970458646796799052e+00 7.297230662277555346e+00 7.543504392097148958e+00 1.014788456232899350e+01 7.128519657369642992e+00 3.988708849373134857e+00 4.362857430180246965e+00 1.204279394670766479e+01 7.470464303585362842e+00 1.235300696797953179e+01 8.315557658683305320e+00 8.878937808020870293e+00 9.201644996601507920e-01 8.573882301953952734e+00 8.899617038998361096e+00 4.912529556487035265e+00 4.512226847177761790e+00 1.015447616003767983e+01 9.769303125472259097e+00 9.784558842205589357e+00 1.313415379160902141e+01 1.134576001188860772e+01 4.897924010771832926e+00 4.270981088393153158e+00 4.973230865398943656e+00 9.940048300357041455e+00 8.427139527954697229e+00 8.754306142291536474e+00 9.286281901157090957e+00 2.978017954781607024e+00 4.364629697790567420e+00 8.911848927086007066e+00 4.090382445115972487e+00 1.012341623065881890e+01 1.780230310936237359e+01 5.574380426971117686e+00 9.422500686177745166e+00 5.941429803245705799e+00 8.621811833418574267e+00 8.878484375182933874e+00 7.180358291622638944e+00 8.534890341318346785e+00 7.743569832012502374e+00 7.478370130406451821e+00 9.722747893742514691e+00 1.243885658641457503e+01 9.178118907117093883e+00 6.483136299434772987e+00 5.243156916532928591e+00 6.824671145861733734e+00 5.922077219484642718e+00 5.781455177902740772e+00 5.993529322939243897e+00 8.127586782626085693e+00 3.240313504448872894e+00 1.041403557295996585e+01 5.205855689753146720e+00 7.420048465673765747e+00 4.731358440470938120e+00 5.396816587529109199e+00 8.360515815574164122e+00 4.094706963967897018e+00 3.364571988005971015e+00 4.218051184157279865e-01 3.293225939243983103e+00 5.302716139851886723e+00 5.424174129756663021e+00 6.652641340632484912e+00 7.520294620063455504e+00 2.334300555287589951e+00 4.954114312610252924e+00 -3.019625156495509000e-01 5.213186862596504767e+00 5.855218869963890960e+00 2.609137220830163972e+00 4.619175920169711347e+00 1.718295267244939639e+00 8.444389700630154039e+00 8.310850799269687172e+00 7.094826196942636720e+00 7.663931087489929794e+00 2.487656252516928124e+00 4.568376689942040159e+00 8.743211980911368642e+00 5.524446570448938054e+00 3.665185761386760888e+00 3.884609581126380995e+00 2.800305224366221868e+00 3.940538741781829390e+00 4.891517205580831806e+00 4.461532918807463055e+00 2.552176669699182554e+00 3.079025231902413839e+00 1.251694965394653192e+00 3.773714977054023478e-01 3.698944237529311785e+00 2.368568150624194679e+00 7.916696795145170995e+00 1.140382452100406674e+00 7.234926634537140799e+00 4.623312056329487163e+00 7.449684242149325897e+00 -7.585264555074890946e-01 6.983117192850142985e+00 7.828915584788407322e+00 7.931789354411462156e+00 5.862298740853418622e+00 6.939607105804851628e+00 5.698102559704995684e+00 4.573971487501800048e+00 3.874496237000420340e+00 6.135773754826267634e+00 1.763626860720739709e+00 3.779813249655251006e+00 5.637479963779561398e-01 2.823276917262039998e+00 4.985636567244172923e+00 5.669688299349671112e+00 2.572206843033632229e+00 5.131011344585077794e+00 3.134033183304087533e+00 4.533319777828999975e+00 7.758256170878704339e+00 3.998246312317635720e+00 4.514410453812437218e+00 6.552786207976902588e+00 4.626649591105698178e+00 6.048828610808525852e+00 4.463061638887598548e+00 5.581178411539896800e+00 3.844721357942000317e+00 4.697927138018590298e+00 5.914547509078362353e+00 5.184950085977570566e+00 3.376530421070537358e+00 4.906426328172731388e+00 4.510506023214520432e+00 3.074380851721481900e+00 3.587885005998888488e+00 6.971465796303896845e+00 2.552238219163272426e+00 1.876824360362485455e+00 5.016336722050907859e+00 2.453885929669763044e+00 3.380365593930673818e+00 4.164204696828764263e+00 -1.739747078664000135e-02 6.725898270010720381e+00 4.553149735054906166e+00 9.985268984663870029e+00 5.411620078579432835e+00 -9.513536717996504688e-01 4.809028341383104754e-01 1.577180401470066995e+00 6.669599415449066981e+00 3.672265795381528530e+00 -2.333654478290789758e-01 4.659638605446899007e+00 4.356725323173737952e-02 2.948466286825887295e+00 5.399229345588220319e+00 2.865873542657346729e+00 5.272733187900842111e+00 4.332099325385512678e+00 1.325666129966469597e+00 6.521077867274461148e+00 5.191321730094880849e+00 7.038804114542365653e+00 5.379947372127199756e+00 2.965742411400551504e+00 3.037174558949913283e+00 3.108660207526766861e+00 7.840516982947201896e+00 6.622552179337668488e-01 2.974421219863422117e+00 2.152671379607728142e+00 5.860234918104603175e+00 8.537248618883483076e+00 6.755105496087038253e-01 4.335361754831543735e-01 -1.395342916769044761e+00 8.587717774377816582e-01 3.088601960634795862e+00 4.707063923315323528e+00 6.217985357377417088e+00 8.346335469461672929e+00 3.457463790948942961e+00 3.408972782407699409e+00 1.433905806873048139e-02 2.098556450239268845e+00 2.731978692153346877e+00 -9.816152592786678843e-01 1.934248871057948849e+00 4.239449906292607650e+00 1.910345835965927552e+00 6.068449200387585840e+00 4.205990741396608001e+00 -1.020366406206417942e+00 5.232768655828390347e-01 6.167009233450340133e+00 2.803015197281757964e-01 2.196529142986913818e+00 3.539613784943217212e+00 3.334690160210184384e+00 9.416281176400043140e-02 3.371725770174816894e+00 9.643600798615286074e-01 3.437660665832252604e+00 6.999123754546339171e+00 3.040137586947037729e+00 5.694752808917964426e-01 3.309709013290288437e-01 3.292850459632655991e+00 6.960752255208397798e+00 2.794987471758066722e+00 3.312144336567631964e+00 3.351115753184152446e+00 1.751344692559749339e+00 4.038597380890186272e+00 3.867697478429455771e+00 6.173336194393620247e+00 3.757012192405392526e+00 -6.700453695509385188e-01 7.978052897762911710e-01 1.594100141405753623e+00 -4.569940673954997479e-03 2.496388078260626919e+00 1.442621077304900634e+00 8.246629040351741935e+00 4.667615248358725211e+00 6.141867938050079800e+00 2.390909806416753547e+00 4.057561095589196754e+00 3.353894086281344222e+00 1.868700915813760410e+00 2.870129199691961563e+00 7.470795053229859484e+00 -3.527966222344431912e-01 5.149717656961979806e+00 1.782676153022970222e+00 6.151826532239509371e-01 1.568274515848489425e+00 7.139348501284614734e+00 2.415117511808369422e+00 7.686448965934004063e-01 3.613818185290339269e+00 4.914666097002806655e-02 3.087662540576799675e+00 3.656328941450552872e+00 5.793989562029428164e+00 2.533166707038086773e+00 4.234426357917643990e+00 5.048391780070936363e+00 4.415879981951455591e+00 7.800549541647183283e+00 4.466029734220215985e+00 1.590948360219071933e+00 -2.747709951571770670e-01 2.010638096686035770e+00 3.359414791096660302e+00 5.527497502695771558e+00 2.446827646069373863e+00 4.358424606410746804e-01 1.498947017650599012e+00 2.048479723142934361e+00 5.252177757345350528e+00 3.896343295493226666e+00 1.786513051012211140e+00 7.653398678511167397e-01 2.252013936108808956e+00 4.949355350379198271e+00 2.740284795203902224e-01 1.993251890425288719e+00 6.154459350660018480e+00 3.145408003481115600e+00 2.724575346116211882e+00 -4.647144247003656137e-01 5.718552849184351139e+00 3.623015412271369584e+00 1.671065399713739241e+00 5.628372776411449951e-01 2.906205446110979640e+00 3.453309497995411093e+00 3.543390784215212364e+00 9.635861266474146092e-01 7.295444621737461333e-01 3.828531000049965272e+00 1.677995004289824843e+00 2.431777403521585557e-01 6.955939800600490219e-01 4.192278685440932406e+00 3.256912516705099958e-01 1.082711601008898628e+00 -5.401933856501812681e-01 4.459633130970488413e-01 3.208775057264309005e+00 -1.104941643537694640e-01 2.812969841378042180e+00 3.339621958437400284e+00 5.192986238764426332e+00 2.766184272996250471e-01 3.328438669481770695e+00 9.831814246939925006e-01 1.322122137600277636e+00 2.815929399141440026e+00 3.116405293959916722e+00 1.785708392027814062e+00 6.582285279058104101e-03 1.631119550438675514e+00 5.390051812170989720e+00 2.494530455877350228e+00 2.222162302460763961e-01 -4.625522405240684587e-01 2.549818469496576867e+00 3.799117653135161365e+00 1.118331732780037058e+00 5.812999778907924214e-02 6.526374506459596603e+00 -6.221246537032087964e-01 4.565244718384543710e+00 3.540207726952413925e+00 1.621861042956643573e+00 7.368649552773853806e-01 3.371693928236521032e+00 3.272402427929099300e+00 4.796396624162647448e+00 3.641236439026541039e+00 -2.163498258609090341e-01 3.676684768767474409e+00 4.464127777219227156e+00 1.152663165986613336e+00 6.347182621783888479e+00 1.950556795179121394e-01 4.424235144889394178e+00 1.994031861623294377e+00 2.253423078945919311e+00 3.965064086095472007e+00 3.232423810019325661e+00 4.487224523394514719e+00 5.218540337771555571e+00 3.048168347297312231e+00 2.160158145684211828e+00 2.895291708211948034e+00 3.994395626996215753e+00 3.904453209550617032e+00 1.111605345102672615e+00 2.838298654789221942e+00 1.686486287758247382e+00 -3.024975240113572106e-01 6.443483687100077795e-01 1.326342730932505543e+00 1.824693096576801787e+00 2.620652210970454643e+00 1.996051551452343586e+00 6.575410525661125050e-01 1.916708845849670606e+00 8.297708420672034180e-01 2.901282432103898579e+00 1.354974774638752155e+00 2.732404976641342298e+00 3.202169911160935634e+00 3.821233692024123663e+00 2.692625927631156824e+00 2.163845065500718423e+00 3.062363804289480740e+00 1.775437922868374319e+00 4.134899933443493936e+00 3.578455247328770739e+00 3.795322816542460842e+00 5.483233903646713259e+00 3.069339873487516357e+00 5.186127535569327485e+00 -1.603174077422067079e-01 3.444539811594161893e+00 9.660437742075191903e-01 6.595889803684094055e+00 3.287110303074208151e+00 4.419856572425184815e-01 2.347111978263991983e+00 1.063725196645397331e+00 1.448874134068886210e+00 2.992796854403119600e+00 1.158504432542236007e+00 3.255790765285141219e+00 1.991144174285368607e+00 2.336320793983855282e+00 1.441048225715712561e-01 4.714852441952208650e+00 2.255933037523664808e+00 2.243021860164309711e+00 -1.513888702657181506e-01 4.177880516177158832e+00 3.209199673463697167e+00 3.764537947203554058e+00 3.639263104171110541e+00 2.035090349458813286e+00 2.758652227957136382e+00 7.053579950806478926e-01 3.008666540859630700e+00 1.759741219319671535e+00 4.118179546379823641e+00 2.156824632124221708e+00 -5.041568579807420569e-02 1.060019796321960861e+00 3.676268059158910528e+00 3.245586759429077706e+00 1.885466429861243576e+00 3.745351966171354796e+00 1.329818646348457811e+00 1.796235952569193550e+00 4.783846660111038318e+00 2.762849324746517787e+00 3.226018637324267857e+00 6.626378590400768820e-01 2.195410361180341496e+00 3.777099138423564373e+00 2.960256031336188975e+00 4.799679469178812496e+00 6.322340887315045510e-01 2.679160897138385344e+00 4.489115390982521880e+00 1.115325662214945668e+00 -1.923549301978439541e+00 2.797860135385542790e+00 2.268719761783275501e+00 2.491431038346859417e+00 -7.944728717516249539e-01 1.221153191377545078e+00 -1.268074769083687547e+00 4.671770937076568764e+00 2.487963584801936023e-01 2.695197902127481449e+00 5.492759243414469417e+00 8.372816061261348919e-01 2.117715990297802442e+00 2.384491933226712046e+00 -2.138576857331315750e+00 1.710132900468129158e+00 3.873695705697359770e+00 -4.391579570660348875e-01 2.406642321744127511e+00 3.328584035749824643e+00 1.752858686385541986e+00 4.269761273289955916e-01 2.765610112444471191e+00 3.817417876552064548e+00 2.542963662369133626e+00 1.759913368959963753e+00 3.106071816288693999e+00 5.948254071824417899e+00 -1.530926699637423560e+00 5.166726521968021402e+00 2.742318825121839776e+00 4.803451260355611652e+00 2.760776155728069448e+00 3.223502062639638233e+00 1.911674981545418817e+00 3.060317408122671168e+00 1.698168141660186148e+00 5.945323214009385460e+00 2.516361767244524206e+00 3.401959591330186328e+00 2.656775961984096490e+00 3.602187455018629691e+00 4.930840628769016298e+00 -4.444243287844296120e-02 1.743243843607640287e+00 3.909137013697098428e+00 1.492775184087292484e+00 2.473867439612162489e+00 1.918827283492891889e+00 2.639150268067393501e+00 6.639278845669706053e-01 1.173982861781284415e+00 4.736866772227845246e+00 2.644010497419862382e+00 7.148234824145369704e-01 4.282993423795563359e+00 3.979606039369963710e+00 8.457253072089798707e-01 2.870200006608963683e+00 2.395580801409496363e+00 1.366138523259218029e+00 2.290146978849954884e+00 3.434378278548677166e+00 9.514653899397971237e-01 2.952044758512384348e+00 4.249099066724093099e+00 -7.693855339539101834e-02 -9.351426844226513602e-01 3.209996935086368186e+00 1.817407297200050786e+00 5.717077338696461730e+00 -6.652348431959251851e-01 2.321801412845255097e+00 2.011614991893523996e+00 2.739476412332965793e+00 3.720737423408578159e+00 6.268346341223294260e-01 8.720644542092330642e-01 2.563626555774935589e+00 1.257458630620138962e+00 9.062574960270324276e-01 4.976015900471059794e+00 3.414557495135324139e+00 3.583474820011919526e+00 3.885800394535864122e+00 3.851741138081499205e+00 1.788906791401819962e+00 -2.546600543059220900e-01 -2.927554602825046537e-01 5.612086759200250796e+00 1.697874292191750456e+00 2.813652010879443388e+00 4.404297733334433751e+00 2.293811029081935793e+00 4.100417719747087020e+00 2.391195034434105970e+00 1.782998389421694529e+00 5.358690678423200460e+00 2.213823856885518193e+00 6.903949249885998007e+00 2.568307813083417823e+00 1.418877992527525222e+00 2.369127728390152399e+00 2.517055125664054316e+00 -1.220744360461618466e-01 3.206734379601405394e+00 1.325781576328852518e+00 1.614899150675939588e+00 2.595982120355202483e-01 8.166191142486274313e-01 4.564765051162266829e+00 4.116640471222551945e+00 2.876291711473274226e+00 3.175580391465287811e+00 9.692904401166851924e-01 8.794156216019843875e-01 4.347190074747606658e-01 9.307101374722388520e-01 1.190245908157217647e+00 1.942267212139098920e+00 2.974742888800314233e+00 6.794446000587761603e-01 7.178856084304168661e+00 6.100165586385950967e+00 2.061257788823291914e+00 3.921690375975078968e+00 1.498883937594446492e+00 1.287667218361888244e+00 1.727540150194677659e+00 -1.037405998874094237e+00 3.652105193577020348e+00 7.973024196379203676e-01 3.145847064012063043e+00 1.047515802012968456e+00 2.847472788808071975e+00 3.374134819063366209e+00 3.570607328901120869e+00 4.511354312122795918e+00 2.484227466725505540e+00 -2.380008849850918651e-01 1.375135317100216303e+00 1.134464964741082493e+00 1.307781510015683768e+00 2.001109593396260156e+00 4.239468003984268485e+00 1.569146355815345562e+00 -6.025947015883174884e-02 2.994039842495319625e+00 1.443337804478292741e+00 -7.887054583340732394e-01 1.950451001061934253e+00 2.058287086304674496e+00 2.077094299721641057e+00 8.006876094638271102e-01 2.444538383237146562e+00 -3.462164998908002778e-01 -1.347181597653724250e+00 1.965280329093287426e+00 1.138576773268099807e+00 4.750274917891525561e+00 1.870515078655253571e+00 2.197202884731823680e+00 -3.129359355149797794e-01 1.111606046189026253e+00 3.382736431993379256e+00 2.143264868152309877e+00 1.023949134724048138e-01 2.085135768815163271e+00 2.730868737653994849e+00 -6.798623595455062230e-01 -5.337309445592390844e-01 2.770714475031639701e+00 2.432296865667144203e+00 -3.348100251954924111e-01 1.900281249529022665e+00 6.368173444970004482e+00 6.428283117201749164e+00 2.519240543221878070e+00 1.812520911753414676e+00 -8.835391266293115553e-01 1.672483551810917124e-01 2.229987079307374387e+00 2.936909248153907886e-02 1.896110235752290540e+00 1.044731309529340013e+00 4.641043785178887049e+00 3.328788454345792402e+00 5.817381678545825441e-01 1.654834863656186261e+00 1.564029069344830436e+00 3.948786222745020336e+00 1.683518568401097593e+00 7.688254597726706940e-01 -2.934905601152286714e-01 1.763472993189569848e+00 1.234949670843367819e+00 2.114895550458999463e-01 2.854382282540489868e+00 4.451671926461816531e-01 -4.702500005596419452e-01 -3.022785543823305332e-01 3.283262938596001490e+00 1.449554841665156246e+00 2.520708473120295778e+00 2.353114670215199933e+00 2.540138575835108270e+00 2.538510320188026026e-01 4.373827494155930751e+00 2.154059203501005104e+00 2.211836258909459119e+00 2.679351904193308265e+00 2.947568347619942131e+00 2.004578869599852986e+00 2.209673729600015513e+00 2.780630530585246785e+00 4.081124403371385156e+00 4.653483466322195561e+00 3.078372956116806058e+00 5.426659695387666682e-01 1.651512508757720710e+00 5.443267587973567245e+00 -1.394050099001538090e+00 2.369193274673257577e+00 4.351421506814691753e+00 1.637058213292578390e+00 1.987791799289316597e+00 2.947655097179529005e-01 5.751723802829094900e+00 2.096562726784301223e+00 5.732954866752624667e+00 3.605886006793554976e+00 1.308745123444739367e+00 1.721984597088627389e+00 2.885169973587383474e+00 2.957324076122423762e+00 1.995182893094539500e-02 3.375693819726343303e+00 2.440701188469436733e+00 -7.443809794990384754e-01 1.028946825979757174e+00 2.139413219639819452e+00 2.343511944555386695e+00 1.598723183313966567e+00 -1.844276671762679065e-02 1.365943476531627621e+00 1.984541653876026324e+00 7.980108419724569746e-01 4.776393107319361953e+00 2.406781298877054720e+00 8.195863840210797502e-01 1.317496972721574178e+00 3.988950557214102410e+00 2.549529642192317258e+00 1.806690348891921705e+00 6.209312333791423555e-01 2.059231557957307501e+00 7.806825967972064184e-01 5.202993899972997438e-01 3.327503985876182568e+00 4.343592377765964407e+00 5.768212001101833408e-01 2.630282421810540061e+00 3.794566635372905727e-01 2.252390586333847367e+00 6.682598206984084577e+00 1.137549447768962718e+00 3.136501487547058264e+00 4.283241122269799916e+00 3.984788585453575838e+00 2.513425149463411223e+00 -5.225991871596179505e-01 3.987844048001083941e+00 4.170638372634849489e+00 1.250720628294012426e+00 -5.014096154343601341e-01 2.342107261864267986e-02 3.104997727860093093e+00 5.370283166117140183e+00 6.538150644828568225e+00 9.610622858044630679e-01 1.203849628451587161e+00 4.147755249517506293e+00 1.820883813088359338e+00 -1.236208247310364161e-01 -4.289605317998912426e-01 7.783177965325789316e-01 3.682919535405696720e+00 3.406551225358654733e+00 2.186879310540553512e+00 5.117051284840951730e+00 7.223403841451088159e-01 1.150336817322924032e+00 1.685337936652878899e+00 -7.280425607773735042e-01 2.686662502987765322e+00 2.516097001548212475e+00 -6.142821082537002209e-01 4.267869420275501868e-01 4.730654749518701685e+00 8.429510654112719603e-01 1.351761663275388159e+00 1.542373621831252706e+00 6.228403289602866266e+00 2.630514695873764630e+00 1.748156209389989613e+00 1.378153445886961537e+00 4.551612070011790134e-02 1.734673070072775491e+00 -9.595142083413175094e-01 4.424770141072224661e+00 3.281211153133718916e+00 3.088516083441245286e+00 1.811311792420975397e+00 2.475913448920543658e+00 6.323471264068114550e-01 3.010795282651087312e+00 1.617506449078982556e+00 5.123765895336973131e+00 1.318838184161984950e+00 1.556029498185133253e+00 1.331587904763126939e+00 2.259254811015396047e+00 9.256585394800742606e-01 3.285781987614758037e+00 2.981807052717420081e+00 -1.226282021539236156e-01 2.537734877070012995e+00 4.441137916052873891e+00 4.696821398448197016e+00 2.588572886939255469e+00 9.281589687083350304e-01 1.153480354693941390e+00 3.604875244194726491e+00 -2.619976004993151975e-01 2.168510458396729845e+00 5.031421684057428401e+00 9.982923216416621504e-01 1.327444894055089808e+00 4.217405323470492462e+00 4.297511256102122257e-01 6.840899048222724987e-01 2.721225365522055295e+00 1.181200244322153869e+00 5.739847553007642045e-01 1.461633864635469182e+00 3.901034019712843914e+00 2.182910436082351691e+00 3.695771092612966768e+00 8.508850421455249613e-01 6.747345298927623247e+00 3.490590909978241729e+00 3.192137789577634832e-01 1.817052097243351483e+00 5.043327413981154805e+00 7.888306104907861771e-01 1.877997013567199946e+00 -7.177402232898424383e-01 1.046697613397086002e+00 3.961896903961700911e+00 4.374487127720783075e-01 2.841540250995256311e+00 -9.923626255712872934e-01 2.890993658485110807e+00 -2.057882334382861611e+00 2.402355355508004386e+00 -1.228586796476725418e+00 1.654821717671454806e+00 -3.314594327381495398e-01 2.523744438076122698e+00 4.617865910466901980e+00 3.882186764620390029e+00 3.408018323599464328e+00 3.235229612877339456e+00 1.663170570973532270e+00 1.901124432328075819e+00 -3.862153250587763154e-02 -4.106396915514138324e-01 8.911643272328576559e-01 2.136338447371897598e+00 7.648494479580216776e-01 -6.790137649853620339e-01 1.295779935831255170e+00 2.567587398510902563e+00 1.805898777419727042e+00 1.227170830735347495e+00 4.667529109775630403e+00 1.503157599412758394e+00 4.189959427769245792e+00 1.220011470761585226e+00 3.502255028763775258e+00 -1.601876407946902559e+00 2.364409697598283344e+00 3.394103994656576528e+00 1.803209147925595834e+00 2.106015543851133209e+00 5.557398772743624704e-01 2.241408058301242345e+00 -4.278301070339400880e-01 2.897643107710307087e-01 1.999246359430009390e+00 1.505374485779282345e+00 2.966766891328135980e+00 8.396474323907056059e-01 1.815243771007065021e+00 2.448769666192873729e+00 4.449822353302449685e+00 3.600285084428680449e+00 7.041605112727941096e-01 3.356537845326197811e+00 3.656168052664464652e-01 2.257491401152289967e+00 4.162467862101106419e+00 -1.212153272948267801e+00 1.447687332705264396e+00 6.477753313894725196e+00 9.913507940675394536e-01 2.124013269722563990e+00 4.554384422190995707e+00 -7.066806153371590904e-01 2.140927554447364489e+00 1.787784792650447319e+00 2.866565332219522588e+00 4.174700029495422293e-01 3.017759754942330286e+00 -7.187166601607496152e-02 3.606676331899887344e+00 2.092820863442805379e+00 7.406565641686233548e-01 1.855671087356875582e+00 1.248741432811311114e+00 9.391538690016986157e-01 2.676564895830995994e+00 -7.571251818047444182e-01 6.393258309279565843e-01 2.486256173867057662e+00 1.168233356025634384e+00 -1.071184585586078208e+00 1.065774663958635848e+00 -1.727927812306948585e-01 5.632734982747677144e+00 -1.610380950874142902e+00 1.273555439846892900e+00 -4.140842151756402023e-01 -1.266555405510993326e+00 -1.021110086684557938e+00 8.614118095771294836e-01 2.155270771161454935e-01 1.268904010500460977e+00 9.873342977988595059e-01 1.023565287288858316e+00 3.883951047646934107e-01 9.334378144445969194e-02 1.120741591419586847e+00 1.034359465400814138e+00 1.171851779643448443e+00 5.042119785794163533e-01 3.033349556229679500e+00 2.946388649426636697e+00 3.435426612112282285e+00 8.063144020211470142e-01 -1.018725496451537316e+00 1.325911999378422135e-01 1.485024426820782839e+00 8.194402910774527538e-01 2.877387324864557172e+00 2.098854080392161592e+00 1.478853533236214712e+00 4.349829482432152616e-01 1.205011795536829133e+00 5.474371868769733140e+00 -7.674635506647348171e-01 -4.949278062571107473e-01 2.078721551938249590e-01 5.863937482496414111e-01 3.776939715888452564e+00 -9.071997985773627704e-03 8.081502164847113034e-01 2.085936547009890507e+00 1.884421967823874056e+00 1.927351266522017825e+00 -9.099151723823675209e-01 -1.694729938042471851e-01 3.074580100298165863e+00 9.485840191001677635e-01 -1.131187475955022670e+00 2.707290482629630013e+00 -1.913545499005933515e+00 1.542590793216951361e-01 1.909895234736639802e+00 8.581905469541534215e-01 4.072970107710107701e-01 3.099884020900692150e+00 2.813195827967246210e+00 3.128663490664738589e+00 6.025677944063629887e-01 4.438956909852579180e+00 5.740595632775273849e-01 1.037961112331763497e-01 1.488405128712166459e+00 1.395698039229405163e+00 2.052609190932793481e+00 2.729363549869891159e+00 2.992778837618811139e+00 2.789729930513890732e+00 1.077120043138382499e+00 1.320710359062402084e+00 2.289815223444699122e+00 7.810290732518211376e-01 3.415777329639906323e+00 4.205040647992501768e+00 1.115283536748423288e+00 1.571445870052273985e+00 2.078218772232980793e+00 -1.179615519176501426e+00 4.805309533776205289e-01 1.713809485822267442e+00 2.166360749476859304e+00 2.102640113216369233e+00 3.671333722251203247e-01 1.049440614239570468e+00 7.820045344421583389e-02 4.184186131411021137e+00 1.165624501040821492e+00 1.774323307531934166e-02 2.615634988513890313e+00 1.603120739714982923e+00 5.512855825718441238e-01 -3.752424300257824474e-01 -1.441229447794323271e-01 1.486856625330558401e+00 3.877501440951165890e+00 2.535369343529743524e+00 3.725772606508510165e+00 1.896591692669217677e+00 1.120492098500430522e+00 2.459004877518650378e+00 6.139520816786323110e+00 2.607766472913081390e+00 1.528240613257254132e+00 1.034303681562558141e+00 4.596434280017013263e-01 2.254269762464952365e+00 2.222287643810365143e+00 -4.655039535837319775e-01 -1.083637023670311894e+00 1.569828923691219513e+00 1.563044755043615730e+00 1.064127523376042550e+00 4.281607468815749051e+00 -4.544334012624798858e-01 1.385466043463921659e+00 -3.978495521828027126e-01 4.809220958702970505e-01 1.076206552402771077e+00 6.593987744844247434e-01 -8.203690848657322343e-01 1.739946570363928080e+00 2.031226554440043852e+00 2.876341305605589760e-01 9.003684676263977726e-01 2.735518208328335810e+00 -1.028783626254944572e+00 4.102702393033233363e+00 4.330710514157787294e-01 -1.222052254428331652e+00 2.053311501352665047e+00 7.709819955155313709e-01 7.809816724578003688e-01 4.961114183404458644e-01 2.639408157501751617e+00 -6.347283198450124342e-01 -4.082672306871415469e-01 -2.341552486132863375e+00 2.980679771769333186e+00 2.417895746609079577e+00 3.577954863126397100e+00 4.547763220315946819e-01 -1.123100080611082463e+00 -6.691502138021232504e-01 -6.429599247402172368e-01 3.656493032273328669e+00 2.944217995750152417e-01 2.547770548496774534e+00 -6.163095088790599974e-01 -8.556542477652856471e-01 -9.247655253687816490e-01 1.785445901260584334e+00 4.675710409920916355e+00 1.638191192178558575e+00 4.644054658011442793e-01 2.030157693163080701e+00 2.716120326586218603e+00 1.157103739120463048e+00 2.399204023707431688e+00 1.115345486272498077e+00 -1.142078560919317365e-01 1.514516027152294608e+00 2.199700619134622670e+00 1.222294439120495957e+00 2.884275314205013707e-01 3.521583446982420318e-01 1.122539794897402965e+00 1.448235540221725515e+00 1.767481579758469978e+00 4.381203289192740769e-02 1.335135234012318373e+00 -1.269327043458652104e+00 -2.172009316430874026e-01 1.170750132005616839e+00 2.743802768962618099e+00 1.725269506279763387e+00 3.136939077672074028e+00 -4.575069564164482294e-01 2.066707066482881050e+00 3.790212682450913029e+00 3.641174614287576716e+00 2.895360219109867295e+00 4.163731511307302569e+00 -2.493080242415834480e+00 9.901983122388557934e-01 4.200478962163993302e+00 2.681663898026213300e+00 2.387338315327441229e+00 -9.243398011978594120e-01 1.499427896248232805e+00 -3.550732049102630628e-01 1.012476499262775054e+00 1.719378625778536396e+00 -4.948598415131754552e-02 1.784860545947928978e+00 2.589042527161248053e+00 3.577212757919387975e+00 5.788463160811078367e+00 1.995543757603179369e+00 1.157872655482384550e-01 3.408498063912987597e+00 -1.205650771526298293e+00 1.130774497937444778e+00 2.504860337300664597e+00 3.041561752932933960e+00 1.080339030976574355e+00 -1.305278957728232880e+00 4.080995770321166893e-01 3.232777544652153390e-01 -1.112371658333444202e+00 1.254624513677430997e+00 -7.897789294437965735e-01 1.815778283303317808e+00 -6.755041470264468995e-01 3.180387289492554004e+00 2.381180558419004889e+00 1.875396347202758385e+00 2.626950296438779198e-02 5.158741638709366528e-01 1.426912971099332239e-01 5.467380740974140396e-01 1.904392574018070494e+00 1.129700331991822626e+00 -1.647724424853629133e+00 -2.025604917478535938e-01 8.457488070977273731e-01 2.694547581840575745e+00 7.795341221148710531e-01 2.731319002266126450e+00 1.072046520634341027e+00 2.249095732945713078e+00 1.546062626051451172e+00 9.937137335660932713e-01 1.856370116261902847e+00 4.162576532846180122e+00 1.699985691504638741e+00 2.700723134420404126e+00 2.785960134425786272e+00 2.392867362508173557e+00 1.662777105067698269e+00 4.792758331462443344e+00 -6.763606051896108307e-01 1.753371439788034003e+00 2.501296610676274401e+00 -2.891508271672485822e-02 1.564298681004988367e+00 3.874298933364943021e-01 1.671704762239732300e+00 4.510119636565069534e+00 2.463435343798859201e+00 1.049164009264683450e+00 8.664669532303815452e-03 1.164494504452667112e+00 -1.015631992039755849e+00 3.740583136435053024e+00 8.453562873479965045e-01 4.674750558350274865e+00 1.246931393696193879e+00 1.048659284395261349e+00 1.479578777431194814e+00 -3.833778962299572712e-01 1.256660745108710397e+00 1.924266399994713161e+00 2.401113108754359349e+00 -5.429808647560085966e-02 1.152958904021087028e+00 1.860286075794971072e+00 3.271674875485083955e+00 4.723479099058853353e-02 -2.119252398651372715e+00 -6.432035766252667264e-01 4.211828070347710673e-01 1.271557914409879420e+00 -1.187040384427673345e-02 3.244128933372633750e+00 -2.249837717140770188e-01 1.107126740964668316e-01 -2.230539819543819746e-01 5.225205315712770915e-01 7.339232675965898789e-01 2.541017099144774694e+00 1.265475140800517373e+00 1.972024979541699086e+00 -1.051883380567755655e+00 2.984592668011140315e+00 1.686229228112036571e+00 2.647529071635812858e+00 2.277356010044288837e-01 -3.440564351369378437e-01 2.710476748245257417e-01 -9.965980592748494571e-01 -9.239936496936085319e-01 9.559385015334305180e-01 2.426042699473586417e+00 -5.440639945918561704e-01 -6.060147100878849891e-01 -1.647702253074400103e+00 -6.748693817934595662e-01 9.134546711551583265e-01 -3.120862584592194455e-01 -2.044486466472863473e+00 7.316412133887095770e-02 3.104407909815010580e+00 1.883412109558467051e+00 -1.924432767489542562e-01 2.246725142220034055e+00 1.270083128911499104e+00 1.365620946088005772e+00 2.982356313271206982e+00 2.337026498674688924e+00 7.370652214865566765e-02 1.972950826448017114e+00 7.195143991425489993e-01 1.239880110008339642e+00 -1.468032304676469835e-01 5.007136502192194305e-01 5.181109964369595700e-01 5.589582506317817279e-01 1.983127347014383535e+00 -3.926548822640298364e-01 1.200069812913806766e+00 2.727844656252599975e+00 9.205574999020703642e-01 2.334337192980169284e+00 1.705506223630996132e+00 1.228483094824898147e+00 2.390329678248151790e+00 4.788868729749080205e-02 1.745672655850144972e+00 1.119601054604606460e+00 3.567240535003088908e+00 2.755904829717103155e+00 2.776313040638094698e+00 4.460716989880824102e+00 2.353712749239271318e+00 1.681145003167011875e+00 -1.248695690131575553e+00 2.968430783005155948e+00 3.475305496747556067e-01 -9.231469459587990922e-01 2.088734236979879366e+00 1.826083621800790535e+00 7.902961865067639202e-01 -6.181875362107103200e-02 1.295229877558857989e+00 1.816476936398010666e+00 -1.204506038541238944e+00 -1.465572071543508326e+00 1.642814907595460561e+00 -3.697351830613876400e-01 1.688875662005252298e+00 -8.816945342564380672e-01 1.108746622582751584e+00 1.558404257884989264e+00 -5.515302788606529782e-01 2.479103536609807090e+00 1.342816089979721239e+00 -4.212506547781139643e-01 5.765611422357890259e-01 -9.289172602397013367e-01 -2.602398051941252066e-01 -2.587264498641956290e-01 -1.426425908212560323e+00 1.313707772018997577e+00 -5.965836269315852869e-01 8.232449671995273333e-01 -5.444589821197537427e-01 -4.703658858088711758e-01 6.394084160535716821e-01 2.111806433035501029e-01 5.632095872862705743e-01 5.577564997651499740e-02 1.490399446694473662e-01 2.585559010427637361e+00 3.902517364569852987e-01 1.358386834027468959e+00 4.230553247683585205e+00 3.913909738156876372e+00 2.908965364464342951e+00 5.590797513335022950e-01 -4.967678257269731446e-01 1.223073833663159249e+00 9.735369393369385227e-01 -9.526872891354001283e-01 1.607268764982073606e+00 2.648298708485242070e+00 -1.434149005404269372e+00 7.103342829014759330e-01 1.908962274214262900e+00 -5.421729427923591693e-01 1.876731200733715355e+00 7.483964991050465199e-02 -1.008294669537312505e+00 5.288413006740466660e-01 2.510640952793019021e-01 1.577910416337563237e+00 1.198106143716072269e+00 1.339651359638222905e+00 2.195797719832100370e+00 1.120124641497239448e+00 -1.366650290178199612e+00 6.198954501795930216e-01 1.742893501448963711e+00 1.461237666931070045e-02 3.794555711971779655e+00 -2.250205810089878078e-02 1.451972305768257421e+00 1.580454270424926477e+00 -1.247966825610694164e+00 1.846315836007672351e+00 1.247468753971471722e+00 1.059923374138028507e+00 -1.709005023506212417e+00 -1.368606852348259739e-01 2.397835187544530733e+00 -4.111162620030809900e-01 2.285307188758131325e+00 8.091784717604455501e-01 4.560274003478514970e-02 3.919324663852645330e+00 3.438137680907107807e+00 1.863107886292503013e+00 2.923020439303617657e+00 6.226287461024087033e-01 -4.715236003757430350e-01 2.947119461847884092e-01 5.106538652430037128e-01 7.744941542702316224e-03 8.940196739615441368e-01 -1.079086444136413858e+00 2.542539286272709753e-01 1.475168429054383168e-01 -2.730145580303656172e-01 6.054906697879643834e-02 1.439922642244389595e+00 1.962212560720386634e+00 1.029924050455212292e+00 3.718995948382266103e+00 1.918055517036257651e+00 3.238543327009085093e+00 1.803959897221251607e+00 2.404764560022605746e+00 1.459376062852882905e-01 -3.472804354106075464e-01 3.064335275637219080e+00 6.477640557845251834e+00 1.135488888897691950e+00 2.549433283099659331e+00 2.949720846124164630e+00 3.074096702324306651e+00 -2.559594990405497650e-01 9.021681956986573603e-01 -2.182495486445210187e+00 -8.766327327991542129e-01 2.170881313526931145e+00 -1.422238862868755671e+00 -1.794393279659427798e-01 2.609662206983401900e-01 1.348616344546285761e+00 3.342897076108299892e-01 5.287001469555669075e+00 2.085615757804943460e+00 -1.016424245580135367e-02 1.152189981239426952e+00 2.991965312543490185e+00 1.341870294056218160e+00 2.268271023690435761e+00 2.204186820885467579e-01 1.292157037145991838e+00 2.414565506566708208e+00 1.297301274641568858e+00 2.906347168063809772e+00 1.773877445471785830e+00 2.471783853848555701e+00 1.804798010930770635e+00 2.236258900565915586e-01 -1.274698402504966577e+00 9.150963677644170513e-01 1.379535655242984937e+00 -2.196054367696715914e-01 2.027229334735869415e+00 3.425102122208728339e+00 -5.341841685594169720e-01 5.551218043769096111e-01 7.705891634790893452e-01 2.181950189271924856e+00 -6.730677331997118040e-01 -1.141386514708124800e+00 2.171110762006773776e+00 8.391738584063179740e-02 5.738282701601079561e-01 1.666547242783593230e+00 1.141813515647463140e+00 2.628005503791811664e-02 2.234514763682623695e+00 1.571311186202933641e+00 2.006546647774359649e+00 3.227467861999774978e+00 1.136736270033649632e+00 -3.331618949559667087e-02 -1.021101928027641437e+00 1.590018305326405201e+00 -8.600179067353046491e-01 1.190576873795379464e+00 1.325254918242510627e+00 -2.281191966894994538e-01 5.213633402603472244e-02 -4.791140801849178565e-01 -4.537779543589216813e-02 8.897348384924456122e-01 6.917964464463697283e-01 3.959158477573698320e+00 2.635114705222840747e+00 3.440684854137311399e-01 -4.666839561497772987e-02 3.845871811806050311e-01 2.737983238018213417e-01 4.642827758946692640e-01 2.844197881366665737e-01 3.605457661972634398e+00 -3.159893157043953127e-01 -6.173177589366436457e-01 4.819837543045945583e-01 1.186191432783849864e+00 6.013933093774666006e-01 1.291389397860985611e+00 -6.408312030882334920e-01 -3.908112499659971428e-01 4.704928540041942719e-01 -3.352718585128373618e-01 -2.139150566052840485e+00 8.113588213837628071e-01 3.415375830222387776e+00 -4.521744208901317119e-01 1.765836540892541384e+00 2.889212782084657150e+00 1.572056867973539607e+00 -3.357335694155350603e-01 7.358065699918522329e-01 1.054278723934477524e+00 -8.498888990110524677e-01 1.440847534307540201e+00 3.125645863249063572e-01 3.198987798809514782e+00 -1.224545384330209430e+00 -1.390609003153463252e+00 2.150399852324048844e+00 8.824583506613477013e-01 4.678432204423436658e-01 -6.318321562784761092e-01 -1.159123333349594415e-01 1.038072858376223095e+00 -2.768773832172638505e-01 2.016065918531927625e+00 1.445445188317113772e+00 -2.162310095683439570e-02 3.909245286855668411e+00 2.886829995781580727e-01 2.272003429861913393e+00 7.819030333606018512e-01 6.313050353849665175e-01 1.045428137527008472e+00 2.847073618516976712e+00 1.715048321595787018e+00 2.062609703988458776e+00 4.108889997732974919e+00 2.027616159799395135e+00 2.947931678229264385e+00 -1.036850508049247388e+00 -1.493930825031866361e+00 2.222430247696552286e+00 1.391032078191822396e+00 -1.638026236786589873e+00 2.471417927258527936e-01 4.804417859697384108e-01 -4.672234068911292892e-01 1.638606911150241041e+00 1.365494943128920668e-01 4.697926225893849228e-01 1.781202701946901890e+00 2.020579121541171919e+00 2.414624233611505133e+00 4.256649186270994312e-01 1.218153213433472715e-01 -1.197612194199535185e-01 -4.744256478270322819e-01 1.209298725159711374e+00 9.785077123846513958e-01 -1.020171969907405440e+00 -1.659407663010297185e+00 1.727249224102130887e+00 1.840835893054381778e+00 2.409644960986424778e+00 1.139324653449523606e+00 2.003023884281906586e+00 -1.584688903559201112e+00 -4.816487093581934831e-01 -3.334945250744070777e-01 2.491639731824068615e+00 8.946804343275825966e-01 3.246865638526950981e+00 -7.613921762325066567e-01 6.744487651790984639e-01 7.133601408361880392e-01 3.535601408366414233e+00 3.778087764190485864e-01 5.893409479976206011e-01 7.561342613507493482e-01 6.509666044266755325e-01 7.218370498756447873e-01 -7.413293725746438190e-01 2.675254234645714657e+00 -7.789211262316109163e-01 -5.098706989291983405e-01 1.155695087055112591e+00 3.228884106448842495e+00 4.106611194102347540e+00 9.528606531019521153e-01 -4.246648441979346544e-01 4.071513835338487208e-01 -7.395143665456146431e-01 1.911751089413911808e+00 1.135593622474643460e+00 1.239929813952388882e+00 3.683488670583676683e-01 1.602344341709262876e+00 3.392050694727332116e-01 9.536016986337284562e-01 9.281892032165584006e-01 4.375686128965804444e-01 2.673646069375883005e+00 2.154306343971064575e+00 4.719462702542352339e+00 5.842045885092352897e-01 1.658367413254795197e+00 7.243862324247282158e-01 1.759550181665528124e+00 -5.050530773849902788e-01 3.438911829066177539e+00 5.422114306800198680e-01 1.657973048349852707e+00 1.248322983725573376e+00 2.058831713225686144e+00 3.740679070960193808e+00 2.259431378936461510e+00 -1.459708554405846591e-02 -2.846913435640436307e-01 5.480584585880682313e-01 -1.923462334867638290e-01 6.393355140182815921e-01 4.122402457201969073e-01 5.478792776232406236e-01 8.308159686586966686e-01 -2.028181035647813601e-01 1.967304016680672785e+00 2.628849251796524289e+00 2.802368050835418956e+00 1.024458283023212291e+00 -4.066754956507219188e-01 4.710240732866634694e+00 -2.021264446495474321e+00 3.308291673880798367e+00 -2.358977937157085147e+00 2.331055213873018950e+00 -1.788167499196702814e-01 1.306228292953952819e+00 -4.923627092675437744e-01 -4.266267082888777762e-01 4.212797578699405826e-02 3.301370251416030133e+00 -6.782127641078417035e-01 -6.030111964911576417e-01 -1.522224292820320679e+00 -8.883860955824471883e-01 -1.018853786439739784e+00 2.092146952103897117e+00 2.029294282327888332e+00 3.813108315422138794e+00 -4.944736822771640949e-01 -7.968892411063029924e-01 6.947490020302271585e-01 1.352345605972824494e+00 1.489163379362210549e+00 1.536450044962308858e+00 1.050485558957368948e+00 9.733584084872567432e-01 -7.330479811183785444e-01 1.423870383934583206e+00 -1.373547842259339680e+00 1.496815209749268405e+00 5.138176868058323965e-01 1.248132754412527801e+00 1.695877720653722331e+00 1.038195546157257620e+00 -2.481736989175594044e+00 4.262705666425364859e-01 6.290704802198242573e-01 3.924762567936050939e-01 1.049369906298688315e+00 -9.013364115968845736e-02 5.268354346789252407e-01 2.519588116403447930e+00 -5.737549095051399650e-01 -2.426574116617482429e-02 1.453501594725200019e-01 1.103150834712333328e+00 3.337243846463547325e-01 2.191222604089082093e+00 5.579442796611848721e-01 1.401447471362572417e-01 -1.838444867153130602e-01 2.335873351222089944e+00 4.092122754266148021e+00 1.162414573599545919e+00 -6.059075026242652928e-01 7.094577542028371875e-01 1.189980543810707614e+00 3.346971460167787793e+00 4.097756139783642060e-01 -1.057863779781032632e+00 1.575956828011880306e+00 1.159090987433232689e+00 -8.111369954158069717e-01 4.245036396311443472e-01 4.533100436382004883e-01 -4.805315832614978078e-01 1.593793969712367531e+00 5.953384603482411164e-01 4.054466366815397294e+00 6.099317017964477061e-02 3.636568056329351428e+00 1.405996568791830326e+00 2.732973607417165107e-01 1.235997000446849015e-01 2.835813944490264138e+00 1.884636474944143103e+00 2.203589775546300089e+00 1.640230741362202149e+00 1.427533943675660222e+00 -1.301395542960499530e-01 1.209552925788115907e+00 2.151348996190302287e+00 1.325974186511744479e+00 -1.766827077906979016e+00 2.094202487354925868e-01 2.410349366229941614e-01 -2.880811951883659905e+00 1.154742924726470665e+00 1.279003530455949722e+00 9.848147579762812631e-01 1.805857537274567992e+00 2.653359655264133643e+00 -5.589778930087543340e-01 1.105552510691235196e-01 3.857394022735523453e+00 -9.151043690033142108e-02 1.365270339913387643e+00 7.391227411897001165e-01 1.380989611867707634e+00 -1.073736827085361778e+00 -3.243975138885644149e-01 6.579675082489879756e-01 -3.232802156617453626e-01 -8.523605583782243311e-01 1.291491812948821982e+00 2.751014145943070588e+00 8.363362905014682935e-01 -6.678432709467612138e-01 -5.173980412226892867e-01 6.193781681691810093e-01 1.280199500633746768e+00 1.591062846621801308e+00 1.923618463321313587e+00 1.054191343312296913e+00 3.377418691218192492e-02 1.456697328990391282e+00 4.797073350946227777e+00 -2.575905517553793267e+00 1.419937110031103122e-01 1.428014623318703880e+00 1.175045089416189681e+00 2.407235841869054926e+00 -1.032673401762775001e+00 -1.083379569519448582e+00 -1.462657017664331205e+00 1.098904619092787804e+00 -4.320526105960960650e-01 -1.898798806567075781e-01 1.202770430413754532e+00 4.858849570074488256e-01 1.226313802572140954e+00 -1.064982799929195645e+00 -5.350512214320548576e-01 -8.463942148562954015e-01 -9.205991065187462130e-01 2.130910638525260303e+00 2.451677741116208509e+00 -7.653507254587842423e-01 6.239496120242915556e-02 1.786123127767264562e-01 1.470360492381315831e+00 1.000014243580462869e+00 2.832489505778980621e-01 -2.719810963508105250e-01 2.745422871186975478e-01 8.698526429117243719e-01 1.004475797735822740e+00 2.673506673093758668e+00 1.529634776395953910e+00 2.662165635307370271e-01 -1.978962665056017978e-01 1.375383639265654212e+00 7.810205285750135840e-01 1.452977482203878568e+00 -1.046940140555993937e+00 3.698480544270014159e-01 1.059043541536358379e+00 1.502860559666857831e+00 7.407712947910757295e-01 2.443326221582734270e+00 1.510602268877023757e+00 -3.253030661666875822e-01 -1.589821891930283781e+00 -2.708442583838423061e-03 2.741489936034210650e+00 1.444415712993769585e+00 2.847858308891227708e+00 4.138976393645252827e-01 -6.154455572808211761e-01 4.347121799554757304e-01 -3.888484845418708757e-01 1.801832956144186593e+00 1.198102695700486477e-02 2.678411923299623965e+00 -4.417559493714792729e-02 2.755090269948761161e+00 -3.728771322996135562e-01 5.960952536647043942e-01 5.401936938009321842e-01 -2.591147300929270703e-01 1.743874279211246270e+00 3.471328223295947701e+00 -5.626999798989272827e-01 2.696489958211166105e+00 9.795765637409806770e-01 1.583543862645531375e+00 1.101169964122330341e-01 -3.547126552125040577e-01 -2.120301571943009056e-01 -1.207948938542207529e+00 9.452656588250003544e-01 2.176602079680416857e+00 3.275185883826068789e+00 2.211363760434309711e+00 -1.159117514953640793e+00 7.558964523050515361e-01 7.093731671369860603e-01 -5.874680331704974778e-02 5.458651732468424722e-01 2.323901921274065252e+00 -2.027886731220449601e-01 7.762022499976405365e-01 -9.211099814288504772e-01 2.068505919846617136e+00 -4.544120144084869417e-01 8.420965587872839553e-01 2.854601335921082672e+00 2.649809094931499409e+00 2.471938829751723632e-01 5.093189712659818014e-02 -2.261106977366078574e-01 3.566980153567414491e-01 -7.824849911005588021e-01 -2.266362926659025723e-01 3.102393582982147513e-01 3.590300639914053571e-01 -4.039575627181984929e-01 1.093815635280740661e+00 -1.253121062875900193e+00 1.382185062567701683e+00 8.544961828960007111e-01 9.778221598969407680e-01 3.890462037387497629e-01 -1.728838066539553520e+00 1.121543181552473678e+00 1.333145655074557734e+00 -2.062924657413647833e-01 6.172317061951472228e-01 8.211698226610041340e-01 -5.952105440597306174e-01 9.036587535151102690e-01 2.581807573079005991e+00 2.137452390344613207e+00 2.945433475655571787e+00 -6.818020300781563181e-01 2.778696567342316737e+00 5.493511837851548785e-02 4.029051817476545505e-01 1.701807108433828652e+00 1.852874447237804700e+00 -4.360034810499389124e-01 1.813843669713909978e+00 -4.105943873367852159e-01 1.122023147096864237e+00 -2.580709465880366010e-02 2.064273389657477420e+00 -1.388717985778617214e-01 -3.810553303220171606e-01 -5.046373035166796805e-01 6.394772556995838020e-01 1.893504753057537737e+00 1.243447393408370960e+00 3.408193541541674199e-01 1.331730954748038043e+00 9.045888507206117923e-01 3.456733814702687146e-01 8.846455381922021521e-01 1.421666442758498516e-01 -1.033505558704758798e+00 2.571223794068117741e+00 1.060704701930174298e+00 5.033204545417244713e-01 7.256252951066229917e-01 2.493915036869775559e+00 -5.172335578794040600e-03 -4.905752454523946149e-01 1.914661186547399474e+00 2.383280848992805900e+00 -5.333557037390762590e-01 2.306728389336015095e+00 1.475074002989456678e+00 -3.726688771122965704e-02 1.610081197034344935e+00 2.513775207942584022e-01 3.247399599081371324e+00 1.216850470045675259e+00 1.412670317583363477e+00 8.234972263185637020e-01 -2.758472626936857353e+00 2.194265271486998126e-01 3.972423423981498725e-01 -6.984819179642545173e-01 3.287115994120450302e-01 -3.424402844124027623e-01 -2.036356273377851966e+00 2.372169139714147779e+00 1.392715469442344034e+00 1.260525410856120576e+00 3.829395198050268068e+00 1.089594178298374016e+00 4.658309294506600140e-01 -5.284615149102445120e-01 1.391373434235253725e+00 1.475989742856100406e+00 -1.514105790582196187e+00 8.725885465837717181e-01 1.353404644769641507e+00 1.971101080603584021e+00 2.752993158649426952e+00 -1.552517711141234047e+00 -6.143902346291161276e-01 -9.140393406175176816e-01 3.482231419298515984e-01 1.323357749201417910e+00 3.651834456571853016e-01 -3.321656022571097822e-01 1.625716418363494009e+00 -4.759956510033818700e-01 -9.961369903829531136e-01 -2.541520747268173341e-01 4.444630537024431005e-01 -2.387986825157895343e-01 1.393149850124178579e+00 -5.734760700233096919e-01 -1.890977400737355429e+00 5.004431655167549398e-01 -1.720011858669728833e-01 2.219287571884873689e+00 6.203530939478841821e-01 -5.339140811125145936e-01 1.220089381771187753e+00 1.194887899803224185e+00 2.893903531233088522e+00 7.800279751717722476e-01 -4.202314890780229906e-01 4.914123323917264363e-01 -1.401325206930999379e+00 4.125743451993538757e-01 2.824375592587773376e+00 -3.806255311422155341e-01 -1.637450422117975979e+00 -1.777175099633904853e+00 1.931184584023281525e+00 2.629463085115306242e+00 3.963188100870233654e+00 2.196805214728953626e+00 1.081649140091748507e+00 1.950097980479231774e+00 1.824418002610262990e+00 -1.933189040550667759e+00 -1.180252312922076413e-01 1.054734533856552803e+00 1.750635356819868760e-01 2.128763395734575847e-01 5.918267065289771756e-01 1.107185350876012775e+00 1.341514847375921748e+00 -9.861514367107712120e-01 7.580475350019608705e-01 4.456472628334649855e+00 -1.719194846882152072e+00 -2.140874247666693098e-01 1.653670680323766629e+00 4.341417008830567026e-01 3.730969455735965168e-01 -1.192384955742173069e+00 2.256900505130593260e+00 1.291240925929848293e+00 -1.592595475602237576e+00 4.990622692148543038e-01 1.297933079709983950e+00 4.928102144548072994e-02 1.676150831531791230e+00 1.495011184676168003e+00 -1.358180525528420279e+00 5.269769684351723882e-01 1.568475151441652837e+00 2.083239819757483957e+00 2.619093812020934386e+00 1.191578794681917630e+00 1.335334436288595716e+00 9.033991921703803385e-01 8.817652184484189304e-01 6.560993001121012691e-01 2.409479552963309068e+00 1.211929425221789369e+00 -1.273365461675155519e+00 3.539213675638686052e-02 -3.091240282092804770e-01 1.354329672291771258e+00 1.804650627520951067e+00 1.829400898605568981e+00 1.870075876800654791e-01 -8.406258568721077795e-01 -1.365598725137179503e+00 1.120897239187867989e+00 1.252027203447938497e+00 2.556531179926980091e+00 7.999070368763172567e-01 2.184930396513870665e+00 4.873541275862056654e-01 9.588581804316396173e-01 6.316057080035705207e-01 -1.958498169104484765e-01 -2.055160521449341804e-01 1.116339983235635630e-01 -8.883674222795484576e-01 1.830454063628799588e+00 2.618709362587881895e+00 -1.053017722853293092e+00 1.426286696105557583e+00 -5.878840956430380071e-01 1.666823298719146029e+00 4.067605266240063022e-01 6.867405433115626456e-01 -8.087638711268355651e-01 9.341370945247613466e-01 1.876828426807024275e-02 3.561406574536055691e-01 -1.067647764796663123e+00 -7.065538798120818420e-01 4.322675809391067769e-01 1.216426817672945138e+00 3.470682530601125748e+00 -1.357964647415241366e+00 -1.553378482500226809e+00 1.531367858101045698e+00 -8.153351517423441663e-01 1.814210287615282413e-01 1.936174789068999536e+00 -1.045038150756970874e-01 1.437903263206074644e+00 -1.934992064332431427e+00 7.248290032103407166e-01 1.622461335563419427e+00 1.326803839125601403e+00 1.016193980165392141e-01 2.095669282298773695e+00 9.473698971951927117e-01 1.418834758995160816e-01 -5.096973706577841989e-01 -7.060743963311645333e-01 2.172654013436674525e+00 1.116784040550022450e+00 -1.145299703338090058e+00 -2.180441321168695434e-01 -1.891953262440235983e+00 1.789655191979172333e+00 -1.104965737824245231e+00 1.505158130536770722e+00 -8.965644330837340137e-01 1.373580765087991651e+00 -6.129378840075905277e-01 8.725100699075686306e-01 8.746301906649590618e-01 -3.910297137041389426e-02 3.031574666767129944e+00 -9.683436358064532179e-01 -1.206467730835512508e+00 7.020998031322238653e-01 8.865219990777382930e-02 -5.836635327832013775e-01 -2.482262361968563980e+00 -8.437788319312010676e-01 -2.962265783387323936e-01 6.711894571663943321e-01 2.166674462554854852e+00 2.305493177821222872e+00 -5.741337504984369566e-01 -1.007230340111828326e+00 2.065906864299710044e+00 -1.322752752194689685e-01 1.498102196041586787e+00 -6.213094681655579876e-01 -2.306816266859464393e-01 -1.065049751024134350e+00 3.281979640920333896e-01 -1.051969878639367195e+00 4.849658681730504295e-01 -5.504876007656097636e-01 5.492525550078439789e-01 9.666269623231116270e-01 -6.558414649877121194e-01 1.126597500999856782e+00 6.006140142566724904e-01 -9.194793298740686627e-01 1.829329464111783210e+00 7.266540624248175595e-01 4.017609503576337060e-01 2.071283742140599404e-01 2.683087855924605747e-01 7.270970470399840124e-01 9.014421040050704104e-01 5.934992897675599455e-01 7.182465087248128821e-01 -1.399845996674234705e+00 -6.032416200676418150e-01 2.837838374040863698e+00 1.092056933458465329e+00 -3.479074831085600117e-01 3.312279007576006684e-01 -3.918186892367505128e-03 6.188083711853089586e-01 -1.923585262160646125e-01 2.262754145402993800e+00 1.250677864512044213e+00 3.193169788622417293e+00 8.406358167221720246e-01 9.395010483701339288e-01 -2.824927124597133021e-01 1.718422985907947620e+00 -6.513078893622770149e-02 1.278208743117866586e+00 -8.684560869894072388e-01 8.740306186344930506e-01 3.394195118740404027e+00 2.923657868233215176e-02 1.838016600178553617e-01 -2.689247316043631653e+00 2.927110405993055275e-01 3.240336337702283132e-01 3.040367285977274014e-01 2.149879787572600343e+00 2.877743065344419815e+00 -1.621619927698516817e+00 7.476562857124045003e-01 7.013352288921427258e-01 7.098516117910751433e-01 -1.147092678507925179e+00 -6.271833244329916290e-02 7.849522601141017963e-01 -1.884001613458726951e-02 -1.271582493568812255e+00 -1.386381848938871952e+00 3.014539740639134102e+00 -4.899284749868765831e-01 1.926586220109259617e+00 1.820853276966847734e+00 -2.506619037174451226e+00 -6.132539200838993398e-01 -7.119624587762337642e-01 -2.686768106026772851e-01 1.011088704955481754e+00 2.030764230113270230e+00 1.169818568791243685e+00 1.005942566524322013e+00 7.307962517997220742e-01 3.206824453606777592e+00 -4.309038567727025981e-01 -6.786516256943876391e-01 -6.291063365637573623e-01 9.085362330983971502e-01 3.931050741072103505e-01 1.213264171367239630e+00 -2.835612375998419754e-01 1.327772010119009638e-01 2.719474308058975609e+00 -7.915432464132946544e-01 -1.661823218964181559e-01 1.801941924831369501e+00 9.642238773652875850e-01 7.726126955279646324e-01 9.587564983592935519e-01 1.046933631024389300e+00 5.764085233469253833e-01 1.246072667949232438e+00 -2.326501075829509269e+00 -1.772884982043294588e-01 3.225198548843922985e+00 -1.648338322842278547e+00 -4.018653146476507398e-01 4.930601110414331023e-01 -4.129150565242150628e-01 4.223750677552600141e-01 8.557409879112550799e-01 -1.302424732758469469e-02 -8.810739957090316654e-01 1.557548457339376968e+00 -9.261320548963016819e-01 -8.948613041853996641e-01 1.034183173069864958e+00 -2.159661135450209102e+00 -4.904799492942276684e-01 2.181942847714186229e+00 -2.192753184813389100e-01 2.258106254109507483e-03 -6.827195121527620536e-01 -2.710712623874409477e-01 2.026978967741488447e+00 1.676109359794397236e+00 1.132984540302723608e-01 1.161468137573940934e-01 2.165138361757417584e+00 -1.570090570422019161e-01 -8.034983863276886629e-01 1.770708556942627854e-01 1.136755219222691515e-01 1.966877482338555305e+00 -7.479200369811446203e-01 -1.604770165955800021e+00 -9.517018497280974598e-01 3.717907563818945160e-01 2.329024291618062126e+00 -6.659137840176448941e-01 3.064900557400726533e-01 4.306207876246673227e-01 1.367547140868417832e-01 -5.908065850730112589e-02 -2.076174731970818199e-01 7.656792644512384893e-02 1.056659213919459717e+00 -1.216231805563903645e+00 2.726661756757120969e+00 1.560534751846655244e+00 -2.309736169547503271e-01 7.274283236825813681e-01 -2.713164207076714796e-01 1.861113402605109490e+00 1.626218223310559319e+00 1.412376114995013587e+00 4.183320807417727494e-01 3.949760992211251986e-01 1.900890677464742717e-01 -4.686599961445689910e-01 3.311788676612831495e+00 3.127694450524889369e-01 9.938567094221124609e-01 7.643454716488500278e-01 1.665400059101551644e-01 3.205046970421767671e+00 4.763440009017004539e-02 6.480062691713153189e-01 1.497611699996949319e+00 2.561232676467577879e-02 -3.080836880911603792e-01 8.072117126064999315e-01 4.233917113166061896e-01 2.573378399805232863e+00 1.547138050248952013e+00 5.911809893233768154e-01 1.390901962768953615e+00 2.173341207102676420e-01 -1.858355639616721400e-01 1.814732833703576853e+00 -1.150868167146175125e+00 3.777122117100124021e-01 -2.595219185193209377e-02 8.632478447390300458e-01 6.554370737433090621e-01 5.061360192672722524e-01 6.934695918569089290e-01 2.450810686494604873e+00 1.710451590091063734e+00 1.645308317298250361e-02 4.825631477850180207e-01 4.515693932486042894e-01 1.697571177320808422e+00 1.406601039473922565e+00 1.520721893255564394e+00 3.365869632723581667e-02 1.585755150146025694e-01 -1.219244417890400500e+00 -1.686271821088592748e+00 -1.439980525149607615e+00 -1.848219393113729403e+00 -1.050726087400479791e+00 1.734418355672978862e+00 5.236192306755174108e-01 -1.491775972455489763e+00 -6.116008365118674739e-02 6.218912951739682393e-01 -1.471444696392468554e+00 2.900093614351558102e+00 5.756729832612941244e-01 1.332730220405848043e-01 1.820616922883109723e+00 -4.569057163445268688e-01 -1.103845140390809831e+00 -1.424983813837609636e+00 1.084074574390508028e+00 6.708978725370214058e-02 1.348502891116313496e+00 7.933240941441140892e-01 2.056756098279410416e+00 -7.761239185457273759e-01 -1.051218172351281677e+00 2.580263153397977849e+00 -6.883402558341001898e-01 8.354896595784774282e-01 2.306278150413133554e-01 8.256387142501921961e-01 -2.490151798905079483e-01 7.525236904103826951e-01 1.019307197073690885e+00 1.474105556975980447e+00 2.554459816202553135e+00 -2.957963979904241758e-01 -1.173079022139755567e+00 2.914452626252595380e+00 -7.828173965612840179e-01 -5.360595720763052796e-01 -6.505674452770467964e-01 1.159188409914961193e+00 1.591838311556401431e+00 -5.489941809711214038e-01 7.220506475633706733e-01 1.955669964305376818e-01 3.147404807203160182e+00 1.899292560330259894e-01 9.098806907148082601e-02 -1.294186573881340063e+00 5.127831327810473683e-01 3.271970727857893557e+00 -1.024533268893668553e-01 7.728298363212398048e-01 -1.875567798574806488e-02 2.504614263009156794e+00 9.359502538372899139e-02 1.175784489068190553e+00 7.197224241031809910e-01 1.480761424080249133e+00 2.498522710157608628e+00 3.413484500458659809e+00 -3.686977880753086745e-01 -1.778245064790182073e-01 -4.281202803443000526e-01 -4.730509267268034890e-01 6.726686614633882177e-01 1.075471472068205259e+00 5.623710865043539675e-01 5.599698225061797707e-01 1.110667986963089326e+00 2.000483454141352979e-01 1.074829429959857363e-01 1.526611562413180412e+00 2.617998990180255170e+00 7.280981048336758743e-01 9.540510893853767493e-01 6.310919110252175557e-01 1.615977303176380775e-01 -2.058531796493222377e+00 6.362075358914468515e-01 -6.940567674696656031e-01 2.743633958189291899e+00 2.454863139762868407e+00 -2.180863456595030225e-01 1.210965848941089940e+00 3.236319563194269389e+00 1.742273882382073813e+00 -6.232258570180581048e-01 1.629803097119080446e+00 -1.693972346265828044e+00 3.506772020900554843e-01 8.220047777743044737e-01 -5.688260463231128439e-01 -6.269896981599494268e-01 -5.477102455688998006e-01 -3.117693987592545790e-01 -7.297824948852710270e-01 -1.952406646488431541e-01 -5.880620503695073165e-01 -7.187146202973405673e-01 -1.155842044904834554e-01 -2.820903792266109544e-01 -1.631496852623427474e+00 2.661087456112680272e+00 2.332338841952306563e+00 2.186380314146160853e+00 -5.135346325964240677e-01 -6.586611084541038608e-01 3.779637113536639337e+00 5.340252112407324336e-01 1.569056991388663391e+00 1.921884690417273445e-01 2.795733337426486997e-01 1.059367288273288965e+00 1.088832780030032588e+00 7.387718643950218489e-01 4.350454620191499533e-01 1.491504023007395707e+00 -8.261725768253661562e-01 4.814303760758879003e-01 2.946691270518483896e-01 2.231398955123421735e-01 -6.190234511460200872e-01 2.892350833739566696e+00 3.935975159339034635e-01 1.027638481955645888e+00 5.980061009356686386e-01 5.675929950706346538e-01 -8.549121888500899047e-02 -1.113829365325904153e+00 5.049262530014164696e-01 1.358222073552272313e+00 -2.260916847451925338e-01 -7.256813705164033568e-01 1.283084095065522678e+00 8.297160995789736315e-01 -8.842755459722566602e-01 -8.484627025632789366e-01 2.619758927548814675e+00 2.350848407646933147e+00 -4.307682558419986263e-01 7.100292276195734331e-01 -2.093935339274377583e-03 2.431102576005269356e+00 -6.503961908103512990e-02 4.461141425321381582e-01 1.983159651939252477e-01 -8.019351689577176867e-02 3.931663220861384422e-01 2.474332637170062910e+00 1.918589560159277285e+00 -2.585490301341355490e-01 1.697201508122969216e+00 -1.775606678768242741e+00 -7.467683203222870159e-01 -1.284650968824525563e+00 6.173411867203424386e-01 -5.288908906321698744e-01 4.562460032942245447e-01 2.802858236361177036e-01 -8.532800583542574646e-01 7.701633169184561867e-01 -1.926383505798574758e+00 -1.749453835797356804e+00 6.143269672576133766e-01 7.971466971530984935e-01 6.620940376165223018e-01 -4.337254919325206903e-01 -4.572470111243591706e-01 1.944492399534628602e+00 5.149413245797873628e-03 -3.909090271947475159e-01 1.739687218176605155e-01 9.573114152108337382e-01 -8.502513234517760088e-01 1.000993374061347474e+00 -3.642293599730750397e-01 -3.713000255508431824e-01 6.745739155271593956e-01 4.867892001888105558e-01 -1.945814258275757380e+00 1.282093944689399967e+00 1.051874108583656708e+00 1.213783631353978487e+00 6.803894571606684538e-01 8.563136034610537017e-02 2.423401502621898462e+00 7.199903171384892941e-02 7.180614596842564978e-01 2.260782509782439220e+00 8.956857832821776277e-01 7.309918793740076692e-01 5.188081805699382709e-01 -1.773739256553048538e+00 1.030744772080648186e+00 1.138899968229843296e+00 1.971828144722950427e+00 1.182948345448046723e+00 2.261754689965510323e+00 1.361118192434200402e+00 1.526301111534873245e+00 1.473097957338147801e-01 -1.668748253302309248e+00 3.992468211099598485e-01 6.833314815623121596e-01 6.496835044358462152e-01 9.131308685503835010e-01 -1.517466553990326483e+00 3.624905136133297567e+00 1.704682237865103200e+00 -8.902707263525594383e-02 1.541623272883012596e+00 -1.316241284205708628e-01 1.020121484508390297e-01 -5.821326468831178325e-01 1.160650196563261627e+00 1.236115938652499580e+00 -7.779479367029610293e-01 -8.040525111132097447e-01 3.025262164220400951e+00 9.938178926968412041e-02 1.150023169310781634e+00 4.718387052671937365e-01 -7.933017010005258829e-01 1.425835176725517073e+00 1.488584669202050348e+00 3.292991223178221905e+00 4.981699760114348674e-01 -1.953916498310840355e-01 -2.233845212523251078e-01 9.029771201645210299e-01 2.366237252361395260e+00 -1.337219245100666809e+00 1.521485180892836464e+00 1.317156669979786088e+00 2.499171090446016263e-01 -2.262361974617543847e-01 1.825888411935866484e+00 1.810870118586998867e+00 1.109890074684327876e+00 2.352599188660261520e-01 2.299870328870563974e+00 1.785542007670515297e-02 7.346928104326305720e-01 -1.385736235755653301e+00 -1.052720721810123328e+00 1.460849376982267245e+00 -1.279619574806440063e+00 2.624234036171938289e+00 1.500607779292361332e+00 -2.451594618078743459e-01 5.321566409281872634e-01 -1.180742891942965889e+00 2.443554154188882332e+00 6.726112511086407286e-01 5.366764819264429054e-01 -9.332573305029605581e-01 1.035139115826922085e+00 1.701226822524654958e+00 -5.552841180558092393e-01 1.658394257087396850e+00 -1.301162104656783614e+00 -1.813746277655793326e-01 1.205610993187241853e+00 3.834108501282598169e-01 -1.388432900492517552e+00 1.980497702394112602e+00 -4.746890883548348095e-01 -9.416853355325121022e-01 6.156096192716666859e-01 2.720720644578662473e-01 -7.207992217066822027e-01 3.270631330470568532e+00 1.257132126900966096e+00 1.653338343701727720e+00 2.122062227089414499e+00 1.342839381189011583e+00 -6.911866525924430515e-01 1.243234361137504518e+00 6.381873364046660724e-01 2.579698656924519717e+00 2.791173252401795146e-01 1.699040680138354853e+00 5.472747900671358634e-01 -1.277586756793291034e+00 -2.391626819817874172e-01 4.098585245954186607e-01 1.004727783063320778e+00 7.461643584467392287e-01 1.214200414314941412e+00 5.207850890779641695e-01 1.198669081335868247e+00 -6.785248218954280652e-01 -3.556936076673438141e-01 -1.738757622154612215e-01 -1.589651151331368917e+00 9.517122334815465434e-01 -1.286932496638878654e+00 3.190675180086924856e-01 -6.900481608996803518e-01 4.283409614814709387e-01 8.075967354104818252e-01 1.344074497361669618e+00 -1.467121203936540441e+00 1.476396877830686849e+00 9.804359137322450346e-01 5.250874144116719489e-01 2.442283148600336240e+00 5.728728465367893818e-02 -2.221764779753110375e-02 -6.633567587985251812e-01 5.523527718450645940e-01 -5.873946399449209155e-01 -1.661591237777980901e+00 -1.303230679676088188e+00 -9.104724607187871799e-01 6.961785750625583136e-01 1.283697091854768768e+00 2.444044461625169140e-01 -1.854988133636637504e-01 -2.196097058120070888e-01 8.883898741593890813e-01 5.233468596644356152e-01 -1.486764855012784547e+00 -2.254387777282107486e-01 1.912023859396809744e+00 -3.962166533111814992e-01 5.461861239865316575e-01 1.582359058407447172e+00 -5.860732716592880198e-01 5.914858585531393986e-01 1.292673341024790590e+00 9.507648854861182608e-01 -5.957713349433166883e-01 9.493377794924895419e-01 -2.376964637459305085e-01 2.646844200264345748e+00 -2.560218589467693651e+00 -9.671736168717770532e-01 1.641192903596967900e+00 -1.007686225062545349e+00 -9.299775668968888187e-01 -1.999353057968606406e-01 -1.365298425805848259e+00 -2.328936249524239943e-01 1.426740443707985140e+00 -5.914404316419248353e-01 -8.143660693113098370e-01 7.709351298506510464e-01 -2.195434627813153128e-02 3.530450878331589659e-01 9.119378507234708886e-01 -5.861817064150249418e-02 3.098083659299367021e+00 6.625002240271975484e-01 -6.337631105301611001e-01 -1.099271075853515134e+00 4.038730748542376237e-01 -5.441421923250878701e-01 2.938273683313545437e+00 4.430337573931539819e-01 6.184794406647299292e-01 -1.050366484455506066e+00 1.221426179896853093e+00 -1.104189166941042410e+00 -1.997060286257277273e+00 1.787453259583608345e+00 -1.309532573418392687e+00 -6.075343001718986891e-01 3.918125760097406624e-02 1.259387118017052665e-01 1.793223269023715427e-01 -7.744252100704195063e-02 1.685584659167016774e-01 1.497941443696121588e+00 1.819692214833107835e+00 2.392509114609036036e-01 -4.041080616026440087e-01 1.018754001046312974e+00 2.034967383736590030e+00 -3.617734716039920639e-02 1.145108826342672304e+00 8.025780253602520231e-01 2.147526060707309059e-01 4.424595900382003455e-01 1.565812940685900934e+00 -7.797073324954576501e-01 6.349752056157660363e-01 -1.459533943335486805e+00 -2.571139781365148202e-01 1.041224466857136877e+00 1.174594857793327396e+00 -8.611409679163725683e-02 1.424656350264625226e+00 9.327070294016831520e-01 -6.326497740711759521e-01 -7.192184257060950658e-01 -1.100987660971691984e+00 1.160862830797910084e+00 1.413334776412928040e+00 1.349000408855358657e-01 3.878472504121197595e-01 -1.710063849363814281e-01 1.124652305302663580e-01 -3.161132947069093535e-01 -8.371999675837075161e-01 -1.495445981394330381e+00 -1.111585167787819017e+00 2.159042661974315269e-01 -1.250087347901629231e+00 -1.375378469681630689e+00 -3.245453263148046497e-01 -1.339246673361550455e+00 -6.853602527726850857e-01 -2.135101558267997468e-01 -5.174799585886057374e-01 -1.241408481577746636e+00 1.684736711232996953e+00 -4.291771263042793993e-01 -5.700252662854189412e-01 -1.954840580157627128e-01 1.411028888225355660e+00 1.031208356352476763e+00 6.505046519823217688e-01 -2.409717856540726788e-01 -1.246770285177775661e-01 1.709557189816237055e-01 1.060430720080847600e+00 -8.525529544469262477e-01 -5.023870064257334178e-01 2.662568763316201181e+00 -1.125212916835187871e+00 -4.887954652555905333e-01 -2.243568865786711719e-01 1.892433454017851124e-01 1.434625702826696214e-01 -5.379826575747062023e-01 2.541041586643677075e+00 1.600339679572352791e+00 -8.737750955461480451e-02 1.069786599165719387e+00 -7.482486415076491371e-01 3.782556718682992258e-01 -1.000902720641953625e+00 2.304796208931537693e-01 7.753286604255837933e-01 4.371543358923040135e-01 -2.376680032256937469e+00 -7.296725124933512996e-01 -8.983634384543633805e-03 -1.164525102146461433e-01 3.501465797419978543e+00 -1.428916106505611738e+00 -2.216029873175903164e-01 2.450960595211505222e+00 1.119106686940525286e+00 2.334188237941968946e+00 9.805632539105207934e-01 1.278449275513201089e+00 3.885544893598377181e-01 1.118480566811017596e+00 -1.051421724382048062e+00 1.056926988325918720e-01 2.971550034381101213e+00 -6.632217145036072015e-02 4.073463113584423478e-01 2.677624293432029567e+00 4.899672829642679472e-01 3.344937936657912392e-01 -6.729971358124682279e-01 1.433218971326413183e-01 1.778958505411659674e-01 2.839187992285455486e+00 -9.580623096829213869e-01 -4.613792919111146529e-01 -3.462667015124178405e-01 -6.383268396038991321e-01 9.671905157322928659e-01 1.242625035972823921e+00 -1.939522433359644471e-01 -1.323547495066478730e+00 -9.249803016588613314e-02 1.659147769200763012e+00 7.308790136626495126e-01 2.089649776841863149e-01 6.815970547002011548e-01 -8.411454282131305416e-01 1.408136614507791595e+00 -2.257826739701476182e+00 1.203933432601746789e+00 -1.266299690759921937e-01 -2.401907862714703690e+00 4.496509810490023629e-01 -4.078287465273089385e-01 -3.817931568259860797e-01 1.462155725760288849e+00 4.040091715757671009e-01 1.066382775957976703e+00 1.734953831689426129e-01 1.166129704281480883e+00 -9.331161504841835042e-01 1.618183064957364969e+00 9.080502519707324138e-01 1.506127858719723100e+00 8.935151309338426051e-01 1.931015714055055899e+00 6.200933504667198726e-01 -1.354541683811919084e+00 2.632594926541010683e+00 1.707428465622182756e+00 -1.486967637067018212e-02 4.763585584995122524e-01 -6.670298613509583197e-01 1.164378733193806026e+00 4.760733509024411836e-01 -5.720890016831401415e-01 1.529837350655962380e+00 -4.342809508536402130e-01 -1.688519296639979572e+00 3.161267286307301028e-01 2.439236899470970457e-02 -6.491800816076809255e-03 2.058231199148188750e+00 4.805463776977907941e-01 -4.819878867566185221e-03 -7.770258325501074870e-01 -2.696347345356904235e-01 1.562869570433293553e+00 -1.309645663147108452e-01 8.979166127635599404e-01 -8.664209832398054312e-01 -1.122006130447444017e+00 -1.693571382392302427e+00 -1.167622531626272275e-01 1.062402191502105353e+00 7.653704899027885533e-01 -2.954703671849359115e-01 1.351165104351866431e+00 -2.426912484098147083e-01 1.196267230766000722e+00 5.704424628725315305e-01 -2.862961478880433064e-01 6.602308413197766068e-01 4.767401434895812695e-02 -1.499548151047758182e+00 -1.646883943528574035e+00 2.136641201659725819e+00 1.214667351938941486e+00 1.710681782519619665e+00 -1.943520167333045168e-01 1.439633541446113441e+00 -4.647315708061517392e-01 2.652219709375559731e+00 -8.191415193914144410e-01 1.454436158857376427e+00 9.622482416783359471e-02 2.079785535209099367e-01 1.199402857632762887e+00 9.895791878882329584e-01 -2.873436603781084897e-01 1.715329093373711089e+00 -6.314417636134425083e-01 -5.927762966125808136e-02 -1.120442461819301183e+00 -1.728948831609668613e+00 4.910194719940926267e-01 5.701484058250554376e-01 3.262217536740582013e-01 3.774652207411784421e-01 1.409632807015746891e+00 -5.576203246624360510e-01 9.785378007195021377e-01 -1.024221433783601282e-01 -2.426211551222779983e-01 9.614948914435659244e-01 1.361506485609505601e+00 4.540836310045203161e-01 1.209452132356355486e-01 -3.184337288094601370e-01 -5.137834242303856991e-01 4.695155087230808433e-01 1.227062730797086942e+00 1.055449274178302810e+00 1.503447520179402863e+00 -1.672436360499604535e-01 9.611086703485344218e-01 1.106172628379400447e+00 -9.573125455042857945e-02 -9.379454664435238342e-02 1.283836673608430123e+00 -2.848252884296573306e+00 9.294298045997392288e-01 -1.125875717747647276e+00 -8.640961965548682455e-01 -6.184321803560967057e-01 1.842324762315419306e+00 2.173342517792159700e+00 4.823191385947501325e-02 2.288543823196299842e-02 -1.634959226386156761e+00 5.917072545374809645e-01 6.166160389272501430e-01 -2.158885027548957114e-01 -1.398172668141998809e+00 -8.100103491523646948e-02 -1.981928121145682509e+00 -4.748041526585183303e-01 2.855512640161061100e+00 6.349972397480814212e-01 7.853953376984790236e-01 6.186649944762722120e-01 8.002854488030100022e-01 6.731069754322014376e-01 1.379605334512404635e+00 1.418033587776248439e+00 2.196588833887509917e+00 -8.822598809923321017e-01 1.125838686968676505e+00 2.992406276926022901e+00 -7.866739134751493667e-01 -8.953610822437324535e-01 -1.237109749127886849e+00 1.283676070665935809e+00 -5.810249226647838938e-01 -5.984238395008157907e-01 1.351928430894030919e+00 -1.960658828148026389e+00 1.082705534737602587e-01 2.118358971786030054e+00 -5.913139340800385030e-02 -2.064965998700496463e-01 1.474677395682604475e+00 5.818748950956104810e-02 1.370364223191385289e+00 -1.281264453820110116e-01 -5.027787841350851439e-01 1.584345168942933091e+00 -6.914723728090755861e-01 8.594854925315654759e-01 1.418684133772825762e+00 8.991069874800705630e-01 1.057496007587384046e+00 -1.920755075024050296e+00 2.302775913263415575e+00 2.604337699646761539e-01 9.616051764988879924e-01 5.480981446930697221e-01 1.190658640991277606e+00 -5.176385957072803246e-01 -8.321295896613959409e-01 1.046276286617863871e+00 -6.110729471645344191e-01 -2.873449971321950791e+00 -1.485114084750073782e-01 5.622955531282314290e-01 1.617458633526680734e+00 4.564033927228901000e-01 4.626271185175018785e-01 -1.072156099381072591e+00 -1.031428915287468419e-02 -2.262821693138294510e+00 6.935112068891903236e-01 -1.290924191270945265e+00 2.776651524137326854e-01 -1.793998583866371455e+00 -1.304966144659854554e-01 1.590721457588845311e+00 9.673083486424187694e-01 2.062625359587539897e-01 1.587156778461678464e+00 -1.241681628797137060e+00 2.936406513016338593e+00 6.186092106409361163e-03 2.740053899939189908e+00 5.475842881442948284e-01 -6.717702112575071327e-01 -1.157364134743613104e-01 -2.248527359986217666e-01 5.706344305264718919e-01 -3.575961134027325072e-02 1.444603131117019323e-01 -4.806562344495599604e-01 1.239303960768560309e+00 -6.642745162269193537e-01 6.796927061519220103e-01 -2.111982731649844514e+00 -1.233867253185985779e+00 -1.305550513851926997e+00 5.631221132389799822e-01 -1.124158273684288556e+00 -9.174351359782457749e-01 2.070473691174936626e-01 1.067918472343306835e+00 -1.522652599847611921e+00 -1.005255744850152455e+00 -3.249765501128052403e-01 7.485842075286494035e-01 2.986229094156105379e-01 -1.944712940407671509e+00 1.249543383659176055e+00 1.886159950691702614e+00 -4.956681490010174107e-01 6.418300461630870313e-01 1.409283688193186723e+00 -1.655739869302489120e-01 4.366805931181002021e-01 7.762113629362700218e-01 1.132621644269590666e+00 -3.245220859175428796e+00 1.277654234233261965e+00 9.730717355948528269e-01 1.622921993546197150e+00 4.223153926044236339e-01 2.295350124759621413e-01 -1.883369102771899950e+00 1.516151173868603541e+00 1.224288446915218431e+00 -1.379397889266599231e-01 -5.521929591095761092e-01 6.992131494250997288e-03 1.785783224961611237e+00 -9.228944323618298862e-01 7.602398951601438970e-01 1.586066480869991580e+00 1.508385303443488534e-01 -2.218234082317745159e-01 -5.785006591290108302e-01 8.674364342541910355e-01 -1.371189686360575699e+00 -1.808981827209785731e-01 1.530122372364837613e+00 9.580479795841802260e-02 -6.413541133123105142e-01 -1.397224094117071269e+00 9.020520241913888571e-01 2.092059765189316911e-01 -1.146451749834346945e+00 -3.542740172300628404e-02 1.642763623982087806e-01 -6.930826595411687663e-02 1.037092536574449220e+00 1.268858002992220069e+00 2.302018989354022160e+00 -6.045105468849894942e-03 3.828172146975608592e-01 -7.575726119286451121e-01 -2.726210609728196843e-01 5.781812854676312563e-01 -1.130970532851393179e-01 6.805464310435667130e-01 -1.948038066515497713e+00 -5.876015213530306758e-01 2.687731007072269862e-01 -1.332644694923105222e-01 -4.725575704138549882e-01 -1.062913878547916829e-01 -1.840866664863476110e-01 8.895887300450698934e-03 4.746733359197811142e-01 -6.875632857060361980e-01 4.188905644337074796e-01 8.975498018581368198e-01 -2.896199355939323428e-01 1.056792247797917472e+00 9.867398390558790311e-01 -4.853649299879173595e-01 -1.245022350201279160e+00 3.010971168558830291e-01 5.386736907028404353e-01 1.034534060231603991e+00 6.395682308108643355e-01 -1.882610623307887365e-01 3.388878698506679332e-01 3.685089696680386440e-01 -6.258572111316831332e-01 4.871908356788069439e-01 1.253788933156189334e+00 3.712119010487538451e-01 1.023719380801221046e+00 1.191419632626064429e+00 7.361621408010743384e-01 5.804373916321228233e-01 -3.214425842484006091e-02 1.043758775642650294e+00 -7.909615635323585803e-01 5.377256954331981476e-01 1.095648279170835515e+00 8.984284865336165105e-01 -1.065861989897753270e+00 -3.535493393746028112e-02 -2.241612392820422628e-01 -4.608450519133164835e-01 -7.602761802707853622e-01 -4.946456690628698305e-01 4.721102640236235493e-01 -3.173693470093499891e-01 5.288473613879063340e-01 5.376466409222974141e-01 -5.798178518394038194e-01 -2.395993040714676781e-01 5.847629459129829455e-01 2.009442733594902109e+00 -4.700231516854455061e-01 1.243640327911298415e+00 7.892607954358104028e-01 -1.581967937285446046e+00 1.020166736730362400e+00 1.613716528231229796e+00 -7.524515006560397179e-01 -1.041400193550807041e+00 6.841480763190872505e-01 -8.848428802874798160e-01 -2.407027153342810033e-01 2.279384335808518180e+00 2.729233571008907733e-01 3.528101133815134127e-01 3.038850726597002727e-01 4.187431402186510554e-01 3.753853467455500748e-01 1.098487807294951324e+00 1.209831764028011403e+00 2.569345531169227481e+00 4.279136250338768654e-01 8.662335356689709887e-01 -5.023771124252698339e-01 1.538848063269707245e+00 8.819044930854018638e-01 -6.325518397698253192e-01 -8.988314912382566746e-01 8.003818219125299893e-02 8.662152622099043020e-01 2.389504886453861943e+00 7.844735623890342069e-01 1.565583729870203555e+00 1.293739263447598875e-01 4.965570736401650476e-01 -1.001379682769287349e+00 1.923435329010100281e+00 3.158623105144076071e-01 1.190463565809240398e+00 -1.665184250420520096e+00 -6.234435659070457492e-01 5.527032706233391268e-01 9.832262440679276905e-01 -2.734048115726350758e-01 6.321277383342349676e-01 2.384857314846131060e-02 -1.282094604430393581e+00 -4.671542201291294383e-01 -1.476925177706974457e-01 1.900632834187303555e+00 -2.126723070788007153e+00 1.193265816851782901e+00 1.593875738718489199e+00 1.203070547031969140e+00 3.523832601957219701e-01 1.091454733757027729e+00 -7.384273515669627086e-01 -1.467770447651583821e+00 -6.328324513919626471e-01 8.147328608523738414e-01 -1.819340608825766870e+00 -5.099393354057021321e-01 -2.198111808150065571e-01 8.613336308427842203e-02 -1.817616966914558929e-01 -1.906776288253016205e-01 1.193289517945810951e+00 1.749569862060203373e+00 6.495229895677506748e-01 7.822134283297239588e-01 -1.020406555242386187e-01 1.016174912836667055e+00 1.076281162612173548e+00 2.609820304085775367e-01 -5.711206781684827760e-01 6.857728597625137867e-01 -4.184710081759775990e-01 -1.178404420491143911e+00 4.708386270773475824e-01 -6.685165747823339499e-01 1.897075203461398296e-01 1.562431298494690868e-01 -9.311026698681623692e-02 2.142353427865172577e+00 -4.561252528493673353e-01 -1.735153777763137270e-02 3.353771343390342663e-01 2.900935981025097643e+00 1.044021320633884420e+00 -8.643789574493044858e-01 -4.626061408789185481e-01 1.384663128259669085e+00 1.653876160804962803e+00 1.767250909541282500e-01 1.024604077254581913e+00 -1.902784037790482552e-01 8.197789159536087444e-01 -1.363790066726390804e-01 -2.565976261423447369e+00 2.110651114967724007e-01 -9.927782096524844224e-01 -8.694711262356793480e-01 -4.955154962768045235e-01 -6.813661948121808865e-02 5.065342225698650225e-01 -1.381712025034842917e+00 8.065623086542874631e-01 9.155164442912729905e-01 1.238958624618861748e+00 -1.079687270401775034e+00 -1.868908641032256818e-02 -3.503727067099799419e-01 -3.361543405975181420e-02 -4.061518475621825885e-01 -2.479142563936085786e+00 -3.129087023852537008e-01 -1.240942741627231033e-01 -1.765838767495183870e+00 -8.709229682353000213e-01 1.264420823894703005e+00 -7.405546561115217141e-01 -1.381311703149771253e-01 -2.598055522961199154e-02 -1.325804942363826067e+00 2.118458061618424093e+00 -3.751089306831903447e-02 7.907993554870117459e-01 -2.843032832473913474e-01 2.203547595555979566e+00 -5.524235822888492464e-01 5.110872516523946585e-01 -5.724268559276250029e-02 4.490063451015121609e-01 6.074245881185137419e-01 1.279487039325257758e+00 5.553404620474656772e-01 1.218373375578544193e+00 -4.972099782893111830e-01 9.619688555867006441e-01 -7.356503026861332950e-01 3.479365983767426784e-01 -7.658596295517514640e-01 7.981878698208286771e-01 -1.030193419750331296e+00 4.405558066676112938e-01 -3.410145835149699933e-02 -1.831444126987036292e-02 4.820272509645224801e-01 -2.308892145527249085e+00 9.586904242537273024e-01 3.995039300123889303e-01 5.290936682781824940e-01 6.570747068367117638e-01 -7.406057975154269057e-02 1.713802224839677257e-01 -4.843218361508155323e-01 -5.090673509902224891e-01 2.095139047822845324e+00 2.284945826071531627e-01 -5.779663798236817779e-02 1.045630420971545460e+00 4.491159635211977585e-01 5.849195473739410289e-05 -8.410316032633921024e-01 7.106213413518853717e-01 8.770591256889185283e-01 1.694416790568179731e+00 8.793372135119464916e-01 -5.381271439758771313e-01 -4.362195518129881600e-01 1.175039599549343033e-01 4.477154873247511380e-01 3.577264782090529005e-01 8.853851965498908960e-01 -1.488426307641688817e+00 2.181531352654051403e-01 -1.773365072088227246e+00 -4.089818684697144602e-01 5.522303176176107664e-01 9.078408470401645447e-01 -2.309147368633720776e-01 -1.536293272307533986e+00 1.037049776985413674e+00 -9.644451821222146948e-02 -8.445359434219616990e-01 2.879351393262041814e-01 -8.058171138442871140e-01 -4.926684146852871593e-01 1.369184855852911165e+00 -1.115099203274197981e+00 2.680737870204479845e-01 -1.179733648968757792e-01 2.308090744060728561e+00 7.544568370304866045e-01 -1.751320938032021324e-01 1.234665162898298973e+00 6.534748646650954118e-01 -5.773043803718724831e-02 -6.913832097202485816e-01 1.431617017474650089e+00 1.712971718391455678e+00 8.232898724553227021e-01 1.217608670981081609e+00 6.904092009152503762e-01 6.236573388393459177e-02 -1.093160000859994874e+00 -2.111746717047064958e-01 1.106641441962102623e-01 4.370387981562750546e-01 1.750571428292205578e+00 -1.279084432837549468e+00 1.145611767008307913e+00 -1.272143705862708030e-01 6.709514939125311994e-02 1.809872519160481419e+00 4.291461621937509019e-01 -1.673164800834071597e-01 -4.397235581200570342e-02 2.283334083553217875e-01 5.609347289443413764e-01 1.576927006862618885e+00 8.937294514553881797e-01 -7.452880484675092898e-01 5.161890381364225844e-01 6.985265788858741054e-01 -4.119513804171499038e-01 -3.601263447300733778e-01 -1.458811311255441279e-01 1.978049532758237028e+00 -5.031411775599353708e-01 8.297747528729270128e-01 2.610578339310889007e+00 -4.459053052952975382e-01 -1.582212489910795328e-01 7.014747105514743675e-01 -6.477460974543185479e-01 5.985584910705810113e-01 8.307694739728446187e-01 1.016736257298427731e-01 8.408043479892804983e-01 -9.664527968532449220e-01 8.311381086079945302e-01 5.961066381576576312e-01 -5.916238027649513009e-01 -5.695737190833402019e-01 1.682708106983507937e-02 1.652251292306979036e-01 5.420944434919693355e-01 8.179301894414637841e-01 5.687701963598612576e-01 2.192810168132061643e-01 -1.117967282537833507e+00 1.888683324688914755e+00 8.987411110787355550e-01 -6.276941543811821456e-01 -1.089898611273490969e+00 -7.508679602827221800e-01 -1.388240930339173618e+00 -1.834788471710506333e-03 -1.150951216470063709e+00 1.136543861305071568e+00 1.445267962262823058e+00 1.681101235311885045e+00 1.472115650163388523e+00 -2.430801426316658576e-01 -7.052197325604070421e-02 -1.522861535666770960e+00 5.764839485816838360e-01 7.115178480278335771e-01 1.622830047870355896e+00 5.170700732083739481e-01 -8.995100332865325621e-01 -4.697697543372219009e-01 1.736631200207342962e+00 -1.877536443780085385e-01 -3.589331222789043235e-02 1.920826871887017506e-01 -5.193999673781057869e-01 -1.067134490747570830e+00 -1.041898859549358347e+00 2.686617198632764048e+00 -8.803491461279028263e-01 2.891134315833593371e-01 -1.426032660559847010e+00 -1.017788747025127449e+00 1.404080386346031162e+00 1.738033375075032749e+00 1.084149148098889848e+00 1.629679925438138444e+00 -8.340237477181330350e-01 -1.092562838895907218e+00 -3.714210851867080082e-02 4.411803677719197125e-01 9.597975743132680301e-03 9.907080165986251741e-01 8.767966163319301787e-01 -1.900698369425011247e-01 1.669887054796870718e+00 2.056999179456783899e+00 -6.429304404697337993e-01 1.077321309174473996e+00 1.095125083520092524e+00 9.139140335225742762e-01 -4.828065471595192198e-02 1.501672965468282328e+00 -6.162122267465460768e-01 3.613862649437928343e-01 -2.236073771144498484e-02 2.364896697531589931e-01 1.846957102566316955e+00 2.471837155523059215e-01 1.915459921038613900e-01 -9.190407605504823385e-01 -6.377944308841048127e-01 4.346616230966647842e-01 -8.872328333028978165e-03 1.242539504192265110e+00 1.804729574346347176e+00 -2.257903168319454756e-01 2.080502656620455137e-01 -1.952354456202437527e+00 6.261609370634652061e-01 -1.457590881038714370e+00 -1.229630441226660764e+00 9.466314584664541343e-01 -9.475099785957359355e-01 -2.051087662003337808e+00 -4.913075839553698310e-01 1.007489649933645648e+00 -1.131860510319252777e-01 -2.011881237824006075e+00 -1.145501986331790789e+00 8.377265833508783510e-01 -6.141144392703553993e-03 3.054237619148975735e+00 9.881121060128866818e-01 1.012059415260283757e+00 1.007754599645215965e+00 -4.627696146087756923e-01 -1.335306409185642862e-01 -5.860233220692629974e-01 -9.652098374187574326e-01 3.949262555813361497e-01 1.064178189646529438e+00 -9.812094214622004706e-01 -1.775764206908520826e-01 -3.049236881002080346e-01 -8.483253858488611909e-01 2.074726109778984584e-01 -7.117014996242289060e-01 -2.164531942931590541e-02 1.156650578788862571e-01 -8.470506472980527946e-01 6.423966401191204545e-01 -2.330461519640675827e-01 6.481389479491396835e-03 9.815611644126991386e-01 2.131334689931076998e+00 1.394504212024575418e-01 1.150303501372403003e+00 3.017400462043158704e+00 2.147596799884458285e+00 2.282692807648249167e-01 2.445428880533991878e-01 1.884070100328865405e-01 5.177525364748317704e-01 -1.757505810252963263e+00 -8.163234912609115268e-01 -4.713897092613276718e-01 -3.059514392843769581e-01 -9.751530020385666964e-01 7.505684978225090065e-01 -1.106082465143662708e+00 7.714490739135567710e-01 -1.646296713110676713e+00 -1.008026259648274081e+00 -1.434123321850037068e-02 -9.729272753633311233e-01 1.024517018244431643e+00 1.417878934347448050e+00 1.600727291618694981e+00 4.717688128263674563e-01 -3.759240835264382897e-03 -1.091176088879060480e+00 1.729766925020152168e+00 8.420375914137787632e-01 -2.689862642743036658e-01 2.015317023693174447e-01 7.490879393801370689e-01 2.566173523464478912e-01 1.665410313232308370e-01 -1.210074962620353078e+00 1.485520965415425776e+00 1.192685548120498568e-01 4.069891802707688022e-01 -9.698780296772746556e-01 -1.252579290166989434e+00 1.338033169864526917e+00 -1.578118884972689262e+00 8.255104594552412633e-01 -1.233308258033811056e+00 -6.110640573359629180e-01 -8.921134896498498223e-01 1.514494693140470138e+00 5.501324465829281474e-01 -1.052544481163587342e+00 3.372048962391245852e-01 -1.327175365816375185e+00 -6.153817930039491291e-01 3.483478661178291524e+00 -2.935094115022076622e-01 -6.605555429228825437e-01 -8.831427066693235961e-01 4.090138893201011872e-02 -1.822324173221601784e+00 1.230634913715592083e+00 7.227553514525256739e-01 7.930865462065899152e-01 6.291374116162343766e-01 -7.551881519867291725e-01 -7.166730106194051375e-01 8.000756439870227998e-01 3.497440742389650303e-01 7.623501717595043692e-01 2.247122021013436388e+00 -4.774776076390706975e-02 1.928061471227749957e+00 -1.138493148207465167e+00 -5.794868841856452013e-01 -8.335795501426745968e-01 8.832546671280459838e-02 8.194612258266243954e-01 -7.946544201534398999e-01 -3.617895673278841429e-01 2.618216080680201063e+00 -2.564767626780777299e+00 -1.198706064151138229e+00 2.292690441686013880e-01 1.466367114915115566e-01 5.155600146180264742e-01 9.323058089433199358e-01 5.187648302594053407e-01 7.024183669507224614e-01 -6.971994610231763145e-01 -1.509043928907354559e-01 7.972120652436504029e-01 6.996354518740867112e-01 3.794480054442813527e-02 1.036446057751705840e+00 -1.623901909805063049e-01 2.044335591228477078e+00 -1.038555518748823570e+00 -7.379743942616391328e-01 -1.431304120234733190e+00 -3.124129379761717007e-01 2.012804713687030400e+00 1.458527839678199767e+00 1.734189685538542580e+00 5.207914232306279922e-01 8.290824339217685024e-01 -1.503504629131932280e+00 1.716596617623670440e+00 5.811011092173572479e-01 -1.066879114565817854e+00 1.237480975534882788e+00 4.956001123538468223e-01 7.173128606502805482e-01 1.160757211147446233e+00 1.237198636619717407e+00 -2.004070362260802707e+00 4.551579528743078806e-01 -1.624232630197599558e-01 -8.669654694840281950e-01 -1.133162375787424070e+00 9.985034989581502429e-02 -7.743766202892653494e-01 3.684837670501760476e-01 3.059419578946233065e-01 1.577045192367002580e+00 8.165304216558376682e-01 2.887583567129340389e-01 9.551355302266537617e-01 7.514173016727359045e-01 -1.678877540172351690e+00 1.473144993691729354e+00 -3.865608994571977375e-01 1.441534009328341748e+00 -5.269975049353202712e-01 -7.355039111363619320e-01 3.039361168043176395e-02 -1.091391906322363381e+00 1.695569554274271251e+00 -1.426923968478644722e-01 3.549292188660950198e-01 6.633915087099412355e-01 -7.373540323695153553e-01 9.286935947949790382e-01 6.855946449135341680e-01 4.759077592550465252e-01 -1.491871009994452990e+00 1.059096191294390588e+00 -2.946736993214925660e-01 8.431697247785385763e-01 1.205818490726301428e+00 -3.223971602125214608e-01 7.189203362536040753e-01 -6.187897098836246668e-02 -1.145590929696499449e+00 -1.867510763856040867e+00 1.376112069723227416e+00 1.162213790617834475e+00 7.856242087655438411e-01 -1.975025899045321567e-02 1.113873431648589429e+00 -9.477742953634380463e-01 -3.208868581319410107e-01 -3.122942154716834007e-01 1.621655390704026312e+00 3.672229977769067566e-01 -2.035458259500910532e-04 1.670766027229387163e+00 -5.794850770043236815e-02 3.451253788285395530e+00 7.630775552190423028e-01 9.202327873076884268e-01 1.696959645811619399e+00 -2.855792953836102516e-02 2.128945614684999654e+00 -4.100521491140276531e-01 2.633225006465606532e-01 7.367865417637621539e-02 -3.163823535399204467e-01 1.235128377211543726e-01 2.005805442038592012e+00 7.022997806564121870e-01 -1.540848609272870373e+00 -9.921734656669871366e-02 1.532338583475555405e+00 2.462130424189427624e-01 3.762654557590335291e-01 6.334191600963077207e-01 -9.756007129126442745e-01 -9.821421380481494268e-01 9.290115113219648002e-01 -8.389447910249784313e-01 1.209174703554960623e-01 1.056210629205593721e+00 1.120154289923358082e+00 1.516305434857490697e+00 2.882651052404309744e-01 -1.035240790393314070e+00 -9.615024501049069805e-01 -2.981408566518774506e-01 -7.820268824587015555e-01 -1.381677508679417077e+00 -7.613134692702272499e-01 5.243995346508678601e-01 -4.657099862754651154e-01 7.391353685689254771e-01 -3.790268914495586450e-01 -3.253017960374278150e-01 5.998033153163511155e-01 8.545803900309238976e-01 -2.627242202155006257e-01 2.183824357726346643e-01 1.001364982901096878e+00 2.351290388983155455e-01 -5.692223318029890899e-01 -9.280275374739561656e-01 -1.933360974858079062e-01 5.758568772978811534e-01 -2.584933887765742622e+00 -6.264523848078808188e-02 8.568958611553705307e-01 7.703638835207538005e-01 -6.670504118770848034e-01 1.323218611658087962e+00 -7.065668653743979455e-01 1.135000427263315848e+00 2.028550438114033572e+00 -1.252490336102631170e-02 2.325024119505171960e+00 -5.277276978455083256e-01 -3.614857636629564830e-01 1.168425180961379262e+00 -6.944429959501017269e-01 1.770328266347316326e+00 -4.418562492987360701e-01 1.176653873720271859e+00 -8.541280634957808537e-01 -9.739593557791190737e-01 1.327006378091918126e+00 -8.008070219105924981e-01 4.060087653257669627e-01 9.255608657018047358e-01 -1.393283837821000182e+00 9.116149825137708218e-01 6.435388869618652308e-01 -1.359221110643215491e+00 -4.434895435026381949e-01 6.480578811513627580e-01 -1.250940135946732923e+00 2.263963703968993268e+00 1.054563879936762261e+00 -7.849991110407403827e-01 1.285954882505272678e+00 -4.283544381277377133e-01 -6.322742821816502712e-01 2.640211508520945216e+00 -1.261329210935312195e-01 -1.312310793358629768e+00 8.089213881233469072e-01 -1.769887582399969572e+00 -4.218723907941812623e-01 1.063624305033544992e+00 -1.046437345980236466e-01 5.691877200502747369e-01 -1.689676007776623745e-01 7.543774761104125037e-01 -6.807357137286189630e-01 2.287429265041025506e+00 -1.383613356520305704e-01 -2.209063300382707318e-01 -2.952601360448668388e-01 1.601959728573480790e+00 -8.191198795847431935e-01 -6.981486942045965483e-02 -1.343696672410507331e-01 -1.039502156601518124e+00 -7.669137716452776310e-01 -1.867402395787555403e+00 2.008614283351724428e+00 -3.036977366112889154e+00 -2.186278175715752059e-01 -1.676884980422792548e-01 1.127031344905845556e+00 -1.028700562824115261e+00 -7.456873913830515122e-01 -4.111254325179598546e-01 -1.634469227058356511e+00 -1.790781175773996370e-01 -2.358109265859040793e-01 -1.924357167265075441e+00 1.331253470269241068e-01 -4.516441465243702796e-02 4.516875508304388775e-01 -2.693874289227629060e+00 5.689004899336257415e-01 -5.211360024691714665e-01 2.639778746668408060e-01 3.177521019830803484e-01 5.518144978738390716e-01 1.799640022553133045e+00 -8.695044745150651289e-02 7.933465804085866324e-01 1.032869683728890431e+00 7.003176274703794002e-01 -6.368462594014459022e-01 1.168321632282967482e+00 -6.482185108531057782e-01 -1.032410653772598996e+00 -8.126120026479757286e-01 5.032337445912018481e-01 -1.337804547670133903e+00 1.896687558546495678e-01 5.044675986907883880e-01 2.526919758912324343e-01 -3.126631970266018912e-01 1.465583905466505632e+00 -6.528223050799101257e-01 -9.910863219341163877e-01 4.712765271917144783e-01 -1.215553649889663967e+00 -4.948885973807413685e-01 1.796648894004906127e+00 -5.277824675620559208e-02 1.285428060878620826e+00 1.379429013114537694e+00 3.280087556799154758e+00 8.885708144708486245e-01 2.377847374735622132e-01 2.125331665403204173e+00 4.178683855648884227e-01 1.104527663591601261e+00 1.692143035005752250e+00 6.108403604377766749e-01 -2.831760931012551608e-02 5.018319708869823925e-01 1.830944224776049900e+00 -4.923633397580615689e-01 -2.603147244836589547e+00 -8.275566509680023497e-01 -2.565589163684802720e+00 -2.618135971172683707e-01 2.485173850615403079e+00 4.945080292077790318e-01 2.299043168418724470e+00 -1.754610577698259843e-01 -7.178758853612121626e-01 5.319373905179309442e-02 1.817701125703311993e+00 1.181763145696635986e+00 5.701304177253662120e-01 8.536383210019892198e-01 -8.489652132689987640e-01 6.205409676335965630e-01 -1.179544025146986419e+00 -6.925879020475935732e-01 7.458585852963648399e-01 -4.773099168831468897e-01 -1.956767748210666458e+00 2.246516462743566867e-01 -1.527538191581422344e+00 2.386953431232743394e-01 9.060611431820453365e-01 -1.784515451468854597e+00 -1.597021514084816962e+00 -5.143885347521661711e-01 -3.435172301653006688e-01 -2.381966414433161483e-01 2.865555512955137926e-02 3.885493304435274631e-01 1.872184647013331649e+00 1.489598479939532760e+00 1.005959129251399742e-01 -6.349477041476464523e-01 -1.259092193902787038e+00 -1.728958129140587774e+00 -3.247136213699797214e-01 -1.235968693624842629e+00 6.225217487030700741e-02 4.527263987778006316e-01 -7.608272587868273318e-01 -1.678878438309565901e-01 -3.008175230720800397e-01 7.832995759181865525e-02 4.667035342051945035e-02 1.434681601442664878e+00 -1.014298888881575850e-01 8.321033226455829546e-01 -3.344749245817903449e-01 -2.976791390017800576e-01 1.883231972202666471e+00 7.766455417524325000e-01 1.942440025097984246e-01 -9.771327970751496617e-01 8.361820589470807252e-02 3.506605060218893066e-01 -1.636601767460089119e-01 -1.602469946662457012e+00 3.334709369609471508e-01 6.600004358698916551e-01 -1.083977595963747209e+00 6.251473990374105671e-01 1.150349700723100943e+00 -4.805905078350979354e-01 -7.085147088410581606e-01 -1.012326209800117616e-01 -9.644526855863441370e-03 5.544419123633083091e-01 -1.475710677217743072e-01 -6.981208986914846371e-01 7.591924883123605250e-01 -1.447658264669171579e-02 -5.075478536790494211e-01 6.929733959203414617e-01 -2.338212033195590511e-01 2.450743090023902726e-01 -1.589803442288804325e+00 6.100416427141905906e-01 -5.319158393534798579e-01 -5.053772349593870228e-01 -3.520063281218810958e-01 8.124987712983232635e-01 7.170614388106124615e-01 5.290142787107041666e-01 -2.851901523503667657e-01 1.801197940835792544e+00 -1.342748509038559579e+00 -1.174966796348637876e+00 -1.961727047480317163e-02 -1.969938363314435614e+00 -1.077287986310276446e+00 -4.530103883079748817e-02 1.705605926510473713e+00 6.122422758021683897e-01 1.530541976013345962e-01 7.686128219152554841e-01 5.930600285329619137e-01 8.491962782066930782e-01 -3.695195991027830917e-01 1.775558381074473058e+00 -7.347867698147358961e-01 7.363643484414058582e-01 1.378063779641067965e+00 -3.989707665767696088e-01 -9.035339494520603365e-01 1.612304503486447604e+00 -3.625431616895676834e-01 1.841446870444310102e+00 -2.066123432196574239e+00 6.560953331140978451e-01 -1.924256636546153532e+00 1.325788618874259805e+00 1.623966173813247982e-01 1.644349128729539311e+00 -3.504720007240615942e-01 1.010636913870204268e+00 -7.357364108374696288e-02 4.740021742113655345e-01 -1.459951878038830309e+00 -2.226204474516458587e-01 3.413457754152211532e-01 -4.703173724616543372e-01 7.873774553424167655e-01 6.994257557742646902e-01 2.711018217071266889e+00 3.594323711952898126e-01 6.922596899114548119e-01 -2.020558867941405712e+00 -1.070227617998223274e-01 7.730511725313549132e-01 1.463700136900185078e-01 -9.489233087658479615e-01 6.146886425865213388e-01 6.549482366394266952e-01 -4.812361427238801004e-01 1.650705710018572026e+00 -1.920887982752272238e+00 -1.227923168948496790e-01 -1.529190039164977089e+00 1.809006153636944988e-02 1.678821527670759872e+00 -1.167070755606204990e+00 -2.758787833672277645e-01 1.225688204563765593e+00 3.884449425721736571e-02 1.981858594529762874e-01 -1.451528622713881278e-01 2.372201963477945874e+00 6.546389753817527524e-02 1.994966736218162673e+00 -2.315430647064204095e+00 5.096254997999966063e-01 3.911244485359028911e-01 3.450830251957120787e+00 9.521790190397838582e-01 -3.447009107190173172e-01 1.494029725484160354e+00 8.455439482159561315e-01 2.087637137705931900e-02 -6.702194611133021063e-01 2.062079694455515533e+00 6.406311250500961174e-01 -1.651258175124505900e-01 4.096003988604813850e-01 -3.666392404227450386e-01 1.681600029657684514e+00 1.096433402489244008e-01 -1.704010470327806726e+00 8.780020157759260702e-01 1.438572513897079075e+00 -4.413469478255024891e-01 2.238257512033468011e+00 -7.303409418798321173e-01 7.208106812693443333e-01 1.127949396945932686e-01 -1.086467096244257968e+00 -2.077470441231282106e+00 6.513712608208263033e-01 -1.665075569053084126e-01 6.155393268369003801e-01 3.659407232235392660e-01 -2.717262309898595962e-01 -2.862484657883310746e-01 -3.440520513655264123e-01 7.773918256451016751e-01 5.932568471719681935e-02 -6.871081914876505659e-01 -6.788312204089232138e-02 8.608395315495490641e-01 4.951623003279254087e-01 1.275540162020350810e+00 3.128807216880000741e+00 -1.012101166920868600e+00 1.081406840202568498e+00 -6.758281675359543161e-01 1.436639511086563958e+00 -8.178046963786307355e-01 1.048680862407766201e-01 -1.377033345203210635e+00 -2.077051992143258197e+00 -6.825543480130840113e-01 9.473431196696198153e-01 1.420906114889836536e+00 4.135028635076103409e-01 3.053985296757081302e-01 1.081607668647347475e+00 1.640884284941717119e+00 5.229554139744688745e-01 2.475090745489887112e-02 -4.290111449283884881e-01 -1.850775404739566365e+00 9.447888411776092510e-02 -5.176161991595553680e-01 -1.248069001321076843e-01 -7.423718507654071264e-01 -2.616674246660236069e-01 2.678235448128861718e-01 -1.652533047400034372e+00 6.125141677397565321e-01 -8.410914406782842301e-01 -1.540524600989665371e+00 5.161124608321260993e-03 -6.695436988621004115e-01 6.078557282092839076e-01 7.259402477278920074e-02 1.436588122606451134e-01 -7.974911375476014808e-01 2.580082497301867228e+00 -1.980835819420437294e-01 2.936282855886687138e-01 -6.476733805614441897e-01 -1.116401670162346260e+00 1.454329287010325711e+00 -2.363425559765586909e-02 3.789361364226046525e-01 -6.165020871940752878e-01 -1.288001067305868663e-01 6.804848193646997334e-01 2.284578391871251724e-01 -5.043395951745578420e-01 9.564949962056663590e-01 1.249538446153716009e+00 -1.050080611942915132e+00 1.574701173241222163e+00 -2.775257266343367224e-01 6.744722653110682975e-01 -5.807356895382685957e-01 9.050532338274956956e-01 6.678615163513653696e-01 2.722715977245357410e-01 1.440273101805183531e+00 -4.188751929029218002e-01 9.656474925056032776e-02 6.646443137160815140e-02 -7.187962479500782376e-01 2.381234384082839828e-01 -3.884681592028074726e-01 6.491166116329094571e-01 1.175797975081646740e+00 -1.559671734159797429e+00 1.322605133815744904e-01 -6.967762813113351772e-01 2.773593365076075568e+00 -2.156446362889770652e-01 1.279957110196073389e+00 -7.599626304673889887e-01 -1.531242941977278615e+00 -2.637752401958558535e-01 1.618195965639221523e+00 1.032490017702311969e+00 -1.147402652668848277e-02 -2.850106284928443090e-01 7.572246862948137647e-01 4.068193338224592726e-01 8.750337595561046289e-01 -7.715945551603619057e-01 7.829252783665183735e-01 1.177338374686502487e+00 1.332308871256485672e+00 -1.906832426061935148e-01 5.248852852107447342e-01 9.675106783208828887e-01 1.106901019715011314e+00 8.613424513555884010e-01 -4.599555184944488506e-02 4.680629612991887845e-01 -7.469488493688303254e-01 -2.653197703530532969e+00 -6.687963424802559897e-01 -2.540233720442051091e-01 2.562676494280359041e+00 -2.346389431144424997e-01 5.747999209013241462e-01 2.552816517477623504e-01 1.741351570412457417e-01 8.341808056154953466e-02 -1.135765000638694122e+00 -2.730622091495356688e-02 4.353471675190713208e-01 -1.087409672486748108e-01 1.160742193615736051e+00 -2.872011250126034199e-01 -3.899132428135848594e-02 5.903230589013140905e-01 -1.183976550065701794e-02 -3.680604669763352932e-02 -1.298014852170944033e+00 -6.044026755565642395e-01 -1.146798114285054515e+00 8.997675198011351183e-01 -1.060205661626617779e+00 -1.314812336491047784e+00 -9.901774969081624314e-03 -1.016837621394863334e+00 1.594350721570350293e+00 -5.899014064460396112e-01 -8.803935905737847456e-02 1.685616850682618573e+00 7.522913911726912817e-01 -3.257438204946242477e-01 -9.015876906322973783e-01 -5.563179709424678210e-01 -1.139047242464566789e+00 7.332829933110355247e-01 -9.665624599531130734e-03 4.047015485779203448e-01 -1.812320773416473241e+00 -1.102701381543207404e+00 9.818973972123745675e-01 3.150833336827357778e-01 -1.175916512453654555e-01 4.645303253299540858e-01 3.755825857619863456e-02 1.097902435201424831e+00 2.966789362045232914e-01 -3.208845138906496475e-01 -3.710082872850961611e-01 1.338290409211261078e+00 3.357415732970085026e-02 2.458675704115826477e+00 -1.234692498186237053e+00 -7.619298928978663898e-01 -6.080620385794898164e-01 -8.487512069418625682e-01 8.513306549860317762e-01 1.205415958669653564e+00 3.039660549509395349e-01 -7.319934759587755080e-01 1.829443823658696067e+00 1.035011138956117627e+00 4.835369423248992438e-01 8.403590749417291228e-01 -5.377733991244274536e-01 6.379915826262818612e-01 -5.061770688133950813e-01 4.515993558603034197e-01 5.092770257495282671e-01 1.794342799900094931e+00 6.581078343558387223e-02 -7.194438509220221767e-02 -1.108781554948861325e+00 -1.624307762106704356e+00 -1.402383263552422488e-01 5.472720791690117298e-02 -2.952237135447648431e-01 -1.062935124237265015e-02 3.182378754466357318e-01 8.286108828445981622e-02 4.932391347740910231e-02 -2.858628718248015677e+00 -1.444510397094881604e+00 -4.182496780969171546e-01 -1.015418039405008521e+00 1.644609780697667611e+00 1.543773786574939688e+00 -2.009804020677874448e+00 3.812794894824581005e-01 3.838991267183314626e+00 7.392223391758172280e-02 8.712692993050604739e-01 -8.914072641586284762e-01 2.645538507914856341e-01 -1.668860656591119929e+00 -2.150844021062992439e+00 5.071661979155260846e-01 -1.189722009621243304e+00 1.748589327359556245e-01 5.792363851439557010e-01 1.254158819020356752e+00 -1.953552659461144092e-01 -8.785244039439823460e-01 1.167129936548033931e-01 3.342579328893423019e-01 -7.355617878670919207e-01 2.149211689625782351e-01 1.097209600996208179e-01 6.916741877075651690e-01 -3.641029215086346027e-01 -7.191425967979729883e-01 1.520671032803221800e+00 1.767290202509159247e+00 -1.022231193033450891e+00 -4.218855508986051883e-01 -1.416398130994849014e+00 1.719490284196809160e+00 2.219883110568675877e-01 2.114887789579201094e+00 3.576928549767488530e-01 1.399637936906619418e+00 2.959140717649114682e-01 1.817738466089396265e+00 2.029418467743536111e-02 -5.493244689048144558e-01 1.405849473943653338e+00 1.514687911429399403e+00 -7.561130591584666050e-01 -2.506476596930675704e-01 2.041852952832914792e+00 2.682328334990057073e+00 -7.292326386575275210e-01 1.539833760662939754e+00 5.610569575675210530e-01 -1.032609255529735037e+00 -7.245228475757049535e-01 1.826128853431246701e-01 8.982510533454203250e-01 3.937231960837187655e-02 1.598176278968259423e+00 1.001834683363794110e+00 -1.714216433351863245e+00 3.496892626056050668e-01 4.438977782703983910e-01 -1.020010891000039610e+00 -5.879423547502377057e-01 2.737915921462550153e-02 1.725669438293441438e+00 -2.439734756279382522e-01 1.111134447104337619e+00 4.587162505981464689e-01 1.598597938785792025e-02 3.464145944349623085e-01 8.907870966170674532e-01 1.556490857446196197e+00 1.307974466632081667e-01 1.981431905211074929e+00 7.611389254730894782e-01 1.582956057226248825e-01 -7.336577322365595011e-01 3.885648630850134788e-01 5.689557877377725559e-01 6.373859279507680942e-01 -8.136707443063143641e-01 2.126851663119667946e-02 -1.894434834301869985e+00 5.499347623313101119e-01 3.176477212086823987e-01 6.685859880552658119e-01 -8.116600563353173481e-01 3.180454971031830280e-01 -1.031148154617724577e+00 5.515800061261178638e-02 3.605572502904523802e-01 6.283746747766698615e-01 -1.092744766371198439e+00 -2.223283126760045469e+00 -1.009542671748967058e+00 8.634268056987426387e-01 -1.421545359113236762e+00 2.123321332297470332e-01 3.544737119205262910e-01 -1.346353838834970285e+00 -3.711856399829764896e-01 9.656837054274205467e-01 -4.341244464705148465e-01 6.388631930826259575e-01 -1.667392303002288356e+00 3.776823220562234296e-01 -2.481740010294420262e+00 -7.485370898880960855e-01 -8.440056141440374082e-01 3.011974287798253158e+00 1.052542898889741840e+00 -7.046469850880650310e-02 7.158170675001510053e-02 -1.261596205746638777e+00 1.025490367954832838e+00 4.215344895119248481e-01 -6.316881568007901571e-01 7.925904721978259682e-01 5.487013313420063820e-01 -9.446146918700708550e-01 3.292169915764142196e+00 1.124472862212027718e-01 9.059593109446800047e-03 1.928413261241519738e-01 1.589695750281218345e+00 5.073024544663274904e-01 1.675719565541380796e+00 8.133873599962342105e-02 1.233181427151232246e+00 3.748210245143995811e-01 6.602946571116433683e-01 5.966819333825338356e-01 3.398556627648724460e-01 1.901081419034549969e+00 2.048618619103569571e+00 -6.865883648561071917e-01 9.928562440024674141e-01 -6.360410313643560798e-01 -1.590551718241782764e-01 1.633571373886187672e+00 3.476501437755456614e+00 -2.198285781705880682e-01 4.194849349150381879e-01 -4.238803232065218030e-01 6.994371634472578148e-01 -9.839245497787107997e-01 4.585329485868556709e-01 8.558203465605306037e-02 1.162882742075804332e+00 5.197836834916944593e-01 1.458439988579827595e+00 -3.535332217970262869e-01 -1.056920719613700710e+00 -1.063918015805001005e+00 1.829093747031904638e+00 1.284178080072419403e+00 2.623739299102503253e-01 -1.390353350272561128e+00 2.482540318093363896e-01 5.101412551833287012e-02 2.839775741483865357e-01 9.426345391222106240e-01 6.192927524182388899e-01 -2.551460737050706751e+00 -1.165651169206639581e+00 -9.893217637688615784e-02 -1.580250891864549923e+00 5.106093734516409244e-01 2.972288577010560595e-01 -6.550591754769226061e-01 -8.484251983809764086e-01 -4.902197863918485998e-01 -1.611617409836320736e+00 1.346169442589722376e+00 5.367921859691225928e-01 2.756797940420721224e-02 1.195952174634297371e+00 1.475376198397732264e+00 5.386299066712030292e-02 2.085745121437099669e+00 2.605302180280686386e-01 9.477352344222662595e-01 -2.730029141334042730e-01 -3.368644546492307046e-01 -1.823714428331231874e+00 1.077573450211077422e+00 8.917264888717262306e-01 -7.091487136923202428e-01 1.725101759698302872e-01 -4.701270959227314972e-01 1.514702196479910778e+00 6.653361941098916432e-01 1.766555618641080905e+00 -8.005068832426838199e-01 -1.480962027028267736e+00 9.451994892201920351e-01 -3.251085151468227630e-01 -5.423275433213275987e-01 6.885413059923759516e-01 1.278309344646275658e+00 -7.049509128880157016e-01 8.258550980936927091e-03 2.920559712755034787e-01 -6.313774930415548825e-01 5.907731503857142075e-01 -6.610281301900577944e-02 -3.977915921061511706e-01 3.339053876964900303e-01 4.202503415726663305e-01 -4.947773483790186555e-01 1.286238316717525920e-01 -1.886605280558223130e-01 1.122797236035441237e+00 9.650131663202201615e-01 -1.503468392445849400e+00 -7.866377956219171574e-01 3.208734622869817699e-01 1.519279894512910012e+00 -1.023356149031004581e+00 -3.511854545004308159e-01 -1.204334834798274745e+00 -3.226572290437384471e-01 -5.042590251012459834e-01 -1.350300335096600302e+00 -7.465207390041586066e-01 5.722489987536734102e-01 1.636475104552797433e+00 5.706728917039501914e-01 9.854542903543145327e-01 1.009119662351270375e+00 -5.342670571016698844e-01 2.268928153173249473e+00 2.271907373507366490e+00 1.180507989040800565e+00 -2.200855962634725937e+00 2.245637688669705756e-01 -7.160978624960490091e-01 -2.938442000082949757e-01 1.654993081206909356e+00 2.125447998697236329e+00 7.483677048688301969e-01 1.879663412162168257e+00 -5.686097103111932283e-01 -4.684092127026037167e-01 -3.367116620990806553e-01 6.225867190435932161e-03 1.144326685731218207e+00 1.464833536593071583e+00 1.341269436076151456e+00 1.288333416108895790e-01 -1.332861172860332566e+00 6.212573875551214986e-01 7.617123869260982172e-01 2.294658757047039810e+00 7.755640534783507789e-01 -1.512606875145807439e-01 1.330536617312561010e+00 -2.985419000989015803e-01 4.803463996526617930e-01 4.762064571385075662e-01 6.415411069222034524e-01 7.340203138154938189e-01 -3.118314715421516836e-01 -2.563632066057252579e-01 -6.438721045164724766e-01 5.515521481917924351e-01 7.172428249356612717e-01 -2.563358706983008828e-01 1.636392857752806851e+00 1.062666323141226110e+00 9.208775800767809994e-01 3.643546939431281384e-01 -1.174443172363204502e+00 2.776884044807180540e+00 -3.331952195492780544e-01 -8.641698533893685807e-01 2.847467658648159539e-01 -5.433356789438510415e-01 -1.025172506012371532e+00 -9.620011113615656306e-01 7.916489947265239469e-01 3.258973082637039553e+00 8.599439093776324317e-01 -4.006755371813404132e-01 3.190855866987480360e-01 -1.815412075056400953e-02 7.463310129474620691e-01 1.446319517459656367e+00 5.201561134186765134e-01 -1.715328617339635819e+00 -5.636928693715907990e-01 -7.945328182840358799e-01 -9.360378186967419634e-01 8.280451261949889341e-01 -1.500524736434004414e+00 4.350249626065935127e-01 -6.910242296160229447e-01 1.369316518750217870e+00 6.207838421588522948e-01 1.074581223193825874e+00 -7.297985179436528025e-01 5.002291897949656674e-01 -8.309297735222852532e-01 -1.318704696363619755e+00 -7.018078668146764398e-01 -1.484141241229928465e-01 -1.232320104212130563e+00 3.304120806509496799e-01 9.310906475818179207e-01 -2.359435962616703020e-01 -2.194277626867858988e+00 -9.823297465308741816e-02 1.318151306625922281e+00 8.628294791914824513e-01 1.629519027268052644e+00 -2.021197356915600540e+00 1.173983860606961221e-01 3.344426725222153785e-01 1.088022388817764252e+00 -2.486803493786650665e-01 -4.672372781269172604e-02 -1.874987150970941263e+00 6.267238381824857818e-01 1.920430016547600260e+00 1.522096161319659025e-01 -1.297354146363590921e+00 7.303607381300861734e-01 1.701582051527049000e+00 -8.201895076952950281e-02 4.469284621568361815e-01 -1.507216738848280446e-01 -2.282010536098652231e+00 6.000171390711951380e-01 -1.053893943810940925e+00 -8.957450147911600880e-01 -1.192429450900095667e+00 1.196134643804273701e+00 4.955211464933602095e-01 4.194602394781779542e-01 9.427733517564125254e-01 -6.778435702534563179e-01 -3.970496445687788367e-01 1.418140975509719182e+00 7.096569607236739019e-01 8.425901170478062863e-01 1.124204788008806716e-01 -4.979257885920390647e-01 -1.868416845895521927e+00 -9.768402855452384959e-02 9.314913009695388046e-01 9.104846227916933710e-02 -1.465055815379428639e+00 -6.781205017841008820e-01 1.555708534967976897e+00 -9.371128165319009273e-01 -1.158908599722513061e-01 -6.425255189892423724e-01 -3.943106193202644549e-01 -1.200425920115018030e+00 -1.647536979509769850e+00 -2.303893979324344587e-01 -2.643402343147609912e+00 1.903725356758649845e+00 1.341836796552884792e+00 -1.006675508245850281e+00 -1.197521677875558632e+00 -1.300626832074993855e+00 -1.378710220615108506e+00 2.080381925224907391e+00 -1.366092592085774493e+00 -1.681677334863158846e+00 -9.204029307772068069e-01 5.075293505308249298e-01 -2.073798725040179036e+00 -3.356859071060901978e-01 1.971469360539482019e-01 2.228093726931469565e+00 -1.037059922675782175e+00 1.927287739287350421e+00 1.133720048445145817e-01 2.097039505661054015e+00 1.392037477720057037e+00 7.935384277323703772e-01 5.393919763259897859e-01 -5.388559251297670993e-01 -1.491140466460814551e+00 -2.025657600999120414e-02 -7.225313350540637503e-01 -6.015933086358019738e-02 3.004981100348239620e-01 -1.196926687951731072e+00 -8.271446968178447490e-01 -8.144694151416776995e-01 -4.487439373395294973e-01 1.723501508523815229e+00 -7.764285009785835134e-01 1.334703878872300908e+00 -9.453517983607629960e-01 3.067400643786320491e-01 -1.747699553436709297e-01 -6.846292321255639246e-01 -1.830424104985196365e+00 1.889794575822763001e+00 -3.880497703440501274e-03 -2.576052138729114649e-01 -1.051536952039888950e+00 -1.569855791509423559e-01 4.159855162523880545e-01 -6.423687164854736675e-01 -3.879847642729798984e-01 -7.830242645701417370e-01 1.496666773748223545e+00 -1.382463175421340118e+00 -1.170535949297844658e+00 -1.139307026972779524e-01 -1.267922450593568229e-01 -1.846770874871295764e-01 1.681334288651110231e+00 -1.196815699469584882e+00 1.502641709551934657e+00 6.710692282921781882e-01 4.546142638606043285e-01 2.399278826491046956e-02 3.801695774886495460e-01 -6.722833452377059427e-01 1.323590235821900940e+00 -6.723037294259085472e-01 -9.148553225607135297e-02 -4.317453878030695358e-01 -1.974816199735363931e+00 -1.409763967527859263e+00 -3.853118807197545292e-01 3.364162182512102639e-01 3.399294842902590985e-01 -4.563847798683045576e-01 -2.134157185862849193e+00 1.255265388932038206e+00 -8.473669570229016568e-01 -1.038766747925603390e-01 1.213926760561968798e+00 -2.168975553012258417e-01 -8.441714835902723868e-01 -7.955396990980028171e-01 8.666170246717351533e-02 -2.830316452466266064e+00 -1.322863348189931676e+00 1.288023419186140606e+00 -2.428171570247615874e-01 -6.098957348640361431e-01 -8.906054986060437662e-01 1.365539627978552994e+00 -7.325326424852089957e-01 -2.557863911476641189e-02 8.473296636910259139e-01 -7.521905611718883167e-01 8.764890781565811695e-01 7.061685417283539712e-01 -4.074760099299303828e-01 1.677098960948774919e-01 1.480465380968588596e-01 1.170312495292681776e+00 9.699946315849042877e-01 1.524877898811015375e-01 -1.749957434040032844e-01 5.341153191172418602e-01 1.372648264212674496e+00 -1.035017649341529067e+00 -6.599928691415609672e-01 -8.214392849957905529e-01 -9.532475654848878710e-01 3.494245664631506210e-01 6.397009319905847535e-01 -8.096187024209611227e-01 5.176454022608603656e-02 1.926285204036670695e+00 1.553754366698838485e-01 2.857998738204531097e+00 1.712456864474117602e+00 2.749689514073874741e-01 9.855661667234304202e-02 -1.363486687086833127e-01 -5.698643463305980150e-01 -1.597258078805789405e-01 1.156915674165298169e+00 1.563310393867553216e+00 1.385012733425895926e+00 2.426014359015244426e-01 9.670006618369122453e-01 8.809404259524734604e-01 -4.708880271239599957e-01 -3.716813411025484543e-02 1.271696969333353078e+00 -4.447591978943956081e-01 -8.687568912602043614e-02 -6.187121678662829138e-01 7.030894110975003386e-01 1.509542564205977211e+00 -8.639183919250947863e-01 1.281855804526139897e+00 1.296731394239136970e+00 -9.533144067498549035e-01 -1.606515626236354022e+00 -4.083120526547788232e-01 -5.087483107070005506e-01 -1.548353682623479222e-01 3.753122194590427507e-01 -2.363873006414634326e-01 8.441083251710796986e-01 7.031629492445696794e-01 1.184307879009018682e+00 1.122687766808758703e+00 7.553711434510017586e-01 3.812411741426163236e-01 -1.170664741023226707e+00 1.605509293620561495e+00 2.201572483117703039e-02 1.372039239634442076e+00 -9.606392696214586246e-01 1.808106313737399551e-01 -1.147306971047862056e+00 -2.573295642628238844e-01 1.751731826312598050e+00 2.616194272777579322e+00 -8.785000271609758049e-02 6.652077133008919008e-01 1.338832264698704755e+00 -8.730918798530343805e-01 8.180129565107163714e-01 2.503493676321222328e-01 -8.153990579534745597e-01 -1.723231350823859920e+00 5.226783038725275610e-01 -6.448625751491592339e-01 -4.173817823399447180e-01 2.476835557451829983e-01 1.611796267611902200e+00 -5.938918215354443975e-01 -1.735464573470000937e+00 -1.120540550665348745e+00 -6.932781583006070170e-01 8.022325052079277707e-01 -5.734167252707174089e-01 -3.007443425868411291e-01 4.254741637993930126e-01 6.119081989730912330e-01 -6.323842504748656834e-01 -1.948450532275640967e-01 -5.613240778552104349e-01 8.225996776272587185e-01 5.323295838542146940e-02 -1.211540845700537661e+00 -6.619022939135789096e-01 9.505969952470776363e-01 4.716856774335470015e-01 4.605058136597928731e-01 8.672629911339178044e-01 2.921206767720245789e-01 6.062413061215949917e-01 -1.031467777811982955e+00 3.324448332840785003e+00 -8.709683046093090741e-01 -1.361772255312591717e+00 -8.215481427699397043e-01 -1.169463373350605240e+00 -1.522276103492738342e+00 1.455887998194794197e-01 -4.704809597840341473e-01 1.567009830329215980e-01 -7.251452582200903496e-01 -9.122412249486036573e-02 -3.365191259067716323e-01 2.355099078549731037e-02 5.224900827806722159e-01 4.642953381300085614e-01 4.994360785219383869e-01 2.521692028410273068e+00 1.063502325723781450e+00 -8.783704553205369525e-02 1.225282222005122712e+00 3.123633177913404668e-01 9.562976854529643411e-01 2.353459462990147855e-01 5.634654053583162403e-01 -1.190163568676994910e+00 -1.510402017479508086e+00 1.734694963317327421e+00 9.987429241012252268e-01 3.950686854381339486e-01 -6.236416846945729286e-01 -1.235123472130688960e+00 -5.566210402148603631e-01 4.427792939743952494e-01 1.316533093278623445e+00 2.523463633014538132e+00 -6.043500915340510593e-01 -5.592857405528665060e-01 -1.983406217006274674e-01 2.534251343896842257e-01 1.407520427535021934e+00 1.585273949252017145e+00 -2.143604232801813225e+00 -3.741245074705379370e-01 1.305686872268176479e+00 1.712723727233653070e+00 -1.837882640964656034e+00 -4.583391862663162009e-01 8.369089531534890103e-01 4.324361349948845357e-01 8.831031226519765465e-01 -1.923144195694141301e+00 6.133738045312625564e-02 -1.882193458080648307e+00 1.176427941279828970e-01 -3.837655987425922510e-01 2.047187135447268602e+00 -1.431269736675024884e+00 3.488457094361707145e-01 1.505851361803142385e+00 4.425783559965567049e-01 5.045751357836147921e-01 -1.673984862965637532e+00 -4.505889248145846793e-01 -1.169311140808282135e+00 -5.748227974067724455e-01 -7.279021010478466946e-01 9.079835278295715906e-01 1.799365734706260544e-01 -2.212802504460960495e+00 4.838086274863210301e-01 -1.295999502739867859e+00 -2.520916764336224025e-01 7.774923246167709801e-01 -2.235673008694694097e-01 2.291747643256931699e-01 -5.576513936818487949e-01 -8.314857573606403429e-01 -5.778347514218792336e-01 4.355983364616485276e-01 1.029198488326379390e+00 1.461253739725981937e+00 -1.046709792351617541e+00 5.467184437624481030e-02 4.921145780284379434e-01 2.208046952451452882e-01 -6.426985353523448352e-02 1.705082481216196877e-01 -6.588313369948926024e-01 5.006225301793525428e-01 -8.169430999877418387e-01 -5.049269044839113096e-01 -1.011928485735007488e+00 -8.688375372620922299e-01 8.378235068802365459e-01 -6.383557554677967705e-01 -4.057017749167264875e-01 1.673263373131586018e+00 -3.012865141739088926e-01 2.308902005614930364e-01 3.793185717668239310e-01 3.366433555256532206e-01 1.345195107377266552e+00 -1.292267078437558059e+00 -5.878285921195129937e-01 -3.944483830102514799e-01 6.257718080361119872e-01 4.198751840001702096e-01 1.339308132046881927e-01 9.338499164349862713e-01 1.466276868011189727e+00 1.331411391089798668e+00 9.821460472704633959e-01 -4.734943383746197942e-01 2.935115507209646313e-01 3.174877697570487323e-01 1.766628841829107177e+00 2.818503368266754294e-01 1.105336354952043187e+00 -5.489886490639854788e-01 -5.145252241815031491e-01 3.938407820846901441e-01 -1.493040093941069013e-01 -8.877382434458531701e-01 -2.151310646297437679e-01 1.186090424279190314e+00 7.920565567566133502e-01 5.660891607182768626e-01 1.246575790087564473e+00 9.972826489790956872e-01 -7.026114303088228097e-02 1.837917965202926773e-01 2.976457637260427336e-01 -5.503435894876798073e-01 9.449061909642119117e-01 -8.116193364883761419e-01 1.015756598706273550e+00 -1.301080086485237652e+00 -1.398773140309748753e+00 1.492521949487277011e+00 7.279060341285842339e-01 -1.234825178550326141e+00 -1.859819915814293068e-01 -1.800418989512875934e+00 1.471504224834413677e+00 6.508043902390057145e-01 5.072355802771181255e-01 9.670875064935656462e-02 2.013427023305022878e+00 1.108541856803565116e-02 -2.979285300937792313e-01 -4.811571454612857401e-01 -5.188818903938706706e-01 1.040380382372532858e-01 -1.906961923001821990e-01 -9.009417724298407482e-02 -2.392306565828011156e+00 -6.284889795051841199e-01 -5.301175549534555831e-01 -1.129028418896290908e+00 5.307390161554117469e-01 -3.293850096120599646e-01 1.636463252475982566e-01 3.156310831771344527e-01 1.779550731854431467e+00 3.080972249613993935e-02 6.346712937305187818e-01 -5.187387897412358839e-01 8.021871770826798365e-01 8.216324032796826771e-01 -1.177657914280995977e+00 -7.563127361547500316e-01 -1.895147905204648042e+00 9.730217627366140321e-02 -1.805046580326274519e+00 6.720068652357165107e-01 -2.747381806321972153e+00 8.653624295534697586e-01 1.355187085490945131e+00 -5.457071785923082174e-01 1.389588064909287324e+00 9.862508851376770025e-01 3.866205074732176894e-01 1.747641093505268417e+00 1.828765847631198538e+00 -5.924470085800999097e-01 6.972073457776511995e-01 -1.426099663307707877e+00 -4.067212315220835456e-02 -2.283317461435717313e-03 -1.267168574130421055e+00 5.042979460684657300e-02 -1.000854745724941708e+00 -9.157437540361519357e-01 -1.120469020327442972e-01 -7.193408234772044052e-01 -9.222739262227913626e-01 -7.243059126259749902e-01 1.066527945544273048e-01 -2.791361326485559680e-01 -4.201151980518285090e-01 8.786684140050862180e-01 1.133831334377998212e+00 4.522949123924359660e-01 4.805647713460753367e-01 1.498384858877015446e+00 -3.851570491908498650e-02 -7.546722567644286173e-01 6.829473072387145516e-01 1.696657764419846892e-01 -8.787619930168792670e-02 -5.870042226611174030e-01 1.025807464078345888e+00 1.102123282013564021e-01 1.397834918589669684e+00 -2.882419282015636353e-01 3.706666918782891007e-01 -7.021220073056126942e-01 -1.346041978143885265e+00 -9.454980020214375225e-01 -1.660697031863900719e+00 6.557837685006084882e-01 -4.782873103804296533e-01 8.362766374847544482e-01 6.314179063472732389e-01 -1.659998600636686472e+00 1.276475785919917394e+00 -2.942430510018790191e+00 1.160139507595662645e+00 1.305942679818435259e+00 -4.874528078441323631e-01 1.870471240809677527e+00 1.082344958549670416e-01 3.671794728764717908e-01 1.146862173277611863e+00 -1.075382956068985152e+00 -4.168619620580816254e-01 1.636130991019013159e+00 -1.319168861408097859e+00 -1.241626300492011808e-01 -3.301749701877209064e-01 8.089027117310862436e-02 -9.565416250255364128e-01 9.503530402933906274e-01 -1.342091050719729228e+00 -5.571554928042918853e-01 7.495275072202852232e-03 -7.260079094212301687e-01 -2.833111282945477427e-01 -2.178635091648830902e-01 -3.496329845152881810e-02 -2.645257556471415361e-01 7.931199812635488788e-01 1.252476361865995313e+00 -6.538502877973011440e-01 5.521377272688919868e-01 5.616781969060671287e-01 2.586322092090693192e-01 2.123000925729540134e-01 -8.051448186116862971e-01 -1.754330588306854288e+00 -1.046196595760239489e+00 -2.035098718274472862e-01 3.327165695629012987e-01 8.474380306297445431e-01 3.287114351322286132e-01 -1.301303095123985676e+00 1.184480707613180916e+00 -1.851935792353821997e+00 -1.394354478124691932e-01 3.835770937389420404e-02 -2.152879195654184841e+00 -1.238115966911951388e-01 -9.987284637363635920e-01 -2.286284111195106661e+00 -9.987008717518970347e-01 -1.239967868397387138e-02 1.216064090583757418e+00 -6.571532935791906116e-01 6.261294018013664753e-02 -2.901439941823951152e-01 -7.560665949091963656e-01 1.902687466236873126e-01 -1.252541798397030393e+00 -7.386527035348410264e-01 9.046270487086582879e-01 -9.976667602749789143e-01 -8.655278228038716659e-02 3.740144431410754589e-01 -5.840108816686664372e-01 -5.029410879276174917e-01 -1.116424169387501886e+00 1.608228291112196118e+00 -9.893235108199402994e-01 1.283036360900842610e+00 -2.168044057281280246e+00 -1.248278072310935322e-01 -1.166625666127130811e+00 5.951976165410777231e-01 1.239416823160485848e+00 -1.326523104020377319e+00 -4.254963335583558104e-01 5.117294559442778779e-01 -5.368335478021407647e-02 -8.596229453845580237e-02 6.826737231190719291e-01 -3.154289708772929912e-01 5.714504817558567762e-01 -1.101860275656459720e+00 1.047253068154092581e+00 1.393704957627676322e+00 2.467998408763970863e-01 -2.756103794175943783e-02 9.957207308325465300e-01 2.251189502268808429e+00 2.560354148125222884e-01 3.162869272241563556e-01 -5.779019416820612154e-01 2.187720960225628952e-01 -6.560899517353860899e-01 -3.332350107797852901e-01 -1.557893299150915067e-01 2.135140764535968516e-01 3.199284782226982760e+00 -2.329226930590141409e-01 7.953662496642982527e-01 9.991931992106224403e-01 1.173698721605789030e+00 6.206265607274014107e-01 4.355367320125789199e-01 3.118734789616495195e-01 -6.868945095291516534e-01 -5.740577712656290688e-01 7.994208820002284277e-01 -1.113068046625646623e+00 -1.516554681559323159e+00 2.278287226567556889e-01 8.444694921059096027e-01 -4.294242373032312599e-01 -7.648114017551430055e-02 -1.566119301843126532e+00 1.763497884678374872e+00 -1.998047921056105292e-01 -6.202774075387508523e-02 9.129089294041495828e-01 1.284398665134721673e-01 3.581633090760353855e-01 1.557170533272709489e+00 9.248204097338520160e-04 -3.141633711243230764e-01 -1.093481951269474450e+00 -1.422909716680129000e+00 6.650116910016050653e-01 -3.486287139631650822e-01 1.575946718028620186e+00 8.132564025948575415e-01 3.252877005372233898e-01 8.923308266093462615e-01 4.800704990108085601e-01 -1.004988598257575000e-01 -1.904881804199221706e+00 1.057120649212550223e+00 -6.501867960087833742e-01 1.295970979691420943e+00 5.769209435173466849e-01 -5.053592758232546833e-01 -3.247075818462938912e-01 5.866930586671800230e-01 1.164478847244272419e+00 -4.141504022403329488e-01 -1.129510930066639565e-02 -4.284993351919734184e-01 -2.557338204929974879e+00 1.127914352323599267e+00 -1.583781022171291353e+00 -2.983375363964668181e-01 1.741806098298938621e-01 2.825859197562117231e+00 -8.664246296111441925e-01 1.274078739162379348e+00 9.694188621665164041e-01 -8.405366006891167030e-02 -7.060890138700325336e-01 -1.481682390970201268e+00 -1.261295445671709814e+00 6.174822246734577025e-01 -9.010419246121221803e-01 -7.912971633892923462e-01 -1.489498773630942297e-01 1.703565437732177168e+00 -1.264740368293790551e+00 -6.043661016618534498e-01 -1.355721717986772878e+00 -5.538971310222745581e-01 7.274358989567729639e-01 2.523683334400199652e-01 -6.414615973556950790e-01 -1.101582525969311277e+00 -8.884543515791917256e-01 6.757405952673427585e-01 1.568139793905903190e+00 -1.665371269295365719e+00 -3.124396677283863832e-01 6.247980546532552748e-02 -3.788744137280679602e-01 1.913567150493807878e-01 -2.427210754636701662e-01 -3.040989205439662557e-01 8.515941249015899217e-01 1.163240093577046608e+00 -1.195875589354512547e+00 2.108353645988346459e-01 4.447050450284100176e-01 9.680679755817108711e-01 1.158740973189739565e+00 -2.640978132126443612e-01 -1.880576894073433980e+00 3.351610428266070807e-01 2.635293518317984307e-01 -1.172558890508753393e+00 -1.099284965470052278e+00 -1.201474656032246457e+00 -6.360614638870967230e-01 -9.831016981465187654e-02 -2.219851604895284880e-01 -7.374746720679388468e-02 -1.557438636490715289e-01 -3.377721520991511239e-01 1.118849782011548166e+00 -1.209514763331083764e-01 -2.932285016213130313e-01 -1.226148187894314789e+00 -2.932124713278959072e-01 -2.510491016725693303e-01 3.566453378220647563e-01 -3.158184630779261454e-02 1.462670793478048348e-01 1.354141990653165983e+00 1.180553246831532954e+00 1.053879389969905267e+00 1.055937956284843215e+00 1.332794916030416443e+00 1.753835817020428234e+00 3.676560386798765623e-01 3.720439767647814588e-01 2.685569784980502694e-01 -6.957253561490464033e-01 -8.295141283470666149e-01 6.063714380732416753e-01 -7.501852708496066224e-01 2.355712725606065039e-01 -2.631267038405755709e+00 -3.635737299864759686e-01 1.125433535013999897e+00 1.589765585565516837e-02 1.338852321759224084e+00 -2.347410043227726728e-01 2.236096350524011955e-01 5.106556898995289195e-01 8.352118019312160246e-02 -1.329369109539803695e+00 -9.162330698342975310e-01 -2.100648878114213525e-01 8.565771457588067239e-01 -3.142727737374344521e-01 -8.769790820209208970e-01 -6.170140234595663520e-01 9.989454915243802802e-01 8.740233419237050660e-02 -1.208935223902305234e+00 1.834954087885968699e+00 -1.159279233257214242e-01 1.563371623698515345e+00 8.017959876098601502e-02 -1.520134686990796125e+00 -5.784986748002531876e-01 5.096138013852963278e-01 -1.611754179605056070e-01 -1.379876404125925271e+00 1.597934820929440169e+00 1.437089268763433347e+00 -1.687430285106092498e+00 3.352139498305598542e-01 5.037394410405811040e-01 7.757444622161913106e-01 -9.790174771162893919e-01 -1.032540348542445363e+00 1.649415645531512986e+00 4.235313185885252185e-01 -1.767760268494138476e-01 -4.598402188902770416e-01 -9.467516301027839587e-01 1.254109694379869744e+00 -8.645176369637396219e-01 1.979578037095068854e-01 -2.444675585324200540e-01 -1.486568478810686156e-01 -5.168382848017875203e-02 4.904774815072503458e-01 -1.482980313605456901e+00 -2.288396228741419458e-01 -1.450697718697452121e+00 1.203416827144108137e+00 1.203518182931042402e+00 6.111460453632509005e-01 -1.143316465984044905e+00 -7.499976287070139191e-01 1.463019478122939976e-01 5.892961299197473357e-01 1.603938057960379249e+00 -7.874171811452448377e-01 -1.332671592574109720e+00 -1.668261267200083497e-01 -9.804292188181709111e-01 9.030096468082909889e-01 -3.377102105723805980e-02 -8.602965117005766382e-01 1.166497503890309706e-01 -1.844470434431609573e-02 -4.952998967734645319e-01 -2.535466721315810634e+00 1.006572486447777859e+00 -7.011634897033004465e-01 1.430996831792285429e+00 -4.109986921487536748e-01 2.842781781191481838e-01 1.142985877154919727e+00 -1.387754906717012071e+00 1.820237866999878662e+00 4.478917341337612656e-01 1.587959177381803588e+00 1.710119897878744077e-01 3.223262859305174310e-01 -1.251832609456508816e-01 -3.682850395920039266e-01 -5.024145847371159768e-01 2.207583670022190692e+00 -6.064887815385566067e-02 -5.184496900631804239e-01 -1.549222702621534831e+00 -4.606020218328582549e-01 -9.509847559730896238e-01 -1.311173288951096527e+00 -1.002028248072690392e-01 6.722980576011375331e-02 1.690778628301955466e-01 1.061686274231542715e+00 -1.243455096083851963e+00 6.576398491399371160e-01 -1.215640002924773144e+00 -1.420492960634785473e-01 6.990650166794123432e-01 3.719070511655084288e-01 -1.614107161226997045e+00 4.559881962176959291e-01 -9.100835769201019998e-01 -8.106960269959337939e-01 -1.476448627844834993e+00 -1.123940576095586001e-02 -1.194461727662854411e+00 4.458767555688913919e-01 -1.652995694266438109e+00 9.500658005402203357e-03 -1.320943018432947147e+00 9.635099920084079228e-01 3.867000328749443105e-01 4.889987856778776343e-01 9.925925989544199801e-01 -5.411606060551259478e-01 7.214698928728199845e-02 -1.485915354907175079e+00 -1.388676885564936736e+00 -5.021241706333192667e-01 -8.885227399505991608e-01 -1.019978979544989561e-01 -6.237915048502850057e-01 3.801667794053258831e+00 1.494794897168748360e+00 -2.006146895986557155e+00 -9.880638990127281751e-01 -1.028838811952538901e+00 -6.053481803261658023e-02 1.879580196699466965e+00 -8.679737852201214743e-01 8.317359014861623878e-01 3.548691974549383898e-01 -1.152808835708818203e+00 2.836029541313704327e-01 -5.688837232694886614e-01 -1.095396583693394099e+00 1.395197502212369711e+00 -6.113594424013201190e-01 7.720760151255194881e-01 -2.193204760498762340e+00 8.962382674140552119e-01 1.780624888998906030e+00 4.611812429926066131e-02 -1.471605844822430065e-01 1.326116771514120440e+00 8.417536103083139709e-01 -8.923304899238325427e-02 9.186249786531239803e-01 -2.165940572831737826e-02 -2.346586957721448208e-01 -9.710114990504327137e-01 9.123878982366159240e-01 1.058454617379002149e+00 -1.206594104541083956e+00 3.001746455962568949e-01 -1.443563161915121240e+00 -6.192072423997663222e-01 1.714944916147559117e-01 -1.410693437054589383e+00 -2.683460345113795609e-01 -8.781072207568474397e-01 -5.892931047329961203e-01 1.628620655296727726e+00 5.812148738040897600e-01 3.637101752055849069e-01 -1.296181830692786585e+00 -4.779184262439377662e-01 -3.391126692365376005e-02 -3.346296042668524540e-01 -5.312746274922426348e-01 7.461461672648403987e-01 -7.010184547872592986e-02 -1.690836879261190251e-01 3.592189039439386833e-01 3.536577539848299034e-01 1.372790296963458223e+00 -4.346326745437978367e-01 -1.311133675810429722e+00 5.004689772138869452e-01 -8.824729156287268450e-02 1.041346178010793322e+00 8.552859443407179185e-01 1.041324047812848264e+00 -8.264219770500631501e-01 -1.673212046829467836e-01 9.454916838559445091e-01 5.376595698286724678e-01 3.255801562597634202e+00 -2.533246659422715985e-01 -2.020896247109077226e+00 -1.517612058030475941e+00 -3.721626969038187016e-01 -4.684501304607600058e-01 -6.083495496556357018e-01 -8.207653011732071180e-01 2.472974331506333501e-01 -4.626834960161889110e-01 -3.535204548961662918e-01 -2.592053885368835187e-01 -8.620690279381094667e-01 -3.027841568801345300e-03 -2.154500947573782632e+00 9.822133533364101332e-01 -5.093221719848074480e-01 8.017158750781597787e-01 6.795847009911212266e-01 1.490451044579442330e+00 2.058095643357217008e-01 7.412592134187073745e-01 -1.656736943349786717e+00 1.822920294989131273e-01 -1.027652398516323506e+00 1.277351849216829871e+00 -9.860615152495237901e-01 -6.636355333422322422e-01 6.094534504146635889e-01 -3.411773911946709426e-01 -2.133395703076357286e+00 8.522071417173914254e-01 -1.283015161204286381e+00 8.555769711748228978e-01 5.453660448936161753e-01 -2.075025751743603042e+00 -6.421257578476060601e-01 -1.267613495039289495e-01 1.873619489915736847e-01 -3.105899176738255996e-01 6.056045171672608252e-01 1.803617582606180936e-01 1.600690554557633316e-01 8.592799355379537873e-01 1.771662838380155258e-01 -3.100442383123386825e-01 -1.208938863246168172e+00 -5.740310197813841553e-01 -6.223629374221396615e-01 -1.282777424693397061e-01 6.984936247834226952e-01 1.896983932457180444e+00 2.082015693962502023e-01 -1.268192001722080464e-01 -6.697932845453195005e-01 -5.210099135866806952e-01 7.805119117820043251e-02 4.297401881824453596e-01 1.460863210700096504e+00 1.525331730116670781e-01 4.395789374059799193e-01 -4.347475262927996686e-01 1.697418046354880250e+00 -6.951692927437835845e-02 7.256851085213970043e-01 -1.163307967579064739e+00 3.124078714189831296e-01 7.431689271246685324e-01 -1.109292791337595396e+00 -1.506824907277209080e+00 2.810396243962305918e-01 1.936972905131332690e+00 1.264184533147340472e+00 7.037611897642955805e-01 1.436800135455417848e+00 4.962882106909858870e-01 -3.741598900429290442e-01 7.045172089790294745e-01 7.813000006501296113e-01 8.972771190356411131e-01 2.394256642545731228e-01 -8.113204899562708183e-01 -2.078256540251020579e-01 9.750103123769233715e-01 8.019146777021390893e-01 1.655271546192813303e-01 -2.131809979868593552e-01 1.314246735344684724e+00 1.264519338552702044e+00 3.149674850564352369e-01 1.817765464869331105e+00 -8.372438094450161961e-01 -7.757311361816396911e-01 -9.098762210241906345e-01 2.265229161445911465e+00 1.174496757925614032e+00 -1.645234188113163576e+00 1.034271061848853757e+00 -1.028610589728503388e+00 -5.371202800641471375e-01 7.728390434003095111e-01 3.815735419463658906e-01 -2.290382869655826770e-01 1.604484068525849016e+00 -2.817754350226460147e-01 -1.839510188855759898e+00 1.428631186753490878e+00 -4.226699607298552985e-01 -1.088947950966500322e+00 -1.190343480691605782e+00 -1.775361617578721463e+00 3.292824391518519023e-01 3.018358650978125168e-01 -1.522457201492503076e-01 5.558465186248527923e-01 -6.753317643299140416e-01 -1.578049517800069967e+00 5.124980070492187734e-01 7.859023977513160952e-01 2.872975265031245118e-01 -1.951920145438816201e+00 5.820363397069531208e-01 9.229098012583607513e-01 1.131273785744493443e+00 -3.066828060443897552e+00 1.210896721280842803e+00 -2.177050098462414984e-01 3.534471922456187964e-02 -2.350002719175996457e+00 1.557395814863698769e-01 1.005872144731254414e+00 2.588459928408068378e-01 1.326181451819030466e+00 4.005108069625221145e-01 -1.152838156610421105e+00 2.169626120142973541e-02 -4.674532369384166164e-01 1.071748997454235353e+00 -7.027571961098332265e-01 1.779675957221858784e+00 6.351273785753467349e-01 -8.552634142779379500e-01 -1.277765504239712024e+00 -9.992588338697845352e-01 1.133650580544628417e+00 -1.193017046453431318e+00 -6.020294531553963546e-01 -4.431628524768594368e-01 1.265428633390455415e+00 5.663674651186499931e-01 6.476458696184144159e-01 -1.824469490488657586e+00 8.191782424472906499e-01 -8.313806055015608987e-01 1.548141618835646494e+00 -5.257073707294493969e-01 -3.846717414781642974e-01 -7.683641351482222159e-01 -1.258935206457409695e-01 -1.047690955015274428e+00 2.599967770722169669e-01 6.525800056060279131e-01 3.269222399181920258e-01 1.240136277059767034e+00 -8.562981697325383612e-02 -8.025859753218614889e-01 3.502527561850281579e-01 8.226521962193868998e-01 -6.483547988559608399e-02 4.426401493891518046e-01 1.348610051194885306e+00 1.211444563635208693e+00 -7.183564678371876511e-01 5.437581133527892296e-01 1.963679738620249249e-01 -1.033989176903327145e+00 1.253872093089871687e+00 1.184968018934450251e+00 5.033777214860737370e-01 -2.583079346810627785e-01 1.607600028617981014e+00 -4.488873849986811382e-01 3.052148547119126754e-01 -7.866931079815601136e-01 -4.898818382656744963e-01 5.920784414318992772e-02 2.446477071370550538e-01 5.709896637691137533e-01 -2.930023607933416874e-01 -1.558328203524826261e+00 -6.455599072735292987e-01 3.627209402788479919e-01 -2.331634339614915286e-01 -1.279836062431624066e-01 1.946926009118725931e+00 1.359117252973343515e+00 -8.062258592738430485e-01 9.111630913388886199e-01 -1.479381929165860976e+00 4.874164083582678275e-01 1.076861014926089988e+00 1.025043769594822018e+00 -1.165198326342547830e+00 -9.069651684299918637e-01 1.428294359675158498e-01 -3.286651542434512185e-01 1.882731903165657805e-01 -8.253702405483351878e-01 -1.479472651490437496e+00 -2.379535606271549752e-01 2.130749909747287341e-01 -2.333517007774773416e-02 -1.065023647473131607e+00 1.439056247805501787e+00 3.797722995622155873e-01 1.072546465841756280e+00 2.165814144192640178e+00 6.601063772080720815e-01 -6.619802263412607468e-01 1.366807080800392704e+00 1.450946336699152628e+00 -5.892760317115274260e-01 2.220759881020723248e-01 1.793886444097157473e-01 -1.755072071682074686e+00 -6.554718268932473446e-01 5.214923465238540112e-01 -2.883660360755082031e-01 9.249214349730288109e-01 4.373867866233269730e-01 8.959924937417768076e-01 2.135194485322758906e-01 6.549725853029166045e-02 -1.511367623289626705e+00 -1.303226022794074401e+00 1.025010459820964392e+00 9.990154051555144576e-01 -9.346421512589497826e-01 5.918070396941285116e-01 2.103227926249892743e+00 3.653843027938184496e-01 1.216327221029287253e+00 -7.120674883047853898e-01 -3.804143238954328932e-01 -2.087425205876074941e+00 5.939185251651660780e-01 9.405441495236990246e-01 4.739538255312099602e-01 -9.150835992784780437e-01 1.001594158438472215e+00 -5.225609728538463949e-01 1.141048559731540520e-02 -6.490734372495405857e-01 -8.856200472521735811e-01 1.225353175172180231e+00 -1.155452487829239372e+00 -1.865999890641786563e-01 -1.290655438683719902e+00 6.300501834263453338e-01 -2.336968341689657613e+00 -9.021226692591221008e-01 -2.043294111292901227e-01 -3.127761270907138402e-01 4.891275417502910505e-01 -3.736413954200671905e-01 -7.425674487632457632e-01 -8.111144770029241613e-01 7.349283007706099990e-01 -1.401423227790106751e-01 2.928557663988149429e-01 -1.220319079435339793e+00 1.104314311832844675e+00 1.276747328626333111e+00 -7.875102815145712531e-01 1.560180260429409937e+00 2.409429811229777951e-01 -8.187874005215362017e-01 -1.581320567818433886e+00 9.743126549251220903e-01 -1.324677110710224814e-01 1.081939273522661615e+00 -6.762823681249514607e-01 1.732904766907933380e+00 -4.175391912919082515e-02 8.575386105640023793e-01 9.512413324506622039e-03 1.466717566559157415e+00 -7.404415507761329396e-01 -6.857100349954680096e-01 -1.296914052591796040e-01 -2.112767708729557659e-01 -1.903042062273340385e+00 -2.503025415011915222e-01 1.597265395295478507e+00 1.219782706511697734e+00 -8.157466405562912026e-01 -6.389966678949727807e-01 2.360946027371138844e-01 -1.124832776538473578e+00 1.048214480898473910e+00 -1.651526207980903160e-01 -2.543869769433572056e-02 -1.803916433732592361e+00 -4.532449032407806500e-01 -9.062469042633967131e-01 3.365637288759395496e-01 -1.506656124886520232e+00 -4.963126820345085122e-01 -1.922656861810164264e+00 9.437817611404721030e-02 1.651414547509944875e+00 1.475577242320901039e+00 3.159545344818060486e-01 -7.535138863044235080e-01 -9.208437981844986853e-01 5.918871731366540795e-02 6.952462350416529491e-01 -3.562667565252282120e-01 1.193206536205089430e+00 -9.128355803262512280e-01 -1.105542677436943899e+00 -3.430978890928159108e-01 1.347249625664386663e+00 1.180159618431999125e+00 -5.182812328864297990e-01 -1.089143557785177130e+00 2.248477689198133123e-01 3.804002328113306741e-01 -2.885663374605046960e-01 -3.748414487727493721e-02 4.514484042458850044e-01 3.479876582079977076e-02 3.010050098654673545e-01 -1.169119598653260761e+00 2.264572040871944414e-01 6.792703928842585004e-01 -3.443230773590345156e-02 -1.229752408133875097e+00 1.769411099338776605e+00 -4.799108183209556677e-01 2.162770763878340663e+00 -6.826377842532203033e-01 1.533746108114127038e+00 -2.976720063331885768e-01 -4.265757580247161451e-01 -2.023792625042040605e+00 -2.329624453355094715e-01 6.010288818816821310e-01 -6.583823212898717303e-01 -1.195190129760251185e+00 -1.009599665310454641e+00 2.301397701255023964e+00 -8.868605068667778646e-01 1.710725659541777466e+00 1.720624878057960938e+00 -2.032247794654450601e+00 1.971090330401190638e-01 -2.790831552489347889e-01 -6.556516287275051535e-01 2.956144406773909550e-01 7.840550537313722979e-01 1.082344584471917948e+00 -9.817652984835550933e-01 6.449226982750009274e-01 4.175974787511847475e-01 -3.591519614125504578e-01 7.160597426530176390e-01 3.622810303778701280e-01 -1.960789897356029488e-01 2.288495135894615673e-01 5.771136068918929496e-01 -1.130532877893156263e+00 -3.671303099206572884e-02 -1.518366647586471441e+00 5.218259467012220654e-01 -1.396446563101988725e-01 -1.050134172773987462e+00 -2.366976835065575990e+00 1.956801932635017893e+00 2.026267762494100566e+00 3.466602995920459729e-01 -2.258660361036572140e-01 1.218903522221914226e+00 1.481194085151998463e+00 1.596305968123408636e+00 -5.770776745944534714e-01 2.460429161559149758e-01 -4.943660864878131611e-01 -2.425692948180987463e-01 -1.123430595934987730e+00 -1.470794772269239659e-01 8.004272806421490749e-01 -8.743411083129737360e-01 2.505288161052913409e+00 -1.980140881869299374e+00 8.929208774305216201e-01 -1.828195383371258309e-01 8.396411236894361085e-01 -4.372348551522838300e-01 2.520882823799996952e-01 -1.000819912441452075e+00 1.032778190248227590e+00 -1.334243867699234976e+00 8.637644851890704523e-01 1.683073660888509959e-01 2.299365345849217146e+00 9.110797381123736383e-01 -9.916973288406432108e-01 7.388538219979769173e-02 -2.351482254119460491e-01 1.444529602706920546e+00 5.147198045256425880e-01 1.663628779443630523e-01 -2.170284887102990723e+00 -2.013532178127372063e+00 1.300544169792894854e-02 4.970178875513101696e-02 -1.131525225781269128e+00 -7.144843188692501408e-03 -8.484081479318712482e-01 -9.986198754463473382e-01 -2.343221523419928426e-02 4.159830059441418232e-02 -5.072736732313502112e-02 4.020593350678000055e-01 8.023515850620913659e-01 -1.256249250268888229e+00 -2.349998672938409527e-01 2.073005192563545651e-01 -4.809285543651508066e-01 1.349348342423798697e-01 4.808651177669927002e-01 2.778341769338133482e-01 -4.859760158639147565e-01 2.220985641675649880e-01 -1.852013043944404080e-01 -4.080700658788067314e-01 1.065791916767098169e+00 -9.721384662543439692e-01 7.522384746842053493e-01 4.714140551557770564e-01 2.721636827268115733e-01 -1.071984649999184469e-02 -7.369190288112996701e-01 5.796106006809197408e-01 -3.129589300572619415e-01 -6.840323237131347156e-01 -3.173404077975394144e-01 -9.672009072437509625e-01 9.662721030129742816e-01 6.066041152381177470e-01 1.660892002962125691e+00 9.935577632998734421e-01 -2.165990272670721348e-02 -2.093624551937506073e+00 1.273265491951702799e+00 4.394378984301728353e-01 -8.436371465603715869e-01 3.609968804924202357e-01 -2.281919311304152209e-01 -7.458698692462840674e-01 2.752793202472623157e+00 -5.395264317684648203e-01 -6.924378144559482084e-01 -2.600725697774505449e-02 -2.794482952832810785e-01 -1.480511252771429698e+00 -5.978241477814222327e-01 -4.378323212400240250e-01 2.056241420850978496e+00 8.777045576977889896e-01 2.074535973428040858e+00 1.010474221811408890e+00 -1.328890146156960439e+00 2.126152114584506370e-01 -1.419862419273344445e+00 -3.530014552478848433e-01 7.849130110943123295e-01 -3.333862010149062083e-02 -1.955367287671871290e+00 -3.155286728789542111e-02 1.404067337546832106e-01 1.722438336092664057e+00 -2.221797249876428904e+00 1.044223540763908886e-01 -1.687912790419891840e+00 1.277034821414807508e-01 -1.386530823142605895e+00 5.533223392901006621e-01 8.805771543541291990e-01 -1.805864378233265274e-02 -9.829497131292856682e-02 -9.630119620533679203e-01 -4.055390509967959911e-01 -2.164701818843648429e-01 -2.478890510598118907e-02 4.452702214635209099e-01 1.517164057359173812e-01 -2.007170444354380856e-01 1.666163020125355887e+00 1.546524523811862117e+00 -1.344403212769455846e+00 -1.457780637087139064e-01 9.563336318588150364e-01 -9.820587114776883064e-01 6.857386499558867365e-01 -2.012880234850628725e+00 1.255467456735557819e-01 1.062144462202038619e+00 1.120681266129287812e-01 -8.083609746922539863e-01 -1.094281321992288225e+00 -1.436499223976755335e+00 3.049235624837493552e-01 -8.181302369911080952e-01 -5.581942753667649137e-01 -5.004518189650476456e-01 -1.028274687645726049e+00 9.184007176026616204e-01 -1.366942851194403286e+00 -7.957121427646737244e-01 -1.667014253751069708e+00 7.180384183228006867e-01 -5.337530932473788514e-01 6.123949963136101626e-01 4.680010347201504772e-01 -7.113302243781027823e-01 5.696971523832337070e-01 1.359993862646471374e+00 1.035873879620960780e+00 -1.657183819686074144e-01 3.578713177534017728e-03 -1.317848708665329271e-01 2.611449403985258710e-01 -1.244234002757623081e+00 5.478660459751609757e-01 -4.365830889645529456e-01 -1.780350263824258317e+00 3.602087500833701661e-01 5.629562577196457474e-01 -1.199496253699598336e+00 7.642719573792216003e-01 1.775539631791073214e+00 -2.258188029531912541e-02 -6.627105236342423211e-01 1.358453765385357448e+00 -1.148463528349648932e+00 4.458073799670816961e-01 -3.877775541527823111e-01 -9.896345576828385893e-01 9.891876883473451620e-01 -1.017311890660901552e+00 -6.938618940744164520e-01 -1.675375428870004235e+00 2.438132844791736364e-01 1.548583107664529113e+00 -1.588727313721326029e+00 -9.913838816629062523e-01 1.639202146203722621e-01 8.767787674859033320e-01 5.826563628681512563e-01 8.058765866589198135e-01 6.313068028960918676e-01 -4.376434551316892851e-01 1.103144988219066036e+00 2.182775520542674652e-01 -1.262167742149569394e+00 -5.936435544383622531e-01 7.146100006640828672e-01 -3.655764449020993956e-01 1.601914493519601343e-02 -8.322712320616947324e-01 -2.575719908805723657e-01 -6.967970397889547973e-01 1.392523129772954837e-01 -1.356798776333650203e+00 -1.455800602929748777e+00 -2.852380697116386754e-01 2.172982644414651165e+00 -1.723415012065826923e+00 9.780815123727594207e-01 -6.993191883919652740e-01 -2.849524692071219167e-01 -5.294495024282704909e-01 9.503623463614759015e-02 9.768285177301431199e-01 -1.223304324467032966e+00 6.744683700718737129e-02 -5.010653584879793954e-01 -4.035314202139170803e-01 -1.852408300230047045e-01 -1.388928368872017538e+00 -5.818083653398311572e-01 -7.857121505418624974e-01 8.637373552963978351e-01 -3.644292370482495325e-01 -5.505914279439685366e-01 -1.646488681958565348e+00 5.129820560621527470e-01 9.619110934460979589e-02 1.022720017802212361e-01 1.242134020607598699e-01 -2.269138310941992476e+00 9.230321573003013036e-01 2.436092048162448453e-01 -1.024560415237532052e+00 -9.069796561317876316e-02 -4.534441255042143126e-01 5.702438696378043792e-01 9.048258357884942926e-01 -3.709407136808648975e-01 -5.502990813827988159e-01 2.687733801607988804e-01 -7.677977228713935010e-02 6.920868046291365205e-01 1.915554888263483191e+00 6.392696652318525796e-01 8.748012721927697077e-01 -1.215480085215104200e+00 -1.602042513824039949e+00 1.304059474923176642e+00 1.087287837533038370e+00 6.451405224684865214e-01 5.924430974004900596e-01 -9.151775319064781034e-01 5.677091921459582746e-01 6.064998211137582196e-01 -9.611512593569850882e-01 1.514899995366696672e-01 1.736119069791864367e-01 -9.356219807468947325e-01 -5.368232233055567626e-01 -7.255700738066808153e-01 1.780516908649586671e+00 5.750634654171089544e-01 1.297033859780067910e+00 8.062619212849927441e-01 7.691342349531235523e-02 -5.143317927581656512e-01 9.398492978364531014e-01 -4.055380912565490492e-01 -1.140157955442494098e+00 4.098039530235269567e-01 8.964533250320882996e-02 5.020246592080960246e-01 -1.428602706510370357e+00 -2.733640973898424087e-01 1.215409863315733419e-02 1.581196405065972699e-01 1.013689306947880286e+00 6.247756893926873500e-01 8.379717018690182595e-01 -1.003190775063065088e+00 -4.051506047946364375e-01 3.670580218400776862e-01 -1.039158571743545201e+00 -1.044051332388545861e+00 7.068573732643597396e-02 -1.432752258957640690e+00 1.106077161805617770e+00 1.063176418143303215e+00 -9.684833287723773054e-01 -2.432650480252221692e-01 3.710360359592372315e-01 -5.862657845848570082e-01 -9.257974722308521809e-01 -9.871695894149887587e-03 9.076508444935918463e-02 4.235995732567158223e-01 6.858097718794439190e-01 -1.144330036690621583e-01 -1.641844291489506613e+00 -4.137837855925917685e-01 1.909325783155462419e+00 -2.131526261708183156e+00 -8.774938538129123389e-01 -1.052325536301601083e+00 -3.218034825931352372e-01 -6.084887808972817558e-01 2.236416565577099558e-01 -1.291831937326567870e+00 -1.181686643423346617e+00 4.522353921713139213e-01 -7.875060405891409765e-01 -1.178478573910450633e+00 -6.215276450337334779e-01 3.326576180473113098e-01 1.009895153543449275e+00 1.526336532092416043e-01 3.888804347170485287e-01 1.262817106801856548e+00 7.025070280009297896e-01 -5.642433698275310938e-01 -7.194264251335208415e-01 -9.008246792654003299e-01 -1.536614770640027383e-01 3.208603747437674403e-01 2.577914866323103293e+00 3.752380777212008939e-02 -4.242414906557420706e-01 6.301140880398099775e-02 -8.168421237721433803e-01 3.520513041376765462e-01 8.112308527235240208e-01 -1.194740682451375102e+00 5.435231422651765065e-01 -1.061505403152422505e-01 2.848101202148086153e-01 1.362587019013307144e+00 -4.420177864379566668e-02 -2.723215878474748441e-01 1.891631260184637453e-01 -7.859282619178047380e-01 -6.836124175244642220e-01 1.371648147862229328e+00 -1.646434569682106719e-01 -1.275608698383157713e-01 1.624692013259295909e+00 -1.926747152303825095e+00 -1.009873298461005042e+00 1.289262108861893186e+00 -1.791227231599669345e+00 2.694310819180014693e-01 -4.852463905981240777e-01 1.382856896219952558e+00 -4.819948929662926651e-01 -9.669032552377387901e-01 -2.320183806128368331e-01 6.753493940311831034e-01 -2.949529870152838851e-01 7.910215746352656785e-01 7.222487627259246423e-01 -1.594570013765979954e+00 9.631913401374582184e-01 1.889592768188206318e+00 -1.979421797350674028e+00 -1.005667116020985352e+00 5.110704144150343131e-01 -1.083879832518176017e-01 5.172145275783593954e-01 -5.598452000573718168e-01 -1.706978796174743351e+00 1.387065942035014210e+00 -1.411211819334753814e+00 3.570866712093542783e-01 1.079746285213352364e+00 3.208400989629258682e-01 -7.507000002124593063e-01 7.128719417221833776e-01 1.797425075633935387e+00 1.086640578283536218e+00 1.480603199562460004e+00 8.118968997288695810e-01 3.612204728315170366e-01 -1.194801339593550393e+00 7.903568561041847129e-01 -9.973269097459149801e-01 1.444014806812825569e+00 4.006779051637485850e-02 -3.507811150675365641e-01 -2.831156393605126276e+00 -2.046526291994834879e-01 -6.796181835690944251e-01 -3.065956269689059099e-01 -1.053277429434280599e+00 8.087960809235402726e-01 4.789656927707851286e-02 5.974061154559350689e-02 3.951356927814285713e-01 -1.015275716737537026e+00 9.181763905254122227e-01 -3.608538323990073682e-01 -1.784819935250899992e+00 -3.288392906398122761e+00 1.061268561113667630e+00 8.317504310400960499e-01 4.921744817938907834e-01 2.647554212125617923e-01 1.332784206948265382e+00 1.348309392430939169e-01 4.991986504000975877e-01 -3.941165424885149093e-01 -1.811189647034711914e-01 -1.748986746756203470e+00 2.329728570901034856e-01 2.164405631473951708e+00 3.731158071280071820e-01 2.491381151970086527e-01 -1.171712079939742468e+00 7.170284489534781147e-02 -2.705575040330499004e-01 -1.465889926802735665e+00 -2.937245908063561561e-01 1.835928163016288694e+00 -2.074452313188725583e+00 -1.861767472854528815e+00 -4.993436429754173900e-01 -5.693214483032192907e-01 -8.524980057935921396e-01 -8.639500547246956041e-02 9.549922311054968027e-01 1.955373692628381288e-01 5.233204671608393532e-01 -4.904225036223290868e-01 3.805719119612182566e-01 3.571776574610378008e-01 -5.700930450077887346e-02 -7.071529941771975691e-01 -3.679757873859811901e-01 6.873820169525599599e-01 -6.901179470646658931e-01 4.150022953187924579e-01 2.685199713252227616e-01 4.253234920177798029e-01 3.754551786299897831e-01 6.798802695018473230e-01 -1.493211553464329100e+00 4.404439774472684310e-01 1.265545360254883178e+00 1.483411532093995566e+00 4.898778007247461125e-02 1.257601094106721940e+00 1.088784233150739272e-01 1.344071381173230106e+00 5.248680826718682413e-01 -9.629024540730575232e-01 -2.971194372109899895e-01 1.958333031702237603e+00 -9.754172196808100770e-01 1.613164639552357782e+00 8.158525035369900147e-01 2.522340541251547830e+00 1.271278025827000668e-01 -8.221948242921920391e-01 2.980792375548634368e-02 -2.137416539789865899e-01 -1.842697356350711191e+00 -8.057104522198326180e-01 3.219981201020827855e-01 -1.305950309873840531e+00 6.383909571853662035e-01 3.963249273451403126e-02 -1.941997490393290837e+00 -6.559451517282026689e-01 -1.036513024034237063e+00 8.723818213383212339e-02 1.596202719098450018e+00 8.610087681145511818e-01 -1.123062866007032090e+00 4.954986451855435958e-01 -7.635978374441648731e-01 3.308895544604552041e-01 2.707231650719177374e-01 -1.521517143461424970e+00 5.800851006201966920e-01 2.766162844953130862e-03 1.093133617330118990e-01 5.318912593659445021e-01 -6.388466417371826411e-01 1.910424081497154314e-02 5.401103494598227250e-01 2.356771511860372037e+00 -1.601434542737160127e+00 9.316867589529332916e-01 1.617360369110713458e+00 -3.745889590343879361e-01 -2.124859977676206713e-01 6.930879597257345592e-01 6.126415522893493559e-01 -2.601176313063257792e-02 -2.346622206852115311e-01 5.231717202297648805e-01 -6.647410707620428350e-02 7.316106276417817800e-02 -1.080395326705588577e+00 8.346639197702948598e-01 6.533159993208947913e-01 5.365573789929479753e-01 2.622089074932833566e-02 -2.114838440725865520e-01 -5.303561953462823109e-01 1.521060664078158986e+00 -1.252408328897554324e-01 5.783176890963636074e-01 -1.046550465792513318e+00 -4.534122029924278485e-02 1.158012753467009409e-01 8.430777400378473840e-02 1.143048062447093116e+00 1.229053124689837295e-01 4.132032479114825518e-01 6.185169722519758828e-01 -1.483099523318024415e-01 -3.254436418581254514e-02 -8.534446168717366721e-01 1.381864541181904160e+00 7.710102891711090312e-01 4.487519570611104291e-01 -4.384708096047306713e-01 4.445097812515563795e-02 -1.644237424326514319e+00 2.153396883976926579e-01 1.496186980164986524e+00 8.863442899435421962e-01 -3.507786994043549100e-01 -1.923828948004994710e-01 -2.674584845062203176e+00 -7.238193650768089960e-01 -1.026832043318267884e-01 3.212382380694994710e-01 2.055721063816473015e-01 -1.536734698847203595e-01 8.538543774306260881e-01 -4.583943774053278464e-01 1.667192262179846007e-01 1.286039351156090804e+00 1.537803694471898464e+00 4.378677735847488761e-02 7.674385713050648761e-01 -2.764639779562915178e-01 1.245156896613981878e+00 6.945548678378378193e-01 -3.338646530539527424e-01 -2.282382546553872460e-01 3.008505472688816629e-01 2.260248125390158069e+00 4.271239828315871040e-02 -1.405663605430689911e+00 2.774035417710620788e-01 2.722137631766845534e-01 -5.094035795331319783e-01 8.915455533438940705e-01 1.210112802866369242e+00 1.771405247859486387e+00 1.284154113292370059e-01 -3.864487911210054971e-01 -7.669797755780791149e-02 -2.226782944452698754e+00 2.659703992270434636e-01 -4.152687468007564275e-01 -6.505745326023054664e-01 -1.003913319424518447e+00 -1.196312133501136410e+00 -5.672471706147252934e-01 1.437381514482214184e+00 -4.011569679683736900e-01 1.177778361829853626e+00 3.559556187765959279e-01 1.527660078762900497e-01 1.271003375910580158e-01 8.946602277945698845e-01 -1.080830076720349142e+00 -6.485236817579572710e-01 1.138251747648536982e+00 1.734467827682345809e-01 -3.454128778200971639e-01 3.382890006706511521e-01 4.582797577270822376e-01 -3.922409696558991632e-01 7.253697476615740269e-01 2.034002487283606553e-01 -2.174527676775522611e+00 -6.553975754545365850e-01 -8.421056506838741074e-01 -7.794104743582104255e-01 4.730187376320265091e-01 -6.848690235836883966e-01 -1.890428929917779000e+00 -9.550404229999560624e-01 6.554305819720647186e-01 -8.283613894911248110e-01 5.524961248491443433e-01 2.603197329253548631e+00 -4.290255998438772811e-01 -4.043896392341987389e-01 1.442992021821676296e+00 -1.909831596734210268e-01 -6.721993896036559946e-01 -8.725286673781383895e-01 -9.975524070041376090e-01 -1.170042110657879775e+00 7.593361157320404065e-01 1.452848294749939928e+00 1.458648766421174248e+00 1.618770233226345612e+00 6.338972059444759610e-01 -1.721309290134439340e+00 6.045012662494438915e-01 -2.895144677144717571e-01 2.095890437297017517e+00 -6.001127538983637155e-01 6.640653414034077828e-01 7.448372784224692733e-01 -9.345103197551160035e-01 1.903616102206703298e+00 -4.361569363266461496e-01 2.409345033446675111e-01 -3.094244210699953479e-01 3.379669708361613401e-01 -1.271302327808569554e+00 9.783591594826815396e-02 4.280726770202953890e-01 1.013515827678638903e+00 1.937692088894060402e-02 -6.363756235856742327e-01 1.502100451006244342e+00 4.385451046316901982e-03 -5.719712929855839123e-01 9.590981578524077067e-01 3.690511395973096465e-02 -6.979440264191831833e-01 2.697136279708621576e+00 9.276905537607940122e-01 -3.848725564422519896e-01 6.252417978581076285e-01 -7.212032217146342461e-01 8.434374404157249927e-01 -1.506313749516152711e+00 8.858422525478185650e-01 3.773541070757563398e-01 4.228205901796669441e-01 -1.004671555227830249e+00 -7.551722610598424756e-01 3.423691284875210461e-01 -7.165808843238402788e-03 -2.370341602904565137e-01 -2.065540646165488492e-01 6.645917151591653749e-01 -1.780764472453435776e-01 3.111944480145465430e-01 -1.515635270437891036e+00 -1.871724805130172697e+00 6.208270399582979104e-01 -8.849222123256467176e-01 6.605018465349077328e-01 2.126870315445507642e-01 -1.118924399156981497e+00 -5.849068471043293860e-01 6.505111836387971191e-01 7.944430259843580089e-01 -4.221669927754785334e-01 -1.381129489316709869e+00 2.375679850910863422e-01 -2.187205657045004081e-01 8.465692881373867440e-01 1.702845944561679759e-01 1.322904430010349575e-01 -2.140474132401493090e-01 8.834246117209688665e-01 1.529744168455976938e+00 2.018453884716990554e-01 -3.970365337723440191e-02 -5.490810181762256770e-01 1.360204792669077234e+00 9.681384948428952697e-01 -1.942531868018930741e-01 1.624714513404636351e+00 8.293832323073899171e-02 -1.350172581426476004e+00 -1.035177424666243462e-02 -1.951573248580983425e-02 -2.715937750410015172e-01 -2.287850158036997872e+00 1.416742187919677542e+00 -1.763450471884390636e+00 -1.376242688052894625e+00 -3.919085045977005466e-02 -1.563136845084502069e-01 -9.932449102998988089e-01 -3.419440355589930536e-01 9.531863480689746204e-01 1.096293326575562277e-01 -2.782079847201447631e+00 2.076280608980493714e+00 -1.865940750018900918e+00 -1.583401763711840826e-01 9.329211393573084710e-01 1.374920850770905201e+00 -8.844871216338416886e-01 7.152596596691144226e-01 -1.051774501340061896e+00 -1.213973919072791841e+00 1.496553642588106303e+00 6.523862360614871569e-01 1.185482554709810406e-02 -1.741390836278955689e-01 8.170499758111470223e-01 -3.043055371367119899e-01 7.570224535452486636e-01 6.171613067229537730e-01 -6.501792798746770519e-01 -9.290317584187042510e-02 6.955730022900020737e-01 -7.242842668271748385e-01 7.036009854778340067e-01 -1.044051600835826710e+00 3.092080967446744766e-01 -1.428428141303148824e-01 1.499582286609511206e+00 1.416747997628790279e-01 -9.580723330924036940e-01 -1.957765281132464730e-01 1.131544678312913499e+00 -8.129981487272457397e-01 5.847391861150024184e-01 1.257376877216721756e+00 -2.706913526495439704e-01 -2.167803104359876665e-01 4.128176290866473752e-01 1.659082705505545707e+00 7.892273362295407768e-01 -1.091007346314924797e+00 1.120746103988447429e+00 1.323383830951821993e+00 -1.609979605605811548e+00 -6.968163955413376742e-01 1.788834912138412614e+00 -2.650159858817972558e-01 1.631873158940753354e+00 6.820433530441948333e-01 1.749924709565009538e-03 -9.132902668402050894e-01 1.033165670216121129e-01 -4.113835469015820201e-01 -9.053425937994931116e-01 -4.684072733957910795e-01 -1.488876815040153678e+00 -1.179744244997126046e+00 1.567414821892199495e+00 8.992898265332752716e-01 7.643170720670934559e-02 4.417902469461040815e-01 1.242401278186625824e+00 -6.563602998670351463e-01 -9.141089465685386939e-01 -1.043375501906794289e+00 -9.051337488785499152e-02 -1.287266750341355515e+00 9.575909328171133827e-01 -1.307769709907366518e-01 -6.710261466120912566e-01 8.879009955184716252e-02 1.610147541591343989e+00 -4.675190014884860745e-01 -2.008695224585242300e+00 4.051230784536243301e-01 -1.297441682047021594e+00 -3.578734304487061757e-01 1.567307300980497753e-01 3.961831777444261293e-01 -1.457927110112658929e-02 -8.595285092112875391e-01 6.381188074225939422e-02 1.096972301257299165e+00 -1.225191327612165371e-01 -5.277888500801770633e-01 -2.069265066079406967e+00 2.240499473631343552e-01 -9.861394387793476213e-01 -1.257705722222024258e+00 -8.283054788900422460e-01 7.735864351592773858e-01 1.502447494880265466e-01 1.623618247664008640e+00 -2.920662963635025644e-01 9.811938781889752992e-01 -5.679599889144445468e-01 -6.360656558893977852e-01 -3.044443570242742481e-01 1.857543960374068215e+00 1.707547803143683707e+00 -1.065480039335133355e+00 6.428493800426178240e-01 3.381449080808279772e-01 7.428685112693319548e-01 -8.294359252716324571e-01 2.340131775413496484e+00 -2.084476625519504911e-01 1.218152306499874493e+00 1.201721181524690207e+00 7.714880529930548958e-01 -2.006070453385436769e-01 8.003505863709159396e-01 8.452612710038912569e-01 -2.127612919994383289e-01 3.065211029477394877e-01 2.081689910355982165e-01 -2.445362814978016275e-01 3.306060178181618320e-02 -2.217851996951472893e-01 9.107166662955566983e-01 2.044784704048941970e-01 6.077596786703894916e-01 8.246418291072243889e-02 6.523320787110632457e-01 4.291401468909925576e-01 1.184196072371917152e+00 -1.565112129546636921e-01 -4.639961322441698011e-01 6.959145674199994636e-01 1.051061147559358089e+00 5.129585183531271131e-01 3.584777105829702326e-01 -1.474461319765927314e+00 7.921938431435069372e-01 8.856864092323497584e-01 1.113956542225562396e+00 -1.172465517222173848e+00 2.967981507256288731e-01 3.494084219285089610e-01 6.413966331555585043e-01 1.315617974339447771e-01 -4.528548206923501903e-05 3.955088972728038610e-01 5.031212571016304702e-01 -3.318756010662310407e-02 -1.942062751392233499e+00 1.266150362104260685e+00 -1.011293026879219958e+00 -3.673741314101507949e-01 1.218116369839045421e-01 -3.054372615147025738e-01 5.865330264051336062e-01 3.725677718243315673e-02 -1.922430147917494114e+00 2.059839108572785737e-01 -1.402260049278039045e+00 2.133225984123105157e+00 6.858598766810732883e-01 -2.472464677252437515e-01 -2.691352243649637987e+00 -1.268546654016767805e+00 -4.864693901681118593e-01 -2.222403510997505438e-01 1.584543540574726794e+00 -1.970422631630133647e+00 1.039663531491082232e-01 7.912422098473791132e-02 -2.775775654189836517e-01 1.128137548642551113e+00 1.673234533263576296e+00 -7.133425501294108351e-01 1.632130866918712203e-02 1.607070168281248268e-01 3.260253018997363861e-01 -2.130843758159048917e+00 9.474573597939683900e-01 2.561958362011169596e-02 1.763327964762001210e-01 -4.977882853802266250e-01 4.912957998764846401e-01 -2.038004795912341516e-01 -1.594539049460298008e+00 -1.515026254491034230e+00 3.241284456251020130e-01 -3.534246215018037596e-01 2.942138221092311934e-01 1.252282696938252338e+00 1.949374296512112359e+00 1.669771323771017224e+00 2.145704762127694787e-01 1.861441813467561657e+00 -5.994998877656625424e-01 5.087637784421611409e-01 1.473804474681887466e+00 2.690630511890235166e-01 3.503379187301253750e-01 3.431144353553294835e-01 8.718898534728877214e-01 -9.614761800341702358e-01 -1.144058102036606295e+00 -4.658596465068440273e-01 -8.666158859000514525e-01 -1.195876692696753452e+00 2.241680957500707949e-01 -1.386913754648660957e+00 -3.592757901976958435e-01 1.441770755157360862e+00 -1.249703202759841147e+00 -1.658521948796863654e+00 -1.428154750336507739e+00 1.274779327576347765e-01 1.055211835081517391e+00 2.783378264414531067e-01 -7.476924354897604985e-01 1.647520356116328744e-01 -1.133930718427700324e+00 -5.254275110310093755e-01 -4.379691334209775966e-01 1.618809820238511776e-01 -5.039748876800863586e-01 6.721543050381456608e-01 -5.735668942446090490e-01 9.111307226065764597e-01 2.717906700806412279e-01 -8.161645782290438689e-02 -1.035621991513931972e+00 5.684264350450954351e-02 -1.287845480459105296e+00 5.927787251120218981e-01 -2.830852724781981467e-01 -1.027507034358194238e+00 1.405485541276146000e+00 -6.608599539943919021e-01 9.153348588195927560e-01 -2.832888454221585417e-01 8.283146487168948635e-01 -1.984500448096551128e-01 1.598308285500029124e-01 -4.179962083303988551e-01 -1.519444472447909478e+00 1.394963286371427635e+00 8.937678044449653969e-01 -1.262098825947554293e+00 1.478683969067659643e+00 -1.028777766871942001e+00 6.337788858394339808e-01 4.128132881736708004e-01 -1.537650154732903562e+00 1.063345110837780272e+00 -9.146969832120550592e-01 -4.311197110475717409e-01 -4.052109416224037863e-01 -1.264892893864709045e+00 -1.422449569455181306e+00 6.151298800929165811e-01 -9.979701941897244355e-01 8.249648793905133282e-01 9.828611327162788402e-01 7.063797862537800620e-01 1.240322977420057926e+00 -1.245232692410193215e-01 6.780191529929724403e-02 -6.095729558748426147e-01 -7.380657183226444484e-01 -1.236468444671067202e+00 2.226438879040553986e-01 -7.862935401357787901e-01 -6.609076799800381874e-01 1.307842038330268242e+00 -7.103208934736010560e-01 8.524713323681327726e-01 9.591243525571957473e-01 -2.061321858580928534e+00 1.990019467837332856e-01 5.571850254327194163e-01 -7.610652850892948296e-01 9.438708845922570978e-01 -9.027602789214993484e-01 -6.812447776599493965e-01 1.059529526553874890e+00 -6.148488281961399515e-01 -1.296895348077846233e+00 2.033586141880992848e+00 7.693656094564019776e-01 1.050051925116196383e+00 4.189573165191413651e-01 4.823228280653815703e-01 -1.397217744811865447e+00 1.783048628115923295e-01 -6.204154624870685808e-01 -1.141681045723904608e-01 -7.851431250000298068e-01 -2.372037438893886269e-02 -8.365803738960319036e-01 4.591625837978542402e-01 1.071753077295223983e-01 3.980907529276167534e-01 1.338049131406408909e+00 -1.093883351316956160e-01 -1.312203049396767351e-01 2.059233028819286826e+00 1.229996535689872883e-01 3.525188137078927308e-02 3.984551878121600499e-01 2.439683425868171884e+00 2.199702348383528072e+00 1.447593676909465943e+00 -4.688521207215239905e-01 1.246411811375345069e+00 -3.502044108506897069e-01 3.320873980365094957e-01 1.310389358882012301e-01 1.080448188789151054e+00 5.953200780600811370e-01 3.418762395534252208e-01 2.745395128383188332e+00 7.433319498257997537e-01 -3.492496954260480568e-01 2.541940695183653176e-01 -2.500092632211559640e-01 9.059029009477485017e-01 5.723506852987304550e-01 8.536224717578674848e-02 -4.107016408394692508e-01 -9.151886607080230718e-01 -6.686642851326378700e-01 4.821902066759875538e-02 -9.812337294700795853e-02 -6.212277116027713486e-01 -8.871372587024356493e-01 2.377264079704331790e-01 -3.774087186479231915e-01 -5.618404956388333149e-01 -8.398978862261834433e-01 -1.211376786399827710e+00 -7.850647652064359772e-01 -8.871378093847919200e-01 -3.751737751113518593e-01 6.889238941317230580e-01 -6.170966321714304037e-01 -1.852954730026674379e-01 -5.448234484548087897e-01 3.537465332906599147e-01 -1.457076119869904929e+00 1.486997729749884867e+00 -4.045877475796402223e-01 4.797417890789599793e-01 -6.384132328115643684e-01 -2.507285226638636400e-01 -2.426827672339871178e+00 -1.121178553485920881e+00 6.463532791765136398e-01 -2.712189042719373999e-01 3.395058652811577815e-01 1.479244529865713920e-01 -1.124361717400436333e+00 -8.792017624729560055e-01 7.952171571903201563e-01 -2.755811146667150879e-01 -3.259815994921727023e-01 -1.238861341970923513e-01 -5.103902232538600758e-01 1.171908210821714258e+00 8.938998755786042860e-01 4.038767665242404964e-03 7.494712459869331544e-01 9.069757765979805653e-01 2.179063269254195301e-01 -2.663490928794392532e-01 -1.304413828680172971e+00 -3.484374848920704371e-01 -6.508332586218128490e-01 -6.557377580355268076e-01 2.379429087458277692e-01 -8.202471401215555291e-01 -1.470477402803707978e+00 -1.036642740447855059e-02 4.865004875682673036e-01 8.241593358076948483e-01 4.853943881879863587e-01 -4.712679688757294150e-01 -9.018866646688019628e-01 -1.224809419910086961e+00 4.919881336072713940e-01 3.602706615581388050e-01 -6.629634349738132426e-02 -3.100474772472529006e-01 8.062466025646549683e-01 6.866028851399715860e-01 -1.071402673156656604e+00 -2.908213213704465006e-02 3.864812449577069708e-01 -1.790480419687947578e-01 4.233109456269986727e-03 -1.065001021013687099e+00 1.168407303575140999e+00 -1.283049312007871479e-01 -4.884841048631335392e-01 -2.061674910752222534e-01 1.837210916781542025e+00 -8.793841626253054988e-01 1.554885751551765782e+00 1.194912082689721933e+00 1.208050458645412162e+00 -2.765678326221452932e-01 1.240663295366160601e-01 -6.661081347175299427e-01 -1.091043570002792062e+00 -8.226442184683270542e-02 5.880161266381372931e-01 6.009358495452746807e-01 5.678662831600480437e-02 -1.509483751814861829e+00 -1.245415219567000742e+00 -6.032098440777328152e-01 1.525214616280654578e+00 -1.351248530702881423e+00 -7.101555310743569160e-01 -1.365016771403545215e-01 -8.801835057729364697e-01 -1.350625459324774402e+00 -2.510918225921654923e+00 8.242548907189706231e-01 -8.436641208574195971e-01 -7.678872103906849711e-01 -1.046044808951004823e+00 -2.123130055797779747e-01 -3.797798575000348453e-01 -5.956432216232135923e-01 -3.655833501084024273e-01 -8.171733907516395279e-01 2.483452601307737595e+00 -1.178395495661423098e+00 -7.642728497947187671e-01 5.504452738802352307e-01 7.972121815769348530e-01 7.001709091878589586e-01 -4.465386808525277362e-01 3.762429554656178676e-01 -1.315812920660853536e+00 1.313625153041196647e+00 -8.981585364016588802e-01 -7.931724354104443542e-01 -5.120069992587692465e-01 -1.144288304308859749e-01 -2.120529866464030688e-01 -1.770368149496780452e+00 1.054956276418304473e+00 -3.619700883286869786e+00 -7.164253832720954840e-01 -2.030481298809375459e-02 3.156730232080840470e-01 8.273993741087941334e-02 4.573334441214309543e-01 5.568196297532561623e-01 1.511065278922916866e+00 -3.840216735383534252e-01 -2.853163282256948596e-02 -3.750101756174114565e-01 -4.966547534194338809e-01 -8.810279004751340182e-01 -1.559352500822102749e+00 -3.026638329846222941e-01 -6.708295021495248867e-02 -4.538345897202843982e-01 7.918239613952494649e-01 5.378118923126649076e-01 -7.478887599260183316e-01 6.668361939623875800e-01 -1.639040552562627706e+00 1.233031548296530611e+00 6.272734745810639723e-01 -1.840956993884732551e-01 2.893728681948415371e-01 -3.262488648009226333e-01 2.982717254218655301e-01 1.606688230417233909e-01 -1.289798423825870621e+00 7.656650998933022256e-01 -4.360970722201251704e-01 -2.227034965434876446e-01 2.820147173964495657e-01 -1.541932935317039233e+00 -1.714637649033818878e-01 3.886690542397316372e-01 -1.560087174656715536e+00 1.425578783289464635e+00 -3.166211169348369103e-01 8.919730764045145088e-01 -2.888219014009365537e-01 -2.374868532010404376e+00 -3.671637941537950756e-01 2.135793475052772727e+00 -5.582781760035332441e-01 5.273509227185347870e-01 -8.668833337853932841e-01 7.810676569384585877e-01 -1.257438707008672774e+00 -7.415740655590011832e-01 5.312517908533995747e-01 -3.823163242727117273e-01 6.924729072330103319e-02 -2.424986461428310314e+00 1.459102637449538165e+00 -7.041424783926129027e-01 1.385731985159764035e+00 -3.445662364499936237e-01 1.487917838079352330e-02 3.897230714680672281e-01 8.722547157865090384e-01 7.075537940225760103e-01 7.947998518203100993e-01 1.401172695590935824e+00 4.812424608685481053e-01 -9.456943854081207856e-01 1.200814075802614678e+00 -4.861559461454525444e-01 3.009924259569900507e-01 1.335961860100078447e+00 3.387840232920922845e-01 1.065417330795563000e+00 1.222119197279780911e+00 -6.294030311735305805e-01 -5.606125969632358430e-01 1.071878258867450695e+00 3.585234791501171192e-01 1.005933973319357300e+00 3.896680508617587635e-01 -6.313929257495563829e-02 8.455602541394129368e-01 7.367917310405044384e-01 3.634515510148440542e-01 -5.663785328701975708e-01 -1.330392417389639724e-02 -4.446318964104304522e-02 1.189627275253273497e+00 1.995423436147820917e+00 1.569477354239984024e+00 -5.241356671931018951e-01 2.508607508419960497e-01 -2.858988446435687877e-02 7.064848451145773200e-01 1.132935424964148785e+00 1.049530516227705323e+00 1.190121056265230459e+00 8.926331030397658406e-01 8.166983131884674244e-03 1.126340651695801443e+00 6.794945974896905438e-01 1.481473357761356135e+00 -2.119612915920764951e-01 1.441420739849139432e+00 -1.485482174062568772e+00 1.329847371930544364e+00 -1.493154536353201278e+00 -6.375794091858911772e-01 2.973888467012602010e-01 -1.310847099583847930e+00 -1.154749373226019449e-01 -8.151592955503939031e-01 -2.563377671656202894e-01 6.625424782263371615e-01 -7.796371420827884480e-01 1.547448350981750709e+00 -4.557295215907637004e-02 -2.901560683673964913e-01 -1.904485447520301689e+00 3.287990384704654601e-02 -7.423817165013865127e-01 2.897906300996911377e-01 9.833302738585750769e-01 2.910255947702777846e-02 -1.555592180381535072e-01 -2.690449767237644174e+00 -1.930746423563009795e-01 5.830993755559462643e-01 -3.996235325068874245e-01 -2.783612793982742986e-02 -5.193816824724865056e-01 8.872183426278003049e-01 -6.721846534174588106e-01 6.739733023045642035e-01 -1.635350430929679577e-01 -8.409639354571610825e-01 3.275452642691228933e-02 -3.132628049249685520e-01 -3.907460352078143684e-01 -1.759151275073509879e+00 -2.591653552395986604e-01 -9.336396394452005643e-01 -5.093254357956442657e-01 -6.020016528199901851e-01 -1.693118173498165957e+00 -1.129486268851215502e+00 7.303415143636714513e-01 1.532336678376993611e+00 -2.333255929902741110e-01 -1.400529230848533979e+00 1.244959323050551570e+00 5.111075675812987162e-01 -5.883507442451890723e-01 -2.643514150302994636e-01 -2.749803128725999413e-01 -2.220379161086140918e-01 2.016078218309491354e-01 2.612394437696193839e-01 1.421007360104540318e+00 9.991906813953904676e-01 1.565566602872262125e+00 -1.152476958364930804e+00 -1.115442813963770652e+00 7.974861037495060145e-01 -6.018041255091031161e-01 5.593902477401150319e-01 -4.040849655320629674e-01 1.087437455584503027e-01 -1.133800082065197223e+00 4.416441784391578890e-02 6.377556171472487101e-01 -1.877111369066876978e-01 -2.473242912254840498e+00 7.939882844934610384e-01 -7.616492382002174599e-01 -1.358164772422852273e+00 -9.342336528087379355e-01 -8.804490164991522760e-02 -1.243046212232363334e+00 9.405056019617455965e-01 -1.323281543965496854e-01 -3.837422689252311114e-01 4.954875433465704693e-01 1.980172499819569998e+00 -5.673218496087404361e-01 -1.616471497768463550e+00 1.931598613420919819e-01 -8.199106050666791212e-01 1.912305778713760951e+00 -9.481233565414489695e-01 -1.078982035182203703e+00 -3.474665475806874848e-02 -1.940995224341689751e-01 6.083290846129638663e-01 1.240396636526522878e-01 1.543884088688600942e+00 8.011975266325342959e-01 1.505054546501807256e+00 1.402993525971542255e+00 8.422946546346049557e-01 1.444073854783952449e+00 7.002184871361414320e-01 -1.487537265513416695e+00 7.025366787021990467e-01 -2.059297085361619373e-01 2.068294160753612054e+00 -7.892412351742551513e-01 1.799990032479711566e+00 -1.353700730859352386e-01 4.556905331177024676e-01 4.908434258289801622e-01 -1.778025954738444714e-01 -2.115512899319758333e-01 -3.414327736215425624e-01 -3.007978568150048715e-01 1.705401388006858865e-01 1.221104992791699345e-01 1.081101256213720774e+00 2.611118330044830405e-01 -2.584678588112160558e+00 1.977230648036779392e+00 -5.968723140953997586e-01 3.878324299756771287e-01 -4.707244969111555322e-01 -1.891684071353100238e-01 4.723502418390225222e-01 2.133143131094425993e-01 4.112903091900578789e-01 2.450426045306937084e+00 1.082487183154720700e+00 6.985054383814054413e-01 -1.094441954956153040e+00 1.943840524588836063e-02 1.218525504590003417e+00 -6.208013935585681153e-01 6.474969596264115168e-01 -2.932990291302901009e-01 -8.368480607800254933e-01 -9.899487308591602419e-01 1.005228043920441072e+00 -3.868924532532402316e-01 1.111037383160272229e+00 1.458514947560988650e+00 3.616254581968361692e-01 1.827175052096064123e+00 2.704895205837015704e-01 -2.918308278863485095e-01 -8.822688619346262806e-01 -4.860147434367343977e-01 3.660831142523398585e-01 2.009607506381057451e+00 -5.171254465943300183e-01 2.088345598288445792e-01 9.571424832980782726e-01 -1.340602187562190073e+00 1.341694294093159323e+00 9.634848931048702880e-01 5.536887053976161654e-01 1.139091255421762261e+00 9.770391959531462556e-01 8.053599359054587348e-01 -2.415788741977101139e+00 -7.108443519327461990e-01 -2.108733754239640046e+00 6.500247885759609101e-01 -1.987149552134700181e-01 -1.418648700921355983e-02 5.956622958585322536e-01 -1.089293737153297116e-02 1.125782851452134636e+00 -5.295525270845110599e-01 -5.339661596629221574e-01 8.185275614673963585e-01 1.295073487952167701e+00 -1.510520661873768544e+00 -3.310984601379320380e-01 -4.926785155696576379e-01 9.883179989354727857e-01 3.723620225037155979e-02 -4.961879709036067787e-01 -2.027322108381970078e-01 -3.252637792355626001e+00 2.457906261464913866e-01 1.180294062282814860e+00 1.683620291673072256e+00 -4.235778852524477167e-01 -3.373419078970301688e-01 -6.287085686205362567e-01 2.569857867187157474e-01 1.067748436144689395e+00 1.272246345014130142e+00 2.149791404403000872e-02 1.066383547742191684e+00 2.431861333421448113e-01 1.649998271793963411e+00 -7.593871386441664040e-02 -1.742366861342530937e+00 1.731594178668597050e-01 -2.056118624184433696e-01 -1.079372673121330006e+00 3.084572276007345182e-01 4.928511354909064779e-01 -1.651528306020520587e+00 9.198893204396980661e-01 -3.748040533521266870e-01 1.725708301643124720e+00 -6.449772702322707774e-02 1.904645747011131540e+00 2.745508691675015503e-02 -7.475711343829670730e-01 1.568903093946508454e-01 -4.559735584670133735e-01 -2.960086294440660293e-01 1.854496226671634718e+00 -1.520467792102329518e+00 7.362636445646943972e-01 1.239726018854254264e+00 4.656869615014184310e-02 9.334663248716511541e-01 1.096095433766136384e+00 -1.175827097000719856e+00 -1.113250463612291075e+00 -4.023138212174282580e-01 -8.102634882240570269e-01 -1.785491614475064326e+00 7.191009545198044639e-02 -2.100151576228514561e+00 2.330713037002508092e-01 6.663106642364549081e-01 1.370657349502411693e+00 -4.396668948819342781e-01 -1.939395326003712894e+00 5.619949369411884055e-01 -7.154451885776046127e-02 -1.670630343948024787e+00 -1.323863390663600148e+00 -3.916500747945270700e-01 3.825930676482219295e-01 -1.066948287368737924e+00 6.955361546557912167e-01 -5.452450365401258908e-02 -6.420489361321807253e-01 -1.399780293748834392e+00 2.472712374234091459e-01 1.049474170246360583e+00 -1.873861718712074020e-01 1.257532714305477528e+00 -5.697185622790331694e-01 1.487482241570027952e+00 -1.397063362762383243e-01 1.064554826197662285e+00 -1.675502987452452741e+00 -1.505676678286568482e+00 1.120182196306187677e-01 -7.272339511929684641e-02 -7.131142373512032728e-01 8.418105661606996026e-01 -1.122885432931940652e+00 5.503760749475898884e-01 5.694238786087345572e-01 1.074803779762955713e+00 1.234996485399012744e+00 -3.540413620811010131e-02 -1.663341990993822073e+00 -1.959739711841026466e+00 -3.705977726560619190e-02 1.468074447318461928e+00 -2.475906878777556219e-01 -1.555955087773692957e+00 8.720832885261448064e-02 2.038641990824151540e-01 1.720639397962543171e+00 1.416422067982998190e+00 -1.605745600295831466e-01 -2.875708558926787228e-01 1.540812278773452615e+00 -3.676414548522653480e-01 -1.348070680822960332e-01 -2.651431229714469318e+00 2.230756431119655381e-01 -1.619027386373376454e-01 -1.344504573770957556e+00 -4.529315012088279691e-01 -4.486788749007645793e-01 -7.285195068415580844e-01 1.255410679992846834e+00 6.648660287476013675e-01 4.917521197003916211e-01 4.306884036997091769e-01 6.855972303945874202e-01 5.450861427049018965e-02 1.057098731781033196e+00 8.390213884840053149e-01 -1.964736221650633385e-01 -7.535556477067053560e-01 -5.611368064423881696e-01 7.444573597460908410e-01 -7.880077276158166111e-01 2.748122405880454533e+00 -6.368426274874042781e-01 -8.599039167828169683e-01 -1.224753077380302813e+00 -9.073374646693747048e-01 4.018867978251779993e-01 6.621155647993037796e-01 1.145805631943732195e+00 1.700900282271811947e-01 -1.081556857691315710e+00 -1.197685270479728947e+00 -6.060919986098985968e-01 1.193094283115535115e+00 -1.439072361504021513e+00 1.232786633862332559e+00 -9.089191721299991755e-01 -1.625278303585555140e+00 1.121425813250454873e+00 -2.098818149452725379e+00 -5.082784465380469907e-01 3.967102463457705674e-01 1.076611725493467953e+00 -3.021171696960889275e+00 -5.922347652597272916e-01 9.335949439775299563e-01 -4.788162170302572851e-01 4.226193303035887805e-01 2.119286168583748853e-01 -1.946282503173680789e-01 1.077323378681783295e+00 7.204908043546502938e-01 -2.105477862492534324e+00 1.514103614702905887e+00 -6.680406472359913250e-01 5.437902265853882255e-01 7.161136735820440302e-01 1.375896857101617021e+00 5.146168809114264331e-01 -1.918215927426115130e-01 -5.444253677678621839e-02 3.881654956300548687e-01 -1.440818028428253017e+00 -1.204915417271452904e+00 9.879480334268002650e-01 2.506983196251976430e-03 -7.226609236819234727e-01 -1.234856455819236531e+00 1.227651708661679608e+00 6.015498057430113121e-01 -1.559456124011442846e+00 -3.355024216886665633e-01 1.132419293300159113e+00 -5.828345369542202725e-01 2.494796574094881314e-01 4.240764801371814108e-01 1.052864272150946245e+00 7.169127670460396784e-01 -3.812816522172157198e-03 -1.870174080421744600e+00 -2.482579802447389405e-01 -1.030743854591002817e+00 8.532553777241919102e-01 -1.361875656561628845e-01 -1.135122504588437442e+00 1.280761044895114775e+00 1.303304918389657452e+00 3.662371174501245497e-01 2.931144986709507405e-01 -2.047742019047392448e-01 -1.773973097141968935e+00 1.304731818706843960e+00 -8.076938115356242509e-01 -2.089843123843857509e+00 -2.077684264721776142e+00 1.210832241941690368e+00 -4.422415525166514816e-01 9.105232600655545072e-01 -4.072139314373052210e-01 -1.244898364315503159e+00 2.415024389627795920e-01 8.212193817358486303e-01 -1.224103922334037975e+00 -7.752014729023948281e-01 1.973042594291046781e-01 1.365917332769767123e+00 -3.165134505912012286e-01 -9.871030244135148290e-01 9.061783987849553190e-01 1.451114865955879241e+00 -1.280660322684361807e+00 -2.373402066927027872e-03 8.400009977280218365e-01 4.984488547864430741e-01 -3.526599510760077272e-01 9.897204168242598188e-01 -1.034846743419559401e+00 6.328469852918516825e-01 1.789581325215638286e+00 2.154266871109792536e+00 -1.021516743380115555e+00 3.393854986240820576e-02 9.022149149516150990e-01 3.492181881494814122e-01 -8.856888516694579883e-01 2.377880828626827370e+00 -1.694221651572100029e+00 9.156352085087775539e-01 4.952076806396315534e-01 5.018331038766241647e-01 -3.516389498992833484e-01 -1.005041300343697319e+00 -9.206117687970141183e-01 -3.192634434789666242e-01 -1.602529112698450664e+00 1.247948366255480002e+00 -7.682772971328992728e-01 -1.382418685723210805e+00 1.542737062727439767e-01 -1.369728372745993683e+00 1.759536293608406354e-01 2.196783447312763149e-01 -4.693294810704035647e-01 2.699936122564338681e-01 -4.359545901397892109e-01 1.371295570804511969e-02 -6.108043729627533613e-01 2.449699315404675115e+00 4.193383809844001830e-01 -1.622107917370700370e-01 1.753408394348545674e+00 -7.338409468010397285e-01 -1.417716238197029632e+00 -7.019705958354175435e-01 8.143620812581058022e-02 -1.518279311607697302e-01 7.988081449860924554e-02 2.763236609442620395e+00 -2.563205172375949692e-01 1.306436916018431094e-01 -1.211517638642126471e+00 -4.241234789869488542e-01 1.392923507629656665e+00 9.596166095219159642e-01 -1.095686570867255627e+00 1.514455910252547055e-01 1.064621770804836220e+00 -5.952597602671100274e-01 -4.318517347223947526e-03 -9.331875535465526672e-02 -4.268290256481065414e-01 -5.414064041123017867e-01 1.595597702522894235e+00 -3.774903459962957175e-01 5.565506579139319898e-01 1.412451595365485923e+00 8.396124622916297797e-01 2.223171525210842214e-01 2.228790191297813195e+00 1.007532404252459157e+00 -1.110529103393227190e+00 -2.707066561284226403e+00 -6.157020190369312251e-01 1.044136021877405618e+00 1.098682228032874075e+00 -9.508973652987869896e-01 -1.522662815249922474e-01 -1.025907120003810707e-01 -4.672812937974673564e-01 -3.963064326461440690e-01 -1.303812090437482807e+00 -1.556782817631256144e+00 2.334330068163655292e-01 -9.472348818277892546e-01 -1.124849533236583099e+00 4.369947671683835910e-01 -1.656618777636955420e+00 4.287937374039967331e-01 -2.564626276040209985e-01 -3.621251317290016120e-02 -7.835764689874362421e-02 -5.577471837256490206e-01 -1.558316805635326041e+00 -2.368874988354967570e-01 -2.768904381584327834e-01 -2.130030043275655149e+00 1.794948603852709323e-01 -1.781090827825722034e+00 -8.779014006693364180e-01 -1.633952312616411273e+00 4.216102227405398861e-01 -1.603466283108334167e+00 -1.400904775593546647e+00 -6.846677131987206621e-01 1.322906522112058614e+00 4.041107814226913009e-01 3.749584507427698998e-01 -4.509587738883930053e-01 2.049754256793566931e+00 7.707505473689537645e-01 -1.114250349977131460e+00 -3.505771833990700137e-01 -1.348600789901074570e+00 2.555118229357734805e+00 1.372385875112957843e+00 1.623219504721457485e+00 -1.491405187597702353e+00 -8.635924357420992070e-01 4.226634405432947439e-01 -2.210688283891375783e-01 -1.287188757051809240e-01 6.526086958700691998e-01 1.952654531258016135e+00 8.631880838091833263e-01 -2.709007133925709354e-01 -1.639906723352946016e-01 -7.343031842971404766e-01 2.303903631781112349e-01 -4.294056280355999511e-01 1.781795418038292000e+00 5.802457925733320865e-01 1.835442019823255055e+00 1.586814554026918511e+00 -1.448111363666710005e+00 1.421830831583077215e+00 7.742344568322540900e-03 -3.557999175713085771e-01 1.008686536214131069e+00 -1.386489134032730108e+00 -1.568085210611999347e+00 4.919250124701615157e-01 3.642206752613066922e-01 -3.086867438991157120e-01 9.121811173125936589e-01 1.199165808544301742e-01 -7.585538024144150571e-01 6.653090131230897653e-01 -1.706224891890188167e-01 -6.668946052408679659e-01 6.616581314913691503e-02 1.690382334166818268e+00 -9.811480873793534396e-01 4.374873310581501862e-01 7.714642049610298535e-01 3.186782244363954852e-01 1.132480299327752737e+00 1.384075677418265871e+00 9.428778624021273425e-01 -6.418742603488450937e-01 -4.718073579012927454e-01 -1.188807600608287496e+00 2.263997973822844956e-01 1.019579773062382344e+00 -2.167635280967677325e+00 5.542972739001325033e-01 -4.576218229095158074e-01 9.469427708341572325e-01 -4.834922046075310065e-01 -3.205802367495091398e-01 -1.174568825006896855e+00 -1.064651054210161485e+00 -1.041870097086614155e+00 1.099136686429039500e+00 1.898283218919917525e-01 3.621290716336248439e-01 6.521615167306860084e-01 -1.025533992467507094e+00 6.845402952056918455e-02 -6.969406667602339178e-01 1.159592098226960966e+00 -2.898037025723689264e-01 -4.042913560900066594e-01 -3.467396239240718159e-01 -4.468486541549033242e-01 -1.575590953537674199e+00 1.555520369326962360e+00 -7.846775756762097709e-01 2.491249783470025347e-01 1.078650512183217947e+00 2.660076300309065278e+00 9.941123448938892215e-01 4.894990471654813158e-01 -1.395552147615057859e-01 -5.120728691389406229e-02 8.117256542450026480e-01 -1.239180723123902483e+00 8.260111808874237571e-01 -1.686828497965199847e-01 -1.280718918872688850e+00 -1.684976883756435395e+00 1.269950665732735962e+00 -5.867974332134237025e-01 2.782747671923244126e-01 5.814819337644895336e-01 2.381535412447526312e-01 -7.015506576971123343e-01 1.059165373919586983e+00 3.803915752981031073e-02 -6.237571751660738739e-01 6.632804806773001660e-01 -1.136539642029496255e-01 6.494591815668347978e-01 8.662096097174702969e-01 2.084253589387734251e-01 -3.010420099452168596e+00 1.129394538358794220e+00 3.536362781807868561e-01 -4.338292623146652871e-01 5.872674941896732781e-01 -5.256681296890519661e-01 -5.243630425529834937e-01 9.532263272004052324e-01 -1.101217930687247160e+00 -1.220586700613657705e+00 -3.728072156194721376e-02 1.823520792056930739e+00 3.712580116255075890e-01 -1.733665481282535836e+00 1.427339191247106509e+00 -2.459758616472055570e-01 7.174638232385319725e-01 8.507009020103435404e-01 -1.452254771093091090e+00 -1.419219878661763135e+00 -4.430272093744287709e-02 -1.219671815833046180e+00 1.939588933208343802e-01 1.199525642001047013e-02 -6.786525932755197443e-01 -6.143856666803810818e-01 -1.027018737770709844e+00 -1.862121597968415809e-01 6.959345791498025013e-01 -5.288444969818182351e-01 -3.794459682427053782e-01 6.321928466806353564e-01 1.323536418317484031e+00 1.830818223145982693e-01 5.355263820676493536e-01 3.258284698998402396e-02 -8.002191429744038853e-01 -7.050644393244376307e-01 -1.849310916665852567e+00 1.025462390845892191e+00 1.935879475088599644e-01 -3.916322529851691825e-01 -1.651595359503491289e-01 -5.338561603896548879e-01 1.348909157422469640e+00 1.779197067141378374e+00 2.594290652644421491e-01 1.883116239734246244e+00 1.058869163646302347e+00 4.377920493703588156e-01 -6.412873504123103308e-01 3.089525097409925869e-01 -3.909116139394511524e+00 -4.995709092844927701e-01 2.952084544832976887e-01 3.541778420484481549e-01 3.314698258033881295e-01 8.214943735928692536e-01 2.353628462582666447e+00 1.232244990058574130e+00 -4.243265297031257877e-01 1.574473377466818702e+00 -1.418401243850253790e+00 1.412638062160049390e+00 7.606969496296522859e-01 -1.933259577497346282e-01 -1.113241687039926209e+00 3.166876330618265678e-01 -1.033700211771747313e+00 -5.374854477573137723e-01 1.135013259363074622e+00 -6.164878988594958420e-01 -1.292147706188996548e+00 -1.305766663688165075e+00 -2.304507084379016704e-02 3.700790844038034377e-01 7.931612776085374128e-02 -1.665486212387686793e+00 -6.409064527845398374e-01 3.775323734257702291e-01 2.199368807934648506e-01 -2.685941036651440586e-02 3.333025661638462367e-01 -7.335041662639137927e-01 -1.260012805083494947e-01 6.528304867737578787e-01 -7.017002638341380827e-01 3.160146342749341475e-01 -2.238276884896118535e+00 1.184148545844222467e+00 -7.263085021244135575e-01 8.358298162023385380e-01 4.832349943176948021e-02 1.326802497739208164e-01 1.205922046440949802e-01 6.104695035911043011e-01 -8.213554843621048152e-01 7.216070396083047456e-01 -1.294302951564311188e+00 -1.577405748939961549e+00 -9.550236435496335385e-01 -9.605429619394811880e-01 1.067969210489335019e+00 -9.366684911431809313e-02 -1.763217560479772850e-01 -7.708016489841081065e-02 1.707905997927888997e+00 1.512973125316675604e+00 -4.838732798988821804e-01 6.962514050489290729e-02 1.090127991767198878e+00 2.383063154702654174e+00 -1.008468533575823445e+00 -1.741265827805888122e+00 -2.760069925464306295e-01 1.890917871434072972e-01 9.067945530178672664e-02 -1.914754577315991579e-01 7.435595671481805002e-01 1.294997813979253731e+00 -5.811608785955353351e-01 -4.097576498968120706e-01 8.706027718958301298e-01 -1.767860249851756493e-01 -1.097339271858157383e+00 7.401146531188090849e-02 -2.539063306062422712e-02 -3.824398822508902063e-01 3.698259350953052582e-01 5.219622588375384398e-01 1.398854675214393328e+00 3.271602874272284134e-01 8.808262881060781035e-01 6.667222906638085034e-01 -1.299738882730309686e-01 -1.327679868708838917e+00 -1.263127360117605458e-01 2.568765112529781458e+00 3.070386521840174354e-01 3.106307155056023395e-01 5.510232396419959544e-01 -1.098700107874896581e+00 2.975526775183680028e-01 -7.760632786745618183e-01 1.832503589434165692e+00 8.456718354799921400e-01 1.025027472300515052e+00 -7.531027939924221926e-01 2.060427270612302103e-02 2.684695109891020448e-01 -9.736550342536847147e-01 -9.302760454006118174e-01 -1.001695463918552909e+00 6.014697151949276455e-01 6.194970172285224619e-01 -7.527290663931508474e-01 1.491655543051577659e+00 -8.457234922034650992e-02 -9.922323939239708901e-01 1.117578189307270042e+00 3.507841597991474547e-01 -1.759840402630118428e+00 4.072840159170212915e-01 -6.068345858912980173e-01 1.152877116603428176e+00 -1.174396214470859734e+00 6.533820610437250931e-01 3.261194059481917207e-01 -5.995096499656646927e-01 5.776335124459366227e-02 -2.699962170342956602e-01 2.682478339794223676e-01 2.345106945696452672e-01 -9.112243507649876451e-01 5.435670186792030956e-01 6.404489314553903911e-01 -1.060302278568025613e+00 6.986336518873420554e-01 3.570427486229653669e-01 6.809255463061503200e-01 -1.310601471755045377e+00 1.030649560619803173e+00 -1.847887558378938366e-01 6.417066493945285943e-01 -4.033066667192027333e-01 2.982845842535223335e-01 -2.506194831605680906e-01 2.974184547644039001e-02 8.644961477970340702e-02 -7.685474253294722891e-01 1.662395499593902481e-01 1.032772706283996839e-01 -5.722412846322603164e-01 1.269001026482223349e+00 1.218817888002196703e+00 1.117248846422510544e+00 1.203103254572247816e-01 2.151475647636609256e+00 -1.563666617710227635e+00 1.903704077156587626e+00 3.333280206502202692e-01 7.942750132769753613e-01 1.995425142504120952e+00 -1.513600593296074326e+00 -3.191201312921195243e-01 -1.007541382261812002e+00 -1.295437820771319637e-01 4.287127773962154387e-01 7.696772526637090106e-01 1.227392418340434332e+00 2.938507033695975101e-02 2.326294342579186269e-01 -1.201734178197787939e+00 -1.442073369313778164e+00 -1.077948906797182138e+00 8.879054398356062139e-01 1.213158122830837238e+00 -5.399460064179377738e-01 1.326698094650262005e+00 -1.016509586690710343e+00 -1.052410433326102401e+00 -2.349294914218072794e+00 3.887437715845300928e-02 5.075206787363442107e-01 -1.381720310096948290e-01 -6.285507457994070624e-01 6.359277187846265056e-01 -1.543332326258633369e+00 -6.463182034762555983e-02 1.300789428961485195e+00 2.614596276040338785e-02 -1.430214333016864625e+00 8.130870477446328071e-01 1.185985153794138158e+00 6.444144132751087328e-01 -2.246064206609737379e+00 1.887915747967855218e+00 6.265780232224270607e-01 -4.294521537507477449e-01 -1.359951283815445500e+00 -6.161127997329964856e-01 1.324272836411779286e+00 8.874485522897856971e-01 5.404039351017500548e-02 -2.416190178973161573e-01 -3.238510127355437862e-01 -8.838848107693924039e-01 -1.749549266541519377e-01 -3.075376244722122232e-01 6.174821966284386177e-01 -1.248905229478887380e+00 -4.476625413268892628e-01 -7.517067798632607323e-01 -1.027686578492779529e-01 -2.478415751008432658e-02 1.466916490676552387e+00 -6.925886661412233858e-01 1.207281627193496520e+00 1.494900713777179924e+00 7.769675958799664439e-01 7.982414541074710490e-01 3.331267910960646339e-01 -1.208177234086580190e-02 -4.680586701997476728e-01 -9.577525674803313294e-01 8.486724360511318510e-01 -4.424871923972437671e-01 -5.662860610181884580e-01 -6.682851127377120726e-01 1.072872463106808727e+00 -4.787019372734381828e-01 -1.139301614984948641e+00 2.357220893407818429e-01 7.818192295321940710e-01 -1.882179760680453007e-01 1.339770728634282371e+00 9.122924163726020552e-01 1.661868182730411814e+00 -1.425230874424584793e-01 8.298949146571970026e-01 1.656208748538225528e+00 5.702309671568223104e-02 -6.967094455760385052e-02 1.695391062181539621e-01 -1.238426607910455113e+00 -6.905720362243530919e-02 -4.017316946051866511e-01 -1.732597352359424858e-01 1.257493462980834087e+00 -8.699555462560108754e-02 -1.837441312863870690e+00 -6.320967569840946210e-01 1.735832585438257913e+00 8.958714554195468249e-01 -4.668576695381499581e-03 -1.092516581284404653e+00 -1.395957360212819465e+00 1.022040577820884089e+00 -5.769034932828943640e-01 -1.284798212754102442e-01 7.410036094962575426e-01 -1.505457326235191962e-01 1.708015932991255592e-01 2.269723249087663708e-01 -5.349956237693790362e-01 -1.533918658695822668e+00 -4.460493983650209437e-01 1.118235630562151167e-01 1.192619923892264344e+00 2.925244029339472807e+00 -2.633472423704085186e-01 1.967903110767338593e+00 -4.472483577321171855e-01 -6.310963425639365409e-01 4.534526547981756334e-02 -1.786799918020423927e+00 -6.582488846044270980e-02 -1.472058958393506645e+00 3.825154137087378725e-01 5.587771373272361064e-01 2.168340676076434270e-01 4.471229280950028140e-01 1.047152296607107846e+00 -2.750009855903284284e-01 -2.083486677260624198e+00 -6.591820870877186378e-01 3.811407076784072978e-01 -1.553862231558908569e+00 8.920753247593927737e-01 2.161843166425136686e-01 6.586343692128522331e-01 -8.765025395612448256e-02 8.071310411446638300e-01 -3.154620307240146304e-01 -9.632530774360779924e-02 -1.624917086713018322e-01 -8.494797842862700232e-01 -1.312726892706261639e+00 -1.137833639702995336e+00 -3.037900285520286556e-02 2.098837355062020738e+00 4.904353298871478306e-01 -6.219288834449623327e-01 8.859185523567177922e-01 -6.910846010029502162e-01 -5.241799097033737753e-02 4.047419759394247363e-01 -2.072900278529389073e+00 -2.643891184803668803e+00 9.671928070618664997e-01 8.726219409679339956e-01 6.950310547444114029e-01 5.773643225145931313e-01 2.045315818291222332e+00 -2.407911546540847103e-01 4.127900946733261550e-02 -1.374576769904853613e-01 1.188056136041024446e+00 -1.513439019916810846e+00 7.311781121501865766e-01 -1.206173779845267635e+00 6.821341523468712476e-01 1.141617452421668927e-01 -5.238063824267021884e-01 1.448046049257868839e+00 7.209709113996022600e-02 1.245490931208799966e-02 5.528242102975658989e-01 -3.962264245457089995e-01 -9.074324250766810929e-01 -1.590909563198398491e+00 2.049666834973312923e+00 -1.425673933205042543e+00 -3.119016029138317325e-01 -1.319790487686576030e+00 -5.863935338250839679e-01 5.336391637383732789e-01 1.319825055675875491e+00 1.584070119590245962e-01 -1.687973840031739559e-01 -3.772486308501233343e-01 6.580986140317233168e-01 -9.700380964139571072e-02 1.219119797786516912e+00 2.402016102317868551e+00 1.083031159720628134e+00 8.095884397464873095e-01 -3.120989078164105313e-01 3.489838618208873644e-02 -1.964945304766197720e-01 -4.663529328412585606e-01 6.268397418443610869e-01 -8.452179078923883759e-01 -1.687669247604528078e+00 3.317208295793018236e-01 4.131648553402356705e-01 -3.376227417378766527e-01 -5.076229609489326666e-01 1.104539217940208928e+00 -1.023843075721956805e-02 4.056045915090358278e-01 -3.126125874005015182e-01 2.805556510147023119e-01 7.418168127998009398e-02 1.867565458460140437e+00 -1.282180769356762173e+00 1.069209133461139993e+00 5.989269976761000258e-01 -2.396006786200465533e-01 2.320237731974354733e-01 2.301855255350675478e+00 1.882725057729495999e-01 -1.272934870478252600e+00 6.783700665433649579e-01 -7.987717916511525296e-01 5.628747625642438468e-01 -3.482857002585761363e-01 -2.076622593259981997e+00 -1.169727139602950938e+00 1.259380994499087913e+00 -1.973022979104986918e+00 -2.226011861777773326e+00 -7.136657054447351767e-01 -8.831825101303520942e-01 -1.910959522631010266e-01 2.574382305552865291e-01 -1.528323511372851939e+00 8.737148630652791237e-01 8.950893351101739670e-01 -7.299024062587450290e-01 -1.037942611931411241e+00 -4.251236315577038294e-01 -9.165987790348566477e-01 -1.170604400556032543e+00 7.270177357340708024e-01 -1.994111143766561733e+00 -2.134991035628607037e+00 -1.748447639079297178e-01 5.801528190294583665e-01 -4.677065258083406007e-01 -1.426864932730941060e+00 2.944109114789671411e-01 4.760349289186375787e-01 1.066402916898769426e+00 3.826499067861257458e-02 6.001284418926993158e-01 -3.610972386818931956e-01 1.438771624073444055e+00 -3.135179854400931831e-01 -5.301219784381051570e-01 7.359631891479428978e-02 4.424030836523782373e-01 -2.387707411959809067e-01 -6.126672711250532588e-01 2.780962665508595055e-01 4.947711821814016475e-01 -3.060473652106980302e-01 -1.658263279341512852e+00 -4.825094462062309852e-02 -4.007395567988827900e-01 2.270741160193931463e-01 -8.113763026142005730e-01 -1.293064995709540255e-01 -9.083578442570904021e-02 -5.571664527246631415e-01 -1.240674717105206604e+00 1.292999793246441209e+00 2.269908422518946534e+00 2.154199561826625420e+00 5.507356798588525920e-02 -1.033466652909563299e+00 -1.789961248759443624e+00 9.055133950928059838e-02 2.265879191066251686e+00 5.559587373340216798e-01 -6.257648450778420524e-02 1.532353351779257578e+00 -7.036844667277615262e-01 4.717822045609207371e-01 -5.360632736776902441e-01 -3.244523388315483370e-01 1.806556778751500003e+00 2.097107295916257053e-01 -4.703635578234404702e-01 -2.018375409733112136e+00 7.224439402992950399e-01 -2.213242483194413079e-01 -2.479154888676187996e-01 9.164132261699849957e-01 -1.528674776687125370e+00 1.391648958362272648e-01 7.849287891837407605e-01 1.219725174001464740e-01 1.930832961941166825e-01 -8.071382896601527746e-01 7.970492226322020146e-01 1.256858990685008060e+00 1.954878265727294506e+00 -4.646012426499168679e-01 -7.883653347019686786e-02 1.173540914007506375e+00 -1.737745888380378689e-01 -2.123990503661629781e+00 8.355862238131869235e-01 7.984955657219741099e-01 -1.286570686906164940e-01 -2.047972740236917222e+00 -6.527485449729112377e-01 5.308465759872701417e-01 3.531515533444228305e-01 1.226087807026300658e-01 1.492600709933304293e+00 1.544179645956184288e+00 -5.962130949696602400e-01 9.855368061756003550e-01 -7.902966778060311892e-01 -7.895338740885121664e-02 5.376033429139392972e-01 -1.589316473611349645e+00 -2.069883630098767746e+00 -9.910190411615519279e-01 -4.102729845500685535e-01 -1.249918202938853140e+00 -9.837794782891824408e-01 -1.656837447177741840e+00 2.421964584189910397e-01 1.558538365940699943e+00 -7.279798447833276676e-01 4.288457872210908461e-01 -1.558329367317850211e+00 -1.120701711996105576e+00 1.395845655424513332e+00 7.038192117802287706e-01 -1.011623505625215635e+00 9.008583279253097320e-01 1.000476070915486515e+00 -1.064202444706523476e+00 -8.314549364976808743e-02 -1.904391734898553512e+00 -8.135881453862085777e-02 1.740429235912800410e+00 6.909611652322691921e-02 1.197847834941770273e+00 1.796329749535410802e-01 -5.244502616169014475e-01 4.816460059443033459e-01 -6.758053785858194606e-01 9.539649345559771954e-01 1.851456107603586254e+00 -1.124244069160192039e+00 7.478097936535114953e-02 -1.122223257734977948e-02 2.007989805253799498e-01 6.725719552787311484e-01 -5.921852863796096544e-01 -4.896234308695637805e-01 -2.514979864841236923e-01 1.801832932152918509e+00 1.495400969967270767e-02 -6.253488715583962465e-01 5.702733320189369293e-01 1.831991577066820198e-01 2.650596442973152111e+00 1.955263520431152757e-01 9.369152620421086208e-01 -8.322397660031081168e-01 -2.399309458134931461e+00 -1.462914514115988052e+00 1.410650125273887667e+00 -2.415700951099527316e+00 1.547928866865615760e-01 3.538043231077659945e-01 -1.337003480190193550e+00 1.667668314040089694e-02 1.992662018042941963e+00 1.049310914165678954e-01 2.848285456676975524e-01 -1.557290484755249338e+00 -1.274636433823601367e+00 8.436247054073649221e-02 4.226739252448230566e-01 1.005434341924761776e+00 -1.543586006884766215e+00 1.065333761962965614e-01 1.932821396044237805e-01 6.799907720828407554e-01 7.550638396083391157e-01 3.264229424561327364e-01 3.946324096696038342e-01 -4.669222184370951378e-01 -1.380649735777619735e+00 9.121156545873763122e-01 -2.061419114333851166e-01 -1.329288375279745471e-01 2.142480069724080338e-01 4.654186656600495797e-01 -2.003748614349449397e+00 9.643320295544406395e-01 4.611716595678432701e-02 -4.033419637126971491e-01 -4.930125369035331384e-01 1.452671167463201130e+00 -3.722250313707814451e-01 -7.690470019896748777e-02 2.751894660961102246e-01 -3.089559274145541323e-01 -5.882126905799768268e-01 1.485724346285042463e+00 -7.812831848112344879e-01 3.664324192677177461e-01 9.537216027676246322e-01 7.387751540275161455e-02 -4.409234588271732785e-02 -1.239561175990831376e+00 -1.034313882716419997e+00 1.744487462909773301e+00 5.888276254658357800e-01 4.863333517887663549e-01 -4.833410452890944398e-01 1.186861023106845270e+00 4.120014128498522554e-01 8.933653980060837219e-01 -5.627882429987665081e-01 -2.526027094302602666e-02 8.808065602354916424e-01 1.061171995620090458e+00 1.031482005563693960e+00 -8.709265216109615682e-02 -1.477173946719219311e+00 7.354890079789642154e-01 -1.314482109756359707e+00 3.489597328121208375e-01 -1.068527670927414741e+00 -1.109173739079170495e+00 -2.515821739391058687e-01 9.699089158263464183e-01 -6.441884568730076310e-01 8.650634360415531132e-01 -9.164853073884229873e-02 2.641957718115711673e-01 -8.310682660332054938e-01 3.779593081097058493e-01 3.116334293325346283e-01 -1.570272410760166493e-01 8.478151253933214893e-01 -2.310873442663274532e-02 1.378043209727343399e+00 -1.045150541122721183e-01 -1.054159065647981119e+00 4.021339738517705209e-01 7.639113807130896161e-01 -5.451282968125907569e-02 1.036783225748527382e-01 1.159955057684318280e+00 1.085514237750793282e-02 -1.702871051834815797e+00 -8.630876681669571449e-01 -1.581802804107919957e+00 9.562849687966560319e-01 -1.043214128307087707e+00 6.069153838995294814e-01 -5.843156785782782636e-01 -2.865073723815936835e-01 -2.394721602798277893e-01 4.245072619120914825e-01 -3.287227361073145060e-01 1.308654101464518549e+00 -1.447814824292580793e+00 -1.028714594180033526e+00 -1.394896528121975621e+00 1.071424729405440868e+00 -2.759492989227763440e-02 7.962922715365588697e-03 -8.583908301479895586e-01 -1.601289822511591909e+00 -4.510476899477042223e-02 2.538224022733693297e-01 -1.688942991500246293e+00 1.987912729632875131e+00 1.151817269204447047e+00 5.134247744165440844e-03 8.095512910775132243e-01 1.271215648600399817e+00 -5.251959304746966345e-02 -5.213569893073430883e-01 1.200552392759038023e+00 2.485297775265833398e-01 1.695771945721090967e-01 8.088018202286469116e-02 1.447000998381813064e+00 -5.279148217669215049e-01 4.935463200966186403e-01 -1.986677964375725136e-01 -7.544586950318042939e-01 -3.136040763808510268e-01 8.775632313021740627e-01 2.840601628479522134e-01 4.630138867216997411e-01 -2.234331194475943916e-01 1.347777540609590652e+00 -2.256266802753827128e-01 1.265722530239848931e+00 -8.195850650834982098e-02 -3.967116153111718280e-01 -2.149813998544204130e-01 -1.509344448649960313e+00 8.273684776618891457e-01 -1.317699245406655617e+00 -1.156491347294055262e-02 -1.723879298704719343e+00 9.690113481017530173e-02 3.220238709135156974e-01 -3.411786248532704957e-01 1.860207300979588030e-01 -2.933235544614226864e+00 -1.757534972167204890e+00 1.240321449608516424e+00 -4.077927727093236809e-01 -6.037194619782674243e-01 2.244571619494558079e-01 -2.090147911354368337e-01 1.815939190273117565e-01 -9.890744238042105119e-01 -4.917569846944960243e-01 2.175598776971693904e-01 7.271438262698917132e-01 9.352058254595991826e-01 5.943493691062139428e-01 -1.072440559775904800e+00 -5.600023370552505986e-01 5.821800766921885195e-01 1.361615450166702601e+00 5.947372576396685595e-01 -5.330546265736900713e-01 -5.059071812512541122e-01 3.385189261560037632e-01 -2.268478050134619187e-02 9.766440063772441338e-02 4.142833434070153364e-01 -1.183839361034920490e+00 1.441087804107367365e+00 1.626962229936905535e+00 -1.045788889254080312e+00 1.192754774605085055e+00 -1.001244187907699423e+00 8.410669877066386801e-01 1.208061798535502218e+00 -8.374933416743652881e-01 8.393741952407517415e-01 -4.705256100601923341e-01 1.277141711273523716e+00 -7.916086155066074381e-01 1.556094648734805963e+00 -9.250980048981135781e-03 3.803277886104364791e-01 5.568505056068245862e-01 7.596801429146454732e-01 -1.672690391355490247e+00 8.890407353581453176e-02 -2.247084133890056457e+00 -7.740455695668124747e-01 2.161265560322706558e-01 2.081481574861848427e-01 4.853140978892742652e-01 3.840364376653825351e-01 3.747750597848444887e-01 -5.112920070930757621e-01 3.436389482781844473e-02 -3.684370504730948848e-01 -3.285969202045564974e-01 -8.699283592124417153e-01 -2.433073689915933417e-03 1.682704032369716662e+00 -1.389800246680877038e-01 1.483015782884395117e-01 1.286326055992845996e+00 -2.342538298075777237e-01 -1.078296152664361296e+00 -1.704951571356077222e+00 1.882110545946302560e+00 9.150536183616641006e-01 6.133711503316129354e-01 -1.245450165447028468e-01 3.590377003591352922e-01 -8.111597814211889412e-01 -1.521108861224538922e+00 -9.036330712451111635e-01 1.775659489219339804e+00 4.734766778369318141e-01 4.165640485392242409e-01 -9.706073004884970823e-01 8.365608585302853895e-01 -9.129376114967684419e-01 3.854048813205795398e-01 1.102361551661419914e-01 -1.647784033523815861e+00 1.438791343128817922e-02 -2.439910775629041684e+00 -1.544000792011396284e-01 -1.616267711035414001e-01 -2.346817384166832443e-01 1.710603604071673223e+00 8.198620615809965040e-01 1.128168753022547710e+00 8.712126011401628567e-01 4.517700872177361771e-02 1.782614003185197360e+00 -1.462739169519383375e-01 1.348552807522952479e-01 2.738728271040117845e-01 1.660776117795333517e+00 1.784695339465113939e+00 6.266804616390994065e-01 -3.519765235963545624e-01 2.786897103801755371e-01 -8.388827093264222823e-02 2.555986429533462778e-01 -3.882932634288234763e-01 1.176498588880134477e+00 -1.846059883396821588e+00 1.037663477650207611e+00 1.071695538005403181e+00 -5.935013008616508712e-01 -1.076124314336040833e+00 1.808684700562498859e+00 -7.441844734874218936e-01 4.211806528618787238e-01 2.080376115439447560e+00 -3.112520250444460457e-01 9.543797431190764735e-01 4.007281706533545873e-01 2.559906517833476225e-01 1.219782650871655168e-02 2.012604780579571873e-01 1.421559455599776367e+00 2.358388346376997902e+00 -1.361880368950229903e+00 -2.045886879228234534e+00 1.719005613371630270e+00 -4.606323445935668337e-01 2.832974372592674817e-01 -9.888832281976785987e-01 -1.527612505924936581e+00 1.468207872514548928e-01 6.478272880432119074e-02 -9.533386893905311243e-01 7.023270160192852662e-01 -1.210870833861744433e+00 2.182147360996054886e+00 -3.992646761864527827e-01 -9.163474891924003329e-02 3.536870671055849513e-01 1.449433757036635850e-01 -1.259763082050879557e-01 1.135920750163969400e-01 6.218156625577576646e-01 2.765632297110478741e-02 2.340983378359819511e+00 -8.951424749018944693e-01 -6.520912546714513480e-01 -5.537279831949080133e-01 7.558117302689374428e-01 2.349630265330915624e-01 -3.060814547031246446e-01 -2.692460613073536235e-01 1.876582666437713653e+00 6.982317632928325413e-01 2.891927108269100044e-01 7.089359693803158891e-01 -2.135420355723678387e+00 1.568934381232761910e-01 -2.104249700148072832e-01 -6.988290851802900772e-01 2.632395909719388305e-01 6.444559701276245667e-01 -1.050502326771959094e+00 2.400846019545897492e-01 -1.892614459466439580e+00 -1.228085388209118056e+00 -1.650395602908160120e-01 -2.720638777978917622e-01 -2.088978938015568221e-01 1.769730166746436906e+00 -1.747008403352006800e+00 9.694261191769426578e-01 2.191406787089471286e-01 -1.094681953692404758e-01 -2.257366447673455900e-01 -2.554221740233928450e-01 1.169102058493266760e+00 2.399502565741153504e+00 6.849522559925382836e-01 -2.306267617780532759e-03 -9.601843403260138521e-01 8.752703534987288370e-01 -1.695990180616569809e+00 2.641749979656709546e-01 4.690661304804577547e-01 2.195455914760191252e-01 -4.354374333664582375e-01 -5.228710098406236240e-01 -5.314730282445969678e-01 -2.855770036961685077e-01 -1.589899028924559865e-01 2.540700095812944870e+00 5.767456083971538305e-01 1.130253802099500327e+00 -1.218727545576490323e+00 1.389928859186248811e-01 1.011261762520075491e+00 2.028248615539461619e-01 8.291848118841388393e-01 -1.439360690851785307e+00 -1.673957432377166377e-01 -2.156420259274961226e-01 7.580950802554292656e-01 3.298041451063382090e-01 1.282436424507517270e+00 3.128271160030297038e-01 1.163827033069904537e+00 7.666775184530971732e-01 -3.056310150502053458e-01 -7.876322551590357879e-01 -2.320047061146564369e-03 -3.699992170492192312e-01 1.787947143573931807e+00 -6.542002739850582005e-01 -1.229985517008037044e-01 -4.778911303614296058e-01 -2.216436968908802374e+00 1.516175114157140291e-01 -7.197132193564351743e-01 -7.375756535160474803e-01 -4.040071141584715142e-01 1.756646611375578093e+00 1.973240571014044598e+00 1.452856780441973639e+00 1.231387479625377646e+00 1.151149476782726694e-01 -1.432076218243994337e+00 -7.487019442764295540e-01 -4.054863079872375597e-02 -6.100985313849791591e-01 -9.910225188510478622e-01 1.408006877268367818e+00 -1.033835657958680487e+00 -1.286365951452019818e+00 -4.365839429781945280e-01 1.796894047756022739e-01 2.361666854495397261e-01 5.523130668336057036e-01 -1.146274234111828383e+00 1.306520276222284505e+00 -7.769802935384859111e-02 2.600804225534488756e-01 3.723875049065641374e-01 4.605849964059154922e-01 1.697016077230666609e+00 -1.525350764136004234e+00 2.594728442406448177e-01 -1.230628356023789838e+00 -8.261594380828938267e-01 -3.578377851608790378e-02 1.379620408328797065e+00 -9.314983713919523511e-01 8.277324703496544700e-01 5.368322356642554194e-01 2.287666186852465589e-01 -1.191914106773339421e+00 1.021097302300047055e-01 2.251677967299047234e-01 -1.290359180841328168e+00 9.355392935407887967e-01 1.787463415017806478e-01 4.044378387947316078e-01 -1.178124883060010175e+00 1.112353974403212709e+00 3.567211273952144296e-02 1.282982843250671579e+00 -2.413118886405441366e+00 -2.365713063756546219e+00 2.396152088941649438e+00 1.428715472638389494e+00 -2.050129708890404689e+00 -3.549350451626328007e-01 -4.995263664565350453e-02 9.727591112703009024e-01 -3.064414942511243467e+00 -1.100941540266896085e-01 1.603795530519236401e-02 -6.945023243135053370e-01 1.217136914196053965e+00 2.939248117149075856e-01 6.823545646820267097e-01 -9.850740804275607276e-01 -8.230138164687976765e-01 -5.421438303597964081e-02 -6.710276348016438464e-01 1.160362911272128095e+00 -1.561794950840033058e+00 -6.411806106194890553e-01 -7.855558552652468496e-01 3.649127692647332055e-01 1.754539080880292978e-01 9.777736190127424287e-02 7.920526474065651135e-01 2.783316108069848194e-01 -3.727159358302947756e-01 -1.503784972525737729e+00 -6.172886146498587356e-01 -1.252989889848299399e+00 1.400156527543507667e-01 -8.414872668512576315e-01 -5.201804860199746861e-01 1.481091992995494655e+00 -1.827222659604968436e-01 -2.857327900187147107e-01 1.251839242216337578e+00 9.492108510030194957e-01 6.576648408560242798e-01 2.253491407227429022e+00 -2.008686732537138031e+00 -4.649443393687776038e-01 -2.487502500070233769e+00 2.209001110718559424e+00 9.664372059227868128e-01 -4.300344298756795802e-01 -1.074971201670754661e+00 -8.920833312964995265e-01 -1.230409981708333600e+00 -1.747032955280914956e-01 -4.390552091993550898e-01 -2.775627313973997534e+00 -8.517370242872577268e-01 -1.227815687342132256e-01 -1.330055492583758769e-01 -5.551155481112267642e-01 -3.212923936238527567e-01 2.916583133921844539e-01 8.664923047819954594e-01 7.134834716855866787e-01 6.201125486718793711e-01 2.192243781814013470e+00 -1.441422158034836087e+00 -1.269496657035202425e+00 1.334379344392548905e+00 -1.157451048946915861e+00 -3.344926792322968079e-01 5.011886622484029719e-01 -3.394030204694667430e-02 -6.391484441780700410e-01 1.135602910893184880e+00 -4.458539131859887150e-01 9.224573758057074135e-01 6.536413979802937479e-01 -1.227786405605287567e-01 -8.968891881064362526e-01 -6.826881428527415974e-01 -2.889517372935278550e-01 1.034924313182410301e-02 1.708160260219755144e-01 1.090644673264661746e+00 1.908496084893080147e-01 7.262418048462019327e-01 -7.034169319028651390e-01 -2.715059728476981737e-01 -4.670960302876255299e-01 6.105296974479530459e-01 -2.202038242798706857e+00 2.552996854472797672e-01 1.711581034428116474e-02 3.316337881133095133e-01 -3.924127747024062085e-01 1.143160749466892057e+00 2.476568405209138291e-01 5.364806288953888336e-01 -3.752842416055888197e-01 5.400886683000286626e-01 -2.301930049593486904e-01 -8.427439275872528057e-01 3.042086598183937896e-01 1.503841923744436926e+00 -9.018875088127933370e-01 2.219215464249827199e-02 -1.449511252202829725e+00 -9.195460515297810833e-01 9.590220256586627912e-01 -1.759529398954963186e+00 -1.275781070453248928e-02 5.875092392373448824e-01 -5.394114923215291846e-01 9.477764797361843963e-01 9.117159546446060858e-01 8.144372966630586408e-01 -4.380240986898087940e-01 -9.224757544154437161e-01 5.971427266107982162e-02 -5.734088507570125337e-01 1.848809103590186020e-01 -3.290042011870458194e-01 2.609449062011132137e-01 -9.689723339243569988e-01 -8.288871953877563481e-01 1.162358936096663742e+00 3.767956275720151238e-01 1.310850445722924473e-01 1.697364587462669647e-02 -7.700259666588202823e-01 -5.466214077247063402e-02 -1.145936533426625381e+00 -1.530489517270790523e-01 -4.268388378156240393e-01 -1.482424482923344611e+00 5.343180809587751989e-01 9.129174396401031899e-01 1.037385044900462211e-01 -2.232271882897967075e-01 9.530427857846639483e-01 -6.188015672862302863e-02 4.668205226230807692e-01 3.267075212102655835e-01 6.607985475493995953e-01 -1.589002410831728440e+00 -1.150612099279034461e-01 -2.334103208507720684e+00 1.218323313623416726e-01 4.089221653306248649e-01 -9.473605046012287811e-01 1.673068881649074191e+00 4.396125976822969350e-01 -8.702574035868666513e-01 1.016163315979655923e+00 5.870199711430738043e-01 -6.419563325911611384e-01 -1.258543689143710509e+00 -5.885670181206789087e-01 1.052829859126689360e+00 -1.643604783539239222e-01 -5.394420425062915747e-01 5.345074942144587560e-01 -6.154938996292653730e-01 2.156890664981175210e+00 8.476443446659498449e-02 -7.987810029074954299e-01 -5.380373685580844834e-01 1.205984893908398220e-02 1.210663739578770937e+00 1.074244099126078433e+00 7.062728787621846971e-01 -5.001982032551494095e-01 -3.602901264011849625e-01 -1.963720559894633011e+00 -2.594162125272305719e-01 -2.570215927942996470e-01 1.103453845415638401e+00 2.077304592577736919e+00 5.366997839818454796e-01 4.305297830658390001e-01 6.868980035854805877e-01 -8.564562473063616066e-01 1.344393373974955175e+00 -4.660494880788099842e-02 -1.541847970580320748e+00 -3.727860321770101182e-01 2.194004039870892875e+00 1.606836606055984384e-01 -4.572697089208481724e-01 -1.486940817117852864e+00 1.431955590163870751e+00 7.058924891942743862e-01 6.327451731898630083e-01 -8.956439010838049830e-01 -7.919282586932265833e-01 2.131009707876703185e-01 4.047128891107663051e-01 -5.977687232900701364e-01 2.731597212263621732e-01 1.154903474338916380e+00 -9.050698494750096801e-01 1.530021952423263443e+00 -6.262282192366858125e-01 1.165675936761432885e+00 1.299833696448118581e-01 -2.108223426562321201e+00 9.824985411667735979e-01 -7.921590639073759765e-02 -5.197165158871192014e-01 1.093430945985858660e+00 -7.392149535286048068e-02 -2.026003904560373936e-01 -3.311051186641738447e-02 -1.108909690651701946e-01 4.871075382540990262e-01 -5.050561049399122648e-01 -9.922508614344807132e-01 -1.658766350842202641e-01 -1.128473416086218872e+00 1.529901496713459430e+00 8.483950543676169742e-01 4.197438260006734062e-02 4.949074644478882595e-02 -6.384589443058713565e-01 2.414781757587380340e-01 -6.411676298560457787e-02 -3.451833310444585301e-01 8.917033023623148758e-01 9.308359142558051413e-01 1.389258346086532869e+00 -1.566987838576751724e+00 -1.673275040631535981e+00 8.541524678123538772e-01 -8.550426823168587598e-01 6.584277019530095088e-02 1.070791644865394243e+00 3.124313810542553652e-02 1.329660457923774186e-01 -7.713508987048937060e-01 5.896612227905363435e-01 7.629049172395880873e-01 9.273060528232204280e-01 1.288899104374292337e+00 2.191999928317814039e-01 -1.761169482042229451e+00 -2.427321513896374405e+00 1.506809322008942242e+00 1.363422266617381196e+00 6.506617728068480044e-01 2.062188743906304828e-02 -2.095565814703863883e-01 -2.243330961698152048e+00 -1.609747067186974689e+00 6.491743736072422832e-01 -5.657158114141930261e-01 1.879124533272585440e+00 -5.623575596939440757e-01 1.885218916284530755e+00 2.852581695537045881e-01 -2.575054559784993868e-01 1.210792454296472753e+00 1.303055097839232124e+00 9.151364817271463725e-02 1.727361730785015315e+00 4.039797371936267728e-02 3.357222022955146795e-02 -2.632841967358982571e-01 -7.265629961018965632e-01 -1.549443296386725510e+00 -1.906481667891231635e-01 -1.238299231285287183e+00 -6.833240708751319170e-01 -1.528646519117149716e-01 -6.096565344994367974e-01 -1.486079292859261214e+00 8.717337142797608462e-02 1.500526961714189422e+00 1.085065675267869123e+00 5.948411936850355186e-01 1.272928416102116600e+00 -1.289829008660699827e+00 4.866896477576263536e-01 5.114210073796392891e-02 -2.958557786752835650e-01 8.714853268611623127e-01 7.971150459291878043e-01 1.623020802935707385e+00 -1.474088457166575994e+00 1.312243744590011918e+00 6.651667708636129772e-01 3.418394724303953636e-01 4.818588839202373464e-01 1.302200592925778944e+00 8.204369252978900295e-01 5.706530243223278953e-01 1.435365183901085473e+00 -9.749963071790564983e-01 1.293990893991816549e+00 -1.013082431471163253e-01 -2.780957519772698783e-01 3.454576846722749034e-02 1.024866491173056504e+00 -5.928302093870659872e-01 4.378637213223716129e-01 -5.745753612955407652e-01 1.780399148292531208e+00 7.016871381461526891e-01 -1.999771006788997052e-01 -1.103035451414035473e+00 -9.193185374970391788e-02 1.283348323298517668e+00 -5.239069199695459700e-01 6.440804400228973270e-01 1.142076575085599899e+00 1.206047152180873328e+00 -1.842404568875788629e+00 -3.380620951105836602e-01 4.323604578569853474e-01 -6.169536508084829673e-01 7.983330477334783515e-01 5.223654008852661734e-01 2.931822976272626113e-01 -3.020311998377440618e-02 6.939812718903699551e-01 1.091013358300035652e+00 4.330039047434385280e-01 -5.918271564727609624e-01 3.478975458470100202e-02 8.706882601989058834e-01 1.232696544092952706e+00 -4.146680391621760525e-02 1.009401325522304882e+00 1.307053611299681117e+00 1.222726069959377604e+00 1.589972484129123398e+00 -4.089496297899909982e-01 -4.691121790580228823e-01 -1.769461152648009516e+00 5.740463137832818585e-01 1.342629380777488501e+00 3.828152021535667915e-01 -1.597082786137608679e+00 -2.636095878548664895e-01 -4.654657903981417877e-01 -1.969814113604324568e-01 -8.739693970261143141e-01 1.387649439303511034e+00 -3.972399959366036404e-01 -1.880186061149470567e-01 -1.070902155946782175e+00 8.478672731180241229e-01 8.872422219588008696e-01 -6.024228053231253099e-01 3.084174941198136177e-01 -1.936793044147852250e+00 -1.899189314045234556e-01 -1.342714774667790323e+00 1.433430235970400091e+00 3.702583831891314015e-01 5.178292580366079534e-01 4.775187167684880607e-01 9.614378128433878068e-01 -1.959644266674810953e-01 -1.208452764451052319e+00 -2.524588536673768036e-01 3.727634988981649578e-01 -2.015215472629750426e+00 -3.532511418070379827e-01 1.849203634683956876e-01 -1.085318134402230683e+00 -1.205226939765775773e+00 1.419058578132605053e+00 6.948127788795466220e-01 -3.878917359346997773e-01 -5.299150391223311773e-02 2.698181704963925398e+00 -1.536823627372445378e+00 1.244565096532969317e+00 -2.014049249676185038e+00 2.396835426417769643e-01 -6.232220213991391811e-01 -2.129693813249140533e+00 -2.916379846213593141e-01 -5.229850223262254572e-01 8.299615460680926926e-01 3.335615593419631320e-01 2.440848647462242393e+00 -1.453542882913662071e+00 -1.220038609674173546e+00 -1.769683518813432110e+00 2.392193817683034407e+00 7.483577591328481882e-01 -4.902020515652429911e-01 4.154112227371252741e-01 9.264866541805893974e-02 4.016909128619769453e-01 -1.367144770010704224e+00 -3.104403627595135329e-01 6.860034206698167880e-02 -6.524264615097730147e-01 8.337123464943915208e-01 1.555687606691685820e+00 7.099327875196321802e-01 1.896642825116076070e-01 1.371750318550405412e+00 -1.785053170476588180e-01 1.592273751468593845e+00 -2.139280913627418235e-01 1.120967896284574133e-01 7.023637516854662755e-01 3.393794900928400193e-01 1.470767279810015093e+00 -2.133796555076192814e+00 3.401311574920770631e-01 -3.726581383610969578e-01 3.186652426321485709e-01 4.020391894554589673e-02 4.545913459637078158e-01 -1.164404444498358782e+00 6.105645087240304525e-01 -5.825890624866546241e-02 7.461346982530323579e-01 -5.288200162379952385e-01 -5.141632792904096139e-01 9.606696096617856062e-01 4.635331555036719120e-01 -2.339476445223378498e+00 2.256277133550515845e+00 1.355194941148578414e+00 -1.514970463049605032e+00 5.391039236102938004e-01 -7.960575666416478402e-01 1.265605675399174679e+00 -9.175383134554080389e-01 -6.240375005587463220e-02 4.183746680642552174e-01 -5.541362093102513153e-01 1.938661622713298893e+00 8.998970369883254605e-01 2.199239975038690176e+00 4.211457839169023831e-01 -7.004287170225952375e-01 -6.980783512720054595e-01 2.141089988979589798e+00 6.823156699477005427e-01 2.529218157489987462e+00 1.044371385827497445e+00 3.180271183126709422e-01 1.065131464967632224e+00 -1.074016715391256538e+00 4.970880692356927089e-01 -1.526491199737698867e+00 4.259831155273715586e-01 1.185014842582752470e+00 -8.536458404669697853e-01 -2.902462013286213782e+00 -4.792530330391506221e-01 9.409386682392618939e-02 1.564669561581456536e-01 -2.245101528994046525e-01 5.284939680421292252e-01 9.813264321798724765e-01 -1.573391352501821494e+00 -5.027758677098439488e-01 1.157680272703423219e+00 1.112980100394616700e+00 6.118252776017663042e-01 -1.151550134191226871e+00 -3.603352222157085172e-01 1.839138139164948615e+00 -1.338460495101067238e+00 -1.208103373571575823e+00 -2.197855684564268830e-01 -1.286783672516756738e+00 7.314835975928792033e-02 -7.109272008311149360e-01 5.226304698741019994e-01 -1.382378708177006699e+00 6.691793699208366253e-02 9.613377874324625649e-01 -1.979111213440935213e+00 1.388345102255526431e+00 9.055911807456136220e-01 -9.930319108229680447e-01 2.421686727576815468e+00 2.104117201256006986e+00 1.806503781290770494e+00 -2.318530110083668383e+00 1.468070546340465965e+00 7.952973433921013413e-01 -1.007949799552488646e+00 -5.472211428162737645e-01 2.109000789328988823e+00 -8.898525560487204056e-02 1.555574826407096989e+00 4.995834150317739891e-02 3.366015797620151684e+00 -5.089983057138597333e-01 6.237500263220757679e-01 -7.817397232175898880e-01 -6.554011978263616367e-01 1.173458847245729242e+00 8.771728333164845459e-01 -9.524899492689660185e-01 1.146463957005938950e+00 1.321967050443111358e+00 8.318384125482296554e-01 -3.071938877671835655e-02 -7.840018080081655460e-01 -2.988694563103134749e-01 -1.879643930200323443e-01 1.155072088637185912e+00 4.128766139850585659e-02 -8.736722855455459902e-01 -1.617906171507753621e+00 4.830880720801413730e-01 3.734848589820685127e-01 1.169042785419258879e+00 1.199618805579908409e+00 8.752934758828759820e-01 9.015090825975230482e-02 -4.140484973204956454e-01 -7.763567019244745904e-01 1.882157493528578751e+00 -1.169417839970960049e+00 2.005344338994901054e+00 1.044301809657147029e+00 -6.824397409748655940e-01 -1.797623491416886210e-01 2.319702429795619025e+00 -1.961036647907222097e+00 -2.382563731288702247e+00 2.347005304522058744e-01 -1.110468516251783333e+00 -8.532249609400616164e-01 1.001249997660908164e+00 2.211614489374168491e-01 1.661005208635028652e+00 -1.338446001571368289e-02 7.868549025126516661e-01 -5.415268856266177711e-01 -1.678706209906145608e-01 1.572448745727958119e+00 -3.285401566349854807e-01 1.202264767965874226e+00 6.220892710914208701e-01 -1.241422253747753307e-01 -6.315254520713139419e-01 1.147603931495650015e-01 -2.104818162033349760e-01 5.830369554176081381e-01 -7.254138813185292411e-01 -1.267896855331422712e+00 -3.761498044738356139e-01 4.461064042204831437e-01 -6.638417704742248793e-01 7.753918108081384597e-01 -3.652577778603833814e-01 -4.717415001820656761e-01 -2.245553856168938656e-04 4.656215307959605809e-01 -1.083421818649980661e+00 4.844216395069272374e-01 -7.520408654762367195e-01 1.974609462052498765e+00 -5.591149646369883430e-02 6.709366923606973065e-01 -1.208471057859493714e+00 1.971056908663222362e+00 -1.281576284386678699e+00 6.181271046780520972e-01 4.520701486764335253e-01 3.925823169479377706e-01 -6.684219963589465019e-01 7.374947311021681218e-01 -1.024965734502047976e+00 1.722794744908016096e+00 -1.096467359822639875e-01 -2.891968232969991948e-01 6.024671387872094774e-01 -9.171749731302844544e-02 -1.841751540322965619e-01 1.846195127492444410e+00 -9.111131466940435297e-01 -1.757130544485470347e+00 1.363084921118550952e+00 -6.953064686270193917e-02 5.825985357280207833e-01 -1.797204423926303529e-01 4.510054553070323713e-02 1.144367714287386706e+00 -1.618705408295067150e+00 -6.218704309702912658e-01 7.277655628966190893e-01 1.402752572243286089e+00 -1.649049017847592502e+00 -1.865770677003938394e-01 -2.437604140881506065e-01 8.429859200172690192e-01 -1.135177957753217073e-02 -4.773640877939622218e-01 1.266888534324404070e+00 -7.419831143277278995e-01 9.066288825088296699e-01 8.944186789308590235e-01 -3.632232767656607964e-01 -1.352538566208519422e+00 -5.638175935076934486e-01 -4.039854054868743383e-01 1.494359984526287821e+00 -1.640044046010236567e+00 -1.597720063494088238e+00 6.680032656815445558e-01 -1.916749616821439850e-01 7.325734069175895424e-01 8.287579070657705715e-01 3.505640260453939394e-01 -9.341784548677106725e-01 -4.471621376863368358e-01 9.739971854988581645e-01 1.232620834737418791e+00 1.156465052600218479e+00 -1.588858654669001239e-02 -1.101543004804409698e+00 9.618876758224728096e-01 -1.069650699301076369e+00 1.377389350482602692e+00 8.542729022597616018e-01 -1.552791413825047817e+00 1.909984552895259077e-02 3.448700934607321772e-02 5.373728503892133412e-01 1.676560751754802681e+00 -2.453758810634026066e-01 -2.005422467782284279e+00 5.566189028741720390e-01 3.261960359424992406e-01 1.538958276450846929e-01 -2.232428187597415570e-01 -9.718562793877042472e-01 2.244333341973983931e+00 -3.439581537910071374e-01 1.861076343671699551e-01 -9.241046956265481782e-01 5.773604945167378627e-02 -6.005801307070443018e-01 -2.985012410998935661e-01 -5.477930328096187740e-01 1.508528015638767594e-01 1.403463968727371780e+00 5.354361790167122548e-01 -4.649893105212684619e-01 -6.444829995350007668e-01 -2.306835804644000731e-01 -2.796813747894880686e-01 -2.592080757974792871e+00 -8.547935443157297364e-01 6.382083122176284151e-01 -6.326320183271731956e-01 1.227980639708747157e+00 -1.622516130668465173e-02 -4.793419698047575173e-01 -6.566411557212971095e-01 7.060416934188146199e-01 -3.916935644347137035e-01 1.485965830833403112e-01 -1.994177545098787752e+00 4.671554435360163182e-02 -2.439940614554119980e-01 -2.975213822500393790e-01 1.461809531831728570e+00 1.654683723253915772e-01 2.493059554182596838e+00 1.073594577593298460e+00 -9.557903592821509475e-01 -1.099902148271905800e+00 -1.630641580744676411e-01 1.346633832181724610e+00 -7.714470477121886383e-01 3.871901291712829263e-01 -1.412089735446626193e+00 -6.733969366258895084e-01 -1.526869408510689585e-01 2.705205742420929704e-02 -5.572373808721492461e-01 6.834517992565992683e-01 6.097830197593584467e-01 6.068188293080470919e-01 6.255631037491991842e-02 -6.338381181505667872e-01 4.320630675359898309e-01 1.117201768728095512e+00 -1.769131159021080160e-02 1.602765154750424470e+00 7.946980531032589168e-01 4.754025794578922159e-01 3.920313904168630237e-01 7.099162432098836406e-02 -2.537023316926950156e-01 7.150032254276565968e-01 4.148457274269700679e-01 -1.633967421324424407e+00 -1.046522405987839299e+00 -1.108988296613746954e-01 3.256929819191979325e-01 -6.624364077158729769e-01 -1.140659445478575451e+00 2.901118632474490311e-01 8.718131768129162573e-01 -4.872739251230040480e-01 9.804958688741234329e-01 2.493210928003375848e+00 -9.885989342950912695e-01 -6.658021734497700239e-02 -1.083971939092892800e+00 -4.807391811133048254e-01 1.569328742411015165e+00 1.076354701216162058e+00 5.585720382747630941e-01 -8.859639158887819832e-01 5.985084441884080952e-01 1.128339901766713504e+00 -8.575148610375251668e-01 2.399338384750326347e-01 -9.819452222254826390e-02 1.976690279373199743e+00 1.949651576636447503e-01 1.729276545273518595e+00 -1.081568333001401649e+00 -1.796131656445111524e+00 2.105099514955422954e-03 3.660588448195061684e+00 1.440010363678875471e+00 4.293899486399450072e-01 -2.161906995174278645e-01 6.357657971915878781e-01 -1.103269722725399138e+00 -9.004851415052443908e-01 -4.976186216482238467e-01 -2.116296872151312680e+00 3.808664295311796066e-01 -1.971731838067404707e+00 -9.954169192711566083e-01 -4.618056186383140416e-01 9.735406350346680338e-01 -9.190127060906054801e-01 5.522124496366166424e-01 -4.765709706422672776e-01 -8.769676876172246560e-01 -7.501905101551384902e-01 -1.400273150256839294e+00 -3.512586711499451203e-02 -1.303742815227545648e+00 1.509489511799454897e+00 -4.699359996848937460e-01 -6.008865206160863837e-01 -5.875332175300909121e-01 1.721792429446555583e-01 -4.154645830335461087e-01 3.869773590511401129e-01 4.123688799570078556e-02 -8.942965745356381557e-01 -8.837989004388777659e-01 4.796918458579819688e-01 9.581823655440147025e-01 1.967381767691390726e-01 1.000659930395668029e+00 -5.368841675400192193e-01 -9.941591348464459132e-01 -2.212870881115378108e+00 -5.512703563972990439e-01 -1.057739652241917572e+00 2.204069836025606965e-01 1.563963344223052276e+00 2.184249950603078361e+00 6.978240445892407162e-02 1.002018267604220414e+00 -1.249489563861439223e-01 -8.938048130823954551e-01 -5.892560234907754380e-01 1.600450689153359862e-01 2.498488953142825153e+00 1.048098338244767058e+00 -4.110663635212499223e-01 9.046850910160306736e-01 -7.718696938706044453e-01 -2.047750897814109294e-01 -1.938135532823614393e-01 1.118723072753006642e+00 1.008790855859119873e+00 5.325990605024438773e-01 -9.838582751109483659e-01 -1.783991759529366394e+00 -2.258260761151082097e+00 -4.872289930600295915e-01 -9.393165567196800625e-01 -2.016403750042141882e-02 1.877706289584492705e+00 1.255310024862039686e-01 -1.081428708815353329e-01 -5.452395064395439972e-01 9.026710191394962668e-02 1.616446072369452480e+00 -6.491488167490516714e-01 8.339409320859868524e-01 -3.123636402852024041e+00 4.568371130587836615e-02 1.595454548755433632e-01 1.120193516542835166e+00 -5.604118950553376166e-01 -5.868303643399351843e-01 -1.111118258757466837e+00 2.114568259597835453e-01 1.534424708145022409e-01 4.604538493416452383e-01 -8.421901125983437542e-01 6.479145949489377720e-01 1.553700923685297886e+00 5.369609662568445296e-01 -1.771267670970209651e-01 -4.160605989136848676e-02 -3.144973858197609995e-01 2.175209270605364953e+00 -3.250153988529371207e-01 2.015403530072374175e-02 1.547286534820049853e-01 4.702958236653831947e-01 -1.077907777186543292e+00 -4.061205097594776658e-01 -1.216071846166812298e+00 -9.787256355720602707e-01 -1.020345163843951575e+00 4.866114142202641601e-01 9.913742196654827532e-02 -6.874160448181439176e-02 -4.825991639147154122e-01 7.826525196917705207e-01 5.237812236410842592e-01 9.771458077883756754e-01 -2.376548691617798248e+00 1.398148892422146128e+00 3.822058129084165423e-01 3.647388930761875231e-02 -3.930429773856038977e-01 -9.439048286934517140e-01 1.581373086975072839e+00 1.405549503800003208e-01 3.511927437255334405e-01 -1.210625106206863366e+00 -3.908073944338231742e-01 6.591145492816811169e-01 2.087721120193100910e-01 3.990595620710783442e-01 -5.885517811698489643e-01 1.134342170610465494e+00 -2.009764799006664437e-01 -8.268276799464274740e-01 -5.227560074820223335e-01 -1.269302504359009376e+00 2.022480926545015656e+00 -1.175763349540946079e+00 1.978681809243447720e-01 -1.229716723292970437e+00 7.565164935710535499e-01 1.090134536740495985e+00 -2.707596056137616003e+00 1.235129590567615399e+00 2.582666455414079354e-01 1.010754206030851643e+00 9.910960558125694320e-01 1.388369186488024987e+00 -1.431090039566698557e+00 5.981744257441479196e-01 1.845995201584878842e+00 -1.563656099589465054e+00 8.796132056451760883e-02 -1.586849829588556693e+00 1.082464219955782569e+00 -1.117590902901489880e+00 -8.325942804161563515e-01 -5.287647055996864687e-01 -8.849861302570257715e-01 -2.880837946650787185e+00 1.682873743395457256e+00 -2.277448454357037910e+00 -1.203124093512169424e+00 -1.470010423579004855e-01 1.427804511060700277e+00 -5.139861090909612074e-01 9.461558969996216595e-01 1.657632027388988849e-01 -5.165718915295760411e-02 -6.664609793520485104e-01 3.445345774447659548e-01 5.806987453079813788e-01 9.417596418665330482e-01 8.580141223309126763e-01 -6.149717015878101156e-01 7.584525458167261647e-01 -1.326963117990788144e+00 -5.430190933812802934e-01 -1.541060685898962612e+00 -3.713319789667026694e-01 2.901439369760563380e-01 8.701955011944517704e-01 -2.994868485617714349e-01 -8.579107618660015699e-01 -8.621635501258527734e-01 -3.405741867838185111e-01 -9.871208150893083788e-01 1.800193377063744604e+00 -9.963435145568556583e-01 -7.563351060154055450e-01 4.205586758575479561e-02 -1.361784375512429701e+00 -1.299226854031179990e+00 -9.109695452505571500e-02 -1.101582405533882980e+00 -4.463339620237041783e-02 5.125766909602811339e-01 -5.191995280792323086e-01 -1.636518044368956426e+00 -1.834482609406884457e+00 3.524660509182987456e-01 -1.173265056170631260e+00 3.042048016425828560e+00 -4.598428014486751203e-01 2.200429750841939244e-02 8.353687643655676176e-01 2.154487899193914036e+00 1.493463642983350548e+00 9.793875032838249561e-01 -4.899147423224112785e-01 3.835226376181461588e-02 1.494897779439694263e+00 1.486642057356706847e-01 -1.007294967614363657e+00 -2.107020370825963829e-01 -2.084669871813081832e-01 5.421756653624286715e-01 -1.518371468146075376e+00 2.032441926318189207e-01 -2.002498648620286037e+00 -7.817977754545494262e-01 -5.572871360598722346e-01 -2.682920795014903881e+00 -3.836183660228290604e-01 -3.354622303883894041e-01 1.144500243077001711e+00 -1.297486077893686529e+00 -9.945383956861282293e-01 -3.297421699899269476e-01 -9.466676173766189750e-01 -1.947789098234525174e+00 -7.203098758965920112e-01 -2.341372419068567801e-01 -1.122914355008411524e+00 8.575009714275378947e-01 -2.172102658878394266e-01 -1.397482614500780818e+00 -7.073095326636376079e-01 1.490815553225561141e+00 4.506377670346137787e-01 -9.506016990926839938e-01 3.281308755516093578e-01 1.973873350142502314e+00 -1.086945532090218824e+00 -2.530991616405514066e-01 -6.499339001184417652e-01 7.587336435228523301e-01 3.848496653292586278e-01 2.652152814398081593e-01 -1.015534604220062587e+00 2.920541907492525402e-01 -2.449249196763257364e-01 5.069681044336552533e-01 -1.826811676139558291e-02 1.138088815388195590e-01 -1.037150476196628368e+00 1.287253146243126700e+00 -1.727869930753519689e+00 -1.044289267087688433e+00 -5.209990571383243951e-01 -2.819694401922052673e+00 7.936900937878375029e-01 3.832664916954477141e-02 3.972650569451789959e-01 -9.087409468082315867e-01 -8.155167085653919345e-02 -2.033804421962780440e-01 6.024326999231340851e-01 7.906618704580968826e-01 -7.622010073008638198e-01 9.649256440022756509e-01 -4.925874471327225668e-01 2.940534439827305335e-01 1.052518078101025267e+00 7.574876725919279519e-01 1.235885920565715779e+00 -6.767820077399135104e-02 5.066226116158796533e-02 1.753437876205763413e-01 -1.437361135191914219e+00 3.189570178509041343e-01 -6.593147222405963959e-01 -4.476128707358489334e-01 -5.143369770431740484e-01 -4.145475318086538352e-01 -1.726169365894294039e+00 6.263630444341123926e-01 1.256629095780399163e+00 1.005994677793177472e-01 1.122662169169205360e+00 8.657873090075521860e-01 3.205801533834521377e-01 -5.651302487055311907e-01 -5.817624517472780310e-02 4.573199342762979125e-02 -1.266468870040554119e-02 1.017100702113080013e+00 -2.087992098726369150e+00 -1.505096115042867666e+00 -1.675667617441549018e+00 1.284544434065366669e+00 2.753879536705115538e-01 -3.739279031314134971e-01 -1.703807416900205762e+00 8.170836552019759003e-01 -3.345079460047163944e-01 1.444983284206484253e+00 -7.780493368558871747e-01 1.930405223538896875e-01 4.821803409065471002e-01 1.908517425174701909e+00 -6.011665041964857625e-01 1.146758314015567493e+00 -1.427488091859941133e-01 -1.348777763101111915e-01 -3.111776423659500801e-01 2.325357647455900123e-01 -2.472613282216064856e-01 -2.179911857632211625e+00 -1.531247645609414398e+00 -1.165219130233416112e-01 3.392794350512904344e-01 1.008788496515521160e+00 -3.884455328825446863e-01 -2.553487103860639928e-01 -1.332056249758424515e+00 -5.668620794163524435e-02 2.583777055855507668e-02 9.712711447058123768e-03 1.111742852007857607e+00 -5.746184369693030369e-01 -4.324753896369096934e-02 -5.582734841041385732e-01 1.389004477348673383e+00 -7.243858214290130881e-01 -3.405476385386623783e-01 1.306514025204055018e+00 1.174928464740990219e-01 2.333497418609929985e-01 2.213760745341038505e-01 -4.657509330967897210e-01 -9.752867875731520142e-01 4.756065688727605378e-01 5.247868251281941898e-01 1.080178975555171617e-01 -1.704349362978324400e+00 3.061640645331951127e-01 5.013455023772149799e-01 4.111012854239405323e-01 9.764504235860010928e-01 -1.735597602649740168e+00 1.504936112616306054e-01 3.719588405483427729e-01 1.135298018384486074e+00 -1.172975371179424187e+00 5.364891546349714879e-01 1.691381771665966260e+00 4.416354139034275317e-01 -1.059334659536577794e+00 8.777699049171934220e-01 1.618406084189126570e+00 -5.031248488858064416e-02 9.663249174310487577e-01 -5.995880886098298168e-01 8.279331745136837561e-01 1.649790178045213995e-01 -6.280290597297655264e-01 -1.004041114767904919e+00 1.276306512048759778e+00 4.084103344645609868e-01 -8.802696806700323062e-01 3.456574287085341646e-01 -1.802644949689397313e-01 9.113116112872603480e-01 1.042121111847775783e+00 -6.746241074844325780e-01 -5.789079614841958765e-01 1.838579080631863372e+00 1.457363218838440833e-01 -6.980529973433112767e-01 5.388925891589161354e-01 -7.355769293801639463e-02 7.603480035108418633e-01 -1.449090093229528919e-01 6.384358478563855188e-01 -5.306600213327716808e-01 4.102146565526551547e-01 -6.217502421600127338e-01 -1.207957154723948490e+00 -1.054829847251200103e+00 -1.040451908798681435e+00 -1.218482562042817602e-01 -7.609772141288549951e-01 -3.977477203029351482e-01 -3.790164222564367802e-01 -7.325579257017170720e-01 -1.253761170432482031e+00 8.090757773638164174e-01 1.850037072423611262e+00 8.014369934634111292e-01 7.181126331705388610e-01 3.639735758347694139e-01 -1.669206476240364001e+00 4.126629423262815344e-01 1.031134285504676340e+00 -1.703522253599836667e+00 -2.545159078816550124e-01 1.480491806970692936e+00 5.116133921983425648e-01 9.260360765324580079e-01 2.433227934788052771e+00 -1.097056934079937207e+00 -3.472419248297085037e-01 -1.246680927188487331e+00 1.494684673645817474e+00 7.303521993489416886e-01 1.230266815748468412e+00 -8.990528759456540842e-01 -1.378754257959393215e+00 -1.461772723243051075e+00 -5.381025640275317601e-01 1.112358609108353935e+00 3.255595460284285148e-01 -1.974581875097073669e-01 9.188493762710208124e-01 -1.253259066739792482e+00 9.685147430683360703e-02 -7.556295787739595315e-01 -1.436793159727385305e+00 1.702475302553402292e+00 4.053946232315895348e-01 -1.272331407786215784e+00 -1.456572141926859798e+00 -1.596662286405857722e-01 -6.163064023284316184e-02 -4.631735408582928759e-01 2.225193970437812752e+00 -9.652184281839739644e-01 2.120324732326234751e-01 5.027533334778613305e-01 -1.648410193683127467e-01 2.611517025978724038e-01 -3.386534175305875860e-01 -4.933087033296528756e-01 -6.972884146650091264e-01 -1.149933356403281398e-01 -9.067221622449833651e-01 6.327135186545718160e-01 1.194326293606909895e+00 -5.491105682923335118e-01 -7.069233340273595179e-02 -8.169712056714818482e-01 2.989990698647797540e-01 1.583138160520108362e-01 2.564408865821027339e-01 5.002232656643444964e-01 1.279639107771357143e+00 -6.278991649620503379e-01 4.499738769714978770e-01 -2.743261767691549946e-01 -2.730091831955809845e-01 6.779192291230816403e-02 8.868355578531540440e-01 2.871625696652580495e-01 -4.210125397769173827e-01 -1.650413375136971617e+00 7.324346846747862294e-01 1.678010084124726964e-01 6.081096129091002611e-01 -1.294450866187470961e+00 6.807421450033040999e-01 5.585248236499007479e-01 9.861366177356615248e-01 -1.712355424501077250e+00 1.247035562381587859e+00 -7.843945627192524528e-01 -1.049031647274849544e+00 -4.478804855609113365e-03 5.745918242370192663e-01 4.141587680569092100e-01 -1.423331382905113351e-01 1.253895714138520523e+00 8.919559672181797128e-01 -1.762107360161538239e+00 -6.451088038016508097e-01 1.529578782297954298e+00 -1.676259025826748184e-01 4.174684072056934481e-01 -1.271887506918473854e+00 9.153603972060966321e-01 -2.445955941703971404e-01 1.059375072843520837e-01 -1.224127938890816614e+00 -2.629713138584858778e-01 5.630711408445483457e-01 8.874657842033550903e-01 1.932870272174203929e+00 1.913835310008078078e-02 7.356692923868035638e-02 -8.950351021077017633e-01 -3.216907602964698132e-01 -1.126017297967098596e+00 5.131875402731521651e-01 -7.420731323546587987e-02 5.628515191310547866e-02 -4.550634478843216257e-01 -3.329441765350657501e-02 -1.045530572282440396e+00 8.151150412660204125e-01 1.228613197823369196e+00 -1.467816250253771937e+00 5.343910244192275893e-01 -1.134323171373883693e-01 -1.454095737179958103e+00 1.876728659941289568e+00 -8.720064608228283998e-01 -2.193192012831584325e-01 -5.026643870765170607e-01 -7.146765331658561093e-01 1.978940644622740441e+00 -1.246036884012857060e+00 -2.055313994247961240e+00 -2.344234588711428646e+00 -9.254194847036276705e-01 -7.428001290697494596e-01 -1.133100701941889277e+00 -1.171762041357342410e+00 -2.775126466789040736e-01 -3.090100627671370503e-01 -1.864068652878273946e+00 6.724954024948180953e-01 -6.050058064240894096e-01 3.152127896602546775e-01 -5.876219462933290894e-01 -9.220186624273288833e-01 2.782492265624640915e-01 -1.131164845093351357e+00 9.048602833440780868e-01 7.731174680382201236e-01 2.006254455558843242e-01 -7.253258916109034393e-01 -3.461466016368718868e-01 -6.842758512650605474e-02 -1.455648786018221286e-01 -5.549441637309464603e-01 9.064080843492713369e-01 8.485064540492860408e-01 2.094021712851677208e-01 -7.572941329686252443e-01 -1.496234169562495886e-01 -2.241377932548049567e-01 -2.203000266431537624e-01 -4.902977410361232802e-01 5.588188891873551167e-01 1.389141379346913174e+00 1.224744325719224536e+00 1.147448579381275646e+00 -1.638940575185641402e+00 4.472541240425683545e-02 6.066373133846938437e-01 -9.986339225039351231e-01 3.731771834984429215e-01 -1.073562799393315004e+00 -6.793499921680268283e-01 -1.519059470930881617e-01 3.645222025477125594e-01 8.864737833783535859e-01 2.101540123103569524e+00 -1.777968714658378913e-02 -1.437968256421595203e+00 4.600471995014301235e-02 1.800409755708474613e+00 -7.536574540435260205e-01 -8.174759014621274869e-03 -1.404448595118693133e+00 -1.913257837586968879e+00 -3.765619328517319508e-01 7.855759523101043529e-01 -9.067940312261546509e-01 -4.468439717718243331e-01 -7.482091462387031600e-01 -5.414415330811900295e-01 4.624841470247006980e-01 -3.156570815533776275e-01 4.711609062503428931e-03 1.785439173236889721e+00 1.135828467360433747e+00 1.588207429630865031e+00 3.513441472580146052e-01 -5.189420785547272930e-01 -7.911941064167803128e-02 -1.910493793076425639e+00 -1.901776251799441209e+00 -2.149751253636856541e-01 -8.399997865962920418e-01 1.520188230773499738e+00 7.945894937793790413e-01 -5.595787631380564342e-01 1.289977115929057117e-01 2.171634376173647019e-01 2.072021111848639519e-01 -2.256661560138277858e-02 4.006842249700260372e-01 3.817507652506983984e-01 1.152911911187628480e+00 -5.047229424242784257e-02 -4.710252416740068893e-01 -9.968178630737577484e-01 1.574833806990582508e+00 6.914243677972924385e-01 -3.532113873745571508e-01 -1.469186295677319842e+00 -1.964165299119047026e+00 4.528343326793618506e-01 3.054087053921349451e-02 -1.224004679319499633e+00 1.064672762789665050e+00 6.288953588868907429e-01 1.018731548848713198e+00 7.517067658781213801e-02 -1.994038617149469284e+00 4.465463070579706595e-01 9.040154784575851199e-01 1.852106928803424479e-01 -6.371443950209536577e-01 1.657582716156345448e+00 -3.431765810512878989e-01 -5.961300665136449739e-01 -1.208908060514414240e+00 -1.493417059193482332e+00 -9.415634083208170857e-01 1.092219015016689054e+00 1.387171474077187328e-01 6.364645421766271793e-01 -8.063504734327494594e-01 8.390811532481809998e-01 -6.711331854520368179e-01 -6.498690150980775300e-03 9.428646778797729056e-01 2.053900560105582418e+00 6.810003322650965973e-01 7.111315248473257800e-01 1.134993679839942704e+00 -9.802043280123042823e-01 5.171555026485337159e-01 4.303208987513170714e-01 -1.322072714315185138e+00 -1.710760157327937625e+00 1.154539162022375942e+00 -1.236881355085695633e+00 6.958814085365728763e-01 1.130340248997772745e+00 -3.760154799137822856e-02 8.967746170390736293e-02 2.624741665260852952e-01 -3.026905178942222441e-01 8.865517628585261045e-01 6.551207943555950597e-02 1.099500059567827259e+00 -6.456303388384523889e-02 -1.870554728866450078e-01 -6.408970289551007005e-01 -1.067649365757913804e+00 9.740676840823201399e-01 8.042556319605147497e-01 1.315416292592892222e-01 -3.772805011556361610e-01 -7.546151977115022058e-01 -2.076715011771085306e-01 2.179303409303169126e+00 -3.282033051641924937e-01 -1.686903416037577597e-01 -4.345420941256896152e-01 2.628285282118592581e-01 -4.589616612667876683e-01 -4.682938620909251615e-01 4.611173432718581044e-01 8.640927235714995769e-01 1.958504410287389974e-01 -6.624636427359729129e-01 2.207529962837268822e-01 7.510220418473679826e-01 1.686737053837520151e+00 -6.999776758696086842e-01 -2.123562787438142141e-01 4.793131203079474822e-01 -1.389224363575703780e+00
[truncated: 3,639,572 more chars]
