# Supplementary material for: Bayesian inference of kinetic schemes for ion channels by Kalman filtering
Source: eLife. 2022 May 4;11:e62714. doi: 10.7554/eLife.62714 (PMC9342998; doi:10.7554/eLife.62714)
Supplement: Figure 10—source data 2. — The number in the file name indicates the brightness. [file elife-62714-fig10-data2.zip › 004current.txt]

2.779311382272771636e-01 -1.360647766951015747e+00 -8.497415068657810933e-01 7.468212501888239485e-01 -1.778944285783170765e+00 1.330342581953375625e+00 1.662349174845655642e-01 -4.388902804753807944e-03 -1.469604862965038006e+00 -1.346222387606888227e-01 -1.970485114898727241e+00 -1.124763885394280738e+00 -1.576146726584970112e-02 -1.701568088616053798e+00 -5.390167897883417769e-01 6.227514242744257578e-01 2.241252032750896614e-02 -8.073586172016162799e-01 5.925356652429298876e-01 3.202935054719329711e-01 8.815369900557563643e-01 -1.219589140934082661e+00 3.939253562065456737e-01 1.134735126193725296e+00 -1.124240491405212872e+00 -1.578400289481562524e+00 7.953555372578376970e-01 7.908916998929585995e-01 1.647414586160640126e-01 6.414282028010739323e-01 -1.335905099504990146e+00 -6.418096406639581808e-01 -1.146037916079984065e+00 -6.168195894065687801e-01 -1.440791464773030883e+00 1.065693104099555838e-01 -1.617182371281164377e+00 5.945073462316369239e-01 1.483406634491202247e+00 9.397578779316830833e-01 3.120176146188691213e-01 -1.067472128133117870e+00 8.873527618561697361e-01 -5.226969739428614092e-01 5.258748713731600244e-01 -1.551545936593243358e+00 -4.225868427554075324e-01 1.263017183118260833e+00 7.393534843473215101e-01 -1.910424417582436529e+00 -6.437299047823689113e-01 -3.216799418138289735e-01 1.862735292088407935e+00 6.182609446094707861e-01 -2.580100632140985492e-02 8.182814435269545328e-01 1.179510407641966158e-01 -6.199307619683107617e-01 8.827812455250679813e-01 -3.348177474942057863e-01 -7.147365031943252456e-01 -2.132142356030207520e+00 1.593589123224768977e+00 2.286048502691455653e-01 -6.490484187168590324e-01 1.456462898688307250e+00 1.807767058890821676e+00 8.901911497543892049e-02 4.257437362020348726e-01 5.975404476704668788e-01 -7.744435358994737617e-02 3.001158400392983996e-02 1.269196781277411423e+00 4.839710304576922417e-01 8.905904344475337187e-01 4.902702819239512788e-01 -1.052431353326574309e-01 4.016769131423250094e-01 -2.505968202158324054e-01 1.211459013146616526e+00 2.110720717065570629e-01 8.867292401151332104e-01 1.159877236468454420e+00 8.672089866998655694e-01 7.724776740959438115e-01 -2.119906360975609694e+00 7.679676183771830811e-01 1.041993875689240179e+00 3.754074934768103500e-01 -7.739183296765196618e-02 -8.852171884292127091e-01 1.808723188534468451e-01 -4.332251836051068811e-02 -1.210031746476547543e+00 2.664877426081629697e+00 -3.751473792552072473e-01 -2.020499454617275426e+00 -2.456934600088428178e-01 6.514905853667175561e-01 -1.818865315404827987e+00 -3.198238446691721304e-01 -1.039550802039318267e+00 1.379214524126184616e+00 1.647802014397650727e-01 -8.898222231219298228e-01 -1.379484537115767406e-01 4.954395051821734453e-01 -9.965691943339844983e-01 -4.955740597516067880e-01 7.565532109380235237e-01 8.495336230542978040e-01 -9.429820503191453929e-01 6.135913056944189599e-03 -5.226095709112741350e-01 3.651221908715179265e-01 -9.218432489022022613e-01 1.427978357942739085e-01 -2.782289665017411151e-01 -2.054323835277169330e+00 6.148060554106968834e-01 -7.545872551130996531e-01 -2.822299730603826107e-01 1.164627675882802804e-01 2.251673249627967888e+00 -1.191036770733019390e+00 1.070294543445297203e-02 1.526925987938971163e+00 -5.895887871367253563e-01 -4.122883115851219138e-01 6.035909879298754221e-01 -6.776065395381640488e-02 -2.132447520742382974e+00 -8.394412195566972601e-01 2.395113873710843055e+00 5.570484899915688626e-01 -5.128185640397247003e-01 -7.374274367134657504e-02 2.597663668787808522e-01 -3.245037811152319263e-01 5.383640403874427882e-01 -3.436656900572805928e-01 -1.057073906271757791e+00 -2.227967248389051413e-01 -1.314207314093261969e+00 7.550914549999656611e-01 -3.662136583874135987e-01 -1.998062210958799989e+00 8.079798223129482926e-01 4.551315483299888109e-01 1.119934456127404804e-01 1.969522704693717152e+00 -4.078600152469454704e-02 -2.350804948808828398e-01 -5.800186686820872906e-01 3.382144066034310087e-02 9.266659537122959867e-01 -1.771982427551153538e+00 3.227094112675019805e-02 4.503458076315685066e-01 -3.923532384462166123e-01 4.870792057403704467e-01 7.613728134602419650e-02 7.071766583727074895e-01 8.845881445506192930e-01 -4.386461654556433332e-01 1.727509568509275173e+00 -1.418752662385939667e+00 -9.160548432750647008e-01 -8.853302504608584478e-02 4.794753048473751056e-01 -6.453001845183832241e-01 -2.391414350951263923e-02 1.410174482191145939e+00 8.446952150767773615e-01 1.879374694978506177e+00 2.872081576559389893e-01 -3.428711242589210229e-01 7.020576297191404302e-01 -3.770715535295888210e-01 -2.232423146459852625e-01 8.065706338999671654e-02 -9.287447391135306152e-01 3.375517399912252303e-01 3.029507003931413145e-01 1.074678885667237127e+00 7.434049156285612581e-01 2.453902713370412492e-01 1.483749282698022975e+00 -1.132646577162962354e+00 -8.107380004654701766e-01 1.831509275419156424e+00 -9.888734651718024127e-01 -1.127074654338117377e+00 5.142773491337358088e-02 7.798460620609491967e-01 1.476244473127544810e+00 1.651516670764356043e+00 -1.920680524732335082e+00 -6.703565075431620023e-03 1.431251802797476991e+00 -9.795450176603047732e-01 6.208692853668226208e-01 -6.189800825275078022e-01 -1.162051901316037528e+00 7.387447891154522717e-01 2.197271117618330161e-01 3.728668731427894345e-01 -5.905405023251562024e-01 3.675764006546516360e-01 1.162297916790800897e-02 -2.017917656811096361e+00 3.414160696669631956e-01 -5.075803811844650237e-01 -2.468156951014142952e-01 1.133350614111128668e-01 -1.596182531423837314e-01 -1.058271649316224305e+00 6.962143835984830886e-01 -1.723841305588180439e-01 1.149008787573023715e+00 -2.041828941396360175e+00 -5.202311660404931315e-01 -1.931881337217294714e+00 8.841762175806557877e-01 8.712505624184864184e-01 -4.060262333315178274e-01 -1.092977056921783374e+00 3.731279435407591216e-01 -6.493120507615560699e-01 1.787623242785983946e+00 1.714916247223795986e+00 6.783110402477580125e-01 -1.129061354927647365e+00 -1.257531789072362238e-01 -1.431209179199202930e-01 -7.453148098098681951e-01 1.048285612505188702e+00 2.687444652316711702e-02 -3.888642569339252897e-01 1.405973619255610707e+00 1.289948637465445191e+00 7.348521243140149206e-02 -4.257485980461978015e-01 -1.015406278207563462e+00 -1.394041740357046644e+00 -2.617753723365377816e+00 -1.748858279068714161e+00 -1.813764540205542009e+00 5.723325642880887631e-01 -1.190044415973579017e+00 6.175369218864205090e-01 1.718062013510038288e-01 -1.766304543818840445e-01 -1.719452853579496177e-01 -2.504699531563699816e-02 9.957390286564417048e-01 -3.207606120031144536e-01 -1.070975506670475363e+00 1.332354712937114494e+00 6.732918912735846861e-01 1.382239635751699280e+00 6.257496419900534512e-01 1.356353305543963605e-01 1.299710615691647808e+00 -1.790595824838788985e+00 3.800495497794374455e-01 1.506855076277518135e+00 -5.031498748139537347e-02 -2.311963056115728388e-01 -6.620891075255169733e-01 1.324999069579415156e+00 9.946390468936762430e-02 8.102504591532418976e-01 6.077449029318782170e-01 7.482659130507794965e-01 5.780036461381605761e-01 -2.654456929139886179e-01 7.173107313363049631e-01 -1.059185934057611383e-01 -8.357409717488092360e-01 1.275300897841461056e+00 9.205479889934746751e-01 7.690672082497882478e-01 -1.726339458140871974e+00 5.464706931308394022e-01 1.037450998865249829e+00 1.593857240134364250e-01 9.380059465822847553e-01 1.515776732513109071e+00 -1.327561238943581134e+00 1.692301349333689586e+00 1.050787311362730847e+00 -3.974225326758992205e-01 7.213649065464733390e-01 -1.145519217947252200e+00 -7.618154273437363067e-01 -8.961325887520943390e-01 -1.678604023294144376e+00 -5.753020007116608214e-01 6.316204066434947251e-01 1.741052645741199445e+00 -1.563985826486327668e-01 -3.413960959399967021e-01 -1.570637978434181514e+00 -1.013857747939203691e+00 -4.506174165466678150e-02 3.547188892517547792e-02 -2.426832112569791283e-02 -7.739947357083691859e-01 2.070579750514464745e+00 -3.015601101177681764e-01 -5.085893024455606648e-01 -1.874729990583430261e+00 -2.157401632593983543e+00 1.138442129570215622e+00 5.264965935406652475e-01 2.532489276594288574e-01 4.008327228212247295e-01 -9.135840760260717508e-02 3.499991374136244282e-01 -2.067348922383361876e-01 -1.108864891352390858e+00 5.288725929220492450e-01 -2.300340407653451269e+00 6.579736019064356123e-01 1.293665868106316896e+00 8.522106942567171661e-02 5.172883833106958207e-01 2.812711592603117650e-01 1.440422029675531568e-01 1.095338175900629984e+00 -1.011672117606676302e+00 -3.908421411191972394e-01 -9.070710434236751718e-01 -1.041209884381003814e+00 6.221225420765207764e-02 1.314423633455904961e+00 -2.848257381578454872e+00 2.538724131443824694e-01 8.128120746030804700e-01 -3.554432885419755439e-01 1.180939256691106998e+00 8.915032454776413706e-01 3.230210907764993755e-01 -8.345044622846264915e-01 -5.652253017345244546e-01 1.005832085381421992e+00 2.967653752578558110e-02 -3.259598306899801901e-01 3.873983184075445729e-01 -1.552267204542194523e-01 -7.493579261796007307e-01 -2.622918710337838188e-01 4.631727978137036850e-01 1.316739154666351608e+00 -6.575142428969537045e-01 8.147284458921842942e-01 -3.665629387724442245e-02 8.895635856762690308e-02 -1.708250274819070436e+00 2.236005745558697910e+00 -8.913625430656927362e-01 6.700779185004595018e-01 5.599991525755763089e-01 -6.155801046354473227e-01 -1.682997512984631683e-01 -7.315027863720914292e-01 3.428880173629713646e-01 9.771260195654764454e-04 4.313344308152618489e-01 -1.390459171370193259e+00 3.589580080560094560e-02 -9.078723171963466454e-01 9.989382976218699195e-01 9.234796514402380252e-01 -9.970784214885241026e-01 5.575392422015296168e-01 -5.602668096163981870e-01 -4.063957344340589084e-01 -1.199286854140361624e+00 3.737577395687698978e-01 -6.950142461193915544e-01 -5.462151865152500285e-01 7.489712241208674737e-01 -7.947211753811818102e-01 -5.445184512854902570e-01 -3.735531335235261260e-03 7.884436242815213991e-02 2.059942945904440048e+00 -2.237628670255207286e-01 1.055694046686139531e+00 -6.016366214447885913e-02 5.415005733567515023e-01 3.698330520187200765e-01 1.798972774862420243e+00 3.790349035540021005e-01 -7.558450452056072466e-01 5.608244671446661368e-03 -1.197911036027058396e+00 -2.834140438869083289e-01 -5.732996496965735433e-01 -3.616417409095502578e-01 -4.320281200317171444e-01 5.872385146407191336e-02 -6.847968549241375547e-01 -1.133205994954649354e+00 1.332466316427688424e-01 -2.375855905294379511e-01 8.438155872771252453e-01 -4.019143647073339376e-01 2.050210002101418461e+00 7.484988217320740489e-01 2.865531132310863982e-01 -3.284451055195118374e-01 -1.682767712304841012e+00 -3.352695802659625413e-01 -2.290860114955013682e-01 1.004182300840104902e-01 -5.747621669637664743e-01 7.059144254642834015e-01 1.233691964727054335e+00 2.039110733639823148e-01 -1.367667475046583814e+00 1.991631934190752684e+00 -4.048213173525178621e-01 6.401967708667297696e-01 -9.469155687219944495e-01 -3.438668723314914355e-01 4.526898091839059307e-02 4.443451658066533416e-01 -5.442916958276513562e-01 1.565045328182265605e+00 -3.180296455577214521e-01 -6.809614311752966165e-01 -1.871179587240936915e+00 8.956620392988439150e-01 9.852530708872133669e-01 -8.061438358329604537e-01 7.974509333914681086e-01 -3.291879831058538430e-01 -8.951090736060175468e-01 1.386549932798768481e+00 -1.330618775072681115e-01 1.747148669247703401e+00 1.019536653746853760e+00 -1.114111630538571651e+00 -4.181757869993496524e-02 1.087737856939732684e+00 4.252140843704823592e-01 -1.329818525441069266e+00 9.940262132656457750e-01 -5.660371587364695367e-01 -1.844581444091610178e+00 3.634842914004677294e-01 1.987699102611842461e+00 -3.993550680401515285e-01 4.214662979815462368e-02 -1.306139193630691198e+00 4.112963503707847690e-02 1.821848292592157526e-01 1.534656950499859063e+00 6.496168672908098074e-01 -1.550146652480967502e+00 -6.830333609521949123e-01 1.103077054543766602e-02 4.720827501123173175e-02 -1.963123497474443369e+00 3.418037867801287932e-01 -4.314204088942358295e-01 -1.202094860029648160e+00 -1.126697511212526592e+00 -2.087262937178934408e+00 -1.030505243130713122e+00 3.943201700517577901e-01 9.420283520881341799e-01 -1.742032578845334745e-01 3.827952154616356961e-01 -1.371853475876754880e+00 -2.635839146332445010e-02 1.066640725507110643e+00 4.577675716981643439e-01 7.033001300426848790e-01 -5.752291641896276619e-01 -1.550989570439776366e-01 -1.638113545948775229e+00 1.604915610130153825e+00 -1.873285844217099649e+00 3.324815704570662778e-01 1.681369938523753271e+00 -5.897802017092529381e-01 4.077063092625052287e-01 -7.471932978471064191e-01 -1.262350934700604999e+00 1.138947990765201701e-01 -9.409700095104719386e-01 2.435638190311654461e-01 1.014142008235627834e+00 -6.299593933413539792e-01 -1.358688986291707312e+00 -1.639259407567872584e+00 -6.916342972387476973e-01 -1.414500576495806572e-01 6.882978549396151502e-02 -1.176263639134425901e-02 4.723137313173750851e-01 8.109933566722881126e-01 8.957904034012856842e-01 -2.044668670298019630e-01 4.620342315497121266e-01 1.295854758661908745e-01 -1.545531878141814808e+00 -2.885146147179836959e-02 -1.656512360865982358e-01 -1.018099449333178530e+00 1.726559255361611034e-01 -5.421140013724142122e-03 -9.136514620245523854e-01 1.894091243813867675e-01 -3.973258605167590551e-01 -1.173785891380831892e+00 -5.662295335834695020e-01 -1.810531677972979647e+00 1.221033068293859158e-01 -1.917188673041012037e-01 -1.441006627216874225e-01 -1.732405523251116519e-01 -6.265318696406053933e-02 -3.179609092032977258e-01 -2.268413250355621469e-01 -9.465335094260675097e-01 1.311718263034742149e+00 -2.413067062179293509e-01 -1.551655160606099371e-01 -1.400918931412374335e-01 9.003636263484746799e-03 9.700656168323203987e-01 -6.603381975449190699e-01 -9.868099713964993969e-01 -8.743894241940646239e-01 -9.299713435805025963e-01 -5.666619387970330823e-01 -2.341997490734411269e-01 1.475715011564039392e-01 -5.630683433614515065e-01 4.351676031149342982e-02 5.974671485710364438e-01 1.053691562129981829e+00 -1.217709325818910004e+00 -2.155436620708683915e-01 7.060308843127276468e-01 -3.166420025199118138e-01 1.003458372929200149e+00 3.327080463221188666e-01 -8.490398321404021287e-01 -4.141862107307505148e-01 5.372411098118037298e-01 -1.488425300949548225e-01 1.357485506539815256e+00 1.182027969445971438e+00 4.757822083437593386e-01 9.567693312150403750e-01 -2.346036039924189520e+00 2.270593504628588000e-01 1.699847331150438734e+00 -8.845025583994036156e-01 -1.065180730417193550e-01 -1.053799057990504329e+00 -2.592934705059042610e-02 1.433729190375374163e+00 3.364233115244688044e-01 -1.321015687852413745e+00 3.757538309350845762e-01 -3.010542653948485303e-01 4.121289015958332080e-01 -4.023569344882477750e-01 2.986285297588787691e-01 1.817965988416941236e+00 -5.449126201647752632e-01 -8.496777951627284553e-01 7.737411420136411921e-01 6.517232549488860549e-02 1.260247326747750307e+00 1.077381252828031766e+00 -7.660511551845375910e-01 -1.265080480784561701e-01 2.028274643536217281e-01 -1.255608592103168775e+00 1.320838821805308205e+00 2.081348154983054533e-01 1.098288356950243738e+00 3.779677114690274675e-01 -4.578032255580131160e-01 -9.105268024974234597e-01 -2.162669173477225204e-01 -7.043632530704905248e-01 -8.544745665621688024e-01 4.790139570575574490e-02 -3.136327140506647293e-01 -9.537512615593372045e-01 6.973636195350709777e-01 1.176615318166789992e+00 -3.630502357688215054e-01 -1.027463014768825511e+00 -6.457319172543939390e-01 4.373590632489076091e-01 -1.307464029668165661e+00 5.312590283207645481e-01 -5.545055255241793102e-01 -2.916339664962312450e-01 -5.153961082691286277e-01 2.459806544757301705e-01 -2.478748556056726560e-01 -8.502218372992947915e-01 1.064120990247875431e+00 4.686765257716153377e-01 -6.122934868179368273e-01 1.070162830151152766e+00 -4.328123495818914646e-01 -9.388480136286807554e-01 -1.260453436230175139e+00 1.172284792086528249e+00 -1.144447131565495601e+00 -1.083639267310863463e+00 -1.936650042449252984e+00 7.278981980099489268e-01 -1.205640048241255036e+00 -3.676695117444229166e-01 -1.229749238832326785e+00 1.217181683312627660e+00 -2.271195481130777516e+00 5.891044042470171965e-02 -1.915664500721969921e+00 1.573151856960478268e-01 2.138986682630226177e-01 1.206428299048924735e-01 1.798802308477899459e+00 1.134941249251807616e+00 1.402405891533391236e+00 -9.583250073354220300e-01 7.712530242954707127e-01 4.981272456693319195e-01 -1.550773896433612353e-01 5.530370798636983221e-01 -1.517636820444061285e-01 -2.601934956992758008e-01 9.868077771181753555e-01 4.262046370132269169e-02 -1.636632823837385953e+00 1.467233601138777377e-01 5.179917340604904830e-01 -1.558876106091225677e-01 -4.839356256976668491e-01 4.699109918308769784e-01 5.374713984944246015e-01 -2.508554402392329519e-01 -1.377457514758895440e+00 7.646177574075093686e-01 6.263671874696812546e-03 7.510523778407862672e-01 -7.625562503518041879e-01 -1.048053008032728411e-01 -4.108910255337782091e-01 4.877087181494432766e-01 7.552720582931220505e-01 -5.200794840433681232e-01 -7.205886611456173707e-01 5.914865235583706138e-01 2.219983133680750065e+00 5.202236203979457851e-01 -3.597517074822860761e-01 1.026174624245585365e+00 1.538665091936982643e+00 -3.644746398020817790e-01 -3.519278031496944070e-01 -1.077093512625581617e+00 1.111845605989867813e+00 -1.562088505670104488e-01 1.922141847959060845e+00 3.550481851865024963e-01 1.513950419108958334e+00 1.304836806138297334e+00 4.532024165173231811e-02 9.063666721082530575e-01 -8.996542082759594328e-01 1.205895293701378490e+00 6.141879016017942616e-01 -1.100727635405723825e+00 3.443166861017889491e-01 3.648478336753047113e-01 4.783157034095887328e-01 -6.485176443737085128e-01 -8.228012109644835537e-01 3.728749942030204489e-02 -2.065405782498258291e-01 -9.648637853654439267e-01 -5.790695199577914343e-01 4.208792080852143402e-01 1.253888374029278552e+00 -3.173937964383862775e-01 2.207020229719471038e-01 2.107187479102690109e-01 1.519479388850945467e+00 -8.646335190923842839e-01 1.515716494614461229e+00 -6.877659672318485740e-01 -1.792145295822783257e+00 7.003578149996644298e-01 9.899689442973685916e-01 1.145854112297404859e+00 -1.509406041190290093e+00 1.607487949560751250e+00 2.350955704783344313e-01 -4.786400302077034041e-01 -3.316636578613851305e-01 -1.715247350077072630e+00 2.544689559589631278e-01 -2.174552482605709880e+00 -2.133504300857026248e+00 8.030686647144623658e-01 -7.046384573134906182e-01 -8.547101348320801373e-02 -3.245835607792330046e-01 8.108414906429828317e-01 6.773554449402442446e-01 1.025294369621468693e+00 -9.356875092349206113e-01 2.563747613670471770e-01 7.782628448742743288e-01 8.979249651363700735e-02 -1.452820659630806865e+00 -1.387736722203732675e+00 7.596214127631980562e-01 9.254398494733054870e-01 -2.835717164397368872e-01 9.000552122279441569e-01 -7.053019209919507704e-01 6.279388041619413663e-01 -3.755517972663294790e-01 1.917658885916869504e+00 -7.137210147696508855e-01 3.610733384912483968e-01 -1.638458415015003444e+00 -1.678534140932791408e-01 1.924869922065897798e+00 -1.412340460019428479e+00 5.625173717608990959e-02 -1.025190987458591163e+00 -2.155881432677282661e-01 5.852798393526666976e-01 8.147569681453200596e-01 3.349036586417232231e-01 -1.086424084263837853e-01 6.761350844332171262e-01 -4.251203362417389081e-02 -2.046907122488362152e+00 -8.239612969008067722e-01 9.676034857956370416e-01 1.590065857384066472e+00 -7.195890087467293750e-02 -2.094092391209920745e-01 8.847965146643661516e-01 6.759655846450800531e-01 1.405600237204459368e+00 -9.003666274287286386e-01 -1.331869952353510744e-01 -1.337546345653530533e-01 -2.019446876427445081e-01 1.878565264875704521e+00 -3.738286280675799933e-01 -4.258327599927502205e-01 -9.304879271885907466e-01 1.352764462458202477e+00 -1.329408052903561233e+00 1.232990748040229123e+00 -8.443547349674417335e-01 2.705118253763217351e-01 -8.128043202756594088e-01 -1.137360278312253614e+00 -2.660296038257520257e-01 3.843807082282069132e-01 1.372421397033978696e+00 -8.482570058363164689e-02 -6.028137703038665141e-01 -6.115517322520347410e-02 2.191928080093916265e+00 7.740308373039672674e-01 -2.106332469596379486e-01 1.015497448647018519e+00 -3.492640457621877248e-01 -1.984461722145874074e-01 9.497806905444340642e-02 8.271575809229878007e-02 -7.054754898978591315e-01 -3.363499891638120354e-01 1.108960696011237035e+00 -7.613196696475376113e-01 -1.456927158014447388e+00 1.463502910282418856e+00 6.200710281042900451e-01 1.963816739633305331e-01 -2.091097675922420684e+00 2.050150912513943879e-01 8.231679149795166905e-01 2.031573340754280199e+00 -1.511969414041531290e-01 -2.617302862196599911e-01 1.688995383256153282e-01 -4.946612741733745211e-01 -1.549848513395067351e-01 -2.178176407605147691e-01 5.876188622586213661e-01 -1.464276489460331898e-01 2.900605651313711841e-01 -5.983271146323592138e-01 -1.633944180169757399e+00 -1.518503102604009891e+00 -1.527982135549001086e+00 -1.280179933341860865e+00 1.299795149370383429e+00 3.808952867646421270e-01 3.328360941159946851e-01 9.467135257491647859e-01 4.294646872568341212e-01 1.125270921882708164e+00 7.096041571899213141e-01 -4.178450669070272183e-01 -3.879611224137015646e-01 1.083357434344994763e+00 2.991417983152839244e-01 -4.536676662584029351e-01 1.578626354247963715e+00 8.854173146904531500e-01 1.459574199038067066e+00 3.725468969081798809e-01 1.080800285441817277e+00 6.991036864046112909e-01 -6.420337495028216601e-01 8.626296193019618030e-01 3.642743293021281636e-01 2.557512725973952183e-01 6.011692154688059730e-01 -8.375727186728484375e-01 6.957565746943198404e-01 1.629665522005659672e-01 1.793982978859771871e+00 -2.117758210652521011e+00 2.062713476280101155e+00 1.087778494028075027e+00 -1.620600739969483728e+00 -3.722422693953497674e-02 -6.502218683233863539e-01 -1.037037924834223329e-01 5.149534164873771358e-01 -7.798416175945130369e-02 -5.906098464573091844e-01 -1.517236025058656734e+00 5.446726616360213491e-01 -9.436262879619279342e-01 5.026261347687591696e-01 8.921213589872999394e-01 6.974466627037281263e-01 -1.736600161992449542e-01 2.364328979054793223e+00 1.179068321740335046e+00 -5.099884158058899386e-01 -3.434534456047494966e-01 -1.533231561620398642e+00 -2.984418641955947749e+00 1.255030552630563845e+00 -8.424846688725190491e-01 -1.478308206652015011e+00 -9.884211912054091664e-01 3.180711417543592989e-01 9.695330438922350469e-01 -9.877108270453297534e-01 5.543755403203417531e-01 9.271268794653991785e-01 5.044733887896960534e-01 1.924547530994666356e-01 1.855405249223269215e-01 2.620634175566013191e+00 -2.929874760539340484e-01 2.127754023843777750e-02 -1.210127913817240081e-01 -9.494101599001972813e-01 5.643056907595014327e-01 -1.480197209792032176e+00 -1.957086060227631208e+00 -5.346861528807902442e-01 8.034792103281553910e-01 8.605825383584929655e-01 -2.089711567477011700e-01 -2.218344746618879260e+00 -2.337805193662035597e-01 1.821171474909560661e+00 -7.417170379026559734e-01 9.135948545268377519e-01 3.883877519980180049e-01 3.587086902862961918e-02 -2.631485274246804229e-01 -1.167184162001486669e+00 -8.768395031112856675e-01 5.374604477280362502e-01 -2.212608536251906011e-01 2.044705671174733633e-02 -9.873078656348599491e-01 -1.002693419091889693e+00 4.355722843565880686e-01 -1.356793817419084912e-02 -2.141344001050912993e-01 1.481895422792173678e+00 -2.445060919216649753e-01 1.724928513850967571e+00 6.616340143578196553e-01 2.556533558221201208e-01 1.968716133805065827e+00 1.337734838299804885e+00 -6.021062535701935392e-01 -1.559842854684161617e+00 -1.195936061199697642e+00 -1.012871271865808387e+00 -1.137671398863358885e+00 7.422994900315790234e-01 1.005936662184038655e+00 -7.408631867379822378e-01 -1.431257692283303573e+00 1.873879874701755099e+00 4.523205009850700953e-01 -6.894730241866678933e-01 3.083092039602967072e-01 6.551340875552006393e-01 -8.765265593186634119e-01 5.887115905044455477e-01 -2.042594289713405009e-01 -1.819753345775502851e+00 7.471246088507477179e-01 6.961812957197810459e-01 -1.194933211535082584e+00 1.494258631929171299e+00 -1.823289174747227515e+00 7.078092988856228562e-02 -3.516448122922253838e-01 -5.632260694037128923e-01 -1.108607145206755407e+00 -1.333503171039459367e+00 1.662950225589327757e-01 1.164101498417364489e-01 8.496337874878353569e-01 -8.505681679504467629e-01 -1.728239384503219289e-01 1.024415256799046103e+00 -1.908975813734825389e+00 1.698187392826872255e+00 -8.004922863244317011e-01 -6.340997335509711563e-01 -2.073451336585178773e+00 -3.262001210395956141e-01 -8.377071517207840268e-01 6.419159466980275397e-01 -6.037271238027271947e-01 5.118005553184074019e-01 6.557944696840622978e-01 -4.133533520042931841e-01 9.128846991484659279e-01 2.027561892050544490e+00 1.006462811512381261e+00 2.455838992623533112e+00 -6.588442055641162698e-01 2.099352575035191570e-01 -1.209901489375761141e+00 -1.819289197042373463e+00 1.603970253587685635e+00 -7.872979344918049419e-03 1.476004767090620395e-01 3.004134856777213036e-01 -1.228768716295250973e+00 1.696290254515495199e+00 1.313663962693577325e+00 -1.043139676343546984e+00 4.241678516457364490e-01 -9.919434155416780030e-02 2.046549121417643169e-01 -6.606064022380487843e-01 -1.588009231097407270e-01 -6.919238035527833786e-01 -1.295060653367917716e-02 -1.107185888432713705e+00 1.601380055089768883e-01 -9.267648006588262710e-01 -1.127338073173413946e+00 1.429776320785096644e-01 -5.393777890693849386e-01 2.437345458820954283e-02 -1.072502922326341146e+00 1.463891967911275238e-01 1.165704772229488206e+00 1.582652435704935134e-01 -1.637055436915273443e-01 7.411665770006711229e-01 -4.202023095090232641e-01 6.203943735966878092e-01 -7.935343311120075516e-01 9.351443949463479621e-02 -5.843463141394866778e-01 -2.475151909991892551e-01 -2.437806235709735758e-01 -2.990944755079197326e-01 3.971274408793536437e-01 -5.005246313031348482e-01 -1.482961003377310065e-02 -1.140867705431782175e+00 6.290051241240848245e-01 3.573879185544434067e-01 6.514044331216347627e-01 -1.256907173551502221e-01 9.531509850016415264e-01 2.339318223937216334e+00 3.357023193934213001e+00 7.732731205691822929e-01 4.366437183625156981e-01 3.215532473779499911e-01 2.226353624660386110e+00 1.653140899571708511e+00 1.439463890186089667e+00 1.698026939145573566e+00 1.893441152148593432e+00 -8.990794389079757032e-01 1.082007790382430779e+00 2.935913419838277250e+00 1.239092523835279458e+00 7.356533323561742499e-01 3.666418440158775383e+00 2.785138931115644922e+00 3.822489693678717160e+00 3.678269307163176460e+00 1.029033429344284212e+00 2.097676761016959102e+00 9.957149119186471387e-01 2.005069755968008849e+00 4.116823916042415377e+00 3.924704227991895333e+00 2.354084215926843804e+00 3.238292135280169681e+00 4.670869268843257593e+00 3.273537678103047188e+00 4.233306222897699200e+00 5.632799564635877054e+00 4.138586444730719016e+00 3.000927387204218810e+00 1.519583392470448713e+00 4.190555454107166788e+00 5.079655079290092523e+00 4.402010940174464260e+00 2.652161645852204153e+00 4.430970168307815094e+00 3.993957789926186663e+00 6.311529238072041359e+00 5.303741673515380839e+00 5.567793022612709031e+00 5.342925049108656843e+00 2.682628764609665151e+00 4.381625182272371966e+00 3.436836971978678879e+00 5.589615076893223566e+00 7.733280780141894795e+00 7.685649814765066701e+00 7.337118157063535762e+00 7.248342856285079350e+00 5.740149451657651447e+00 6.850757609495484068e+00 6.747547223647240244e+00 8.793890466841405740e+00 6.785896276525529736e+00 6.872135524109382665e+00 8.463025429433322699e+00 9.024904134452434334e+00 8.071222163600211275e+00 9.964097758783129422e+00 8.939048022034800312e+00 8.993105876018885780e+00 1.244304584478212661e+01 9.049244988313869698e+00 9.897441800408479651e+00 1.000014887960146304e+01 8.842710385825817809e+00 9.214745742357163039e+00 1.086071170842621214e+01 1.322228637529629935e+01 1.290632842054899498e+01 1.045889236842176473e+01 1.103984232743459337e+01 1.142375939974776067e+01 1.013564646630953447e+01 1.039072222261896883e+01 1.232339625554647178e+01 1.155804718945207732e+01 1.227973886420482863e+01 1.361556295941093708e+01 9.955406299409832016e+00 9.389704590794355710e+00 8.613233124591682000e+00 1.072488468972458975e+01 1.271722301198067839e+01 1.332443018776906030e+01 1.165379593754761878e+01 1.182816034037787212e+01 1.255992212459820223e+01 1.205755947496922786e+01 1.229131287075067647e+01 1.223790918328614019e+01 1.327338486365989390e+01 1.234925982030469882e+01 1.041691832514308125e+01 1.254413435874419136e+01 1.365139007733550969e+01 1.401111569228262610e+01 1.270238602889651247e+01 1.230217205458183294e+01 1.456168565281413940e+01 1.249669628508405061e+01 1.319957161486872366e+01 1.300637348837420326e+01 1.212782319323754265e+01 1.112713216563533969e+01 1.245663374462315431e+01 1.284445026153902347e+01 1.292867587723612033e+01 1.315540554022588537e+01 1.387384967258027579e+01 1.161500761473932286e+01 1.285906336245442816e+01 1.476580365220599944e+01 1.297553694462566831e+01 1.226573392918603567e+01 1.308006354845800523e+01 1.282932510392762104e+01 1.683371806415643590e+01 1.457319896407886972e+01 1.511304207207709993e+01 1.549258144987693520e+01 1.616653588051282142e+01 1.675815567950841611e+01 1.644013670324124732e+01 1.438390689776136178e+01 1.557664949341037364e+01 1.437197404165956804e+01 1.602315369771075737e+01 1.570862143336519345e+01 1.570763494088589418e+01 1.501822036971096708e+01 1.622249953677847145e+01 1.829155650858187698e+01 1.901544569099444715e+01 1.507835113694269324e+01 1.529969094293617538e+01 1.712370666724487478e+01 1.663252105132861658e+01 1.925834820396599056e+01 1.775208429081687100e+01 1.657214176240047365e+01 1.560442895798122542e+01 1.857844493378348361e+01 1.644195895327541379e+01 1.888387782053310460e+01 1.987032354283484992e+01 1.746657326174697289e+01 1.709865853138823510e+01 1.925260632711822595e+01 1.949596066203404021e+01 1.778891971803537331e+01 1.828479637459693663e+01 1.581959110231305488e+01 1.638626039848532656e+01 1.749655321071739777e+01 1.745568720461185208e+01 1.617112524927406980e+01 1.766274942114569058e+01 1.843308210246027912e+01 1.781472570666898037e+01 1.777627148573226989e+01 1.805029897947264672e+01 2.170265883801863538e+01 1.722384771534817816e+01 1.667139888103541168e+01 1.815241559785504677e+01 1.786195811415142742e+01 1.842700711579185935e+01 1.955923417466362224e+01 1.792503359596162582e+01 1.881951251259681612e+01 1.958598044254840076e+01 1.657294835498829499e+01 1.980561907365537166e+01 2.027137472182378275e+01 1.951092999538624539e+01 1.845984411604337438e+01 1.932043446290482080e+01 1.754649354161697872e+01 1.706878646470910255e+01 1.673624515234935117e+01 1.833986797009334779e+01 1.746099385247968883e+01 1.928920272278278603e+01 1.930167206339261199e+01 2.064654370829936170e+01 1.649868345111481105e+01 1.704470372894827790e+01 1.834068113227099772e+01 1.881490664043456817e+01 1.989626834799453547e+01 2.042011932650550321e+01 2.087974214728504663e+01 1.994938206664605929e+01 1.894685929040339545e+01 1.979378603324914820e+01 1.842465481966525331e+01 2.207661187068958597e+01 1.936258936604436443e+01 2.050872656054267651e+01 1.956362746671170427e+01 2.167668493548145392e+01 2.173120413623494329e+01 1.999599313922815824e+01 1.774261188100877362e+01 1.939216490349162925e+01 1.968866706355731822e+01 1.941138807303562430e+01 2.252277613565215120e+01 2.243196177536866642e+01 2.266981683037155904e+01 2.196722562136872625e+01 2.162869133432473490e+01 2.187718738007958308e+01 2.390414034548609834e+01 2.371574347446891551e+01 2.287312526654002909e+01 2.593542210641643209e+01 2.558951042511892382e+01 2.444075116553992899e+01 2.579271097631149701e+01 2.566741082303863308e+01 2.450502662656158037e+01 2.477614387519203021e+01 2.298381020144987730e+01 2.287924759514368489e+01 2.426121770404236599e+01 2.622839665563851952e+01 2.583473362354620662e+01 2.418167878269776239e+01 2.707510336589339772e+01 2.538316463061487482e+01 2.707716830732925217e+01 2.713003572398134366e+01 2.758858469923417545e+01 2.766455489920733157e+01 2.815864480029111050e+01 2.625272596022598393e+01 2.685236093599548113e+01 2.552260278997901111e+01 2.661387385668207628e+01 2.435149234700687515e+01 2.700454731928633478e+01 2.942416799477162215e+01 2.740055013290039199e+01 2.872629704208022261e+01 2.729727502670377604e+01 2.542104631888379629e+01 2.595066488309597119e+01 2.676496463444544816e+01 2.887079269563594508e+01 2.785787310937962502e+01 3.255084179264262190e+01 2.818412966300354583e+01 2.891415461474077375e+01 2.978869454212089352e+01 2.702790053878733545e+01 2.893539657353800365e+01 2.622952618634745647e+01 2.966057891215465148e+01 3.310900734102486354e+01 3.023168613931587245e+01 3.398400364420731279e+01 3.084672815943628166e+01 3.416359970544613844e+01 3.595249046070421883e+01 3.405196718032937753e+01 3.457642927816129230e+01 3.268992512425970887e+01 3.255446084332676548e+01 3.320721610315888483e+01 3.410656004193378976e+01 3.506719694801599729e+01 3.347775123192587898e+01 3.238810228972453586e+01 3.200219588093306555e+01 3.074555028869750473e+01 3.028030454895161228e+01 3.565603337844989795e+01 3.363031746695715896e+01 3.416139952436930116e+01 3.429635715947287622e+01 3.627488988133955417e+01 3.307705776215647830e+01 3.383058426299997734e+01 3.379574491943773040e+01 3.481314547594398334e+01 3.513318103715001683e+01 3.273393908212433701e+01 3.467101683175000204e+01 3.345073683172872592e+01 3.549873895259736400e+01 3.747619679762838985e+01 3.479634427908096228e+01 3.593025362495841080e+01 3.550069381394846602e+01 3.559951637707941785e+01 3.730817735820969716e+01 3.644546965368727598e+01 3.630783209528176059e+01 3.699767814091442375e+01 3.652236986747810477e+01 3.534217269499171721e+01 3.550728427162062673e+01 3.835892200058762569e+01 3.484921957669356374e+01 3.584187422314133187e+01 3.492708515978106476e+01 3.615360669273868410e+01 3.571304612629656816e+01 3.612160321478890523e+01 3.448835358859233224e+01 3.752669601236057417e+01 3.811265161290501169e+01 3.844057285380751665e+01 3.740643004900813651e+01 3.951712358170214401e+01 3.728953250838282685e+01 3.859330978504734588e+01 3.889066921900830920e+01 3.790275605450399610e+01 3.840081743392632063e+01 3.772074679684595111e+01 3.766770522417665035e+01 3.807908214666607449e+01 3.821043237030342965e+01 3.719581331806573132e+01 3.812076124563284907e+01 3.985525675992901284e+01 3.700948688489902594e+01 3.910250290674581919e+01 3.873534518613733724e+01 3.774272689400383030e+01 3.854469700662305343e+01 3.991188522623271240e+01 3.897062865332703296e+01 3.718958925460671594e+01 4.096687250971679362e+01 4.042591412293887743e+01 4.098477402132908765e+01 4.314177656761435742e+01 4.138921509669044951e+01 4.210499800899454925e+01 4.434390370462116948e+01 4.452302693376618947e+01 4.446392214243866903e+01 4.738334949206527824e+01 4.610007295562294161e+01 4.779301843278523165e+01 4.608545314729720843e+01 4.445692210873956185e+01 4.483618289886459252e+01 4.653403635410818850e+01 4.955214958113313628e+01 4.852898031458374817e+01 4.778026512733433151e+01 4.788163677614357283e+01 4.688738049256620855e+01 4.890831913339569326e+01 4.767131645786029992e+01 4.788316927564309822e+01 4.932875527440226193e+01 4.899118210360087744e+01 4.863364540132509006e+01 4.915168369614983135e+01 4.970531581225587558e+01 4.990008978101910486e+01 4.744627274278079199e+01 4.888196066636373160e+01 4.955130779120794671e+01 5.148334803504396717e+01 4.891806989230598646e+01 4.840252395697910259e+01 4.968856589781518807e+01 5.052302748056017379e+01 5.061324524490265020e+01 5.174066531739853048e+01 4.826555434144476919e+01 5.032332208579024524e+01 5.206590447715495173e+01 5.234878804856990087e+01 5.288417205131892018e+01 5.248882155950788331e+01 5.033973794060572970e+01 5.086058773910541220e+01 5.167075737964049154e+01 5.009087547808061913e+01 5.132519465457507835e+01 5.132460546124326584e+01 5.691742049095793021e+01 5.317074183890574801e+01 5.301250249098189471e+01 5.585884617805514551e+01 5.543162085765757041e+01 5.455656523125447421e+01 5.459198142070833626e+01 5.597825854788740685e+01 5.488405307941531674e+01 5.549209959615114229e+01 5.266162439990057464e+01 5.364578168590684726e+01 5.709367474662798969e+01 5.843278949280767876e+01 5.530343916016380490e+01 5.639190344382209474e+01 5.626492148915389180e+01 5.738687987173273086e+01 5.665810786988034664e+01 5.601861342605760541e+01 5.917508890759691553e+01 5.839368114187409020e+01 5.607470994087981353e+01 5.417774498105740832e+01 5.962905327664028476e+01 5.986978946595123574e+01 5.623205135506758978e+01 5.748066642319151498e+01 5.793394722273129815e+01 5.671674321279741093e+01 5.828198848571440749e+01 5.781607646574182269e+01 6.049576455699374833e+01 6.017739426717967888e+01 6.288897859063314399e+01 6.169518529763072223e+01 5.857877952218306206e+01 6.315706601430625966e+01 6.199712035159447510e+01 6.215688697504528903e+01 6.409140361846409917e+01 6.642790629844213868e+01 6.691754463895588856e+01 6.395052175362331326e+01 6.553225455328505689e+01 6.692652300738471638e+01 6.601797133796837613e+01 6.747996433033983976e+01 6.829498225984865201e+01 6.635652589988517036e+01 6.473974573555089762e+01 6.691787674650861106e+01 6.568043168955891531e+01 6.558694843948511277e+01 6.637660838144985576e+01 6.668852382726601036e+01 6.527575146212285517e+01 6.529935957306898331e+01 6.607899263408876323e+01 6.719907454759741938e+01 6.644833630343056541e+01 6.745488646188560722e+01 6.689916391220725700e+01 6.659353551643634717e+01 6.669497328198937680e+01 6.706766968791789907e+01 6.592224755501774780e+01 6.469124354947197730e+01 6.370602281353979635e+01 6.372737307247071925e+01 6.614018401776587552e+01 6.675167947066516660e+01 6.796974853292660157e+01 6.680816406449955025e+01 6.673815324165850882e+01 6.710750457052721174e+01 6.514678465819559960e+01 6.527967910627896231e+01 6.710538696607711984e+01 6.502805020884098042e+01 6.191566061129667276e+01 6.235792507227095882e+01 5.950767165059600217e+01 6.289041868914632261e+01 6.178306191508820433e+01 6.157543402236795060e+01 6.143408467170243625e+01 6.172973117259084574e+01 6.315421990412033892e+01 6.158905148916053918e+01 6.263598974325845603e+01 6.269564654950778504e+01 6.344829308349469699e+01 6.349794099612954312e+01 6.258115044482556755e+01 6.607492326996452903e+01 6.491217060630363278e+01 6.490569686147100015e+01 6.317390758516820881e+01 6.470085198025162754e+01 6.410366449805798084e+01 6.324864520394908141e+01 6.436552557179768996e+01 6.347793506986506884e+01 6.331610942349130511e+01 6.364656137651137868e+01 6.296404132226434314e+01 6.261791141993010967e+01 6.573359361931886724e+01 6.186297161822974999e+01 6.163238994546433958e+01 6.456984639524904424e+01 6.565727637871702882e+01 6.376937957071665153e+01 6.330620276079008590e+01 6.607773119882899948e+01 6.476566896576908050e+01 6.441659635197949285e+01 6.558247894183016058e+01 6.461869792702007942e+01 6.434068175375004728e+01 6.438751217113073722e+01 6.612893058240274513e+01 6.590969772797531334e+01 6.286779845002623546e+01 6.379820508735142681e+01 6.432012898624044794e+01 6.428523770546372873e+01 6.693966354123769236e+01 6.677293377286659393e+01 6.623078672533952727e+01 6.701151764837213420e+01 6.729442620898227290e+01 6.565117622118182794e+01 6.566338824163815957e+01 6.493754655980920631e+01 6.763030882637467300e+01 6.417128871113524724e+01 6.921809986765302369e+01 6.361947801452482310e+01 6.684520373627874790e+01 6.815684535456065873e+01 6.761129412422320684e+01 6.908461978241888346e+01 7.048546148935514566e+01 7.052912401504521256e+01 6.783867667769081322e+01 6.836034741844756013e+01 7.037241142800215243e+01 6.752663553484960346e+01 6.483298965041599615e+01 6.805315151851520739e+01 6.856169362737711026e+01 6.781028495484723351e+01 6.738751854639606620e+01 7.071253849376475387e+01 6.941170006936383174e+01 6.658943733342799476e+01 7.020778569387512391e+01 7.087543904858898713e+01 6.999017817904456251e+01 7.111269168548609798e+01 7.204266204906160453e+01 7.040140762435721911e+01 6.924696745528849817e+01 7.180911448654607909e+01 7.036238707262378966e+01 6.796495672079929307e+01 7.048651022405039157e+01 6.972678300285294029e+01 7.039669152381199524e+01 6.912737245742457048e+01 7.262889503613766351e+01 7.128141599854451727e+01 7.127215205319103575e+01 6.918586016406683825e+01 7.258383786243564373e+01 6.976501345377560881e+01 7.165952235450814101e+01 6.932451573161972647e+01 7.195292738997977722e+01 7.366525776235214096e+01 7.344974356421853656e+01 7.207741355687718965e+01 7.124077613104492457e+01 7.468557677525552663e+01 7.172073293711669351e+01 7.353767789057491200e+01 7.421814424863910631e+01 7.367685885021023751e+01 7.223639955891876241e+01 7.330183993683861843e+01 7.331323132249610808e+01 7.106887788266683970e+01 7.631491691724055215e+01 7.330829371654695592e+01 7.093042911255552951e+01 7.347674537628562064e+01 7.322529942356999300e+01 7.285230153325792912e+01 7.408574654588129249e+01 7.536074776329678571e+01 7.586830635472230711e+01 7.388610450974992716e+01 7.300852815171329269e+01 7.377344629778242791e+01 7.548363144867361996e+01 7.218750255838801877e+01 7.386056929480976407e+01 7.445932425760166495e+01 7.307852837030917215e+01 7.594434200268474910e+01 7.867539448624356169e+01 7.524202091761786448e+01 7.822154410117445877e+01 7.527427139566866288e+01 7.652378985162347647e+01 7.592192629496938139e+01 7.890481410436488829e+01 7.916990074686104606e+01 7.811337001108424261e+01 7.861896732730650683e+01 7.889820290222093035e+01 7.832283314335620616e+01 8.007651806694146046e+01 7.880667736636914356e+01 7.762391935780388508e+01 7.801032867153070072e+01 7.840372437724023769e+01 7.666324204327521841e+01 7.820819370755872058e+01 7.787468391158817838e+01 7.935021748006779774e+01 7.931708173063802292e+01 7.861774932619925949e+01 7.761159050940945292e+01 7.737005567985559651e+01 8.065932986679780470e+01 7.863767994496905089e+01 7.655526517194155645e+01 7.762252358267633667e+01 7.948388776611700735e+01 7.801583035420264878e+01 7.716031993385043108e+01 7.702660469170557178e+01 7.816268459907418276e+01 7.972335047825275467e+01 7.705140551305196084e+01 7.513764888200353198e+01 7.967809742892701763e+01 8.093044288314067103e+01 7.804980080923650121e+01 7.913924631890331796e+01 7.953065410657724499e+01 8.025737355279794372e+01 7.800653708995496061e+01 7.810383353852606092e+01 7.812825093864135795e+01 8.029715109868136835e+01 7.881784597336341847e+01 7.930257012900237612e+01 7.991102166616455804e+01 8.023432742141605445e+01 8.128256017269075073e+01 8.192522369180137787e+01 7.951570645505050550e+01 7.912747951542820601e+01 8.215766154481624994e+01 8.125728001141025914e+01 8.541826544020561585e+01 7.917384211334874067e+01 7.984883292112247943e+01 8.179638807722746208e+01 8.117491724923397101e+01 8.266429922918746342e+01 8.221235329462112418e+01 8.341211759644170343e+01 8.327761920306228660e+01 8.261480609857829904e+01 8.277276971608007727e+01 8.137874368341714160e+01 8.002873797566077485e+01 8.111920403169018812e+01 7.750885275608054314e+01 7.903083653514691775e+01 7.937236800203889686e+01 7.841231191937256995e+01 7.676330596950229790e+01 7.881529944031771606e+01 7.871928866088929055e+01 7.936532523685089302e+01 7.796107798005746758e+01 7.988312804502571396e+01 8.162833688842728463e+01 8.064867167253895275e+01 8.387693551133367009e+01 8.312035267486251655e+01 8.364072335793798629e+01 8.117620017763621831e+01 8.153936216360891365e+01 8.053834846857368746e+01 8.030628882921092782e+01 8.114039191161130304e+01 8.029301340006325916e+01 7.964789968954227106e+01 8.346555490766699847e+01 8.522830225715550512e+01 8.598778810477266177e+01 8.419479154367812157e+01 8.237587108072999342e+01 8.020683935522372110e+01 8.062172295286050883e+01 8.273001522021458243e+01 8.332944541088016877e+01 7.932284479635396224e+01 8.263180907460154856e+01 8.334042981318059162e+01 8.206555267344940319e+01 8.224538588690595020e+01 8.306899569787373139e+01 8.228918308869381804e+01 8.195134892878938615e+01 8.443123068094722328e+01 8.496497499790538654e+01 8.400913510549821694e+01 8.428103308287461459e+01 8.473415039775119340e+01 8.139875298666676429e+01 8.072061271036493224e+01 8.184421734975006757e+01 8.480902917591595269e+01 8.082419959425328670e+01 8.278663168503365455e+01 8.381591716775679402e+01 8.129709603949473262e+01 8.296231918400062000e+01 8.521085277531288682e+01 8.438126317259128939e+01 8.436666088808708253e+01 8.700253185395493460e+01 8.180655375376942118e+01 8.817070204738455175e+01 8.610262507859567904e+01 8.392768883951870862e+01 8.745712479016016516e+01 8.756496199737431141e+01 8.084461349210253900e+01 8.630371387811591433e+01 8.515695365372930326e+01 8.464762935955221224e+01 8.295640466138162594e+01 8.326986400917867570e+01 8.827010527516969773e+01 8.696807182962645300e+01 8.312291414280522872e+01 8.320499279116728530e+01 8.206293376765803771e+01 8.295420438526971907e+01 8.540086594080264604e+01 8.431969016675270723e+01 8.415181245052461634e+01 8.390330751800101439e+01 8.527572291355873801e+01 8.335213870016933413e+01 8.191582904151158573e+01 8.509081275753086970e+01 8.619372645431670321e+01 8.454380013203537203e+01 8.574804691986209093e+01 8.484149040291161725e+01 8.526583437219638029e+01 8.246062319752013536e+01 8.370455886120340949e+01 8.724245201323030585e+01 8.486181610741681425e+01 8.607321231860231592e+01 8.672498950937757911e+01 8.725179819476612408e+01 8.799024861898784877e+01 8.680370747421355304e+01 8.630677218562517794e+01 8.773076863925167856e+01 8.509334963585340006e+01 8.687423648516326580e+01 8.842038988679567524e+01 8.708403246972434886e+01 8.633192692787284273e+01 8.754710011987732798e+01 8.699377647366301858e+01 8.848426015226345953e+01 8.947308896915035348e+01 8.721153682383453543e+01 9.044877839977523593e+01 8.925545453661308670e+01 8.898711026325831597e+01 8.968729102079528559e+01 8.468576308503156724e+01 8.819605648842087930e+01 8.880313049772217937e+01 8.895050000407333357e+01 8.713281818221919650e+01 8.968030164719399977e+01 8.779921688656588685e+01 8.504344558548119437e+01 8.730283436237657213e+01 8.883349274969737053e+01 8.850426702377330912e+01 8.929846255646147313e+01 8.911990591433917075e+01 8.854756947456728255e+01 8.994570892893111136e+01 9.075591626221536501e+01 8.858363047267741308e+01 9.104720805564112140e+01 8.976091879228469850e+01 8.790980727970084274e+01 9.060846065188896148e+01 9.002173462732102394e+01 9.187037059903299507e+01 8.929794241124997711e+01 9.228860718628367010e+01 9.023631474290701249e+01 9.186872925822538605e+01 9.086986727535644093e+01 9.021304898278837925e+01 8.887491814912888799e+01 8.967374660625414151e+01 9.124642170141949293e+01 9.198517756936078626e+01 9.094704731608578641e+01 9.224155488392267443e+01 9.211558898738115886e+01 9.261301340225521983e+01 9.117168358501155012e+01 9.095101363778042014e+01 9.591229894918141952e+01 9.419011119200898463e+01 9.499221717352070016e+01 9.369642092174598247e+01 8.964332624662212368e+01 9.203555067862681938e+01 9.120798707258570914e+01 9.256263729210743918e+01 8.962369173396008648e+01 9.020134231283461190e+01 8.849778019185391997e+01 9.138598376422537228e+01 9.377167938963427218e+01 9.243044915269808826e+01 9.069921254389201692e+01 8.959964855987888654e+01 9.107174310758658464e+01 9.144061864977028620e+01 9.279937249299784696e+01 9.192331355001718407e+01 9.211582716217644418e+01 9.091570988723961477e+01 9.016747025630701273e+01 9.180411031786476883e+01 9.277858036836742883e+01 9.154228065396898728e+01 9.166059363724423292e+01 9.373716457435151028e+01 8.850943832081830465e+01 9.282990055256517792e+01 9.177312222467375591e+01 9.166106061497497137e+01 9.063838242212469254e+01 8.949039532698165544e+01 9.089611534700721052e+01 9.040569116282171080e+01 9.061821743048304256e+01 9.241389380958588617e+01 9.272329322248293693e+01 9.136112294366790820e+01 8.912993115083274631e+01 8.906236486295725285e+01 8.964125500033762250e+01 8.964822577188593300e+01 8.838351681690335226e+01 9.239553893502052517e+01 9.100637591248722913e+01 8.952422192979209115e+01 9.138602347119741864e+01 8.695096047462185140e+01 8.808934059227475188e+01 9.132732038901481531e+01 9.121064915413091967e+01 8.967173174322644513e+01 8.962882461381906296e+01 9.057955584773522162e+01 9.072889350451407608e+01 8.966926475819451525e+01 8.692608573460573496e+01 8.981017130891446243e+01 9.155049472277774214e+01 9.023917737321905008e+01 9.133838076755746727e+01 8.738403650968831471e+01 9.135193971921873413e+01 9.090716136538097203e+01 8.958199141459762416e+01 9.512535577935986453e+01 9.177354672508239730e+01 9.338300825287488749e+01 9.216727238510191000e+01 9.231259870251152222e+01 9.125692648738048263e+01 9.199625174757886725e+01 8.987400421343404844e+01 8.977491191749861343e+01 9.108791583130287961e+01 9.203962222981363084e+01 9.242580332676558896e+01 9.390358326159773128e+01 9.078121018976590051e+01 9.350772795819949579e+01 9.268777921936782604e+01 9.295769511274241381e+01 9.576824840151127205e+01 9.523333010147931077e+01 9.401221931012391053e+01 9.562273242493378689e+01 9.677047209558642749e+01 9.509464971497646957e+01 9.424685812955378594e+01 9.648196536699153114e+01 9.669074554753828465e+01 9.648940590470745349e+01 9.663281250322485505e+01 9.878676084342546915e+01 9.540784796384514266e+01 9.634286715710159399e+01 9.594879922524425808e+01 1.011963858487424375e+02 9.974540531792706588e+01 9.945039811915033567e+01 9.972722152036361365e+01 9.831759163587517492e+01 1.000373155043174052e+02 9.666015109945639949e+01 9.808046130654453520e+01 1.012135443205200147e+02 1.001279990050520183e+02 1.000832821587717092e+02 9.999529741996174437e+01 1.003808326294935540e+02 9.946307920443372552e+01 1.019267489727320708e+02 9.940640585115185957e+01 9.933196110983894300e+01 1.013646261133637694e+02 1.005213499239911528e+02 1.011572118876626121e+02 1.025067615441337239e+02 1.021731427595963311e+02 1.020361130909823544e+02 9.949294964190968926e+01 1.007698637237032955e+02 9.938986508982895884e+01 1.015069639629654006e+02 1.016603793964716260e+02 9.861435468542268268e+01 9.983324950496700012e+01 1.016808719489094841e+02 1.029747086764379418e+02 1.027479348990380856e+02 1.043704461876334051e+02 1.009910297058438005e+02 1.024513184981477565e+02 1.006306203885314119e+02 1.016285938652209637e+02 1.004020651534143980e+02 9.988416453075291201e+01 1.010679643457876722e+02 1.005677174202380115e+02 1.033862560405832056e+02 1.021763873051586984e+02 1.008170651259975443e+02 1.014460777479479106e+02 1.032282124024740710e+02 1.010146323910790755e+02 1.025559134645878885e+02 1.051721630332285855e+02 1.029891956002076796e+02 1.025541047810640833e+02 1.060543551766133987e+02 1.006561448585150060e+02 1.016115172849455206e+02 1.042215882081123084e+02 1.020837890881292935e+02 1.057697167980869324e+02 1.044207101205049213e+02 1.047282759508378547e+02 1.054431099659544913e+02 1.049057548506918494e+02 1.042952649945015224e+02 1.064585443709542432e+02 1.045904782966435818e+02 1.083558706487546743e+02 1.050711671051541884e+02 1.057227381275255311e+02 1.083782583548977101e+02 1.071005999321271105e+02 1.107971268527967936e+02 1.134516913398953193e+02 1.086163164339117913e+02 1.066494172833792078e+02 1.090572700729808133e+02 1.098470206584314184e+02 1.086094251097812986e+02 1.098002360203387724e+02 1.093724124471173695e+02 1.070771142254505577e+02 1.103733159280227767e+02 1.069476232946230425e+02 1.090526839872898819e+02 1.115537956227493481e+02 1.118532742269750599e+02 1.085398413451663089e+02 1.104231808555317400e+02 1.095061405795177620e+02 1.100430529913280679e+02 1.080106809093458367e+02 1.103336534518318643e+02 1.090577633940791316e+02 1.096687065905527447e+02 1.109922375541428892e+02 1.105985762402702619e+02 1.105305789851981189e+02 1.135930527752077666e+02 1.099675189957104493e+02 1.111456971411618042e+02 1.116691467419164923e+02 1.095055108523837077e+02 1.109681823676727390e+02 1.106722107544089084e+02 1.092310223171773629e+02 1.116558991865403527e+02 1.097609830204775960e+02 1.128124023990377651e+02 1.127277964056106185e+02 1.100947690223011932e+02 1.110100613528029356e+02 1.094141897457658388e+02 1.120397981161616343e+02 1.123256882397289473e+02 1.110201660465103970e+02 1.111733819890891652e+02 1.094469413517766299e+02 1.105730102012827274e+02 1.117306012523556262e+02 1.131394645429907371e+02 1.134225009011790064e+02 1.121893969228288341e+02 1.113645055435669775e+02 1.101722922485643608e+02 1.106072710570291235e+02 1.133433213707662190e+02 1.143664207644022497e+02 1.142809766377571634e+02 1.150903196070843393e+02 1.151353978103396116e+02 1.149214671781261217e+02 1.150131445683444440e+02 1.146914733398439523e+02 1.131881447235339380e+02 1.170093387438391233e+02 1.172238460741287298e+02 1.177405176393561135e+02 1.169137826159613951e+02 1.181468610019067569e+02 1.121350414059676837e+02 1.155461508363629548e+02 1.160466317575007622e+02 1.150074642684430160e+02 1.156670400770762939e+02 1.191853733549557433e+02 1.157164512343801164e+02 1.185744807375362910e+02 1.198783650600110917e+02 1.197584689661666886e+02 1.181604006884562637e+02 1.206321976107683867e+02 1.201528929660924092e+02 1.206676938430848907e+02 1.207122862122257061e+02 1.176792194535298250e+02 1.178691978870110830e+02 1.205912600460770392e+02 1.190668976995205668e+02 1.185995976570900865e+02 1.200269883448393955e+02 1.182874441738156577e+02 1.177086634566112195e+02 1.189874686042200267e+02 1.209938734120892860e+02 1.179581029634301501e+02 1.183505059139332189e+02 1.183960196793495498e+02 1.175994718666763390e+02 1.210810756599174596e+02 1.209662263750696525e+02 1.218742268033442286e+02 1.210620504190219862e+02 1.206573001981736581e+02 1.227414550873321133e+02 1.214977631701233065e+02 1.234248848637797096e+02 1.219534720437271176e+02 1.207742553500725933e+02 1.232271396017751641e+02 1.235784259190275662e+02 1.221229707626182943e+02 1.241042805751751956e+02 1.233820010694024205e+02 1.221440863497197569e+02 1.211859894809573888e+02 1.199276653757673188e+02 1.251825364122301210e+02 1.219487806787849848e+02 1.245392597424635284e+02 1.222526624879860861e+02 1.240467788191352838e+02 1.237449668782268901e+02 1.249064392637546348e+02 1.260509042882786304e+02 1.277177291724955381e+02 1.298519556341227315e+02 1.274214767593719557e+02 1.266434677273526574e+02 1.288584783421702582e+02 1.325777782138612508e+02 1.284249016582892580e+02 1.283720404051220214e+02 1.267987750256774859e+02 1.301705351327077551e+02 1.279368723846692149e+02 1.265700328460163462e+02 1.281313275011831081e+02 1.277297740406519893e+02 1.297958633646901205e+02 1.306634853655376105e+02 1.324785062275799135e+02 1.313722889993536569e+02 1.321465239029146232e+02 1.287090440892697814e+02 1.286933589667735021e+02 1.290594144802867334e+02 1.274483289698172257e+02 1.298407923261146948e+02 1.282337256361811626e+02 1.333571018980331928e+02 1.298489760210559041e+02 1.306475140883277675e+02 1.333850874530174337e+02 1.323675860671013425e+02 1.313170108176272777e+02 1.328726225446163483e+02 1.335756005962975337e+02 1.314790739038192839e+02 1.311151204163400337e+02 1.317828009918476653e+02 1.303761896225970816e+02 1.299729576983650077e+02 1.331455085269557514e+02 1.333941721118328587e+02 1.329024048367568014e+02 1.317311788193224231e+02 1.310222628819387864e+02 1.315150954024255441e+02 1.340222486740121894e+02 1.302683394734047511e+02 1.306280937627050207e+02 1.297281379521734266e+02 1.317082432549783846e+02 1.337672805139389709e+02 1.287768079131693639e+02 1.323038862924362036e+02 1.306164517609382472e+02 1.309430392071017195e+02 1.336715691883757984e+02 1.314570547831858960e+02 1.334988807602380803e+02 1.322058073553470763e+02 1.333823186911568826e+02 1.331710645749045625e+02 1.348408441223302816e+02 1.331490727813504122e+02 1.308711428872161946e+02 1.289192272323616066e+02 1.304907727392094330e+02 1.328587061808121632e+02 1.315688452274699216e+02 1.313038264073526875e+02 1.310856645753382566e+02 1.337927095968411777e+02 1.323498492206484514e+02 1.327813375867340540e+02 1.339734362125169582e+02 1.323638279490583329e+02 1.326343851799359470e+02 1.319719854413833104e+02 1.350885738263689859e+02 1.345993848088851337e+02 1.334384700617966075e+02 1.330439204123049706e+02 1.347023295422109470e+02 1.365693965805574521e+02 1.368654372918158515e+02 1.353260239154895714e+02 1.364390600510821798e+02 1.331575451861683632e+02 1.334779573518531777e+02 1.378463057536638132e+02 1.357478121021710820e+02 1.371410853639208938e+02 1.371010624594112244e+02 1.354997412200321207e+02 1.342757061982788400e+02 1.385222603694469399e+02 1.352182250323975836e+02 1.313581379122208261e+02 1.357584480026083611e+02 1.354224844325055130e+02 1.373714735334552017e+02 1.358461982523504616e+02 1.359867351899522419e+02 1.383069612207924592e+02 1.359176605792543455e+02 1.329069411490570758e+02 1.331517531101697500e+02 1.351782931729433415e+02 1.354545915948066579e+02 1.351631616756630194e+02 1.362220077836915948e+02 1.345734842475380901e+02 1.322453786036399777e+02 1.344653979073361540e+02 1.345835904587686684e+02 1.321943879379688269e+02 1.359730187902386831e+02 1.345920399841387507e+02 1.362611577331960575e+02 1.336722200444963562e+02 1.361142074801975355e+02 1.327026355940608369e+02 1.357381818560623117e+02 1.376342156372161867e+02 1.344508295609319646e+02 1.379422251971869855e+02 1.398552998197914974e+02 1.361011656242669119e+02 1.373508257537487225e+02 1.363555748670656556e+02 1.363900443941283243e+02 1.376724114395591698e+02 1.354159771752553354e+02 1.335322160831974543e+02 1.358527015045665962e+02 1.358876313868714476e+02 1.324068558798983588e+02 1.347913843276458863e+02 1.361348307412590657e+02 1.355933680472141418e+02 1.379940364255050724e+02 1.338533875579844050e+02 1.355556222563262168e+02 1.365271758000595241e+02 1.317492004985427343e+02 1.356110979241281029e+02 1.334771384945697719e+02 1.347820069754495194e+02 1.314394075736355774e+02 1.356547174691453392e+02 1.352867259924513519e+02 1.378161369989762193e+02 1.377827387162454897e+02 1.376122146868982838e+02 1.357749712288951400e+02 1.376654101796231657e+02 1.340779388510008800e+02 1.357370930832852309e+02 1.363300691840235856e+02 1.356705588023156679e+02 1.337194387249187173e+02 1.323560955994779249e+02 1.336954680216167333e+02 1.341296306552596604e+02 1.337646605062017215e+02 1.319781728959756606e+02 1.351205309796608560e+02 1.336238994422216422e+02 1.334670814750010379e+02 1.284751922942719489e+02 1.329815456419062798e+02 1.358386583213517156e+02 1.333804994831717750e+02 1.349978974314793447e+02 1.349166536567927324e+02 1.323742400642986752e+02 1.321610799217076533e+02 1.332625777520308930e+02 1.328883327970639812e+02 1.331485544707281008e+02 1.361940142627354362e+02 1.353165387390337457e+02 1.347332633694567221e+02 1.363707992959945443e+02 1.342778038476557754e+02 1.367335337287948107e+02 1.334825537506564217e+02 1.346487140887466580e+02 1.351315154708684645e+02 1.357390580623847143e+02 1.338529727362051460e+02 1.366462987568556855e+02 1.360615882561131400e+02 1.375829547557146384e+02 1.333885924432340744e+02 1.345899405911398503e+02 1.362928649681249738e+02 1.343525405245185027e+02 1.352649282832191773e+02 1.362827670334045251e+02 1.339144191215911519e+02 1.386889957885813374e+02 1.354716416158204595e+02 1.382232106203916260e+02 1.373142618604440770e+02 1.375989567933924036e+02 1.354707061910580137e+02 1.390589918960023113e+02 1.404194446456469905e+02 1.390553372750129313e+02 1.409259911183235090e+02 1.404326658865215336e+02 1.379316696328092462e+02 1.406694750155059808e+02 1.418703975666305155e+02 1.432089760244178933e+02 1.390161995131799131e+02 1.427962249762508975e+02 1.416470433106918563e+02 1.448268000561394047e+02 1.459998955129879050e+02 1.441362703710702817e+02 1.402453875295352361e+02 1.416996859742340007e+02 1.387075554376540367e+02 1.434854890040498390e+02 1.456317788679519651e+02 1.415664419381940604e+02 1.430557557464865397e+02 1.425171453381277615e+02 1.428869545381366777e+02 1.455809798046458070e+02 1.428556262730896833e+02 1.396821531195330124e+02 1.442689741287380798e+02 1.401956962902932275e+02 1.425200160106723501e+02 1.424847268315571114e+02 1.449946333843038815e+02 1.446247510053331098e+02 1.455343402530564276e+02 1.463541788382236177e+02 1.466633603037926434e+02 1.458076768621117196e+02 1.443902318030845606e+02 1.465316753307089641e+02 1.430428167838471438e+02 1.433632022194730951e+02 1.421367922001822990e+02 1.458769275192451573e+02 1.459490000171653890e+02 1.432839103393468179e+02 1.449028560538489216e+02 1.463290964808100796e+02 1.455187349982615217e+02 1.462002444406524830e+02 1.454070296752854574e+02 1.481775575260952280e+02 1.446581807260745620e+02 1.478733307606678409e+02 1.480054868217233093e+02 1.469384145697132169e+02 1.474210769912617423e+02 1.448993105388530864e+02 1.481568681050857208e+02 1.486390796894828554e+02 1.469629601883196131e+02 1.508766052690810398e+02 1.488693565489136006e+02 1.457177460451754598e+02 1.476247091437506640e+02 1.503160440627008541e+02 1.495285138515333756e+02 1.501345990950594000e+02 1.453739448745235165e+02 1.467770107454518893e+02 1.538940092340571937e+02 1.504374735293829701e+02 1.509537338100192869e+02 1.501884544345307688e+02 1.520717137104086021e+02 1.502666274957544488e+02 1.526574798354830875e+02 1.491683199392196002e+02 1.499602886340327643e+02 1.516697767499523195e+02 1.489053531760015971e+02 1.523246636136993573e+02 1.494690527240180700e+02 1.523546166467631053e+02 1.530100034227156982e+02 1.538133072095910165e+02 1.489965350726888289e+02 1.511485688754480634e+02 1.488997975388148518e+02 1.526484419332025766e+02 1.516655209355563727e+02 1.533155220607818023e+02 1.520557388888074684e+02 1.536183674005816613e+02 1.529535583796583182e+02 1.499691141503665790e+02 1.543536214128510835e+02 1.504341892289533575e+02 1.484624426057244477e+02 1.538463389450731427e+02 1.541413124584657623e+02 1.548722453670732762e+02 1.546152264112883472e+02 1.529968769970003564e+02 1.524847608419584617e+02 1.550733120989716838e+02 1.525286530398987281e+02 1.545565683494664029e+02 1.550522367118012141e+02 1.496063130597936492e+02 1.561654698147000602e+02 1.548169005264566067e+02 1.542193234650353304e+02 1.538554715587774808e+02 1.554689121998200392e+02 1.546530748469122898e+02 1.531587908330837990e+02 1.544567512740418920e+02 1.541351955055718292e+02 1.544841354643133684e+02 1.512430302835950897e+02 1.512797973023134261e+02 1.514539120822426526e+02 1.518022276531295063e+02 1.516654613195589434e+02 1.568420534103093757e+02 1.519333953255532776e+02 1.535066677605113910e+02 1.564214072888102862e+02 1.525993142115772230e+02 1.537318329973617210e+02 1.530386226241568579e+02 1.536930519329167737e+02 1.523370031204263171e+02 1.562850983071370194e+02 1.553274528708944047e+02 1.529875336533032169e+02 1.534022413420308908e+02 1.539029490032827994e+02 1.583123643720778659e+02 1.548106684743036681e+02 1.560074192844467404e+02 1.569854447164497913e+02 1.551211394246412283e+02 1.545365461076357008e+02 1.557083906955080295e+02 1.524572359612841410e+02 1.552830750517123022e+02 1.575468009758630217e+02 1.575676827707685561e+02 1.552385794590868784e+02 1.521849512061984910e+02 1.548310307663742265e+02 1.521544241568821860e+02 1.525141181374518169e+02 1.524675768131595817e+02 1.531809951525546580e+02 1.543567251409658923e+02 1.546518528274280015e+02 1.565923625066529326e+02 1.554193921098017199e+02 1.489625174505982272e+02 1.545390072160033696e+02 1.505640197790352488e+02 1.520177381164688768e+02 1.540559476605365887e+02 1.553720297046665166e+02 1.495082480832977581e+02 1.517144977439922968e+02 1.542008012248520288e+02 1.554121802897053897e+02 1.528179931041512702e+02 1.535047876835383533e+02 1.554111897069953443e+02 1.532781481908838828e+02 1.528786764606956297e+02 1.534803928230403187e+02 1.533368779523311218e+02 1.531909436080949263e+02 1.560034908652062597e+02 1.546199884606739658e+02 1.526567726510282625e+02 1.544681287623985497e+02 1.545145312588958575e+02 1.550226879344749591e+02 1.523425137466786055e+02 1.594524265735289816e+02 1.553361142056143365e+02 1.546992865838653586e+02 1.554046644058566926e+02 1.573661055017548449e+02 1.556355265283635845e+02 1.532683310527981178e+02 1.535689089933221396e+02 1.521843453496272218e+02 1.537685377487779590e+02 1.530690924118914040e+02 1.532095173641620818e+02 1.528864978508509012e+02 1.509619021095102198e+02 1.549503783899487246e+02 1.522874055347432147e+02 1.570267689736725174e+02 1.536443844114932062e+02 1.513113794943138544e+02 1.528726708079269940e+02 1.531432108990033214e+02 1.533220323071638234e+02 1.532935304191340720e+02 1.493222064791049490e+02 1.522126466062314591e+02 1.494964445368713086e+02 1.504068478330111134e+02 1.511236291782615240e+02 1.513165508823556138e+02 1.478260839513893075e+02 1.531362649183296298e+02 1.465344621849853866e+02 1.480677218548424321e+02 1.507049164718494580e+02 1.509476118047601574e+02 1.475993582415535741e+02 1.516009495632365542e+02 1.519537972946868933e+02 1.490125387609930954e+02 1.524927984076589951e+02 1.510036441758346655e+02 1.531385567075541019e+02 1.487739695060846827e+02 1.497703145520766270e+02 1.521058998651349157e+02 1.486652455474027192e+02 1.487346459802056415e+02 1.497319065911409552e+02 1.479628560329079505e+02 1.466078693385450151e+02 1.513731616018883415e+02 1.519061826103206272e+02 1.487476426330889012e+02 1.516504220184708913e+02 1.500504456639288264e+02 1.513064640154099436e+02 1.497207223266165670e+02 1.511518328277593071e+02 1.504071140042632635e+02 1.488224151729653215e+02 1.542608036411600665e+02 1.525819233628447193e+02 1.502545348307596669e+02 1.525010333440276327e+02 1.530607969906400285e+02 1.535649627747532975e+02 1.487046391672546974e+02 1.513210335315471298e+02 1.513323842503949663e+02 1.508868885576586649e+02 1.503763734530336365e+02 1.525876124535276119e+02 1.516537810736305403e+02 1.488890642934244113e+02 1.542339361205736452e+02 1.538382425017617834e+02 1.518731905752945579e+02 1.504716463980170431e+02 1.554236277621550926e+02 1.504531455422716704e+02 1.515880629003358138e+02 1.534789212914762118e+02 1.533976098978353946e+02 1.515329978492711120e+02 1.542885574590056024e+02 1.583092273241256578e+02 1.559185732365814090e+02 1.529332787411851200e+02 1.536355926019685967e+02 1.533137960161844831e+02 1.524810084445358882e+02 1.496832762096735792e+02 1.543488867515393395e+02 1.493282803744808120e+02 1.538133547385790223e+02 1.532806858055778889e+02 1.533172847330728246e+02 1.540368116216436931e+02 1.497732952399158251e+02 1.510086178311057097e+02 1.542938621716614591e+02 1.513885646407359502e+02 1.524651197013037063e+02 1.510734485150358353e+02 1.514827724837166159e+02 1.517670129735215312e+02 1.569861676906342893e+02 1.556244054190716213e+02 1.564362113848061426e+02 1.549435636211626104e+02 1.550688206245253298e+02 1.545586778568696786e+02 1.523362749150903994e+02 1.552521249860354260e+02 1.567023016484729681e+02 1.555506808340642806e+02 1.548102168426548815e+02 1.559343702148299542e+02 1.573203121399401709e+02 1.545168243783872981e+02 1.560048882630584615e+02 1.551506957040041073e+02 1.540052200841611807e+02 1.569118422095141909e+02 1.566153935444040997e+02 1.574656450694909893e+02 1.570647673584636834e+02 1.560303654211697619e+02 1.586217662764542240e+02 1.542085936382025864e+02 1.531404048785497309e+02 1.540886946777799835e+02 1.561719562349339014e+02 1.582408056134372316e+02 1.590827619015439893e+02 1.593191334725022443e+02 1.575166215613387806e+02 1.528120820670147282e+02 1.579163278101835886e+02 1.579308868967995068e+02 1.554566173616870799e+02 1.531483263475777505e+02 1.576223001828181509e+02 1.570471240887689532e+02 1.578186560188418071e+02 1.555264000323095104e+02 1.569055557715367115e+02 1.581743083506031553e+02 1.517675137292469572e+02 1.563690212135532818e+02 1.559415332843285000e+02 1.559769401749952351e+02 1.593807087103233755e+02 1.538710050077811218e+02 1.568082154612424119e+02 1.552783778255879668e+02 1.566109849973446444e+02 1.580624836648999008e+02 1.587404866041464402e+02 1.577707038496092764e+02 1.580030718470449074e+02 1.599652648949680440e+02 1.592427270930234613e+02 1.593885593996490968e+02 1.558055280012068238e+02 1.581596942024568477e+02 1.559822029207061860e+02 1.589123772648810586e+02 1.606884591530746036e+02 1.604564312922363456e+02 1.577203875405821236e+02 1.556241556464032669e+02 1.574456221549230861e+02 1.592510757309959217e+02 1.588818184072152633e+02 1.625321866909773689e+02 1.589484561060417036e+02 1.614946839398603515e+02 1.612030322504349158e+02 1.566368776945688523e+02 1.602831401053775267e+02 1.590393350441043481e+02 1.573279233801475527e+02 1.592180891893396506e+02 1.591728047879603878e+02 1.582655676296462275e+02 1.581975580110228918e+02 1.609010926058759026e+02 1.625162333651906863e+02 1.592894738022368699e+02 1.620068208075449547e+02 1.617330255767804488e+02 1.620158705582316827e+02 1.622393678517475450e+02 1.591351514637425453e+02 1.630089044739694657e+02 1.610706415760126902e+02 1.643086592558453560e+02 1.623131325734054258e+02 1.622860767851970252e+02 1.646894743391831923e+02 1.639291678492560038e+02 1.618492289355345974e+02 1.622918008884545600e+02 1.606600493960809501e+02 1.626453527238927279e+02 1.626795920924932659e+02 1.625374540419722109e+02 1.612466743381062315e+02 1.600145783050755028e+02 1.641268221665900171e+02 1.630867234629068037e+02 1.688501531015278090e+02 1.626534990674089727e+02 1.648929091728059575e+02 1.649877099930378961e+02 1.674548752348497374e+02 1.653660159216139505e+02 1.631276149756323548e+02 1.649430239396128570e+02 1.674768998584659414e+02 1.660454549886512154e+02 1.656633588067286382e+02 1.693409941010764896e+02 1.655201892623456388e+02 1.706791517038766699e+02 1.681196318119714590e+02 1.700390667620432339e+02 1.665205576389807334e+02 1.673536106609423939e+02 1.699558515673119246e+02 1.650443277830811155e+02 1.670705674269008512e+02 1.686761947382943276e+02 1.667491069090390567e+02 1.680368720186258145e+02 1.674670396748534245e+02 1.700067933981718227e+02 1.711142983546231449e+02 1.704602395224011673e+02 1.702985909053886360e+02 1.678078593180380835e+02 1.685751815216530360e+02 1.728805671008440186e+02 1.689816548693617335e+02 1.662676166855407587e+02 1.668364142457655532e+02 1.665569040774367977e+02 1.668112366403842088e+02 1.657121154719199012e+02 1.679639772877962969e+02 1.665102017692008474e+02 1.663691666302496230e+02 1.710605284292360864e+02 1.671622197805314727e+02 1.680170477960518838e+02 1.697486121818438107e+02 1.664776817407543490e+02 1.653293546748957681e+02 1.662215887886081020e+02 1.659493736069817089e+02 1.676638995249679169e+02 1.688017483051142165e+02 1.665709545944712886e+02 1.650154165421170944e+02 1.651616470188014318e+02 1.685412609560635531e+02 1.655519231342714193e+02 1.651569541556875720e+02 1.666411973199611509e+02 1.664489468175360685e+02 1.631086290998519246e+02 1.659432470070198065e+02 1.699502376002954236e+02 1.664395284055408979e+02 1.657451420332573946e+02 1.632078744550362046e+02 1.663781490905248859e+02 1.638670698724818067e+02 1.681138886240940167e+02 1.665924527345868569e+02 1.642849718047866645e+02 1.657890870655210165e+02 1.637049700481117043e+02 1.628145980862175577e+02 1.659867638895972846e+02 1.661516057248925904e+02 1.636734680420911729e+02 1.648031213693998041e+02 1.634729346427517100e+02 1.624581060495754912e+02 1.618405604651269130e+02 1.643829335832956815e+02 1.618239777418746144e+02 1.593004196576711990e+02 1.628021179146191741e+02 1.607332855313071605e+02 1.617644013330568669e+02 1.582375794987459869e+02 1.603063114910587785e+02 1.625047131358786316e+02 1.578214218262784527e+02 1.591462634723743292e+02 1.624830720292753767e+02 1.616123624433106727e+02 1.598122492690841341e+02 1.641799307455803785e+02 1.623312889113364861e+02 1.636127173588337484e+02 1.621421425170259738e+02 1.646163436698499822e+02 1.622163948810467389e+02 1.638987912193474870e+02 1.632439181113461473e+02 1.630117300668426594e+02 1.614566558276109447e+02 1.617513639867750612e+02 1.622191331940676093e+02 1.624358119579918025e+02 1.616770533648542028e+02 1.607131579847245462e+02 1.615546906254490978e+02 1.615178481475738295e+02 1.593945929853925918e+02 1.618577910021496677e+02 1.624807162699671608e+02 1.652499744060207831e+02 1.609989268409170506e+02 1.633758171738566318e+02 1.641636643081350257e+02 1.622862204776769772e+02 1.602792439058800369e+02 1.609864040133371077e+02 1.644779984812394673e+02 1.606005799636002394e+02 1.601021695926612267e+02 1.587960331444203064e+02 1.609104001945422624e+02 1.613625332651729707e+02 1.615920809925599713e+02 1.602217962100857847e+02 1.593124673074201780e+02 1.577813440130622951e+02 1.621053786226598845e+02 1.607233101591390323e+02 1.627117139223704783e+02 1.614084304281075788e+02 1.571091497087647610e+02 1.585233214992375963e+02 1.617479803049933764e+02 1.599226740515617564e+02 1.597088415181909511e+02 1.598603952369824981e+02 1.619606405587254301e+02 1.634810853783776849e+02 1.636897793188231560e+02 1.627179916509594477e+02 1.632608050395629391e+02 1.601863573709380830e+02 1.643564993716876188e+02 1.617171512284527921e+02 1.615342896481517982e+02 1.631133086537315364e+02 1.614740649900992935e+02 1.638556919822430302e+02 1.604465658031284647e+02 1.623650702915156785e+02 1.652078292460993794e+02 1.607627049481639574e+02 1.631565688757540613e+02 1.643442483778148357e+02 1.643368338251871137e+02 1.615813557287366962e+02 1.638517750242027944e+02 1.635214367184078128e+02 1.632326236585215611e+02 1.635618237689171792e+02 1.616712918126713987e+02 1.615117816917709206e+02 1.625441372874981596e+02 1.634210441336555562e+02 1.641133222803441356e+02 1.564708351884034130e+02 1.571961194343787724e+02 1.578636069937960258e+02 1.554437192919620259e+02 1.572058399290584134e+02 1.581084560992460126e+02 1.581889281639046203e+02 1.598727906802213852e+02 1.592721009850509404e+02 1.597723494397975514e+02 1.593200973624762469e+02 1.562414775297762617e+02 1.554584722814306019e+02 1.573954739226242623e+02 1.548419502109710209e+02 1.538560850210280364e+02 1.545753250370205194e+02 1.577208983939546272e+02 1.593246106872647374e+02 1.582887596025656194e+02 1.571950146057923519e+02 1.560381071905972874e+02 1.559534973909887015e+02 1.544776917491259951e+02 1.581163090961836986e+02 1.558905589899555650e+02 1.547860352415230807e+02 1.580183895963712075e+02 1.583592181916020820e+02 1.567166466204024005e+02 1.556562021929621267e+02 1.520410287413747596e+02 1.537204497138672536e+02 1.558043505414192964e+02 1.565411926073125812e+02 1.565557037448043900e+02 1.544225486543035117e+02 1.589018640820569033e+02 1.560270573758406272e+02 1.563067487000868994e+02 1.587211343843347606e+02 1.582982046318909966e+02 1.580169298939984799e+02 1.590347764908131865e+02 1.582898159074843534e+02 1.546144303326675526e+02 1.566654575997524717e+02 1.585665623125393893e+02 1.618404605474317179e+02 1.574000244051417496e+02 1.603609299181753158e+02 1.583943586856796628e+02 1.634513064968873266e+02 1.594957398894017331e+02 1.617036911687899874e+02 1.601577611595310771e+02 1.616145906476530172e+02 1.598985962400770688e+02 1.600302257956322762e+02 1.581400255430786217e+02 1.593431704162292988e+02 1.600131091051601118e+02 1.586550595513603810e+02 1.587443246699871509e+02 1.584336646740793810e+02 1.644052332763744459e+02 1.580914770646491547e+02 1.579068550811635134e+02 1.606567722999120917e+02 1.632068999885340475e+02 1.610274765184819614e+02 1.565340006076045825e+02 1.607288842033102299e+02 1.608496492209046949e+02 1.610834629751298053e+02 1.576286303236876449e+02 1.594418783633367696e+02 1.604457716504206815e+02 1.595533131292501992e+02 1.592308726828281351e+02 1.614078478485743915e+02 1.614980109241971036e+02 1.576911571666748273e+02 1.595768818324189908e+02 1.578326553905547769e+02 1.586714825916430129e+02 1.578094350409116373e+02 1.606273341201188600e+02 1.571312544373917888e+02 1.567716371223954468e+02 1.587123755333233248e+02 1.591281755161275839e+02 1.604306781950720904e+02 1.566582253771451860e+02 1.566037339496727725e+02 1.603454416826389775e+02 1.589239370321280092e+02 1.596399568881803077e+02 1.591293283243521728e+02 1.583946746882181742e+02 1.576126208960833424e+02 1.604843464715208370e+02 1.577130384440725095e+02 1.561558416640531561e+02 1.617041855791668752e+02 1.598599211824898703e+02 1.598957545598309764e+02 1.595848324935795972e+02 1.597830633273232479e+02 1.606908627439439954e+02 1.634543652441334984e+02 1.634429844660050719e+02 1.609580141995926681e+02 1.607452636528959715e+02 1.606225897564266347e+02 1.602258181972058821e+02 1.637993516946140744e+02 1.621572591278584525e+02 1.658051974893139118e+02 1.591868630877730197e+02 1.646712703874424335e+02 1.654895043946913518e+02 1.662591264922885443e+02 1.616104206814007682e+02 1.702538575154005400e+02 1.633320682531004877e+02 1.658336172229800809e+02 1.636469058245277779e+02 1.640603625052123391e+02 1.642783861881898702e+02 1.690593141560485435e+02 1.663321531159779170e+02 1.652636707722532492e+02 1.656476036977770718e+02 1.682204856038690366e+02 1.673242709670216470e+02 1.688627620290979507e+02 1.706126937841195854e+02 1.691155215845349176e+02 1.663790521337268444e+02 1.702579348348568828e+02 1.700265222976620407e+02 1.712060643346260349e+02 1.699661595727668555e+02 1.679856509920844871e+02 1.663471561204936222e+02 1.680419907833600064e+02 1.740544498288687691e+02 1.704618844882573967e+02 1.698975501278086710e+02 1.724831972771359005e+02 1.715537834834975968e+02 1.676426588610816566e+02 1.686491114327992307e+02 1.684397427909424891e+02 1.720621824502492530e+02 1.714593848152910311e+02 1.709119690069907165e+02 1.737284950178566589e+02 1.672237683870885121e+02 1.678368002127568843e+02 1.700162731506285638e+02 1.678845389439285896e+02 1.666213550010812980e+02 1.663999160907720523e+02 1.660232408727224538e+02 1.672487871104108024e+02 1.679966241716918773e+02 1.614423080692324959e+02 1.663377749235506258e+02 1.668770723911106302e+02 1.624907412886497582e+02 1.656499832041414209e+02 1.665158428089919198e+02 1.666207429452947792e+02 1.671976529812832268e+02 1.650596731245548199e+02 1.656335427255336299e+02 1.635393656399515692e+02 1.674389601937670307e+02 1.664250274481836982e+02 1.665157833021771694e+02 1.687192795206148332e+02 1.678885042374065790e+02 1.692160841866012504e+02 1.683371805968636465e+02 1.702811923653014219e+02 1.714988675737423875e+02 1.728679064999965362e+02 1.712152883557167229e+02 1.714249049590419816e+02 1.711774114546355179e+02 1.729469092602650448e+02 1.726412175186982836e+02 1.704421517850881287e+02 1.732539926564576547e+02 1.761025335953289357e+02 1.727919156434610670e+02 1.736025697774479113e+02 1.722746686588203886e+02 1.730739097783081206e+02 1.725910209607297361e+02 1.740394517811303956e+02 1.713846188765762690e+02 1.767546393280780137e+02 1.781000725889628882e+02 1.741085344675369413e+02 1.723901227858459606e+02 1.740010606323523348e+02 1.770950297825051507e+02 1.781115953519976642e+02 1.751183789387138745e+02 1.722187428308055530e+02 1.721481815246710312e+02 1.728227036155488747e+02 1.761048726048106232e+02 1.730645296626064180e+02 1.733030655829424234e+02 1.746446765635313909e+02 1.769204807636195937e+02 1.743687034540566003e+02 1.742112746922429949e+02 1.749462572141644330e+02 1.745131952539589406e+02 1.737295937775946015e+02 1.719092250271166051e+02 1.697065381561494348e+02 1.751758679905542522e+02 1.732994269556896825e+02 1.760214043719022072e+02 1.746443423711708078e+02 1.750645730130233915e+02 1.751752648716426108e+02 1.741678857932357687e+02 1.756140118058919199e+02 1.738947735644381964e+02 1.729919159158912407e+02 1.735079024847052551e+02 1.714127868686234137e+02 1.659573225919443189e+02 1.690185320561223250e+02 1.711529161249647188e+02 1.734499322639961179e+02 1.737629661901479494e+02 1.738741223133695541e+02 1.757030645254238834e+02 1.709639994573519743e+02 1.729308782358594101e+02 1.747417435028139039e+02 1.719278510944436675e+02 1.731555971736022457e+02 1.697992881904894489e+02 1.693299829726400674e+02 1.712716826261159611e+02 1.716198507806317082e+02 1.705183117598848241e+02 1.709786298638342998e+02 1.697946806911094768e+02 1.679025423122220388e+02 1.698142953360195406e+02 1.684929441455646213e+02 1.672971174814308597e+02 1.700176207456844395e+02 1.720713922766406938e+02 1.733513282986419028e+02 1.702133557544194105e+02 1.691139191855460524e+02 1.725524852252096366e+02 1.730456933238985471e+02 1.741099924996617290e+02 1.708394156696084849e+02 1.700815588401458740e+02 1.745247253334227935e+02 1.725165851649318540e+02 1.719795854961704435e+02 1.731173360809380029e+02 1.708906146832645732e+02 1.733297948521174874e+02 1.724847506346287958e+02 1.707131733336301807e+02 1.691858988263868753e+02 1.688440603165742004e+02 1.751467745521621566e+02 1.743303954546024102e+02 1.689447623347147385e+02 1.716857985906556223e+02 1.728482138950041644e+02 1.711194119922311074e+02 1.703539651474132484e+02 1.708522206772869367e+02 1.708179452293963152e+02 1.759812675966109623e+02 1.719872170109522926e+02 1.721641682019053690e+02 1.722187140462496302e+02 1.712469608759979280e+02 1.719803404469513168e+02 1.720098405796337602e+02 1.712733258000451144e+02 1.741871705902210863e+02 1.751990743833352724e+02 1.732210424760771161e+02 1.730269319642630137e+02 1.716305421152953556e+02 1.742350117109530743e+02 1.731136038975480460e+02 1.760119320220623820e+02 1.756446038671506926e+02 1.710528032294588456e+02 1.734388903302002518e+02 1.765385419772920272e+02 1.762413705639606576e+02 1.800780442020187877e+02 1.768219353148304833e+02 1.769666976373780187e+02 1.787577476395027247e+02 1.767145757663380436e+02 1.784505159665692133e+02 1.798899862660049678e+02 1.769009522302072241e+02 1.783302909693250058e+02 1.742310319219557755e+02 1.799002345708330495e+02 1.826683857923187020e+02 1.784188691737083730e+02 1.797515877174695902e+02 1.814992442084307811e+02 1.765497684116791390e+02 1.764193783555180914e+02 1.818635632542774374e+02 1.836208815937059455e+02 1.799448185247189542e+02 1.786004965500628998e+02 1.814525235951640525e+02 1.807172119674149542e+02 1.762480579971953887e+02 1.780867297475888051e+02 1.792991599263231137e+02 1.795325348584691199e+02 1.777186172324364577e+02 1.826638479098697871e+02 1.822651244129900192e+02 1.808306278337338142e+02 1.807181731482646967e+02 1.800483002242711450e+02 1.815038960284328766e+02 1.804215778204206799e+02 1.793176600646835368e+02 1.821222624690501561e+02 1.791890145506168324e+02 1.782221787324790228e+02 1.772344671053284060e+02 1.771231019147853942e+02 1.824596484552172910e+02 1.753242510961148639e+02 1.783775694265246159e+02 1.740568236577617824e+02 1.794309698404331357e+02 1.752957364043938924e+02 1.766610405130982997e+02 1.765120461087323349e+02 1.783656823781484491e+02 1.770888573304141573e+02 1.772438628680651220e+02 1.776528626624158562e+02 1.766506400519170938e+02 1.747397872919117106e+02 1.768235419709758389e+02 1.757177676925788319e+02 1.756346570598494168e+02 1.752412466063933323e+02 1.728583706453362936e+02 1.759279617766790125e+02 1.764210500444073091e+02 1.741862630399353691e+02 1.722933145175029495e+02 1.734549421595157241e+02 1.735798474043608053e+02 1.716030973615851281e+02 1.743837614019040814e+02 1.754199206147291079e+02 1.715226811924826791e+02 1.748219270013867686e+02 1.748787943139998049e+02 1.720844387981631769e+02 1.740764166167176086e+02 1.737353439681357088e+02 1.733716253155577363e+02 1.697735151474490465e+02 1.735425697362205426e+02 1.732296305692620990e+02 1.734945258761106288e+02 1.744096410156513173e+02 1.734975548710230839e+02 1.749915401048691592e+02 1.740116156106470271e+02 1.770774030709069393e+02 1.775439270908699996e+02 1.740086701223714272e+02 1.740188051604737325e+02 1.761517236376807602e+02 1.760210660147069177e+02 1.759361862263987746e+02 1.790385261248960092e+02 1.758471594347369660e+02 1.768584427836914585e+02 1.763257482379143539e+02 1.746079158858191818e+02 1.748641330507015255e+02 1.753628415810824492e+02 1.740776904493087329e+02 1.743654455729458164e+02 1.753413915913596952e+02 1.748021384644174532e+02 1.782128018714768984e+02 1.757394498407908259e+02 1.760336082944093334e+02 1.765136386971009870e+02 1.753431263479865549e+02 1.755127720826156121e+02 1.734470858989920430e+02 1.738530114418596781e+02 1.747126402311794493e+02 1.721498819171033574e+02 1.717293248465749969e+02 1.743505632674711876e+02 1.710978981581812377e+02 1.749699331857103175e+02 1.768350929058322265e+02 1.774960346952398424e+02 1.766462813861307097e+02 1.778710769528210278e+02 1.736749497032610918e+02 1.764226509207095717e+02 1.753559607448548263e+02 1.750084105575337503e+02 1.773741591009506351e+02 1.778328476744468958e+02 1.768711884520026274e+02 1.778014170235088329e+02 1.771659367470630855e+02 1.773592990800574114e+02 1.780784431647545887e+02 1.741403912128945422e+02 1.756671809667171829e+02 1.731352812639971717e+02 1.737343224355060727e+02 1.804168392606572695e+02 1.784457338752772557e+02 1.790698223632938095e+02 1.795181379314341257e+02 1.759236771487376814e+02 1.806409302010401632e+02 1.795702103766336393e+02 1.805088755125404418e+02 1.778620373487320592e+02 1.770369301728493099e+02 1.784243494777553849e+02 1.811186125549350834e+02 1.779462711183988688e+02 1.745371034114916711e+02 1.745681983678763061e+02 1.785728194522313288e+02 1.786253812499831497e+02 1.776019252787371556e+02 1.818470336266392735e+02 1.797347799264709636e+02 1.759440508169102770e+02 1.759119242353438040e+02 1.758127684988050419e+02 1.767861008940053296e+02 1.766259542798649989e+02 1.790564480150642908e+02 1.744759627526351551e+02 1.764838361471936992e+02 1.758006897103107917e+02 1.782818335822740892e+02 1.751283451272549598e+02 1.788210638409897228e+02 1.801469967773109602e+02 1.714900068942805831e+02 1.766628297976044450e+02 1.764883460282982810e+02 1.754677498728651415e+02 1.792903050486521010e+02 1.785603162092185698e+02 1.758666915644677715e+02 1.762783692951074954e+02 1.764108816336501491e+02 1.802947117767017744e+02 1.761045929211308305e+02 1.772077796108999905e+02 1.758298359687671848e+02 1.771732401681739191e+02 1.777328597065940130e+02 1.786352781396543037e+02 1.792938857654649780e+02 1.762543935034559865e+02 1.742103669163002166e+02 1.763838734382754012e+02 1.760285558328511684e+02 1.798423789897958898e+02 1.771171361532564106e+02 1.795769604320380779e+02 1.765513551586664960e+02 1.788843656842579151e+02 1.794790475457714933e+02 1.824596064379891516e+02 1.793698023260415084e+02 1.804810953001666007e+02 1.798296254577503817e+02 1.754993596735037613e+02 1.785612761859602813e+02 1.738292211198103132e+02 1.803867786168393650e+02 1.794386189531957712e+02 1.773894098854750609e+02 1.783379113074201143e+02 1.806656955590590030e+02 1.782416130259937859e+02 1.768275786698123113e+02 1.795035592434887803e+02 1.797997420947861258e+02 1.791353524370317984e+02 1.799283756694624117e+02 1.810200012471670732e+02 1.756244259519333752e+02 1.772783192219740158e+02 1.817873258787397788e+02 1.765608452051343136e+02 1.797966720263693219e+02 1.782445400318341910e+02 1.788277055632427732e+02 1.752257806363361965e+02 1.789752921560685763e+02 1.812946564365131792e+02 1.790055614079429915e+02 1.780157124608271317e+02 1.790414133667536589e+02 1.769195441523996237e+02 1.761110888955784901e+02 1.765146195780193921e+02 1.761142056055847149e+02 1.776461328462212350e+02 1.780007084057429267e+02 1.746897763885530139e+02 1.787746300334899843e+02 1.760820487540771353e+02 1.782463598185132412e+02 1.780418008699489576e+02 1.781743413380813763e+02 1.811292307866581837e+02 1.766551651980072108e+02 1.755251712117955378e+02 1.763342416090071367e+02 1.752754497699039575e+02 1.794871387717518871e+02 1.774201429928858147e+02 1.777061343364800337e+02 1.750331716332882763e+02 1.789475283133928087e+02 1.784086028172594354e+02 1.774328950021941012e+02 1.780380738461318231e+02 1.797579108405559509e+02 1.741247769261943574e+02 1.795038422481286489e+02 1.742101720002642935e+02 1.760070985945284576e+02 1.784809908380661625e+02 1.768173821700651160e+02 1.742877689921338060e+02 1.727748989729815889e+02 1.715931444047309640e+02 1.700223620788460437e+02 1.737879920895254031e+02 1.761429662545093890e+02 1.754090064502746600e+02 1.721645920880303322e+02 1.745037873972067644e+02 1.732530328306519607e+02 1.740272619594909145e+02 1.745984976476176769e+02 1.732860089174502320e+02 1.739434653007108977e+02 1.753015919213701181e+02 1.756866718867354393e+02 1.745095997017681668e+02 1.771704482320382397e+02 1.793358405774454525e+02 1.772943593237224036e+02 1.773100228167940031e+02 1.738393015028579214e+02 1.750258026909293392e+02 1.726941946334142983e+02 1.741900860295557720e+02 1.746308107025568290e+02 1.744825366951733940e+02 1.754219230763902999e+02 1.735505168942844989e+02 1.757832427697106255e+02 1.731024446517302806e+02 1.742618736793061771e+02 1.760847152107643865e+02 1.752933634827877256e+02 1.771292915360572806e+02 1.772972470236320532e+02 1.768532124322621542e+02 1.767296474380536040e+02 1.764677011613081845e+02 1.759956344550203085e+02 1.798404328776949797e+02 1.789951346158542265e+02 1.819436701348226393e+02 1.796127665192619531e+02 1.818542141526974660e+02 1.821235073150003529e+02 1.809966651716697186e+02 1.809217927105302124e+02 1.824434517452410773e+02 1.823845921956919369e+02 1.804058480562331397e+02 1.804879008450035656e+02 1.802504220442721703e+02 1.775432693895995726e+02 1.797893092164394488e+02 1.801913453620477981e+02 1.803883520164101242e+02 1.785988879899724679e+02 1.798239002251900445e+02 1.799431932656862898e+02 1.760601363148900020e+02 1.778860239717779166e+02 1.758911029610326580e+02 1.796943679732186183e+02 1.793295270188945949e+02 1.786345673233216473e+02 1.742167372244763044e+02 1.768956900453167975e+02 1.755032140009993782e+02 1.787945686784299255e+02 1.768677085482574398e+02 1.764829803533654911e+02 1.736116684555092036e+02 1.790513445505484356e+02 1.799318024826589522e+02 1.786534490846406413e+02 1.771694698307262286e+02 1.756523018977586901e+02 1.761055796000454450e+02 1.781264468548652644e+02 1.763848905640182068e+02 1.831852211050942572e+02 1.841108451896251097e+02 1.850138280353230869e+02 1.814959759262919761e+02 1.808617009529369568e+02 1.790838282918908817e+02 1.790954692107950450e+02 1.760017145462932433e+02 1.755473180580951293e+02 1.773437918748851416e+02 1.728883138783427853e+02 1.775903356616077815e+02 1.767943318640399752e+02 1.790621537145883906e+02 1.812945133980246624e+02 1.783495776904352113e+02 1.800919816316592801e+02 1.792674926731613994e+02 1.800031828066176161e+02 1.815621046212120859e+02 1.779777350690663980e+02 1.739820105407670212e+02 1.739835738021962470e+02 1.788979939138491773e+02 1.762151602457567492e+02 1.782221510741364341e+02 1.773598582365017364e+02 1.771094668535816083e+02 1.777309562004048473e+02 1.783148636648630259e+02 1.743052749077154715e+02 1.781354371072439733e+02 1.787196806333066377e+02 1.760333971253627965e+02 1.754797499480695251e+02 1.775832129815765086e+02 1.764643721956861100e+02 1.737285126093998144e+02 1.779971377159834560e+02 1.727736450710772544e+02 1.732852957498671742e+02 1.747832942679088433e+02 1.744074871808389560e+02 1.737624008623919281e+02 1.734619027503968312e+02 1.717047322167775576e+02 1.728329543834657329e+02 1.735414156537107715e+02 1.706947476626217792e+02 1.720154856705546536e+02 1.707029341475826527e+02 1.722586937793388415e+02 1.730231701595971003e+02 1.734223412534434487e+02 1.745165458246889045e+02 1.721964197854378256e+02 1.738858738100739743e+02 1.740945313223503774e+02 1.768806505026965965e+02 1.767239662935770070e+02 1.733543634246353520e+02 1.745675103833335413e+02 1.745674917119997929e+02 1.753891826818432946e+02 1.729327866183553226e+02 1.753115238856815949e+02 1.745774151626343667e+02 1.774235239157056014e+02 1.758170057678902651e+02 1.721844771352752446e+02 1.709129224770795759e+02 1.731419353236976804e+02 1.736441386778196545e+02 1.706817239674896030e+02 1.708871151596354139e+02 1.703564561194448856e+02 1.711226755041712124e+02 1.747856319209949731e+02 1.690461262249143317e+02 1.705078604740517960e+02 1.692040429773741437e+02 1.726176767974310167e+02 1.739171614655546136e+02 1.743003612651392871e+02 1.734404331602626996e+02 1.742219941985016760e+02 1.702376307336249113e+02 1.711654294710910165e+02 1.741023836952284967e+02 1.724355714788075034e+02 1.730851449477309529e+02 1.757117571243724967e+02 1.699183480651368541e+02 1.733028304281322107e+02 1.717555646453716349e+02 1.756089980144682841e+02 1.759126226295649928e+02 1.714091546144124720e+02 1.754074834004173908e+02 1.703681976098668542e+02 1.731274257668164296e+02 1.770727278567489975e+02 1.733433801586789116e+02 1.758380198589365193e+02 1.761694172699444039e+02 1.730217526223378002e+02 1.741860425919579711e+02 1.753178857425529316e+02 1.759057572733867971e+02 1.754477940699984799e+02 1.771034426352310618e+02 1.782648305750378483e+02 1.761861111031822702e+02 1.718123048039127525e+02 1.754004738213001815e+02 1.741425714374659321e+02 1.760836994244641858e+02 1.755752164416849723e+02 1.743403004372721341e+02 1.734204769230562420e+02 1.730143504054240680e+02 1.745856377877101124e+02 1.765940699794490740e+02 1.759049298761867988e+02 1.746864637386559025e+02 1.762931657767163074e+02 1.781988912986794276e+02 1.756046348203688297e+02 1.788985172400328167e+02 1.815420222246188473e+02 1.793032836184085284e+02 1.769795335035022958e+02 1.793098841702555717e+02 1.801871633956361904e+02 1.787762146902032896e+02 1.799084432392216399e+02 1.781828482375309477e+02 1.802726838345641056e+02 1.794283963970587479e+02 1.785154611968174834e+02 1.809037971159339122e+02 1.780693768411526605e+02 1.774041394709598478e+02 1.784609481581553609e+02 1.782078204211769616e+02 1.784679774125973495e+02 1.783024971065820807e+02 1.768045866003310209e+02 1.800088283371555917e+02 1.798324103895793655e+02 1.819281937875489064e+02 1.781390307467453624e+02 1.762427118058967324e+02 1.768392654744709489e+02 1.780141551671035813e+02 1.769738578836685292e+02 1.773329436432469777e+02 1.743955899084504040e+02 1.761564454694936899e+02 1.757983756812186300e+02 1.785500116571863032e+02 1.730924623041656218e+02 1.786303592899386956e+02 1.762312857350609079e+02 1.784950784263101866e+02 1.751367625586206032e+02 1.772587949860148058e+02 1.792367644868964192e+02 1.753971209431879572e+02 1.761087677320336979e+02 1.755770606252063430e+02 1.764989540980313052e+02 1.781258418212457570e+02 1.742275689013248154e+02 1.773425776035303727e+02 1.787671923736574513e+02 1.753714844667433397e+02 1.742784709821424372e+02 1.776155282658252474e+02 1.762666580511441055e+02 1.761592799506202880e+02 1.777187075291971610e+02 1.747873292352594490e+02 1.750716152399238865e+02 1.779742024978376094e+02 1.751291063600947666e+02 1.767643658119413033e+02 1.743482146256273495e+02 1.747814840650981409e+02 1.740926195061975932e+02 1.728184723672790142e+02 1.758847059907284063e+02 1.706763728500777972e+02 1.720217117466538923e+02 1.734890535503067213e+02 1.749457267141599743e+02 1.738141080790462638e+02 1.711064721957449137e+02 1.717516048636210257e+02 1.730984451360426988e+02 1.733460768944104871e+02 1.721009194355909813e+02 1.722930360661898419e+02 1.737239385116821495e+02 1.760678448748805351e+02 1.738695461234356685e+02 1.721326700247172425e+02 1.749986456058357476e+02 1.720886439502292546e+02 1.737716529656702562e+02 1.690244254927447400e+02 1.709302544149718699e+02 1.717008635005332167e+02 1.714266124394918904e+02 1.744343104234205839e+02 1.736715443836233419e+02 1.782004937832614928e+02 1.738293719721972366e+02 1.737269030011853204e+02 1.770346245095766449e+02 1.775906267298713601e+02 1.776277855993587025e+02 1.777323680124200109e+02 1.739588079571493893e+02 1.767916339910486272e+02 1.753135282679817237e+02 1.784021094761006623e+02 1.758289217509507409e+02 1.752937332947546452e+02 1.762964000237152504e+02 1.735320707294065983e+02 1.773036539701271579e+02 1.756000581579729953e+02 1.725752920863567965e+02 1.775132510693682661e+02 1.784551925295509136e+02 1.748085659290650540e+02 1.748075955388668206e+02 1.773697767481886558e+02 1.750548634962681547e+02 1.736773732973483391e+02 1.771503753279966134e+02 1.718538509884125176e+02 1.748383918956176046e+02 1.735100703573431247e+02 1.731506912025562031e+02 1.769581266302768086e+02 1.736415313559235472e+02 1.671654499628399435e+02 1.717328679061097887e+02 1.718952981714790553e+02 1.698688955317684304e+02 1.733900795596126443e+02 1.726186279354513999e+02 1.745742966083211343e+02 1.743199398139925620e+02 1.742797560058992303e+02 1.723105790914713111e+02 1.739544316470593230e+02 1.732161205676177360e+02 1.735150742457348088e+02 1.728278053825823406e+02 1.750388225085615090e+02 1.720143377130839895e+02 1.747555714500427371e+02 1.749652581586440192e+02 1.718669132746356354e+02 1.742336316542501322e+02 1.720683511678149671e+02 1.759759819365653186e+02 1.767659942751100175e+02 1.773181172525663953e+02 1.743378544730316264e+02 1.732270783441786364e+02 1.763454541965880367e+02 1.757919075199401107e+02 1.760620112400746109e+02 1.793540544540128678e+02 1.779028759425629005e+02 1.809896171744592550e+02 1.758069030033171032e+02 1.795592963520757337e+02 1.771325070625988189e+02 1.777105558211172820e+02 1.796078222085385221e+02 1.784952164641032368e+02 1.794119177183960971e+02 1.798521308207036498e+02 1.774203245955605439e+02 1.779865636016369024e+02 1.813337548083981119e+02 1.782972639211676267e+02 1.800795570170705560e+02 1.780122531499274601e+02 1.763028422642101987e+02 1.774665777506797042e+02 1.778806967831687587e+02 1.777807209850368508e+02 1.776479719750361994e+02 1.760612030008675788e+02 1.800644326188512707e+02 1.762372034296934658e+02 1.769834580477395605e+02 1.764947484379579237e+02 1.785311079309424827e+02 1.768952606948548123e+02 1.764316387848168688e+02 1.750450343517706813e+02 1.773667853697600663e+02 1.784192860345959559e+02 1.816099638669295757e+02 1.787762682009792456e+02 1.789103871786229547e+02 1.804051426272643539e+02 1.789982291508327990e+02 1.775132659553953545e+02 1.787240343985755260e+02 1.806484159948561512e+02 1.752374758133946671e+02 1.743471435002376779e+02 1.773383287645480664e+02 1.766824476291401993e+02 1.760766903052561929e+02 1.772146309463047373e+02 1.764575644480010226e+02 1.782414087230870905e+02 1.739454657054432687e+02 1.750413919690355726e+02 1.761388160068556488e+02 1.760070856235356871e+02 1.759677423868406265e+02 1.769878175515789849e+02 1.749963859879797212e+02 1.766214640372221822e+02 1.737194147088331420e+02 1.783399470554332709e+02 1.789903287424770610e+02 1.777945496489620609e+02 1.783215296793029836e+02 1.775567085704505246e+02 1.755244306117707254e+02 1.785708251511849483e+02 1.752820609771072498e+02 1.810122733006741953e+02 1.778714968161669390e+02 1.787464607866031372e+02 1.787215602177427627e+02 1.777960038021770686e+02 1.756268237198158033e+02 1.788556259757844771e+02 1.788930260268174095e+02 1.772714887275550382e+02 1.735475045501005695e+02 1.757670493579912545e+02 1.776506301642000665e+02 1.756616388849348596e+02 1.762732785145109062e+02 1.751829257327802623e+02 1.755689472640248141e+02 1.727534017682151273e+02 1.733300189007881329e+02 1.747753856550297371e+02 1.736773374893326718e+02 1.747704156285581973e+02 1.745400891196876501e+02 1.749613661773567230e+02 1.770863646668171327e+02 1.737249041901293936e+02 1.720487031726813427e+02 1.745282522649965529e+02 1.720903492441946412e+02 1.711462741481097396e+02 1.734413991780074866e+02 1.692069046836094799e+02 1.733055506013929232e+02 1.741177147224989312e+02 1.704758303001373179e+02 1.715885724600133244e+02 1.702004443522500310e+02 1.704050408289575955e+02 1.696993198197362176e+02 1.724028376335314192e+02 1.739804419692862041e+02 1.769059903847412443e+02 1.737865514395249704e+02 1.724731327582581173e+02 1.718825009302892113e+02 1.719077560136998954e+02 1.732135381076406020e+02 1.733673924279989080e+02 1.715025234326255941e+02 1.722105921599046781e+02 1.733993513710348111e+02 1.718145267344719400e+02 1.748661993600329083e+02 1.752108097873611712e+02 1.713009306114457502e+02 1.737449618675238128e+02 1.715944319182486026e+02 1.731279575361822367e+02 1.754146672545344359e+02 1.738247472215278719e+02 1.754934797548061738e+02 1.738738405483008194e+02 1.731122747803015898e+02 1.728638463773737044e+02 1.715346530596378898e+02 1.723391412066244470e+02 1.710403297515551628e+02 1.756811949388291794e+02 1.707709149002885169e+02 1.739158901821048175e+02 1.717661803014704844e+02 1.745485018636419454e+02 1.737112783816931483e+02 1.729239358461313998e+02 1.703101462763752920e+02 1.719153923968920594e+02 1.746865937273983036e+02 1.741367096574706466e+02 1.732788982026993096e+02 1.738198112094896146e+02 1.717921635736548467e+02 1.709923034572526035e+02 1.732906906314501612e+02 1.729863666466253846e+02 1.722940447379943123e+02 1.723092880775801063e+02 1.712847514852958852e+02 1.750987881561675863e+02 1.731071102542717028e+02 1.748924200889165661e+02 1.710975157089872880e+02 1.743947168555306462e+02 1.730332860276929523e+02 1.723943239157630671e+02 1.732028936601043938e+02 1.752152971134926531e+02 1.739893110385297916e+02 1.719253268047270637e+02 1.694734892352545614e+02 1.716430319526627102e+02 1.713169058673039444e+02 1.700882007108299376e+02 1.703306057720828335e+02 1.690198136318988702e+02 1.648107253045894822e+02 1.654671355162768975e+02 1.693723844493235617e+02 1.670288116717584046e+02 1.676457141098013892e+02 1.662443271242166531e+02 1.666095976629329698e+02 1.652257499192868408e+02 1.661985063464849475e+02 1.693741271869940874e+02 1.668457095859222079e+02 1.639627945724188578e+02 1.669812141146060469e+02 1.656592636944609751e+02 1.663182660892814511e+02 1.672134388311244209e+02 1.648719713109061900e+02 1.654134551469197731e+02 1.638263621711730877e+02 1.650021159918355522e+02 1.659733681433744152e+02 1.636726859701615240e+02 1.632471181995947802e+02 1.649873594140688624e+02 1.678010692228584730e+02 1.631414907725176704e+02 1.629990138272431182e+02 1.637919160842925237e+02 1.654428564710921421e+02 1.629240772996392934e+02 1.661533611362879697e+02 1.658457219573454609e+02 1.658682706209305877e+02 1.682301087958998096e+02 1.654036567212641557e+02 1.670982834642396710e+02 1.682322388530726869e+02 1.709785355819477672e+02 1.691349480471884306e+02 1.704081128713699229e+02 1.669981921154347901e+02 1.721108449041817607e+02 1.684990756124514348e+02 1.715367315204908891e+02 1.727878388838354056e+02 1.730382153127913512e+02 1.721970703018274094e+02 1.708418720341325638e+02 1.734938067978789320e+02 1.719826076240583745e+02 1.740260406159660249e+02 1.736961500585387626e+02 1.733540800785866622e+02 1.773144959758376160e+02 1.762641482058549798e+02 1.746691075518114644e+02 1.737092761917120640e+02 1.753752341605040499e+02 1.751290449726959650e+02 1.728263094000818398e+02 1.746964537460808344e+02 1.760556753404087260e+02 1.736192513377730791e+02 1.755023896161315236e+02 1.761903440299409169e+02 1.738269782153595884e+02 1.758972735436522896e+02 1.765105713784274997e+02 1.726858567280019088e+02 1.738470332612849063e+02 1.748534592787212318e+02 1.744301456070916458e+02 1.760617315016280315e+02 1.762242127303603354e+02 1.717446430783480764e+02 1.699107507997046582e+02 1.748926448549744066e+02 1.750418868859651411e+02 1.750929084656625889e+02 1.770455529281234703e+02 1.723329837772345456e+02 1.759997555362801336e+02 1.713092413339410598e+02 1.749946517876259406e+02 1.749343871025199348e+02 1.725891305448612059e+02 1.741531353038812995e+02 1.760088478121214450e+02 1.744363113178488049e+02 1.736657029694310381e+02 1.725525409855583803e+02 1.741716052791359175e+02 1.740420569810966072e+02 1.703305091811029399e+02 1.737293487222119381e+02 1.748986995182072235e+02 1.729339839609922933e+02 1.724698559930423585e+02 1.707850419045924752e+02 1.730462229404505479e+02 1.731708277526154802e+02 1.752141220509644199e+02 1.734401035175864934e+02 1.742009678106649631e+02 1.787690705070043293e+02 1.766052325324280048e+02 1.751309479572624355e+02 1.776261101913865446e+02 1.728008749683492624e+02 1.744549577226206338e+02 1.726960772697322852e+02 1.718194256908288651e+02 1.722017317767543432e+02 1.735171866544289969e+02 1.730816777701392368e+02 1.723316146235248141e+02 1.715954354980771086e+02 1.768134063923498616e+02 1.739780328001621399e+02 1.738656714270124155e+02 1.729974760519398842e+02 1.714445362515482145e+02 1.703659783109134196e+02 1.722056781026757051e+02 1.735923000227078603e+02 1.741791128690404094e+02 1.708264777958675893e+02 1.743701426568241573e+02 1.761285020177797662e+02 1.726019222495892791e+02 1.754979166270121311e+02 1.767364963678659251e+02 1.754793032857083972e+02 1.725738194223880271e+02 1.709766554489033581e+02 1.698598209340966605e+02 1.724513918015245224e+02 1.716515291193411485e+02 1.701486533974972986e+02 1.727331593768035702e+02 1.716809020474736087e+02 1.736718862950639277e+02 1.716381280711131581e+02 1.736419650721004189e+02 1.714599800149162547e+02 1.734626152653440840e+02 1.729058523964133940e+02 1.723967613502646827e+02 1.728537382973003105e+02 1.761445789686156331e+02 1.723810708233211244e+02 1.702009505872833586e+02 1.712122629403774852e+02 1.724733931113719052e+02 1.715351297441189331e+02 1.736914755025286752e+02 1.722367087784234343e+02 1.725445308238195707e+02 1.701252659592466046e+02 1.728055845044702039e+02 1.705558036435018607e+02 1.707740923629471297e+02 1.746660203978453865e+02 1.746552919277029048e+02 1.732426682653969010e+02 1.732925058702444971e+02 1.758645055885565114e+02 1.747605446745151028e+02 1.760830137029561513e+02 1.747719347845802531e+02 1.744126362205647354e+02 1.760861191360378086e+02 1.769676846709474773e+02 1.751649441880983602e+02 1.760309417886597600e+02 1.739017008385177405e+02 1.783675022594445636e+02 1.721033240674211697e+02 1.719269867540447194e+02 1.719968710990429202e+02 1.746661826218019939e+02 1.749020625812350147e+02 1.738020980084630764e+02 1.715728775209279604e+02 1.745122340865287072e+02 1.747134255361786188e+02 1.756442262816582343e+02 1.742532818593132902e+02 1.755638774670283624e+02 1.785492620175790819e+02 1.781004177591068185e+02 1.751526503330495075e+02 1.736294235289157939e+02 1.784777386827750263e+02 1.720890632657164758e+02 1.709147818565046464e+02 1.742828581227033453e+02 1.719687213857903600e+02 1.742273786354139986e+02 1.750663795777856819e+02 1.737122921588683937e+02 1.736708863514878942e+02 1.691398033679714104e+02 1.708796730342371575e+02 1.740447283366757460e+02 1.713071278968060938e+02 1.716460687547383657e+02 1.727050264677382643e+02 1.725237807114126269e+02 1.709391945074441708e+02 1.704300996079930712e+02 1.720282650495003907e+02 1.728616892758523420e+02 1.710278680822156900e+02 1.730483511028470787e+02 1.733690410955557013e+02 1.722819391419753288e+02 1.721434859092573220e+02 1.717909144137731801e+02 1.699062340503911912e+02 1.736401549944125122e+02 1.698347409302340907e+02 1.717661355155569254e+02 1.691234559562437028e+02 1.700628448660429228e+02 1.660581652895098728e+02 1.675952485973674868e+02 1.649655597719592208e+02 1.659488036758937710e+02 1.655365932160922000e+02 1.669621737249837281e+02 1.647274097075289490e+02 1.676898251245589222e+02 1.668125720965243204e+02 1.675667348614269656e+02 1.644566045387066140e+02 1.684515600872686036e+02 1.676410227370177779e+02 1.686677348483212313e+02 1.656589251965230858e+02 1.655844344262197865e+02 1.702862988640915489e+02 1.667809177262391245e+02 1.706790430124101476e+02 1.677422849622079184e+02 1.686304361048249234e+02 1.684060560098035637e+02 1.660145444238019650e+02 1.704981030863212936e+02 1.711402241315647643e+02 1.681123747683887188e+02 1.690960442651246751e+02 1.687745065028177294e+02 1.667574013971810984e+02 1.685037562634800281e+02 1.679428558594110541e+02 1.685816125096524729e+02 1.692859531758410583e+02 1.663824147849176711e+02 1.676543058215060000e+02 1.678530076352435856e+02 1.666511408231573057e+02 1.665607663947358219e+02 1.664346536396387819e+02 1.653045492419427944e+02 1.658600159807062653e+02 1.656560234315141145e+02 1.682247059347974698e+02 1.675934308346162993e+02 1.679107909522249713e+02 1.667893185558130824e+02 1.703778319194212827e+02 1.686667330582835120e+02 1.670685254358950260e+02 1.694364029827305842e+02 1.679232306570051492e+02 1.700336235993696619e+02 1.705842592896920848e+02 1.685287002312419418e+02 1.708660206927351908e+02 1.705948216233661014e+02 1.673037742018825043e+02 1.651581118147529423e+02 1.679922841715920470e+02 1.655692671795827096e+02 1.668367172518861139e+02 1.637718194569571324e+02 1.647570361472130571e+02 1.641348780541494250e+02 1.669861675352659631e+02 1.633694721448788698e+02 1.631818809369592600e+02 1.633900739421142987e+02 1.658496979393161155e+02 1.655688944197024171e+02 1.656640826649372968e+02 1.637147630444540880e+02 1.662740277702035883e+02 1.646461885625039088e+02 1.676417073223673810e+02 1.656428858574862204e+02 1.667851618826568938e+02 1.659106400586935024e+02 1.674055342357845575e+02 1.673169998116464683e+02 1.677217400364850164e+02 1.692048905271279864e+02 1.662740646282177011e+02 1.670682186073062496e+02 1.677824287435694259e+02 1.659771162918927701e+02 1.688609301201628057e+02 1.697463264499406819e+02 1.685369394324659993e+02 1.689918668748890695e+02 1.683089517500118859e+02 1.661513454243380465e+02 1.663202265795080734e+02 1.690377687125728983e+02 1.662469992776186132e+02 1.678734305810410490e+02 1.680191312702975210e+02 1.698987974631958480e+02 1.689094160933344142e+02 1.687212238951809695e+02 1.651281894043180216e+02 1.638653650435610700e+02 1.671326778636826305e+02 1.615358339754013741e+02 1.627954273849178719e+02 1.680804397474263112e+02 1.663103436456661939e+02 1.640148953167277455e+02 1.648297674221069258e+02 1.666998168886588871e+02 1.639987650918536701e+02 1.651198146383165692e+02 1.626031091419807240e+02 1.687085847152732754e+02 1.671654213294594911e+02 1.612234340317662031e+02 1.670420427836718602e+02 1.650106345426415260e+02 1.655795805171339055e+02 1.642750358815631273e+02 1.665383724086013899e+02 1.636690742361291200e+02 1.633602905252303970e+02 1.668859131508562541e+02 1.648881435788033798e+02 1.633672354336061403e+02 1.645287385774094844e+02 1.670881245043155445e+02 1.667278800832447985e+02 1.680784128077527271e+02 1.630268836125902965e+02 1.656682325089510641e+02 1.674766506869021896e+02 1.660265293331279963e+02 1.686166371544639730e+02 1.658345313084375334e+02 1.673462603540045848e+02 1.703981548046992884e+02 1.705239726701539951e+02 1.679603103181139261e+02 1.673298129187634800e+02 1.671854143073211958e+02 1.696633981351033356e+02 1.683443097797333792e+02 1.703732111200640986e+02 1.666203746017818901e+02 1.696300414033437391e+02 1.676211528222893890e+02 1.702139974892413647e+02 1.691071152453173738e+02 1.690066450267078721e+02 1.712922789627226905e+02 1.711022495414618732e+02 1.686398817064571176e+02 1.677345045340293552e+02 1.666417088335489609e+02 1.672065042149949647e+02 1.679539674972404271e+02 1.664977432354206712e+02 1.651422773532436281e+02 1.645279374453034222e+02 1.652675692104899099e+02 1.664301734814785050e+02 1.661518862850016944e+02 1.679066957837824248e+02 1.652765382089643538e+02 1.677129096108554904e+02 1.651214421354348190e+02 1.652263920065919649e+02 1.630936898452951596e+02 1.653113628001536028e+02 1.674313497060828411e+02 1.638722382486152469e+02 1.658979094437447088e+02 1.652617538676142885e+02 1.641482051184971169e+02 1.623111343145430965e+02 1.616496878162612916e+02 1.648290869908641980e+02 1.651332900327304856e+02 1.628563695880606303e+02 1.632095884239975305e+02 1.619850226234881632e+02 1.611162202053286308e+02 1.605306012856283076e+02 1.605753152579870005e+02 1.595923709561914734e+02 1.601671922328959852e+02 1.604562584020060285e+02 1.624540984946462743e+02 1.589086404689925871e+02 1.608944951965827102e+02 1.593843294590971595e+02 1.626224062440126374e+02 1.624296469916098715e+02 1.622530882084838595e+02 1.609595007416126862e+02 1.631503762304271561e+02 1.620665907880465682e+02 1.589932005432495430e+02 1.623974461692201885e+02 1.614868540361153180e+02 1.599650787325002739e+02 1.624777004642993745e+02 1.616505080708389812e+02 1.604585986858707258e+02 1.613847418195870205e+02 1.610298186684938742e+02 1.612631549971571587e+02 1.624039169423834039e+02 1.638989546167594540e+02 1.626757066884048299e+02 1.584654801770633128e+02 1.597328576697117057e+02 1.604285981881702412e+02 1.602934652225277432e+02 1.592053681298149286e+02 1.589503963307503511e+02 1.574358346547731458e+02 1.619551814634749292e+02 1.590149389063309684e+02 1.587179312549844781e+02 1.588536179620386974e+02 1.592557825378680434e+02 1.607343269797520406e+02 1.614454775677359635e+02 1.591503804336037149e+02 1.584297696211011726e+02 1.597928350001507738e+02 1.594292769748589365e+02 1.600949373927763588e+02 1.616439238348199865e+02 1.621977136648735325e+02 1.613143190941235900e+02 1.626911677682906543e+02 1.655463039931870526e+02 1.622267358806699633e+02 1.667175274701831711e+02 1.677175819118992308e+02 1.635743876334024662e+02 1.665787776384886172e+02 1.636554066230212641e+02 1.636367655274712831e+02 1.671188591047767034e+02 1.675613790965603584e+02 1.653932956942102805e+02 1.664501565994902705e+02 1.651578701257265607e+02 1.656791060293584792e+02 1.669490795875117044e+02 1.619938792854199789e+02 1.654086892878569870e+02 1.638900235983910818e+02 1.639528524957414959e+02 1.657936153764686651e+02 1.663520686906117874e+02 1.662400134972768342e+02 1.621833996671079205e+02 1.625033866432688967e+02 1.602558311923955614e+02 1.634454014308383023e+02 1.651977005137751746e+02 1.662751786858449918e+02 1.651039197553309066e+02 1.630835961319328362e+02 1.653369552972906433e+02 1.632716667628831146e+02 1.671597195674665386e+02 1.644656085458787231e+02 1.680526470774538836e+02 1.643382305618859220e+02 1.609483378060415930e+02 1.642071145327287240e+02 1.621798761820334107e+02 1.657510757177713003e+02 1.662796116720838313e+02 1.643409730353622820e+02 1.632854259461317952e+02 1.591223495124242220e+02 1.619981854265651009e+02 1.635771768185215649e+02 1.640032451933954007e+02 1.652452168116899713e+02 1.655547054355518526e+02 1.639543096585489081e+02 1.640689138499473358e+02 1.641143554122910189e+02 1.650652405422526385e+02 1.630811963580061104e+02 1.634448318415420829e+02 1.647618846502393808e+02 1.653263356588530826e+02 1.640935416893711079e+02 1.659538951340483948e+02 1.656943812357689580e+02 1.652702074623466331e+02 1.641452885988535400e+02 1.663215082138374612e+02 1.641450507571061905e+02 1.651763630191578045e+02 1.650659683409203069e+02 1.655351224334387439e+02 1.641941646351829149e+02 1.642444353378155597e+02 1.663763335875874816e+02 1.662401261528909515e+02 1.642040409259755336e+02 1.662212245138700553e+02 1.666760833431559661e+02 1.625551278921716687e+02 1.633986019352800838e+02 1.665706153389479027e+02 1.669388834091493550e+02 1.609034460699920714e+02 1.615113800091764915e+02 1.634494174559805799e+02 1.604823225041080832e+02 1.640375770627825602e+02 1.638484614543097848e+02 1.621069611619578268e+02 1.618266488189758832e+02 1.614518026046407044e+02 1.643272766424199176e+02 1.644660705048736986e+02 1.648324996735220793e+02 1.634030395953217294e+02 1.657391949901316082e+02 1.652932313984634618e+02 1.673515102976902256e+02 1.640112125891722030e+02 1.615548003621479722e+02 1.641039018959911573e+02 1.672668972882736398e+02 1.660670208005784332e+02 1.662905595355278479e+02 1.638952462971330988e+02 1.607700638452419355e+02 1.639266498094103213e+02 1.622806762090607435e+02 1.624473092966373144e+02 1.599284814875602478e+02 1.619824422215456536e+02 1.610823918803712331e+02 1.617709792059089580e+02 1.633108315073568235e+02 1.637430739832145150e+02 1.646703876527307102e+02 1.640010644597711860e+02 1.641175637021616751e+02 1.656794452701446403e+02 1.652958749990807803e+02 1.651749362614617382e+02 1.663623749819458340e+02 1.623044574696797611e+02 1.662963033272002349e+02 1.643849546499214682e+02 1.646649733753505984e+02 1.634937932103032949e+02 1.607458808787860391e+02 1.631166962906996218e+02 1.668962071845480182e+02 1.647475701435402868e+02 1.646655784294143530e+02 1.592921353360799230e+02 1.639053436059928686e+02 1.608089737873556828e+02 1.589715681324136085e+02 1.621471275328561603e+02 1.585219793938751707e+02 1.582669139086787595e+02 1.598455495110369782e+02 1.625546210465342654e+02 1.585007407465340918e+02 1.592808003074946441e+02 1.555855453457985220e+02 1.576339436590889704e+02 1.592629837294808794e+02 1.580121831982676781e+02 1.583481899178254366e+02 1.585061286947817507e+02 1.582216316709959472e+02 1.569627520810417991e+02 1.595947802512234546e+02 1.611358952492180094e+02 1.596669078394937173e+02 1.610212283318169000e+02 1.567502255548341168e+02 1.572072900426699960e+02 1.613516060448386611e+02 1.588113569494505271e+02 1.547125139357408443e+02 1.591213792315486160e+02 1.564702609785869925e+02 1.566743674371593897e+02 1.579166718684730029e+02 1.556941527845809787e+02 1.579913308154536935e+02 1.581145857543747297e+02 1.597743613006661008e+02 1.557630752033977615e+02 1.554383402505418985e+02 1.575230732042200543e+02 1.558638006115343728e+02 1.576894758136887731e+02 1.602258702590110317e+02 1.571551877642562545e+02 1.556555551347530866e+02 1.591527476776705328e+02 1.569494167832202436e+02 1.574107822279223683e+02 1.526276151018334417e+02 1.570463497511655930e+02 1.529599177319696537e+02 1.529524300140970183e+02 1.531830897917897971e+02 1.561107183878735043e+02 1.585359773258808218e+02 1.556775292815086118e+02 1.582679008012917734e+02 1.540773584964093743e+02 1.550487093561629877e+02 1.549402696191040434e+02 1.569846670930436119e+02 1.558717204137901433e+02 1.600296603349849534e+02 1.575979832304888930e+02 1.545000121982112375e+02 1.539536985847900610e+02 1.547175639101186562e+02 1.564162309119261636e+02 1.552994098005939065e+02 1.528267799309000452e+02 1.544632175415582935e+02 1.552979721501438064e+02 1.563716310008011021e+02 1.543761064401314798e+02 1.549117272577101119e+02 1.549951885245869221e+02 1.558834921530579152e+02 1.566581603477122542e+02 1.561756148510474418e+02 1.561549780534183469e+02 1.539958074700684278e+02 1.563442239518296901e+02 1.582761627628450753e+02 1.570947137894227694e+02 1.561187902591040313e+02 1.591510445542132288e+02 1.588375922122169754e+02 1.566010396812094427e+02 1.536968843769342641e+02 1.546495364936492649e+02 1.540379823143020985e+02 1.542659115172755833e+02 1.556134376297973745e+02 1.562997664209723325e+02 1.571968224889115504e+02 1.558868003116141665e+02 1.546214777344967501e+02 1.586901605054913773e+02 1.596472631460743514e+02 1.583938938329754649e+02 1.560121306037145814e+02 1.599335985305198449e+02 1.570648057783082550e+02 1.578255312471327443e+02 1.565506448185639954e+02 1.565903064239662683e+02 1.599482519746759976e+02 1.590515740213215281e+02 1.555435621516232345e+02 1.589412736101915300e+02 1.572387910412878682e+02 1.582860628789104851e+02 1.552728316317921440e+02 1.574181873919073951e+02 1.570578895940741404e+02 1.548508129549021248e+02 1.536859666509166402e+02 1.555882689083686898e+02 1.543449689198756971e+02 1.559096742540730531e+02 1.536749777750112287e+02 1.583560963444733147e+02 1.569199448335861291e+02 1.569441748720777525e+02 1.564374499540687680e+02 1.594118367231730531e+02 1.568729417962954074e+02 1.587321655494285153e+02 1.567497340931996632e+02 1.579553468828343625e+02 1.590667465231125561e+02 1.587928357385939648e+02 1.579055103157012070e+02 1.576581495808794955e+02 1.561309008190019085e+02 1.585461438273471231e+02 1.575828580236600374e+02 1.582040046231873305e+02 1.590952658206761043e+02 1.605764901374617750e+02 1.600580870200605261e+02 1.581199077492116771e+02 1.604094840300350882e+02 1.586342224088677426e+02 1.608845473558999970e+02 1.581974728449960708e+02 1.575202787644915361e+02 1.589219681226461489e+02 1.573227561769425336e+02 1.602380786805130697e+02 1.592638803617131771e+02 1.578038037760908026e+02 1.601805195338266969e+02 1.611984123481169604e+02 1.553451383478683852e+02 1.630541009923405795e+02 1.588941568328368703e+02 1.624826922575523724e+02 1.591875984390741507e+02 1.600590430162341988e+02 1.603904744806697522e+02 1.581065024073273548e+02 1.557837894778236034e+02 1.575129654448836050e+02 1.577349228763850704e+02 1.536386371657594054e+02 1.562676900172430123e+02 1.562167448385856403e+02 1.580801037349616252e+02 1.532108394588625515e+02 1.590530483091403369e+02 1.546019094914275058e+02 1.546234289445388583e+02 1.562097125776598716e+02 1.579192840501769695e+02 1.521571329446672109e+02 1.572226672169442452e+02 1.553662069497559344e+02 1.530621681224665735e+02 1.537608102196751361e+02 1.545910624541489540e+02 1.540431061870511655e+02 1.516048447231033549e+02 1.555041052066496263e+02 1.572242043816092973e+02 1.558364331512465810e+02 1.574671117933654614e+02 1.547882264417523857e+02 1.538356433757744810e+02 1.541869844790267621e+02 1.544851694974148018e+02 1.553532100166696921e+02 1.539262428123297184e+02 1.548267742697114215e+02 1.541190651452813540e+02 1.526282150271586886e+02 1.555523559314953843e+02 1.523701093462746599e+02 1.527794230942125466e+02 1.569937043707988096e+02 1.571904354109801147e+02 1.533215742888338582e+02 1.571169674329826762e+02 1.545406141564504594e+02 1.566355071944448412e+02 1.598482400378576642e+02 1.551770236092470725e+02 1.598596813979944216e+02 1.574638654652421224e+02 1.580728486419477861e+02 1.594345019952648954e+02 1.560208824141045909e+02 1.586450425887181268e+02 1.580025831247669714e+02 1.589000658911062374e+02 1.594936316866277934e+02 1.608650981967343228e+02 1.589349597928176934e+02 1.589186257921381298e+02 1.612599665039628576e+02 1.613498943768793197e+02 1.622555409269949678e+02 1.643401711479455685e+02 1.585958963236205364e+02 1.649722818368935293e+02 1.625625236575053520e+02 1.658049068316254591e+02 1.642702997576620589e+02 1.605188163989443240e+02 1.648185798523555832e+02 1.615688643524634642e+02 1.614696386250683986e+02 1.626039487585640586e+02 1.615383811384254500e+02 1.623508060976092793e+02 1.644509245836229923e+02 1.644000468103653247e+02 1.625009045284560898e+02 1.638137417622264138e+02 1.662332319879529621e+02 1.651055026370932239e+02 1.646334891193582735e+02 1.665464915629843290e+02 1.647664976941655084e+02 1.652201893602194502e+02 1.620831074454010547e+02 1.623828701122485825e+02 1.593560101115259329e+02 1.623436416748160127e+02 1.635203899011781630e+02 1.621362416890566749e+02 1.609217323757071370e+02 1.604443078213809031e+02 1.592962093397498222e+02 1.630081029321267181e+02 1.642557757564727297e+02 1.646455872088018566e+02 1.630993029689055902e+02 1.646520320931429353e+02 1.604090379551681735e+02 1.615224881547937343e+02 1.645373451133791320e+02 1.602587173158884752e+02 1.612706160518138176e+02 1.615405557945463784e+02 1.626937464627035865e+02 1.653017861749546284e+02 1.649282210523117556e+02 1.643468412339802569e+02 1.637340579713798547e+02 1.584973740027683959e+02 1.618266972577580987e+02 1.620759240050872165e+02 1.596449694825491008e+02 1.585207257884210605e+02 1.607405384007407463e+02 1.600788057308178907e+02 1.620813780667707249e+02 1.622883691365400978e+02 1.615430211323343030e+02 1.606161060637543869e+02 1.602874946521440620e+02 1.601213947992884243e+02 1.577746268921444539e+02 1.572497046956458178e+02 1.580566658371521385e+02 1.591937328409979102e+02 1.600794538104397020e+02 1.576865050033015336e+02 1.586337614887397081e+02 1.594583164629969474e+02 1.605026828966919652e+02 1.602688317252348895e+02 1.597672131137269957e+02 1.568082072987782283e+02 1.584385575100685344e+02 1.601636861181712561e+02 1.576850892878178740e+02 1.589297074694489709e+02 1.579983498861706437e+02 1.558945374784380533e+02 1.566700663835654836e+02 1.573111118439347536e+02 1.587851310916575756e+02 1.559908335178480456e+02 1.590206749100691468e+02 1.537382930356505142e+02 1.579084921086269446e+02 1.574695241567971777e+02 1.545669636597190220e+02 1.593023946157350110e+02 1.565699750212172319e+02 1.603047785042396356e+02 1.563308005599753585e+02 1.561988886395214138e+02 1.559743986421937336e+02 1.559234916749392710e+02 1.543680195281206124e+02 1.603362837099987530e+02 1.570673677005685533e+02 1.581601435714985087e+02 1.576776189603253613e+02 1.614936403308728075e+02 1.580147590750981408e+02 1.589622882593854172e+02 1.568926472702708566e+02 1.590392935187036016e+02 1.584867863484799670e+02 1.575866812313348930e+02 1.623741605958951766e+02 1.564842972358100042e+02 1.588147131856535452e+02 1.622113054268465646e+02 1.628812326433455837e+02 1.640219718113541774e+02 1.598972424344522096e+02 1.601519833210900856e+02 1.578464967991437788e+02 1.563861420184207134e+02 1.586118342268761694e+02 1.598455791750093908e+02 1.581784381729832774e+02 1.572218655240678800e+02 1.553491148084774807e+02 1.578424801303727065e+02 1.567738155599439835e+02 1.560612580336614599e+02 1.569428712174077987e+02 1.578978999701049020e+02 1.588002753006360024e+02 1.572795475155588463e+02 1.598644443151936514e+02 1.578747255703322310e+02 1.602514362045702399e+02 1.613711855093767724e+02 1.598560306794406074e+02 1.639634196958833741e+02 1.606976201261470294e+02 1.603787248517944590e+02 1.616739237871701675e+02 1.638036313812428091e+02 1.626649118341700841e+02 1.578902705610558996e+02 1.626429850952276581e+02 1.640552342650603919e+02 1.593910341386925609e+02 1.651437043861994880e+02 1.640946644514573904e+02 1.627203032499395761e+02 1.630586279804358014e+02 1.656067965777010045e+02 1.643068587970031444e+02 1.641232185088608162e+02 1.656577480938865108e+02 1.625069896501645701e+02 1.635388711895515144e+02 1.604083873433278313e+02 1.617499801727394697e+02 1.622595657811072272e+02 1.612975455994470906e+02 1.659450195085764506e+02 1.633577933038256447e+02 1.626702642415290825e+02 1.652483725554970135e+02 1.602289351479519723e+02 1.606763829155214580e+02 1.608566822877765503e+02 1.589009454421514818e+02 1.618240682671990669e+02 1.602759749082493386e+02 1.577850937293644336e+02 1.612120106259938268e+02 1.623325556582233560e+02 1.572575822636338501e+02 1.591449446846301043e+02 1.591712344314661607e+02 1.593403491376851093e+02 1.593535762319215507e+02 1.606346520032463161e+02 1.595520747996780528e+02 1.607789214989058451e+02 1.582510034537846195e+02 1.584851198267324150e+02 1.598180254398093609e+02 1.621632854509665265e+02 1.580578070730409763e+02 1.593310733649697113e+02 1.598201350905546576e+02 1.581343797168323704e+02 1.624087348074056081e+02 1.600066078153842852e+02 1.614076284630661462e+02 1.622003039265991617e+02 1.609613272482327488e+02 1.609881868371902272e+02 1.611271746136135619e+02 1.614454574898308010e+02 1.597011428144950571e+02 1.609976824062539436e+02 1.615648149496805104e+02 1.601645125105805221e+02 1.590228309118085974e+02 1.619571304681937534e+02 1.596919971835189926e+02 1.572576245084860034e+02 1.605402888047146917e+02 1.584171339180191467e+02 1.592833069267504982e+02 1.602472304237017511e+02 1.594134037495578298e+02 1.623786266781647498e+02 1.608789983038629714e+02 1.617620485880565866e+02 1.608031292030911743e+02 1.635610608371566457e+02 1.624451089899513931e+02 1.599605888722578584e+02 1.629999587378628121e+02 1.587377903962094479e+02 1.586097580926625596e+02 1.617441993894385348e+02 1.573447836778056796e+02 1.620884318484762616e+02 1.642282409145743998e+02 1.629412733412295324e+02 1.626182801270510083e+02 1.658341420513673654e+02 1.641609396175158793e+02 1.621606106450062157e+02 1.655861512163387488e+02 1.645530519158619143e+02 1.622962557693722943e+02 1.626504283061702836e+02 1.618557377274757414e+02 1.609837390686999754e+02 1.623028685298216374e+02 1.611700309269346860e+02 1.615675493159738494e+02 1.649868256078432580e+02 1.643090094234389937e+02 1.642381539518816282e+02 1.642890432761889770e+02 1.620021372048801425e+02 1.664849780972125188e+02 1.598831883247299857e+02 1.636336109337052847e+02 1.586743344862622109e+02 1.599164736196738659e+02 1.579558517332573615e+02 1.628140256584641179e+02 1.603842338606863507e+02 1.616331198287743973e+02 1.603861888206414790e+02 1.646634967697561365e+02 1.621752417739354541e+02 1.586590731959806533e+02 1.594056793686352762e+02 1.605368268083676071e+02 1.609460197637855288e+02 1.618686950868334122e+02 1.578487145836392358e+02 1.598012717090150261e+02 1.624917394971094495e+02 1.581635097535606462e+02 1.593517555664067515e+02 1.595924525719826477e+02 1.598492525227661361e+02 1.598862530845002254e+02 1.604650502760287338e+02 1.604836390609826253e+02 1.607389258595263755e+02 1.611383434327924817e+02 1.596455581932576422e+02 1.577420611468573668e+02 1.621399980751213832e+02 1.619558366143890851e+02 1.618735354561038662e+02 1.645040326934075665e+02 1.634891163830743324e+02 1.612836973041165152e+02 1.593031583828166617e+02 1.615616142492257836e+02 1.635354789027541358e+02 1.635905207310532887e+02 1.616540209281326099e+02 1.621574516706510281e+02 1.618844991258344805e+02 1.631658759182110714e+02 1.573477924493456612e+02 1.626516146273886818e+02 1.616624962624526916e+02 1.568029105722965539e+02 1.629557882680000773e+02 1.644075167032515878e+02 1.612209157693764894e+02 1.599350655982037210e+02 1.608736339607598040e+02 1.604352225656652138e+02 1.649160412612091875e+02 1.603437809440236208e+02 1.627558036083132436e+02 1.644397132184405166e+02 1.578629443286899914e+02 1.612885254218313094e+02 1.586668659930421086e+02 1.637275939126640196e+02 1.618101576099917622e+02 1.598585801702654408e+02 1.636849196536117006e+02 1.588862204993164653e+02 1.616376758682448269e+02 1.594297110339861092e+02 1.631025388173641772e+02 1.623331372499733902e+02 1.597635507805601947e+02 1.586757496587515277e+02 1.618648116718260326e+02 1.614285019947316187e+02 1.597819586426730893e+02 1.569586992316706642e+02 1.593106602814223720e+02 1.612738683745765513e+02 1.645292011592960080e+02 1.617521547886929341e+02 1.595165216868242908e+02 1.625429556473102650e+02 1.600653305085077989e+02 1.612226026651495943e+02 1.600675172171244469e+02 1.661212229258314323e+02 1.659373259302109886e+02 1.607296650475066997e+02 1.659793826415937019e+02 1.626677620187592197e+02 1.624628404675791558e+02 1.645755194143742131e+02 1.649067228017925686e+02 1.597241002997441228e+02 1.652088570623528483e+02 1.609740354735217238e+02 1.589126166850973618e+02 1.589400481707776294e+02 1.606741744228267237e+02 1.587399831527891081e+02 1.609063043588293453e+02 1.637717221477342946e+02 1.583051084880561632e+02 1.605570875426039947e+02 1.613222691568085736e+02 1.613026265845957141e+02 1.640189264371986724e+02 1.614193465481145040e+02 1.617940218068169997e+02 1.620422168804695957e+02 1.613998499348504936e+02 1.631441698636049864e+02 1.653094515659422825e+02 1.619696612497218382e+02 1.588346727225819279e+02 1.626348755436072508e+02 1.614884920402392936e+02 1.637564398817567621e+02 1.618346790181041683e+02 1.654969791310034282e+02 1.630493824003227132e+02 1.607056019535452265e+02 1.601801318994480710e+02 1.585393410328492791e+02 1.618702448831223251e+02 1.612392531905323949e+02 1.649087673239912135e+02 1.624989068151633376e+02 1.601619908530423402e+02 1.650036170448495909e+02 1.644253801789909346e+02 1.641454533810087355e+02 1.631681412162070615e+02 1.631085009214761783e+02 1.643848434685202164e+02 1.641502319298611496e+02 1.637029614755078626e+02 1.662635320369732028e+02 1.634529705582157533e+02 1.631189267567641821e+02 1.651457666313312700e+02 1.598305261258169025e+02 1.607765960672427923e+02 1.607510827186150948e+02 1.615197512332972849e+02 1.610892271232479516e+02 1.601529570741865598e+02 1.594192195703490142e+02 1.645362120226072875e+02 1.622220405097636444e+02 1.621580200466378585e+02 1.618173861774840816e+02 1.638329408641878047e+02 1.588618513174984912e+02 1.648236694045837964e+02 1.601703452023789680e+02 1.617820381745595739e+02 1.637693702887842448e+02 1.640866388831414326e+02 1.636929355039486040e+02 1.616819693634935788e+02 1.601739495922994934e+02 1.615356408315975898e+02 1.610107965270136390e+02 1.628082602513764812e+02 1.599989823590647973e+02 1.606821157953515922e+02 1.621503722142077493e+02 1.613956657592785575e+02 1.566024933027254633e+02 1.579889229794003711e+02 1.619808804112838345e+02 1.577147214196696439e+02 1.604288463081626617e+02 1.602518993081890244e+02 1.628832511294208700e+02 1.595155514612333150e+02 1.632778109942812534e+02 1.565077268761741607e+02 1.579316143739956146e+02 1.585107794758469879e+02 1.593189320908506375e+02 1.573465081934678267e+02 1.620797533408305640e+02 1.570512070684120545e+02 1.565271448726765016e+02 1.566433992291244977e+02 1.595816194193222657e+02 1.600767179689869977e+02 1.571705544922200204e+02 1.547859999427625723e+02 1.595608187565538287e+02 1.603883401329362357e+02 1.563542615213990814e+02 1.571616909040596113e+02 1.573472215435937471e+02 1.591796036235265603e+02 1.563001280165018443e+02 1.589032243627263483e+02 1.600261354157490814e+02 1.580425617625265602e+02 1.609435217053986094e+02 1.569108931693215538e+02 1.585028784050576576e+02 1.608315593961959848e+02 1.573310953838486626e+02 1.593432709359157684e+02 1.598751434063983652e+02 1.572099316679618539e+02 1.576945465656822876e+02 1.592524480652622003e+02 1.549095369968011653e+02 1.575094800983785319e+02 1.579885794097072846e+02 1.570704811523507090e+02 1.622083351629840706e+02 1.575344035725098308e+02 1.595612160988316930e+02 1.637209885515155463e+02 1.621619664735378876e+02 1.618556514334434553e+02 1.624580007774732451e+02 1.620993331770038708e+02 1.630419461721693608e+02 1.590283279207376950e+02 1.604509196522284071e+02 1.640511419393259018e+02 1.627706768330739635e+02 1.627690628523869805e+02 1.628959157916408174e+02 1.635272423126527315e+02 1.579451519095152037e+02 1.635671975348093952e+02 1.669407089099960331e+02 1.648367265629135545e+02 1.663685942339842541e+02 1.631664133350963652e+02 1.678651688013464138e+02 1.628544590276644897e+02 1.626503530021923609e+02 1.621832369571285994e+02 1.627011479809999912e+02 1.628317220598791835e+02 1.644242178452880125e+02 1.680168813055416308e+02 1.645315681293659793e+02 1.650320846719577332e+02 1.634246221480903500e+02 1.617652616427768919e+02 1.629234913990079008e+02 1.654971982086181299e+02 1.624716719536999676e+02 1.658988566238779185e+02 1.658678794292631835e+02 1.626360204874078477e+02 1.630622732910270543e+02 1.619382081739961450e+02 1.626486903806510611e+02 1.644050368311916372e+02 1.620197593416160657e+02 1.596131084539933340e+02 1.612457674924574178e+02 1.639474718537770173e+02 1.620134299732833938e+02 1.591658510723067081e+02 1.620562134492449502e+02 1.613002029394066312e+02 1.573975446095630559e+02 1.581921619556256076e+02 1.592434396013422031e+02 1.645711696415294227e+02 1.619310059485680142e+02 1.596970218292319430e+02 1.589635475679351373e+02 1.599787932030207855e+02 1.594838826270116670e+02 1.614209329232252514e+02 1.593633043161617593e+02 1.651828920415151458e+02 1.623885223977406724e+02 1.619797049778582618e+02 1.609351591670702817e+02 1.611860924915112889e+02 1.611553134322836911e+02 1.615730687846395028e+02 1.637471397111597469e+02 1.604716437004272507e+02 1.636301804356506864e+02 1.604162582102979115e+02 1.614400174271587218e+02 1.639694864491970350e+02 1.647137605413541053e+02 1.665810263849762123e+02 1.632006795919551223e+02 1.682043092205768744e+02 1.677527441843430154e+02 1.672527070068424280e+02 1.679949453892196800e+02 1.683459560244714623e+02 1.635336040721478241e+02 1.658790917843875263e+02 1.696044860992086285e+02 1.675032849669250936e+02 1.668546226254341320e+02 1.623001251420549238e+02 1.681297920656525662e+02 1.652168448433012884e+02 1.685643124708495861e+02 1.656902833441685630e+02 1.677901562403430376e+02 1.679378856663360580e+02 1.608782780558688046e+02 1.669932621295344859e+02 1.619248478549190224e+02 1.625874654353240771e+02 1.657661949980926579e+02 1.636169671638462262e+02 1.637304669159472041e+02 1.641017117230946099e+02 1.652579547196461078e+02 1.658815307600800111e+02 1.661008322339515360e+02 1.676357051437604184e+02 1.644326998073285324e+02 1.654250970455915422e+02 1.642873384605053673e+02 1.646427117047651336e+02 1.637602892495548019e+02 1.636155571449629065e+02 1.653655903758420038e+02 1.645930397565674070e+02 1.653103340054503860e+02 1.675567104720381622e+02 1.660326551594859836e+02 1.629433424371341630e+02 1.651482472409244906e+02 1.651598548651216731e+02 1.666539351098399493e+02 1.639066736499555645e+02 1.640925552813703518e+02 1.644403583223433429e+02 1.611936437221345670e+02 1.631099846865413099e+02 1.645487148907436108e+02 1.630893441892093279e+02 1.640401578992903353e+02 1.649062700762431177e+02 1.648942746489873343e+02 1.618166177458643631e+02 1.656612429089469174e+02 1.655207821651964082e+02 1.633607749659772139e+02 1.670369090023524734e+02 1.657798248449924188e+02 1.669309723221471131e+02 1.678382274658523841e+02 1.665904927697093001e+02 1.668198426554321827e+02 1.644493039717438592e+02 1.681952287845305136e+02 1.642509277658762699e+02 1.707347896782075907e+02 1.680977752919999375e+02 1.674536219713940852e+02 1.660596112694947522e+02 1.652990089217779826e+02 1.649995682753758501e+02 1.651567246989465900e+02 1.652646189894409474e+02 1.674699978165577932e+02 1.604897373971743377e+02 1.610741866847938581e+02 1.608516919304131250e+02 1.619190278920583808e+02 1.639648914438699876e+02 1.625603294287220422e+02 1.602549608857046337e+02 1.608283000305668793e+02 1.640028740765673376e+02 1.634521992456783721e+02 1.627847504646107097e+02 1.649897133991740361e+02 1.621322175082209469e+02 1.618219124370984616e+02 1.630593618334132486e+02 1.614714806015392980e+02 1.581210529928812321e+02 1.614742792024024141e+02 1.644876798550686772e+02 1.636689390398379658e+02 1.606291825578045120e+02 1.595458942782589133e+02 1.611542410037999105e+02 1.590414290184450863e+02 1.581488208977077363e+02 1.627038443490905877e+02 1.592619347465392252e+02 1.628197798158604144e+02 1.635560920635920752e+02 1.615541894344153775e+02 1.601053107505520927e+02 1.622682974368627526e+02 1.589235411479631637e+02 1.676844007141534121e+02 1.638936765340511670e+02 1.631474506034449803e+02 1.656249410933570232e+02 1.629559663080363237e+02 1.642571472181851107e+02 1.629028849819316349e+02 1.640708105684714440e+02 1.634392013022692538e+02 1.636820773273825580e+02 1.638356052602498494e+02 1.620206066958109830e+02 1.610714444052230192e+02 1.626299144090408220e+02 1.589597478663890513e+02 1.593279029188691993e+02 1.663334483049725065e+02 1.634939114822906276e+02 1.612414015285370965e+02 1.638321068360862967e+02 1.633261527640570137e+02 1.630441071086088414e+02 1.617852427216276396e+02 1.651623576300814307e+02 1.628820743244113771e+02 1.638332334709858458e+02 1.613295284885418255e+02 1.624750803575269913e+02 1.626366944435571895e+02 1.602736685352800805e+02 1.618761941924599341e+02 1.641128339653764954e+02 1.614044839995918892e+02 1.609243266805444819e+02 1.591191099253216521e+02 1.625825218716261418e+02 1.626802845001977289e+02 1.633974984501992367e+02 1.638198454108182602e+02 1.630812980270830792e+02 1.618280108887370545e+02 1.634852233327224837e+02 1.607874836384982586e+02 1.653256009418299186e+02 1.613743406908871236e+02 1.648681525988579040e+02 1.647635973823835798e+02 1.653730157216440375e+02 1.639288135204872106e+02 1.595340505241679807e+02 1.648920973485197976e+02 1.634992308257537843e+02 1.619815152903051398e+02 1.647426506194214255e+02 1.629700721834874173e+02 1.631740596683476667e+02 1.627574982287962087e+02 1.639275604594318452e+02 1.642517241314245666e+02 1.633724811113461328e+02 1.611693221160603287e+02 1.629526105526026072e+02 1.669674371350952526e+02 1.630280890513117811e+02 1.684297475079337971e+02 1.673412681449383967e+02 1.656534764228147765e+02 1.656802233478119035e+02 1.621567772069117837e+02 1.622878380245271899e+02 1.644124678458392452e+02 1.657209989911453647e+02 1.658202170759552985e+02 1.663849217411217580e+02 1.654756470897648626e+02 1.640996607191900409e+02 1.654271249675497870e+02 1.661976178086510458e+02 1.629176101177959879e+02 1.648928029071453523e+02 1.635199192837267788e+02 1.628851172619725389e+02 1.645577637519135124e+02 1.644525185685299391e+02 1.631118017559965665e+02 1.624399741650280191e+02 1.632528463293178618e+02 1.626827130561177626e+02 1.636055780911627267e+02 1.620218592787223884e+02 1.640850314920944300e+02 1.631116202724895743e+02 1.627257991518136180e+02 1.640403475398137232e+02 1.646219997231450520e+02 1.635103389196625301e+02 1.623107805711488254e+02 1.632746694824056988e+02 1.644952482521480306e+02 1.664347718260021907e+02 1.635632984797895233e+02 1.630296490419859481e+02 1.611035309671492257e+02 1.617427022149450409e+02 1.635998198563412700e+02 1.608490365962632325e+02 1.590713442376977866e+02 1.632164420778812826e+02 1.651598580231422773e+02 1.630777396292898516e+02 1.605990754554904925e+02 1.621082613540351076e+02 1.629067825695176452e+02 1.641683197921027784e+02 1.648625409415154763e+02 1.643543034792242850e+02 1.630540589142859744e+02 1.641979583003575840e+02 1.623302960667761283e+02 1.615614648663646449e+02 1.616831250634169521e+02 1.631137595462365368e+02 1.644261704309537606e+02 1.630608623426093118e+02 1.654277412309166948e+02 1.620939432436233858e+02 1.650710176329331205e+02 1.636849889724572620e+02 1.619289407701320442e+02 1.602711992626636572e+02 1.658480309753457220e+02 1.649855194142246262e+02 1.640043251152260382e+02 1.649370299464985976e+02 1.639922144267949307e+02 1.614981166419156580e+02 1.648551583234952034e+02 1.610791744623051045e+02 1.624582279839067098e+02 1.609844323004132036e+02 1.645893597763275409e+02 1.627336702465542828e+02 1.623818510515201012e+02 1.599132442511380248e+02 1.604495407270430007e+02 1.624101702786488772e+02 1.613609607982475893e+02 1.623204593076536071e+02 1.631788480696827719e+02 1.588619956457957869e+02 1.584391004136126639e+02 1.595854256191993841e+02 1.633757299480261338e+02 1.595054464789846236e+02 1.609987597342365575e+02 1.623684884731103466e+02 1.630549538585443941e+02 1.604905280676724146e+02 1.625743030251197183e+02 1.627631806710973876e+02 1.613893783453287369e+02 1.573547752892278311e+02 1.632984653801462684e+02 1.636453053963589639e+02 1.628924969521070523e+02 1.627904285581711576e+02 1.616721400525002537e+02 1.611008924290514415e+02 1.611923285234442744e+02 1.634488938602639223e+02 1.609225117742018654e+02 1.652927267584490210e+02 1.637289329397283382e+02 1.631692995864923148e+02 1.621325823466452221e+02 1.610831904538245851e+02 1.603743669764882043e+02 1.619556150956402121e+02 1.651046444943100084e+02 1.584938447820362626e+02 1.629632904829882989e+02 1.597252171835330330e+02 1.617939673408020269e+02 1.614684903720283842e+02 1.623881155256450768e+02 1.636309652428471111e+02 1.637503364883341987e+02 1.653330369913463755e+02 1.621961971271521179e+02 1.650752710528698515e+02 1.625320243080641376e+02 1.650660681501427405e+02 1.625302692676929723e+02 1.603653088377821518e+02 1.630387476726641012e+02 1.621342125585088354e+02 1.627606141452876614e+02 1.626512293174685908e+02 1.629746933363045684e+02 1.634480524336330518e+02 1.630365200927347757e+02 1.631343103644336452e+02 1.608794703068648175e+02 1.590642850550845537e+02 1.621900465281212291e+02 1.591833050594817678e+02 1.590766802556158552e+02 1.597549640816798160e+02 1.599927130371239343e+02 1.582522375082742201e+02 1.595049179067817704e+02 1.599703644268777509e+02 1.596733993606980277e+02 1.628367430770720716e+02 1.589151583902381333e+02 1.599821734751812699e+02 1.597053779982840638e+02 1.627609693725454747e+02 1.591223853555194694e+02 1.646850758658945040e+02 1.632679370440719993e+02 1.645331422358927398e+02 1.611745583892496541e+02 1.639429382346132797e+02 1.658828108055939765e+02 1.639517410437718752e+02 1.619078656643895897e+02 1.638794017559104361e+02 1.606212491633070840e+02 1.621351599940296353e+02 1.606481976121034450e+02 1.649591132549513475e+02 1.627177042980813439e+02 1.599822530552226851e+02 1.643778347036312368e+02 1.636974055815220197e+02 1.612127711730246062e+02 1.634979956841665398e+02 1.622033676858235651e+02 1.606387128121407102e+02 1.611972593666777414e+02 1.615575451205011177e+02 1.622017799292557356e+02 1.605800172632067131e+02 1.623711738238685314e+02 1.581986257772849456e+02 1.651675775368298957e+02 1.623846164561460057e+02 1.606590123517139261e+02 1.590678045006535797e+02 1.582888034356752485e+02 1.583618320161940005e+02 1.592569883916395099e+02 1.600436761537464179e+02 1.546945622950209440e+02 1.594683160910524009e+02 1.599775283777938171e+02 1.594950415986813255e+02 1.583560305532928396e+02 1.613181904921978855e+02 1.600744566021476771e+02 1.670867010040598473e+02 1.651466868553210077e+02 1.643055065611830798e+02 1.643382078531973605e+02 1.644014658037400238e+02 1.624011475158500559e+02 1.613061794078764990e+02 1.622597476455645733e+02 1.648915586792004149e+02 1.624136574491809029e+02 1.667704702385836413e+02 1.663544470018703691e+02 1.653667206095912547e+02 1.690768731441359876e+02 1.650389206370543889e+02 1.644731212991640348e+02 1.645594317443035095e+02 1.649805970135346058e+02 1.651049024101014027e+02 1.645254156971034547e+02 1.659448169672071174e+02 1.629994790645478417e+02 1.644618293773226867e+02 1.620349437049580956e+02 1.639360996381455493e+02 1.674872313351546893e+02 1.652043610604462174e+02 1.625494697649226055e+02 1.646229641996131932e+02 1.615306143635949354e+02 1.657067373005256741e+02 1.651433334979374479e+02 1.636139727802283517e+02 1.636291362706835457e+02 1.674121389923754464e+02 1.675034824699937417e+02 1.638956735288537914e+02 1.690905267389819926e+02 1.672614065048304894e+02 1.648268156936177036e+02 1.705739510701924360e+02 1.686388469527456095e+02 1.642412658443356861e+02 1.686762002818188080e+02 1.642406931827281369e+02 1.647187598488717128e+02 1.664257312471267198e+02 1.667581558322790158e+02 1.666148678321031866e+02 1.645325192324720831e+02 1.660514889939040586e+02 1.637915650702879589e+02 1.641774212673466593e+02 1.671094124720101490e+02 1.704537404195516501e+02 1.670864294979372460e+02 1.671383395573176642e+02 1.643840479915006654e+02 1.663210609272654210e+02 1.701331329324340516e+02 1.664593025958319572e+02 1.650004194531589690e+02 1.682301455852854417e+02 1.680973628925837886e+02 1.615581192165620337e+02 1.659286483465618005e+02 1.689963972753906489e+02 1.653366604849163366e+02 1.639368301497660525e+02 1.632241518168769687e+02 1.629078814755068265e+02 1.637688052685556954e+02 1.646156749610750580e+02 1.624845246787927522e+02 1.645274374173553724e+02 1.635568637647988623e+02 1.650997031849088046e+02 1.617379492260019447e+02 1.634257202200184622e+02 1.661904320840027083e+02 1.625574220455334569e+02 1.648948573861225668e+02 1.611823932535300230e+02 1.670967842504021803e+02 1.646170767372991861e+02 1.629212548559353593e+02 1.665681874990670224e+02 1.642706434982676740e+02 1.669996152358288839e+02 1.654087289306514776e+02 1.651283610417000034e+02 1.650474305454486057e+02 1.674134980219531599e+02 1.665922870160289335e+02 1.657688814569517604e+02 1.646863042629380516e+02 1.672598786168906315e+02 1.650906019720381437e+02 1.620835860579345535e+02 1.638755912636362382e+02 1.674578246861202899e+02 1.627442567172777785e+02 1.654442107482959443e+02 1.620976191260230053e+02 1.667796008965712815e+02 1.627699558558405215e+02 1.626686487121785945e+02 1.616472338088025253e+02 1.630133136312272200e+02 1.627760922314213019e+02 1.650096394946315854e+02 1.647794973692110716e+02 1.620440688776833440e+02 1.630841524769461159e+02 1.617560057199804362e+02 1.625456077519316125e+02 1.609343774724478919e+02 1.621382472287934888e+02 1.602536834838090556e+02 1.626887392456556540e+02 1.649808044708273087e+02 1.618604021773824115e+02 1.643845139972104619e+02 1.646189870086951430e+02 1.628524118415968474e+02 1.644834305582097898e+02 1.666632829326014757e+02 1.656087702014305592e+02 1.627685951965967206e+02 1.659516366680609281e+02 1.647006590571795925e+02 1.684913988383317189e+02 1.667652876681967484e+02 1.653477936487135480e+02 1.660353007292399354e+02 1.668418056410321810e+02 1.656644525020614935e+02 1.680196705044104988e+02 1.658776439722138036e+02 1.674872902883463723e+02 1.681449434437354569e+02 1.657461355795938118e+02 1.661447378952856582e+02 1.657952097472157789e+02 1.651474367265211640e+02 1.623053816889971586e+02 1.654121120315145390e+02 1.631284199970613997e+02 1.686199060584347649e+02 1.619547124384142762e+02 1.628653820470171638e+02 1.638289362389159010e+02 1.639120179536178341e+02 1.604329296078711309e+02 1.617513259911765147e+02 1.620438331590461303e+02 1.614331742495796504e+02 1.589863229757837360e+02 1.605683697669778098e+02 1.579314047389175641e+02 1.618685684419097015e+02 1.608800556532944768e+02 1.608845163076697702e+02 1.612776279402873740e+02 1.611089249639028367e+02 1.640460949187631741e+02 1.592673601011206586e+02 1.644696802673429374e+02 1.634887179439601255e+02 1.608355915679742623e+02 1.584115641069510048e+02 1.604243363462356626e+02 1.596305826926280815e+02 1.621858267049993572e+02 1.597339657131382182e+02 1.622128262748665293e+02 1.598177506028268908e+02 1.604299550870908604e+02 1.628147285688847319e+02 1.638233884221158121e+02 1.603004715330430372e+02 1.614917674671846157e+02 1.622130734335229931e+02 1.606273719951673797e+02 1.607775606112243452e+02 1.628696854822939031e+02 1.617439369122282926e+02 1.604040957241142280e+02 1.601675494310932777e+02 1.624865688729757096e+02 1.634291459205349781e+02 1.592973851515363890e+02 1.593790396582885478e+02 1.621715807097358493e+02 1.600242032315088636e+02 1.599973280349458946e+02 1.628386024137673189e+02 1.632241662877433441e+02 1.633393665156001475e+02 1.635117683121283960e+02 1.577386578705493889e+02 1.607591054281471656e+02 1.637345045528119556e+02 1.616921225284023080e+02 1.605122840342486370e+02 1.611480280178249984e+02 1.591774954426786337e+02 1.633002122785428014e+02 1.632946534832002783e+02 1.623082785369233250e+02 1.586382465977037839e+02 1.631953751251318465e+02 1.627738129204707604e+02 1.606626886717646130e+02 1.629257282399750579e+02 1.635976727813018385e+02 1.605030033709057591e+02 1.642306085770845527e+02 1.652370115143351654e+02 1.641660355175327481e+02 1.624560416269860923e+02 1.602908278284335779e+02 1.610015837807954426e+02 1.611740263078366979e+02 1.621941546416651931e+02 1.603327099746725537e+02 1.642180416869678083e+02 1.582951540560926560e+02 1.596744820869688510e+02 1.613364789695466186e+02 1.604715884391025611e+02 1.612970930854509959e+02 1.613896983693553864e+02 1.626803159820729263e+02 1.598940919469190760e+02 1.602504213378010718e+02 1.611786696424446461e+02 1.606863572508456741e+02 1.557990512616171372e+02 1.607072030959867561e+02 1.573916021089469552e+02 1.599412861241071653e+02 1.583628641889459345e+02 1.591495064450891448e+02 1.593050668244950145e+02 1.615456123872748435e+02 1.645904716895003048e+02 1.641221758913245310e+02 1.640889980487932576e+02 1.637609371911504468e+02 1.662779889643829847e+02 1.642898571462516770e+02 1.640939256786688816e+02 1.678127767953075988e+02 1.620715632992180417e+02 1.607419391375222517e+02 1.627530547366636142e+02 1.630341734637090667e+02 1.639737215455988064e+02 1.621030921185746649e+02 1.628142183081611734e+02 1.604548702525916610e+02 1.596158853476949560e+02 1.598512583276969963e+02 1.635453716186011661e+02 1.618396997153519976e+02 1.602163245914761660e+02 1.632523836271667790e+02 1.586316643499561110e+02 1.628125259002902965e+02 1.621508109696910083e+02 1.616000511681822047e+02 1.602006914501526467e+02 1.604431914569975675e+02 1.609699336722001988e+02 1.584282290103582795e+02 1.591401954242785450e+02 1.598911392042675743e+02 1.594836123320783940e+02 1.629287474175301611e+02 1.586180390585398072e+02 1.592591661326317762e+02 1.610271737600447182e+02 1.612576549492903837e+02 1.581989714234912014e+02 1.611274936417231345e+02 1.558974577376143884e+02 1.599229022064175183e+02 1.600245960447785762e+02 1.608773944705975509e+02 1.567340856018631996e+02 1.551949171393335121e+02 1.563505467152515394e+02 1.586725143873226216e+02 1.611185475250957211e+02 1.595014330718335316e+02 1.558884049082272441e+02 1.598125200504888710e+02 1.587309778893187797e+02 1.572059668664842604e+02 1.563663380937674674e+02 1.569800623168576692e+02 1.574002872517711182e+02 1.558029801999154245e+02 1.567035803415715804e+02 1.575757650056986279e+02 1.568438931818203059e+02 1.566975704524987520e+02 1.588824592166824345e+02 1.582724123962667022e+02 1.557442876205391826e+02 1.563355000955705520e+02 1.579268123602566334e+02 1.594536566155458104e+02 1.571891293420022464e+02 1.574168697759335487e+02 1.577714637845850234e+02 1.571657730974876870e+02 1.558288928935104138e+02 1.560414771046578153e+02 1.531300427824277790e+02 1.569459840934367776e+02 1.526437471285101708e+02 1.515975504887590262e+02 1.554971009833407720e+02 1.529496991265151564e+02 1.563549717780795163e+02 1.552836648558914874e+02 1.571763350525075680e+02 1.547908703445847607e+02 1.507646638052506205e+02 1.531939140971554423e+02 1.515274009963432889e+02 1.532524662133344293e+02 1.502381807694616498e+02 1.521377133675484288e+02 1.486721479037275913e+02 1.483138517032729169e+02 1.494521579648574914e+02 1.507726463026647536e+02 1.492627958894468350e+02 1.479861624497915500e+02 1.478180216652678212e+02 1.482938879692576677e+02 1.516915581685513814e+02 1.476217896216923577e+02 1.477891842521727881e+02 1.468015625264823427e+02 1.524222526889898859e+02 1.485014624963837946e+02 1.493614851299241195e+02 1.474885922226323487e+02 1.470939899624972611e+02 1.470757198836591328e+02 1.477383307841454609e+02 1.474714215188812432e+02 1.486295705733938917e+02 1.506238761437450648e+02 1.474291226909456611e+02 1.471267376461768492e+02 1.470640444987452895e+02 1.474006992847725144e+02 1.469651751992589652e+02 1.482661900472020591e+02 1.520790923729165911e+02 1.472340797980177172e+02 1.473832910050100509e+02 1.472977041281331481e+02 1.438648837550008182e+02 1.475111108130519426e+02 1.472173958379648582e+02 1.458864956757321067e+02 1.444720563511278044e+02 1.455918551610006944e+02 1.480804333359470206e+02 1.470831028048764324e+02 1.474564662486168061e+02 1.423407004613462448e+02 1.460578271784788740e+02 1.468934323789776784e+02 1.465703181531754069e+02 1.462264338360909619e+02 1.469048079252370655e+02 1.453535280255647422e+02 1.466757316353982787e+02 1.424917651061464596e+02 1.427941086428936899e+02 1.471942552667563007e+02 1.443896550627273427e+02 1.436494783163119848e+02 1.458204939646062712e+02 1.418499996131795058e+02 1.446105148428032976e+02 1.434148093921261022e+02 1.435400565238838624e+02 1.432889501487209429e+02 1.440772138034228362e+02 1.431896937100382559e+02 1.460851278170069634e+02 1.429819691479855237e+02 1.424154929755995340e+02 1.434726999208608902e+02 1.413269922258132851e+02 1.455429732401290153e+02 1.436651585494793721e+02 1.424497282926065509e+02 1.402437640986720453e+02 1.405874495608165091e+02 1.389229329854740627e+02 1.399537182175931491e+02 1.407366814005938238e+02 1.407146648352602085e+02 1.404090892439004676e+02 1.404372495046102642e+02 1.400215239021941613e+02 1.405638525475109475e+02 1.384205624166306734e+02 1.431550890215463028e+02 1.367262268007591217e+02 1.381040704353212618e+02 1.372621765596601051e+02 1.404226334775489988e+02 1.375280083946550178e+02 1.380126179021539201e+02 1.353493673828737087e+02 1.362688653348027685e+02 1.397354816366988643e+02 1.387693886090326316e+02 1.361298659914181712e+02 1.394596042054759550e+02 1.355321438504395815e+02 1.397005947354799389e+02 1.365845712137901842e+02 1.393202426681665145e+02 1.387745029389851368e+02 1.394801038629395578e+02 1.407100151050556178e+02 1.370117041940464446e+02 1.387890388563142778e+02 1.380238365621843286e+02 1.380693801299819370e+02 1.387700648158108550e+02 1.392813091074867486e+02 1.376119495046360157e+02 1.349052677838245700e+02 1.351535162228925344e+02 1.367272492117851357e+02 1.367757990697400317e+02 1.362411728743042261e+02 1.355852163690473731e+02 1.333282083320966933e+02 1.365809350966417810e+02 1.345784643076025873e+02 1.360579775561463975e+02 1.352980607605490775e+02 1.354920540127433810e+02 1.349254960579039562e+02 1.332791122165581044e+02 1.325274071783908312e+02 1.322356425350934330e+02 1.338248208092917935e+02 1.332848738752240649e+02 1.340684007774380291e+02 1.338319541590934989e+02 1.338486686586990118e+02 1.349057986556300079e+02 1.352633227829448685e+02 1.322992358345263995e+02 1.327585130268010118e+02 1.319171720515170705e+02 1.331181156341357905e+02 1.348945527559712332e+02 1.321741392452957484e+02 1.320522399519520889e+02 1.304361162411648536e+02 1.296886108600434966e+02 1.287719069672104126e+02 1.275562635261837556e+02 1.319952282075417713e+02 1.330610881191660440e+02 1.275824780294569507e+02 1.287303164167220189e+02 1.294947457762806664e+02 1.298739770951706021e+02 1.302485574918160580e+02 1.300452181869418951e+02 1.313417258977630695e+02 1.290606509884513571e+02 1.277068522801979640e+02 1.275534238096035864e+02 1.308509197109416675e+02 1.273071562433330968e+02 1.314871783877379414e+02 1.304803778593894492e+02 1.299803298939278022e+02 1.314703962615211594e+02 1.311862560490622798e+02 1.338712879945330201e+02 1.317098544541034073e+02 1.317948753513817337e+02 1.287553723134917050e+02 1.289103257382120944e+02 1.292626452102314829e+02 1.271897960074850715e+02 1.256245278559209169e+02 1.310483936735530506e+02 1.268523200866739984e+02 1.254960341468624563e+02 1.269029265435654423e+02 1.274133239742654666e+02 1.236861599573437758e+02 1.256168999454151987e+02 1.258726407343198161e+02 1.253081718119159547e+02 1.264373147719268928e+02 1.230863939595860330e+02 1.245628703725653708e+02 1.239937969780562668e+02 1.260535850665403075e+02 1.228362584244218851e+02 1.242782059290417322e+02 1.205714096436860814e+02 1.226732841544298651e+02 1.193403610806370807e+02 1.231678942851880123e+02 1.226594049210593056e+02 1.208320213818340108e+02 1.191546998234610015e+02 1.222049383737810473e+02 1.216568472191784167e+02 1.211726791952649904e+02 1.227069110465969857e+02 1.225262788234214781e+02 1.219530938987547728e+02 1.208291497953480018e+02 1.215131281528353071e+02 1.219034204602050835e+02 1.194540376575710070e+02 1.201721675349527914e+02 1.201388441213811973e+02 1.210364730686762442e+02 1.214655247299171350e+02 1.205023743990257685e+02 1.218669147585623449e+02 1.182074743114666688e+02 1.214407438974465663e+02 1.214351789607255085e+02 1.197736618282476400e+02 1.222949153408882665e+02 1.192989221010169842e+02 1.216738673554443011e+02 1.188325784107036043e+02 1.222697565105792847e+02 1.201902315085526141e+02 1.189860677128664577e+02 1.183046971485694598e+02 1.194634321028343891e+02 1.188773679310309888e+02 1.192139482060780438e+02 1.187039789314073488e+02 1.178619418463587607e+02 1.201122283835620408e+02 1.174698837067178090e+02 1.185167783188884414e+02 1.180199285329934753e+02 1.188853274582641149e+02 1.162295104599243416e+02 1.201767320632984735e+02 1.178073883760129377e+02 1.186526891278788867e+02 1.169791713791595527e+02 1.189008573496579828e+02 1.148896602329568992e+02 1.174344513636252714e+02 1.183730578901745503e+02 1.160853223253344453e+02 1.147348196990319451e+02 1.168203929363050833e+02 1.166947695301368952e+02 1.154050436217388551e+02 1.156791043118217033e+02 1.134918144063394578e+02 1.163424076216346918e+02 1.160341945286504597e+02 1.152128364737685331e+02 1.170442989562729110e+02 1.165318604391653281e+02 1.151595951844244325e+02 1.142173188506447588e+02 1.132142657061349524e+02 1.157673075169286818e+02 1.115051599588819045e+02 1.154226084511644075e+02 1.156717431622025885e+02 1.142825327471229571e+02 1.143825809096556583e+02 1.148321001767412781e+02 1.148816341882039751e+02 1.148271364645916890e+02 1.138595091711709415e+02 1.177153420610457317e+02 1.139258371831576966e+02 1.147037885407384437e+02 1.169897974551458191e+02 1.171644967736774277e+02 1.122262670526904316e+02 1.158792844461117966e+02 1.128026360704762396e+02 1.147994463336130480e+02 1.121539782006640849e+02 1.156909870624159140e+02 1.121839675937459191e+02 1.133582731091943003e+02 1.124497182325526410e+02 1.128050297328985181e+02 1.122883472488399121e+02 1.130628732990695653e+02 1.143385041558847490e+02 1.150821055978053096e+02 1.125424220195150724e+02 1.139793381379418094e+02 1.119586142442154966e+02 1.137016894169991019e+02 1.142299852281138755e+02 1.126762834084846929e+02 1.130035771311017072e+02 1.128604721116726353e+02 1.142867623768419776e+02 1.141295189395343641e+02 1.131166460504834532e+02 1.128888939467604189e+02 1.115102729286275007e+02 1.144035953317522569e+02 1.134743097098300950e+02 1.127096012082133285e+02 1.133742047735108258e+02 1.122890471671169195e+02 1.119105543793997697e+02 1.107273800553719667e+02 1.153411891561753464e+02 1.107215381786756865e+02 1.129445751260939090e+02 1.135239491612233707e+02 1.126809101022913353e+02 1.117876634625807100e+02 1.118198795935075793e+02 1.130120074721398140e+02 1.145164846255259476e+02 1.116546130668554468e+02 1.091734878208508803e+02 1.084777290412088178e+02 1.127549211865916448e+02 1.109451837740365931e+02 1.121420508094226562e+02 1.125085382506158993e+02 1.116761267832613242e+02 1.130242266339372037e+02 1.106907515685161059e+02 1.112306529224782423e+02 1.113249537824968911e+02 1.093213092645680717e+02 1.107807911778337626e+02 1.131611663550580289e+02 1.102063574868424496e+02 1.105416373837935424e+02 1.100719926155033335e+02 1.106767305576553468e+02 1.091559717158335019e+02 1.115985226428046673e+02 1.092758867704530132e+02 1.084337416741244056e+02 1.076987407455292214e+02 1.086548500927556660e+02 1.123380392294807422e+02 1.102963009319862238e+02 1.102983930805413166e+02 1.109222903611234443e+02 1.068935351443611665e+02 1.057992734540610513e+02 1.107391106322168781e+02 1.063509121991981061e+02 1.062449283803735796e+02 1.076727585983568218e+02 1.077924486597700309e+02 1.080757555390112117e+02 1.071059427736164622e+02 1.060164480022255873e+02 1.073520583833052626e+02 1.064298253923297892e+02 1.058739458269727294e+02 1.073494331137654854e+02 1.077396224151641206e+02 1.079234104907930316e+02 1.074172693431321477e+02 1.067653091411399373e+02 1.046747403047120741e+02 1.065829901489069584e+02 1.046314538288260678e+02 1.023719300991649845e+02 1.062794846932965527e+02 1.044541118838618274e+02 1.069298549756615557e+02 1.069447829292263776e+02 1.052943907013620901e+02 1.072948268584815423e+02 1.061906506256805898e+02 1.061046764830691984e+02 1.056216337557069949e+02 1.044707093520903811e+02 1.099457912861350621e+02 1.067473040729947655e+02 1.057092612726340377e+02 1.030590880992337048e+02 1.088203517568146879e+02 1.059906826219730789e+02 1.063718316069571159e+02 1.060319153079393146e+02 1.049936575301492212e+02 1.061545507421750756e+02 1.071531324538382108e+02 1.044290607059104161e+02 1.063659120717657771e+02 1.045974135881843949e+02 1.024462199483113238e+02 1.043315503295987412e+02 1.050725424340354124e+02 1.073600938809705809e+02 1.017696728478271524e+02 1.038870817936128361e+02 1.054377242569090640e+02 1.042605411024508015e+02 1.024996454712232890e+02 1.033413898030001690e+02 1.031735441598095093e+02 1.036230258040538530e+02 1.052623811378186787e+02 1.029605216221126085e+02 1.011986467728791865e+02 1.048033441517592479e+02 1.051512140367985353e+02 1.033264073363542650e+02 1.038404915609821302e+02 1.028573904343511600e+02 1.030211667311781554e+02 1.033108075143462088e+02 1.016289790596621287e+02 1.024832123952511580e+02 1.022789409057091063e+02 1.014558112911558254e+02 1.042967073065455565e+02 1.054494316219775385e+02 1.048217825508965575e+02 1.007511949994440954e+02 1.019516510898377248e+02 1.041392978472840269e+02 1.009225487437126532e+02 1.018298410709969204e+02 1.043595167583215328e+02 1.049726302559398050e+02 1.030148588569155379e+02 1.015866407446520441e+02 1.019699898574929762e+02 1.016788551949671984e+02 1.017774524136282821e+02 1.011563301373215751e+02 1.016984740940480094e+02 1.017943839477567280e+02 1.013800787450271059e+02 9.929462222100499957e+01 1.034667216536345364e+02 1.007862840714388710e+02 1.024618026619675248e+02 1.033019680808291838e+02 1.034056735990630926e+02 1.024813849684605174e+02 9.927293892689168331e+01 1.004099003775312724e+02 9.896087150493254114e+01 9.941660275777555000e+01 1.023725583854912031e+02 1.012228491986786736e+02 1.009899751536907786e+02 1.013499207718037667e+02 1.009484931397981597e+02 1.021365061928472926e+02 9.902604368138048585e+01 1.026602369550456473e+02 1.003711804304538902e+02 1.018960042079502983e+02 1.011131244274221785e+02 1.007007281395110709e+02 1.012666544404308127e+02 1.017318714690222663e+02 1.001321957203492445e+02 1.034205404844330047e+02 1.013171590409827161e+02 9.880174101978585099e+01 1.024908546313773883e+02 1.011094511291651230e+02 9.890987186458085034e+01 1.017013956065919160e+02 9.946219399476532885e+01 1.007450260207473605e+02 9.927908899759029282e+01 9.897699070531277243e+01 1.000838881541579326e+02 1.005507803719811619e+02 1.002385491854214763e+02 9.971652045012834265e+01 1.016789581655813350e+02 1.005068979447112412e+02 9.757463594912552196e+01 9.774930047872342698e+01 9.783329963368873905e+01 9.651848545655290934e+01 9.601713695051209640e+01 1.001557692229497718e+02 1.012149145111183088e+02 9.968562198405749086e+01 1.000888802254952310e+02 9.947321014599805267e+01 1.000375099141042199e+02 9.960765816424142827e+01 9.740883100409678264e+01 1.006660799462705000e+02 9.883256596003032257e+01 9.798914548503448430e+01 9.844211159533938371e+01 9.898857271404168046e+01 9.805691468443842496e+01 9.983722170011220953e+01 9.793413894952449539e+01 1.011684689169292994e+02 9.827590304389123332e+01 9.620099944357848187e+01 9.996166835026886588e+01 1.006662540774565713e+02 9.846129401665662328e+01 9.709275119580642865e+01 9.710904112533094690e+01 9.635717739851436647e+01 9.611708406273633898e+01 1.007681033537035518e+02 9.524883852237067572e+01 9.542921589803003712e+01 9.700893306201005828e+01 9.631849909693234224e+01 9.272775851442516171e+01 9.418083752366429451e+01 9.414459199492894470e+01 9.263810448316736768e+01 9.405971119314216367e+01 9.574057690177596669e+01 9.243682366144005869e+01 9.096850823630444438e+01 9.284584952223511323e+01 9.480639789917211147e+01 9.070560807100896739e+01 8.873506375681699865e+01 9.170009061003160866e+01 9.218577170756266526e+01 9.448118551738792803e+01 9.321317673835667961e+01 8.911708791998394474e+01 9.309379561223319399e+01 9.094627749600294919e+01 9.192997223779424587e+01 9.211345097876622390e+01 8.868978926501985427e+01 9.349863011303523308e+01 9.280235889128715598e+01 9.029680310382323682e+01 8.995878945199929433e+01 9.132081172158210336e+01 9.321632190653947703e+01 8.865414620142260560e+01 9.013028243464322031e+01 9.096650192909933708e+01 9.016666773239151667e+01 8.929935308387041459e+01 8.865690659819388486e+01 8.846372039730135839e+01 8.873467787860631972e+01 9.137431289162238102e+01 9.058076625644090996e+01 9.034204128025901070e+01 9.157102302493532875e+01 8.828863414864324000e+01 8.824294468180291062e+01 8.941621204839215409e+01 9.084968450088136649e+01 8.920250704270404185e+01 8.871676417427093497e+01 8.970050414782926396e+01 8.930117198469969253e+01 9.363888235748385114e+01 8.979676016486885715e+01 9.200656363205770560e+01 8.803220619220068954e+01 8.605564501308019487e+01 8.850593437289114718e+01 9.020889527852042988e+01 8.864080314906048841e+01 8.581523896167661292e+01 8.981494415646379537e+01 8.530789007031599169e+01 8.658835805919406425e+01 8.626431688502316320e+01 8.591348043030544090e+01 8.851486564329822215e+01 8.700351078303314978e+01 8.638415057286290732e+01 8.541871641124195946e+01 8.476120184671388813e+01 8.692144091660971128e+01 8.417683766308778104e+01 8.479501177287146163e+01 8.736780361576693110e+01 8.662034721434872608e+01 8.584205929167271165e+01 8.654600562857385171e+01 8.500563830736531656e+01 8.723597209274899456e+01 8.381185597874875270e+01 8.433126757522587980e+01 8.699868290145369087e+01 8.472573116917533298e+01 8.691429035744552323e+01 8.512834537037522864e+01 8.318032761248183249e+01 8.673288080555478530e+01 8.592449539193422936e+01 8.520735742927450929e+01 8.551366669777344498e+01 8.580683410283059231e+01 8.518278553167922951e+01 8.683187765097392230e+01 8.638731619133349682e+01 8.517689657687461136e+01 8.614808403045549312e+01 8.709085635806371783e+01 8.262623579466375645e+01 8.287358545178584279e+01 8.548270497272393698e+01 8.293731058428909364e+01 8.301324637495599745e+01 8.190190467008675057e+01 8.330152995352445089e+01 8.287717324910340722e+01 8.411418964345526206e+01 8.471572092990099634e+01 8.401972788411283943e+01 8.499116693435739478e+01 8.407546881426935670e+01 8.252028227655515025e+01 8.463843451650718919e+01 8.806678298716194320e+01 8.633344253466371754e+01 8.469162268926784520e+01 8.408696243595264264e+01 8.645250034413615481e+01 8.714648251820891289e+01 8.588128074853763394e+01 8.747557610191286415e+01 8.350618865952174019e+01 8.278766407413945672e+01 8.252346183247746580e+01 8.405714972993935419e+01 8.477918677270136527e+01 8.160489641260068083e+01 8.425052847333635953e+01 8.477039716209392850e+01 8.414578378839559036e+01 8.563027939834070423e+01 8.180989791535442635e+01 8.432914616874698766e+01 8.396387467257662252e+01 8.583258067213947129e+01 8.142531675369492916e+01 8.476785059446307002e+01 8.444296337202429470e+01 8.530976841658504384e+01 8.508723691715101722e+01 8.456342120953364372e+01 8.286360831718376119e+01 8.619795597710616164e+01 8.335197232849161253e+01 8.424076009023067968e+01 8.526032640337326995e+01 8.341169108746726124e+01 8.351092504952885065e+01 8.031571851244520133e+01 8.349598538624786670e+01 8.261664216040603037e+01 8.164327595730136977e+01 8.256438068750648540e+01 8.162471584265394142e+01 8.235483101368168946e+01 8.101457357963863615e+01 8.271103568610359957e+01 8.094611117013356250e+01 7.952941385079643055e+01 8.378723258106076344e+01 8.112208022667876151e+01 8.047046885042365716e+01 8.325861080623360522e+01 8.150576184104744470e+01 8.290831785479642235e+01 8.151740262512834079e+01 7.961787433027002692e+01 8.153242629875983027e+01 7.933132711590084796e+01 8.101005766399705976e+01 7.899040112502281374e+01 8.038059605347032743e+01 7.972269560471760030e+01 8.046548083913633320e+01 7.883108770545265997e+01 7.624170306624370141e+01 7.826315200510451575e+01 7.898955460541533569e+01 7.695473415561880870e+01 8.099975777828947798e+01 7.846249479436173146e+01 7.722642216023994877e+01 7.707003403648704420e+01 7.720117296579768151e+01 7.751832042074484264e+01 7.775706694974181232e+01 7.440572260926495574e+01 7.676592432873995620e+01 7.679869584974423447e+01 7.887321070813581514e+01 7.906586071323891929e+01 7.890933073934867537e+01 7.788191400307009360e+01 8.058119313257573424e+01 7.810558445746792700e+01 7.805866444830938633e+01 7.843994396161222937e+01 7.876568074798818486e+01 7.826207782595099616e+01 7.835829179859163673e+01 8.025246442727477358e+01 7.873384734443762056e+01 7.801096117647269068e+01 7.715357245969813960e+01 7.891888017992064874e+01 7.904942339968660292e+01 7.895495640894642975e+01 7.810297787134885539e+01 7.898100962368908995e+01 7.778923439907850934e+01 7.555569027192498766e+01 7.811438354345578716e+01 7.799056124139127633e+01 7.827729690850065936e+01 7.562089364607510333e+01 7.458553968155263192e+01 7.795938904206541054e+01 7.727605729395894230e+01 7.793605207961283554e+01 7.814035454250421253e+01 7.705470210276206444e+01 7.551410821691915487e+01 7.610486862664983221e+01 7.848696652148380792e+01 7.470087699343720544e+01 7.525381780700192280e+01 7.699802552475449602e+01 7.459532128863857281e+01 7.577330343191509598e+01 7.465653717112216725e+01 7.572952153337901393e+01 7.395940839031008807e+01 7.531361104190895617e+01 7.435184701029179166e+01 7.596157315543868549e+01 7.746638538114515882e+01 7.631872537422462699e+01 7.668220760556536675e+01 7.348550504003900130e+01 7.348306144482435798e+01 7.386724901506180174e+01 7.360774455937976768e+01 7.400143709507780443e+01 7.631167836724284825e+01 7.404518916904126513e+01 7.569245890837447632e+01 7.450692810406836486e+01 7.378036592383895709e+01 7.386615425946230573e+01 7.601858632923152470e+01 7.423555126748804867e+01 7.222878278603411673e+01 7.178267187960270235e+01 7.337834225134081123e+01 7.066532064580010797e+01 7.108799890988311176e+01 7.506153460509271724e+01 7.197646767452135919e+01 7.307479260024669543e+01 7.220187854111929937e+01 7.071341574977941491e+01 7.335590889588121399e+01 7.259258950604801441e+01 7.090260576925446401e+01 7.181917355630741895e+01 7.071891574065543296e+01 6.910494068746216101e+01 6.835940439350362396e+01 7.174525500999675387e+01 7.198814549705838317e+01 7.040591657653362745e+01 7.059663283619720175e+01 6.955727820640630910e+01 6.897846448190942681e+01 7.077600291599631532e+01 7.170577733747298055e+01 6.950098674272194899e+01 7.198887993357672599e+01 7.093038670963895242e+01 7.239912803549768228e+01 6.973798191654734069e+01 7.206988801000191813e+01 6.993526379718619523e+01 7.393183031471041033e+01 7.089553634508398261e+01 7.177794867058219097e+01 7.029113559375826981e+01 6.987956266088981749e+01 7.165884584310590810e+01 7.334745291434470005e+01 7.018773219990013956e+01 7.056925228358262814e+01 6.995923200416203258e+01 7.051625501535217211e+01 7.176069739315664719e+01 7.094972387309476858e+01 7.128406821954605732e+01 6.964021834074354445e+01 6.981624073719333978e+01 6.979564373213622730e+01 7.085199173635393777e+01 6.965176192886113427e+01 7.182415488421183625e+01 7.071467575649984383e+01 6.979444345070020006e+01 7.296389044100889976e+01 7.177629715996025084e+01 6.807413728879956238e+01 7.095794293503442418e+01 7.074789298697629647e+01 6.970955660134018217e+01 6.810533842889908840e+01 6.940319300439736594e+01 6.940656689039072091e+01 6.941079041802353800e+01 6.823526150709655269e+01 7.191483778907155511e+01 6.829102414396699317e+01 7.067600489883656678e+01 6.981917837975372265e+01 7.179860852409792926e+01 7.121661324021950179e+01 6.720181263078444545e+01 7.010056130074063674e+01 6.978970634461920497e+01 6.795386349334863496e+01 7.040290608029511077e+01 6.741322044591252904e+01 7.057488607446374829e+01 6.923381492415512639e+01 7.136229969811979856e+01 6.793709614659987039e+01 7.046310620730199048e+01 6.955442330232256154e+01 6.898547319936379552e+01 6.865354006266505849e+01 6.979018413033001877e+01 7.057268627151205465e+01 7.045808665012951622e+01 6.806743386700765086e+01 6.877258695352156792e+01 7.222915296402577212e+01 6.942193889189127276e+01 7.200935333375051073e+01 6.967881241178073992e+01 6.951720858298925521e+01 6.880962029172943062e+01 6.958346085464953035e+01 6.977468881904091802e+01 7.271762614074063436e+01 6.929227300924777921e+01 6.733951179690862432e+01 6.975977165296281157e+01 6.921970129002701810e+01 6.924716559766703483e+01 6.930339472853277982e+01 6.764094195663959397e+01 7.102238049387632657e+01 6.779721544240477726e+01 6.759593317467464146e+01 6.861272616241144817e+01 6.877889904419188838e+01 7.023738271227576035e+01 7.018201076297671648e+01 7.012609638976950066e+01 6.997594626386303673e+01 7.079399140324203188e+01 7.094992157427253687e+01 6.998537199148911725e+01 6.910486540017497248e+01 6.944539503139149872e+01 6.810767773095592759e+01 6.924929465214923141e+01 6.788152825884915842e+01 6.817108311850637392e+01 7.083513408444095205e+01 6.820338655428366792e+01 6.971793523364699752e+01 6.945668928757523020e+01 6.530187058536644429e+01 6.834989768764518203e+01 6.944713151706854148e+01 6.522311632664555248e+01 6.725235596146625028e+01 6.989011975112467212e+01 6.408435677631177896e+01 6.393250001639137281e+01 6.688047175249624843e+01 6.599794181905350854e+01 6.513073702718321556e+01 6.602626620878157837e+01 6.395516584971549179e+01 6.494615260227904230e+01 6.451364380519171959e+01 6.476401169702788252e+01 6.408237760399968863e+01 6.471738516525135765e+01 6.153167379859023356e+01 6.315973174071369556e+01 6.562751006863364012e+01 6.258667056194749279e+01 6.471463860511488519e+01 6.476030544415374379e+01 6.348642396687520773e+01 6.349798943334759826e+01 6.476246153525913485e+01 6.375485030924227203e+01 6.338157362401547346e+01 6.537752707434162858e+01 6.506128980104695358e+01 6.599946423854076727e+01 6.413496340000436646e+01 6.299257753708835850e+01 6.536046982720344545e+01 6.468657762570197178e+01 6.376587103554003733e+01 6.429705458560323450e+01 6.158282222253102134e+01 6.446407272802933619e+01 6.310361754087269759e+01 6.694319212018270093e+01 6.481670057242490657e+01 6.247791601759611524e+01 6.249034691800423502e+01 6.431757503359332873e+01 6.348329860636616928e+01 6.362246166815626225e+01 6.380288680698986781e+01 6.544564675387167085e+01 6.285832719901441834e+01 6.488313767248811814e+01 6.374984850159162164e+01 6.461662580485223373e+01 6.280734450511368294e+01 6.162910406599266366e+01 6.541580254646257231e+01 6.326302879792744704e+01 6.461383756883249418e+01 6.136321111888791791e+01 6.341150911620929520e+01 6.332226663943615819e+01 6.186459603316022537e+01 6.066901011470029204e+01 6.350833603309155251e+01 6.460738514626997642e+01 6.268721570028520773e+01 6.363927917495680475e+01 6.577312064586212159e+01 6.317235085797579330e+01 6.395826742744137050e+01 6.259736456190584875e+01 6.568502732124559884e+01 6.406494402768792895e+01 6.495847989478522777e+01 6.232800699878794148e+01 6.359891802794245308e+01 6.283508196576390503e+01 6.446057346390789178e+01 6.094352487327144985e+01 6.265568956668419531e+01 6.444659280909090171e+01 6.332406791265317736e+01 6.205204172328403445e+01 6.375922337124598016e+01 6.318330495032374472e+01 6.131337214579671269e+01 6.174473101003362530e+01 6.307263349648408735e+01 6.358320412390526855e+01 6.199516342471162034e+01 6.162651996971894164e+01 6.173439841163289543e+01 6.081968453745211889e+01 6.034878676562671984e+01 5.969854820665801043e+01 5.873675230222927013e+01 6.087939848051816227e+01 5.661905000957921175e+01 5.931904725952033886e+01 6.159913275019658130e+01 5.987408183223330838e+01 5.949262309416216965e+01 6.017122442421003115e+01 6.010726933352211176e+01 5.756312446696789209e+01 6.209813203346134713e+01 5.922665347077177955e+01 6.005892986318300331e+01 5.755093508505176914e+01 6.196604345338738540e+01 6.168328874815794194e+01 6.112473135180744066e+01 6.082334318105344551e+01 6.091737736237546841e+01 6.285931322610638716e+01 6.281150093851784533e+01 6.205378445832261036e+01 6.233447759113407471e+01 5.898902640848972823e+01 5.965967230374803165e+01 6.330069045665465666e+01 6.129055959776828644e+01 6.048846293809587138e+01 5.928977235754695840e+01 5.974522014510973378e+01 6.128712863011458012e+01 6.347309486387106148e+01 6.276754210418329194e+01 6.111057443698432934e+01 6.073193826683838381e+01 6.291469685172329207e+01 5.973773356247526323e+01 6.447970673284505949e+01 5.989353472587323779e+01 6.180363300851245612e+01 6.151648857267381487e+01 6.228049526903112820e+01 6.067450190276261424e+01 6.335026110005935607e+01 5.832293206609276126e+01 5.990709064162409447e+01 6.118373501352889576e+01 6.200045764246227975e+01 6.074604847924702966e+01 6.439972927987585649e+01 6.251435361410780445e+01 6.222208627272669190e+01 6.173655190472811682e+01 5.968952568507086198e+01 6.107809760462947679e+01 6.032699112706641387e+01 5.827463582639151696e+01 6.172080373135514719e+01 6.178725616590364922e+01 5.955075191630743348e+01 5.789166228467207986e+01 5.959430913699429766e+01 5.885669682713248818e+01 5.786659706759065358e+01 5.974871673637754554e+01 5.761784876756617280e+01 6.090476996950348365e+01 6.005051049459155621e+01 5.853832727803006719e+01 5.678371347144266679e+01 6.049207679220226908e+01 5.885963642064080403e+01 5.979222650430759245e+01 5.869713961131616742e+01 5.787073741848342934e+01 6.094597924502872388e+01 5.978056605465245354e+01 5.835259979966649979e+01 5.724034135788188848e+01 5.434165068720315617e+01 5.912335508062223965e+01 5.810224195657688995e+01 5.672166873131288156e+01 5.789068837773015019e+01 5.427753283526720907e+01 5.582551733023461793e+01 5.782728739406213947e+01 5.495274082525966719e+01 5.641547177017964287e+01 5.389986338223038587e+01 5.442743288649149491e+01 5.771247242738381544e+01 5.697281069963902667e+01 5.578865226549611123e+01 5.633920880518036256e+01 5.716250289346198343e+01 5.559641980225111269e+01 5.606987807477952401e+01 5.427829904056617494e+01 5.528809855180409016e+01 5.676091085045088391e+01 5.630672844683062550e+01 5.606786425229577020e+01 5.408194824013130386e+01 5.260432451673213450e+01 5.448859775067678157e+01 5.489270771191350917e+01 5.349499586056901990e+01 5.421084425751577385e+01 5.331312874594715367e+01 5.502895309276907199e+01 5.398451547549807117e+01 5.479841734056137170e+01 5.394313459592626714e+01 5.569347220383107100e+01 5.446633604866681111e+01 5.286915026729889178e+01 5.485307042135218580e+01 5.255350554625037063e+01 5.525873263214202780e+01 5.407232347821219065e+01 5.379363129489769335e+01 5.527666978994072622e+01 5.311153737646613138e+01 5.782038951678441663e+01 5.229089975821305103e+01 5.489871292458239083e+01 5.445525085195226467e+01 5.646180931047258156e+01 5.250273869796097870e+01 5.466882227594068411e+01 5.396146682149167617e+01 5.461396037591602948e+01 5.515873155929455862e+01 5.615874842267952260e+01 5.482885394038234494e+01 5.390484852322958886e+01 5.583329520185844075e+01 5.177206690694022484e+01 5.194043718069465143e+01 5.351887933610134951e+01 5.329268082880546586e+01 5.248789373261296021e+01 5.382230510319282502e+01 5.427606354683356216e+01 5.369278704037807870e+01 5.412945921111571579e+01 5.401261137453715833e+01 5.359200950621238491e+01 5.478837755320794400e+01 5.268437505685810862e+01 5.419372638118405661e+01 5.408845101469165684e+01 5.359343302313647683e+01 5.365017757081546534e+01 5.456585276817529717e+01 5.315020275300461350e+01 5.561366311686422392e+01 5.677833815223511493e+01 5.460692723211370492e+01 5.399791478648524645e+01 5.426777498409005318e+01 5.306348980169028096e+01 5.308893176892403432e+01 5.453859505288338738e+01 5.591132955847817243e+01 5.497393354662715126e+01 5.327336912819428960e+01 5.258547334682906893e+01 5.317103066476439466e+01 5.388125950742270476e+01 5.188907555446633779e+01 5.430872184612006492e+01 5.315187563149927286e+01 5.219484961137592194e+01 5.384554407818606592e+01 5.271370188971074100e+01 5.128926935831986356e+01 5.482266556958332160e+01 5.105994660779065697e+01 5.238819627312075511e+01 5.362168895299070925e+01 5.255026366444347730e+01 5.380570749643768380e+01 5.115264692017907322e+01 5.300796092764403511e+01 4.986225123292848593e+01 5.062088514024048180e+01 5.026416784703037166e+01 5.060043131764309265e+01 5.043729713082895216e+01 5.080387522950402968e+01 5.082130267716125616e+01 5.107210338662952864e+01 5.019435592517935874e+01 4.921560337575034083e+01 5.060360790719290947e+01 4.852745585488573710e+01 4.895602536851904318e+01 4.971946085906890289e+01 5.123883883334731593e+01 4.878260322515708225e+01 5.000391827956972435e+01 5.047467299776947414e+01 5.025068760783075561e+01 4.923815431960692024e+01 4.932294098744539212e+01 5.173382150283870828e+01 4.768138108136999875e+01 4.967473338740843047e+01 4.898829186413568948e+01 4.923498015059694666e+01 5.141067731323017398e+01 5.112451166871198893e+01 4.804154272067651732e+01 5.005033075675488163e+01 5.276153511549804165e+01 5.297927664979695805e+01 5.000084106332414535e+01 5.057403347709207253e+01 4.998517855605202698e+01 5.146576465779646270e+01 5.150667941095766622e+01 4.951361077315376491e+01 5.121303426750873200e+01 5.087357319533350619e+01 4.878218240950315732e+01 4.993211660406601737e+01 5.087494006259242951e+01 4.883900729241748451e+01 4.841126361850786708e+01 4.980120084755591847e+01 4.740371144426317329e+01 4.925250364796462321e+01 5.144969356058892629e+01 5.114836871700712351e+01 4.769865678259041175e+01 5.004184112081332358e+01 4.924050717262716148e+01 4.793186547299611533e+01 4.911105025263216106e+01 5.113723968595633806e+01 4.986710102639560915e+01 4.802325979877326034e+01 5.022320206990725922e+01 4.866297406319815622e+01 4.739602316476513977e+01 4.784416492505540219e+01 4.942088422078293775e+01 5.078665540914695953e+01 4.891904897160173249e+01 4.935441838785667557e+01 4.714079434993097095e+01 4.853899531612007934e+01 4.964318059313831100e+01 4.877366204581000630e+01 4.805162880107357637e+01 4.754440915982031157e+01 4.905599190118186215e+01 4.863545975512042929e+01 4.719393264653103870e+01 5.022430414362406736e+01 4.759622566047656989e+01 4.947507856557607653e+01 4.737964131536489987e+01 4.817051625158160277e+01 4.799602720675045475e+01 5.060790032350161027e+01 4.971302749363869822e+01 4.985338089889981461e+01 4.892920386262549926e+01 4.820882076444814857e+01 5.126119303430207452e+01 5.006209496634403422e+01 4.932782188236702581e+01 4.714245831988336732e+01 4.962632242199455845e+01 4.878026267154884721e+01 4.842169502012004756e+01 4.772140829008747431e+01 5.070698846188728481e+01 4.935051866844642632e+01 4.874733540297332723e+01 4.793731669372441928e+01 4.845967988338478705e+01 4.775449306684813422e+01 4.990446977224677028e+01 4.937093710596385421e+01 5.049927507542017224e+01 5.044452294828028016e+01 4.763679560714134453e+01 5.109854153835043178e+01 5.151679044570759913e+01 4.661723896141424461e+01 4.814325774527629420e+01 4.781978295122765843e+01 4.842714319428461067e+01 5.055908450423065403e+01 4.719403656962008142e+01 5.032509207632030979e+01 5.028583643096780520e+01 4.974646944497433054e+01 5.061577572514537593e+01 4.757406194884937634e+01 5.022772601373515045e+01 4.849883446132226084e+01 4.775329723070376531e+01 4.583185218839623332e+01 4.659023079235048925e+01 4.871872135454763963e+01 4.616294996030605091e+01 4.993469239125943915e+01 4.650825199407919541e+01 4.752708359553739825e+01 4.663312114660216423e+01 4.953214564774917505e+01 4.601635704741911326e+01 4.655506495341742124e+01 4.862515816612962283e+01 4.717048487143227220e+01 4.639947379270969208e+01 4.476792942939871267e+01 4.697368466971100531e+01 4.552222975032381669e+01 4.574278793191284365e+01 4.400420133355987673e+01 4.550405744366309335e+01 4.637458502235441671e+01 4.494994762161838509e+01 4.643293907250102848e+01 4.542647714837072925e+01 4.733454921352830524e+01 4.490090126664942005e+01 4.345860594409312228e+01 4.335145188407918937e+01 4.402127082608554787e+01 4.393425734534024230e+01 4.260845088363214472e+01 4.461297605410322831e+01 4.577786238093496252e+01 4.438453426439625815e+01 3.955290135640524340e+01 4.344055955240499145e+01 4.337515093272205746e+01 4.136436882191445363e+01 4.526202880145554985e+01 4.290391783842420637e+01 4.255191784256804510e+01 4.261423967127613821e+01 4.201028102453756219e+01 4.259997294733572204e+01 4.334591717264775923e+01 4.266574670498182087e+01 4.324346300334837423e+01 4.425151937519724754e+01 4.436108244586795024e+01 4.377451653789240282e+01 4.152317632078160159e+01 4.308319507265223081e+01 4.372177175075042044e+01 4.210398476733750783e+01 4.123269358423171127e+01 4.192691808632972084e+01 4.086229879297159329e+01 4.070887246212394217e+01 4.068645571930320415e+01 4.136180993094157543e+01 4.294340029621720589e+01 4.298360558362612949e+01 4.425735965990986642e+01 4.169454762061288022e+01 3.866325418344342069e+01 4.179120363793209947e+01 4.055999431768614016e+01 3.938040035124382143e+01 4.091971147293510569e+01 3.964779209504445134e+01 4.331749636067407749e+01 4.182225498391335350e+01 3.975013800025630673e+01 3.889495747152782457e+01 4.169868646729469219e+01 4.326113079026382735e+01 4.149027107639084022e+01 4.129715468094786246e+01 4.164265043430518887e+01 4.153536597034681677e+01 3.823120558142572634e+01 4.127704665145832763e+01 4.100175029188166320e+01 3.888820160281751726e+01 4.000069843194009422e+01 4.083294739166829146e+01 4.134318630811846162e+01 4.041897245712991804e+01 4.328902685199354750e+01 4.115516044423731046e+01 4.090222227219491913e+01 4.266946761513545994e+01 3.926534321666822080e+01 3.858617990214411719e+01 4.112153518857612511e+01 4.164405800797665336e+01 4.191661988826148644e+01 4.089115229792447792e+01 4.059941266831995677e+01 4.066632870600548699e+01 4.261651459219263671e+01 3.892113543048041890e+01 3.902320534367142812e+01 3.872402550416645539e+01 4.073219169490027269e+01 4.003194307209436431e+01 4.272887867784312732e+01 4.213325480826472358e+01 3.963643544504414251e+01 4.078920590533657276e+01 4.389360835363289937e+01 4.110118996128830560e+01 4.226259193367859979e+01 4.113596329685501729e+01 4.079098014215740164e+01 4.213306695231568000e+01 4.120361164429429124e+01 4.348605382537848385e+01 3.896264342901341848e+01 4.190193914980537926e+01 4.093188088021575766e+01 3.992386672991604968e+01 3.960251969629072022e+01 3.942006840998861605e+01 4.186366878780255973e+01 4.100177282574214388e+01 4.064001952593053346e+01 4.060158211080295843e+01 4.223264250174776180e+01 4.122854976137151795e+01 4.065732835992058369e+01 4.118305767517381355e+01 4.058635762360157173e+01 4.233651045119350442e+01 4.096902330868762476e+01 4.447417440054404381e+01 4.069914643974744450e+01 4.283233511125813919e+01 4.079659393594140937e+01 4.039575509156907174e+01 3.990272132584097875e+01 4.137687145799374377e+01 4.107993235816531552e+01 4.180789575009863768e+01 4.109240264912528318e+01 4.005262806744701720e+01 4.185413747296267672e+01 3.943600951715995961e+01 4.128043271747770149e+01 3.814917854413316434e+01 3.841894585993325961e+01 3.858666490221659018e+01 4.283369817730004314e+01 3.927565244276679834e+01 4.018856676687179430e+01 4.059362677484434556e+01 3.926056377352911397e+01 3.949344914598682266e+01 4.125557324085034594e+01 4.063649088060664383e+01 3.991283668101061721e+01 3.880189467642232160e+01 4.186703895899027827e+01 4.227461657773712034e+01 3.945010061584383010e+01 3.977256735300495905e+01 3.858060490037406964e+01 3.861392232907052602e+01 3.912610738099640173e+01 3.790192768316374838e+01 3.814250099031804808e+01 3.965195763920862504e+01 3.773327611221647970e+01 4.084875552933630161e+01 3.856144889907060502e+01 3.882051136772266631e+01 3.829491367480591890e+01 3.825500597962845006e+01 3.913424501947075385e+01 3.871678294614816451e+01 3.739813775488572389e+01 4.031673705615390446e+01 3.611307269572703404e+01 3.914398633778343140e+01 3.886411882723300693e+01 3.902061375798660237e+01 3.806893012849108260e+01 3.674407836237122638e+01 3.945408233984264967e+01 3.783571379297408299e+01 4.038043515785653881e+01 3.862977016351992887e+01 4.004639809793864913e+01 3.686987464807686621e+01 3.865392575208355908e+01 3.817411886502631546e+01 3.872512461226626357e+01 3.848608692696459599e+01 3.867661943292149118e+01 3.819589470605639292e+01 3.760780722202088100e+01 3.770783592186432287e+01 3.682629377018626826e+01 3.511201559547328088e+01 3.489279774253468247e+01 3.562491438374107133e+01 3.652674262164470775e+01 3.890597631410024348e+01 3.788303259767280906e+01 3.491787292742044713e+01 3.540299910736325018e+01 3.557474236789965261e+01 3.633276611759404773e+01 3.708177595872446375e+01 3.883607565133548434e+01 3.878417940936143538e+01 3.717117587973536530e+01 3.573245091583364541e+01 3.701821593171366231e+01 3.632689669592730297e+01 3.703097443589101090e+01 3.837136920612710611e+01 3.778911264988528984e+01 3.609754019571112593e+01 3.731749836596702607e+01 3.893015601289399541e+01 3.475167883263467417e+01 3.810078785820734737e+01 3.761453714223896583e+01 3.534825864909770132e+01 3.845712599258426678e+01 3.660101274860409859e+01 3.591326928741352020e+01 3.494016604437084084e+01 3.333934705466815274e+01 3.570743253917430593e+01 3.697420988171344902e+01 3.406243952792650020e+01 3.587964402255823160e+01 3.596365239083138476e+01 3.603221094136662117e+01 3.593580134790941116e+01 3.690867675048749419e+01 3.590804925964690852e+01 3.474182953556274356e+01 3.622923087704564438e+01 3.414673288009160501e+01 3.579384603836307832e+01 3.682066853773551429e+01 3.620906190841449757e+01 3.542275545310430118e+01 3.486009202610943447e+01 3.811487218026051949e+01 3.442850230380854981e+01 3.509187309173856306e+01 3.654871333092123109e+01 3.611275244941762708e+01 3.632613964502102988e+01 3.682552399843252999e+01 3.666463034912023033e+01 3.688417507408634322e+01 3.657635277495408843e+01 3.562785576132925058e+01 3.307740123090789552e+01 3.652291020436229729e+01 3.322136209718591715e+01 3.447725836059770899e+01 3.624257044783355752e+01 3.719741398197211879e+01 3.494026315877583500e+01 3.434215553325462622e+01 3.483867060640349678e+01 3.529670419279267435e+01 3.361321476985004608e+01 3.438297718272280434e+01 3.517499488671116836e+01 3.311230807107455831e+01 3.578788017286024825e+01 3.470540178557102706e+01 3.521348616664597841e+01 3.469065123281760066e+01 3.331990587514486890e+01 3.429249342749267981e+01 3.315571342949370148e+01 3.494123446074130612e+01 3.547290506411589917e+01 3.424216684577385195e+01 3.733816983975192016e+01 3.601877477486692669e+01 3.498786157754269510e+01 3.524959811791566011e+01 3.674658587401804510e+01 3.481508023559209164e+01 3.556144477305709017e+01 3.389769862313386994e+01 3.465596221934569598e+01 3.673861705392310739e+01 3.547166798365255147e+01 3.487047806533153249e+01 3.662404158343444038e+01 3.569158187420134709e+01 3.492707638129142111e+01 3.832956396885756334e+01 3.359876181114223925e+01 3.661785138817040064e+01 3.410812556742315138e+01 3.577736728334573968e+01 3.480836593142841906e+01 3.507379015834239766e+01 3.511194947753323703e+01 3.533711361498529158e+01 3.547442112997295283e+01 3.713596156987197361e+01 3.350663416041768272e+01 3.579284067690876014e+01 3.468436112103570679e+01 3.336225630905963158e+01 3.485863857118444997e+01 3.358074137907212275e+01 3.492211537307219515e+01 3.424475575523895543e+01 3.373171633681377557e+01 3.458398277799935983e+01 3.438476017534987506e+01 3.492548290798803379e+01 3.548208112999178354e+01 3.372966127761837640e+01 3.473444056978213723e+01 3.402522383049695520e+01 3.378175260665886270e+01 3.298105678929456275e+01 3.300668688719142807e+01 3.303020347317849570e+01 3.216653632425716580e+01 3.274643734359196401e+01 3.378253940852984272e+01 3.360237029861578151e+01 3.380472959083993345e+01 3.490953778429582144e+01 3.173370759822825349e+01 3.428198529736663858e+01 3.271177322019126876e+01 3.166844265734783193e+01 3.127436158801405597e+01 3.425562454981201910e+01 3.328487135405097064e+01 3.101838771962234276e+01 3.151494517151048314e+01 3.406875233780007051e+01 3.210333929682172283e+01 3.270969975872795033e+01 3.155880084428996213e+01 3.131172265051518977e+01 3.278324978830359981e+01 3.241886981909358667e+01 3.187745722554769756e+01 3.247577352713066290e+01 3.398510943278395757e+01 3.438927864626037945e+01 3.224605372383141599e+01 3.262183204857834085e+01 3.413104318284845107e+01 3.296562101695062807e+01 3.194161465690961421e+01 3.462455564718560197e+01 3.218168076324366211e+01 3.202003989787277760e+01 3.102099095547201912e+01 3.360650178517539644e+01 3.253281504551453196e+01 3.280601119622371442e+01 3.153676538405558460e+01 3.246340164275081008e+01 3.377772210356038585e+01 3.230321236935342455e+01 3.387688512107396832e+01 3.451780556720363791e+01 3.407114039554686968e+01 3.314751248768329361e+01 3.171505083776103362e+01 3.260472514689256229e+01 3.208440091464414934e+01 3.146560674668266699e+01 3.440042934611828684e+01 3.155612298524541615e+01 3.184968323224410014e+01 3.124284464710962439e+01 3.408749938984656325e+01 3.296486654496125368e+01 3.343861779186507732e+01 3.540569636871121872e+01 3.343327205047960859e+01 3.192165310778153042e+01 3.522623125318422410e+01 3.362767133538061159e+01 3.212966601873065997e+01 3.200004681673387097e+01 3.055228397908574678e+01 3.234810771395972750e+01 3.252171213413648587e+01 3.346352756698796327e+01 3.178976531562376096e+01 3.430236464909658167e+01 3.200397625614633057e+01 3.128444355773141083e+01 3.016533868117226902e+01 3.107734607685593176e+01 3.267305560397943509e+01 3.158826301320566543e+01 3.181744549197071592e+01 3.152289482238153795e+01 3.128335618282397235e+01 3.033776402864777566e+01 3.001476070829433596e+01 3.367211992530437215e+01 3.239818363510722321e+01 3.332707930337600999e+01 3.388571695500512959e+01 3.303968995261170960e+01 3.163348401857427561e+01 3.002843154320546759e+01 3.208793729606302492e+01 3.266981290173716701e+01 3.293225472926389585e+01 3.118613341764735125e+01 3.113155633331708572e+01 3.085188297028507165e+01 3.154229273893207264e+01 3.241784098565018724e+01 3.231082375921484839e+01 3.212377660807437252e+01 3.220938186608433540e+01 3.297658590062923167e+01 3.085489487859230806e+01 3.487817893596782426e+01 3.189316248985787183e+01 3.434865020596632235e+01 2.990161701510952597e+01 3.104282777636446156e+01 3.280006503596376177e+01 3.136665501942649570e+01 3.084404062107415001e+01 3.178140090796705408e+01 3.007226123398295670e+01 3.233905852902206135e+01 3.133768343668503675e+01 3.159280203461450043e+01 3.372705598685551820e+01 3.272123341176119027e+01 3.257150674552087111e+01 3.148984859319726226e+01 3.252723368389125369e+01 3.343738868845700551e+01 3.265446940954014110e+01 3.235360274168060357e+01 3.176657629703531072e+01 3.391474927060342281e+01 3.303285820959492014e+01 3.150387935117714733e+01 3.218134792541459177e+01 2.986872641348318425e+01 3.253689128946192710e+01 3.182279487531502227e+01 3.109489733086668650e+01 3.174179398161976451e+01 3.042489670539579905e+01 3.201884639518726772e+01 3.467849863334123484e+01 3.335871377960292961e+01 3.263393922977365946e+01 3.162998698589580826e+01 3.368111011639855690e+01 3.286214929057194922e+01 3.309339732810843060e+01 3.233138302976854561e+01 3.220590903350043277e+01 3.173329965548059306e+01 3.237510935456243288e+01 3.156447571592178392e+01 3.279811390697586404e+01 3.266620061544319498e+01 3.208763509184984741e+01 3.143983866386570369e+01 3.361357496903874420e+01 3.259586883801922852e+01 3.231868578381720170e+01 3.405259664220551485e+01 3.022444089041553283e+01 3.098727541260978668e+01 3.170748076602954768e+01 3.208899642772227168e+01 3.141514159613177526e+01 3.050009285911018608e+01 2.981045305975535342e+01 3.100362671871813802e+01 3.302109954219395149e+01 3.254820534899857165e+01 3.317996790181391731e+01 3.385726808517969744e+01 3.150100274333212269e+01 3.324230809969198219e+01 3.227592060483129899e+01 3.182300565456710828e+01 3.134360982430638387e+01 3.135475503249186602e+01 2.980014769589230283e+01 2.907623628541730554e+01 3.012651213674535811e+01 3.355904266954682669e+01 3.392782230354749373e+01 2.988833998248082935e+01 3.109980688886168920e+01 3.061103571144619906e+01 2.904642358787111434e+01 3.228475640957649517e+01 3.382180404474053148e+01 3.104989243322503611e+01 3.262144931172031193e+01 3.002437785551948934e+01 2.810772961065153908e+01 3.087985495262206825e+01 3.198327851714953241e+01 3.239139085162825182e+01 3.196003641859007516e+01 3.167461792562754752e+01 3.250205280738219926e+01 2.975776288899926314e+01 3.040555775526209814e+01 3.177154865672262574e+01 3.205142650260570036e+01 3.095366745131204667e+01 3.060793700567275977e+01 2.978061709388935796e+01 3.117739375853869177e+01 2.879306350538771397e+01 2.733264889566716604e+01 2.923759666319072181e+01 3.176296486045229628e+01 3.006709857357402882e+01 3.096643457476382011e+01 2.704567126838701796e+01 2.749158645222205877e+01 2.862853595215888447e+01 3.031972452408504282e+01 3.124422111591585605e+01 2.907886310496128957e+01 3.102485442821660300e+01 2.962301694458987811e+01 2.664062236791679084e+01 2.916060166337985038e+01 3.057122382248012116e+01 2.972157130722723295e+01 3.023276082377935481e+01 2.882470412419255013e+01 2.937452938034182992e+01 2.969719483575599384e+01 2.801853874016279278e+01 3.035915323310942071e+01 3.040523815242911354e+01 3.027573148664388825e+01 3.087068537606948126e+01 3.073660209880342720e+01 2.902400798654405634e+01 2.937402962961932928e+01 3.038810336429498093e+01 3.131031527623969879e+01 3.156879391652354983e+01 2.853461550218504783e+01 2.781767172503070640e+01 3.047605326789388158e+01 3.007166559384798887e+01 3.004756237979842126e+01 2.966878036743910840e+01 2.881584292969792216e+01 2.848171092863658416e+01 3.094632228355326831e+01 2.826752133534284184e+01 2.942012972175129093e+01 2.758296763995205580e+01 3.073797585943209398e+01 3.009513221005557071e+01 2.629652460227324084e+01 2.948246618462728819e+01 2.893733231743345158e+01 2.832619274683029786e+01 2.816961342916089350e+01 2.992046325618603575e+01 2.657771595931522057e+01 2.825079630449415191e+01 2.861336860717533881e+01 3.060186649490085387e+01 2.901784210221400784e+01 2.964189963316079712e+01 2.693950854335306744e+01 2.808543088923847364e+01 2.787669531775414455e+01 2.926703402784526276e+01 3.005296988616200693e+01 3.016653890174656993e+01 2.769592765041562288e+01 2.929147473883107011e+01 2.826778222928831852e+01 2.757961838532496657e+01 2.770964759115570786e+01 2.874593362240157290e+01 2.804038609024886952e+01 2.721071570033292275e+01 2.755881547470080051e+01 2.844059798814974727e+01 2.956796118416736618e+01 2.798343786305182235e+01 2.810327549947770365e+01 2.862248816232117221e+01 2.841606782665796160e+01 2.836173579384854193e+01 2.833975307020120127e+01 2.780488303764252578e+01 2.789509029941895690e+01 2.794125608087723478e+01 2.684869678272041327e+01 2.749445341866839243e+01 2.712656270346254317e+01 3.008385017151698193e+01 2.755816242252352666e+01 3.022769626602610415e+01 2.725044697218160650e+01 2.521063795109537509e+01 2.895486300763133158e+01 2.725492619428166918e+01 2.665495718620663013e+01 3.035233672247590420e+01 2.818163798867505676e+01 2.879718185266901642e+01 2.729269446143817390e+01 2.615562666155638283e+01 2.708514570553349543e+01 2.887723618148690718e+01 2.756433739350736190e+01 2.781442376771706293e+01 2.949283401221938306e+01 2.910482000536392277e+01 2.975339106114999765e+01 2.745393848024053085e+01 2.886128105828668566e+01 2.574853924828689600e+01 2.535636748766931703e+01 2.860110919937114460e+01 2.800865922578384826e+01 2.658403549068727756e+01 3.033332843042608928e+01 2.722015444836817721e+01 2.833785214460760216e+01 2.733156898916216093e+01 2.935469543678444282e+01 2.757247994623566356e+01 2.760876931123483047e+01 2.958505787775277085e+01 2.772938312905252900e+01 2.447034101042491017e+01 2.699215474441538376e+01 2.759258132038426226e+01 2.510400618614210089e+01 2.506929699560098257e+01 2.742187325996629355e+01 2.544443872818021646e+01 2.713035232843827771e+01 2.696160755018326327e+01 2.590173412185683688e+01 2.627257027761857344e+01 2.776006201608975132e+01 2.454832274993428598e+01 2.739659093624393194e+01 2.633931846137745936e+01 2.715878496650736906e+01 2.694373473073709491e+01 2.652903849736765807e+01 2.643451652622399806e+01 2.586570260340678118e+01 2.693952423963636633e+01 2.577244883284599197e+01 2.656807831147017041e+01 2.602107515825085926e+01 2.704582323000173361e+01 2.345188921355477873e+01 2.566091497931114418e+01 2.661855262022676527e+01 2.639554877658835963e+01 2.542309962690120884e+01 2.712404622899204654e+01 2.416767629913436011e+01 2.646246783362031252e+01 2.487920838876165419e+01 2.613233690074239490e+01 2.506182357558895646e+01 2.645083353749230781e+01 2.600235841843603524e+01 2.595473162858675309e+01 2.704567312375163368e+01 2.484384509802555741e+01 2.866134068275110280e+01 2.720015466688309047e+01 2.804881602315828104e+01 2.746094971773824156e+01 2.929487444627395121e+01 2.612986696391938679e+01 2.484415587824593885e+01 2.842602211708830851e+01 2.733190185231285696e+01 2.841761089142108787e+01 2.741590502588507050e+01 2.580257835238433017e+01 2.742758404788115101e+01 2.535674583897430168e+01 2.446807383131534763e+01 2.647808056558716672e+01 2.685378454930124903e+01 2.746280139417765298e+01 2.597010067593437199e+01 2.698286278856134501e+01 2.548740877228912893e+01 2.659237157793426221e+01 2.487623620241173938e+01 2.642341441947818481e+01 2.726713501985720356e+01 2.625799337814880374e+01 2.534522572811345853e+01 2.719288718022823303e+01 2.580950843503707759e+01 2.660691290198440839e+01 2.511242396704163582e+01 2.653991766878300496e+01 2.520983729463430834e+01 2.804852837569963953e+01 2.397987640035564638e+01 2.445347118522966667e+01 2.585213915551140573e+01 2.865736837379650481e+01 2.663820017469518575e+01 2.663821433092939373e+01 2.474914805123842498e+01 2.624113192454782606e+01 2.516464184997201414e+01 2.672044938070204623e+01 2.573738550826370997e+01 2.445897551538327974e+01 2.454739144200183176e+01 2.420594746457346602e+01 2.550775249105149811e+01 2.481102416829699209e+01 2.312218277200600625e+01 2.446445282867230375e+01 2.541181698428188440e+01 2.351109284829453827e+01 2.478311872654505521e+01 2.398025749002100326e+01 2.361153213655886063e+01 2.508766886510793270e+01 2.384823255481083493e+01 2.665360348519448763e+01 2.449096576691101390e+01 2.553679717903976609e+01 2.485049927645397005e+01 2.392117931684915177e+01 2.326658281609888235e+01 2.407409807548175351e+01 2.317598847061828593e+01 2.381476776643006588e+01 2.636273185437976707e+01 2.420363791681337418e+01 2.638612105565547949e+01 2.610826102270690185e+01 2.506154260363168973e+01 2.688204874198703109e+01 2.436465384749825347e+01 2.566341407114802209e+01 2.378624926954019259e+01 2.573230615449109138e+01 2.593802303217097105e+01 2.625691409307698621e+01 2.554566787660581895e+01 2.542325140170222397e+01 2.686992402790376033e+01 2.549275793955906266e+01 2.364572011835558030e+01 2.562207946891615862e+01 2.468923577144239800e+01 2.492936352647317833e+01 2.548168464445874903e+01 2.466157031342179096e+01 2.455736861308960428e+01 2.604896282573811916e+01 2.556221072448781584e+01 2.669005726726553362e+01 2.697066749797313534e+01 2.533870518264689053e+01 2.493806667563638868e+01 2.535563717023510932e+01 2.465599017937414672e+01 2.657782642965893416e+01 2.404762218269054586e+01 2.425084786987405394e+01 2.520845977204341892e+01 2.447138238415531220e+01 2.427160529353303176e+01 2.569226629000591089e+01 2.345491950290342587e+01 2.588665364337840558e+01 2.506518119175689563e+01 2.493707320087498047e+01 2.528816839822767548e+01 2.632863807394437217e+01 2.357327114613546470e+01 2.444060036817663928e+01 2.505185631558364179e+01 2.556944276688019002e+01 2.532716698492277274e+01 2.589771011229656139e+01 2.432746948398497011e+01 2.270675446699977584e+01 2.349686244145426528e+01 2.160043121071722183e+01 2.141968615358725359e+01 2.588279995982435011e+01 2.514891324189920496e+01 2.579404370559122128e+01 2.411310195943442380e+01 2.576745417671972405e+01 2.462600176399648433e+01 2.446025545302802584e+01 2.426259908008869104e+01 2.419498377017640323e+01 2.330114789627818439e+01 2.544471960706912483e+01 2.599363381417596486e+01 2.484157759587897019e+01 2.743361443658962529e+01 2.513187946002892659e+01 2.655834761602556782e+01 2.621969402033056085e+01 2.474456422488725948e+01 2.592181124278539173e+01 2.583534681484358941e+01 2.447127629758854539e+01 2.400431863525078313e+01 2.696784211227938144e+01 2.390171047144222527e+01 2.585114788942554043e+01 2.335351634914439956e+01 2.201503843195935062e+01 2.667576447324683286e+01 2.485552976429939065e+01 2.541018557573088543e+01 2.598944957219328700e+01 2.588658324316711301e+01 2.418903799034336188e+01 2.647153247992795144e+01 2.439328035297453923e+01 2.567961373365172761e+01 2.476675623420143779e+01 2.551631678126675240e+01 2.410037571621232999e+01 2.628411805909815158e+01 2.556597270290794555e+01 2.287646600801696550e+01 2.418372543262491092e+01 2.296535568184205189e+01 2.395219409748975892e+01 2.424964048669713179e+01 2.453575394254917796e+01 2.336288974663080609e+01 2.375826957945686146e+01 2.370772060481996490e+01 2.446343616123891351e+01 2.600990444606964047e+01 2.554747848519308207e+01 2.407988332350534932e+01 2.355788577507608750e+01 2.377789464256408181e+01 2.531048469579852167e+01 2.570402222073601450e+01 2.257439926421183785e+01 2.263194083042229821e+01 2.447030406903481747e+01 2.526509839671102853e+01 2.351103146379893616e+01 2.357949973240974728e+01 2.338019622305798606e+01 2.500183524857536455e+01 2.363327811420382929e+01 2.432749045351618733e+01 2.522138851283611416e+01 2.388623974038712205e+01 2.277392437528382629e+01 2.391065250438509082e+01 2.573786936733007025e+01 2.349016998000787737e+01 2.480849512785199806e+01 2.301557483655323111e+01 2.243199364088200909e+01 2.553439791351515353e+01 2.421880892113312811e+01 2.411937071093316121e+01 2.427536380321904730e+01 2.674580889816691709e+01 2.196749572485953195e+01 2.365287076935060639e+01 2.438606468145752970e+01 2.402926976044026119e+01 2.466995573222031624e+01 2.327724252656141246e+01 2.454806842406788547e+01 2.680824184076690031e+01 2.294943948624734631e+01 2.438306450267822001e+01 2.445432822070623047e+01 2.403179488586367896e+01 2.233727401420594205e+01 2.254312896810095168e+01 2.501513239366049390e+01 2.254769886741840423e+01 2.284418694738760536e+01 2.351325064997624636e+01 2.117459835257056611e+01 2.272116492253517706e+01 2.198402192837686897e+01 2.512069962994049632e+01 2.168748761065291930e+01 2.249040481634979116e+01 2.208799537072992436e+01 2.210694576296231162e+01 2.468432595411730190e+01 2.389686871996635986e+01 2.120600345468661274e+01 2.161418049581697787e+01 2.330974551000971218e+01 2.186501422671206996e+01 2.279648267018630037e+01 2.065748180918284760e+01 2.145979535285245632e+01 2.358395043609241881e+01 2.186672263403590932e+01 2.141643352509713338e+01 2.290821865670464774e+01 2.142169505997566503e+01 2.264738090028166440e+01 2.253232763093789259e+01 2.270991960176437630e+01 2.094306712652819158e+01 1.896527081287130656e+01 2.299680919923204314e+01 2.353934835736535547e+01 2.554602616478308974e+01 2.241967691906591753e+01 2.350934902287637485e+01 2.277507251231239493e+01 2.047943214495125375e+01 2.025959888393368047e+01 2.293144114496629982e+01 2.158161627586451559e+01 2.056436083923612301e+01 2.349774916853392526e+01 2.323133316164362228e+01 2.229130027802246516e+01 2.353023638606174472e+01 2.149478423766742807e+01 2.366911943790208284e+01 2.330636254543522767e+01 2.038314663331638954e+01 2.219995372265362121e+01 2.202724959449439979e+01 2.229995995516690854e+01 2.413657141993073552e+01 2.447384887683398702e+01 2.139322927393761375e+01 2.108061562301560699e+01 2.156051354456924329e+01 2.213359997029600379e+01 2.030123953866614528e+01 2.407456021499035970e+01 2.343916766733443779e+01 2.339896665235266582e+01 2.217750535777310361e+01 2.325126589828749601e+01 2.258600695005171843e+01 1.997510147548405968e+01 2.242501847188226805e+01 2.315585400663932703e+01 2.246655417306869396e+01 1.976960388342215325e+01 2.022541382815489186e+01 2.293623432431514786e+01 2.150100244270090144e+01 2.252447865039804142e+01 2.321103327852453901e+01 2.165471204468139632e+01 2.210673513470862517e+01 1.965873342391422796e+01 2.220373578071941623e+01 2.239067490544012529e+01 2.214244099118105424e+01 2.211105543877420843e+01 2.144674461134532706e+01 2.299007691401134679e+01 2.193667861465772262e+01 1.975938072441316606e+01 2.471488678971105912e+01 2.292660106941129783e+01 2.342545122925287515e+01 2.294917213773535991e+01 2.292534080901318561e+01 2.261672915872121337e+01 2.222867151854466528e+01 2.218747530159460979e+01 2.262689797652405588e+01 2.104000634166463612e+01 2.217708132462527360e+01 2.048447644757696295e+01 2.007678036548860945e+01 2.105628559119278975e+01 2.131571396033476162e+01 2.084959795209781319e+01 1.982178857915353021e+01 1.909614451245271383e+01 2.176134199933905222e+01 2.257095375057709319e+01 2.247882799027248524e+01 2.244408836630146808e+01 2.224424825413812101e+01 2.211713228499012729e+01 2.267622990275112826e+01 2.187663610697207872e+01 2.342646231536926749e+01 2.394778043974525161e+01 2.303630158723066756e+01 2.361453738052703955e+01 2.092596764502187767e+01 2.150196168993566559e+01 2.220101672123973913e+01 2.270309218836083787e+01 1.818306804002489585e+01 2.213411118983879788e+01 2.030244705839621489e+01 2.180988931462611902e+01 2.236115599769103213e+01 2.188590881069647054e+01 2.091384367535025390e+01 2.234945398940836370e+01 2.063702830754322193e+01 2.284748735057850766e+01 2.290662948101250151e+01 2.222191498849088731e+01 2.246099975447279462e+01 2.409210494227439270e+01 2.205943172368960603e+01 2.124291400446579559e+01 2.136072294412356243e+01 2.152547987538591201e+01 2.425127200615771983e+01 2.011101451896879055e+01 2.061035214785839642e+01 2.054787387339641569e+01 2.064525901697211197e+01 2.014363061898164986e+01 2.025227006315834899e+01 2.054968809560465814e+01 2.082416425859831577e+01 2.158760239246242207e+01 2.165322423507229743e+01 1.935836987589726377e+01 2.081686015061460537e+01 2.219984204715845877e+01 2.176998469958695992e+01 2.366495932252910706e+01 1.978043025648557318e+01 2.162453779991659886e+01 2.210788038102740316e+01 2.135922082008879386e+01 2.059713751571102236e+01 2.094301100468003796e+01 2.008330249441905124e+01 2.071684428503519726e+01 2.198885072956027287e+01 2.190443397362816214e+01 1.998789061824808400e+01 2.176840617273625611e+01 2.028755018190407000e+01 1.892815705060268883e+01 2.015983932528786937e+01 2.019353162512542710e+01 1.784993650144630095e+01 1.954598379368993122e+01 1.896081350753401651e+01 2.017198153430483387e+01 1.809271741271285094e+01 1.918577908413994848e+01 1.868906164291500716e+01 1.842754801099900064e+01 1.956922758291897324e+01 1.770061256746778611e+01 1.556840052996258095e+01 1.912171640995792998e+01 2.017059493086658861e+01 1.893244367551404039e+01 1.814613556040997366e+01 1.929291470020985244e+01 1.970740598677083000e+01 1.813096752306203641e+01 1.802148935375643646e+01 1.777401485936961478e+01 1.966888980922619723e+01 1.831953520688980319e+01 1.845022281740653369e+01 1.775703815511112893e+01 1.792747827002899541e+01 1.573364553346680417e+01 1.985392202321521182e+01 1.841010070566136392e+01 1.785110573554919000e+01 1.743149868133285807e+01 1.770592086188882419e+01 1.866935871700493266e+01 1.755674624768499825e+01 1.836886128853620548e+01 1.635094489103083859e+01 1.918708933693762475e+01 1.743736533840449709e+01 1.736050321488391646e+01 2.042640899433209967e+01 1.758997642388901639e+01 1.631061577686164910e+01 1.786958643509243672e+01 1.862974954719087961e+01 1.735132945990289954e+01 1.416715883979444257e+01 1.880735936042039569e+01 1.638974329332305402e+01 1.703905765497621516e+01 1.753861703260533744e+01 1.727420794247884928e+01 1.690810188585681573e+01 1.805053209009095738e+01 1.593893376233402215e+01 1.871813965144324854e+01 1.790204641812050923e+01 1.757375923379428784e+01 1.571811940176239020e+01 1.691205062282961435e+01 1.684709487119957672e+01 1.559572583630773757e+01 1.759595665334486014e+01 1.641391235489444611e+01 1.627195638375901510e+01 1.586981480514908327e+01 1.770347901016875625e+01 1.740318617592877715e+01 1.813697870994363726e+01 1.742869331295959157e+01 1.821407553995198469e+01 1.794210657025697131e+01 1.796189120518540960e+01 2.076284505784942169e+01 1.611996081542288195e+01 1.797361907836097217e+01 1.754887848629763525e+01 1.827409322800743041e+01 1.798050541044860395e+01 1.795710517307220755e+01 1.540386609431043041e+01 1.604422680120348943e+01 1.683505585671058213e+01 1.618504267733896995e+01 1.622869201917315607e+01 1.670006736085979071e+01 1.724498330701102944e+01 1.651690724599165705e+01 1.648562284565030822e+01 1.735746704757699277e+01 1.588901786583896758e+01 1.648312972386973740e+01 1.530649007692950114e+01 1.799257281425859745e+01 1.486038274612976018e+01 1.584063863108900350e+01 1.679724461353023557e+01 1.651947205481265257e+01 1.529912459142269832e+01 1.431938468408051968e+01 1.744083128628105328e+01 1.639329796233595005e+01 1.491796682475580837e+01 1.615558164578384748e+01 1.639113982964023108e+01 1.801736185935033063e+01 1.422410876334581253e+01 1.387531936815564926e+01 1.528270412446940796e+01 1.607561515248305284e+01 1.616335941414801880e+01 1.571869127650074915e+01 1.441681685274621572e+01 1.483558520207391140e+01 1.605180287944986262e+01 1.508007758039886603e+01 1.556943031736590122e+01 1.391805458923091798e+01 1.499224736682874237e+01 1.394046340055425759e+01 1.433795490566640751e+01 1.392338312829352454e+01 1.509840711027086257e+01 1.615223849729285277e+01 1.281952812880645531e+01 1.546374892833702930e+01 1.418638989244431770e+01 1.596163795395009899e+01 1.164021211806423572e+01 1.395278308928984679e+01 1.351498727812695755e+01 1.356657480564535234e+01 1.684534409492649942e+01 1.460247429336355651e+01 1.421855874872538550e+01 1.494494794944839455e+01 1.341031515940549923e+01 1.266203131896637046e+01 1.185777488902208177e+01 1.406106536543730634e+01 1.271759111941557308e+01 1.126183467860220411e+01 1.297266631385667068e+01 1.400207804070091022e+01 1.349997206842502884e+01 1.333156867710441595e+01 1.388468346485480787e+01 1.374932922501318977e+01 1.450096971048192351e+01 1.503526410089923182e+01 1.259179263018203443e+01 1.322160806909181474e+01 1.248112678736458747e+01 1.054771746789697673e+01 1.338216981726490573e+01 1.393885028570767659e+01 1.148800443031234408e+01 1.165398522506278489e+01 1.085380759813431339e+01 1.123683060344871443e+01 1.342278566148590357e+01 1.357129812480476794e+01 1.507308755951590484e+01 1.393171322356571018e+01 1.331076733877785223e+01 1.261816287340841924e+01 1.425197372704592702e+01 1.268604799389501814e+01 1.257707537224878003e+01 1.353679971426749518e+01 1.153851241400183092e+01 1.257838273600870238e+01 1.208414038941575264e+01 1.393737948924236569e+01 1.470653528151914635e+01 1.357588392802174226e+01 1.429013140916700664e+01 1.358057516662746878e+01 1.422900049240622522e+01 1.168704988262414979e+01 1.416059958309483946e+01 1.271128766774406138e+01 1.389639434911145521e+01 1.370097855102285678e+01 1.219384394202089261e+01 1.339371560505722414e+01 1.293639299203681325e+01 1.325729182040625531e+01 1.208582460805494385e+01 1.205592460587732440e+01 1.174873321025590656e+01 1.041154209742964198e+01 1.369861787342104442e+01 1.237160682486632624e+01 1.537302683218385546e+01 1.316056525750877348e+01 1.176074956391367721e+01 1.129577225390803008e+01 1.108104910387370978e+01 1.250917118058432997e+01 1.288522767522890433e+01 1.242440233990345000e+01 1.311838095595132891e+01 1.204942164917166103e+01 1.361428551547303023e+01 1.369356954725387077e+01 1.266275126978842280e+01 1.225477607386986456e+01 1.317736137376902050e+01 1.244182395007629971e+01 1.321405475731593526e+01 1.310630873016671671e+01 1.138755108590395082e+01 1.512733681619966042e+01 1.309204273448620448e+01 1.428499833424796428e+01 1.388003242595569020e+01 1.320941908044070878e+01 1.386899895729355237e+01 1.189543050058599150e+01 1.421264911499711658e+01 1.283213609411716050e+01 1.268272383339552789e+01 1.181518919336362039e+01 1.343972132008600973e+01 1.196736389948106982e+01 1.286881753072664303e+01 1.407864045945079035e+01 1.229918545248164641e+01 1.222476264850237371e+01 1.260664579145868913e+01 1.205823937243700250e+01 1.452949184074232392e+01 1.403645691250980043e+01 1.458310152466482812e+01 1.017064540162670916e+01 1.353648031860356582e+01 1.454225422249373700e+01 1.227466422113147004e+01 1.157066720801761051e+01 1.298691120530974175e+01 1.114986111246436096e+01 1.310234948778297515e+01 1.040785450908781762e+01 1.170591087631003724e+01 1.092397718642729387e+01 1.181980115472144810e+01 1.043797667412827046e+01 1.074785259543971172e+01 8.922726741406602713e+00 1.062893071608431583e+01 1.356421597138318802e+01 1.071452341581268364e+01 1.218623499158984380e+01 1.119935906851855911e+01 1.160103765418119437e+01 1.080070298156481812e+01 9.330879207956645160e+00 1.198894499148809345e+01 1.097757312861950219e+01 1.059087446081667672e+01 8.753619606860080893e+00 1.194592181828315702e+01 1.113298085007669691e+01 8.899215219089152029e+00 8.299532456244863354e+00 9.567174136935751250e+00 9.763226405301438149e+00 1.105512981189242261e+01 9.816873177381062021e+00 9.454656046435895078e+00 9.114522435903943176e+00 8.806680167497809464e+00 8.808461706443802441e+00 9.579179452467405653e+00 1.137545630578708966e+01 1.011462266710240776e+01 9.009457090569197746e+00 1.008158875132602361e+01 1.017132414325322642e+01 1.117387170142383468e+01 7.917777972178530632e+00 1.051608854170834206e+01 1.045702884189970483e+01 8.550649639269304103e+00 9.279552461897624838e+00 7.219153512838971665e+00 8.452076631837918796e+00 8.619877609915150174e+00 1.037440689072585620e+01 9.611296102659037999e+00 9.187049306855989528e+00 8.395458136943517502e+00 1.012438576045246208e+01 8.013649272782917166e+00 1.118299737870071908e+01 8.160658067031949514e+00 1.066573479504521060e+01 9.193092502167356628e+00 7.260375570111442300e+00 8.465564882579453609e+00 8.264806528691355680e+00 6.987261183805809850e+00 9.154683742891576159e+00 9.848104619073264843e+00 9.879670966303796931e+00 1.053768430801646083e+01 8.498219059424567234e+00 9.197906945945145907e+00 1.006863418426332224e+01 9.033231597471335306e+00 7.916166473586947028e+00 8.484493599222492577e+00 7.472076259955177768e+00 9.100690387911868129e+00 9.400076973174959605e+00 9.549712385844435047e+00 7.971368184436402160e+00 8.132957354174934039e+00 8.431793840170380250e+00 7.204319226973782797e+00 8.540685433877218458e+00 8.129389618950867202e+00 8.885633509878891445e+00 7.153500632507569179e+00 6.544385888657729744e+00 8.343078268943587616e+00 9.215196100637060184e+00 9.371622955539381294e+00 6.105381279808637096e+00 6.176096989620695865e+00 7.174510488857437807e+00 9.142385599234845728e+00 7.926471680277617615e+00 1.026298587964826226e+01 7.814301237951656987e+00 9.005258928334644253e+00 6.202850167332621290e+00 6.485010735772010371e+00 9.022838303193220000e+00 7.534086183800222436e+00 7.546449750335619377e+00 6.537298301437632908e+00 7.522178093871572102e+00 5.496971791496534365e+00 9.198015223620375380e+00 6.979714109284011592e+00 7.754220959558933757e+00 8.735573834559733797e+00 8.243334352376136209e+00 7.352844592119520684e+00 6.773444143006337015e+00 8.846259428417573289e+00 7.769902737457983655e+00 9.007021210865946870e+00 7.231999493365449894e+00 7.791644903737327432e+00 6.707523392819179975e+00 8.403582946424991817e+00 8.695849714157285248e+00 8.632965162694130612e+00 8.387630169311622197e+00 7.939969659650495615e+00 9.061020163148647555e+00 9.750253202685666309e+00 8.082084243259430423e+00 6.845856329904216331e+00 8.000515896721561049e+00 6.666582981600871705e+00 8.288382229855425720e+00 7.805997105663668556e+00 7.131545736268630975e+00 7.471685422422808642e+00 6.385128788706191827e+00 6.700539095420980473e+00 8.554520367616602172e+00 7.609854199675039510e+00 7.787212397338320713e+00 7.873784907966186353e+00 8.176251704284092980e+00 6.430618509389367965e+00 7.609472125720736280e+00 7.542950693600526613e+00 8.553213115024927760e+00 8.693530106260412893e+00 9.422088426556992857e+00 6.282648273393014016e+00 6.264324967780383169e+00 8.507639212898828518e+00 8.062551651735194724e+00 8.706444635007146715e+00 7.308484835773202626e+00 7.284507439070663892e+00 6.829699052683152694e+00 7.460985985600530057e+00 9.709534117305063106e+00 8.062968950190688489e+00 8.502171132950612886e+00 8.452824946412206941e+00 6.846704935786624979e+00 6.964787563274080995e+00 8.114448662885216379e+00 8.482482520177210716e+00 7.577544590059453355e+00 6.677668734634934822e+00 7.174973592000298162e+00 7.964860483294621041e+00 8.626209372918397733e+00 8.121616221805105340e+00 7.514108618664590011e+00 7.616661756534287342e+00 8.413330063774145273e+00 8.853302917444429099e+00 7.112986150097329485e+00 8.057531133318494909e+00 6.418736632350820592e+00 7.255632207259280264e+00 7.133338581551472934e+00 7.234967716026964091e+00 8.061387389740138687e+00 6.525439216458550185e+00 8.570659481110698863e+00 7.156042909718180134e+00 8.186460044552280380e+00 8.585368325360834163e+00 1.014619263965341389e+01 8.048212756112528510e+00 8.198654360962486010e+00 9.060134911177208039e+00 7.377292775868183661e+00 7.411999226810769947e+00 8.230409664451515894e+00 6.954910380921891289e+00 8.397170731734858506e+00 6.911377439305852910e+00 8.923733730126066632e+00 5.960106761494704308e+00 8.906338052326900012e+00 8.772336091855263973e+00 9.333986310972594680e+00 7.878211338941590647e+00 6.884639676935136343e+00 7.132687696129353050e+00 1.044987653816056650e+01 8.543822757735091145e+00 7.471457099663282087e+00 7.671145587373519703e+00 8.836993842032184077e+00 7.401247454027351402e+00 7.974979584001832933e+00 7.172979338300575769e+00 8.107364430807399103e+00 7.864897775974776906e+00 8.048785054973667030e+00 7.299771222825294004e+00 8.134892674860338957e+00 9.322815879606084266e+00 8.302427990431745286e+00 6.857754014074916249e+00 8.467836833117202033e+00 8.024239084970584912e+00 5.915599239962923583e+00 6.516296739169811225e+00 7.836227456830965998e+00 8.737956770350876923e+00 7.178453756255287033e+00 1.026316472370217525e+01 6.766002164457722401e+00 5.288731534870711570e+00 7.132384322146912758e+00 5.626493547895965897e+00 8.296176166273035335e+00 7.332980360797765051e+00 8.594037590697261919e+00 6.496084344116458631e+00 9.273966721903271093e+00 7.542195656644334889e+00 7.397220520731103477e+00 7.607222810514965516e+00 7.109161001051599094e+00 7.599775799580250180e+00 7.732726112015070541e+00 8.755025890015355472e+00 6.873791303246022721e+00 8.594547206472746836e+00 6.943440409705410765e+00 8.144202765734950944e+00 8.359134305435992118e+00 7.269680213646450007e+00 8.942567262587200361e+00 1.006062777879003711e+01 8.477230902009500468e+00 6.837930020735861092e+00 7.975677932637720069e+00 7.928306572991910883e+00 5.915744151120537531e+00 8.305687385298950787e+00 6.932839506730259060e+00 7.540512141193757678e+00 9.378482650741847948e+00 7.947431879344537542e+00 9.988056037422575528e+00 6.589816491931673070e+00 8.150081141255238748e+00 7.583313466196475616e+00 7.084191643868707366e+00 7.613436749666771419e+00 7.856139811218906921e+00 5.632751480228789021e+00 7.543157123472020942e+00 6.629344218610258466e+00 5.682237786575542238e+00 6.705846683140905817e+00 7.633929209877847732e+00 6.018053806087688251e+00 8.093462821865147205e+00 5.215510837209591521e+00 7.463153896377575869e+00 6.749057874842470106e+00 7.157318216010636114e+00 7.145002937223948081e+00 7.059858257307925378e+00 6.694563303260644638e+00 7.911805667444258283e+00 7.317387939722218348e+00 6.699039362711576295e+00 8.263547082106185826e+00 7.882758608644590659e+00 8.663021872153834124e+00 7.915718153558067627e+00 7.863790730690941366e+00 6.278784471306490644e+00 7.542182286338157127e+00 6.412116570290086415e+00 8.329265810682247917e+00 8.725580088166562831e+00 6.192393231978670087e+00 7.304364733468784010e+00 6.735135681388395135e+00 8.548288467467992646e+00 5.956451022374094961e+00 6.991679804586826030e+00 7.971123043834920985e+00 8.300078724195499191e+00 5.650329406747858663e+00 5.270838359800583461e+00 6.706860348911996006e+00 7.766074008603085055e+00 5.382099523947274200e+00 6.717331179086435178e+00 4.904209740332442280e+00 7.090448971497107955e+00 6.770506847497881786e+00 7.008093345608727986e+00 8.236690506767279985e+00 6.977605196114008201e+00 5.517514150950663776e+00 6.317967873114093358e+00 9.180526031522660446e+00 7.904460243707743139e+00 7.558366642102789079e+00 5.925890881244479935e+00 6.683119929031668960e+00 7.131275578594331144e+00 7.402987642869329754e+00 8.147184190193463849e+00 7.469024232628718174e+00 7.488360956790684142e+00 5.478557368698439234e+00 6.520073450725430320e+00 7.534782598151064548e+00 7.431715349209382815e+00 7.967395204405777420e+00 6.218124759050374983e+00 4.807338145356620629e+00 8.730700128914540059e+00 8.801495112084593231e+00 7.337917918138868956e+00 8.731611988616466036e+00 5.694146908969166532e+00 6.588519792661538865e+00 8.737062663705307486e+00 7.062024743566471585e+00 6.957819210452647063e+00 7.240180967817710922e+00 5.294438182414887173e+00 6.971318305298550122e+00 7.879018535564074277e+00 9.251799663943478080e+00 8.738436649618716245e+00 4.749558837585786897e+00 7.431222435328327158e+00 9.026417762211018214e+00 6.810423362461934360e+00 8.179088194693701297e+00 8.112635770275639757e+00 7.002374966653958310e+00 6.645412470415315909e+00 7.033566066900465152e+00 9.345246540425403481e+00 7.809991524872114788e+00 4.750780911216420321e+00 4.849658506326062657e+00 6.883197584602260832e+00 7.235374992875177824e+00 5.881294371546733402e+00 8.197773258533342045e+00 4.715243111987457603e+00 6.367940879205574944e+00 6.970066175208225800e+00 6.347844007158417234e+00 6.428097782465687970e+00 7.827998583813720046e+00 8.236855411049042175e+00 7.848562912713230588e+00 6.072827196553339135e+00 8.566534347924218196e+00 6.582850795227643381e+00 6.288534305159924287e+00 7.805167088780700091e+00 8.390505994823008962e+00 8.166253037823805627e+00 7.940296567036661202e+00 6.555483345744481660e+00 7.672994974442772786e+00 8.540164625166866585e+00 8.508318698958571957e+00 6.426209280303790905e+00 7.351476035589156410e+00 5.802962525098465996e+00 7.504474238677611098e+00 5.478557746023660080e+00 8.102186082302541337e+00 6.707952017165237812e+00 7.444568936921961644e+00 5.746501474690910882e+00 8.011054717863098418e+00 7.378933281306320424e+00 6.408212795279941254e+00 8.479846330108678387e+00 5.886222011306000645e+00 7.492539864402862904e+00 6.391315510263660293e+00 8.346949658368616909e+00 6.256439244398680266e+00 7.088384450819951610e+00 5.718832284108685826e+00 6.605821079102875970e+00 7.453380564455579282e+00 8.479218274359219265e+00 7.099261072014817486e+00 7.022668560632305379e+00 6.600150284524208821e+00 5.741861391206586340e+00 5.757793791359277158e+00 7.053340791369770990e+00 7.700992966712877141e+00 5.594320948558855200e+00 8.071050970033123662e+00 6.730602859399014370e+00 8.438341837974970616e+00 8.945394796473939536e+00 7.758818114310055414e+00 6.622927458635300191e+00 7.751048869629291183e+00 7.546098164634462258e+00 6.780800104643074810e+00 7.240851656432199412e+00 6.945461940270988954e+00 4.093500270785273010e+00 7.742703191151274034e+00 7.678729178714374548e+00 7.666536789078384651e+00 7.094748657629185828e+00 7.437015999922050646e+00 5.814546456550830023e+00 7.953768911834524502e+00 7.612487362017911430e+00 7.387063755093519646e+00 7.112965454248522335e+00 7.691984836002886183e+00 5.887101717329787931e+00 7.383616771787445465e+00 6.571549169940920976e+00 6.916335227118884710e+00 6.363212774084129997e+00 5.725351638215334660e+00 9.015277605798234006e+00 8.001621729807002481e+00 6.223380888104228958e+00 6.305508613527851303e+00 5.653997661541372288e+00 7.395387737235069814e+00 6.267055666016387860e+00 5.958382729353977503e+00 6.511358775629521034e+00 8.849276229816307904e+00 7.761659957265327314e+00 6.733150392372468040e+00 6.646993978495585154e+00 8.473038582075901104e+00 8.120738567625723547e+00 7.187320252099058671e+00 7.499365123323666893e+00 5.496002873322575866e+00 5.435588186491686180e+00 7.681167403695718043e+00 7.913699855254455962e+00 6.551531857470783038e+00 6.494060523574660238e+00 7.465712614252629997e+00 5.964947997843353278e+00 6.022190552229791827e+00 5.598338010116850505e+00 7.844324803460830609e+00 6.736077747942047722e+00 5.994242854644894258e+00 6.852412652482573918e+00 5.537221424639178657e+00 5.030855569498698721e+00 6.580497136332875030e+00 8.354670844228968107e+00 6.405798176307046177e+00 8.001745637980340220e+00 4.787245042960743824e+00 7.592065387402514354e+00 5.806013717122964657e+00 6.415173086337437880e+00 6.539984666790080503e+00 4.945711522629387957e+00 5.353852649523132001e+00 6.711085806342963700e+00 6.724710348403709403e+00 5.503606650292914182e+00 6.103020094846972832e+00 5.911693039649493997e+00 6.075353054840272549e+00 4.037719207128272814e+00 5.830013169391728312e+00 5.325488157703327730e+00 6.620131681464353157e+00 6.792240147564720054e+00 6.662224480644546531e+00 5.487510254699796697e+00 5.533104591901048863e+00 6.104641855538261552e+00 8.458126865544416617e+00 4.963768930110887823e+00 5.756320384957365199e+00 5.589872661358698203e+00 6.342248433510496497e+00 5.927581023804632920e+00 4.805378632623185098e+00 6.285834611182902876e+00 7.135248300207997829e+00 6.609109403594998433e+00 5.017696047931408998e+00 7.295954897168387632e+00 5.853728333909116621e+00 6.555237962376453176e+00 5.620187855974551283e+00 8.022504779868350866e+00 5.205406207727176771e+00 6.101291355353750667e+00 6.223905153382741418e+00 5.206655423866275001e+00 6.754770772522837419e+00 6.249636316278753156e+00 6.348648957411674232e+00 7.493306569036690234e+00 5.895955646920471693e+00 7.979928568787566512e+00 5.522437675253406120e+00 9.431292242993777108e+00 5.857853530415880527e+00 6.361220473312684476e+00 6.102034882558191597e+00 7.565328140819198133e+00 6.280058341171264047e+00 7.192626228634560803e+00 5.731461622535922729e+00 3.817131995234710473e+00 5.021554790336463014e+00 5.629844276695928684e+00 4.992634521346169585e+00 5.167406960577061170e+00 4.474751528273966272e+00 6.938922712930700065e+00 6.768509872611983447e+00 5.745945959616324927e+00 7.521813151146302445e+00 5.320666496315155314e+00 5.213902148184070384e+00 8.213907664723134161e+00 6.145696968878663569e+00 5.635762491649130013e+00 5.224159211291071081e+00 6.982350269502343387e+00 4.925783528752115004e+00 5.296395367761755679e+00 7.814215946187207606e+00 4.567765422606663073e+00 5.617275960642130528e+00 5.069566691377474399e+00 5.526699555608518999e+00 6.656351761312265580e+00 6.172920305869076252e+00 4.779735108542929822e+00 4.631942571284191956e+00 4.255448684437405760e+00 2.792718289805626419e+00 6.519451275419524627e+00 5.664864391136230637e+00 4.056188419881323171e+00 3.979925096190594758e+00 5.523890953548840521e+00 2.835125231257764611e+00 4.400541429508846747e+00 4.767571515281144201e+00 2.059489842457199238e+00 4.488029597317497732e+00 3.783700329381360028e+00 4.116531959960211928e+00 5.996768775800838114e+00 2.553459081748768789e+00 4.161929138156926555e+00 2.584972421183588942e+00 4.428046394132191921e+00 4.354079766268919016e+00 3.352923470987739574e+00 5.702378960750529302e+00 3.473514234232492282e+00 3.886662854211590634e+00 4.657475722026402032e+00 5.535105461952329442e+00 6.103631942811330369e+00 5.987960325440282006e+00 5.304660726675956006e+00 5.755677010191957876e+00 4.246781087083045136e+00 4.839058887181497681e+00 6.023036327974141457e+00 4.031919684059912967e+00 6.494198825654760476e+00 3.184438194755688123e+00 4.236964379625976385e+00 3.407176402800241810e+00 8.818443780694707357e+00 4.523302262741829338e+00 4.987414056784114536e+00 5.515139572006494184e+00 4.644426801910475966e+00 4.725057087790066390e+00 4.488090576781821106e+00 4.866109904510473427e+00 4.320543750373810887e+00 3.952744793528434997e+00 4.165862602186695796e+00 6.604114953729963489e+00 4.814928806401748140e+00 4.293897616433014264e+00 6.434736949583041543e+00 5.013248803191212133e+00 5.381055524786655830e+00 3.951606088070275025e+00 5.842511282280066887e+00 6.769202937634728912e+00 3.948705719697864325e+00 4.115124667985866402e+00 5.620754694445985855e+00 6.072888052091862221e+00 5.086656080971598826e+00 5.490375100527598917e+00 5.814475623835929419e+00 4.944299648886211429e+00 5.542430688563062091e+00 4.691139526736430199e+00 4.099809926171237962e+00 4.833625191520811271e+00 5.130267663375285281e+00 4.089088120867112153e+00 4.464083398127785429e+00 4.904607718986940590e+00 3.960308347079988245e+00 5.204334990398540306e+00 4.061571249094813929e+00 4.308466892142822857e+00 3.778490301872305501e+00 5.351730388225335311e+00 4.546737921027676599e+00 7.156423883142380760e+00 4.671567489927137551e+00 5.483264308531079934e+00 5.143603449430695029e+00 5.678893125252874263e+00 5.609878135558358458e+00 5.108770110169096768e+00 4.369346264943516189e+00 7.124299725872635491e+00 5.192619541958827689e+00 5.231200549050413429e+00 4.669550965788437757e+00 4.990636563658301661e+00 5.072967360064230213e+00 3.720664704088618713e+00 4.496423789766214263e+00 3.921586627795033309e+00 5.183526618720769363e+00 2.972191429109759753e+00 4.293619719726252448e+00 3.579023493629629904e+00 4.455142508466492401e+00 4.496506044960956849e+00 2.338159423047455832e+00 3.773016107053440038e+00 1.950658990029947137e+00 4.135339674027796342e+00 4.459637555522657060e+00 1.804081869333474142e+00 3.196014748663840166e+00 4.359159610761808246e+00 6.012586539444076728e+00 3.354898968620772415e+00 4.462837444170169476e+00 3.408042331208969600e+00 3.391501343129337709e+00 4.454245197407086465e+00 4.877914239916141703e+00 5.802320368248222060e+00 3.681960213458073117e+00 2.546378299285193769e+00 3.750350433679179751e+00 2.317590196409882619e+00 2.797651326533004745e+00 3.343558850250254011e+00 4.194861222379695498e+00 2.854963386451895957e+00 3.588611416259877895e+00 4.344931885567376639e+00 4.388097316829485450e+00 5.401389358152934861e+00 4.912322337407134754e+00 5.716636390915887489e+00 5.408177304145572961e+00 4.376262888278394492e+00 2.690448431769741688e+00 3.430908003379568694e+00 4.551927969160677989e+00 4.142403415967181424e+00 3.630132777013952872e+00 5.429777810432855567e+00 4.431006180954154772e+00 3.857853261036995995e+00 5.795553235612525000e+00 4.683787143210208725e+00 3.743800202417692624e+00 4.641173737436863789e+00 4.618046100609844551e+00 2.870922793589501421e+00 4.174510577937471822e+00 4.201003044667688258e+00 4.809062966450719401e+00 4.005299892630794112e+00 3.578115654535916956e+00 2.715898646607200373e+00 4.505468620817692837e+00 3.015659381693367003e+00 5.048633479516172251e+00 4.536041851447331297e+00 4.881886135184360320e+00 3.006084186959179672e+00 5.223770076367994619e+00 4.775985577315092101e+00 4.313593938323093901e+00 4.348056468718183964e+00 1.302907136031107305e+00 1.425916100629189387e+00 3.660925130596887733e+00 3.932648600713333664e+00 3.896799323988171526e+00 3.667184706923512838e+00 4.198253010320767586e+00 4.957915674448695853e+00 1.340435800477955297e+00 4.112161666551324757e+00 3.905850393657580355e+00 4.992683936219308727e+00 4.827246617471173451e+00 3.375682453895035184e+00 3.446919812094086488e+00 5.572358928572626269e+00 4.450539479719034297e+00 6.121145561334913054e+00 3.736905275770072699e+00 4.562097596667308075e+00 2.632597220765253265e+00 2.735362808074004892e+00 5.374955130527733438e+00 2.898954825006933245e+00 4.268535280349188277e+00 2.290441543202941688e+00 5.264444191888106417e+00 4.055941014239096809e+00 3.929004116987121265e+00 3.101587936408805035e+00 5.244305286391632848e+00 4.341925859275645116e+00 5.072694507546947840e+00 5.168163672467967373e+00 3.299036553326392784e+00 4.109032716905364424e+00 2.904385131854331448e+00 3.406352197119492331e+00 5.278115143235459605e+00 2.807017865678418378e+00 3.413622006686074517e+00 2.426391514789239867e+00 5.009737704582124529e+00 3.521761004231829695e+00 4.837729735987145396e+00 2.376970647164638351e+00 2.484489764372039833e+00 5.848095949124306969e+00 3.481986019039010394e+00 4.261051720596275239e+00 4.599573431068296969e+00 4.486499347432642892e+00 4.895961539343170799e+00 3.406611287201866567e+00 3.301413324716344189e+00 4.883110684018959979e+00 4.085306459669307166e+00 3.259948325688338144e+00 5.097110218846106378e+00 5.603343903928318603e+00 6.242489219638178710e+00 3.359888671742372157e+00 1.436495860870568020e+00 5.067352203130365496e+00 2.919355701919833734e+00 3.032584404810931833e+00 4.605232109900262216e+00 3.725224613863731271e+00 1.877447530437287071e+00 4.195156426930770621e+00 5.043708643564289495e+00 4.729290155673432139e+00 4.402964029474373042e+00 3.006022667304340423e+00 5.090694404626050051e+00 4.830046128250136128e+00 5.292034132754099396e+00 3.493225335806658727e+00 3.312997895847097141e+00 4.373877162802853213e+00 3.247291505508220766e+00 5.512746708646267813e+00 3.721431548098734332e+00 5.644261485683736090e+00 1.813116960944441303e+00 4.024168776079669385e+00 5.720427470136170811e+00 3.634198444610786005e+00 4.609926049202739406e+00 3.905832539289786798e+00 2.571708494280869228e+00 4.303198783168474151e+00 4.471081756324449152e+00 3.448540053045905829e+00 4.053213630561651293e+00 4.761366378187325665e+00 2.845992532417659593e+00 2.877344875537923841e+00 5.001762402840778776e+00 4.301979721587431804e+00 3.311050158373145980e+00 3.733777071299531070e+00 3.981997503841303576e+00 4.503259379885376390e+00 4.213069895497055128e+00 3.969227328542322741e+00 3.971056651882564736e+00 4.933037987718903672e+00 4.877984849367096309e+00 1.779144877646471778e+00 5.497456377392071936e+00 4.166369675355586999e+00 3.128410677938713302e+00 3.247683093108307162e+00 5.868260249818900931e+00 2.928031052459487249e+00 9.117575306759848619e-01 3.676009111243829341e+00 3.065751966472379575e+00 4.407565522489281129e+00 1.464430008154564256e+00 3.074211498566735035e+00 2.731364944297389297e+00 1.963821574428265437e+00 2.353687750104798582e+00 3.711066269891789560e+00 4.199608113592924852e+00 1.397088478887072771e+00 2.983397693173823750e+00 3.111620310657256194e+00 4.035245462361671365e+00 1.689746167246098718e+00 4.435362234288161787e+00 3.326822373932211363e+00 2.995370230210627760e+00 3.488238231970509418e+00 1.855259531965334219e+00 2.432061140241419395e+00 3.336182661890496171e+00 3.678094304894461430e+00 3.183295488783941085e+00 2.884134355867955968e+00 3.039374132532796313e+00 2.821211664711632316e+00 3.603426612862007605e+00 2.524294812624227724e+00 3.787803753924325001e+00 4.086747811516832307e+00 3.694475580007012372e+00 3.071148023053819731e+00 1.132362067743395873e+00 9.155208582078422364e-01 1.896383533604575788e+00 2.347812783230777800e+00 2.732014027341210571e+00 3.111931489911177628e+00 4.237982031001693350e+00 2.211356046332996872e+00 3.532502895515476471e+00 2.716691875416615165e+00 3.539449130097391372e+00 3.979784291965206666e+00 4.156988295326998539e+00 3.021207295494881873e+00 1.758252253342851734e+00 3.976228482353285187e+00 5.009747571366623298e+00 2.142341164829963063e+00 1.499938619269770124e+00 2.453237884346990860e+00 3.283557131669504692e+00 3.158973473380083608e+00 2.115689131911725696e+00 2.102643136651737965e+00 4.696643077880340300e+00 2.112826859858956574e+00 3.274815566632859110e+00 2.436078048809615648e+00 3.421128543093761465e+00 2.621345802449641216e+00 1.584552366278424884e+00 4.116327513221843759e+00 4.004703930436086523e+00 3.449193774530631362e+00 1.801117186805957671e+00 2.539298622627442548e+00 2.461731927862746971e+00 4.914919269922484624e+00 3.313367829779648055e+00 5.158870966261551061e+00 3.429205344910479347e+00 2.820538588154811954e+00 2.608049630291963794e+00 2.169994498645146042e+00 3.881408319933011608e+00 2.706963141504521886e+00 3.262594419879520480e+00 2.148615236913459903e+00 1.392013934530634156e+00 1.372437983024377584e+00 2.306993390933672394e+00 3.466468430669631839e+00 1.975107160000153295e+00 2.140924588772281645e+00 2.699733458252146168e+00 2.368878372893104434e+00 3.608839636863709899e+00 3.347152124976593868e+00 2.795456619360548345e+00 8.460837449719684766e-01 1.709776661485925997e+00 2.346514856122179804e+00 3.834523727842855223e+00 9.675120499063356583e-01 3.823854079692364127e+00 3.476486617030744242e+00 3.368345191756881629e+00 2.273543017581423964e+00 1.388018681561750123e+00 2.194022309460960773e+00 4.935050775329574257e+00 3.943599746894872915e+00 3.230872547393558225e+00 3.933240789561496698e+00 3.285903224776795195e+00 2.442983620581640203e+00 3.232925696513496927e+00 3.523383342672884666e+00 1.311206773694703731e+00 3.499315412505999756e+00 1.560910654615255355e+00 2.200261212452324422e+00 4.615154300407158239e+00 3.428152610555331048e+00 2.343699151056043206e+00 3.086876075755683235e+00 2.864323947819330307e+00 4.414413735343009293e+00 3.018696507850387345e+00 1.595333281273129122e+00 3.602184447358226738e+00 2.114481328601129473e+00 3.563556227061775328e+00 3.028766510124853095e+00 3.137168812158834363e+00 2.939002413521830892e+00 2.033143405660871483e+00 2.301353088718121942e+00 2.585768409494705988e+00 1.955241553521785525e+00 3.546614686508452685e+00 2.247664487759148066e+00 2.070547811881191080e+00 4.628672106076727744e+00 1.387628871159331423e+00 3.956918758502249389e+00 3.011536692612449162e+00 2.651334990012007786e+00 3.557062245098469688e+00 3.106484795091250639e+00 3.735421368486734561e+00 3.739680752537883457e+00 2.250996440274951382e+00 2.704370253624941878e+00 2.313572172785603343e+00 3.794542547193684445e+00 3.752553733203941810e+00 2.829974919219532481e+00 4.229271087531900619e+00 3.253266208900342349e+00 3.785992792133261897e+00 2.948585541982970959e+00 4.053744659319429289e+00 3.728729765019354936e+00 3.280215113817147810e+00 2.593750713314183720e+00 2.916233425398649270e+00 2.674739069407411574e+00 2.493449149449729507e+00 2.300252278220336066e+00 3.717450880687071635e+00 2.660815565607239197e+00 2.949040660667380020e+00 3.284311134204752403e+00 3.959641459440979894e+00 4.661375052442410793e-01 2.033733498020056096e+00 2.970380400622015582e+00 2.928587488168716835e+00 2.468625908620626141e+00 3.704458303153643328e+00 3.604340967564000131e+00 1.964614916483535589e+00 3.471990911454417184e+00 4.447173607187886901e+00 3.908688412115439270e+00 1.368509883182042808e+00 2.512714329686602799e+00 3.936432129591556084e+00 2.897370011599480044e+00 2.507478606096284590e+00 4.128378348996073477e+00 3.454059830460685543e+00 3.060795191821993111e+00 3.894559706475489769e+00 3.555639834633777863e+00 2.745812889129796375e+00 3.368829659598611137e+00 4.067854639487757495e+00 2.147045697138712406e+00 2.984796514923573341e+00 3.948643436439615684e+00 2.318888182383518792e+00 2.473405599590057680e+00 8.311759842714935842e-02 3.084271963823087326e+00 3.154238194108194282e+00 2.905908999547500926e+00 3.287358433656891066e+00 2.422642422753817470e+00 2.475307199733383978e+00 4.163691049396485155e+00 2.899358875832122262e+00 3.055800992178110853e+00 2.577587924464532332e+00 3.231445058063397546e+00 2.234510997184429471e+00 1.655041187299681527e+00 3.233110854044727756e+00 1.693717484595302469e+00 3.287205082996844219e+00 2.545682562834477913e+00 3.431480186305107871e+00 1.367328723445575323e+00 3.990053524445940081e+00 2.281896264855991507e+00 4.228447709417049616e+00 1.814994453199610724e+00 1.754166975548014706e+00 1.429605143145957324e+00 3.939802737170218450e+00 1.228296612844273383e+00 2.466104279675446431e+00 4.176529365916839431e+00 2.900857468925544413e+00 3.944741423096763011e+00 3.467715810046453573e+00 2.192868413476182887e+00 3.403151971153359767e+00 2.694275202906061484e+00 2.812388509128245673e+00 3.471452944679638719e+00 2.733505005227315099e+00 3.334804259644605917e+00 2.696169215864281821e+00 4.455720257116881911e+00 4.661283476308069496e+00 1.588226405602861213e+00 1.179630093830051685e+00 3.224292909373354998e+00 2.674132578286164907e+00 3.082381764724861473e+00 2.578041468357556543e+00 2.749826730221804016e+00 2.241229155447752586e+00 3.683866298646550241e+00 3.479306222287464223e+00 2.556935800635964817e+00 4.797904556600260939e+00 3.353358268093125982e+00 2.663108144725438553e+00 4.060977827154680142e+00 5.098975210358259957e+00 2.864199140795396836e+00 3.358002993224068256e+00 1.997518608065683710e+00 2.933876889649511988e+00 3.310309000589652051e+00 3.101145404087134683e+00 4.241994511363579967e+00 2.602922912356068430e+00 3.316414115560136988e+00 2.862434148007296120e+00 2.752801448175794974e+00 3.080370384568574149e+00 4.532259326637829489e+00 3.956598599265566119e+00 3.214618702231125447e+00 3.456082032419975469e+00 3.081622174920732871e+00 3.349202669601353932e+00 3.535074776768792226e+00 2.952630736315542848e+00 5.283626103690713727e+00 1.940483977679723138e+00 3.078859811659462320e+00 2.806016204309435214e+00 3.093427880300039234e+00 2.294304600338401556e+00 3.780291777626644922e+00 3.900402961868939311e+00 3.589471013967422408e+00 1.533713039300713454e+00 3.431351834075247798e+00 2.331044777985384453e+00 2.856235090620962591e+00 3.522137837335336030e+00 3.402420323245830325e+00 1.005444912027230409e+00 3.115272147186845419e+00 2.230105379781939678e+00 3.931997015699586928e+00 2.710859333962437834e+00 5.343229161943243710e+00 4.364946396302310738e+00 3.397769209230312448e+00 2.934816235658992412e+00 1.032999938664451500e+00 2.052535990854414738e+00 3.321186054206189731e+00 4.837101046972750673e+00 2.535622234318828383e+00 5.004529949810205380e+00 2.433941364900040316e+00 2.147030919971123275e+00 2.341184936136641692e+00 1.145107680389804816e+00 -2.408739622278491810e-01 2.691029176967099534e+00 1.175812266112966187e+00 2.013228013397494021e+00 1.146271136180993855e+00 1.143725155163642482e+00 2.001181929931404646e+00 3.964252033385428309e+00 2.880222815849016182e-01 1.404895468679214776e+00 2.843682844000215759e+00 3.068708102112359448e+00 2.982033823091314595e+00 1.742314484204212865e+00 -5.509554019295658245e-01 3.302090833455260110e+00 2.549570193152171260e+00 3.460677924502818303e+00 2.555322457484513476e-01 1.204451186293530318e+00 1.744189434341707701e+00 2.383821305758401010e+00 2.221749553633336483e+00 2.079081763903877000e+00 2.880758538766580834e+00 2.696359000181391963e+00 1.509328935970905894e+00 8.348734119811820342e-01 1.655390166236016869e+00 1.856987493102540521e+00 1.574296940326500804e+00 2.135068840581574534e+00 1.528941429254219164e+00 2.744196910200472406e+00 2.535232639855445225e+00 1.380745428827772292e+00 1.734597398625950859e+00 1.921006911173848808e+00 2.741403610974595839e+00 1.246892665168068959e+00 1.636940368333634765e+00 2.063446543724898774e+00 1.385148678619304352e+00 4.064189376558639211e+00 2.388149871382728495e+00 1.956845480602145804e+00 2.905913134539318321e+00 2.462760359507355279e+00 1.472021116392642659e+00 -4.288593810466282963e-01 1.339112136793862540e+00 3.538888210944136858e+00 8.584444445728260931e-01 1.512730178439922746e-01 1.637270844421168103e+00 9.975725998642189785e-01 2.151265586694977472e+00 1.931864475340878018e+00 1.845107456243797017e+00 2.140353817630277877e+00 4.003029798983983589e+00 1.234749506087706505e+00 7.989464630429600200e-01 3.448774791014794783e+00 1.834724280222428394e+00 2.219382536503393233e+00 2.508444303394543162e+00 1.330824743355046191e+00 1.795417668700779679e+00 3.672326008772631045e+00 2.903595481363764108e+00 1.899616912230637222e+00 8.088678496567470733e-01 2.488474203087928327e+00 1.524641712267684523e+00 1.407342270290815378e+00 3.319883242809939183e+00 3.462745388616959019e+00 3.009039656658692330e+00 2.488806370933477563e+00 1.230048420010496635e+00 2.890754713003032439e+00 1.614883122718527408e+00 1.788318297622681685e+00 -4.492053018368606931e-01 1.228603443674151308e+00 3.912998040993508120e+00 3.196916293490485117e+00 2.745105104116522199e+00 2.385025987590410512e+00 2.276072186506999273e+00 3.229217966303204346e+00 9.503660772875603957e-01 1.740577194722353616e+00 1.924890940956641927e+00 3.148728394525785568e+00 2.843165756703535774e+00 3.237261903364420768e+00 1.077713963997291247e+00 2.484687689923910092e+00 2.509644932277145024e+00 2.426828262025306771e+00 2.401729101418689005e+00 5.118544635215331873e-01 2.522643255363801629e+00 4.277890894114330100e-01 1.187775948401752046e+00 2.694927496321785743e+00 1.878509025707294722e+00 5.473383677300734940e-01 1.871769970524899795e+00 2.865554663676404878e+00 1.707904914764187154e+00 3.013113003611763485e+00 2.912856283360565346e+00 1.158777676702793968e+00 1.770244178174138261e+00 1.366020839538127474e+00 1.336256642144543871e+00 2.378889189912799740e+00 2.637334326433525611e+00 2.711293106539468312e+00 2.665965201435600562e+00 2.234564953003194798e+00 2.604443037441894315e+00 1.179294180385572322e+00 1.679605202342866033e+00 1.366089912764628433e+00 2.275963046878799467e-01 2.794530188672038395e+00 2.462645591342908613e+00 2.068952573382483173e+00 3.102929284008459909e+00 1.018892291726707144e+00 2.683681151729396586e+00 1.788859964889111032e+00 2.551552631820283246e+00 5.760130647027356110e-01 2.820309513322703410e+00 3.897424474540714723e+00 2.080730379452897516e+00 2.346649301447037317e+00 1.759904468735946859e+00 2.291225853684953240e+00 6.496544314547676446e-01 1.870838522172446394e+00 2.277647150742964310e+00 -5.245267795446950654e-01 1.675411429669215746e+00 -5.706882001453219555e-01 2.186611084273422989e+00 1.537022407435307381e+00 1.431875300006220542e+00 7.818844168762285607e-01 1.326258987382709531e+00 1.052799084293397192e+00 1.316816157756287797e+00 1.484206901935285483e+00 2.193423933945211513e+00 -4.524794044838172935e-01 3.188264866990706548e+00 1.570111740673704404e+00 2.072757356415005692e+00 2.258399522671787452e+00 4.538686586139760726e-01 3.034999927087637328e+00 1.898334243357915341e+00 2.676274998524097892e+00 2.877160493732375368e+00 8.098025492270660708e-01 2.220204308957304473e+00 1.520213645257918911e+00 2.514889521092895208e+00 1.468368054422002578e+00 1.758174339831256594e+00 2.896884465047828705e+00 9.115197741654105235e-01 1.583623438296643648e+00 2.156729260136139192e+00 1.492266499139203395e+00 1.973058093485553943e+00 1.377203671745333091e+00 2.319792536030295338e+00 2.053324174113746459e+00 2.736701508159189888e+00 1.270625668360183980e+00 3.694659521816914705e+00 2.499284228282301790e+00 2.668691962681553065e+00 3.482317461908300271e-01 1.990145602000149561e+00 1.623860687985042794e+00 1.996150437686252443e+00 3.302736486416202322e+00 2.159064422833512964e+00 1.530383263576999164e+00 3.634500029106548347e+00 9.696309446765531970e-01 2.243990217541607102e+00 4.366151105196871995e+00 4.032811730857998711e+00 1.225450855720916943e+00 2.947424420731314498e+00 3.026866554236983475e+00 1.941312938916171404e+00 1.914143251543702684e+00 2.107452024891232956e+00 3.590786089854924867e-01 2.760594895883603517e+00 3.769642365294475272e+00 4.798519428561662359e+00 2.666992917664819718e+00 2.602783075798935641e-01 1.397973879529562646e+00 6.838431370801121290e-01 1.834199061826639499e+00 3.084628278474558005e+00 6.468844265378630443e-01 2.603405189153938704e+00 -4.932115105295952207e-01 2.550768639770923496e+00 2.455852622954727060e+00 1.451241518583051171e+00 2.741516254509916539e+00 1.790112709836316762e+00 1.335039405461698303e+00 5.244679458687087070e-01 1.650103122092265506e+00 3.061041693703852484e+00 2.042417889892957472e+00 2.322004322244069385e+00 1.636105605495653981e+00 1.762874424577774990e+00 3.861663359538411555e+00 2.036419859691399381e+00 2.341734818471498780e+00 1.780832421792520437e+00 5.633317701581578296e-01 1.720847477729344766e+00 8.855924667845892495e-01 2.277170196638646615e+00 -2.103437963897265839e-01 1.469537474683768163e+00 3.176549970147601321e-01 2.301048025069536429e+00 9.556166029141505147e-01 2.062560920149792754e+00 2.136196331754254274e+00 2.362840491296069878e+00 1.960093142819881340e+00 2.578205574413616308e+00 6.279788899403669911e-01 1.540644068948802348e+00 1.058568634995768476e-02 2.150109080986099652e+00 2.485257793412147365e+00 1.096535819784827837e+00 2.737131702658433419e+00 3.076624428757351648e+00 1.700916823794586419e+00 2.514066527649447824e+00 2.388295593506305714e+00 2.426132511562781424e+00 2.330251967088689646e+00 -1.685900889931691404e+00 2.096884521362650133e+00 2.092697872644956103e+00 3.705153132543191674e+00 1.925668546836518669e+00 4.765242744618947701e-01 1.700538485952276746e+00 6.679402510371791335e-01 7.640268939587768759e-01 3.125420359093347145e+00 2.055361288549436338e+00 7.933684967606562388e-01 1.318625517822627158e+00 3.649700532316530577e+00 1.195335830336441640e+00 2.391844769477482924e+00 3.093601952280031320e+00 2.072242369700695974e+00 1.603943709609186197e+00 7.536904007214242363e-01 1.999216900366669103e+00 5.056778888515405246e-01 2.893767609349381154e+00 2.564108810347522027e+00 8.093763617942527633e-01 9.561361033183070068e-01 2.135477766948374878e+00 1.205384400925115340e+00 3.039573932047527904e+00 2.558143064864310201e+00 9.364587564827122623e-01 2.210423469574183564e+00 3.179208415485933692e+00 2.247223942020947884e+00 1.082924760510088458e+00 3.384705513805638777e+00 1.301808161955052112e+00 6.097508864817411389e-01 2.481556676316064358e+00 1.563372415403412985e+00 2.180001873703977022e+00 1.445523203265061785e+00 2.595150692510240997e+00 2.571649556365133815e+00 4.980861616367397993e+00 3.593994147776226722e+00 1.850421468218282683e+00 3.097872726545706779e-01 2.050127475085267381e+00 1.119992225019889709e+00 3.244953813301766132e+00 1.902976365061358477e+00 2.266808115419301384e+00 -6.284004791156879710e-01 2.804739728262886089e+00 2.784794677650733963e+00 2.197301873294752461e+00 1.783865576538539166e+00 3.815587634747878543e+00 2.961539812916943681e+00 6.100846680681435430e-01 3.651048746119883504e+00 1.870573194592977329e+00 1.259221695313280098e-01 3.173744539612849191e+00 2.415712149444831702e+00 2.673783944478612007e+00 1.897437622900642329e-01 5.306896511134394645e-01 2.202599962974750802e+00 2.880268925040566419e+00 1.662027102546984825e+00 9.906194807585575468e-01 2.118099051552925438e+00 -3.361318255606782768e-01 1.428241948315999377e+00 2.150149008535140016e+00 3.442313043173068632e+00 1.893312235683087152e+00 2.163468703141096849e+00 2.535020815400427008e+00 6.834347372043043656e-01 2.025123619171439682e+00 2.611120755578334229e+00 9.735931719316821553e-01 1.331075758072963078e+00 1.727774372135775449e+00 -2.566989388499942848e-01 2.950456824026130853e+00 2.176015011459609738e+00 2.309179586586552979e+00 1.361606383513567664e+00 2.221002364753491332e+00 2.713509855094504264e+00 1.694104599858193172e+00 -3.987780408921197672e-01 3.203646157339969935e+00 4.293885722926502613e-01 2.940243258690764083e+00 1.691286459224270011e+00 1.531362175150368987e+00 3.042094237485978958e+00 1.921898420440885380e-01 4.305861231472076334e+00 2.198109394317119936e+00 -1.042081121862416415e+00 3.550606420301386512e-01 2.323014489938667548e+00 1.024884566746646852e+00 2.032419584397412660e+00 3.178155832081134946e+00 2.105137638743193484e+00 2.486676713334941446e+00 2.664731494454739558e+00 5.229063912077968057e-01 1.394670193920246382e+00 1.139371131782050739e+00 2.750727284391554228e+00 4.497365897458506234e-01 2.548927207582219800e+00 2.496390503290212504e+00 2.775806382648736470e+00 6.263822316831337833e-01 4.468896672266785330e+00 2.695656403687069158e+00 2.283765647457497661e+00 1.756747876140471121e+00 2.161359904147306388e+00 2.242108322791084962e+00 3.258075444822747357e+00 1.532697929584960539e+00 1.474504778256687132e+00 1.666721728160535987e+00 1.466389339604666775e+00 -9.002941521139540271e-01 1.103466541315400118e+00 1.895342652458798405e+00 7.167773705352029623e-01 2.657537714491042813e+00 3.007192149446823226e+00 5.137246864102188226e+00 1.695395819677698146e+00 1.878598955686586303e+00 2.446187750972706798e+00 9.857250867401641248e-01 2.621563027818130109e+00 1.213021982093893253e-01 1.330343735344467815e+00 2.335196846372018520e+00 1.070142892511771304e+00 1.526863851583840637e+00 4.360769489468322435e-01 3.149556660184642976e+00 1.470591357700354651e+00 1.471549935051402080e+00 3.387301284891450326e+00 2.323727510216456515e+00 1.004238990685114352e+00 3.830919023043922067e+00 3.187597989560575495e+00 1.699935034821009605e+00 1.853965763133692546e+00 9.688061551870663646e-01 2.156256351721813402e+00 2.686423844837179331e+00 1.893691773803296785e+00 1.815232724183869717e+00 1.641760405662871625e+00 8.060370278534764177e-01 1.112060647852407325e+00 1.614845527703301586e+00 3.602689896962766536e+00 1.522961005553608249e+00 5.716308693245621964e-01 1.968624226790227194e+00 5.982114912337102020e-01 3.061687170319287721e-01 3.118886849937188455e+00 1.342322524708358555e+00 2.287870654997101738e+00 3.703570577381297468e+00 2.837460016572181498e+00 2.951435470076411161e+00 3.627984329896503546e+00 1.648742720272568185e+00 1.390245112537690231e-01 1.799877796974541866e+00 1.870413192564727378e+00 1.294529733530072946e+00 2.838855907318482696e+00 1.951942797789670170e+00 2.248304447157896124e+00 5.920920046571190865e-01 2.846405575704929802e+00 6.318435362893052298e-01 2.477940516921684821e+00 2.318333311447181355e+00 1.733620957662768580e+00 1.208756137502547956e+00 1.039717965872516858e+00 3.819756816772240438e+00 1.221896194278333070e+00 1.774653993632362203e+00 2.217675443686557557e+00 2.893833019751998581e+00 1.422402700379222340e+00 2.096464163985099827e+00 1.249357984569176239e+00 2.842724005880476135e+00 2.531965785506519850e+00 6.355995613354569196e-01 1.729813427147361748e+00 1.969721030726352407e+00 2.579522397154389246e+00 2.702251648322741673e+00 2.224603659757992347e+00 2.302745901897183423e+00 3.491312890026397220e+00 2.400763968514137758e+00 1.909452449330083956e+00 2.656537031919968150e+00 1.145117745174692336e+00 2.913992611388935394e+00 2.806938201489852958e+00 2.515957938643237579e+00 2.573806980593011495e+00 2.750549188711158610e+00 1.223863590225069187e+00 1.698727982953579962e+00 1.698015167010620052e+00 2.476608437377833205e+00 2.815971639277687899e-01 -5.394292326192795528e-01 2.203470887697495328e+00 2.458197934558019604e+00 1.699791249607925936e+00 2.875838321865454628e+00 6.275667406947246230e-01 6.683541943624865533e-01 3.756657440880364351e-01 9.330090972813707140e-01 3.270587577518742961e+00 6.454569278101602858e-01 2.481615241816024664e+00 1.735236396321345964e+00 2.582453520925376278e+00 1.586119215393648529e+00 5.126768350207231428e-01 2.650454163435688848e+00 2.339986365807983582e+00 7.414029194444609061e-01 2.682011814064842792e+00 7.947365877468649531e-01 2.723461826374288908e+00 1.625109295468038395e+00 1.834637600796452661e+00 1.307206112643735541e+00 1.084814510739722682e+00 1.249118383002614019e+00 1.921146339002493264e-01 1.456729047800648935e+00 2.205282724401880667e+00 2.986954056965704041e+00 6.798853586575198671e-01 2.921969110324885488e+00 2.803557350185083230e+00 6.790401334293670876e-01 1.603287933910511054e+00 3.655111498277177073e-01 2.122344284820001925e-01 3.524313995582004089e-01 2.913652576227494517e+00 2.053213010456791832e+00 1.868746286476766105e+00 2.504273637649078843e+00 8.267324973028100654e-01 1.412141237074902689e+00 2.113026124264189676e+00 1.948353856941905660e+00 1.582641402240952067e+00 3.433754169128994782e+00 3.471155763688400953e+00 -4.940785141247701351e-02 2.225687678891245636e+00 2.556896717849089562e+00 1.805815819508840292e+00 1.107546913881233053e+00 7.857701582924021544e-01 2.074057050763590038e+00 2.516333002159747867e+00 3.088783197858857577e+00 2.758369143433625492e+00 2.350565447741021607e+00 2.313912747758606336e+00 2.254911205176554301e+00 2.722227426136862416e+00 2.105846876118874000e+00 1.321677408945728827e+00 1.267578553351112802e+00 1.827627722930456722e+00 3.623729715530022322e+00 9.683359092695043024e-01 2.812601850919991264e+00 1.216961436029343258e+00 3.335891808194028307e+00 7.308473142274058976e-01 1.307875310878485298e+00 5.151076472687855512e-01 1.194999990018054126e+00 1.999625330778340260e+00 3.523936067290675656e+00 2.431052401972929822e+00 3.021754439294221051e+00 3.007401469174837860e+00 7.166073755555012470e-01 2.577831799949610758e+00 4.912612740173917247e-01 2.071501594357255005e+00 2.469346918808562830e+00 2.585938803049580237e+00 2.041614463331824503e+00 1.395721925004779429e+00 1.157262721012287887e+00 2.968363643814790898e+00 1.793380904884527949e+00 2.892469707003411550e+00 1.578925390628349135e+00 1.353049237427397244e+00 3.177792837004683513e+00 7.238720641852409710e-01 2.326525602059528186e+00 1.795385811445227242e+00 3.352221028322289076e+00 1.319905757249159040e+00 2.810828718606527499e+00 1.845773246004614454e-01 2.552654400599731588e+00 4.316358292573588273e-02 3.642456325954825047e+00 1.610932433403058361e+00 2.048240757350906716e+00 1.680143020592564262e+00 2.287478964022263028e+00 1.715319337845887082e+00 8.681136880363429231e-01 3.172486710849427904e+00 2.618027066627781618e+00 2.479593946912855174e+00 3.389765210347220670e+00 1.374769737197917285e+00 1.518630175886146461e+00 2.657986916674984990e+00 1.526576110915957019e+00 1.236956649103781558e+00 1.958168278601337242e+00 1.415775652368580051e+00 2.011171307715637901e+00 1.047432370292932902e+00 2.420335172892477793e+00 1.164378499686837376e+00 2.467553483942876547e+00 1.725886088285557340e+00 1.367922856158185319e+00 6.844679240695180633e-01 1.662550618306125383e+00 7.287061036477751053e-01 1.443366693771537923e+00 2.221612277398618662e+00 6.860886294032023658e-01 1.392208240434013700e+00 7.429279819828893405e-01 2.760922787117977339e+00 1.589442880842437900e+00 1.406527381686015987e+00 2.826367692152412570e+00 1.842855213659228886e+00 1.761270920786975891e+00 2.539294723719924818e+00 1.002462415906530291e+00 1.028989029418761358e+00 6.984054484402999474e-01 2.019544245999022714e+00 2.171382966641082657e+00 3.810858007224687150e+00 1.880810551334952896e+00 1.828203676844643022e+00 2.128625691618333260e+00 2.224849368419937523e+00 2.095221760246824161e+00 1.709951715095902269e+00 1.968672410563345521e+00 2.007242664784385067e+00 1.395285253438602213e+00 3.827680396742136004e+00 1.903193860471801058e+00 8.715865131310055469e-01 3.135658749474572904e+00 2.961437508019685527e+00 1.625071841485100421e+00 3.158967699882926805e+00 9.636582722746934726e-01 1.410929555148324077e+00 7.383877976270348809e-01 4.505788267610661424e-01 1.491456525633263253e+00 1.263556991393195883e+00 4.199624574565313795e-01 1.726512754229665214e+00 1.393577260154679476e-01 1.343938090761276571e+00 8.900599825073323146e-01 -5.476685785834581877e-01 -1.426712130708458037e+00 1.257673371006157392e+00 6.440021203936505678e-01 3.848317909414170068e-01 1.144839608610927595e+00 1.280143051513844776e+00 7.981543512670165041e-01 -3.120461157932759022e-01 1.197510449698553803e+00 1.555383994287460991e+00 1.294284857011993140e+00 1.350196638756009371e+00 4.167652016726940967e-01 1.696726912563883305e+00 -9.278928281344220874e-01 3.137181340877700286e+00 -1.765546685167954377e-01 7.275007638090974504e-01 -9.299663764075642713e-02 2.506228335739966617e+00 8.641492827582963887e-01 1.224097062352896170e+00 1.304578838779537175e+00 1.058083104273880748e+00 -6.301484978838495232e-01 1.371568574226434745e+00 1.487875478380748406e+00 1.708700398719789071e+00 1.771253575077470721e+00 7.617156324359229957e-01 8.079772050270824790e-01 5.987050272759064651e-01 1.590177965301130314e+00 4.968462201668358835e-01 1.584749274499494875e+00 2.374816319563216815e+00 -5.696100723980390690e-01 1.091660491956568890e+00 -6.684270036566773987e-01 3.596879548316751496e-01 8.703611744328788591e-01 1.744651989100069800e+00 8.007402863988949404e-01 1.408895608267220823e+00 8.637604304370435360e-01 -2.267067494335997524e-01 2.498432081059539733e+00 2.508060190362459974e-02 9.235375201438016379e-01 8.409506997605119549e-01 3.543074910905493757e-01 1.545263336148256395e+00 2.087373355367399874e+00 -2.049819495695435478e-01 1.904957128073441419e+00 -6.494944293727402673e-01 2.049758549227527205e-01 2.654259061895575922e+00 8.398679362898905376e-01 6.710739119786212070e-01 1.020554367342336066e+00 1.370910230623238357e+00 5.945872868813031342e-01 1.077909719614936535e+00 -2.742045005004243863e-01 2.496860550468086304e-01 1.052481938855217347e+00 -3.928086034657721770e-01 1.154096313547515074e+00 1.972531043443983334e+00 1.870259090684567083e+00 3.278521398944313603e+00 1.919641746035329444e+00 1.158290218935677629e+00 2.678314898031867841e+00 2.325894501783467294e-01 9.743621718380930385e-01 3.296398839728098995e+00 8.471264885921834242e-01 -5.024663007158236550e-01 3.256141637948343770e-01 2.015921770199696983e+00 4.025146904504563139e+00 9.354911175418427760e-01 9.130956699904350105e-01 -1.288629700310234050e+00 2.188455278762973855e+00 -3.518094692856569283e-01 2.993217332842281753e-01 -1.395493334472465374e+00 4.297521030664719355e-02 7.279587291967618001e-02 1.737088021858565812e+00 -6.898619520066471278e-01 2.085368549654679438e+00 -4.757148435502600581e-01 2.718958344240316460e+00 1.757407989098451528e+00 9.404604593802903256e-01 1.102258722619530174e-01 8.007528428218951833e-01 1.127259856875554966e+00 6.967128897790947351e-01 1.549546646473122236e+00 -4.985548849514301883e-01 1.508043760314514925e+00 7.019814894960317853e-01 1.218306891284499871e+00 9.419138513176059657e-01 9.561726642666158460e-01 2.420705977185193092e+00 2.336782134066405003e+00 8.821885622994962706e-01 2.351195243685651803e+00 1.211354360852870293e+00 1.011592030021956523e+00 1.195836863215430368e+00 1.208110421773514118e-02 1.679368108103066026e+00 -7.088192905227421736e-01 2.233185045120257950e+00 1.169758409578951497e-01 7.191081832339152324e-01 2.083772690829891694e+00 2.326319795851254479e+00 1.458689118696628206e+00 1.787722910608641858e+00 -3.889582555828240418e-01 2.401953336132149008e+00 2.057040750108898308e+00 1.996333688081911861e-01 1.149799748115460485e+00 1.455058672552647092e+00 5.680362701677102444e-02 1.083599987145851706e+00 8.144078551219600948e-02 7.724461518891542755e-02 5.321799211234331528e-01 2.079463799559881476e+00 1.247791322913805345e+00 8.910131032710831844e-01 3.631435665065629426e+00 -2.834826757613793657e-01 1.570131410766838265e+00 1.814942062049365923e+00 1.049301072577050631e+00 9.612164136195183728e-01 5.272089136920576902e-01 4.149249795860647239e-01 -6.208539329426951969e-01 1.875083741285860084e+00 2.344185323557081979e-01 4.846753306143313234e-01 3.310075152136542909e-01 7.642248670443800851e-01 8.710927485185041563e-01 6.011696175968054279e-01 1.278303566729569685e+00 -5.461450149411637423e-01 -3.301481130217425175e-01 2.055772926930711009e+00 1.346750259522876192e+00 1.496365655418973317e-01 1.436083977267125666e+00 1.286261168115078846e+00 1.392144540005343378e+00 -2.917256519009051030e-01 5.181218359252657280e-01 2.506951228630890371e-01 2.109762021849928892e+00 5.663488933400704362e-01 3.476870588339664447e-01 2.472097879071009086e+00 9.620973624987958495e-01 6.657954088787605418e-01 2.950612673466134428e+00 9.441828334288091540e-01 1.462553209247058117e+00 9.168765359958913619e-01 -4.839927539155895464e-01 4.104671854442282219e-01 8.832987445086410982e-01 2.205027776871818723e+00 2.112068734561537209e+00 -1.512150339158138124e-01 -2.094040416473174904e-01 -1.439556098458465661e+00 1.484196830601560269e+00 1.626528778142101728e-01 2.104430655389104121e+00 1.651264489032883143e+00 1.688217094964743259e+00 1.743932915418921592e+00 2.855869258857715920e+00 -2.401158686980241708e+00 2.531474601244005029e+00 8.848802898904839509e-01 3.064428297360492159e+00 1.472861061838252272e+00 -1.113093646132792269e+00 5.379941828332435172e-01 1.152958454832970325e+00 1.105409897024691279e+00 8.299626230002816740e-01 -1.060738453770082579e-03 -1.132352511048678040e-02 2.075924781557741294e+00 1.173662436765211314e+00 1.380110838860780342e+00 5.990104141811870564e-01 3.293780284459859153e+00 -1.169825547630601870e+00 1.681375373021055886e+00 3.836794757111050558e+00 -8.299786193743984297e-01 5.214329438219292845e-01 1.014978488849103133e+00 3.698225810036717132e-01 4.723373796359079391e-01 2.243099709460284696e+00 8.169503328502814021e-01 1.254292422789776928e+00 6.928971701309196707e-01 9.590347224627091549e-01 1.445619697479890942e+00 3.620783426721776443e-01 2.057564431639164582e+00 2.305983655131548460e+00 2.382238909808774285e-01 2.217736016287502832e+00 2.569911890742784699e+00 2.201179657686319624e-01 2.748024009715464455e+00 3.992273171449363667e-01 8.490333816742789974e-01 8.586673490359369998e-01 1.928247766249336470e+00 -9.428342401834548525e-01 -2.729424456544196631e-01 2.336679133660343743e-01 2.763258691953273338e+00 8.726764862108771226e-01 8.699617749515335952e-01 3.417012764199339747e-01 5.410368352141590176e-01 3.078011214059772183e+00 3.381213561479649021e-01 2.791466280522196808e+00 7.619591863922952069e-01 9.562374723161221057e-01 -1.122529010651401454e-01 8.834779336070515132e-01 2.839466217780829416e-01 1.086870371142383274e+00 4.868982780616420425e-01 5.127945117282228793e-01 1.283063031193055537e+00 2.799571362574521105e-01 -2.374138710564584198e-01 1.124038456273271702e+00 1.464870942524603370e+00 8.694309923375712623e-01 1.925929211215336778e+00 5.963091459629925595e-01 8.825149676891199668e-01 1.799061062205888240e+00 1.488114029731905985e+00 1.692367206937925417e+00 1.079176575510974123e+00 9.384393031656576012e-01 8.424799360210835086e-01 1.345367812283689846e+00 2.707337768699710878e+00 -1.434279254826906214e-03 1.249664739773963751e+00 5.071105341043563586e-01 2.217681685934124403e+00 -4.562161354068558494e-02 1.024155556867558658e+00 1.159393399929945279e+00 6.992178481728091866e-01 -1.664958112898625719e+00 -2.292746691957603111e-01 2.427661865087705984e+00 3.348759116351197829e+00 2.880820447518274152e-01 8.049440121834394724e-01 1.155642810693451983e+00 -1.528115233619462866e-02 2.460157402085363376e+00 1.076969457742479097e+00 -1.558325783259686959e-02 6.062214612849864404e-02 -1.764708081648258819e-01 3.100240956200141174e+00 2.051229016410747619e+00 1.287628303623789883e+00 4.585729559860544091e-01 -1.352818937152212575e-01 1.397394288928647921e+00 2.421430551047698831e-01 8.834076435961792928e-01 9.585209408585455559e-01 1.428957504206208595e+00 -1.502542014146829974e+00 7.815047960645336023e-01 1.885579530692393257e+00 1.447121990608666087e+00 -2.553607176852656369e-01 1.466988506029124339e+00 -1.035634706568739460e+00 2.409059538726332050e+00 1.977008725624784136e+00 7.444432549119596176e-01 1.597356604763626731e+00 2.638327713098467253e+00 1.484795548086569328e+00 1.205368731666598192e+00 2.323628194226156740e+00 2.469042850972347658e+00 1.774254682937424388e+00 2.024502118039503973e-01 1.448308635345885609e+00 5.452907808649423149e-01 1.550835977462314608e+00 1.509762604349875748e+00 4.671538509402588524e-01 1.961056822322441384e+00 6.638747396475389584e-01 1.084181606507755635e+00 -1.155608470874779581e+00 1.613071331955948207e+00 -1.356633509823698125e+00 1.729694843201051713e+00 8.751546721706315868e-01 1.321191279566996446e+00 1.952418402407440468e+00 -9.315427348886057279e-01 1.130556956755276232e+00 -3.279441116351830554e-01 -5.002339713705230562e-01 1.260153705962193449e+00 -1.913653970885782485e-01 2.737553421330989778e+00 1.526118871831512624e+00 -2.918744856711686375e-01 -1.284216150539951640e+00 6.060473687316725484e-03 7.637364265467033730e-01 -1.390698529392324856e+00 -3.422470374038524277e-01 -1.719515390306708191e+00 1.491850195456407402e+00 1.202511005520573883e+00 2.849829885505369642e+00 -1.041574844547874967e+00 -3.541446338966274254e-01 -2.232865391392816479e-01 4.115846194856685458e-01 -2.218614319554092607e+00 -1.109400680664628602e+00 6.082356192020823421e-02 7.987331822407279722e-03 2.931877571681614780e-01 7.536713484392394691e-02 -1.120853570340678118e+00 1.772206995181214051e+00 -9.716506083405084260e-01 2.165590731571741312e+00 2.254133753671912765e-01 8.766153086702621611e-01 -1.131623826633949781e+00 7.211836306812709207e-02 -7.602154514429704420e-03 -8.459934440361454033e-01 6.629347210821197045e-01 -8.154002155886281855e-01 -1.392100803927201813e+00 -6.028650230896274165e-01 -1.647908302820456639e+00 -7.939832826805592880e-02 2.609889706489778097e-02 1.276022484532263856e+00 -2.470976835129645721e+00 -8.799593625277505327e-01 1.023843388331072246e+00 1.204499886546226861e+00 -1.634820655577188475e+00 -3.636530836548810264e-01 1.290533854944839742e+00 9.213690770322114920e-01 -1.179802207611774678e+00 -1.290520749140091183e+00 1.107570308918782276e+00 7.361345110511409440e-02 1.266792967619162491e+00 2.932932247359906208e-01 5.146335810048132675e-01 1.441773272728631150e-01 2.340767585571138648e-02 -1.620723909797685991e+00 1.269205042754172237e-02 -7.660875381968031972e-01 5.392995314783490812e-01 1.584184664200613657e+00 1.735183050534750304e+00 1.683522503973913786e-02 3.287639830583664047e-01 2.200034992726943306e-01 8.126449610613012409e-01 -6.115217973563451537e-01 -1.346419992428716350e+00 3.512601207148505766e-01 -5.192329207112600375e-01 2.170757086799608437e+00 1.294729144244122221e+00 6.052742534598622853e-02 -1.251718099741087498e+00 1.721317653050714880e-01 1.745321170790108622e+00 -4.211876030345784172e-01 -7.952400899092063602e-01 -3.122904817676631639e-01 -1.014205890798589360e+00 9.899964177929803100e-01 -4.679751577484854153e-01 2.417239856769827444e+00 6.007323855816909530e-01 4.690180457081253307e-01 6.531554976466542595e-01 1.044337189347644301e+00 -8.140195915137833360e-01 -1.140796349979697588e+00 1.217451452510566634e+00 1.055248906078332660e-01 2.753901584977944128e-01 -1.002346892497812059e+00 4.454301638100001469e-05 7.730818317412925245e-01 -6.033902138137989812e-01 -2.026269593405603253e-01 -8.125078336783753130e-01 1.052917583264236345e+00 -9.066074646180645180e-01 1.723144386049097809e+00 -9.302520098627136136e-01 -5.269256471175072232e-01 -1.097170548904761844e+00 -8.659891363852471047e-01 2.799482207402066991e-01 7.866668660394166013e-01 6.201531315894990293e-01 -1.008034062451898638e+00 5.699314094998679525e-02 2.941214419411883330e-01 -1.210762956196318685e+00 1.148245852152554036e+00 2.085615573052418625e+00 -2.782309524841223292e-01 -3.402903773431837919e-01 -2.804340828617769565e-01 -7.777001634662555896e-01 -3.040406368765069534e-01 -1.526876835781157959e+00 3.980043854293954797e-01 -9.247051078480049702e-01 -4.702059427029257055e-01 -4.011746852571547173e-01 -1.325401902634461893e+00 1.467704030784797720e+00 7.709588068444737097e-01 -2.615730952112739205e-01 7.645756853823622023e-01 1.776099770322754345e-01 -1.174639508437796742e+00 -5.300745214136807215e-01 9.074328231165017522e-01 4.552863984981891932e-01 -2.712957059500583634e-01 -1.327138850583075236e+00 4.692915232226359534e-01 3.456990100368635410e-01 -1.716562030986243936e+00 5.617380755211595078e-01 8.552496371663789176e-01 -1.292997168955134057e+00 1.457964461755940910e-01 -1.694069484872299913e+00 -3.213333286743689232e-01 -2.362436941704624815e-01 -2.287347291206393018e-01 -7.753838380777204609e-02 -2.508143228840280514e-01 -5.222849845725744400e-01 2.176986389834001667e-01 -4.107715171026832812e-01 -6.992452594009447298e-01 -4.187612540196485322e-01 3.297579568086886348e-01 3.255811060325263795e-01 -1.063975605227733157e+00 -5.053198625804802280e-01 1.114652300514888950e+00 -5.071032280801416325e-01 1.276002862490112966e+00 -7.395545157917033929e-01 2.269939500562443424e-01 5.499502589255207408e-01 -7.408050887278927465e-01 1.863470397427030356e+00 2.153170499747298017e+00 -2.475161497342298345e-01 2.426908723435622584e+00 -1.836310364119267402e-01 -2.867873813842651387e+00 -2.970064381384640573e-01 -7.015753963943859306e-01 2.543911888939451860e+00 -7.655298898151960962e-01 -7.131171708137273857e-01 -7.158481283809939311e-02 1.720502852732082477e+00 2.850201861091954836e+00 8.214694859728639553e-01 1.442228810314936993e+00 1.405011002876649595e+00 -1.126052632204327830e+00 -2.115729845354083150e+00 -7.650243392454733615e-02 3.444456504412461428e-01 5.372425316701039399e-01 1.836509533397433225e-01 1.273153345761614652e+00 3.533065332301950634e-01 5.281589959915028443e-01 3.770786997272183583e-01 -7.499462001480980411e-02 -1.001007519670198631e+00 -1.070580365050047611e+00 -1.099763375952104577e-01 -9.830024457759985179e-02 -1.415198635136924121e+00 5.564471468250973274e-01 8.930560043365228795e-01 -2.382659282711554194e-01 1.519686099735397589e+00 -9.108241192250406126e-02 -7.109993579321391977e-01 -5.234892135311811079e-02 -1.085879378005472740e+00 -6.312914163056553285e-01 1.510344155571850200e+00 -6.722743180784560568e-01 9.827721766906244438e-01 1.207515694576803827e-01 5.784909386946258669e-01 9.098095565669127582e-01 -3.409577973414477103e-01 1.683171417887056265e+00 5.168420022879947062e-01 7.271327851477472626e-01 -2.110300359738095932e-01 -6.333006487325210099e-02 -9.524601526154521380e-01 1.897098174196403697e+00 -1.037389561681761441e+00 -4.993775003280409019e-01 8.669504448592222356e-01 2.623668014558830475e+00 1.023157693828819159e+00 -2.007892860072307273e-01 -7.516850730357385046e-01 2.729751189277235257e-01 -9.005518981231270814e-01 -7.233846731298239074e-01 -8.828740213280857896e-01 2.773500314759118068e-01 5.028333693914212033e-01 4.664544522889749190e-01 1.838826309822542138e-01 5.807056720068860534e-01 2.111500778461338212e-01 -6.172354890820241913e-01 1.251747849663731760e+00 -1.413373741936674977e+00 -4.087405731837346901e-01 -1.560700428982161048e-01 -4.624445990012350793e-01 -3.779390789771470693e-01 -7.872254626411581135e-01 -1.196602059087058301e+00 2.827094794289001789e-01 -1.680054965297114455e-01 -4.938462538862408158e-01 2.669512926798542907e-01 -5.053969860314240226e-01 4.924803217083659757e-01 -6.792712961713665010e-01 -5.372291948415485185e-01 -1.470126617338170516e-01 -1.255176250366678792e+00 -2.668905609099763709e-01 5.741212805318381962e-01 2.624405919144716104e-01 -8.023264104012077791e-01 1.204490500240408242e-03 7.449213527989878569e-01 1.298379757360512476e+00 3.555456624922348485e-01 -4.832159903314439675e-01 7.243109970556415034e-01 -7.599284426989870722e-01 1.033144960638956000e+00 -1.321490181589584680e-02 1.368105887865164627e+00 1.542301513688424663e-01 5.488145903458618857e-01 -3.330877611080356737e-01 1.156010309917321788e+00 1.333347105557578294e+00 -4.632232630294407238e-01 -7.041372468451209121e-01 4.879557214808857291e-01 -1.780008940336169354e-01 -9.680750117878833549e-01 -1.377469643896858997e+00 -1.331232247896131815e+00 5.888453864992519993e-01 1.152152378824996770e+00 2.195050961008949975e-01 2.946514208260282430e-01 1.529481829642299173e+00 -1.215201736513895847e+00 1.144860249613681269e+00 5.048802679348562972e-01 -1.076441264006080534e+00 6.529452041209851121e-01 -6.591672739619902632e-02 1.956936607552342222e+00 4.181059986800118589e-01 1.187012473642078181e+00 2.235133188393414461e+00 3.148298157379468276e-01 4.023959622412813797e-01 3.743760557539060896e-01 7.646658803508499247e-01 1.173694779755386275e+00 1.111921016839538590e+00 -6.828046789609695244e-01 -5.319678064395438888e-01 -6.696422613048659267e-01 -6.211282134100444274e-01 -9.122092459765204220e-01 -2.320628560885393821e+00 -1.206888332887614768e+00 -1.186825212931987172e+00 1.084879408901100684e+00 -7.506388783875553861e-01 -7.302602457619286058e-01 -5.614097062217836553e-01 -1.212147360897553039e+00 -2.412120554672621819e-01 -5.492602257060027471e-01 5.806615464738990040e-01 6.454417320071844655e-01 -1.343993971852359692e+00 -8.576663909550935605e-01 1.112287948356238898e+00 -6.098401458240445550e-01 -1.167786911084589541e+00 -7.449523841153610736e-03 1.932925479308678307e+00 -3.376529513521790427e-01 2.743274662426312682e-01 2.506431204816245151e-01 -1.106786114011552719e-01 1.199090649196964620e+00 6.714475053783970360e-01 9.593818524990352925e-01 2.320638453473949370e-01 -1.396044377012956250e+00 2.342344163477160901e+00 1.918660521132180830e-01 2.735670674779429046e-01 1.518549381471529403e+00 7.169074516667203918e-03 1.486661014906740741e+00 -1.152873700138795199e+00 -1.232116699788833314e+00 -7.274306988992651490e-01 -1.749154883790463355e+00 -1.767285100232250494e+00 -5.773967837443088058e-01 1.750184633931277212e+00 1.805868139955280893e-01 1.246168238429484543e+00 -1.909314940790093562e+00 -4.290871211618854097e-01 -1.958693414568328170e-02 -1.214640616317263611e+00 -2.308107954831871478e+00 1.324760812305035618e+00 -3.902656576786482923e-01 -1.214245552235151626e+00 2.214403070301094179e+00 -2.696235880589203937e-01 2.156072101023405629e+00 -1.648004229686566235e+00 1.556912909267833767e+00 1.315916029341055726e-01 -6.281943629162515252e-01 -1.107683232488860581e+00 5.087173661996696739e-01 -8.059712866525206021e-01 -3.248670152134016109e-01 5.244989086155307234e-01 -4.990245296604394198e-01 8.272623085596799708e-01 -3.330069147175606092e-01 1.329500922823049658e+00 1.004357533158062532e+00 8.950180962614737723e-01 1.106549076647992402e+00 2.790311218021989965e-03 1.185871071532389465e+00 1.483221966221503152e+00 -1.608470716511339882e+00 -1.373806355617480102e-01 1.255757530006547107e+00 8.258989741110861482e-01 -7.916160915036861701e-01 7.881968195195253601e-01 -6.377090257570285914e-01 -2.378427614049323665e-04 -1.253989622179503494e+00 1.224080893302545325e+00 6.170175144207845630e-01 1.216019770044029169e+00 2.762007429285146531e-01 3.263651022704127103e-01 8.876031992044600694e-01 -3.073103184981234581e-01 2.815899170916616789e+00 -2.101289599125501228e-01 -1.935157832598794758e-01 8.471464769161615171e-01 1.428485364433764060e+00 4.210262898078189209e-01 1.140855900292907066e+00 -4.133552336660785698e-01 -3.875821941331868414e-01 -2.103263124407650508e-01 1.377024895166823359e+00 1.255513425490650370e+00 -3.703273649664404754e-01 1.785057458640089967e-01 -1.903623155000094380e+00 1.411367447843630440e+00 -5.517215068474764506e-01 4.204873406243449518e-01 1.693295779389110134e-01 3.960946816749717492e-01 1.181432081695810571e-01 -7.498878923968791410e-01 -9.071521383446711218e-01 -7.774982738400886273e-01 -1.066407373741580233e+00 -1.311949396616493679e+00 -9.746788056487254437e-01 8.228251278956185688e-01 5.610906588568298492e-01 1.452122081226720762e-01 -1.211004425439182075e+00 1.395699660779601059e+00 -3.444721755712977784e-01 -1.801762767219161065e-01 -3.540799458144266998e-01 1.110883593671195824e+00 -1.394821820482603503e+00 9.904373215789464835e-01 1.165204421599111306e+00 6.672860434684043662e-01 -7.801873761605084834e-01 -2.073669393793144522e+00 -1.054269828782755242e-01 -1.318529959881698188e+00 -6.261430872363458189e-01 -2.844077614311269486e-01 -5.057532569117886290e-01 1.043288385105774374e+00 1.166383547078798238e-02 6.218289727380765797e-01 -1.152745899709903377e+00 -8.111704763862215284e-02 8.418331139806147778e-01 2.409118607653577271e-01 -1.959951615692455018e+00 -1.183702953793615426e-01 -1.581754332740388680e+00 -5.786277617648204474e-01 1.876272302769408151e+00 -1.053460411916103956e-01 -1.002237824262392829e+00 2.049965230275034855e+00 3.794799349104686081e-01 4.448538451496145130e-01 7.338463654497207056e-01 6.174429564583788776e-01 -9.063480909365418947e-01 -4.176665477423583961e-01 6.464111862359447347e-01 1.406274829029407814e+00 -1.058797904623024033e+00 -5.804786993455282040e-01 1.106552441972216139e+00 3.122859629776630896e-01 1.479278415428376903e+00 1.525878009281133874e-01 1.159580346815249630e-01 2.195946752286457304e-01 -7.098847876506563237e-01 1.025706192143650330e+00 6.835673331042730564e-04 2.062844195752091103e+00 1.406514175237497222e+00 -1.728112789388333237e+00 -1.197676852160115990e+00 8.914184391153543441e-01 -2.106722130493102085e+00 1.099406406505880840e+00 9.749634549915819903e-01 -1.096117417388271509e+00 -1.753954284860352042e-01 7.072212361516072576e-01 -8.033922880544794864e-01 -3.397619749573183578e-01 -8.213241695169553047e-01 -1.030680071013293286e+00 2.539592322924085543e+00 2.604107966081494197e-01 8.713078444488036034e-01 6.209424649892071324e-01 -6.494240809067618470e-01 -1.016834766261180079e+00 1.139483246559164442e+00 -1.100669115671307347e-01 1.500379764100881141e+00 -1.752332852915186923e+00 6.754258618136663728e-01 9.640043285536894491e-01 9.910592693833051303e-01 -7.504182522093355567e-01 -7.099121130993766293e-01 6.737302010349431880e-01 6.182424778800574977e-02 -1.379681778198002806e-01 1.307554229649793509e+00 1.259169459833519911e+00 5.125066503174317001e-01 -6.340144613354302683e-01 -3.301303096960680472e-01 1.848198170725314782e-01 -1.540137227698704092e-01 -1.016262150098752093e+00 1.272693177923827357e-01 -4.889121770729777938e-01 2.061706034175726732e+00 1.316115797187542569e+00 -7.060065807691959794e-01 -4.971814194437675916e-01 -2.026133230855015288e+00 1.713421135001645279e+00 -5.823905003557882099e-01 -4.276572770498921483e-01 -7.474160199757055034e-01 1.207497944833629960e-01 -2.497133927888360638e+00 4.400663608266869309e-01 -6.004989094325733356e-01 7.867090108753548305e-01 6.528587827667016175e-01 -1.741863004381030144e+00 -5.088379088666008521e-01 2.304338944617843332e-01 -4.069900985906262925e-01 2.136715674600064396e+00 7.249975469207606826e-01 1.345160565117000440e+00 -5.481810721698429090e-01 1.776317044990707306e-01 1.375295882983087914e+00 -1.408084106567272453e+00 -3.539060180068936412e-01 -5.080493383888253812e-03 1.048513873587075373e+00 -5.925771031770776798e-01 -1.603645306086060929e+00 1.772185753548719322e+00 -8.621109677008241823e-01 1.055608473724603202e+00 -9.729462717044083941e-01 -1.384015101086568666e-01 -1.582401881577038427e+00 -1.848318009674190465e+00 1.650097137494848931e-01 1.745778839783577396e+00 2.679155474864145958e+00 -1.868302814836025894e-01 1.206128698640548169e+00 -1.926360649094680744e+00 1.198018582558548206e-01 3.816771257371188164e-01 -1.898476006726766308e+00 1.410126685813104297e+00 7.482536443733930343e-01 -5.003799330939766588e-01 -8.363258586907942327e-01 -1.798365859725232108e+00 -1.651485170263855329e+00 -6.546352788436773373e-01 3.208148265548712574e-01 -9.882323801146913889e-02 -5.651967750253283906e-01 9.623436389925379419e-01 -1.076424741051508427e+00 -1.240723489281005509e+00 9.673234370462739928e-01 -2.706929349776334703e+00 3.784677460311560715e-01 -3.449800866876276406e-02 8.282398245293113304e-01 1.439725233163396068e+00 -6.011325720887632507e-01 -5.810984406934331936e-01 5.861606325817284580e-01 1.609737593438565595e+00 -3.171099570613409857e-01 -1.079909419921442737e+00 3.567110650908078551e-01 -1.374676747904100660e+00 1.568704859201996760e+00 -6.849257538250232979e-01 -1.237832223442934643e+00 1.142359250771149304e+00 -4.006465344461387357e-01 -3.405605784058911567e-01 3.258948059296619126e-01 7.190302626063244107e-01 -7.590054642343874169e-01 7.416435417843139088e-01 -2.030847579328096467e-02 1.270400300513096603e+00 1.475753826001492186e+00 -8.348028316329947351e-02 -4.039875075738389998e-01 -1.140631579098178694e+00 -1.700752514379940683e-01 7.917141583489304413e-01 4.831523856950320495e-01 3.390693709945741818e-01 -1.382298203252936064e+00 7.176236075638470213e-01 7.586616326155251055e-01 -1.127289824484874609e-01 -1.666950208512819331e-01 -2.653446698573699858e-01 1.809159746800338420e+00 -5.622902477061606508e-01 -4.014061080741194165e-01 2.012908366993752252e-01 3.192727460057708661e-02 3.950910758896032382e-01 -3.153492546325971091e-01 6.664719252582050890e-01 2.624912911676219540e+00 -6.579221187467307885e-01 -7.261655468836884786e-02 -1.251302193088205117e+00 -7.247572570290178318e-01 -6.929094448961452546e-01 1.155276466433990068e+00 -6.689830071761649899e-01 2.417280059674798753e+00 -1.220121542172708962e+00 -4.140471090851193248e-01 -2.265163522462524115e-01 -1.249331856863199919e+00 2.556877275227655844e-01 -1.694466052739111106e+00 -1.588411784351552392e+00 6.889547818639760179e-02 5.605429487790549725e-01 -1.258656569414882576e+00 -3.164893677110485609e-02 -8.842634273742712159e-01 7.637016199073273226e-01 1.491152718127468635e+00 6.526760957996415868e-01 6.047020473010603636e-01 2.089390376180691195e-03 2.792693633835492961e-01 -5.569347165419694101e-03 -8.244838217019068161e-01 -2.028410089933762261e+00 7.265762714825818591e-01 4.839550718240707705e-01 4.352086841419637309e-01 3.849785645248903453e-03 -5.753664749403445411e-01 -3.352850929317945927e-01 7.287142632596957936e-01 1.008315706882919827e+00 5.742878788722532990e-01 -1.115751530866210706e+00 2.015698030175457900e-01 9.287949175921911271e-01 1.528367270298619074e+00 -1.949882197032773989e-01 -6.653013602118847958e-01 4.143519798603743226e-02 1.074643209554819290e+00 8.337538237612932557e-01 -1.904949104597769283e-01 -2.954852862133408031e-01 6.507338203943182631e-01 -7.218162344756861026e-01 -8.247395541390846185e-01 -3.545590587981791719e-01 1.109805328701140459e+00 -9.468408551131121120e-01 6.107970309012971111e-01 6.381461624294275659e-01 6.719951209565931949e-01 -1.530878498462395210e-01 -8.597177429506936974e-01 1.229451613624618522e+00 -1.020913294853428521e+00 -7.417619720552895979e-01 -4.760170896074314428e-01 -1.269641783333141483e+00 -6.363625359676539084e-01 1.644588435603691501e+00 7.147685455133759302e-02 -6.020762813722380091e-02 1.256240026067623416e+00 9.289431687586344744e-01 4.823455519458605956e-01 1.863510768572240961e+00 1.166607675308326986e+00 -1.361064461922713020e+00 9.316009381849601478e-01 1.131248090130324346e+00 1.791610346970329559e-01 2.169208309237092291e-01 8.190974299823865490e-01 -4.643178166011438512e-01 -1.320206724697697398e+00 -6.662769196339163313e-01 1.258449969306509431e+00 5.211656777266580054e-01 6.555826552019988762e-01 1.972897118093235869e-01 -4.289383997075147947e-01 -1.461356081046673694e+00 -7.248036081096412842e-01 -9.154599936333239762e-01 8.913152774802736156e-01 1.360689069696010778e+00 9.161059459177514075e-01 1.652838947455717022e-01 1.549872667060104403e+00 1.909806708326986513e-01 3.736312101491908594e-02 -8.376277304802683954e-01 3.858402190537331931e-03 -1.132269543108701260e-01 -6.285132416307525061e-01 -7.601731370293680623e-01 -4.659244130993591138e-01 1.290888521533156474e+00 -6.012574667193195666e-01 3.105234839436968319e-01 3.554532742955944513e-02 1.621437843901789300e-01 1.109439943611137513e+00 -4.746141995140294445e-01 7.687034899771907903e-02 8.672928418908034676e-01 2.923626761511062822e-01 1.286747886989615619e+00 -1.001449255388029647e+00 2.354591945604526254e-02 1.178728585241869187e+00 -2.650169848087843283e-01 4.209305071114967656e-01 -5.816681477186876892e-01 8.134317242082272914e-01 -4.462178590935962363e-01 -9.610588200426543048e-01 -9.654943416871230033e-01 -1.224450017017872483e+00 1.104756958909513809e-01 -1.221607487064763298e+00 -3.789237614283647582e-01 8.385858817611486771e-01 3.733260455796242328e-01 4.626998861110474537e-01 1.216038802686933762e+00 -1.427848788972663430e+00 -3.312340884199115876e-01 2.258201159089154031e-01 8.367376350554840414e-01 -1.295315234235495105e-01 -5.381362408568653999e-01 2.005173352747904592e-01 -3.837531744609952167e-01 1.294008942430515452e+00 -1.925145068375105906e-01 -5.731949220504636289e-01 5.111848704332440096e-01 -8.932300326674483815e-01 1.335280054487332779e-01 -9.165520040835763993e-01 -1.302654393562495905e+00 5.731898704282792911e-01 -1.742364281537785331e+00 -5.462317716858551275e-01 9.445066347938309015e-01 2.473227690693054759e-01 5.059239466556159082e-02 -1.266568746457735539e+00 -6.829056114645194464e-01 -2.830011993154616864e-02 -1.472683596475411028e+00 1.086845159352657214e-01 1.891193757855306468e-01 -2.658351396690609381e+00 -9.636155318688092164e-01 2.916359368169608168e-01 6.501168100717927278e-02 5.424454175929214195e-01 -5.985188631112556834e-01 7.006627535948317664e-01 6.241937629520697417e-01 -6.610284691438260418e-02 -3.623099883622500350e-01 -1.097797601797799949e+00 -6.774707503931799435e-01 -1.665073683196427734e-01 8.963433730067862371e-01 1.876512134428560241e+00 -3.149700002105967345e-01 -2.467105207750735774e-01 4.046753289801454101e-01 1.631727296638293856e+00 -5.863842245578217982e-01 3.642809592758868287e-01 5.101084855447129973e-01 1.885275794008391403e-01 -5.555907816085901008e-01 -7.122186610641143556e-01 -1.753052853983774195e+00 -1.829130918487929192e+00 -2.687491986359848151e-02 -5.156935557943702619e-01 -1.721053958108698323e+00 5.286762485291025548e-01 1.926783307368920561e-01 -2.258707221664159603e-01 1.670332772732753268e+00 4.096702265395680831e-01 7.134331584045222607e-01 -4.097233387949350547e-01 9.741791777311570311e-01 8.402634000648638857e-01 -5.451964592123306197e-01 -2.986224273200384083e-01 -5.415382059262656700e-01 8.480092379455461682e-01 -1.256259133730862620e+00 1.490828249098002267e+00 -9.024273257064151510e-01 -1.283820758246440707e+00 -3.851491793388238105e-01 -1.303447532872091141e+00 5.196131768699731035e-01 -2.581360157363025376e+00 1.257295149303567561e+00 1.248947146866257185e-01 -5.920829252756043548e-01 5.127129099400805634e-01 -1.444974577115447412e+00 4.476290619517216962e-01 -1.430969418391193626e-01 -3.062194134779904764e-01 4.146760746541090503e-01 -2.345392342538027641e+00 1.642614795061767274e-01 -5.059106091519559312e-02 -1.912542493482121797e+00 8.200011370219990603e-01 9.519348491120559475e-01 -5.422751503162214215e-01 1.325389681631809591e+00 -8.280329302191676843e-01 4.691826716740968850e-01 8.726117184996711185e-01 -9.588032432035797914e-01 1.447836642910912408e+00 -8.065326708433422365e-01 1.893952963635796793e+00 8.363732283402803835e-01 -8.431632820468484280e-01 3.465073539231093291e-01 -1.131897669054445776e+00 1.936159626750374008e+00 9.975722014837322682e-01 -3.308741170339266069e-01 2.019072718634187108e-02 -3.083946369453691716e-01 -2.268815847381575046e-01 1.353597968573728050e+00 -5.437196482808492881e-01 -4.873961330408733694e-01 -3.362098717218720001e-02 -5.488530729608382536e-02 -3.303267292000074407e-01 5.855646579135777019e-01 1.342256346767350061e+00 1.052184743660963706e+00 -9.103100421202735271e-02 -5.378454863529855690e-01 1.096650385620772328e+00 6.679234451144560047e-01 2.095802873613318074e+00 3.349138700822877346e-01 6.142810864610321886e-01 2.005702547724862728e-01 -6.157707990863533487e-01 3.345450107719313837e-01 1.238252305456331998e-01 -3.038371367987488525e-01 -5.863830492722678367e-02 -1.723044327552100796e+00 6.128179507364227563e-01 -8.303877624248151568e-01 9.611392776339361399e-02 1.586259337294499971e+00 1.294330687696555904e+00 -4.995230575707775011e-02 8.355257235519666370e-01 -1.770695466607750790e+00 6.134747379793387134e-01 -1.258102784756292225e+00 -6.032950327687214287e-01 2.509426389180336447e-01 -1.499069010477697417e-01 -9.728397521198134390e-02 -5.089885729670754616e-02 9.715603650874986286e-02 1.901472298286391860e+00 -7.283620268454361613e-01 1.006177574899691951e+00 -6.027629642415570643e-01 -1.755513640098259331e-01 -1.967206393498827754e+00 -7.704638290387881838e-01 1.765485288371716699e+00 1.218492335418896788e+00 -1.980763928786392902e-01 1.111849763372185551e+00 9.312531575707633236e-01 -2.677940941418154308e-01 -9.267392735348926047e-01 -3.951341211857841151e-01 -5.521639905026827222e-01 9.427064632609749584e-01 -1.142571239474488909e+00 -1.596542409181024857e-01 -1.096401242886212213e+00 7.654222550378060319e-01 1.773922304820622964e+00 -3.272153639034515726e-01 7.459749417288364937e-01 6.715585131276676778e-01 -4.768282972548462673e-02 1.327345509845261118e+00 5.330608867788523275e-01 -3.517257606381064827e-02 -6.661271482721592418e-01 7.111097331245228581e-01 9.849913940037693383e-01 -2.215188521466826099e+00 -2.960817448176349953e-01 -1.940244223260482737e-01 -6.023521329988373862e-01 6.855625307836424320e-02 -5.195412886940014019e-01 3.583293901277126436e-02 -1.957602939232974348e+00 7.358209554032490995e-01 -9.520863230503520125e-01 1.023156951805618720e+00 1.080440214696277268e+00 -7.556206269173774137e-01 8.520367145392764296e-01 -7.030063207443203455e-01 6.386937496517720858e-02 3.022421408197603285e-02 -9.900100468252178709e-01 1.799765841135886335e-02 -1.395714769812848699e+00 -3.498205759666143666e-01 -7.061066001216607102e-01 -6.673107344054388657e-01 -1.437033525044877580e+00 6.876329246458029454e-01 5.503547425500081580e-01 6.236311566213185165e-01 1.918679824866976080e+00 7.748662456389453224e-02 -4.086474592261361005e-01 6.284962143360993680e-01 -4.251455151637245633e-01 1.408999134900393635e+00 5.551703518673055671e-01 6.827305990051265594e-01 2.831416914617647107e-01 -1.009813036847121426e+00 -8.703663851181913519e-03 -5.281153447485847918e-01 2.915635943558932477e-02 8.187891504296468392e-02 6.508591738996596376e-01 6.802123519287781583e-01 -1.617389223079565230e+00 1.182401238420702549e+00 -3.597291138674149624e-01 5.145353653436790520e-01 8.727864003130934023e-01 2.191922983071677766e+00 5.438947655570092188e-01 8.869699799917811767e-01 7.806985654452271994e-01 1.112649682668857443e+00 -4.392759577691381923e-01 -1.183766720450278864e+00 -9.738357708873200957e-01 1.819297080211575435e-01 -1.906367582345292577e+00 1.667440524591839113e+00 -2.985663121282330357e-01 3.329068467115933738e-01 -5.685393714292066164e-02 1.043712576848208062e+00 -1.738115952720779456e+00 2.349961380298828950e-01 1.634693927920442824e-01 -5.045010006229426747e-01 3.918639043047003612e-01 -1.212341795548463663e+00 9.424454177755235695e-02 -1.976124067568760356e+00 -8.220994410883900594e-01 5.942202760801423844e-01 2.019485707148691578e+00 -2.513673949366312943e+00 1.160878783749125231e+00 -5.458836069808339353e-01 -8.286158745149569960e-01 -2.140280824672184057e+00 -7.730380490599000343e-01 -1.024610253871497179e+00 -7.076542591725847320e-01 5.888636796546431462e-01 2.377316571182188643e+00 -2.737747414777015886e-01 -1.426160674053192079e-01 -1.490828525483931799e-01 1.473404147524350671e+00 -8.371159161034932294e-01 -7.867558834292386061e-02 5.775872126540043672e-01 -1.287485327436078020e+00 -5.250906727898522197e-01 -3.018146475315989785e-01 -4.893792819884733025e-01 1.247925361731522464e+00 -5.721220175658457974e-01 2.391962326562931118e-01 4.948720110886050128e-01 8.195918701780060545e-01 1.553355935269983001e-01 -2.340383801492764426e-01 -1.102370372144710675e+00 -2.439648161964058648e+00 2.222430097749804379e+00 -1.953705189604194370e+00 -1.528637280542328947e+00 -8.384669659344566872e-01 -3.362443962180957854e-03 -2.331985031792748742e-01 -4.859234059786038951e-01 3.516561453433423301e-01 -1.090285259163738529e-01 2.451287800131657146e+00 1.694520758227157642e-01 -8.888165379475319872e-02 -1.067004781340946673e+00 3.090459021597170147e-02 -2.019523782396918765e+00 -3.021796381006735532e-01 -1.669447861433467559e-02 -1.720902440332757966e+00 -1.267395062261603256e+00 -7.442262847671150539e-01 -5.975258875031917993e-01 6.026227411819513602e-01 -1.310573652510199638e+00 8.461647961976263010e-01 1.590467264910553791e+00 -9.521123885613027582e-01 8.008843982332967126e-01 -3.548055203077390973e-01 -9.215809161287351614e-01 -7.463702248292769514e-01 -5.890282571806695344e-01 6.597656961177806867e-01 -8.572399670647787850e-01 1.275688957141461133e+00 1.105371135348592659e+00 -1.765538423228264708e+00 1.904350620291951623e-01 -7.909127768370530775e-01 -2.813938012167336744e+00 7.045160892939328345e-01 1.756556986766891482e-01 1.269672711707140689e+00 9.325259012747263432e-01 1.805629572491363258e-02 -1.244881035078943432e+00 4.151674543811252893e-01 1.168730972328944739e+00 -1.454274096617054479e-01 -2.753999297727023343e-01 -5.750754748091442270e-01 3.064667768405948123e-01 -6.655102660300408202e-01 -8.134701232447012487e-01 1.421864011673100503e+00 7.588555474221029273e-01 -5.049026241227350109e-01 1.424563921594710791e+00 -8.801399682012879255e-01 2.097194479163609682e+00 -1.261807518002661777e+00 -1.029150867862187901e+00 3.493187164453150917e-01 1.394162109668179161e-01 2.585175218990507298e-02 -6.487469367272578058e-01 2.440563739767100504e+00 4.544794756881838649e-01 1.599405871863613937e+00 5.505476615710342969e-01 -1.302359988799461021e+00 -2.333729214793109630e-01 -1.157269733375212439e+00 2.837417794228339618e-01 4.060151623349069622e-02 -5.058264030527244437e-02 3.873908274418114139e-01 -2.384553822663289857e+00 -5.665086623166385449e-01 -1.003832259656568970e+00 1.099863444118995393e+00 -8.251040981283761511e-01 7.721265416809777182e-01 -8.943205764952495418e-01 -1.012271890456586165e+00 7.936990669699750534e-01 -2.277461498469703027e+00 7.288452990116280061e-02 -3.645987599688993996e-01 -1.224380639500979973e+00 -1.657210228054351697e+00 4.161465420511633595e-01 -6.107326377831484576e-01 -2.054955099415176178e+00 8.065798506708543592e-01 -7.531222674815891693e-01 1.229851508535580867e-01 2.127252922479004660e+00 5.951165858308226086e-01 -3.459727810317045904e-01 -9.708293291630886168e-01 -7.141302798394856266e-01 -5.228839481357923091e-01 -5.912678045870277677e-01 -1.695662848357873287e+00 -4.038319572969109039e-01 1.410736448916707575e+00 -1.304257964129504455e+00 -1.262182464144720573e+00 9.487379850617227994e-01 -2.161148673532238829e-01 7.023290080657608458e-02 1.209223115320400055e+00 -1.417849152650275446e+00 3.540460706227602228e-01 3.058476329508929004e-01 4.923266054669568903e-01 -8.087494600770686048e-01 9.223676524596575721e-01 2.296581519473100408e-01 -2.471121924250975835e-02 -1.322981740374099324e+00 6.611099160422546639e-01 -1.336217313437660925e+00 3.658486546560657526e-01 -1.095873884664605447e+00 1.274681092048808528e+00 -2.656498204333667679e-01 -3.327705725549499616e-01 -1.023643968667059534e+00 1.650458835856826623e+00 -1.115581313851763623e+00 -6.071968593343153309e-01 -6.444616823004511996e-01 -1.236802920323932353e+00 5.486324199172425420e-01 -1.703381530098086738e-01 1.607743992790492626e+00 -7.811752635519710886e-01 -5.825061789867433948e-01 1.036295079761686833e-01 7.140105781163378351e-01 1.292558552125072868e+00 9.092528567597300826e-02 6.778821147022773275e-01 -4.376233067942200128e-01 1.738112515312283834e+00 -2.712401557072171787e+00 1.616969070880051484e+00 1.368420602704734090e+00 8.274025411316292544e-01 -7.867182314198879478e-01 8.913169331783798999e-01 -5.141460419467279719e-01 -1.553313955724546502e-01 2.003492585235811252e-01 1.600101014988404735e+00 9.601134355397226150e-01 -4.672436401869094896e-02 1.307110779689676094e-01 -8.308895362067567625e-01 -3.506212794781511377e-01 -9.504424831083090330e-01 8.626125198035830000e-01 2.151862755241069902e-01 -7.816590560122378406e-01 1.067711330216761123e+00 -9.622533466509771705e-01 1.782894397004622031e-02 -4.510316957334878363e-01 -1.148409177994869357e-01 2.592157069708138639e-01 9.514275132885943176e-01 -1.196579408662984179e+00 5.261131971180063038e-01 6.143655524324519446e-01 1.220840638526365263e+00 -1.411097165642047235e+00 -8.365673689489249165e-01 -8.722791075632042590e-01 -4.561731681894974910e-01 1.960492158841107724e+00 -1.236880985489571122e-01 6.068307090311668428e-02 -2.671715234829432628e-01 1.722660409899797462e-01 3.274631467069351598e-01 -2.532491298783871858e-02 -1.195800104939634262e-01 3.923775100893752699e-01 -5.334552164721492185e-01 7.529774875221193486e-01 1.494647964923652372e+00 -1.196412172084058367e+00 6.417650882939427426e-01 4.533090771164206556e-01 2.286127341920471401e-01 -1.049320388776031399e+00 9.279291617668214975e-01 -1.568731513974398473e+00 -2.395391660565647507e-02 4.630706178442308696e-01 -1.298443166933745285e+00 1.589961604722538668e+00 -6.804266970715590057e-01 1.590883277671984342e+00 -6.755794876621815659e-01 9.838709296813155092e-01 -3.598606504368646597e-01 -1.744887606233037403e+00 -5.840045597030586733e-02 5.485987845840109012e-01 -9.914050926947498565e-01 6.175386254421134646e-01 -1.136033770562226569e-01 1.767139611180648107e-01 2.148365856495122017e+00 -1.921549885705458705e+00 2.039290696694891381e+00 -5.474767698877585076e-01 4.300492879189960482e-01 1.607063372279289859e-01 -7.129422237347576852e-01 -2.021015961631536240e-01 -1.982580171703527627e+00 6.223352164456655289e-02 -2.068855005014228698e+00 3.355321463290991679e-02 -9.809923547617899198e-02 3.353025447336434595e-01 9.111872887197262072e-01 2.085920883467223597e+00 -1.015081428284658749e-01 3.344631734599946005e-01 3.859630253386334142e-02 -1.630942968843581031e+00 7.473441413945439704e-01 -2.868695122920216001e+00 5.196278288381934729e-01 -4.501504745975843380e-01 9.924457427879397609e-02 8.708266630223536753e-01 -1.106205779662824407e+00 -1.774250842108654025e+00 -1.900905358761235675e-01 1.332290970107434802e+00 8.183674243932101966e-01 1.875015824905369888e+00 -3.130976982762430638e-01 8.023794153559931086e-01 5.768490122277996068e-01 1.047797788122573293e+00 -8.086840310358683892e-01 -2.437261144244847466e-01 1.620802976724694755e+00 5.879216615353821673e-01 1.054360141588741362e+00 9.152861748901053307e-01 8.635781996479704459e-01 -2.037970339584342372e-01 -2.315401504838331681e-01 -4.366383681141754458e-01 -6.844569054546271181e-01 -7.421028605957977753e-01 6.747028416494660341e-03 4.801795128449906636e-02 4.430434971764676821e-01 -3.329629604252006825e-01 6.440435675990013875e-01 -9.053428972498116512e-01 -5.453393860742050681e-01 1.142735369792559491e-01 4.289307153877463530e-01 6.782290701855399062e-01 -9.707061705455894973e-01 -1.509085725295486125e+00 -7.622617669249467376e-01 9.032981076139016130e-01 -1.063298078476659247e+00 -7.107789228358841749e-01 -8.879758135395843244e-01 -3.031384893935664682e-01 -1.088603250354942098e+00 1.432803393292016170e-01 1.661928559156688356e+00 7.487394512080564057e-02 -1.474782161603639952e-01 2.377787100485026617e+00 -5.551722931519380566e-01 9.456523093146896874e-01 1.818008085593814382e-01 -6.839089235336653916e-01 1.258614359674004701e+00 4.093240752322738207e-01 1.117084760227844642e+00 1.637359856586905194e+00 7.164105902588212282e-02 6.886429263012838753e-01 1.369206701303837814e+00 8.495129230167014489e-02 1.351021064794121651e+00 9.659801116902620999e-01 -3.683697064812405109e-01 6.008882852674877206e-01 4.362126164630799607e-01 -2.524742790794546554e+00 8.559164918734986083e-01 2.423149324954979866e-01 1.408697589450376708e-01 -2.629775602314108784e+00 -1.025044564463181818e+00 -4.157420805691195431e-01 1.628927472936258392e+00 1.416365963224120172e-01 6.661853787718451381e-01 3.464103321465394902e-02 2.247044697024301874e-01 1.497354071466913406e-01 6.081793582132505316e-01 -7.308849537479238379e-01 9.664021445414655576e-01 4.143293874776020069e-01 6.041890646471218540e-01 3.844943240157942532e-01 5.940200335419622002e-01 -7.977708513797037160e-01 -2.916607009820215701e-01 -1.290299808838206275e+00 -7.243937355070445561e-01 -2.181502452031727490e-01 4.521036408596181833e-01 1.492882529607381381e-01 -1.171740826414292336e+00 -1.093072054463830982e-02 1.459544450780851654e-01 -7.326970537797109495e-01 1.052201525191737819e+00 1.084065534886345938e-01 -6.778763516366480280e-02 1.098581174821053885e+00 4.098890687407520661e-02 -1.407926814128893644e-01 1.864734716355769040e+00 -1.247653687476402373e+00 7.819885490553217522e-02 5.954806842216335827e-01 -1.541448057564235752e+00 8.842131723246429154e-01 1.084657898792647845e+00 -1.108528170324444062e+00 2.067481782428526316e+00 -1.309698596345162114e-01 -2.914093991450256160e-01 2.148948761753793346e-01 -1.050478791739223094e+00 -3.961214095067457364e-01 -4.440231290384040186e-01 -1.077630941188505886e+00 -1.176339124077541376e+00 -1.931262263842945748e+00 -2.020943807779739254e-01 -2.428203381504827174e+00 1.036013257588090042e+00 3.566614469192240233e-01 6.360289604921512963e-01 1.084483141112855931e+00 1.340534764916276877e+00 -1.911514336405051862e-01 1.679162783279622762e+00 -2.018669461467828830e-01 -1.285041564742760212e+00 -5.913668380495014087e-01 -1.536369078997521731e+00 2.428204483646117726e-02 1.138319073962586581e+00 1.535848278638233255e-01 1.507421550183829506e+00 -1.262926196435143256e+00 -1.745991346750599194e+00 -1.883326602185521503e+00 -4.845795799283734162e-01 -1.520703158264946619e+00 -1.185871569336772513e+00 -1.509293986714619118e+00 -9.896940252600685550e-01 -4.860003909872525063e-01 1.050503347645726837e+00 8.277177486931796002e-01 5.913676652649458854e-01 -5.588833992165744835e-01 -1.406839539319997945e+00 -7.368898393408008785e-01 2.919142769714626606e-01 4.954466651060718263e-02 2.374539532323301505e-01 3.912268555812407622e-01 1.060620159246540073e+00 -9.976670803043190539e-01 -7.631929125578731377e-01 1.380470031338165149e-01 -1.180103637759103208e+00 -3.681033505876731837e-01 5.543938866086457473e-01 -1.338239595913188196e-01 -4.641579131278172898e-01 1.691061399516878172e+00 -3.398314907003119334e-01 -5.338927824100744290e-01 7.890705873839261031e-01 3.043792575444910775e-01 -1.066692156571563688e+00 2.691103765731458347e-02 -6.388037990386535858e-02 7.291025959252409594e-01 -4.339197195545715924e-01 -6.920899397590208890e-01 -1.130374162181616571e+00 -4.546238834734495082e-01 2.829599680982066573e-02 -1.229436611700030602e+00 1.170512450614935140e+00 -1.003552753474129394e-01 -1.313819028587164039e+00 3.022309111971237083e+00 9.475908649962794250e-01 -1.910844656181913126e-01 -2.938515438044184136e-01 5.310959818720486503e-01 -1.063020526505832786e+00 -2.407732860384598439e+00 -2.208420577616016789e-01 9.859202025519430146e-01 3.514222073270203972e-01 -1.804174864387730448e+00 1.319554153126819784e+00 6.240231826991140401e-02 6.514043924653174500e-01 2.043581922844352139e+00 7.909258646446276630e-02 2.909556411613483107e-01 5.417754653115880448e-01 -1.745280677660132895e-01 1.571560016763071665e+00 -8.516838301459485061e-01 -5.153381993915943093e-01 -1.214260349026681007e+00 9.484014968909458831e-01 -7.738301367419411249e-03 1.852462804140229347e+00 -4.013557336891325211e-01 1.612045987879213937e+00 -1.690355604281821966e+00 1.218426491310712123e+00 1.348724210880515528e+00 -4.435405124600518834e-01 4.770398914199523027e-02 1.497894160881304337e+00 -8.827062969307333251e-01 -5.141505892093003460e-01 -1.090250446721554800e+00 1.242576064600373398e+00 -7.856539043169279424e-01 1.406769597977107100e+00 2.797030334077060115e-02 1.145256569133280777e+00 -1.154007366641300047e-01 -9.652578508384946909e-01 -1.051169336052031750e-01 -1.427065248323690638e-01 -2.956960578050862321e-01 -7.358503254852584163e-01 -2.082714488625659222e+00 7.547995293701814656e-01 -1.896909705915920785e+00 3.906567886633429548e-02 2.922565092065601555e-01 1.095467567786392094e+00 1.330180438421358691e+00 -1.106518563773960739e+00 -1.117248486131493940e-01 -1.934371971993550099e-01 -8.616044289953185553e-02 -1.393657560487309599e+00 1.667339381472676019e+00 -8.772167279634389414e-02 -9.282034686396550827e-01 -1.123260911098334702e+00 -1.307225088054911444e+00 -2.292224749670641049e-01 7.576615337793600469e-02 1.814717381576956834e-01 -1.357174060026190343e+00 -1.692855633324986397e-01 -1.166825006945667043e-01 -1.470833047744459110e+00 -1.241020557799892843e-01 5.292857894998627133e-01 9.952191579845590663e-01 1.091380797480002496e+00 -1.098146115784998100e+00 1.219726052907233599e-02 6.631783503550996439e-01 3.989182883479177599e-01 -5.470441887688286542e-01 -1.526000058150148497e+00 3.730611177919506138e-01 2.446538713705670887e+00 1.012471700342681968e+00 1.152144520083615564e+00 -2.058145721558057584e-01 -2.027801164017631885e-01 -8.418013710361027524e-02 5.415240470226710956e-01 -1.476925490627341242e+00 -3.320178810839021222e-01 3.839848500034389600e-01 -1.621399995960969287e+00 -7.264810990674049895e-01 -4.704188835265525614e-02 -9.132018678980055038e-01 1.441813549378170335e-02 1.607616177753615760e-01 -1.516074447077930154e+00 -1.881953128914674589e-01 7.560170069709026830e-01 -5.395787078414999716e-01 -6.152377387345761006e-01 -5.066635452518148952e-01 -1.305766787602747891e+00 -2.678248252308851107e+00 -1.035402064929376920e+00 -1.028664701575058738e+00 8.663099934673679225e-01 -6.207879211108376094e-02 -2.073051680968796440e+00 -8.231042690808865192e-01 6.001300152887972805e-01 -1.057933557930675672e+00 -4.105886087509384996e-01 -1.690365970552500041e+00 5.734890027566968973e-01 2.178564563893548300e-01 -6.527934293014733269e-01 6.255851193145736122e-01 -5.117804834774252187e-01 8.721703282214968711e-01 -6.182772523555672695e-02 3.350709366243483922e-01 9.182219154395593330e-01 1.012959472860099464e+00 9.508373674793761665e-02 -2.960765781252895912e-01 -5.930195396511684924e-01 -3.773456033831051881e-02 -3.046214082996542144e-02 -1.651412828863555449e-01 2.229953527621876541e-02 -1.249154908143453424e+00 -1.432462433365138565e+00 -3.778973370149684569e-02 -5.502789578349037702e-01 8.826285218542047062e-01 -1.558695261935888199e-01 -9.124636270056727394e-01 5.406740623398141599e-02 -4.710924633619194557e-01 -1.019486569500236417e+00 -3.068234588620500913e-01 -4.974241159186560401e-01 1.490568942478998904e-01 -1.484081040482117420e+00 -1.031467356366224886e+00 -1.123718049860873203e+00 7.536937535695248380e-01 -1.762098352768580178e-01 3.609854307468889911e-01 -1.123741530813257228e+00 1.074667876961537427e+00 1.140754216939898313e+00 -3.616965367123826658e-01 -4.773986635959320268e-01 1.649430361409235379e+00 -1.584890074378425773e+00 2.734497578547352425e-01 -1.324205739166208984e+00 1.267234877654515257e+00 2.488806600757553222e-01 -5.668967779699290999e-01 9.823974621424245157e-01 1.353791677365798529e+00 -2.213819437775120136e+00 -1.465683525086007577e-01 -1.768233148612453398e+00 -7.246737780703960130e-01 8.590929135883801360e-01 -6.603853969415682812e-01 6.866634426279134562e-01 -1.005045050415712460e+00 4.396187837556648215e-01 2.569868614834218690e-01 7.658087882132129653e-01 -1.195533391758361041e+00 -5.100990984350223245e-01 1.555630418040121477e-01 5.538509833088232082e-01 2.383038956062448477e-02 6.678717868790334800e-01 -7.226406040036466027e-01 1.288379320575641529e+00 1.110715993860472040e+00 1.629456549276726118e+00 7.214817118202082602e-01 8.473647739381175992e-01 -4.144609962892669142e-01 3.065469755708695732e-01 -1.306561147899925723e+00 1.049081126696504995e+00 3.254203601545617164e-01 8.023815183475343504e-01 6.057174273997605329e-01 7.049073731648786145e-01 -5.439667923120172777e-01 -3.886105854374081181e-01 9.457476791015417827e-01 -1.080769439871973159e+00 -3.835624209785661320e-01 -1.073622419405024564e+00 -3.912872224263710397e-01 -2.114532596292190703e-01 -2.179344446724297835e-01 7.281835919258842216e-01 -7.983659565924665635e-01 -2.187072864039128206e-01 -1.593612466653466786e-01 6.420431937584275550e-02 -3.722787678384921195e-01 -1.712243399290307888e+00 -7.118024665890264613e-01 6.194204511752251507e-01 -7.569856624900516140e-01 -5.465078872573361224e-01 1.023130912134414316e+00 5.149682783808990916e-01 -5.889758297335377923e-01 7.591707368339891682e-01 -9.273334560228685408e-01 -7.567441703679494980e-01 6.239200616885063333e-01 -5.681488208859787337e-01 -2.218513046462947669e-01 1.372327329546023433e+00 8.907765118811700189e-01 1.156388916270072897e+00 1.339118212079347670e+00 -1.910083902898779273e+00 -2.585901707078769096e+00 -3.808918824114480763e-03 1.215169396965956050e+00 1.104960286886589593e-01 4.217459837972865611e-01 -5.647422747088051143e-01 -1.589030702518845706e+00 -1.292914734607894856e+00 -1.662789124911081773e+00 -5.334198324302750205e-01 9.785201622012591471e-01 -1.726480744130620693e+00 1.429627572147986747e+00 -9.244104690153391868e-01 -2.197958852238958816e+00 1.406224783345569218e+00 2.030959681624361135e+00 -4.077150449189945181e-01 9.922529263969186442e-01 1.031535268569044872e+00 -1.173606795706174655e+00 8.568035107031063413e-01 6.876754793146109268e-01 1.523635296623401802e-01 -5.064522350122566685e-01 1.018984616874349491e+00 -2.445726970218917440e-01 -1.744226845309953866e+00 7.648063540956220319e-01 -4.654932591401519937e-01 -1.210932551441535443e+00 9.226336073509103786e-01 -1.400651158879803182e+00 -3.304806719112347770e-03 -6.144342800562530016e-01 1.079426827272964129e+00 -1.542791964579022679e+00 1.247030481636425936e+00 6.060107846481069815e-01 -3.560671662373026680e-01 -2.504613679067311249e-01 1.923934705489618979e+00 -5.542552164732467146e-01 -9.232872627022651324e-01 -7.300507893077661237e-01 -1.565241687893263789e+00 1.092799729319728685e+00 -7.157860127920173676e-01 -3.926413187780226910e-02 -1.167701082144057434e+00 -1.174495102332540730e+00 -5.611173186014974945e-01 5.253481180686576935e-02 3.514690632408031812e-01 -4.156877177036406024e-01 -2.737887977127669625e+00 1.846661505004512316e+00 1.238837067907207823e+00 -4.057929111101136153e-03 -2.914227207913098194e-01 -1.792151208769806159e+00 3.359106998512900732e-01 -7.853260205843362041e-01 -1.042202454418019952e+00 2.164100786978219393e+00 -9.059628651252735893e-03 -1.270314869461145912e+00 1.818740325712312700e+00 -5.218636813018272536e-01 -9.806701419024603794e-01 4.834326409135287217e-01 8.895820003339484083e-01 8.032389948567841831e-01 -1.002336762264165904e+00 -5.844660245672259613e-01 -9.029147572934113908e-02 4.389940865305025919e-01 1.487304649442564575e+00 1.080962620608758806e+00 -7.252052878514082535e-01 1.010789109157136378e+00 8.744758845891168475e-01 -1.391506579085731943e+00 -5.571371004172060576e-02 -3.362276915555920453e+00 -6.200813098338878726e-01 -1.790132871522346070e-01 4.095918277029381160e-01 3.139659049781661437e+00 -1.353489465504602807e+00 2.508591771317028596e-01 1.401267554080307676e+00 -1.729683291227469555e+00 2.344277182353935007e+00 6.941218331398173180e-02 1.433224279212015062e-01 1.463600466451744075e-01 5.902984243572795275e-01 -1.180819466955573604e+00 -1.145842741260268527e+00 -7.470181132055355722e-01 -1.115802504413934138e+00 2.986970977009884898e+00 1.295314543958919096e+00 1.192919939020845810e+00 -3.449995752095075807e-01 -5.119957833491146637e-01 1.428738111086782947e+00 -8.345619013422270749e-01 3.753494992250273610e-01 -8.431829383256844723e-01 -6.346224597599648964e-01 9.810195238951038288e-01 -1.496743350590478694e-01 2.558213738628113409e-01 9.322445421102266705e-01 7.212249100443822725e-01 8.773502132485498928e-01 -1.578943251806405601e-01 1.252024274367899759e+00 9.768519301333247196e-01 9.680920438596684052e-01 -2.874900956169568200e-01 1.975426581125624137e-01 -7.797272702812682588e-02 2.601826927113098376e-01 5.588714648771557769e-01 2.437921521908980871e-01 -6.999947410017622884e-01 3.196886540219003869e-01 -1.431409763375646849e+00 -9.677123281128348076e-01 -2.560429123004135388e-01 1.260657296599059896e+00 8.456981832895199558e-01 2.041036143283240234e-01 5.971005934330625431e-01 1.323833047879716229e+00 -8.455261550663736303e-01 3.906441459741489264e-01 -1.000590729153221670e+00 1.510870481768560980e+00 8.245421101964760524e-01 -3.012569807220558116e-01 -1.142988893493917191e+00 2.923965936751438122e-01 -4.518385023557321412e-01 2.890562861706284792e-02 7.463612187619873550e-01 -8.920339010373967703e-01 1.600702657441901433e-01 1.261786566506216678e-01 2.800358866149497139e-01 -6.836793980365717394e-01 -8.469633025660513459e-01 1.121479784389954659e+00 1.616471593664614348e+00 2.228339920672493868e+00 -3.162829377794587615e-01 4.780019579738060687e-01 8.816468231173313352e-02 2.861966827774028999e-01 -1.156409207706700526e+00 1.050983607989370627e+00 -1.704875045873297523e+00 -1.334169780804936201e+00 -1.665633818160606516e+00 7.507519166249135845e-01 -2.235105600446205987e+00 -2.550907659226935298e-01 9.149787212692687133e-01 4.658782961910695741e-01 -1.091073863348845929e-01 -9.611295660401311114e-01 -2.623815216358396540e+00 -8.919104767260238598e-01 3.601659623426146650e-01 9.333825771734369781e-01 4.816711598420284068e-01 4.720849995250509523e-01 -2.715811703155502910e-01 6.180471465686981913e-01 -5.858343939322144811e-01 6.222419566654840972e-01 1.509418070942609713e+00 4.319457294361946365e-01 -2.744792861720717791e+00 -1.230464518909619276e+00 1.136762590361355407e+00 1.546127071275173459e-01 -4.040468604861703339e-01 9.099911157989380994e-01 1.217298235193253531e+00 -3.780925167312966240e-01 -4.688859271754178271e-01 -1.067586807504184998e+00 -7.577443169410916779e-01 5.525913272409654214e-03 -1.259983671381165626e+00 6.687901393571378250e-01 2.450148310355192649e+00 1.710429410681040541e-01 1.968702993068613752e-02 9.689235334487351636e-01 8.142144769201427046e-01 -7.119233743568244011e-01 -6.828343368738964969e-01 -1.006067067828405159e+00 -2.385309984125472682e-01 -4.028819968270401786e-01 4.406102840379443053e-02 -2.519706415758060647e-01 -1.799044182072136733e-01 1.383859176206121866e+00 -1.928167001506389255e-01 2.222034939193954894e+00 -1.693833415735454262e-01 1.989876660555392807e+00 2.491515211005107810e-01 3.002029561746854744e-02 -1.427584644152603444e+00 9.586556912746906078e-02 -2.759732516507545919e-01 4.089820395342315118e-01 -1.166776898648397065e+00 -2.121083785450088133e+00 1.482475177783268705e-01 -1.142842240390246955e+00 8.206363834541351432e-01 -2.381813368849927670e-01 4.488235963387297023e-01 -2.874708307560657206e-01 -5.992654869983681243e-01 1.972189618809691014e-01 1.866793691273193889e-01 1.156351602318946847e+00 -8.779348082180560287e-01 -8.253516802475181491e-01 7.950484683235733430e-01 -6.355751759424046465e-01 -1.482353730903204214e+00 1.327256174590841775e+00 -4.481415884658565552e-01 -3.031137359658427899e-01 -1.905623588937344071e+00 -3.382550591346789037e-01 -9.195669634969410033e-01 1.431628929414403784e+00 1.507080197658860754e-01 1.319778134925111202e+00 7.934661829125819743e-01 -1.303733000984241830e+00 2.816364136565820409e-01 -2.081434647571030361e+00 -8.771312805778733734e-01 6.696151575048185645e-02 2.401791802767190287e-01 -1.564286732014187886e-01 3.517594859678862540e-01 -8.710176084233887950e-02 -1.988266338526086585e+00 -8.112614799151335321e-02 2.839256806455779381e-01 4.845574211857980318e-01 -3.634899070797809051e-01 -1.448643368914694252e+00 3.105661120250099438e-01 -3.020476887731802229e-01 1.509576305384529027e+00 3.000048355934487043e-01 5.414837486813101064e-01 -8.533961595831077718e-01 9.653573642056462178e-01 3.651672047778769525e-01 -7.143325294949888216e-01 1.687339933266398750e+00 -2.071457423320279545e-01 -5.161836338483690723e-01 -3.490719696538042149e-01 -1.643299043176448038e+00 -2.929560945548398632e+00 3.082373489782357923e-01 -4.515215198332111490e-01 3.923201393749475852e-01 9.920169570082694177e-01 7.497904392635023063e-01 -2.286682714509383207e-01 -1.366778301808689866e+00 -8.097214559394260158e-01 -4.495733685491662412e-01 -4.902577938635259702e-01 2.735192155861900787e-01 -2.632328453133480073e-01 -4.724777479616724257e-02 -4.858703587323247586e-01 8.771677832613506975e-01 -1.174677257684533904e+00 4.288342848769754329e-02 -2.133801761332406510e+00 -3.302248449003107211e+00 -8.974171047610387530e-01 1.118304027745408602e+00 7.590510673512186335e-01 -3.586150008519015109e-01 7.898608688284834978e-01 -2.620926107583549380e-01 6.826409833814927053e-01 -1.403419821633324682e+00 9.270747512314557737e-01 6.492119962196950256e-02 -3.192641678657681670e-01 4.280495837865350706e-01 -2.025476011690950262e+00 -1.661932605211280611e+00 1.010947643787865946e+00 1.435722361196666075e+00 2.529728841504319536e-01 -7.409583252792401042e-01 1.074142114473422005e+00 3.907096915475861132e-01 -3.151352631629320555e-01 1.249273721787373947e-01 1.411511668783878903e+00 6.533365873232138687e-01 -5.989725043738380883e-01 -5.086852151900791430e-01 -6.196468889749557896e-01 -7.020461244712572491e-01 -6.558075046563882626e-01 1.093483730448975066e+00 1.224419712928713100e+00 1.105324697674091805e+00 6.448672135190574028e-01 9.292122133336079282e-01 1.559505075563307752e+00 -8.429992109063374484e-01 -1.201865419977564464e+00 7.882973059938048754e-01 -9.240714076491561846e-01 1.393159605683920832e+00 -1.159346474947351657e+00 8.504405715910652308e-01 1.290048373059786035e+00 3.226543744495668498e-01 -3.776040507638839805e-01 -5.657163908484362791e-01 -6.826141582123744778e-01 5.048369794787576081e-01 4.783573976941328798e-01 -4.426644009878986930e-02 -4.051494218882788732e-03 -1.036736565722031322e+00 1.416652960032594111e+00 -3.931151054309027226e-01 1.575880366560088452e+00 5.540405049966727891e-01 8.112935353508023972e-01 6.656255995131646896e-01 4.062293666120573854e-01 1.023960587956872503e+00 -1.661888997251784295e+00 1.063401294513574014e+00 -1.416064722406189080e+00 1.792572551950004200e+00 1.610288472856297171e+00 6.325425089036050552e-02 -6.511608055281916663e-01 -1.817637195165988998e-02 -1.184573724342447010e+00 -7.782150426609667493e-01 2.123916937524788703e-02 1.391753893904736028e+00 -1.096574418629509218e+00 -5.799035607810951731e-01 -6.715075820650462379e-01 6.226527736001630231e-01 1.519971190909611636e+00 7.057748419939015028e-01 2.398848768526848363e-01 -9.055815488478394792e-01 -9.232565622533087657e-01 -4.415499203722777488e-01 -7.761020453064056968e-01 8.558244460961030864e-01 -1.877343950755142599e+00 -9.799897809674165128e-01 7.315195510942741342e-01 -1.200976913102569377e+00 -1.538569054154852733e-01 -9.229503534552621069e-01 7.200576470920188044e-01 2.307767287882541929e+00 1.433030728751807148e+00 -2.474396582553168855e-01 -5.008416474463569523e-01 5.760684973529650588e-01 8.187543105109429398e-01 2.308902902274085900e-01 -1.184049997581968938e+00 -4.293907669927770065e-01 -1.285650462685514306e+00 -5.977334238824698331e-02 6.386606217662119667e-01 5.880775992918073625e-01 6.869174787120053693e-01 -5.886722983183129143e-01 6.534916746143024646e-01 1.064661191876689950e+00 6.881946264331076923e-01 -3.645433423082476421e-01 -1.997285368614003520e-01 -1.452727879332643024e+00 -1.241955032966577832e+00 1.391151096561252798e+00 1.078872044675614594e+00 6.856238309800539721e-01 -1.236391334554354238e+00 -4.050121022468088361e-01 1.876523766980381369e+00 -1.413480896542456566e+00 -8.629561908187829422e-01 -1.829132456261051143e+00 1.370855983048149929e+00 1.056628608915332723e+00 7.978701869838829286e-02 -2.853563215239213413e+00 7.809475835727510695e-01 -7.667352211783063920e-01 6.599478719334513910e-01 1.714737053653609122e-01 -8.807466087164290691e-01 -5.924122683854100568e-01 1.003156665202056472e-02 -5.834507671972058995e-01 -6.328615659478594724e-01 7.913515034636534606e-01 -1.013712271327976033e+00 1.278503803816417816e+00 -8.245575721406585290e-03 -3.026740176086051837e-01 3.374182227550302782e-02 -1.229539191387604591e+00 -3.475660551251542607e-01 4.017585246309117730e-01 -1.190145492819939310e+00 -7.094887983297367695e-01 1.657632575871923697e+00 -7.924602542921221904e-01 -8.128666054401599839e-01 1.976210483664117210e-02 -3.604768627335180886e-01 1.280322892984046002e+00 4.879211675935211934e-02 -6.486056440904718334e-01 -8.919321737037311237e-01 -2.502680109112762175e+00 -6.908721865535597528e-01 -3.617425956024517553e-01 8.110136591343307666e-01 -7.322269439861428530e-01 -4.035596861165874905e-01 -9.074574632203787905e-01 -4.574830758045548285e-01 -6.965396557267067301e-01 -1.097379898976638346e+00 -1.348052781666416955e+00 -1.107500480583910818e+00 -6.804293790214568372e-01 5.123044312423424840e-01 -1.201555958845912375e+00 1.849393184655025335e+00 1.300854646539555626e+00 -2.825960927065228334e-02 1.339516777449076379e+00 1.191934451203282425e-01 -2.247269302911633626e-01 1.143580104639310369e+00 6.135089339142166809e-01 2.654440688958207839e-01 -1.263034614980607984e+00 -1.213720708202111975e+00 8.241985530032871488e-01 5.641676313351764449e-01 -7.300165961489004651e-01 1.020206495508793276e+00 -1.390227365036602603e-01 -1.292566509524075924e+00 -9.166153744466173370e-01 -6.572045758788280789e-01 -1.084503503016623488e-01 1.136594619327452982e+00 5.138379950485317815e-01 -6.353219861121851553e-01 1.636419295263107143e+00 -1.254924115572662924e+00 -1.390842529939925187e+00 5.216376920994152400e-01 1.801297983506093381e+00 -1.886039391510074603e+00 -2.809688360700474341e+00 2.801742040741711515e-01 -5.188056038799406799e-01 1.391916628805754064e+00 -8.337268793269003719e-01 1.053797583884634959e+00 -1.530155591038857343e+00 -2.750855938523125155e-01 -2.134236171870279364e+00 4.291303459133977705e-01 4.662780986629246338e-01 2.987527324461448641e-01 1.181140424311181825e+00 2.517978182067070581e+00 -1.583805891654153752e+00 1.003134612493941091e+00 -2.227181478483508670e-01 8.709564589834252191e-01 8.486565225157863823e-01 2.029284713165069309e+00 -1.362602485969995891e+00 3.659277598181536195e-01 2.631334534227175448e-01 5.624137952160889187e-01 1.215367102055376680e+00 -7.183462409427879836e-01 9.965690902515877969e-01 4.817047008354765625e-01 2.489825674886135820e-01 -2.832391901975148674e-01 -7.446437020895572134e-01 4.883640967679961920e-01 -3.889673941293548820e-01 -4.161118861010099645e-01 -1.014532479756235617e+00 4.534951909577725759e-01 1.075762551362041464e+00 -1.871062339078763403e-01 1.118827160740761162e+00 -2.152091933706315796e+00 -6.952593853164323878e-02 -8.681368322291425077e-01 -2.063139664537237961e-01 4.257357777546801336e-01 1.056376366984425053e+00 4.387421078163027816e-02 -1.239794420514144235e+00 1.171832731419609530e+00 7.234083477295053521e-01 -7.079343217742099792e-02 1.213870132982868943e+00 1.433982499743526429e+00 7.664015176567291476e-01 -4.860740115450460364e-01 9.113280345641122659e-01 1.808629374963868774e-02 1.030905901560783100e+00 6.412351695362361603e-01 -9.850157753905141034e-01 -9.563178822531630541e-01 9.542759878337393475e-01 -9.564527744534447873e-01 -3.156430683153702565e-01 5.961519053676873625e-01 -2.269100361107199149e+00 -6.391293220587311863e-01 5.216941620650465961e-01 1.027658972099019463e+00 -9.588499954776898981e-01 -1.116513556133152507e+00 -6.974413085641849586e-01 8.116754365875770150e-01 3.975829095126413026e-01 9.337482405077710546e-01 7.993313165807437448e-01 3.857263141779544990e-01 -1.557220022983225149e+00 1.469008984733093159e+00 2.112037012200896235e+00 3.815686395755829019e-01 1.288892713693764236e+00 1.126044281768660282e-01 1.124972415619618138e+00 1.285938908576967910e+00 -1.946808952502348256e-01 -6.780394196282585328e-02 -2.078866866747648867e+00 1.374624788091833416e+00 -1.422622889555479331e+00 2.995585882505911179e-01 1.662080695909298744e-01 -4.470205931457804094e-01 6.541741977148289866e-01 -9.756139727794357341e-01 -1.833673007730138860e-01 3.796993155616182891e-01 1.852514929406884892e-01 -1.259593500836651003e+00 -7.464746175081916901e-02 -1.678018048619251301e+00 -6.099624004384336384e-01 2.291130360222857210e-01 3.307952484459029674e-01 8.568588869739725000e-01 -3.666617917429888102e-02 1.030880064230222048e+00 3.292908046182558834e-01 -9.421122357887213861e-01 1.210385192607723370e+00 -1.528168276862793107e+00 -7.258958851225021380e-01 -4.741936498338896189e-01 -3.180836371778353322e-01 4.732698175767862669e-01 -1.335982368526197062e-01 1.717689892888075276e+00 -1.110066324606106658e+00 -4.312712621866816032e-01 -1.352878233895656868e+00 6.504067538393052406e-01 -1.285915894217574129e+00 1.466220977210390963e-01 2.852532275852731392e+00 5.699154981499734429e-01 1.674345995531408560e-01 1.057171231546728263e-01 -7.254438650619952078e-01 -1.181717298968325336e+00 3.307565613996931164e-01 2.840904699667437527e-01 2.282110608996120588e-02 8.464869534552135200e-01 -6.731535433356862497e-02 -1.795109043118198189e+00 -4.138350803859697224e-01 1.516742553175508545e-01 -1.293780242306010742e+00 -8.408783562466923267e-02 5.517598513148855854e-01 -3.484430434186876480e-01 -3.203819395365265499e-01 -4.085652581890453772e-01 -5.936746859935712051e-01 -1.292905377071266848e+00 -5.511393300901150649e-01 -9.013572778045928491e-01 6.860967841727659833e-01 5.326119702388139032e-01 2.800357893985557789e-01 -6.177469549980830338e-02 9.336986224926652200e-01 -8.729612789040233078e-01 -4.447972867169350253e-01 6.165971224522248662e-01 5.271802646786027946e-01 -6.213972456359059260e-01 -4.132448677791953906e-01 -1.131193620682084733e+00 -1.129254108328831864e-02 -1.493511354831369986e-02 -4.083585488165727279e-02 6.592298207338967986e-01 -1.160197931025456874e+00 -3.006429402299029899e-02 -6.913580690408115403e-01 6.487395411171804627e-01 -8.856172221823374047e-01 2.253433062235769668e+00 -1.392137601226107677e-02 -2.568436376563176804e-01 7.566401166761684838e-01 4.362827888232634899e-01 6.965724003443879431e-01 4.826794237549793531e-01 -1.741279858700712335e+00 -7.756357665724373796e-01 9.235804644749263659e-01 -1.783378112731128562e+00 -7.305138910292032772e-01 -4.563736028273791823e-02 -8.155910760468956244e-01 -1.039041844627572209e+00 -5.478696077839401157e-01 1.294688545535749746e+00 8.929412890855304985e-01 6.171810148070115964e-01 -2.473798936902433521e-01 2.373373624499933443e-01 -1.310775808608129367e+00 -3.223502916052675693e-01 7.636152883817656223e-01 1.419663681721125670e+00 -9.832172556902868399e-01 3.677403366970566356e-01 1.393821486285366174e+00 3.903098005976229357e-01 9.039185093048212050e-01 -1.151949501931871733e+00 -1.039791617886428821e+00 -1.131868253564681126e+00 -8.374007889713105390e-01 -1.157066119266720282e-02 6.666944309371340971e-01 -2.698118466668850135e-01 2.118412631746041441e+00 -1.229453652041030187e+00 -9.575053208302568564e-01 1.970819550420471744e-01 -1.903251573172449751e+00 1.509104077206449901e+00 -2.428238338360664550e-01 -2.702937439529132790e-01 6.050923175619220551e-01 1.057805605903823665e+00 1.114867943483044688e-01 9.177563553702343391e-02 -9.727485435295077920e-01 8.030004706441127293e-01 -1.336075916567967259e-01 1.228752842778962490e-01 -8.604394364474124979e-01 1.150711738170069998e+00 -3.198623442199328704e-01 2.313476279550939207e-01 -2.765671804661614663e-01 -9.646538079790225595e-01 -1.475781281032878978e+00 -7.130639019800998346e-01 4.368063738424771136e-01 -1.748045720671304482e+00 8.928374527419473683e-01 -9.531926253485148992e-01 1.413270808554855318e+00 -1.225747284733996523e+00 -1.129314404505873393e+00 1.738242775300234744e+00 -1.762993646598122188e+00 -1.978022071095051349e-01 -1.891767601321074910e-01 1.030347045120014876e-01 -1.218400369201370070e+00 1.087220333433057684e+00 -1.940695208394357385e+00 -5.908415021748449070e-02 6.902645641525516629e-01 7.470873505557784622e-01 7.270908555592077160e-01 1.139699044558020624e+00 -9.178279497722829916e-01 6.367418226544936388e-01 4.045957784483308894e-01 4.407862346434448519e-01 1.741439554417516244e-02 3.314809088432079665e-01 4.310782846415158187e-01 5.639464004052716639e-01 5.668349692313774391e-01 -1.395005291827824845e+00 -1.140650948097014228e-01 1.286077929751065385e+00 1.671312885245582525e+00 4.405302045295831359e-01 -1.684947108618537193e-01 -8.638857367889399841e-01 -1.876282664587338944e+00 -5.806628270077153209e-01 2.839619573806951625e+00 -1.047027715749592192e-01 -4.521696671047296112e-01 -1.441788962583099742e+00 -3.051747586118253031e-01 1.104741217879592785e+00 -1.050274930302931065e+00 9.344124935589174230e-01 -3.016500251066827828e-02 -6.230704123575171449e-01 7.603572059162608809e-01 3.478920679255049775e-01 -6.628611946842789537e-01 4.578154714296821248e-02 3.693454744813846613e-01 5.168700101015237802e-01 -6.541241186732845714e-01 5.472858499241608499e-01 -3.644638223000706279e-01 1.966025578036607380e+00 -1.565970375082925914e+00 -1.210460506557249349e+00 -5.591971007060912990e-01 3.871780240561491504e-01 1.415276865124992289e+00 -2.715192839672442293e-01 4.650322747827039804e-01 -2.130247957481654075e-01 1.754080902167075573e+00 9.766328338549528087e-01 8.127198599042341209e-01 1.612562348673348911e+00 1.084824543097451688e+00 -1.258446424962305743e+00 1.810909093417540250e+00 9.509187441508987204e-02 1.477174605079295100e+00 -3.618580754551517509e-01 -1.665694458244152409e+00 -1.611218182640868468e+00 -5.079858161665813387e-01 -9.474583446379178930e-01 -4.997073233297893435e-01 4.550259148515491403e-01 1.240834339178154833e-01 1.361389161819330118e+00 -1.273915083277813165e-01 2.068473129006767885e-01 1.514809234126484938e+00 -3.672854267416835738e-01 -2.940617225322960659e-01 1.034043440483794596e+00 -1.258999589123324658e-01 2.693346584867773452e-01 1.479360383467985374e+00 -4.285579421987237292e-01 -1.560602827842252904e-01 4.667769556354915972e-01 1.597018166062434519e+00 -6.874552993102189813e-01 -1.169629325395821623e-01 1.636373835961127288e+00 2.456547418180459186e-01 -2.754179206851205541e-01 -1.897586841021000392e+00 1.334498462181272771e+00 -1.006651223393758787e+00 -2.824569478388565535e+00 6.831782833646230513e-01 3.657623779722753432e-01 2.521382791106673515e+00 -1.411520567142132920e+00 4.632671736070457236e-01 1.762193679196760288e+00 -3.119379811086275267e-01 -9.137353360780149369e-01 1.257119787517848364e+00 -8.533156070516311198e-01 -1.117421771809764097e+00 4.400582777539840951e-01 -1.407972035034044334e+00 -1.885765221637087041e+00 -2.126079410502851874e-01 -1.002328421919342238e+00 3.657478844325212086e-01 -2.223999889465900492e-01 1.645646249422223040e+00 -6.158381457510632151e-01 -2.058486231522715038e+00 -5.154038035220218639e-01 -3.120738507165248254e-01 -1.279292965252872283e-01 4.097491936158170062e-02 1.675403544236893083e+00 -5.634853695264432361e-01 5.270879657251338335e-01 -7.636731401129105701e-02 8.891572136786259906e-01 1.138029283080291609e+00 -1.550948753894208387e+00 -8.296266643905191307e-01 -7.498793912181131449e-02 2.522491791834890584e+00 5.372990691328642932e-01 8.527358704105778564e-01 -2.152085331432566362e-01 -1.406762970029591386e+00 4.376209236550926973e-01 -2.499493493888730988e+00 -1.347331742427550383e+00 1.356327787253332362e+00 -4.772188914391372050e-01 9.149393390204877408e-01 -3.350600824035544489e-01 -6.872975830162694200e-01 1.919868587578146490e+00 1.343313209545182074e+00 -1.451037276791717456e+00 -6.103735277562106765e-01 3.085919739145644436e-01 -3.112831981180069763e-01 -1.198368410572038467e+00 9.036427915774307706e-01 -1.647488537784709273e+00 2.272051178991907783e+00 -8.620393899142467786e-01 -3.750205671989345624e-01 -1.391276121822223377e+00 8.016107113630294156e-01 -4.591968892183083129e-01 -8.494034375271347637e-01 1.725932368434852093e-01 1.732332533400840147e+00 -1.047539804400534624e+00 1.915136614645553292e+00 -9.077877060000837384e-01 -9.221441224190224384e-01 6.056510196065538754e-01 2.020127529406312850e-01 -2.746836759969033537e-01 7.835989379679707545e-01 -1.285051607442295518e+00 4.185391762571320506e-01 -5.619170936662462035e-01 1.528716591816955850e+00 9.557564892114306376e-02 2.218139538288441681e-01 3.852547934183322420e-01 2.423305786987963284e+00 -6.435337512229244439e-01 7.073361240265085836e-01 -7.066607620908285092e-01 1.474140707934751271e+00 7.405449444720072494e-01 -5.610640467751156768e-01 -4.411518316937934059e-01 7.763408857833526966e-01 -1.500407881297562529e+00 7.104094952977089150e-01 -6.412302441963587674e-01 -1.358727228102634355e+00 3.627333188089350013e-01 1.202976257530722348e+00 -4.590219802538672567e-01 -5.875290320118777831e-01 -2.239536957594933764e+00 7.068778281882966974e-01 -9.742107823784577070e-01 1.429220483031605760e-01 1.301831819297609272e+00 1.886627226181439632e+00 4.798293097807008745e-01 1.231292567382580971e+00 -5.572500754080389473e-01 7.811805754925343903e-01 3.240936888256211734e-01 5.664427798614823928e-01 -8.997743372734402778e-02 1.719970732128610846e+00 -1.199692234744258040e-01 -3.205219606839201374e-01 -1.008034331838432857e-01 -6.012857201472134872e-01 7.154686511253444126e-01 1.086174884415732844e+00 -2.736269185286934191e-01 1.801107515710211437e+00 6.326765157768332593e-01 9.545696307225098876e-01 -9.992519839809280713e-01 1.962368405672263005e+00 -2.084374621932567173e+00 1.405696449283247329e+00 7.269533897733631012e-01 3.512356008518922046e-01 -9.715789593048693717e-01 -7.504246439722179751e-01 -9.019556815564659935e-01 1.374490831939535695e+00 -2.655421081988735277e-01 -4.692120806227877139e-02 5.983413176362650798e-01 -1.285730088263032034e+00 1.752191175326348049e-01 -9.220156072803791236e-01 1.210515967598766451e+00 2.796007881043639509e-01 -1.202241501842979288e+00 -6.458620085745344630e-01 -1.812752969095822453e-01 -1.044540099533842081e+00 -1.994509069389186040e+00 3.010501557088349767e-01 -8.850982819294174186e-01 1.079780028825386706e+00 4.886723506530608052e-01 -1.270147550489344468e+00 -7.651712856199534007e-01 -1.168404447865344364e+00 5.624564228466203408e-01 8.203086745926161383e-01 -6.055160286060261576e-01 -1.279180923084574539e+00 1.088467055107146669e-01 -4.219692575333275353e-01 -1.746365212324677341e+00 -1.414052383416724679e+00 8.757099429654376932e-01 -1.951388391539052192e+00 1.287507001214239555e+00 -2.677849949030125298e+00 1.941253437598410847e-01 2.174917771121491761e+00 -1.999907207637932061e+00 2.293680086687208686e+00 6.299034414234859491e-02 -2.005753122950521827e-01 -5.513008975991330607e-02 -7.711146689469732252e-01 -7.128331196373843825e-01 4.580790732364268814e-01 -4.259305485577555839e-01 1.026479210244755746e+00 9.620062550412871172e-01 8.072052559211203571e-01 1.986579837657532210e-01 1.593761239004721331e+00 1.967780594772476244e+00 1.170496129189323664e+00 -4.966464947297303256e-01 3.711817321324546032e-02 -6.206545319721502585e-01 7.915486669021513932e-02 -4.822592870228574191e-01 3.875980301134741013e-01 1.407827522594812475e+00 -6.900033662755465924e-01 -5.501334430655993035e-01 1.676388617901504841e+00 4.579398843332617153e-01 -1.618232179940043647e+00 -2.745897185829659914e-01 -3.453898635722320032e-01 8.046113572407032066e-02 -4.977471373706778279e-01 8.114108824051475821e-01 4.658724110976649735e-01 1.110213506797271155e+00 1.556377551541067439e-01 1.352231819590643314e+00 4.388655320524691983e-01 6.075314764439018189e-01 1.117928957443396598e+00 1.922327622888929000e+00 5.231041643118020668e-01 -1.309671258504276681e+00 1.935148794970721620e-01 -2.349464078213869822e+00 1.487120119202218760e-01 -1.609224895557818114e+00 -1.234285231839235830e-01 2.017721822592725978e-01 -1.631129506618746783e+00 -5.329905956329116234e-01 -1.860392295520497119e-01 -8.979762144557499326e-01 -5.916879342022589583e-01 1.911775753586183235e+00 -1.443312660763682864e-01 -3.807921272292796311e-01 6.381210214465021791e-01 4.122151928113315100e-01 -1.167368566008092134e+00 -8.744677174313183476e-01 -1.469932484922951144e+00 1.316115641825319482e+00 -1.002413337025624074e+00 -1.947268830740882528e+00 1.794712156356000621e-01 3.866763178103323484e-01 4.798058440893135934e-01 1.060163823035728647e+00 1.754981336782322154e+00 -4.773905332234765209e-01 1.071946012153761174e+00 -2.338094747925191508e-01 7.869676431882068890e-01 -1.074301611452294969e+00 9.636733557850438725e-01 -5.758393800413617036e-01 -3.491560844188272839e-01 1.119714404811332997e+00 -2.222484384175183347e+00 3.012422521075162618e-01 -7.273470811487164900e-01 -6.384592786971652334e-01 1.427280691185706774e+00 -8.248220079005331717e-01 5.608191471458922051e-01 3.638107561245692012e-01 1.063059009173985270e-01 1.658581415068721976e-01 -7.025514194062535411e-01 -5.450506736150433351e-01 3.449766367102701237e-01 1.392980597030364642e-01 -8.160776910872223899e-01 -1.658559537124106864e+00 -7.956365456548996073e-01 -7.521839664706421180e-01 4.549264419118972946e-01 -1.619693128727743292e-01 9.698779943677444670e-01 1.091372401820852156e+00 -4.430116973139333059e-01 1.515069458861739715e+00 -5.277181036918817542e-03 6.095197607635985948e-01 -8.207057124757720645e-01 -9.774392191610018488e-01 -5.180412132464716768e-01 -6.954982246861959316e-01 -2.904102242561703018e-01 1.027089187505079299e-01 -3.324004370678435016e-01 2.110279433153217532e+00 9.458545120052219701e-01 1.099600149568464413e+00 -8.833629493699326485e-01 -1.023261932728863205e-01 -2.526403535066296779e+00 1.852554121950938382e-01 -4.671357443485096295e-01 -8.040480276558210626e-01 -9.803322743022416241e-02 2.224295935696867232e-01 -1.214795916008344578e+00 -5.311110441406216021e-01 1.892855415018940279e-01 -7.698438850854233406e-01 6.142675158475964237e-01 1.331952314591502651e+00 -6.218531221402197051e-01 -1.014553358475498657e+00 -1.929834812327387850e+00 2.237621662811553058e+00 7.072640286073392790e-01 -1.261217815661299868e+00 2.098675049534988457e-01 3.915144578557869792e-01 -1.321582167266376340e+00 -1.051372541897494628e+00 -8.767484623132076882e-01 -1.226460286318417303e+00 -9.965614162462206604e-02 -7.972864584382562958e-01 -6.745899885839128363e-01 -4.865138153122862685e-01 -8.859746367793572830e-01 -1.474465680137225565e+00 1.263698969137080130e+00 5.114787259448202311e-02 9.269829405671696776e-01 -9.958596822518906988e-01 2.652006702267894478e-01 3.445973499794628969e-01 -1.325615797133980478e-01 -9.624518299668602950e-01 -2.771242540837199009e+00 -1.590607255875511328e+00 -9.134711319835862042e-01 1.838919542851065847e+00 -9.885011220087490669e-01 -4.243347220787893614e-01 3.997141158999870658e-01 -1.242982501820519559e-01 8.099856888734164873e-01 -1.282232257260692121e+00 1.442221024805093288e+00 -1.291712117523246661e+00 6.075468323736882975e-02 1.016667624540980697e+00 -8.689604250614967051e-02 4.852871239942625481e-01 5.140511173576399750e-01 -1.503502685563823937e-01 -2.167593289632056219e+00 -1.777421215080338790e+00 7.106194909986652819e-01 1.610158329263782773e-01 -1.433847899046336138e+00 4.032098007868078343e-02 6.062423700048867603e-02 1.928961589321241288e+00 9.170682299109969016e-01 -1.101504774564123545e+00 -5.602034206291625074e-01 -4.868190821141102909e-01 1.399988445580766516e+00 -1.421147974188304630e+00 -1.293298670837133457e+00 1.036485886454233896e+00 -1.773878890511807027e+00 1.041186042407004075e+00 3.695082938969497244e-01 5.546870495529768741e-01 -6.599850915767387083e-02 -8.822379366895022335e-01 3.578965255116178579e+00 -1.880561019488627972e+00 -1.183038039732169144e+00 1.255652356437851225e+00 1.180009338677606934e+00 -8.785983873721131543e-01 1.017717074066858851e+00 -1.682483863213695585e+00 -1.698890294153563296e+00 1.186367827347940551e+00 -8.123302790923482564e-02 9.436832457503495641e-01 -2.463085867467812662e+00 2.163691222225878064e-01 -3.787809410216849137e-01 -6.950382996419526282e-01 6.874294814543894239e-01 -2.987202126276360392e-01 -1.145211418322637176e+00 -2.066085303812155605e+00 1.711005263184876002e+00 3.369484149929973249e-01 -5.889884364208952672e-01 1.667551537049189569e+00 -2.407670522635592947e-01 -3.319640451750023313e-01 1.453919649732485109e+00 4.445646464713904900e-01 3.887707840304575613e-01 1.076327868686726696e-01 2.051866739544395135e-01 1.652266109316111287e+00 9.231371023316131685e-01 -3.237404793052405805e-01 2.836501634795988158e-01 -6.906965815631759265e-01 6.293222835701988149e-01 -1.820009090772287466e-02 1.347617468929876550e+00 -1.424745400315613697e+00 -4.522447274278915130e-01 1.646196695542610167e+00 -2.111179885824985281e+00 1.245630410040887481e+00 9.209092577532687063e-01 -1.543434949219075758e-01 -2.429208707213730001e-02 2.360974644668426825e-01 -1.775123223037798459e+00 1.301363594506327326e+00 -1.521261584526500288e+00 -5.587853412037037115e-01 1.786155674752378131e+00 3.364800532912642916e-01 -2.265339249775696617e-01 4.206304557091509744e-01 1.034463999015598379e+00 -8.370692592934018128e-01 4.063940377163731132e-01 -5.234868718561490608e-01 -1.911833528495310575e-01 5.879286783060085897e-01 -1.250681420252158338e+00 3.477359113711153138e-01 3.161313188709115041e-01 -2.054247584080930444e+00 1.025546761599698042e+00 -5.855605225492788168e-01 1.319404556435479270e+00 4.047458484511969878e-01 -2.426516215800449849e+00 -1.502325804028336709e+00 -8.000147537925680341e-01 1.587619802793481805e+00 -2.859210911681198564e+00 -7.992427472533196742e-01 1.730719793677424789e+00 4.571871362862048871e-01 6.893658286224400022e-01 -6.296352953020782905e-01 -6.773480038863178843e-01 5.190319799879621332e-01 -1.872453661490680599e+00 2.291311664915745894e+00 -4.314247038738318607e-01 -1.303798259082130373e-01 -3.247223320725305951e-01 1.309065026487870709e+00 8.858126869579135976e-01 4.323278284168510788e-01 -3.721244805974960324e-02 3.814742481445765887e-01 5.440530357995474464e-01 -5.013734453308474892e-01 -8.836390531468416576e-01 1.830079868447331393e+00 7.832397719946896375e-01 -1.920091826585079930e+00 -7.910074900695616140e-01 6.240173739934000707e-01 9.494578571111028653e-01 1.648006410317632175e+00 7.281628247527707209e-01 -7.383906796809061035e-01 2.819003411707028395e-01 -5.229352705738783413e-01 -4.295784993037226607e-01 6.905321081978200992e-02 -8.073180288726327092e-01 -1.275694546131521390e-01 -1.195286079742573948e+00 1.509371304882199949e-01 -1.395912925800615767e+00 -8.395338599584972750e-01 -9.996678201579705103e-01 -8.509283823708353456e-01 1.586414807022111795e+00 -1.052458084816396466e+00 1.950703981235588191e+00 -9.836692474557667820e-01 1.082095628571868140e+00 7.638247001698843519e-01 -2.698799024508348812e-02 -1.353333494117716418e+00 -5.449365380072046516e-01 1.904521491070738370e-01 -1.379789056785145074e-01 1.112344975740457320e+00 7.500836233117594842e-01 1.227950941578157984e+00 8.502259686135122951e-01 2.452105078105561997e-01 2.375557371137686780e-01 1.713683408314225776e-01 -1.913251630660156022e-01 -3.494199533719634765e+00 1.120530616220120956e+00 4.561593568571257334e-02 -3.936023231467616901e-01 -1.489618138775943734e+00 1.235013769090802516e+00 -1.248319458868400122e+00 -3.068800803096154439e-01 4.122448137067844520e-01 -2.068086438508491831e-01 7.915616758434229627e-01 5.590947060661256157e-02 -3.343307040687507059e-01 4.583833966160672513e-01 -7.410054070590328390e-01 8.809796667662215253e-01 8.472127678352471269e-01 -1.317311255838568895e+00 7.613041785078614732e-01 -7.548248272631176148e-01 -1.095525992314537733e-01 -9.097130608518286810e-01 1.603250126978327916e+00 -3.169248733488959413e+00 7.864532789931280021e-01 -5.915476398094158400e-02 -6.315957082955603319e-01 -1.205254439230988156e-01 9.296440606709230892e-01 -2.838486747923435471e-01 -1.820654290671031239e+00 -3.114626296991955812e+00 7.428528709358654947e-01 9.199882160535552966e-01 1.033140324915612140e+00 -2.273236535738525632e-01 2.817253786905375701e-02 3.260935695690289626e-02 -1.168732844449352104e+00 9.856996130661724864e-01 6.169522789550998532e-01 1.346032248474221982e+00 2.908968629451784416e-02 -1.645965554250563123e+00 -1.181542819020658719e+00 7.340206461994845943e-01 -5.094000374611195037e-01 -1.867674700887817840e+00 4.546152207075838669e-01 -1.192645882727553674e+00 1.821535758474582156e+00 7.275433153873993586e-01 4.193568344394754122e-01 4.297154379692190163e-01 -9.033218032469805814e-02 9.332277580411399986e-01 -1.459247574642193790e+00 5.464193863682700325e-01 -1.985012891169242844e+00 -7.143022505401439570e-01 -1.315491248428746873e+00 -2.233329592985011103e-01 1.538428683774638372e+00 2.321259324767715349e+00 -7.011758109191823518e-01 -1.807331367831316316e+00 -3.462396380529540463e-01 -2.049294844458062481e-01 -2.067928234899964579e+00 -3.412002453413433556e-01 -6.189860066987858955e-01 -2.166574202137465932e-01 -6.911110926195143112e-01 -7.050300982067612132e-01 -7.237813248633017116e-01 -6.541521759824377169e-02 6.537818817173736141e-01 -1.379022420453513975e+00 1.245319795005522590e+00 1.197694882491916885e-01 -1.607429048585581055e-01 2.674793041877482347e-01 2.562281651939250504e-01 -9.901175824481601995e-02 -1.303748050594667696e+00 -1.011628314618352009e+00 -5.649101469944205478e-01 1.727827890529034960e+00 -3.233754421166288862e-01 -5.655439607602450458e-01 8.623102355261589302e-01 -3.916661287577290484e-01 -4.704172851758233187e-01 7.934614157498121045e-01 -2.451861808976815715e-02 -2.130260192051062873e+00 -3.219599830624666342e-02 6.793768631498997568e-01 -5.896834275002155179e-01 -1.088952072862036324e+00 5.583340839540096301e-01 -1.823902578261640040e+00 -4.528396107853880359e-01 -9.356385473370392170e-01 8.760124656788628172e-01 -4.904687738585131740e-01 7.585435866519615322e-01 4.186786169977043670e-01 1.752656943492287400e+00 -1.787638375174621652e-02 8.252571327172090188e-01 7.629638959974208712e-01 8.801638095583006471e-01 3.733022043264297429e-02 -9.465020930176714087e-01 -2.344856799861662289e+00 1.315251001173058043e+00 -2.261249794125442247e-01 -1.845458889570398497e+00 5.577649500944042993e-01 1.285197065304908737e+00 5.735661267167889710e-01 -5.769335014582502863e-01 2.514507599787460190e+00 -8.993645228282145521e-01 -2.976157353869788302e-01 -1.700290698592749894e-01 -1.643677242497582069e+00 9.965359466991797754e-01 -8.652071512193031388e-01 -4.277312664110969470e-02 1.317099628422054025e-02 9.474593653141432092e-01 -6.185688747884254823e-01 -4.622246901968403154e-01 1.164853822867732758e+00 -1.454638688699909366e-01 4.418340644693375951e-01 -5.515789661522504939e-02 -6.321890592325573044e-01 -4.488213962132345247e-01 -4.505238737654972403e-01 7.584854079338817501e-01 7.489062721916143195e-01 -5.021143375212011595e-01 -8.170317647095400870e-01 -1.278009565717886709e+00 -4.219367527947655572e-01 2.670442834297322154e-02 -1.324737684071633392e+00 -6.338040447211539252e-01 1.103685340489134692e+00 5.380489091120066458e-01 2.289844017832097123e+00 -6.551125038580136728e-01 -2.393602951571879162e-02 2.049463231317841139e+00 -1.021875899697399115e+00 9.413138920252583919e-01 4.179566587172754422e-01 7.659651014992554519e-01 2.030418860175060125e+00 9.520601150579979244e-01 1.155911271387702000e+00 1.739919192716728569e+00 1.044092886791190722e+00 5.534395237698211956e-01 -2.660067957286013085e-01 1.377692690577372758e+00 -1.437050618326899842e+00 -1.344514289027798348e+00 -7.655596054945135176e-01 -1.491191637221999766e+00 -1.606293287390776481e+00 -7.581640338926171063e-01 -8.103317995144802000e-01 -9.748995553955760451e-01 -5.454135417928683838e-01 4.938374322686222007e-01 2.122611897601665909e+00 2.173791440658344731e-01 -1.541381501945716659e+00 -4.050395121090392091e-03 8.881433660980458944e-01 1.025354537372033192e+00 -9.606013281158266581e-01 1.274401054973555159e-01 1.324051496285618246e+00 2.874340476151094892e-01 -7.199769373878386336e-01 -1.881635203512169729e+00 -2.294598712144733932e-01 -2.764197793776197010e+00 5.846434334069222638e-01 1.863386299090193710e+00 -2.062870868064829111e+00 3.430721891043432281e-01 4.372842944910855789e-01 2.373250695887406392e-01 -2.716056538021542344e-01 7.911887326257123210e-01 6.892919984160559288e-01 -2.329909036947575007e+00 -9.525763280545114231e-01 -5.872348583384718879e-01 1.180191072969431376e+00 -2.408369298146882109e-01 -1.675576633280404071e+00 -2.940885809853375221e-01 1.643908927883294568e+00 1.451687485030369595e+00 9.922987529696750686e-01 -1.358913810794642352e+00 5.275661708647974013e-01 2.648811102859494948e+00 9.139798411110006474e-03 2.202168988945207406e+00 -6.941711670498488251e-01 1.027543872325641511e-01 4.785416722736735573e-01 2.836657382764845026e-01 1.344878201240053528e+00 -9.608113412413891163e-01 -9.330092317441248673e-01 -1.000492903473756634e+00 -7.263070085628702266e-01 -7.947094558491341054e-01 5.161941589114089624e-01 -6.838555529176776338e-01 -8.158856306856430152e-01 -5.578212939076265808e-01 -1.013345934576751484e+00 -7.661726187200453841e-01 -3.481873921750102130e-01 -9.343194855363275153e-02 1.012128360589419129e+00 1.648629679453874619e+00 -6.958625209995263905e-01 -1.249397098192484901e+00 8.658248423176948538e-01 4.784736499032485879e-01 3.614689631251022384e-01 8.907627745353494664e-01 -5.034223214049209361e-01 2.405623701451363727e-01 7.861316025598177881e-02 -1.085681840387026087e+00 1.035339345555451374e+00 1.023796189705727055e+00 1.200755101065685393e+00 -3.640341323562797382e-01 -4.243802273364847277e-01 9.908631998716794786e-01 6.359066276975935406e-01 5.507778947159954752e-01 -6.716525524578704776e-01 9.633668310248928446e-01 4.262501319242078396e-02 -4.358920124700403909e-01 -2.128851561356581268e+00 -3.763424806390295307e-01 5.624496040177491274e-01 9.322364442057197165e-01 2.685423148545117433e-01 -1.640254705009899783e-01 -4.084821326860571533e-02 5.407444665142265849e-01 -1.991351322417654890e-01 -5.571977561148111491e-01 1.278576257717037867e-01 -1.907262063953315823e-01 8.155734853613159085e-01 -1.010674915540810681e-01 -5.552289877387953654e-01 1.155572348358727464e+00 -5.174890477950784273e-01 8.095053513774238541e-01 -1.931792725561581048e-01 -6.389151016126427482e-03 -1.856848624762249059e-02 -2.170932705269354446e-01 1.987330749141311692e+00 -8.858217916811118586e-01 -1.379593397161953616e+00 -8.221252932406460934e-01 7.604742559770846788e-02 1.123940037392692437e+00 -1.231506204724967975e-02 5.154140651090670655e-01 -6.323807160113261716e-01 6.098601673237995019e-04 -1.692939858358995631e+00 1.486966993164685835e+00 -2.255680153313616820e+00 2.020529125044779661e+00 4.405812579925765249e-01 1.938135143045032205e-01 7.800827322274848097e-01 1.272917861182633510e-02 1.487547647821406693e+00 -1.743563997634795859e+00 9.205431106626195126e-01 1.169669178763497852e+00 -7.347400028288206819e-01 3.233206669020731172e-01 -3.851890623075008291e-01 9.207709906435548874e-02 -5.540704551754304097e-01 -4.218588598273050327e-01 1.724280073391172508e+00 7.880391123084445892e-01 -6.134897856493447543e-01 1.130070355840193885e+00 2.429476481757576467e-01 5.169578144837438244e-03 2.606923839512897412e-01 -6.069230708715190881e-01 7.483972952954313085e-01 -8.082964492000660472e-01 8.850691099720872090e-01 3.187900445901432900e-02 8.859009257748490240e-01 -3.582227040574761379e-01 -7.361706374178665913e-01 -3.530849797734740836e-01 1.007637628923116591e+00 -1.351882449336768710e-01 -9.561763993340566259e-01 -6.225549540030006490e-01 -1.585542463459366003e+00 -6.835114307890108321e-02 -8.592461439558688463e-01 -6.562619054809127883e-01 5.714792194668694147e-01 -9.959499207109168140e-01 4.130826857740200753e-01 3.383085280372069570e-02 -1.016585141444389662e-01 -6.832697627153678788e-01 -3.131246776841029034e-01 5.910549310165181813e-01 3.569554836911502660e-01 -2.692165432710468681e-02 8.244974556053027426e-01 -4.445011269187675862e-01 -1.286959152347137314e+00 1.558216226739868926e+00 -3.455323320617890159e-01 -5.183800797180025677e-02 -1.968148757998429144e-01 1.316792619633209149e+00 1.576690561870514484e+00 -2.159427812276803194e-01 1.625235485349989961e+00 -1.402423262742453491e-01 -1.999354202187308083e+00 5.668438871486323194e-01 -1.063711791929758066e+00 6.122602015363899364e-01 1.440278079667079103e+00 8.840863967104667376e-02 2.471267768016833344e+00 7.714770304884861485e-01 -2.236072442969418150e-01 3.013194522754709948e-02 -3.882090074447813177e-01 1.374966994468238335e+00 4.686867786004248471e-01 1.406722488148493655e+00 7.741764655786413929e-01 1.618418185490493544e+00 -1.192295797386903278e+00 1.227043147700189740e+00 -8.755866801904673702e-01 1.425628966680799303e+00 -3.160850094476506666e-01 -1.054879428871195124e+00 8.317868921000568516e-01 -4.329552796744451371e-01 2.493767652405128599e-01 -6.298654331406763340e-01 1.437089764492900379e-01 -3.918891427245290715e-01 2.301859426004822240e-01 5.446961160937697360e-02 -1.710217129904506306e-01 -8.857904296616460338e-02 9.453699433730461399e-02 -7.841973740920193947e-01 1.912887819363641162e-01 4.141937362154753804e-02 2.313563717050280688e-01 5.975642551339954700e-01 -1.097294459768535235e+00 -7.195641673939527638e-02 3.754543998042082498e-01 -1.353165345815745546e+00 1.201990119471260998e+00 -3.502533181800658646e+00 -8.473994718775111901e-01 -9.521831694882618158e-02 8.843957306734174795e-01 -1.352644569468409719e+00 -6.069496352251399496e-02 1.237079756846707124e+00 -1.686640156717841510e+00 -2.116499069055169269e+00 -1.580381598414104527e+00 -2.563126056353650095e-01 3.975497063307210643e-01 2.625807717252554574e-01 3.301623834698413917e-01 -8.705866615355338789e-01 -8.672729024303153789e-02 -4.377481376421210602e-02 7.187709615192849899e-01 2.223426615753582247e+00 6.964571146378431554e-02 -6.440945407031936076e-01 -1.025712921600130612e+00 -1.163633451701419519e+00 -1.267814840721048997e+00 -8.818776903873535300e-01 9.557502685300482692e-02 1.338967965573268470e+00 4.787542756851572712e-01 9.084271566565815803e-01 -1.257012949578865335e+00 4.221054725160590104e-01 -9.443107046605346833e-01 2.138947653312371910e-01 1.438274140853919580e-01 1.559665211621096004e-01 5.575217987541380982e-01 4.354209768002270109e-01 -2.300488803445192576e-01 1.560449971776069589e+00 9.668789807734040620e-02 1.441055182394804568e+00 -1.038656730735998818e-01 1.019804971964560991e+00 -1.088972662383333595e-01 -2.233958362492832972e+00 5.145623462440319651e-01 -2.156055757545085327e-01 -1.887751283525912926e+00 2.711886306216478304e-01 2.649817047428348338e-01 -8.672240142518545802e-01 6.534840985508908462e-01 -8.595602746191170762e-02 -1.021731668376488322e+00 -1.321076638652187940e+00 -1.102503344769665938e+00 -1.408739397254878956e+00 -1.506340348993040701e+00 -3.249252866667857176e-01 5.730945974964970491e-01 9.031168609996867991e-01 -1.216529998686295633e+00 -7.128677702549185424e-01 -7.980936300253311799e-01 -1.133273646474268981e+00 -4.020482047203279286e-01 5.006716627063650948e-01 -2.627197750995948322e+00 -3.231702826229433390e-01 2.752493221360186593e-01 1.139421421765330456e+00 -1.168043997904079312e+00 2.644746060262758158e-01 -8.721575264793151039e-01 -4.892324144377425688e-01 -1.253631540856359194e+00 1.839057156923588066e+00 5.802624989991124471e-02 -2.418267083779641891e-01 1.535031641179104567e-01 6.117854779992388803e-01 3.453367417790359495e-01 -4.584594547642207307e-01 1.949243992940656589e-02 1.951880162851373557e+00 -2.879535295131805950e-01 -2.795997281999020312e-01 -9.995864943492568933e-02 3.728216608747575989e-01 -2.550882776464153068e+00 -3.337377971888847439e-01 4.086805203037804368e-01 -2.656919643309564316e-01 -1.029673833009516981e+00 1.205990754779266566e-01 7.486081917371082417e-01 -3.429043213290575154e-01 -1.202271531435828100e+00 -1.537373329571225744e+00 -6.329634872624205488e-02 -1.493735189672342090e+00 2.630264890935350985e-01 8.358755844622552944e-01 6.693121047416658032e-01 2.002442195557762594e-01 7.326034976433856150e-01 -1.325974657667390533e+00 1.880794258036268651e+00 -4.411685651525351637e-01 1.285327599727702497e+00 1.103348369123446027e+00 1.217158419619780579e-01 -1.513548340132338632e+00 9.437029419041655931e-01 -5.642178404330534108e-02 -8.200574415517212223e-01 8.031579504795169355e-02 6.206261748657069255e-01 1.862864601083720761e-01 -4.088048658203292662e-01 -4.539071995533849324e-01 1.019301647722397480e-02 -5.529973516588277960e-01 1.467072686285831040e-01 1.048656370105170099e+00 -3.320435800979392171e-01 2.697020780208065904e-01 1.017881457669688947e-02 -1.515946287150162497e-01 9.432536035177503386e-01 -9.676065797626350884e-01 1.044656859616540090e-01 -8.218229796936535325e-02 -4.474588547139258382e-02 7.897294256254353551e-01 -2.030841126783573536e+00 -9.051317630932076419e-01 -9.715471905546246845e-01 1.865719111882514269e+00 -1.781529011321864697e+00 -1.451251078290570207e-01 -3.080463006446126917e-01 5.973525325709094780e-01 1.059499227441668134e+00 -3.027565216246389662e-02 -5.992344139696158534e-01 2.635682879268406609e+00 6.449277591744974059e-01 -1.110490994244662383e-01 -3.189375129497328820e-01 4.252749739145332275e-01 -2.018342305488239063e-01 7.609964191325381266e-01 1.299721232248710168e+00 -6.910116950654286994e-01 1.175879593470088164e-01 7.537753430752273109e-01 -1.207408202339636638e+00 -1.049998410127361614e+00 5.771018122040438847e-01 1.873691089327146564e+00 8.562115824045718471e-01 -4.573183505883588462e-01 -1.417688268944940377e+00 -1.557958530815074960e+00 8.545727885617120378e-01 1.553798935054512276e-01 -4.935306228826975561e-01 1.206221404956041798e+00 1.143544526740432055e+00 -1.548984495360534286e+00 -1.919706775532556087e+00 -1.827467048970940131e-02 -3.209634836167039873e-02 -8.806615214202438979e-01 1.669291282433189583e+00 -1.295161360122119576e-01 -2.429882792790736268e-01 3.634348866292470559e-01 2.468933997733693819e-01 2.297395195647911947e+00 1.196452914641735088e+00 -1.230324998774856793e+00 1.131296840357903344e+00 1.033074812922039731e+00 2.537499479686513570e-01 -1.244814246360321119e+00 -2.755520155676465244e+00 -2.760701462683196605e-01 4.348532249751465018e-01 1.458433761117191585e+00 -9.552245968419713629e-01 -6.743989683634962207e-01 1.343905786989619600e+00 -1.466551919783657842e+00 -2.587487991653670827e-01 -3.960525447291042833e-01 1.025432311268324126e+00 -2.617623414108913860e-01 9.178839612916345203e-01 -1.697982657148239816e-01 3.088402888116719147e-01 4.439940500102518839e-01 9.148702248199827025e-01 4.506189719860219656e-01 -8.340331568742687107e-01 2.643783533625759796e-02 -1.366814773072444755e-01 -7.640873871334997736e-01 1.556457278895733376e+00 -1.979982714049487447e-01 1.159633743418960083e+00 -7.661160853644806146e-01 -2.705520321492743685e-01 -6.331509618221717872e-01 -5.200078676947950118e-01 -1.668821329038082113e-01 -1.640357379981167152e-01 1.658869578121274779e+00 1.412872791608538403e+00 6.200786443911610046e-01 1.379450014282805892e+00 1.900333054090814988e+00 5.121260697321597388e-02 -2.078322221050992458e-01 -1.609981666181466098e+00 6.705834890667374815e-01 -4.380369385436161944e-01 8.454365103516515711e-01 1.415311477781522886e-01 2.371462593132510899e-01 1.887420683140682121e+00 -4.523912679952029614e-01 4.911610936813983613e-02 -4.776326225462094316e-02 -4.990393962651005766e-01 -1.784207753029468102e-01 7.070572290690344541e-01 -1.835352412448140458e-01 1.735138805187127486e+00 3.595612417549731710e-01 8.291204811540571207e-01 -9.550731123939701916e-01 -2.688010713481979952e+00 -6.268245816052113728e-01 1.248895062301209169e+00 1.780005054106232332e-01 9.334220151974655932e-01 1.273159875473241609e+00 -6.138306496338150620e-01 1.103917438134336265e-01 -1.758032793122784154e+00 4.684848200439800103e-01 5.114177246620470463e-01 -5.134345041706618318e-01 1.016997804638297920e+00 -7.001832166360535958e-02 -3.922625634122619553e-01 1.460449021768622346e+00 -1.322877945758767382e+00 6.876246674111904378e-01 2.513862072540012926e-01 1.535531428577959323e+00 -1.542096363724615005e+00 -8.238957736765274431e-01 -3.624320180833142113e-01 -1.513840661637655405e-01 -5.853726295187785533e-01 -4.072165111286666361e-01 -1.259413111971953825e+00 -1.899699866486133926e-01 2.549450636860221220e+00 -3.297997105351109792e-01 -1.603917983639109757e+00 2.052554265718159986e-03 -8.163077434394416798e-01 -8.654881052771331573e-01 2.129470731006919137e-01 -1.542609804121439332e+00 2.139676738757759489e-01 2.972279789882542600e-01 -6.504381354229599177e-02 8.008205984042376935e-01 1.649535499365942570e+00 6.722295215353378817e-01 1.267753497473909974e+00 -9.683169562916122963e-01 4.736223917493463942e-01 1.350480174643152065e+00 -3.076241991432327461e-01 -1.119349532351305715e-01 1.288577294660910200e+00 9.276130503437041153e-01 -4.613428966597611924e-01 -1.078114871664790586e+00 -5.298307766683914011e-01 2.807826173908710143e-01 6.516207960985619108e-02 -9.496796042877666544e-01 1.104156226409315655e+00 2.972149963467361419e-02 4.670314809587775007e-01 7.035022626522713374e-01 1.459410540511516752e+00 -2.994356766307428863e-01 3.731379765316423791e-01 1.465202881167566806e+00 9.240466837717308257e-01 4.197389134376019459e-01 -3.863825546429354718e-01 1.030861520851857227e+00 4.546588761104667364e-01 1.240948753678177585e+00 -1.037863330486318736e+00 -2.072259857904061864e+00 1.024347007675417087e+00 -1.941839087004942899e+00 -3.287900754871395104e-01 4.165104502684729426e-01 8.552921995944285927e-01 6.075362783393128963e-01 -1.468894168407363532e+00 1.387544571066809673e-01 -2.007802374808038248e+00 3.476262128440487098e-01 -1.888433601783191806e-01 7.321343899800494270e-01 -1.539614814921938857e+00 1.116344361853325751e+00 7.916513529272630745e-01 -2.942926036270704926e-01 -1.304436957165187927e+00 2.555349668143895858e-01 1.415937437679714583e-01 -9.958702422292883272e-01 -2.086126832892467795e-02 -7.260894081383539866e-01 1.085408507629775920e+00 -8.206359947148870182e-01 5.687622659367173039e-01 -1.601763142599535339e+00 -1.145202296934149988e+00 -1.477354369206649309e+00 9.338947826521355466e-01 -1.377618736161906332e+00 4.199201315725600292e-01 -1.651305001449473009e+00 1.289545492158934159e-01 9.146062806804891587e-02 -1.545768483098304724e+00 2.240644879303387960e+00 1.270389904577050311e-01 -7.807086139126264701e-01 -5.827561643364842503e-01 1.870322816324605508e-01 -1.960300792121363989e+00 -1.305625983821829816e+00 -1.136266938213348343e+00 1.726717190537370716e-01 2.549047687652710170e-01 -1.339022945740087289e+00 2.137507143157974798e-01 -3.402983505864470293e-01 1.043859012596244584e+00 -1.294039495428684905e-01 -1.459452542174769274e+00 4.940339783409153918e-01 2.851150173065772342e-01 1.017695963967518713e+00 1.837911314905714411e-01 -1.215416455587517292e-01 -2.303164211140816264e-01 2.526249098935603454e-01 -5.935451937425288704e-02 -2.099502335418243604e+00 -3.620311156495904098e-02 -1.191832617520267590e+00 4.910897825203670020e-01 -8.572994964154958542e-01 9.910273549064653187e-01 1.014589852117306901e+00 7.960959156376509194e-01 -1.811903696333108549e+00 1.127236447754313753e+00 3.029487683032826006e-01 6.020494210371525323e-01 2.164227700470150728e-01 -5.945999726663138141e-01 -2.976682254652351922e-01 3.802714207093218501e-01 -2.953219135433067799e-01 1.334261529229733956e+00 1.190142561398920051e+00 4.173351362397465514e-01 4.012951328831959596e-01 1.598707824044156289e-01 1.730484328842151198e+00 -1.962161047939616543e+00 -8.096878578356626888e-02 -7.066976710912487025e-01 -2.270768897791856089e-01 -6.543942397358262775e-02 -1.026117549406871943e+00 4.139785242251746433e-02 -8.761506931355958136e-03 -5.652503289419466004e-01 7.496231000754757789e-02 -3.105215039444879643e-01 -5.948152830509647604e-01 7.756675219306730096e-02 -1.250935844611066772e+00 -1.367375172199850386e+00 2.440930761139299410e-01 -1.666314394478893623e+00 9.033029064652752238e-01 -1.498690297126423987e+00 -3.131503641379480563e-01 -1.192525478684380857e+00 -1.473462643642607039e+00 -7.764873613959374365e-01 -1.176222288819947837e+00 -1.404379957653922872e+00 2.049451784151330447e+00 -2.148471103298645046e-01 -1.319823965241957164e-01 -1.155178627653485224e+00 8.792290818543750941e-01 -5.109294254543692571e-01 -3.633242729749368571e-01 5.969855430087753767e-01 -8.382432221906035430e-01 8.868613501230417084e-02 8.529033798524933430e-02 -1.540057582432611705e+00 9.644881480176278332e-01 -8.445325136973789171e-01 1.450938739807882683e-01 1.312609736074613898e-01 -7.435515143290739593e-01 -3.168011958486194324e-01 -8.001325195741226803e-01 -8.029727824749038900e-01 -1.137804507874446092e+00 1.964785211283346378e+00 2.109536358814327883e+00 1.759118853041847785e-01 1.919168183334872824e-01 -1.090372524684498856e+00 -7.670137366609659502e-01 9.326647288839758909e-01 6.678381708174616627e-01 2.816607789756896962e-01 1.713273297565034881e+00 -7.726752160554256621e-02 -4.012197440962912420e-01 1.392148819322931663e+00 1.436772053689099549e+00 2.286240620122297063e-01 -1.634104206158011885e-01 4.015090899547528180e-01 -1.352333150012268448e-01 1.671715021342928820e+00 -4.146957464758057599e-01 7.562850109483891803e-01 -4.006352384556756130e-01 -2.134856144089861130e-01 -4.545963389715667047e-01 7.630231856311687766e-01 5.609450420476843613e-01 -1.114417279369530167e+00 7.750081055142545861e-01 4.770852171141637954e-01 5.618921931477907084e-01 9.966405484455335140e-01 -7.700146110467356309e-01 1.289806745095857465e+00 -3.410035869409765164e-02 -2.963790587099598417e-01 6.719107378317182855e-01 -4.302329479727152184e-01 8.323343702539639510e-01 -2.255347884350406673e+00 -1.919548259038982296e+00 -6.899323468242842816e-01 -4.653333376309322089e-01 -7.683786515050501364e-01 -7.182766867993818360e-01 8.236723112846621175e-01 8.916180069706486355e-01 2.570884700309057913e-01 5.987520742163737753e-01 -1.763955315816839509e+00 1.427927951519967653e+00 -1.214161707206226293e+00 -2.569781364170461657e+00 1.773543373668004852e+00 7.560727145497825319e-01 1.846874235622361360e-01 3.980988340563761940e-01 -1.261819055068652329e+00 1.503907340820623606e+00 -1.843214781533621116e-01 -1.453058650487305092e+00 1.076359587265487416e+00 1.199061227106636540e+00 9.244452212867325380e-02 1.880758138199029317e-01 -5.969625030481903738e-02 -1.452925262150776220e+00 8.098432681624426199e-02 -6.082605133762919447e-01 -1.407032734077544867e-01 -1.329967829724531425e+00 7.221672059994869164e-01 3.722358214973547907e-01 1.383036676575812196e+00 -5.926141249968955860e-01 -8.386135210039187271e-01 1.620663589844918359e-02 -1.042059070194727655e+00 7.816943861403966576e-01 1.298170290798928095e+00 1.021325563505335543e+00 -1.991992432893277876e+00 9.881712978854911844e-01 -1.264153916761433294e+00 4.481673843505054600e-01 -3.619522556181462014e-01 -1.220934225052575206e+00 -3.879744670814231494e-03 1.325077405295765232e+00 2.568338484272867928e-01 -2.232980975762319936e-02 6.597935111907620165e-01 -2.283082428383607920e-01 -9.594310147507912889e-01 -6.086266753311140310e-01 -1.519090132820559935e+00 -1.192380998114738411e+00 -3.299037896433609784e-01 2.822729723070459329e+00 -6.437608098829687986e-01 8.138559946663939115e-01 -9.113196259034243019e-01 2.376318457773170856e+00 -7.067058984725825832e-01 2.160471895623318872e+00 4.141311386524892664e-04 2.121077300332042254e-02 6.068115602122516883e-01 1.214754660402643793e+00 2.255218218683052722e-02 2.596046536266241489e+00 1.352648015801240833e+00 -5.962419906117477630e-01 -1.475146673265705255e+00 8.175210393760558303e-02 -1.153338489630833408e+00 1.056720204226700099e+00 1.837894575809567721e-01 7.933090124871221283e-02 -1.550740544779188435e+00 -1.177017559610790354e+00 -5.895070858820022908e-01 -6.379285474168433501e-01 7.892450724777645421e-01 1.423900540830824735e-01 -1.857547038680909646e+00 -1.109658113761014642e+00 -8.664382657018621092e-01 -5.773051180584438669e-01 -8.336989000675757433e-01 5.976624588867563981e-01 6.350136831056421016e-01 4.597505610649030294e-01 1.773066972482904458e+00 -1.718417799361723786e+00 5.583953026690706700e-01 8.275066078152089055e-01 -4.841993647090468422e-01 -2.067155935340483364e-01 4.061953393686401625e-01 -8.954005593558568288e-01 -2.627007505601895998e-01 -1.419848276339170212e+00 -5.709022665852782064e-01 1.236970080497068025e+00 1.036967493492643611e+00 9.830170128985580291e-01 -3.946735180098388529e-01 -3.839810023180055543e-02 -1.185984587879599372e+00 -4.580502576162074346e-01 2.837510714876764206e-01 1.608423991921200003e+00 1.223559589278005122e+00 4.092337588903655066e-01 7.765382651784741297e-01 -1.632510167703994153e+00 6.475115108029473321e-01 -5.264240613396317103e-01 -1.484125367852817901e+00 8.062171027306856974e-01 -5.685455303767712465e-01 -4.694051197858176705e-01 -5.515211778649706797e-01 1.839647397866106093e+00 4.678085084469654764e-01 -9.843433439008860697e-01 -1.097863495519610377e-01 -3.534589736241869340e-01 -2.050765854052364112e+00 3.525744185522709517e-01 -5.377850263365584471e-01 1.345609934219395232e+00 -1.882885052810811255e-01 -3.863447407284506530e-01 -1.013337151659242652e-01 -8.529423800105907505e-01 -2.683601302073475026e-01 -3.792507250842064304e-02 2.194762895665827163e-01 -7.808855937285282822e-01 -5.343957431553449933e-01 -5.752896230999562377e-01 -5.904929632980254750e-01 3.930298941384725020e-01 3.413477008791203082e-01 8.255861175914026573e-01 6.904674957407378466e-01 -1.238112243806525292e+00 -4.771056611850674756e-01 -7.951401792645453881e-01 -8.644631465193861608e-01 1.163670824690999916e+00 -2.991817864795361714e+00 1.359095665767638517e+00 4.699348122122614102e-01 2.626831487271405474e-01 -1.414991488920273833e-03 -4.571891976984771011e-01 -5.040883733959854451e-01 1.473792805670200545e+00 1.587345495371116133e+00 3.616992571734234385e-02 -2.981298655292156652e-01 -8.191594937176264191e-01 5.909480213359724621e-01 -3.962117867275151695e-01 -6.278859554886651040e-01 1.247109595512900349e+00 -8.257988148743328205e-01 1.745107213822065573e+00 -1.964721920227349594e+00 1.068883054433626523e+00 1.208463490962514986e-01 4.988071619543849033e-01 -7.970330782513663781e-01 -9.537068977278001514e-01 1.122714784392142562e+00 7.217864078761611867e-03 -3.407871451066203927e-01 -3.661150436059366631e-01 -5.768831644504776035e-01 -1.569300027731376668e+00 4.168840167189418189e-01 1.338636750132484510e+00 1.008919507150418227e+00 1.542669352951597350e+00 -5.936721345683098061e-01 -3.320951357679695071e-01 -2.067623909372717339e+00 4.579736029319766977e-01 1.605831191713055217e+00 7.506898188445259024e-01 -1.236478134279690666e+00 4.130731223338614533e-01 -1.341081203638980202e-01 -2.755626568872422688e-02 -1.710561110453091560e-01 -2.211313800109370453e-01 1.591983642180314407e+00 -2.462531410883178618e-01 6.857526766113710703e-01 4.485374669818577298e-02 4.143978367866100743e-01 -1.360456909608317826e-02 -1.258593915171241605e-02 -1.910448094576855105e-01 1.241296690199161605e-02 -1.408337218890739040e+00 -3.923460486356288301e-01 4.492633695060647137e-01 -1.699147040632865702e-01 2.887731699851306746e-02 1.333189756720569052e+00 -7.495912545051962583e-01 3.499541969481165249e-01 -7.576476094760900004e-01 2.707637415469926756e-02 -4.297735581345900613e-01 -3.328391402853741465e-01 4.872875795708305757e-01 1.278895973192147650e+00 -7.807309687851301527e-01 -2.807936619756657981e-01 2.233763425327187913e-01 -5.335188399128617531e-01 5.961269145184476814e-01 -9.411785172370215058e-01 1.285181290214724437e-01 5.498005406384715021e-01 1.250308815009863128e+00 3.661535960939898415e-01 8.112751267364586294e-01 -5.520182703029556937e-01 4.176307498355104619e-01 -6.429740780781804110e-01 1.116991129281836165e-01 7.970160579461210704e-02 -5.428076502810548210e-01 -8.037767730306482061e-01 4.767030985931318132e-01 6.046875878051740649e-01 -4.594492726228445179e-01 -4.020357070982676362e-01 -6.173483016663661171e-01 -8.123275231760609949e-02 -1.669934225699551689e-01 1.043289757847589705e+00 -8.163359623357140105e-02 1.229650084373888452e+00 3.509332790806805047e-01 6.788005684183778810e-01 7.306761704495799981e-01 -1.250356077757211581e+00 -1.502210163665806730e+00 9.794354614056417774e-02 9.708629814581174466e-01 -9.641022992081182963e-01 3.394495777975015116e-01 4.093281539110050216e-01 2.825893105355533619e-01 6.228561419832877588e-01 6.987232561830719613e-02 1.763651725016477823e+00 2.666550875034899848e-01 -4.947950730322510648e-01 7.234182196479228555e-01 3.783908241361064184e-01 -2.781560513340973984e+00 -5.322166279571041159e-01 1.334039285200491420e+00 -1.294465837593276492e+00 -4.231234176941275904e-01 8.276364210784384889e-01 1.463446161504552867e+00 3.715302313763061415e-01 -1.001574681699595404e+00 8.553640958330215316e-01 3.109424968934869082e-01 -1.214891327377324304e+00 -1.205543004712345434e+00 -1.971310840173079795e-02 5.689137778480158891e-01 1.192733764043954592e+00 1.875677369991372911e+00 -3.932292210460281434e-01 -3.356752678700813397e-01 -1.013434062579559036e+00 1.675761310762467593e+00 1.686636443523674922e+00 -1.857342374222023862e+00 -7.974729372300835006e-01 7.363644752571927299e-01 -1.378246842490875368e+00 8.899356329599442117e-02 4.338091091121671350e-01 -2.504182289208345846e+00 1.267256562918549212e-01 2.007618117276227743e+00 1.942034378459154553e-01 5.309908662333437390e-02 3.437881411965418993e-02 -1.930213571329354005e+00 8.990545759007941840e-01 1.433921925183357260e+00 1.614710424931952160e-01 -2.276648912427704285e+00 1.545889698776480969e+00 -1.884090899256900986e+00 1.335990371592511883e+00 1.079547108750198436e+00 -8.410233707315444285e-01 9.165759650467221187e-01 -4.775978900951629025e-01 6.879146512748687270e-01 -5.253964448695291889e-01 -8.338946254602704888e-01 -1.284895135864461357e+00 2.107484687379017688e-02 -6.189739322733776028e-01 -8.411122823295966722e-01 1.110575687322084004e+00 -2.473691255765728680e+00 -2.375106039042755857e-01 -9.518654834111517360e-01 8.719974030016444111e-01 8.656863702014550022e-01 8.615438486429982667e-01 -2.335053688634388946e-01 6.045361377100424288e-02 -1.263629532198729422e+00 -7.935247502374568329e-01 -2.468017789579369237e-01 7.461088046654686945e-01 -5.746713401463305892e-01 1.771730233544717148e+00 -1.362281393114257444e+00 6.736641866800888723e-01 -6.516292911565851886e-01 1.046185969284701978e+00 -1.445695304699634143e+00 -1.791571209874829096e+00 -1.326211473248027017e+00 -1.569063353189387444e-01 -2.519431206363093589e-01 6.941429927773730413e-02 -3.845553666255617786e-01 5.937414551229016624e-01 -2.459327268193657046e-01 -1.993650362606814497e+00 -8.647016007039147745e-01 -7.128089000887212201e-01 3.545344355366707445e-01 -1.186573192333221671e+00 3.548118735222088316e-01 7.719733954443450674e-01 -3.273492823166587740e-01 -2.664069768097137580e-01 1.042728345599951201e+00 4.871538367435740979e-01 8.544048755527423600e-01 -6.623087644183499600e-01 -8.099396819117229418e-01 6.200012743175813135e-02 1.515847932918171548e+00 1.000407147055873081e+00 1.071888006048062336e-01 1.345015105716320880e+00 -1.201517163983543135e-01 1.743476968826059625e+00 6.371841408721687916e-01 -5.998072688014216558e-01 5.063188624458503373e-01 -1.841130414753738564e-01 6.992540238675049036e-01 2.841738349727263580e-01 4.044195722550857908e-01 -9.162204604592806279e-01 -8.679011124640816088e-02 1.246337760948084794e+00 7.060504847145059326e-01 -2.233343515823403180e+00 -1.915446625409744197e+00 6.432256868951469198e-01 1.966325787923472790e+00 2.961992027400230376e-01 -2.027186729396732279e+00 -2.156446384458889920e+00 -7.141436089176593782e-01 -2.036169408601468112e-01 -8.257075356404883770e-01 -5.157679119130433032e-02 -1.563098615283020631e+00 7.921048472422137499e-01 1.475860106112519166e+00 5.341588753455406291e-01 -2.336515249331937216e+00 -8.687829694030707595e-01 1.126064570568819034e+00 8.502101563600869549e-02 6.218054255434665167e-01 3.933085009496381512e-01 1.353990549982511338e+00 -5.766068135091494407e-01 1.137205387426139663e-01 -5.561820311942367034e-01 1.559638850188408976e-01 -4.426048037513081179e-01 -3.426317442348081332e-01 4.354398078727021448e-01 -2.724113002292000707e-01 5.096713543189602680e-01 1.029136465862426908e+00 8.288892651610081375e-01 -1.377237744296176958e+00 -8.515567227436340314e-01 1.445630212776688905e+00 -1.925162516964353254e-01 1.373970082121984460e+00 1.232012430364632483e+00 2.539464230832564784e+00 1.804743663749758698e+00 4.965916011077132763e-01 6.806459473976588237e-01 -1.637829518138502749e+00 1.262991343247737708e-01 -1.092095786461642959e+00 1.584950668484772507e+00 -3.056179453533869883e-01 9.539739949425618537e-01 1.241001006963890152e+00 -1.116911536856911358e+00 -1.352919925088880815e+00 3.672980260469498048e-02 -3.026379636771973219e-02 -4.011854522623431452e-01 -3.324459402985485701e-01 -3.468628869897648070e-01 -9.989717237937469074e-02 6.308017000635282034e-01 -1.853993827291819385e-02 -1.521557471018070373e+00 -2.147769911056315872e-01 -1.664525906271096645e+00 1.010364405477276462e-01 1.290107737317597980e+00 8.432500345013406173e-01 2.264614179496695634e+00 -2.278652808300843102e-01 4.224990135207242758e-01 2.538649388210359348e+00 -3.001637231620049584e-01 1.946524165064710044e+00 1.037855354360168736e+00 4.658999390110470373e-01 2.833935892657176714e-01 -1.463469727893657923e+00 -2.814928330752477503e-01 1.015003059019659259e+00 1.721002376669030776e-01 -6.294365660013344632e-01 1.613154080465731555e-01 3.051786253771278101e-01 -5.004675536789465751e-01 9.270155877724287619e-01 1.405119563506081748e-01 2.761262697205922254e-02 1.443800212455712995e+00 2.584023288728636292e-01 -7.090031933318574620e-01 2.249478517000879085e-01 -1.211642612950025955e+00 5.272074360976204514e-03 4.701339044468812872e-03 -4.564060093813436247e-01 -3.266079017409745933e-01 4.890126473216508951e-01 4.838144941330528304e-01 -1.331534513968500200e+00 1.952185461663524357e+00 2.834359256972879271e-01 2.091064347989352590e-01 -1.297972962275135034e+00 -5.343817762197722310e-01 -4.618187389030056766e-01 4.593914385500481867e-02 1.848010734571952363e-01 -4.143538581572792645e-01 1.194534035587915266e+00 8.867188593039985189e-01 -2.193181012026951815e-01 -3.002110985966178203e-01 -7.843771697310197855e-02 -1.086901833189286570e+00 -7.693128293339064339e-01 -9.007806006227641049e-01 1.005342005060420006e-02 -5.808796974974144156e-01 7.813984945761899559e-02 1.333782005064056975e+00 -2.590643563648296621e-01 -1.455445250997830509e-01 -1.604018263535745004e-01 6.889237237141679904e-01 -8.452456485749777482e-01 1.151301720670379947e+00 -7.874927001971451235e-01 4.124235748969352633e-01 3.493169244187345202e-01 6.073705908953972582e-02 -4.992137691407904643e-01 2.379448385729737991e-01 -1.145192093647405152e+00 -6.966657088978918111e-01 8.869261303488402692e-01 5.097110802735549395e-01 -1.633525075893174083e+00 -2.477409037353782983e-01 -1.238756512309125091e+00 3.841653429188501834e-01 -1.617742793084655739e+00 -9.332151250779281426e-01 -6.596551326489709099e-01 4.821920279872246029e-01 4.159230525002496903e-01 4.473315722692623453e-01 9.953996842356064301e-01 1.566793784982204452e+00 -5.341752627905821393e-02 6.325854424814321142e-01 1.332518222895111126e+00 -9.790030383535514025e-01 -3.016662867378391844e-01 1.684833611575285994e+00 -1.059986946762596638e+00 1.149624945150805821e+00 -6.170742964885986837e-01 -8.135795849723607143e-01 -1.706340545509228868e+00 -8.371564861926490408e-01 -2.253047075278680200e+00 1.212591415878717438e+00 1.618473910265232130e+00 -1.096491263442863906e-01 -1.404657753598105296e+00 7.102069435085960336e-01 -8.263779742496191183e-01 -9.611304779190464886e-01 1.309893099797657223e+00 -5.452463493205254030e-01 9.323406217402837592e-01 1.415376261239522204e+00 -5.185978744669192397e-02 -1.700284098335151928e+00 -5.263013197953742006e-01 7.536920165886515921e-01 -6.765715435984243076e-01 -5.058593159215821755e-01 -6.091544991755110106e-01 -3.559816314317501007e-01 4.104155014780868083e-01 -1.282129070629830947e+00 -4.350977582675285005e-01 6.059484315158261136e-01 -1.138408274168566159e+00 -2.755386533219641887e+00 8.023404342234702336e-01 -8.241315974189427074e-01 -1.436288558539343230e+00 1.895997886929437826e+00 -1.628536289187200170e+00 1.694655315091457559e-01 -1.464005457844553271e-01 -1.453418258734601454e-01 5.918911520942499171e-01 2.384423524261903182e+00 1.659010286044865223e+00 -8.554265568292951372e-01 4.280143153000736111e-01 8.992865245640959682e-01 -7.291677564388250321e-01 8.158073052959748939e-01 6.152792295718697568e-01 1.123108130862972981e-01 -7.088688422300233327e-01 -1.039616018589542001e+00 -7.435806193085496840e-01 3.056714756733448501e-01 -1.472571380472163849e+00 6.358083029732579661e-01 -1.287877268357649596e+00 5.305958665241335137e-02 -9.069167554143697796e-02 -3.606151696529819647e-03 1.030830501427876245e+00 -1.495978602049095607e-01 5.275422724466340141e-02 -8.597232879531618854e-01 -7.486048367283926197e-01 4.356631955996955186e-01 1.389392710441374135e+00 -8.160778804182727830e-02 -7.266011290094865904e-01 1.521126612765685060e+00 -3.400330860131492439e-01 6.845583394533036881e-01 9.432150535714747264e-01 -1.126145011654586137e+00 -5.409474475120349402e-01 1.101466002322269988e+00 -1.658712218350739009e+00 -5.095873340381850136e-01 -5.810790919724078546e-02 -1.464870601752670920e+00 2.322075382135708743e-01 5.308891447080644754e-01 -1.941756830849585613e+00 8.908678166791205166e-01 5.474387203622891329e-01 4.840038208955040333e-01 -3.113833726332577156e-01 -2.826972199416327158e-01 -1.832532520750143279e+00 -7.303707438508504346e-01 2.088075840666423280e-02 1.244488515584525778e+00 -1.401777515363133775e+00 8.912061494226540814e-01 -1.438012142641514612e-01 6.198266293529334225e-01 -9.378445002188451340e-01 3.411022233260664893e-01 -1.132732229934480417e+00 -2.228099423305696103e+00 -5.108612910089462833e-01 -4.653797200663419703e-02 4.706654643783054204e-01 -3.465894974111913274e-01 9.634028379561137001e-01 -4.775027427436585037e-01 -5.769523093144310888e-01 1.558593604785726283e-01 8.393478540335683746e-01 -1.510100138317717056e-01 -9.604728627337397739e-01 1.931214449180085058e-01 -3.399835083303631711e-01 2.205194310936059443e-01 -8.661225867379312993e-01 1.521300449290522216e+00 1.221814842170365623e+00 -3.536966207434168452e-01 -8.241147025097048107e-02 1.237267430560572423e+00 3.363044247685307298e-01 -9.502270638982451834e-01 4.605291060615600007e-01 -1.215855277445459626e+00 1.401513056346112895e+00 1.368721272774857445e+00 2.466710927036645629e+00 1.480138916880642919e+00 2.559993616747419098e-01 1.450428793133507588e+00 -5.323667500888109583e-01 -1.915234701932933659e+00 1.350464103927485615e+00 3.939571007769704369e-01 -4.512202375968981660e-01 5.931511634636984498e-01 6.824000383792572233e-01 5.783593921863848797e-01 -1.196724330450146478e+00 -1.122271253609376407e+00 -5.623255652401143445e-01 1.630211586878169833e-02 -1.845437721827647426e+00 3.460173378602726668e-01 -1.029626182961744574e+00 -2.563193427472483799e-01 1.814515395101899131e-01 -1.717013548558695701e-01 1.409514606953452320e+00 -1.611349063850854968e+00 8.743300005499773375e-01 -1.711124506503169940e-01 2.221418791442116847e-01 -3.206683832773609549e-02 -1.366032497478178120e+00 -4.170657614447620398e-01 1.209604748844413935e+00 1.231680044072092084e-02 7.265376317088819702e-01 4.698582002066075125e-01 -2.746385310045401096e-01 8.565661222993363744e-01 -9.308915694727086798e-01 2.457057160078879032e-01 -7.437890244266984197e-02 5.555260263150626522e-03 -3.202249792580435517e-01 -5.172118572204253972e-01 4.036277840343571732e-01 2.143919595505998643e+00 -8.558350227306997793e-01 5.006725332196633182e-01 6.673080058610622034e-01 4.406240689737921795e-02 -5.265496620764076319e-01 1.208994242294164412e+00 2.567782314856105863e+00 8.979020283549226100e-01 9.184113959177986342e-02 1.285263180717074905e+00 9.320669559013361472e-02 1.609202646502654765e+00 -4.415170116397450911e-02 -1.587047868794885519e-01 -8.728578093274227401e-01 -8.843505137339715549e-01 8.349068986824024208e-01 -1.374002756412465054e+00 -2.497068377208306322e-01 1.372569459191679497e+00 -1.012882808633564169e+00 -4.516626561920975697e-02 1.140738044300108278e+00 1.777573265819692327e+00 -7.998195303135154921e-01 1.143629946791032470e+00 -1.687526334465640154e+00 -6.328780740740858057e-01 4.340688529959537134e-01 -4.867347823103519988e-01 1.311945112692694648e+00 5.024419273668400132e-01 -2.295445257425985819e+00 -4.480465747191469950e-01 -9.116423450222239655e-01 -3.399348537504488788e-02 -9.349050284566740032e-02 -9.837784348365130604e-01 1.763193289739394265e-01 -1.281733802586242088e-01 -2.326678030077927173e-01 9.241659345598825237e-02 9.529354515625293454e-02 3.628765386950755234e-01 1.296063705437388858e-01 -6.091291822091189356e-01 1.091547747629725951e+00 1.211218145088055920e+00 1.811840054813609990e+00 1.946282394050609765e+00 -3.502686150559173317e-01 1.550062223456328381e+00 7.428439191391029706e-01 9.298329240746397994e-01 1.353431144282564613e+00 -1.590494269876379985e+00 1.960556421546207462e+00 -9.490914761273255840e-01 7.507585913967106395e-01 -1.139124427703402942e+00 2.149751958342243086e-01 -3.499896854316590367e-01 -5.285993049263024851e-02 1.192463688142630707e+00 -1.615366521800115363e-01 -1.925471257867433561e+00 1.800440516365767740e+00 -9.805405573441013933e-01 1.064842937708472270e+00 2.502208643105708341e-01 -9.899153280961889845e-01 2.255347300191518356e-01 7.508333675214743375e-01 -1.035224063085186996e+00 -5.223913333931280434e-01 2.830559288225937831e-01 2.118266130272134173e+00 -1.254355874431819062e+00 -3.518342438314055881e-02 -4.399844922440588890e-01 1.319717860983609770e+00 1.127061731460794747e-01 1.115313404803439969e-02 1.358526779860581846e-01 1.932284707530072421e+00 -4.551077435344116906e-01 -4.442355181402651287e-01 -5.086022746333386524e-02 -1.213572597937176312e+00 1.302953225146785021e+00 -1.433791678050427010e-01 4.623609907639798511e-01 2.997319642449111643e-01 9.836140324601569951e-01 6.360187610279183223e-01 1.184639331637701742e+00 -1.258923277949495434e+00 -4.161212655791681203e-01 1.498320126455567003e+00 -4.496712006220801583e-01 -6.689217727793308477e-01 3.446542548904616421e-01 -3.569416752092245404e-01 -2.827393624424580712e-02 -1.905144124041841636e+00 -1.437490435938986399e+00 2.417684980918939630e-01 -6.057798579546699314e-01 -1.585762278829985439e+00 1.758398940067722460e+00 -6.894265487317323693e-01 -8.028496966659722789e-01 2.397409408262185238e-01 -9.822036907283857587e-01 -7.174516256656814361e-01 2.394792351563441168e-01 1.402437595379310231e+00 1.626214036879426672e+00 6.237467655543549316e-01 -1.030653667925844230e+00 1.339524521807639257e+00 -1.196688806481247674e-02 8.185454278145118945e-01 3.027565417356454791e-01 -1.583969871252010719e+00 2.146157089283525110e+00 9.796769363051432977e-01 -1.061611676912138424e+00 4.158099559934841372e-01 1.419900314827805321e+00 -3.883122104850936229e-01 1.721441210040334013e+00 1.717514769778716310e-01 6.802939817879669615e-01 7.153721113757699479e-01 -1.599065805481938218e+00 -1.991677426265380524e-01 8.963442644283159400e-01 -5.598324917065961720e-02 -6.957459371039159679e-01 2.271060950070860895e-01 -3.181869190841224992e-01 6.494437148657778991e-01 -1.362558290936389804e+00 -5.886884682392684587e-01 -2.651238547884570695e-01 4.106269289760162700e-01 -2.474487367137791216e-01 2.182054266696125122e+00 -8.566626655994058481e-01 -1.406953941821302845e+00 -4.587095615937680781e-01 3.570413170581288043e-01 6.468394435637248030e-01 1.478943148927941154e-01 -4.903132253189945722e-01 -6.412617684574669630e-01 -1.519560808589071055e+00 3.615520454014164997e-01 5.929568213654410336e-01 -3.807512176501330337e-01 2.976627528974340464e-01 -1.063008566194719950e+00 3.953248664364973630e-02 4.293397235970485004e-02 -9.430381404964576220e-01 4.793504479103989635e-03 -1.963937838509818956e+00 4.029477837767501680e-01 -1.501736438293230502e-01 -1.202131209708437121e+00 -4.782225715378619624e-01 -5.115730942595329012e-01 3.011508772008149593e-01 1.788535015391548244e+00 -3.748121247327050876e-01 -9.423414471979704166e-01 1.070907465661136815e+00 3.298165582009522923e-01 1.319634393883974521e+00 -3.166405884501014012e-01 1.179892598139467896e+00 -2.801210951910558800e-01 -4.036030809023953836e-01 -5.058234656357976089e-01 2.517513828902826045e+00 -4.028450163610456936e-01 -6.304904132644895132e-01 -6.967948687174642108e-01 5.053211294618786820e-01 -7.754723790049884435e-01 -2.767432343533753336e-01 -8.080434323375488281e-01 3.283894759474612624e-01 7.159217357750159438e-01 -8.419906317931640238e-01 -1.027803961306309910e+00 9.100447749815683274e-01 1.160580217100519507e+00 -4.583014068090871529e-01 1.226001267763075386e+00 4.181772417471245618e+00 -1.656569493824025796e-01 2.078655840614483385e-01 -2.083311174875373428e+00 -8.405652993375754001e-01 -1.603722497614153530e+00 -4.988481429561099079e-01 -3.513793078281124971e-01 1.928152165214755520e+00 -3.061171294768610246e-02 3.038188404836730805e-01 -8.243275690318290216e-01 -6.599733248454138224e-01 -3.610906245363191824e-01 -2.003412816253196671e-01 -4.662681220341437505e-01 2.412224821206368830e+00 -1.153430964789193824e+00 -8.417524207866329267e-01 -1.048663605007265742e+00 -4.153506029198579808e-01 2.323064316806356389e-01 -1.169124403128373624e+00 -5.916000975075200730e-01 9.859404445058475019e-01 -2.203210889662357452e+00 -7.615405972141802149e-01 7.167707498757822648e-01 -1.721797377666683504e+00 -5.737755710353401734e-03 9.111547079762034596e-01 -2.985805729284136678e-01 2.152970761720917281e+00 1.279507559209155376e+00 -5.487530349569224031e-01 -6.325046462830034022e-01 -6.506176347926346804e-01 1.405453864118153318e+00 5.598507776070890118e-01 -7.224304628028047626e-01 -6.418292242533183423e-01 1.017252424597230726e-01 -1.936186043160433856e+00 9.064001063031377203e-01 -4.043457938058787615e-01 -1.001863042665424253e+00 2.042295556052810213e+00 6.019204410104811442e-01 -4.105810518545323085e-01 3.147672757918744124e-01 1.178383922537258544e+00 -7.304841983691885698e-02 1.652511898859527983e+00 2.102353855356708490e+00 1.029240623997043746e+00 1.490378111078265455e-01 -1.075415027893294351e+00 -1.330119672868064484e-01 2.691955190363257699e-01 1.620954463401459433e+00 2.558886819368412224e-01 -3.374159609738970889e-01 5.906750180894452251e-01 -9.729308479054756820e-01 -8.448752601582552035e-01 -1.498049174562716024e+00 2.900969656095822025e-01 8.284436153208903919e-01 -2.002658179424869900e-01 -5.289684422925852170e-01 4.192596093398317514e-01 -1.264593392435626962e+00 -1.274993292748164142e-01 -9.400402483835493816e-01 5.463378708734878408e-01 3.134460425836572139e-01 7.984895025825364256e-02 1.339725406195407365e+00 -2.208295480820308132e+00 -4.182646292566206125e-01 -6.453856061306358083e-02 -4.426694775069898724e-01 6.026015590678646117e-01 1.199239174319836065e+00 1.789940808393475358e-01 9.894811344462663971e-01 8.157043610944745282e-01 -1.037757014180240800e+00 6.650144765913642564e-01 1.251913205134451978e-01 -1.275997584031129284e+00 -7.707716543958005317e-01 -5.564601159934982055e-01 1.025769759351375043e+00 1.420477225620988930e-02 -1.440137606465088593e+00 -1.197778321556549841e+00 3.616125962298637475e-01 3.319707477985602284e-01 -1.201853137700575891e-02 4.874064264178340489e-01 -2.371527033224966330e-01 8.986253783945625795e-01 6.930148967121430026e-02 -5.546269754336792257e-01 -8.078566530327339068e-01 -1.805610747155658613e+00 1.307863818155163838e+00 -2.930894469814137260e+00 5.594297963708370729e-03 -4.861771485136370807e-01 -1.756900841080647480e+00 1.738530491795172273e+00 1.646437572343092404e+00 -1.319716700975694712e+00 -7.437320434848417872e-01 -1.187873918644481330e+00 3.389350079229174750e-01 -1.878804067211305995e+00 1.239634164636122415e+00 -4.396918821056458593e-01 3.217172002218697813e-01 -6.015213720602459180e-01 6.761852285775120201e-03 6.035872434985883883e-01 -3.383722184630546387e-02 -2.038132896843007469e+00 4.930372719843212903e-01 -1.130899660902235482e+00 -3.153385402400937787e-01 -2.889210981477049467e-01 -1.086556550238833463e+00 2.258323853917923729e-01 1.784474421875252015e-01 1.575178410700534271e-01 -8.332692500896091148e-02 7.747125117382892556e-01 3.683908320240933953e-01 -9.752732522740729104e-01 -1.275437355371977333e+00 -4.913386624806679870e-01 -6.309674033769117063e-01 2.936235739981737924e-01 -2.863174377126293524e-01 -1.851598670752400977e-01 -1.376493775736238323e-01 -3.458772220729872671e-01 3.567926495134808307e-01 -3.851405779404751262e-01 1.598695970634315566e+00 8.764407989768011609e-01 -7.454672850974038978e-01 -2.269680728023383554e-01 -1.471537959343691138e-01 -2.415135149085120281e-01 9.076655531555125611e-01 9.812591520090196973e-01 -3.943569765074463329e-01 5.867596984954874806e-01 3.126502138860405289e-01 1.860124489363977007e+00 6.232869020195046517e-01 -2.482454489735952743e-02 6.824454488767758287e-01 6.400388348097836577e-02 8.078687343193322601e-01 1.483973160121166757e+00 -8.190079609439694375e-01 -3.788849077764219753e-01 1.064123282641779300e-01 -9.041067551219127418e-01 -4.393809962797903812e-01 -6.094061637184902125e-01 -6.027133072208422648e-01 8.740441562848172419e-01 6.835703899199414568e-01 1.136713023803247236e+00 -7.580335086342350481e-02 -1.570273995763103780e+00 5.134668914714338173e-02 7.450433642984248817e-01 -1.112501165617928223e+00 -1.032098867406461951e+00 1.347993734459080661e+00 9.952513667167862954e-02 -7.130648384617895852e-01 -4.234672923227355418e-02 1.520600471859429703e+00 -1.567034035247759860e+00 1.957681076261313491e+00 6.863092557161507568e-01 5.241730258817852706e-01 -3.681263338966719867e-02 -1.597710879290706432e+00 6.915188172655435395e-01 -2.255695563159206163e+00 -8.296900524223170537e-02 -5.582943191869558230e-01 1.209790733160838405e+00 3.821349930646736337e-01 9.989054691286060050e-01
[truncated: 3,620,023 more chars]
