# Supplementary material for: Bayesian inference of kinetic schemes for ion channels by Kalman filtering
Source: eLife. 2022 May 4;11:e62714. doi: 10.7554/eLife.62714 (PMC9342998; doi:10.7554/eLife.62714)
Supplement: Figure 10—source data 2. — The number in the file name indicates the brightness. [file elife-62714-fig10-data2.zip › 004fluor.txt]

1.038149373429450240e+00 3.987735065555135794e-01 9.745420027600576462e-01 7.226117401355178771e-01 -2.126329315639911233e+00 -2.594321949103907399e-02 -5.671836742864929670e-01 -5.391329912499209787e-01 -8.810672419274371281e-01 -3.400968006339056826e-01 5.876410441745710811e-01 -1.777826988098222483e+00 6.520377653094194814e-01 -2.326927361714212772e+00 1.203109794238684138e+00 -2.031199975383151946e-01 5.109425913246872231e-01 1.789908496417863537e-01 -7.533365930698812662e-02 -1.315959866132863976e+00 -2.875594099453602226e-01 -2.098368909569375607e+00 -1.445562415965019998e+00 1.516301526672982458e+00 4.444815270507034288e-01 -1.966422645797577806e-01 -5.667826592755872417e-01 -2.179232366400564835e+00 3.353824442895164126e-01 1.298586799240072809e+00 8.770509487390232284e-01 6.947498882449251179e-01 -2.861055314358822432e-01 1.145484792444396938e+00 5.898465306285718412e-01 1.067012894111007304e+00 3.930006270397696233e-01 -1.733403417688878845e+00 1.742674982719615073e+00 -6.446693088143391481e-01 2.236010227915102622e+00 -3.163089197230758431e-01 1.241451863462488037e+00 9.845292600905526381e-01 5.105201932473490967e-01 -6.170175603827948718e-01 -9.186793757129709803e-01 -1.175083832052360888e+00 7.462225807929698806e-01 -1.461775493183938623e+00 1.342232604506198301e+00 1.310872894380467890e-01 1.371299249444055957e-01 3.750882309564601558e-01 2.048863090783739516e+00 1.225598936792263283e+00 -3.812875142090587643e-01 3.786122149993184083e-01 8.467360879122018957e-01 -1.601011834558705993e-01 -7.336038202612311654e-01 1.180156023787779285e+00 1.603403005687905170e+00 -1.882020302213587293e-01 -1.079003258749038630e-01 -7.198098035344621115e-01 1.787583159965226431e-01 -1.233214306869809263e-01 -2.000735176935063420e-01 8.292120825343249901e-01 -1.384660491030932583e+00 3.859279662814717460e-01 2.459991719476943395e+00 -2.105127684886973771e+00 -9.920939196926499282e-01 -2.482036932211513225e+00 2.366015037048194158e-01 1.041769781808989270e+00 1.439284624419858938e+00 5.452482315408671010e-01 -8.600376986152038494e-01 5.588637082183923743e-01 3.210556893167874626e-01 1.125893714747720598e+00 1.290691692228084442e+00 5.448700827752689380e-01 -2.176656761799052320e-01 2.009072903131460031e+00 5.559428125925615083e-01 1.860079535569461484e+00 1.298543540988420508e+00 1.102914291652669077e+00 -1.096365780052939387e+00 -3.957111013567345403e-01 6.222825795626033551e-01 -8.115975007206358560e-01 2.708568035873293312e-02 -1.904353059615069843e-01 4.369529352732544336e-02 -1.157692211497609147e+00 1.227009327955053353e+00 2.063181320457909695e+00 -1.054536562391524823e+00 1.754513070827727228e+00 1.588994949843606508e-01 1.364502010156206091e-01 -6.366145678705039668e-01 2.634728618945844758e+00 -9.014801552882378832e-01 4.586449974253389295e-01 2.801821184910694429e-01 -8.000093760117409358e-01 -3.270488086167193664e-01 -2.367270769907015016e-01 -8.732708556475381467e-01 6.501512567036263901e-01 1.397913236559467753e+00 1.813208594443149524e+00 8.060906482054385203e-01 6.595538914163732169e-01 -7.199760838678084252e-01 1.329960869134465984e+00 1.542612194200403186e+00 1.009282316686035852e+00 2.157000084622433811e-01 5.264569654563940881e-01 3.866135978477995283e-01 1.654328945617343782e+00 9.402874347832301805e-01 -1.661241811339467356e+00 1.022962469525838802e+00 8.688948811661636462e-01 -3.588594979319219558e-01 1.656779221552788783e+00 8.065306412276583847e-01 4.131838577660997269e-01 -1.206664219764322477e+00 -6.200293964590325446e-01 -7.019161632799861827e-01 1.255465313279952255e+00 -8.602040731237525772e-01 7.949555010568095659e-01 1.043718548290787362e-01 6.677135812618782973e-01 -3.331541744989383047e-01 1.172161447571289816e+00 -2.785594030538158031e-02 -1.114253699177670587e+00 -1.870462488497426579e+00 2.302731398807841834e-01 1.977787119257103932e+00 -1.118724406451618580e-01 2.082779915403374926e-01 -5.207824820458109016e-01 -1.729718662404094165e-01 -9.369739580256675193e-02 -7.214073785414966133e-01 -2.058189237388609039e-01 -1.271221522968516426e-01 1.542422200686508926e+00 -2.080256953504845185e+00 -1.274952839577613573e-01 1.473414977684937011e+00 2.187279597069903936e+00 -4.200747919277056930e-01 -4.417248356325985115e-01 3.055620917959857574e-01 1.090045372570457305e+00 2.654485203001614724e-01 4.305096496703547104e-01 -1.047584140714029194e-01 1.727083441526911178e+00 1.802598695641267179e+00 3.109015124204119185e-01 2.207203753872390151e-01 1.907231279418798664e+00 -2.985129202865510201e-01 -8.201587753745327447e-01 8.446870769775438603e-01 -5.394373816097256524e-01 -3.109115845113942789e-01 8.967997620171903606e-01 -2.329192108008983353e-01 3.287634433102298859e-01 -4.228751782259781433e-01 -1.539322884154338267e-01 -9.056208378029510786e-02 1.515442329729810300e+00 5.427004791462866073e-01 8.072037921981547459e-01 -7.294919249082292279e-01 -1.588653802580524799e+00 2.247380498533520787e-01 -3.522353813559775948e-01 -2.026673621924565349e+00 -5.200872288341834571e-01 9.660526931646409299e-01 -1.316423082527919508e+00 1.710687088454004412e+00 1.582588777267438740e+00 3.936476750140547320e-01 8.530252089145332617e-01 -1.720333156657101625e+00 4.550674481345015621e-01 1.792859898947779806e-01 -1.155842393265130497e+00 -1.435061400049776559e+00 -2.074713367921438678e+00 -3.455538044490596428e-01 9.096701688592402357e-01 3.790547691284480436e-01 1.831463450077219335e+00 -5.511639183286417554e-01 8.876612820439019891e-02 -1.395213789899955314e-01 -2.682376295166249425e-01 1.217293458950278184e+00 -7.054531931405253475e-01 7.258498470743965370e-02 -1.708741467342733245e+00 9.313601731133602790e-01 1.075019613387016237e+00 8.870796869267140172e-01 -6.693363807173362545e-01 -1.183614692132653579e+00 -2.919462267566303448e-01 2.193807553981903968e+00 -1.478329719547977650e+00 -2.390366905444170909e-01 -3.944083569334491113e-01 3.230286160732324663e-01 -1.578966560976095002e+00 -2.731255747145836521e-01 9.187700935607612251e-01 4.195707845784054646e-01 8.768645288486468514e-01 3.711846514242976292e-01 1.067867162921115165e+00 7.241227876351880033e-02 -8.651267291591090425e-01 -1.844311377231126481e-01 -6.402982730282352763e-01 -2.421925596147710483e-02 -9.134305581647715888e-01 -1.887162399569592974e+00 1.313501703772499696e-01 -8.558499191433335263e-01 1.261741005051781439e+00 -6.829235829506842270e-01 -2.243169045947996376e-01 -1.140007577052055909e+00 4.065953749943836959e-01 1.231498249784265253e+00 1.332165648296338434e+00 -2.206694567843235644e-01 1.680350594197903336e+00 -1.230353745115962516e+00 -9.505199021420056571e-01 1.120441026502179360e+00 -3.561756424231118240e-02 1.861410229186141185e-01 -2.033219378265813670e-01 8.633546305743703408e-01 1.258062193203955514e+00 -2.121300342917227799e-01 -3.723932258987037308e-02 1.761238422194284226e-01 7.817452522572525542e-01 -1.264797985213366935e-02 -1.097380986341224496e+00 9.055714051229825090e-01 -5.697593197699570705e-02 1.152868988600463496e+00 -9.998756383049216545e-01 7.651660423421715596e-01 4.372650281021494556e-01 1.591817065867080050e+00 4.782052625856368366e-01 -4.377851220808367527e-01 -1.922948988657196212e+00 1.100857834496620891e+00 -4.515378057110501220e-01 3.821043166440123984e-01 -9.475911438077648796e-01 2.070969138463132075e-01 8.254299754988477789e-01 2.038828872499156841e-01 -2.019722129451220649e+00 6.566938751268394103e-01 -5.085226033219086839e-01 -9.075311480645968654e-02 -2.601956628116566805e-01 4.477108477742168247e-01 -2.497331555501779987e-01 -3.297333598298837765e-01 1.429409789656031382e+00 6.313995589219293381e-01 -7.103617167942731792e-01 2.839802350600884040e-01 -7.890892868867934729e-01 -1.101460838320474922e-01 1.596948105449543576e+00 -9.637787842181130271e-01 1.469160899851561508e+00 1.067581310760882696e+00 4.014598975270399772e-01 1.510468012467418852e-01 6.824884873226455539e-01 -2.087679960198506046e-01 5.569895236632380758e-02 -4.882804074707514097e-01 -6.273935428433224937e-02 -6.012250733937543057e-01 -6.524696135334230318e-01 4.385738778736339438e-02 -7.578597105055747685e-01 1.958188460477902904e-01 6.473700880478926445e-01 -2.252236671251151290e-01 2.793574444989210259e-01 -1.261895734114069079e+00 7.499368955252599944e-01 2.144908703017681939e-01 -3.003449565938795529e-01 2.135661656040378498e-01 7.052237695191739819e-01 -3.862090415205060023e-01 1.163149345936154599e+00 4.732081361992370172e-01 -3.727963858532004106e-03 3.229089677173977435e-01 -8.335649613157566362e-01 2.467714399890901689e+00 -3.298662693588680361e-01 6.264473248612463241e-01 2.556839771559406560e-01 5.557984349950851888e-01 7.433559275544369127e-01 7.710179260687068936e-01 -2.836871512204014456e-01 -1.086213844673186157e+00 -2.383840458041670995e+00 -4.258872327790919621e-01 1.803473799199187155e+00 1.250349739796679238e-01 1.387800677422262596e-01 1.662492110059936357e+00 4.566421725245790181e-02 -7.976919577895725810e-01 1.189417208314630825e+00 2.101843917222360747e-01 -1.014508790856814224e+00 -2.739409943009001869e-01 1.241208701706642881e+00 1.321843741177888054e+00 -1.174426730728865609e+00 -2.106240553824748757e-02 5.305527848719598927e-01 -2.937032651896406832e-01 1.459971283293157507e+00 -2.805154248152238461e-01 -1.018910605663318591e+00 4.545764637450238621e-01 8.689832019254334350e-02 -4.892411786212793601e-01 -1.379540057715473278e+00 2.264570417188895401e+00 -2.079359367992268323e-02 1.920530221674786875e-01 -1.388102105374029727e-01 -1.257961909058816330e+00 9.602804916469021013e-01 5.101849424910119835e-01 -6.000285786004901922e-01 -7.525170510274070690e-01 7.079306286879630816e-01 -1.364805905505926953e+00 -6.381448053876382920e-01 -3.919811547274916208e-01 -2.076827441675328068e+00 -4.999680477660038425e-01 6.034597085190364085e-01 1.223783859635280136e+00 1.883885371066572612e+00 2.372991220650590982e+00 1.032306256186409366e+00 -1.378231647331104481e+00 1.096776959386301042e+00 -1.229541586796684571e+00 4.903749252851809237e-02 -8.993885351828312391e-01 -7.256460040713641479e-01 5.816955798338335759e-01 1.346859841908279565e+00 -1.581359054883057613e+00 6.301560794166120028e-01 2.836368128305881697e-01 -2.445972787093917966e-01 2.416259888644239684e+00 2.979442469309592778e-01 -7.225895783913374171e-01 -1.507213689180903593e+00 -3.764389546071120890e-02 5.120166939483832280e-01 1.218025321679466977e+00 1.301170826033791084e+00 1.055840296309814574e+00 -3.947058887238508174e-01 3.005951519977693165e-01 7.518439560378806785e-01 -2.093780959569327749e+00 -1.023642643382154160e+00 -7.665751616120438650e-01 -1.850779356241020857e+00 3.414828699681323187e-01 6.443357080043886631e-01 -1.214407534922180704e-01 8.151743672453507505e-01 -1.526125521514656969e+00 -6.175335933395268428e-01 7.902657468124456297e-02 5.682672985904360097e-01 2.002604647067771360e-01 -7.544854826548874627e-01 -7.550665419677157209e-01 7.126634110272022093e-01 -1.564527427118825642e+00 -4.019373718381210048e-01 2.681536423315757922e-01 -8.214285749635259481e-01 -3.187088871903969722e-01 7.973029859026811716e-02 7.535491343714046941e-01 -6.373497392542994966e-01 2.702229763704235843e+00 -2.432744259369906958e-01 1.051600803638462089e+00 -2.861663034681709572e+00 -1.830029241153717123e+00 -5.070951599845293645e-01 -3.687934573325626908e-01 -7.800731442286249484e-01 -4.638213727753895954e-01 -1.237485154438952462e+00 -6.643266868538519887e-01 2.442753806117023530e+00 2.936922336685258372e+00 -1.219923990916220058e+00 8.259717981750618332e-01 -1.327589452965929118e+00 7.395584226927077731e-01 3.436643878884478864e-01 -7.988176314846727744e-01 -1.725868554322226855e-01 -7.479553422471382218e-01 3.598095383401534592e-02 -6.877100730885314928e-01 1.914618990034636870e+00 1.605685392003650458e+00 -1.417666096700314626e-01 -2.764522237687047301e+00 -1.618504210399724919e-01 -5.534319587062649370e-01 9.301114415744531350e-01 1.588806786374255653e+00 2.520817678461348965e-01 -6.225134125146635222e-01 -8.873920074885077725e-01 2.754748801951166851e-02 1.413717575422970274e+00 -1.202618333102925124e-01 2.069276549566088974e+00 6.451478711927107756e-01 -1.337493818580306693e+00 6.243798804016398307e-01 2.038700899547996603e-01 -1.502655362633900926e-01 1.197290958300549546e+00 -1.000770234024709993e+00 1.433396759242177909e+00 9.977839031329064357e-01 -5.223175646161419827e-01 -3.865681591651224380e-01 2.897142442226917636e-01 -2.260212304859427479e-01 9.409828404000771807e-01 -7.492392574451569587e-01 1.277441244513308316e+00 3.054738380246542762e-01 7.470368504901239159e-01 -5.561728797712155448e-01 1.693094254825090461e-01 5.729594058252951427e-02 7.503605146934236476e-03 9.026156371144569146e-01 8.371616967928335873e-01 -5.769261712193395342e-01 -7.699027685251484954e-01 1.896826383401904736e-01 -5.955915684931217813e-01 -1.624948288547590769e+00 6.391565479722255416e-01 -3.925736006001205869e-01 3.091690854663809440e-01 6.034859033572426146e-01 -2.488725238941855433e-01 9.747796906455680199e-01 -2.958028556216402705e-01 5.530225414775916670e-01 -5.837918276937250628e-01 7.717919386174810770e-01 -6.549705275375948821e-01 3.680674480605210519e-01 -2.359250989349847227e+00 1.743744422988060538e+00 1.015961895118471903e+00 1.318661838623192528e+00 -6.804438975984681282e-01 -7.968639465761565566e-01 1.012115385071773677e+00 1.199873065296309799e-01 -2.994098298996863625e-02 -2.106014762703276588e+00 -1.246484798237010166e-01 5.902103316535266542e-01 -3.507485387215536488e-01 6.414719833535657834e-02 9.700094394167139145e-01 3.053455719908322874e-01 3.541535221111322684e-01 -3.445712631673884720e-03 1.119778908450066224e+00 1.677222178768003613e-01 1.392409703236889396e+00 -1.958662211673842801e-01 -1.323346960487121526e+00 -2.342813670045490237e+00 2.015474283667977318e+00 1.326427787711649708e+00 7.383276013181522268e-01 7.565584114698519214e-01 -2.380176639992460874e+00 -1.668563737633702804e+00 8.262780553061512823e-01 3.407853174222032488e-01 -1.583605267063714184e+00 1.677228306173796368e-01 1.327074407501375175e-01 3.064104801320892690e-01 -2.158770421144206031e-01 1.831134626387122433e+00 1.314108452848671948e+00 3.783265477044716607e-01 -7.248083816963376558e-01 -1.573333313753883633e+00 4.681824410471884801e-01 -8.084246778033197245e-01 2.730557819089435845e-01 -7.033245677639224924e-01 9.481808634109415435e-01 -4.164887815987399211e-01 6.393122789785868898e-01 1.919745263387463985e-01 -1.961680188194286634e-01 -6.314154394215188981e-01 7.126803311691526366e-01 6.939591788874046596e-01 -9.647074702962877835e-01 -6.249152422938265561e-01 4.707197019638246216e-01 7.176211022189205035e-01 -3.108785690954737890e-02 -7.699796541164234676e-02 1.096728155278351435e+00 8.743926079429780174e-01 1.151593648398953285e+00 -7.980126534756257772e-01 1.633763220011683615e+00 1.418269737870164748e+00 1.151315606092006449e+00 -7.455738379935332727e-01 -2.149874599175558010e-01 9.389147678123933860e-02 -4.617152511180134394e-02 -7.461360835084768217e-01 1.837855889487183036e+00 -5.781036858079877661e-01 3.257937231875684403e-01 2.755165706243646984e+00 5.024790125232960758e-01 -7.004612360099234936e-01 -8.505426022694994037e-01 7.220587381181927666e-01 4.389862168855500069e-01 -4.723672121659885370e-01 -1.811773874261060735e+00 -2.265774673195458444e+00 -8.984796718159354656e-01 -9.071398173895397488e-01 -1.336661259115554001e+00 1.331613963248628796e+00 -3.278367352573782756e-01 -4.078601685686988887e-01 -1.269029541494285818e+00 -4.889702773704865391e-01 -7.582976106499909053e-01 5.391376380954039371e-01 -2.218420605047568273e-01 1.087950091304318967e+00 1.137546077447907589e+00 -6.897294103259460352e-01 -1.037151893831908200e+00 1.202009872249837352e+00 -1.979319093146639707e-04 1.135439094279691252e+00 -1.333947707711180194e-02 2.038466523510732209e+00 1.982563305448938662e+00 -7.774870994423549453e-02 -1.351187467330441372e+00 -9.871180720142364029e-02 1.456638835575185809e+00 -7.723081430328236907e-01 1.120024351775324778e+00 1.961147308213923579e-01 3.672742844311883692e-01 -3.056329521454548281e-01 -7.495503766577238033e-03 -2.932609494557845142e-01 6.960783046276203256e-01 1.090220832796876982e+00 2.724373618905056582e-01 2.932223815719781079e-01 -1.330971862384370485e+00 -8.116195116801157017e-01 -8.784856558973840324e-01 -1.459732708506632060e+00 -1.063895697738492574e+00 7.868224528841888388e-01 1.657803077153129134e+00 7.642425451823443572e-01 3.342727991059452619e-01 -9.975673844748789154e-01 8.051994965325283415e-02 -1.274014939948889147e+00 -2.698346086147044853e-01 -1.974703687787172646e+00 8.857857692910658942e-02 -3.919107107711341520e-01 1.076789182699100955e+00 -1.046719909050281894e+00 7.485893935423754142e-01 2.122317118771058553e+00 1.089598116757541701e+00 1.155859615810395757e+00 1.230470386106225167e+00 8.379608291873419379e-01 1.636451176106082928e-01 -1.741662111575284388e+00 -1.464052067499438392e+00 -5.464878151550864871e-01 1.439549012966034214e+00 -6.757930183472650176e-01 -3.059395584722556904e+00 4.107499009325386030e-01 -3.269914467573266648e-01 3.895666024957745166e-01 3.575105761306690000e-01 9.789182156429799830e-01 -3.678001746269064509e-01 -5.786267856182595315e-01 -8.550723464130602913e-01 -3.666832056388686922e-01 -1.734788340405288176e+00 -1.861913538697659853e-01 -1.790523498217849382e-02 -4.951081808541016871e-01 -3.404818464623198260e-01 3.942379772573547103e-01 1.192388126013166072e-01 -1.385386128506324921e+00 1.482375026239520110e+00 6.030630801577495648e-01 3.063474237223883789e-01 -2.555094171453601293e-01 1.369555143894057858e-01 -2.295361465173059834e+00 -1.129893758809230597e-03 -1.341746177192718825e+00 4.804727469855684524e-02 5.951229616395335986e-01 -3.836177852076660955e-01 -2.711361527677110250e-01 -1.762051580083036639e-01 1.561681597429493695e-01 8.427001246061008866e-01 -5.318178831201926249e-01 -5.989719433749280952e-01 -8.950284587453636309e-01 1.456276411612099420e+00 6.591440069597022111e-01 1.035843204929205730e-01 1.312274155457810343e+00 -5.529874536390778639e-01 8.537864821889095124e-01 1.643461334227154166e-02 1.720793261479393932e+00 -6.916866261279583927e-01 6.322550887897335770e-01 -1.808429329303069127e-02 9.536750028169941329e-01 -1.092441888806223060e+00 -3.030640799472053559e-02 8.462041706419122233e-01 -3.306305367286156982e-01 4.620169184988281996e-01 -3.945646295418483301e-02 -5.889391713654162919e-01 -7.721363946595721783e-01 7.519167712577889962e-02 -3.902419867699412626e-01 -1.945770501746211689e+00 8.206358202205087382e-01 -6.642645564731988195e-01 1.246060370625616254e-01 1.096999922479260592e+00 1.464580585600173901e+00 -8.882664256941027459e-01 -9.794687116060298848e-01 -5.036632367006169675e-01 -8.919771844762136581e-01 -9.126316193603232207e-01 -6.250187675324542225e-02 -1.655256780180580645e+00 4.046468843857004560e-01 4.564260949467721651e-01 5.874301182636905150e-01 7.362023726537635371e-01 -1.814257817897794445e-01 1.283126710142035720e-01 -8.732831712107324007e-01 4.786819138756050890e-02 -2.144761665546998375e-01 2.279022004230446818e-01 -9.188813378018272360e-01 -1.374578598744593316e+00 -1.718257765434366258e+00 2.096294735576287871e-01 -1.366634887391980024e+00 -7.123166840084345086e-01 -4.810643811091335764e-01 1.149253756336977295e-01 -1.001572070318723362e-01 -9.450489925070574282e-01 -2.605761258014407944e-01 -1.304231101091571643e-01 -5.237377532539160274e-01 1.092544603502046074e+00 -9.398496226986535751e-01 1.359367252448277386e+00 -1.399867345681133024e+00 -6.309625967569746363e-01 -7.954787113204242477e-01 6.037900872415320475e-01 3.836346724977501288e-01 -1.112484947967917970e+00 -4.389815137290988267e-01 9.603698166397783842e-01 7.974748706728254644e-02 2.347781734347912153e+00 -2.385723820726540989e+00 -6.866611401516252711e-01 -1.132745341443814446e+00 -2.272176806181928743e+00 1.049648373415956515e+00 6.771251279613612617e-01 1.265441490501535204e+00 -2.118265111110034515e-01 2.871968197330551642e-01 2.139831309458937736e-01 5.551486750578530360e-01 5.692973482588784689e-02 7.527931309084299194e-01 6.694168615844213743e-01 6.727455616940862804e-01 -5.061246253332199116e-03 2.257925829103979432e+00 3.934280357798894956e-01 -7.087379561852620302e-01 6.664794519395840500e-02 8.473301036683996701e-01 -4.800947452080918110e-01 9.403429181233492751e-02 8.406453360174487299e-02 -4.621136820468667583e-01 2.387214785985965759e-01 1.446518016840631082e+00 2.192937599093603751e+00 -1.619751021486659281e+00 1.306343691662480211e+00 5.220094190356430186e-01 -5.556013082079636067e-02 -6.036811942346560489e-01 -1.023482563195350137e+00 1.730213299508104319e+00 -4.358571654706108189e-01 8.489891413777977958e-01 2.413741747670179905e+00 -4.281346031031615373e-01 -6.062190040675244918e-01 8.694859165493779019e-01 -9.712399326643857966e-01 2.153832380542098246e+00 5.550582388560854064e-01 -1.168283224198939596e+00 1.508008522336019563e+00 -4.205649095441610363e-01 7.204429659819101828e-02 4.239058292105557513e-01 -6.981006335166890509e-01 7.742820944364849911e-01 4.230181932006570888e-01 -6.906176542918966987e-01 -4.773171175352531881e-01 1.101662514573792939e-01 -3.599341216198302384e-01 8.039780711270130276e-01 -1.251949764843180546e+00 -7.268392882551018008e-01 4.605037177336576693e-01 5.279165698541257168e-01 -8.176898386438714861e-02 7.397241125604460399e-02 1.480825187488515882e+00 -1.303962673956958751e+00 -9.096247680035170202e-02 -2.076171672683557290e+00 1.316552510688049626e-01 1.226878675688070741e+00 -3.660156965254884320e-01 -8.870922794218476515e-01 2.306289017301711014e-02 2.333995814846253833e-02 4.633526409611141150e-01 5.118810588504991710e-01 4.783018825320334289e-01 8.653956073761551737e-01 6.743947728067823943e-01 -1.395828977907643154e+00 -1.355673405054312441e+00 -1.955044262301476876e-01 7.136100260528058792e-01 -1.969786651165051639e-01 -4.297822816155499881e-01 4.832481198950115964e-01 2.544402125923886704e+00 -7.256733482873002350e-01 -3.687899109219087146e-01 -4.049759965543447970e-01 6.119752260986113246e-01 8.266073423167116241e-01 -1.202483105850010725e+00 4.361659718680416797e-01 -8.068449102448027599e-01 2.118623315529217788e+00 -7.313417858708297636e-01 -1.444535954209414941e-01 -1.454879480405913306e+00 9.033049945273754489e-01 -4.024947261931472592e-02 -3.209032544086380390e-01 -3.595282718503880481e-01 1.610382138798251983e+00 -1.085125004337555155e-01 -4.927593083597857637e-01 1.386514073741595965e+00 2.581121366099570769e-01 1.087070771531037039e+00 -6.563094946392357132e-01 1.513510227206341617e-02 4.774059534533127147e-01 1.948419491684797444e-01 -3.321822587389888781e-02 -1.498467333128629952e-01 4.095330024818439330e-01 8.081253352451442939e-01 -1.320109731625527028e+00 3.826162728155779735e-01 3.988408640518440462e-01 -2.176108095217562099e-01 1.614848189277624302e+00 2.090948829129646303e-01 -2.453651708445225010e-01 -1.480431902378483988e+00 1.314435150341071390e+00 5.943719302530309223e-01 2.085292764723277514e+00 -1.256087315511177804e+00 2.722024144816707625e-01 1.518494411275189970e-01 1.812732002872826209e+00 -3.169405054923343790e-02 -5.409836694581608985e-01 -5.190986103124669571e-01 1.273059825609721640e+00 2.043699212817576161e+00 -3.779625191270284401e-01 -2.181467620826726128e-01 4.606156810341582170e-02 8.403283585185550297e-01 1.004259138416755182e+00 1.809329627311992539e+00 -3.183510155597875979e+00 1.472079395609091845e+00 -6.265189827960306879e-01 4.198219641660301815e-01 -1.920479622749602822e+00 -1.902795104432693785e-01 5.939614080097056492e-01 -1.953350442724250124e-01 -5.091832045790266603e-01 2.252207968090075507e+00 5.671112971388696522e-01 -5.701021984670265885e-01 2.056872817767867012e+00 2.818685653310964323e+00 -1.522747490928626934e+00 -3.638687252364460056e-02 1.514149180771056535e+00 2.775508485689642812e-01 3.566039108983295458e-01 -6.620122246394289922e-01 -1.420869725097316127e+00 1.410337652180742696e+00 -1.084504909668546180e+00 1.354951886961705210e+00 -1.332676355617727237e+00 -7.561816332327869761e-01 -1.479071196127424159e-01 3.527629727200292109e-01 1.580506899915700370e+00 -6.104747947582809253e-01 -7.856525235841756993e-01 -4.306929609590993691e-01 1.403705938695527289e+00 1.326799164707881395e-01 -1.504867815975689527e-01 3.988742552075679737e-01 4.577023027880950390e-01 7.651829858157676023e-01 6.652161387781522217e-01 1.856773838326555071e+00 1.718169497964133319e+00 -2.347933934445532778e+00 -4.366407219177270184e-03 1.026987527405179179e+00 -9.979830433880865215e-01 -2.266293485975760524e-01 -6.405226857291624887e-01 -9.424869107972189131e-01 -2.671447240670314915e-01 -1.893593939726887498e+00 -4.252341116254101383e-01 1.205316041592571219e+00 -1.663928011961158360e+00 -3.542798671316932380e-01 7.316003300006450605e-01 9.431150262363693360e-01 -3.590624020625258761e-01 -3.418637722630049058e-01 -1.692131726186954843e+00 -1.505913419281899257e+00 -7.907818306216671811e-01 1.624715687684548104e+00 1.158891851939398254e+00 1.246497709464498560e-01 -3.151947869430986038e-01 -1.294357244483536951e+00 -1.811381309180058352e+00 -9.593992628655441113e-01 -2.888882171366566332e-01 -1.682411649733367431e+00 -3.779985715998587459e+00 -3.491767316848715802e-02 -1.689640921954711494e-01 -9.246584940096439498e-01 1.819388785796101748e+00 -1.342972705223383301e+00 6.262455764786609702e-01 -5.910241328432033411e-03 1.037264678393947370e-01 -1.743253272806398746e-01 1.923767712409331088e+00 -6.858825831605245282e-01 1.963897859612928398e+00 -1.192305748328313486e+00 5.080555487287572586e-02 -2.310536549391553895e-01 -3.467041585803658510e-01 -2.909132998304789774e-01 1.597408751085532597e+00 1.111833191532121123e-01 -5.752283522806831417e-01 3.671125952543532328e-02 9.214992705097386771e-01 4.795166126398250128e+00 3.991466783070843682e+00 2.047300616717829591e+00 2.878725579767607012e+00 1.490520620920032346e+00 5.533631715615792146e+00 7.578181482115429191e-01 5.082193003504922757e+00 7.065855095114349282e+00 4.133874271247260701e+00 4.864078922822777429e+00 4.033594019104155493e+00 5.418857998617157001e+00 3.738874550182304635e+00 5.584344690639505338e+00 1.496343621813063685e+00 7.767499577302691804e+00 5.203101244829600347e+00 8.524938981091397139e+00 7.906925919651876633e+00 4.455501092555021359e+00 6.823478046279253917e+00 1.390922607198106320e+01 9.592427360786290436e+00 6.716847651516394180e+00 1.708678834647364919e+00 7.793768819178160001e+00 4.876434888909908061e+00 8.747950271166354597e+00 6.934821507402243235e+00 1.198042555636909512e+01 9.591220408249586882e+00 9.751785934397819489e+00 7.825653097199370301e+00 9.180067411257217813e+00 5.980664334885807065e+00 1.004957976745993520e+01 8.851713474342128407e+00 9.161996725907414429e+00 7.913578164821129413e+00 8.487346520906552172e+00 1.089147566096671760e+01 9.190547221195362937e+00 7.342568026079641541e+00 8.166814724351018739e+00 6.902617314622284894e+00 8.267934174469921516e+00 1.259188951226788689e+01 6.183288477757353796e+00 1.032092401199544796e+01 9.263832827795202007e+00 6.739736810771920439e+00 5.120064543613442432e+00 1.113675259424046260e+01 1.036308602034548798e+01 8.890099926827351950e+00 1.127916467783461307e+01 6.331993296873372756e+00 8.916142520420653028e+00 8.515239412668549335e+00 1.026608945358995229e+01 8.408691307833397133e+00 1.382556606782061515e+01 8.881171585146606873e+00 1.186119807133372817e+01 5.474731747993364372e+00 1.253011620727186326e+01 4.939161421471139235e+00 9.077255038353987615e+00 1.216594820828236401e+01 1.220567972354204755e+01 1.334985607899325188e+01 7.562599030080519924e+00 1.077138962097386710e+01 1.222117264507848056e+01 1.616352732166642880e+01 9.622766022746869652e+00 8.055548074546262427e+00 1.333952332083426029e+01 1.203300825750310565e+01 8.524283046153266596e+00 1.107654003206051385e+01 1.164466337019556086e+01 6.831960850752250458e+00 1.332747008936504152e+01 5.102860453052278089e+00 1.089956564533146555e+01 1.231840799971356581e+01 1.210300140484942233e+01 1.050657385941447686e+01 3.110182445932929696e+00 1.064574217536735112e+01 1.177074483363562862e+01 1.109912135902873764e+01 1.498049714171025215e+01 1.219151509881805495e+01 9.404527207492249019e+00 1.723544020279101474e+01 8.500641244921029127e+00 1.477570033189389420e+01 9.110347587648165657e+00 8.954054290631617619e+00 8.632646833702546374e+00 2.932051309516416016e+00 1.175822921820178379e+01 1.508098537799852146e+01 1.108023234639841270e+01 8.806383579963043218e+00 1.672040852633274355e+01 1.063308971361521138e+01 1.256930514352571393e+01 1.259932387759673489e+01 5.775869297411750480e+00 1.149622432800132010e+01 1.138041317286803000e+01 1.055263830769589717e+01 7.478642635968492769e+00 1.901756402349734643e+01 1.387955009225372827e+01 1.524226539576873662e+01 2.327757266467440189e+01 1.793692937796897979e+01 1.066692293785812140e+01 1.205718296846453086e+01 8.144805333031751360e+00 1.479187131572594716e+01 1.423273121621261517e+01 1.539709712559218069e+01 1.738002723026812291e+01 1.073804321424492692e+01 1.069047737735953518e+01 1.013164569432637308e+01 1.001526639065873958e+01 1.258303573699342692e+01 1.929713951085638968e+01 1.214133677716309734e+01 1.780149562689451059e+01 7.604770790560809957e+00 8.579253060374844253e+00 1.086226365502718316e+01 1.557747328943604614e+01 8.920725452797604760e+00 1.637016000070438082e+01 9.614354969184162769e+00 1.385156813760436378e+01 2.375294801250300836e+01 1.603121304199525099e+01 1.161254283538198173e+01 1.543863124738127013e+01 1.566057528040462188e+01 1.104593573759482261e+01 1.232095963227519064e+01 1.215887084567359189e+01 2.058657474906691576e+01 1.784191143380515143e+01 1.155194528498277506e+01 1.902913718339383209e+01 1.541316267972107568e+01 1.864892062496867098e+01 1.526363175196448907e+01 1.142799249130859707e+01 9.899411388612129770e+00 1.234757173905281036e+01 1.380538899969075217e+01 8.181706120895665180e+00 1.500197315078487925e+01 1.554973918040731995e+01 1.738341830335395022e+00 1.389399851801377928e+01 9.010593027437936442e+00 1.888393768903540604e+01 1.217731889213742136e+01 1.819510462205226631e+01 1.367219030812994340e+01 1.280134520379628782e+01 1.496324108935630370e+01 1.221940950974089901e+01 2.431945870279574251e+01 1.183783995749070606e+01 1.156559072284174938e+01 1.464195128654432132e+01 2.046817524262041843e+01 1.252554183662295806e+01 1.935059019153904103e+01 1.584998954343380539e+01 1.027995182576274757e+01 1.644820702747071905e+01 9.455265606039411352e+00 1.620075865610258248e+01 1.182552556028466206e+01 1.592120702667354415e+01 1.175997388323421156e+01 5.261988011013055910e+00 8.993563312204974736e+00 1.243233411386044551e+01 1.841810925261442122e+01 2.227209288664309383e+01 1.707065521379741213e+01 1.410306705685307627e+01 1.455087236154837171e+01 1.335487771072710572e+01 1.087217957177355387e+01 9.022801170700477158e+00 1.177577700766388169e+01 1.562658815683276359e+01 1.117978772376372731e+01 8.409012519326447332e+00 1.927036703100826642e+01 1.184475673126052442e+01 1.187106781119914523e+01 1.128092718212113255e+01 1.167651131978804457e+01 1.517880692544839860e+01 1.105495297402089427e+01 1.016574627100342632e+01 9.019767222848344090e+00 6.310317322370041282e+00 7.703689592311431689e+00 1.023715793145943742e+01 8.229038553026395419e+00 1.741607977778270566e+01 1.852298093429851988e+01 1.173733384860862827e+01 1.353667820201110317e+01 1.650533470847208761e+01 1.291494555966807312e+01 1.119062534458144498e+01 1.327485542264363438e+01 1.543101093986064498e+01 1.670428253036388355e+01 9.541535497593182313e+00 1.638049179699833857e+01 8.752657347322882586e+00 1.660043096308078958e+01 1.199857625406760953e+01 1.865277842301445332e+01 2.573069689663158499e+01 6.519629570172103428e+00 1.180014080876527949e+01 1.278169889248504276e+01 8.867835867511812964e+00 1.263005318627676310e+01 1.663666620347532543e+01 9.283077533344929577e+00 1.173679617934755726e+01 1.405928633884880696e+01 1.210789794653656593e+01 1.292132132699413916e+01 1.713782044394559279e+01 9.041273353934300872e+00 1.896464706685630830e+01 1.741937087515119131e+01 1.350478889456345932e+01 1.410319946327487628e+01 1.125522800575564375e+01 1.169005705027238129e+01 1.214195797813099631e+01 8.057892194492028537e+00 1.551954022676885714e+01 1.312576615627964927e+01 8.129757873248550482e+00 1.619417753607354271e+01 1.295129123987469200e+01 8.306888427329459645e+00 9.742399615478781527e+00 9.359985892183146916e+00 1.374145802199708122e+01 2.026255945900361866e+01 1.266045361292470339e+01 1.119603734290068076e+01 1.668136724472211796e+01 1.144449398533542350e+01 1.761681045237222065e+01 9.496953677943022143e+00 1.726863757433542190e+01 1.138264123293251551e+01 1.836135937319485478e+01 9.298904720776725696e+00 1.297454048875401433e+01 1.399805835622210992e+01 1.697345521054590378e+01 9.615465498150539858e+00 1.215467446455560996e+01 1.234496263106731284e+01 1.717075399158141025e+01 1.812813878368478626e+01 1.411357361514061282e+01 1.378775054349693718e+01 1.410074944686913945e+01 7.134181128130673955e+00 1.775329431252159296e+01 1.759971230300303091e+01 1.439540281032394198e+01 1.288814768379979725e+01 2.234383851133420151e+01 1.218609152566731701e+01 1.081512935416019694e+01 1.340520927934822915e+01 1.484884219400084326e+01 1.528812441797642663e+01 1.151764718694074752e+01 1.559944459339075351e+01 9.238838660874566955e+00 1.475961488799694443e+01 1.166456470493000985e+01 1.440637682420825705e+01 1.668551181028548314e+01 1.660699916618960970e+01 1.505021728407482584e+01 1.334149287760915925e+01 1.287408450094019940e+01 1.950564031640389473e+01 1.079423052020861640e+01 1.418037504687488237e+01 1.342313537353385478e+01 1.080691079544460642e+01 1.201676110407470865e+01 2.174157301020185429e+01 1.411484478267941967e+01 9.239777408032441741e+00 1.899026244922598394e+01 1.327602951088483962e+01 1.387450536381498800e+01 1.818605938697597324e+01 1.435708947844080541e+01 1.400754235530770409e+01 2.031229813739321699e+01 1.597193764967324547e+01 1.054869040835991889e+01 1.216799852310432151e+01 8.297803174264039683e+00 1.297535091672263441e+01 1.979025142918932900e+01 1.618115033357372567e+01 1.347564798294015098e+01 1.516929727586275867e+01 8.015777286176598793e+00 1.887007623075797369e+01 1.511061436129709357e+01 1.110404509585575639e+01 1.591378794563342325e+01 7.080992529041598260e+00 1.340746105870591443e+01 1.155829679407346688e+01 1.444033258839358957e+01 2.062490134603002900e+01 2.345154243812998374e+01 8.433820834133092248e+00 1.354013297895659385e+01 1.137145466897271184e+01 1.022794693147099210e+01 1.681291902492838375e+01 1.572369049338811919e+01 1.026921069149709353e+01 1.347305295887123577e+01 2.156349332029094512e+01 1.353085259647617633e+01 1.407177940102640612e+01 1.502284941521923400e+01 1.591087494374186306e+01 2.718075097220006242e+01 1.431064083254691965e+01 1.488766746098315785e+01 1.487726861979849424e+01 1.835193048951694195e+01 5.497733592945944103e+00 7.136278403066453002e+00 9.004334392493127837e+00 1.124343995890976800e+01 1.343687030146437422e+01 1.466631817274826410e+01 1.317742239064145338e+01 1.274373341175749452e+01 1.298376230265622233e+01 1.708516279164354046e+01 2.319862556102280848e+01 1.225627428258548512e+01 1.834821646664079253e+01 2.514429850426438051e+01 1.331011919965040491e+01 8.297370632922065781e+00 1.062244438864045115e+01 2.180873809645193262e+01 1.267897093486393878e+01 1.666603751740931827e+01 1.217157552014326782e+01 1.491424044060558352e+01 1.126282213128524212e+01 1.341117809068524025e+01 1.702746966519316629e+01 2.187429061218005799e+01 1.245436360013603760e+01 1.162304418732547262e+01 1.300758312898763869e+01 1.034608530152845773e+01 1.451595434885399882e+01 1.070915423494637153e+01 1.686812038930834490e+01 1.418572128856685488e+01 2.075856008740545633e+01 1.457911076404603357e+01 1.402892824585674525e+01 1.997828477625086308e+01 8.446187548563392156e+00 1.683526773481158401e+01 2.395076958340520434e+01 1.740827307336946106e+01 9.665158979517148197e+00 1.360773153066501173e+01 1.435498542562596569e+01 1.477454009291675696e+01 1.227226886925043026e+01 1.736880178200736680e+01 1.643035813562810787e+01 1.134209750317002019e+01 1.816543648287495216e+01 6.780590913356227212e+00 2.308048337664341787e+01 1.754230605807757826e+01 1.358222527528256229e+01 1.840520858645764690e+01 1.724044883318896026e+01 1.378357386688659503e+01 1.421749700295589491e+01 1.454766485154476463e+01 1.601562764171723785e+01 1.743339579262501360e+01 9.344012214726991061e+00 1.610369949764981357e+01 1.467862985908636730e+01 2.230898539063092656e+01 1.611939530390436914e+01 1.333070472008700591e+01 1.384673463786388226e+01 7.687214494420965494e+00 1.682824603719630119e+01 1.235757183827902672e+01 1.907231642899618507e+01 9.750675188009880756e+00 1.982654102649874517e+01 1.594908502474470424e+01 1.575940953647138265e+01 2.631719876992757179e+01 1.866554025582390608e+01 2.010868907876721323e+01 1.744915430311014504e+01 1.418642406671860279e+01 2.412862241821283860e+01 1.166235701839813288e+01 1.465023493051209513e+01 2.059991883581063021e+01 9.910634560775053004e+00 1.670665375778232331e+01 1.829739984738791847e+01 1.418716730000936010e+01 1.040157039944022088e+01 8.912428093641230120e+00 1.795186222272836574e+01 1.712586970772730410e+01 1.620953399355373037e+01 1.829123968987369153e+01 1.374210986669840118e+01 1.722606149820564170e+01 1.204786781333569756e+01 1.600599150216681110e+01 1.710924468373650598e+01 1.555609293857735764e+01 1.659443947040361067e+01 1.855500694122002514e+01 1.288111560196549377e+01 1.908918858242197203e+01 1.364650975260135191e+01 1.299243452513906050e+01 1.578001939857988134e+01 1.385717285753917771e+01 7.322699204326010403e+00 2.253891624244242209e+01 1.205672100795177393e+01 1.087052015750667522e+01 4.736550924005917373e+00 1.915684951412446324e+01 9.070066334904684169e+00 9.739586811423567525e+00 1.443443306071981347e+01 1.230020992951474135e+01 1.308218231072762094e+01 1.851895507819255471e+01 1.172643002816433366e+01 1.672498511307808400e+01 1.127863212732278875e+01 1.356121681461654482e+01 1.134093579716872391e+01 1.907437318194833153e+01 2.105138244845951689e+01 5.844969836245065054e+00 1.435632165426888740e+01 1.504515803005822683e+01 1.412350298635969281e+01 1.404564194000152710e+01 1.251330039881151635e+01 1.452451320250533584e+01 1.276035042891068549e+01 1.481078074532287303e+01 1.999990472029093880e+01 1.498431350237673421e+01 1.528502897526471216e+01 2.166658254902884551e+01 1.542472693956365326e+01 1.482665709235707219e+01 7.653658100977502876e+00 1.400406427298142376e+01 1.340800725104878133e+01 1.915024737753309836e+01 1.372630384189554675e+01 1.291034562080959525e+01 1.385478422603613957e+01 1.607368755605251209e+01 1.553896121368560657e+01 1.250428595254460973e+01 2.034593382826335883e+01 1.517580632409073438e+01 1.498622338576117485e+01 9.086291459256488068e+00 1.719044240013082359e+01 2.218021864930818410e+01 1.884133082683441174e+01 1.164322037367481677e+01 1.641752031889094354e+01 1.066122800099183721e+01 1.194769236832157588e+01 1.882761211330750584e+01 1.556989371821672563e+01 2.611569230618411197e+01 2.411405142875707597e+01 1.787832479392961460e+01 1.353574473511834775e+01 1.741541146924965844e+01 1.481274301395866111e+01 1.608417524761134487e+01 1.212386871970837632e+01 1.051295522378170588e+01 1.321780238420767617e+01 1.279979531637503065e+01 1.971614143926864671e+01 1.789526060584528011e+01 1.252560347981365751e+01 1.587435479718684483e+01 1.384476245162340113e+01 1.138260812446963932e+01 1.631528735133933949e+01 1.416079829596968054e+01 1.352865968599429358e+01 1.147928443272418164e+01 1.244522498261462928e+01 1.430903182749483449e+01 1.315817175288959007e+01 1.283844006357078804e+01 1.562826202113383367e+01 9.522268629357435898e+00 1.408229398141400068e+01 1.629668854915961873e+01 8.534869527304957515e+00 1.781981385450401945e+01 1.344115678439047556e+01 1.814072459767814394e+01 1.737507032608840873e+01 1.944337808199669482e+01 1.628030838173011219e+01 1.447183037678041551e+01 1.397103402476902900e+01 1.988156150108572007e+01 1.319073768264567548e+01 9.906779478578995324e+00 2.110239281411954337e+01 1.076475465701996725e+01 1.977865193273075306e+01 2.164870167707100990e+01 1.319374914812358313e+01 1.627058995685553811e+01 1.754397183555240503e+01 1.144745293189120616e+01 1.471005071731244307e+01 1.213758823251760255e+01 9.490814446863174325e+00 1.822636760691127122e+01 1.399337397674974426e+01 1.176083028593042279e+01 1.872979688943172860e+01 1.819535563349491269e+01 1.973604259949499351e+01 1.137731123734919869e+01 9.230732974253076151e+00 1.739849107500982228e+01 1.951034873119604640e+01 1.584731155377816059e+01 1.066805406733740824e+01 1.099705564868691887e+01 1.506595923252963942e+01 1.255547679812051776e+01 1.854475514596273200e+01 1.709600880981691873e+01 8.092305194142388913e+00 2.198543496386648144e+01 1.636901809004047337e+01 1.630899965893896919e+01 1.767065041990535335e+01 2.045014101029755338e+01 2.002569193130860725e+01 1.148653770600508395e+01 1.529277901045632859e+01 1.597042617987938584e+01 1.506858187880102840e+01 1.981363320737935751e+01 1.227711069089344775e+01 1.445695736556652555e+01 1.506522125639770948e+01 1.453148681034261713e+01 2.068662436983914787e+01 9.649817906671763978e+00 1.396989081900004415e+01 1.781590380758143510e+01 1.719397667393109685e+01 1.753959968085908727e+01 1.025709185441428772e+01 1.143900912871685271e+01 1.590149340364111907e+01 1.898897138258481831e+01 1.583217868574663001e+01 1.245263543068339018e+01 1.550904138297961232e+01 1.538885433838827588e+01 1.747608143254318946e+01 1.121118682031556979e+01 1.539290560075098391e+01 1.535928488054581287e+01 1.589035644599028174e+01 1.430383859654010337e+01 1.705685876753619468e+01 1.167281741838800713e+01 1.360531931261418848e+01 1.098531445037303378e+01 1.378917476801082920e+01 1.423717482708511817e+01 1.474959720040500954e+01 1.744978540127178590e+01 1.191396114094638747e+01 8.624368920060284438e+00 1.546617478092670872e+01 1.610922091328594519e+01 1.740368928264556203e+01 2.210143599633531863e+01 1.929767843519940129e+01 1.803907326892997887e+01 1.211216974926948531e+01 1.689820076537023041e+01 1.411437329693105625e+01 1.788753630262418426e+01 1.813199829594524815e+01 1.162047082126690434e+01 2.294632497642464131e+01 8.425534497496272479e+00 1.170186963950206938e+01 1.623458302605433801e+01 1.637996769040418243e+01 1.602379231454893471e+01 1.947974073407479167e+01 1.459570169476803869e+01 1.851823283635131290e+01 1.539011079845565710e+01 1.206753491161728498e+01 1.315118666896410637e+01 1.663102681492406276e+01 9.455504991812290427e+00 1.204349049086614265e+01 1.699318918470133610e+01 1.560252252602777645e+01 7.984493655882403118e+00 2.916657834922157022e+01 1.553424706736808858e+01 1.706182505560260410e+01 1.576954037240652085e+01 1.040978192193360208e+01 1.168377607658013773e+01 1.945950391674689328e+01 2.224215890954122088e+01 1.545738109269547245e+01 2.123123716196588617e+01 2.152261294178567397e+01 1.398980746154859744e+01 9.812144714997382167e+00 1.237233071957682640e+01 7.996873434563174676e+00 1.355664778748504951e+01 2.175110289491156834e+01 5.277901205453762401e+00 1.607618300405977507e+01 1.881328303204389840e+01 1.822101999719899013e+01 1.359529330745022335e+01 1.825019559525580348e+01 1.369005010725973470e+01 1.583339248012910616e+01 1.376068033876236285e+01 2.101911330592255567e+01 1.588917525892407490e+01 1.997481258516220137e+01 1.085688580483119559e+01 1.670853225399071817e+01 1.352269830457708721e+01 1.271424503663768135e+01 2.212389402668014426e+01 1.494957440995444742e+01 1.025473238880081794e+01 1.138507456338950519e+01 1.787169573085464336e+01 1.230856981273913320e+01 1.858641077709166112e+01 1.048757113002674934e+01 8.206151430472239383e+00 1.874916633868614468e+01 1.864900471252290259e+01 1.361878899430612577e+01 2.238777007087132986e+01 1.143721444149297461e+01 1.102448560132172695e+01 1.449034071131559109e+01 1.705407388712114169e+01 1.287643550386088442e+01 2.408011389158194504e+01 1.069607005539992706e+01 1.938667751251325555e+01 1.552404410229284792e+01 1.758235965275131107e+01 1.527860097674242823e+01 1.659285235735565678e+01 1.191659794357696356e+01 1.199297912460321136e+01 1.607709180649512604e+01 1.169598166519165794e+01 1.687589151242174168e+01 1.892236786366851575e+01 1.696334330482130781e+01 2.019558448298948505e+01 1.494588777598956497e+01 2.026366383515734526e+01 1.407891181258103330e+01 1.273181235318962301e+01 1.374657941351140877e+01 1.324487493544105376e+01 1.610290487426392048e+01 1.570978398166441004e+01 1.914937282061582380e+01 2.058876938994768224e+01 8.042698685522463364e+00 1.392913738782819877e+01 8.347752969491047281e+00 1.522956576947352580e+01 1.884176037947633375e+01 1.572569357223157027e+01 1.308239147084533904e+01 1.121405694042164747e+01 1.390241876856945957e+01 2.749853789774233803e+01 2.362855128554264539e+01 1.425067206341626758e+01 1.616314442258752138e+01 1.435721966826243801e+01 1.617349174549260837e+01 8.224384186891860793e+00 1.092227167159792423e+01 2.046000250195458747e+01 1.879206854471166110e+01 1.085425804195148913e+01 1.800116482905366055e+01 1.735835474826257396e+01 1.599579822635973692e+01 7.953635779711468956e+00 1.391911480340321638e+01 1.805874114312235079e+01 6.570352495236554624e+00 1.761576915677658661e+01 1.497071881944096461e+01 1.604398655036944277e+01 3.900052243071869817e+00 1.730786792287726428e+01 2.079612673608795248e+01 1.419660404794841213e+01 1.593302462584373913e+01 8.076179356383427432e+00 1.057183793557063467e+01 1.752899909109309107e+01 1.661469442860380497e+01 1.424390620948488717e+01 1.360114189924986050e+01 1.075769219057160697e+01 1.726433749185530075e+01 2.263288808844815136e+01 1.568538769723729764e+01 2.420262975030302854e+01 8.292604326791087388e+00 1.616711363000183255e+01 1.758730144956146191e+01 6.882247061662583043e+00 1.260648596355389195e+01 1.791720681169426399e+01 1.454410021163368327e+01 1.475707089412355444e+01 1.528636532721979080e+01 1.389262278894746139e+01 1.545419906465013860e+01 1.784457760135977367e+01 1.440451258884105634e+01 9.390643368636569122e+00 1.676985639696304276e+01 2.428741268279986443e+01 1.743904696538066545e+01 2.014461883950425047e+01 2.111766567829621621e+01 9.649139093047921278e+00 1.275075887492575788e+01 1.672337585507628077e+01 1.711649704364799618e+01 1.663441666097675409e+01 1.090861975152462193e+01 1.646236592843932911e+01 1.104392604383632026e+01 1.121755519133732726e+01 1.297763988815035319e+01 2.138030078522245958e+01 2.104549977387765125e+01 1.447794833789721025e+01 1.777033685842456379e+01 1.700060455901049394e+01 1.990208415255460039e+01 9.795960413773062925e+00 1.149209644714048117e+01 1.792420593126186290e+01 1.547303516210812013e+01 2.089886998459250123e+01 2.089319850549676261e+01 1.813780218162561297e+01 1.551324796805251260e+01 1.517388086580280060e+01 1.926676631749432644e+01 8.730997143797900151e+00 2.184941519553711942e+01 2.088746406762331986e+01 1.125673388242780604e+01 1.911869840893465877e+01 1.964371594073049465e+01 9.449529192152755996e+00 1.828414444053301580e+01 1.489878590455600538e+01 2.041692416166000257e+01 5.803160195304323921e+00 1.715448413094744140e+01 2.322940628173681077e+01 1.219742661222596070e+01 1.607639550161781017e+01 1.896736393566861523e+01 1.506219930225381809e+01 8.649321544541603402e+00 1.290493751733528960e+01 1.288691830520836135e+01 1.571384533367813852e+01 1.873617818082023234e+01 1.077907794104477190e+01 1.931846148876481095e+01 1.160464103568093641e+01 1.728057711680790476e+01 1.463141804071119090e+01 1.910640209228960629e+01 1.166979872815558217e+01 1.692166779615561722e+01 1.674959094264155723e+01 1.819972990209673824e+01 1.636430756823932242e+01 2.134781403382138265e+01 1.218607660223365485e+01 2.034593637873557270e+01 1.592468936274515912e+01 1.977337973441393260e+01 1.466179972519886832e+01 9.137033035218619759e+00 1.293844331753064125e+01 1.215458032413947542e+01 1.742201809085130648e+01 2.014206110542068373e+01 1.093927379108177433e+01 1.049969290203891248e+01 1.580097620709340589e+01 9.399420801688885163e+00 1.406561306801679478e+01 1.135117470015137364e+01 1.315877538558361870e+01 1.451899510651896463e+01 1.291450467374285616e+01 2.167550701481277642e+01 1.313312694995203600e+01 1.041698868754946616e+01 2.023039100891060471e+01 1.576517189026364107e+01 1.848199334474557176e+01 1.315336799442007809e+01 1.199517995863784847e+01 1.718531064886757775e+01 2.008032627785273760e+01 7.926770735122884659e+00 1.841151740578013474e+01 2.512137873145777434e+01 1.597375745844966843e+01 7.277912762535151181e+00 1.686280470692724975e+01 1.537027533978042371e+01 1.702642437281644305e+01 1.554644953200616797e+01 2.016843545609087940e+01 1.425064184421833957e+01 1.030258307124321959e+01 1.641598067210230738e+01 1.727515330995374754e+01 2.082119264594075503e+01 1.630829301165781686e+01 1.840003069969633387e+01 2.572007779148561823e+01 2.263948029725754552e+01 1.630525282206606263e+01 1.695704173126786785e+01 1.664210107077566292e+01 1.945331897799676568e+01 1.524463808813872490e+01 1.421027544830030642e+01 1.307844229128155256e+01 1.121963183374948159e+01 1.836972932971270467e+01 1.929835529438922492e+01 1.983133813427806302e+01 1.120750478334422162e+01 1.501964956419489994e+01 2.008523499453911398e+01 2.078513008048942012e+01 1.194009950419676258e+01 1.539030664592769071e+01 1.565482738341319191e+01 9.390065537253251549e+00 1.212330852440769391e+01 9.425556881302695089e+00 2.462039426069782877e+01 1.255009690142826351e+01 8.999259239018751799e+00 9.961715548321215863e+00 1.442977275614450328e+01 1.271650521183879867e+01 1.364601214065089430e+01 1.527593432676228069e+01 1.698763601569837789e+01 2.050206433687580443e+01 1.974042734224950024e+01 1.689999917268373508e+01 1.624703193910735877e+01 1.002624733860301554e+01 1.411792633268419905e+01 1.398353196248205244e+01 2.126381299422940074e+01 1.625045776633414008e+01 8.621740032292347422e+00 1.504369672908768862e+01 2.051201538210958120e+01 1.231230315022174082e+01 1.456848475876594762e+01 1.910387695556215348e+01 1.256358987167948627e+01 1.988010418423941772e+01 1.451803013691221622e+01 1.385145148157894823e+01 2.206905981932170491e+01 1.541013503764019532e+01 1.526392642589037152e+01 1.335692247509105712e+01 1.386309308146398678e+01 1.938469005852592986e+01 1.703431493250177553e+01 2.237918804640539250e+01 1.003223738148130373e+01 1.145911995151385554e+01 1.513453045931078300e+01 1.575363093200851949e+01 1.502049525311556444e+01 1.381416968861217853e+01 1.695667283888004917e+01 1.895058258903801374e+01 1.186823278410544091e+01 1.090561460994386422e+01 1.354143312793299891e+01 2.170348539187586923e+01 1.290031335195757478e+01 1.761933038818379771e+01 1.864295214238674703e+01 1.549896406483886757e+01 3.761587051175658392e+00 2.078309594577144281e+01 1.300367128587957311e+01 1.183352892948234114e+01 1.391313816648663426e+01 1.226788237824147387e+01 1.534333611153202526e+01 1.021996374690899323e+01 1.720231713945809204e+01 1.670795233898720511e+01 1.198942505341677212e+01 2.220400887641755361e+01 1.878683381761100790e+01 1.239410103406192931e+01 1.440308587449709954e+01 2.482369746692938861e+01 1.909363194782192252e+01 2.306740547932260910e+01 2.115714174179106166e+01 2.566747389871189000e+01 1.695015069202576186e+01 1.508711978162687117e+01 1.089171869737642950e+01 1.562564918931242630e+01 1.445096113488820322e+01 1.539866467654000992e+01 7.182947571600455383e+00 1.483659121521517932e+01 1.840276764902231221e+01 1.882014225549315967e+01 2.160372861460115601e+01 1.423716507594047620e+01 1.628160879059586108e+01 1.109291538288246493e+01 2.094608954064744566e+01 1.546425064800752125e+01 1.352674734077990060e+01 1.784080698369887230e+01 1.701188768270561269e+01 2.095389305737986874e+01 9.622923327888624812e+00 9.876872556991575181e+00 1.419270460200806028e+01 1.307233632185649164e+01 2.134494443637366601e+01 1.107713325597953435e+01 2.173500707934568510e+01 2.050164683467910365e+01 2.076605796740055254e+01 1.790706067389520939e+01 2.622765990727377883e+01 1.320413836483006520e+01 2.060126724864260694e+01 1.714124673586701775e+01 1.933619625888669091e+01 1.934765660263886389e+01 1.587301381284242652e+01 1.558002594505889427e+01 1.033829019239767710e+01 1.534141300256769824e+01 6.957055160511243841e+00 1.654781074525855189e+01 2.104416416648924582e+01 1.516951325476228618e+01 9.434553962063024102e+00 1.486086935918840624e+01 1.076254795334771330e+01 1.749475798834427920e+01 1.380458210553364040e+01 2.109412651607777178e+01 1.385851638314798251e+01 1.000144714137598001e+01 1.188649106287627077e+01 1.421758529199503229e+01 2.331843186218563346e+01 1.372433656241734568e+01 1.641816361102576849e+01 1.612934739005898521e+01 1.891225477416895018e+01 1.921975442469826234e+01 2.381840348667261509e+01 2.061929050978159594e+01 9.941862873855320970e+00 1.294372276353992035e+01 1.783473246408881963e+01 1.762379955840827250e+01 1.964051329023363479e+01 1.475661605013724120e+01 1.365556951589120516e+01 2.188710319720724584e+01 2.066268754319751721e+01 1.882603619758586788e+01 2.141377860963709168e+01 2.225167792714916715e+01 2.146648757383614381e+01 2.169030989044799895e+01 1.348829725677894231e+01 1.433443538685033225e+01 1.301804348045666870e+01 1.962556461022900933e+01 1.753010028810082233e+01 1.154427537452590435e+01 1.331432424266082215e+01 2.643304563221761683e+01 1.645626278881212556e+01 2.680277741251012458e+01 1.820028464388226652e+01 1.609235265079875887e+01 2.172644388234327906e+01 1.473241845478841228e+01 9.215509705209106173e+00 1.802032699679029903e+01 1.894167959402903989e+01 1.019545257756235657e+01 1.350891514380437108e+01 1.566963038919139173e+01 1.449623537510972859e+01 1.605601577520194567e+01 2.315912507055378100e+01 2.063325960658164604e+01 1.668127868917295942e+01 1.469273176242684364e+01 2.403286458409418103e+01 1.384596685159453955e+01 2.135830426086826250e+01 1.471212991686243932e+01 1.472954465601044483e+01 1.740372507375450084e+01 1.106319530455834332e+01 1.665284252624649142e+01 1.459206508285056891e+01 1.737817779908390037e+01 1.730525530769552489e+01 1.672709683138379333e+01 5.348630254609346935e+00 1.908205914793860103e+01 1.980764916264669040e+01 1.448412558515064852e+01 1.703298070424418498e+01 1.795430260525003519e+01 1.879698205539291678e+01 1.202907255021918154e+01 1.586483667263616404e+01 1.865060975676958677e+01 1.710295641044902126e+01 1.425171021243187575e+01 1.339627351081020024e+01 7.503821355818854677e+00 1.639878798878130084e+01 1.965838465746680797e+01 2.102811540997843665e+01 2.726815967308560218e+01 1.885557675426023394e+01 1.660685875198104000e+01 1.606384058687292082e+01 1.531735665663446966e+01 2.545237052823491553e+01 1.696556593098036103e+01 1.176881456016592153e+01 1.967696835466728800e+01 1.549267875712192577e+01 2.038581282849313325e+01 1.413982929005015166e+01 1.022657314008149143e+01 1.982509275594899023e+01 1.928113440260457523e+01 1.241163754786465390e+01 1.498315011058622481e+01 1.433573400922720253e+01 1.433758134234973447e+01 2.469236174692795771e+01 1.659669929627559171e+01 1.948251470104048977e+01 1.660727784773879279e+01 1.386982731508318878e+01 1.312885947046465063e+01 2.074940659224638040e+01 2.103961629253887722e+01 2.232980598347761614e+01 1.359777347338745201e+01 1.372606114328796600e+01 1.650095298487849504e+01 1.540354093450886097e+01 2.258758574564861021e+01 2.098769583635509406e+01 1.402495479872459683e+01 1.975272040057948786e+01 2.161537003841630877e+01 1.149250149827342327e+01 2.131911844588858429e+01 1.806534367536103858e+01 2.264378215903589364e+01 1.497272343408429585e+01 1.384868852278192719e+01 1.495425713477671792e+01 2.053942627062529169e+01 1.922141492587240919e+01 1.452663985251015433e+01 2.016280113722446998e+01 1.972816811389462188e+01 1.247070603346224615e+01 1.267106272196005179e+01 2.021502352734165697e+01 1.584514033331280913e+01 2.692977509394554048e+01 1.407793567069250251e+01 1.570834444879588609e+01 1.816198108405265188e+01 1.701249960740730671e+01 1.478935995436327744e+01 1.682277999663367751e+01 2.149005720487269500e+01 1.748219502147887994e+01 2.118323808724082014e+01 1.849800753374098150e+01 2.139061002611758155e+01 1.264169456945977110e+01 2.103125021937397321e+01 1.182217201251543237e+01 1.872643354954829320e+01 1.441781768376346839e+01 2.269409551002053149e+01 2.417098700255201038e+01 1.166527359355061755e+01 1.540957352058416241e+01 1.737197689536847278e+01 1.858002239894988250e+01 1.646048284072451651e+01 1.018505232351414413e+01 1.895147343055090516e+01 1.390510866448532390e+01 1.988001561417458873e+01 9.148385271525127038e+00 1.638495346119998430e+01 1.723725843894522569e+01 1.362202681020442085e+01 1.354663598304717276e+01 1.395479754313640086e+01 2.599396149709165016e+01 1.410115971426517056e+01 1.591142004038596269e+01 1.824231594044302796e+01 2.592730465548994090e+01 1.079581216983743097e+01 1.623611929910608964e+01 1.709908327685803542e+01 1.147438292908468505e+01 1.363101362602544953e+01 1.904781619306301010e+01 1.744839462748948833e+01 9.163755131503402040e+00 1.714040509995292894e+01 2.024287015382037325e+01 1.337283256716339430e+01 1.758050272184448559e+01 1.694057253564043819e+01 1.993511637955067073e+01 1.711301218661675350e+01 1.414853414509101448e+01 2.533883478016791102e+01 1.492159710568776454e+01 1.562397715541403365e+01 1.228886462881188990e+01 1.595673111930202381e+01 1.511935130306079245e+01 1.460499272699339457e+01 1.534008932078849874e+01 1.523058870727835590e+01 1.206485527579140182e+01 1.577415674742227836e+01 1.835864764709793917e+01 1.317203765310652841e+01 1.296994437091229990e+01 1.798868092219820625e+01 1.730908878835357356e+01 1.331313664701674249e+01 1.215780550564403484e+01 1.888561341787541181e+01 1.443773423367813535e+01 1.460044615235791099e+01 1.171846688285004312e+01 1.457762963548699275e+01 1.574360361193521207e+01 1.712149284604267763e+01 1.693226899248926998e+01 7.287043669202758700e+00 1.486940672216216086e+01 1.954581699169517250e+01 2.197041892485287917e+01 2.016634451194419952e+01 1.303527794034421028e+01 1.642831519254163197e+01 1.804500717555473344e+01 1.810261098721372264e+01 2.092809488953963992e+01 1.221770109244783953e+01 1.835011471630071966e+01 5.819339765753830385e+00 2.378940208025634462e+01 2.369016079333340130e+01 2.068850696416272328e+01 1.495989787703070206e+01 2.201848367395651707e+01 1.644594273083505698e+01 1.452430884228544272e+01 2.131395545460846463e+01 1.764217128939744228e+01 1.942836574258950577e+01 1.665889901380787208e+01 1.876612106445999828e+01 1.790686662636071347e+01 1.498439509962015492e+01 1.949804027116151772e+01 2.025818580585705320e+01 1.397692536474312064e+01 1.376249271409504082e+01 1.502912299402160734e+01 1.518999510355960858e+01 8.242636792216298858e+00 1.620332008461927842e+01 1.174958604671943618e+01 1.730866223873716336e+01 1.898539716719820802e+01 1.685140601391878334e+01 1.742451024422800643e+01 1.646324719595981989e+01 1.559555476738030144e+01 1.137480904950152905e+01 1.572168626890851151e+01 2.548778458817213632e+01 1.083119698313607771e+01 1.566056977906689696e+01 1.354215170460999218e+01 1.859690801660567061e+01 1.540692377446761085e+01 1.408049132252939195e+01 2.002203374423899973e+01 1.970818218775564645e+01 1.902946445559335231e+01 2.256033559926335386e+01 1.472601633446680935e+01 1.496412916093379053e+01 1.313724085412286868e+01 1.896338539256127476e+01 1.654977080807655554e+01 1.734825342684368366e+01 2.051648033395751369e+01 1.797361653063360265e+01 1.207992960849163033e+01 2.135664135342417680e+01 1.994964491240386906e+01 2.067571341039464272e+01 1.660166781364976174e+01 1.175632868592363245e+01 1.617712066239815982e+01 1.584256823537700321e+01 1.203957887823700190e+01 1.277941356549742302e+01 2.233440641842495467e+01 1.613820646821388394e+01 1.640693694962248017e+01 1.608793395147098693e+01 1.382641020193117676e+01 1.973375139328521044e+01 2.847467953810974706e+01 1.188599016423570021e+01 1.451334041652543938e+01 1.968639139354824863e+01 1.609938519504093790e+01 1.866703553200852284e+01 1.693301279565801565e+01 1.655351380867842437e+01 1.616935407329056673e+01 1.068342642840121393e+01 1.057721156320336320e+01 2.047951942031647832e+01 1.644286567448634884e+01 9.576574426179357502e+00 1.662334537826791703e+01 1.764699244207691109e+01 1.783750417072851491e+01 1.399180456072248369e+01 1.081709176961953034e+01 1.651789350398493639e+01 1.504406740848089896e+01 1.495165459845472000e+01 1.169366914950058955e+01 1.690205317906708871e+01 1.733465823855760846e+01 1.877503519888210093e+01 2.095926094506397064e+01 1.820723850981808312e+01 1.506842981272254178e+01 1.503888802902435984e+01 2.274601958093458265e+01 2.184010029628180760e+01 1.779347941525665533e+01 1.107932639782214679e+01 1.410236876234917425e+01 2.140062572272649177e+01 2.317107446364934020e+01 1.795491491483577562e+01 2.821327953803201538e+01 2.166931679303124980e+01 1.322848204810490280e+01 1.359352989692495228e+01 9.124891457455749588e+00 1.258699928992060890e+01 1.058014959722375359e+01 1.001167355146414195e+01 2.079641975324522818e+01 1.350432347559769930e+01 1.842911008303880038e+01 1.345676726136371570e+01 1.572304624063056444e+01 1.661548404602404361e+01 1.475044044781102492e+01 2.428755366699060758e+01 2.159196153201256507e+01 1.949833001085696438e+01 9.832511864514547284e+00 1.816725579591589579e+01 1.550618325145656051e+01 1.034272690215238910e+01 1.330849757657816745e+01 1.576141207862805338e+01 1.840119287322208308e+01 1.123412882047571415e+01 1.433456812629257371e+01 1.897639332307988624e+01 2.572092250373329847e+01 1.263387561559097882e+01 1.276987342560816607e+01 1.455790028016198789e+01 1.331867364095252881e+01 2.390456016443604526e+01 1.666233864836363665e+01 1.937263842186951379e+01 2.001669369477624727e+01 1.666133565746969936e+01 7.113097551182261391e+00 2.058890237124428779e+01 1.126149028135768759e+01 1.958711645858977235e+01 1.355385350087544793e+01 1.882747631248395237e+01 2.094747600051717029e+01 1.874146186709429074e+01 1.906865087023685845e+01 1.688037067438800420e+01 9.049088658706297750e+00 2.750857809765363982e+01 2.550582432290493529e+01 1.732619145176290587e+01 2.377761641602942788e+01 1.335603748525661594e+01 2.045920652620017677e+01 1.889839285953595294e+01 2.314239709658491861e+01 2.286430663864572566e+01 1.182407819938904225e+01 2.060327720885737435e+01 1.911662565513970335e+01 2.010973803727724984e+01 1.315564840999971352e+01 9.778362808915883164e+00 2.109897640245003814e+01 1.437074644358494169e+01 1.529724284831666026e+01 1.642420419404979626e+01 1.441109618907541545e+01 2.232088817544179804e+01 2.612810061380096371e+01 2.747191398140547136e+01 2.147700144357485996e+01 1.300597921089781295e+01 1.683835455610101661e+01 1.711342168731747648e+01 1.515092172030658269e+01 1.895862541896928377e+01 2.937115340534620245e+01 1.095738979348631759e+01 1.525876446193635516e+01 1.846813424699761086e+01 1.838829689678188473e+01 1.302205666246423021e+01 1.122115096148475466e+01 1.820435578947779476e+01 1.598618079198817377e+01 1.427001606058530569e+01 2.243191215202740807e+01 1.644344001038919245e+01 1.936166135812051436e+01 1.905687381992172291e+01 1.567419714648990237e+01 1.780769525376940621e+01 1.925436346819399347e+01 1.396984050422566348e+01 1.647936914572635914e+01 1.103508084511753928e+01 1.570639283016140375e+01 1.682971336738696166e+01 2.629701457670368114e+01 1.854440019078696977e+01 1.572693948321020407e+01 1.646934344964398278e+01 2.531293469624132086e+01 1.709090367431305069e+01 1.710298226114976927e+01 1.860501901337885045e+01 1.090581641544892477e+01 1.477676827403027282e+01 2.016285915113417460e+01 1.648117856314545548e+01 1.137587055524653579e+01 1.685355989438482638e+01 1.492012705379501547e+01 1.730327683152291129e+01 1.545515347302273668e+01 2.060087358350673625e+01 1.862392354949632178e+01 1.636156053907960128e+01 2.459334468657434769e+01 1.509014590749397478e+01 8.170264755648330990e+00 1.744011444503085784e+01 1.854325207738850168e+01 9.988253629587029891e+00 2.275044537636611963e+01 2.050934402058782169e+01 1.434963026113148921e+01 1.293661826598776088e+01 1.428085128075711729e+01 1.177222890793074406e+01 1.804712146091869585e+01 1.907617133924289732e+01 2.094815464350535805e+01 2.423567235925783336e+01 1.947181649481813537e+01 1.861818891707183354e+01 1.751832953681358163e+01 1.599067707281208861e+01 1.878528458938919954e+01 1.348529057257603903e+01 1.372596203991614594e+01 1.569774661367616275e+01 1.125286688646040290e+01 1.308821620182442480e+01 8.008356543176518016e+00 2.262794629435695271e+01 2.433031009124960065e+01 1.879185361154716105e+01 1.941036323928895868e+01 1.899769498351750840e+01 1.490360533543313437e+01 1.181080533203459026e+01 1.374769261842654622e+01 1.751626236490009347e+01 2.361075850687020150e+01 1.843916127525735149e+01 1.953027823829943088e+01 1.875210133004968327e+01 2.021635036100749971e+01 2.585968676543061306e+01 1.997221413195460826e+01 1.578882004862294153e+01 1.393655823909562308e+01 1.786462031840945031e+01 2.369587028549296548e+01 2.148319485273147578e+01 1.897311996773662912e+01 1.972419336436280801e+01 2.847707093316624594e+01 2.084121782026889491e+01 1.481695090960804606e+01 1.944910832998889560e+01 1.472774988109760841e+01 1.919365149896087175e+01 9.187901086274516516e+00 1.159406434127786234e+01 1.642911603837365320e+01 1.903425265502758279e+01 1.265568391204567078e+01 2.266751283297807618e+01 1.941045540279643689e+01 1.874392670040478848e+01 1.904462776996544804e+01 1.908726958449659961e+01 1.826879464189308067e+01 1.905580067560294566e+01 2.262412082738112318e+01 2.223918350193745752e+01 2.725880354521766336e+01 1.528030972479838923e+01 1.691107737145945222e+01 1.882533544647179724e+01 2.196235235920518036e+01 1.873032914557691697e+01 7.890470189989059691e+00 8.498394669377448807e+00 1.425613000269595076e+01 1.193591511571515618e+01 1.206364054397158370e+01 2.033890621788838970e+01 2.231405141286663252e+01 1.512031781676772368e+01 1.947611284727992853e+01 1.605014650288906353e+01 1.061983961262087206e+01 2.097641564354189114e+01 1.813622231724852440e+01 2.093379183518739239e+01 2.054839870706041083e+01 1.825441146582531005e+01 1.079889962542003978e+01 2.121149795910444880e+01 1.790331260150870207e+01 1.765590544042571608e+01 2.313628282321621654e+01 1.455477519537072517e+01 1.554712152365492095e+01 1.130502860495865214e+01 1.753013740793419473e+01 1.788053551348766490e+01 1.711827873394480193e+01 2.024663196357536776e+01 1.674228065310774483e+01 1.750963572620276310e+01 1.998930224519576271e+01 1.709656897161075406e+01 1.030962274204283524e+01 1.162993443308928931e+01 1.069701086656283984e+01 1.543848324925436977e+01 2.022027331818620866e+01 1.961253318286652814e+01 9.915928895225228246e+00 1.375658316703235506e+01 1.871335907217238059e+01 1.658381106498287494e+01 1.501286593233035127e+01 1.570218466665793677e+01 1.501211700273290361e+01 1.657736887162148420e+01 1.367013914054485468e+01 1.785365206752200251e+01 1.778434507538484155e+01 2.225923923375647107e+01 1.833485078089715969e+01 1.142456354635539384e+01 2.516764844415668279e+01 1.745079609122383957e+01 1.745591020842851293e+01 1.658200281238292817e+01 1.383625155109192839e+01 2.000745351030661823e+01 1.409986357757293618e+01 2.453594072453536512e+01 2.554627080167766806e+01 1.274678216290466537e+01 2.255197683179336110e+01 1.557252142290628782e+01 1.278528098728537898e+01 2.076159594120966290e+01 2.092082384796829331e+01 1.876320302050180544e+01 1.829770547566483430e+01 1.375379024878193945e+01 1.230397669683640594e+01 1.639785487039799605e+01 1.983325629754351382e+01 1.727724093970874364e+01 2.116806452140364314e+01 1.706057869831143137e+01 1.592025957945394765e+01 1.801584986104568031e+01 1.640568113279242013e+01 2.245132194799308323e+01 1.828166478891205671e+01 2.266183420819021421e+01 1.572098645445305820e+01 2.378856893369181691e+01 2.519370739647943225e+01 2.161741504001136960e+01 1.888538860518994511e+01 2.679605615108543759e+01 1.679835415299216450e+01 1.987291119714436860e+01 1.478105901062841276e+01 1.329096069654511680e+01 2.051937542433188000e+01 1.537896771414861163e+01 1.833608261875014733e+01 1.833084789884402355e+01 9.545541829880361817e+00 1.616011456815857272e+01 1.368737548576211260e+01 1.421707890701312493e+01 1.382238331952954624e+01 1.872498535370281658e+01 1.409934578150626017e+01 1.524833142458880353e+01 2.384747812475704265e+01 5.074512132653383745e+00 1.842335085090262226e+01 1.209676608079580795e+01 1.716117719417480458e+01 1.775825923855764898e+01 8.022159569224141862e+00 2.079096670453469997e+01 1.869581730175544720e+01 1.437096013496083913e+01 1.521938743066086097e+01 1.399957029496279226e+01 1.751182688416624700e+01 2.414531740866820897e+01 1.493583391742805233e+01 2.150416889681991606e+01 1.981293673328274352e+01 1.773459133831466517e+01 1.088594017344500742e+01 1.508985047661107615e+01 1.707814322717521094e+01 1.334023999419524387e+01 2.145928299727216171e+01 2.423346119120250819e+01 1.608975261538332546e+01 1.663587548831460694e+01 1.241800943483448094e+01 1.830840934659546804e+01 1.754909926329330361e+01 1.015914465853033732e+01 1.229179051585601989e+01 1.508021844350884599e+01 1.508402210715503955e+01 1.923399900211245139e+01 1.467477234934818675e+01 1.744386904532561999e+01 1.319856525116388823e+01 1.213983328197719480e+01 1.728331970219978331e+01 2.366557278340790305e+01 1.788425666365979438e+01 1.528514655767715347e+01 2.404292585288990480e+01 2.075332618214912017e+01 1.491414849710914581e+01 1.369634688284641122e+01 2.767218331263709175e+01 2.517064344783174690e+01 2.239909936378281685e+01 1.725305425293008099e+01 2.308220813826065410e+01 2.120060054658184612e+01 1.303223866531694775e+01 1.973491907036391524e+01 1.449637909440255257e+01 1.765011641245218144e+01 1.339640430572144503e+01 1.991069579079169927e+01 2.725134341296478269e+01 2.010238659585930066e+01 2.927648980861418693e+01 2.393417843764176922e+01 1.313542196259324690e+01 2.076531464155825191e+01 3.289223762662163608e+01 2.326462773025816588e+01 1.734029325305515457e+01 1.984113885793178511e+01 1.580330031431785187e+01 1.752280640039280968e+01 2.156671282445990201e+01 1.327938340962897001e+01 1.716598598498999451e+01 2.535614752364059044e+01 1.806669174039117109e+01 1.087276040981670633e+01 1.957375573402141455e+01 1.173028071518924698e+01 2.296443717381244554e+01 2.521743224993331722e+01 1.780638421550203532e+01 1.975278943014075139e+01 2.445406155077471411e+01 1.843350686787851700e+01 1.713481929737885778e+01 2.490809058748469695e+01 1.600638645213279432e+01 1.626896275099976918e+01 2.020245947998677494e+01 1.719614360915161200e+01 2.500443549548739597e+01 2.130995825557379320e+01 1.786480931483202994e+01 1.858092546363501896e+01 1.838058653922876928e+01 2.027102422265287984e+01 2.282716471531944791e+01 1.625149709377011220e+01 2.080301319451713482e+01 1.794230704284037614e+01 2.334245131586257926e+01 2.069447341309909660e+01 1.035452552130449533e+01 1.649035282770847388e+01 2.170040513657905379e+01 1.865183489342960499e+01 2.215776433913724830e+01 3.082655126665204648e+01 1.770926822846077897e+01 1.568821473023188773e+01 2.497791711517056967e+01 1.644133643873336226e+01 1.322908069892957172e+01 2.458354326712957771e+01 1.822880860421811988e+01 2.194449544699227062e+01 1.432132631158123637e+01 1.857630500243223182e+01 1.795959458978084200e+01 1.926652793434708499e+01 2.086616199474850930e+01 1.665663690864891677e+01 1.588274227418840212e+01 1.187369989230276879e+01 2.234560944080321931e+01 1.675523830264508973e+01 1.084593310861833437e+01 1.540259549145974560e+01 1.565081058218244436e+01 1.575486623117272877e+01 1.478597777427894044e+01 1.670534499790607796e+01 1.849060477117171786e+01 1.457706720744026363e+01 1.833112794133250389e+01 1.846950601245680446e+01 1.361577439642508480e+01 1.844872751399839572e+01 2.347688120840299675e+01 1.848980099773488206e+01 9.073711630844842446e+00 2.073953983840144488e+01 1.551708823593321540e+01 1.659082434890306956e+01 1.896790444630272887e+01 1.443512336581697575e+01 1.781762472304720646e+01 1.062764357311510288e+01 1.286809555218093415e+01 1.452401625827803677e+01 1.993694299769797951e+01 1.995200697761284658e+01 8.250881877629808514e+00 1.554862993437064311e+01 1.857234117118670014e+01 1.670990616582495392e+01 2.158280213264745484e+01 1.528799016833987245e+01 1.031156195567943179e+01 1.497149917571526601e+01 2.071719317347720235e+01 1.148122231709704266e+01 2.322986352258954668e+01 2.122531994073383643e+01 1.510607097988034297e+01 1.994212869070704031e+01 2.493494309774696660e+01 1.794058328139013625e+01 1.487064491377917896e+01 1.983534662809755744e+01 2.483826057435246071e+01 1.757248672280375246e+01 2.081140690092883005e+01 1.786098477620950575e+01 2.084351188045428671e+01 8.092815691706906733e+00 1.844557939003717806e+01 1.151157173125476696e+01 1.561582608346943424e+01 2.427604942925462339e+01 1.757999288738285770e+01 1.520440994582465954e+01 1.356014161081768954e+01 1.820455222682602781e+01 1.481430171789084227e+01 1.304205818208988532e+01 1.806220172740594521e+01 1.213436853960580208e+01 1.727012637064708045e+01 1.736257657303406177e+01 1.641033949764587518e+01 2.337552657155231017e+01 1.011607352505937563e+01 1.438562872892885203e+01 2.000637229043374887e+01 6.273879015813161431e+00 1.305064959373738986e+01 1.898125020866674006e+01 1.391058945286024162e+01 1.645295472903788081e+01 1.303089754057167404e+01 1.438725479316390832e+01 2.220150691301802581e+01 1.372017450651904902e+01 8.922004910211379425e+00 1.125161997218023302e+01 1.086687373025404568e+01 2.082205207565598215e+01 1.977787197381464424e+01 2.159557783267830544e+01 2.292733917458905779e+01 2.116522746268172028e+01 1.494281555042920395e+01 1.921456091649817921e+01 1.355018543402137610e+01 1.272382179374972822e+01 1.613456861454178437e+01 1.793997056297957471e+01 1.371816885375107553e+01 1.549912599255196000e+01 1.769191895413770510e+01 1.666838452690444683e+01 2.204918982907808456e+01 1.964913606937129487e+01 1.328303952425575041e+01 1.767516866624293570e+01 2.100009465966835620e+01 9.913963855248642432e+00 1.289035473018731537e+01 1.641571092723415148e+01 2.291321859624721924e+01 1.122183111500611830e+01 2.120478378228791883e+01 2.443882764377499583e+01 1.744141506124014995e+01 1.637503209814213889e+01 1.618422551938630960e+01 1.960164922753201466e+01 1.414148477318084041e+01 1.573184744278345804e+01 2.344730382070535413e+01 1.879085127683253731e+01 1.026886630414597157e+01 1.497704758716275641e+01 2.388660040198459455e+01 1.982313343453341759e+01 1.746921494828327681e+01 8.619054842986674458e+00 2.054816997375480270e+01 2.195734093126139896e+01 1.804988597809110829e+01 1.615034039628627127e+01 1.843130604956460417e+01 1.664883462879189580e+01 1.405700024211538768e+01 1.353309235817314615e+01 1.447796280362492460e+01 8.192937867234947547e+00 1.790144105765839910e+01 1.361539755032425170e+01 1.353290597832841868e+01 1.898347183247699022e+01 2.590190791635600220e+01 2.307520961794190129e+01 2.262758919102425281e+01 2.037382837551523806e+01 2.050888413221959183e+01 2.453957479405508124e+01 1.386184469937853869e+01 1.906929797945126381e+01 1.772886152315036412e+01 1.412253634686876147e+01 1.270852181695927108e+01 1.878929119676788062e+01 1.094383981602159395e+01 1.255684895337189033e+01 1.821968994243319884e+01 1.666452059146849152e+01 2.387785221651087397e+01 1.633668224757626319e+01 2.103641766812768665e+01 1.422608442142229812e+01 2.010410696719610968e+01 1.471652786153131487e+01 2.063574363497155062e+01 1.917190520894330419e+01 1.813273019534919328e+01 2.289238159149090635e+01 2.603112492847209225e+01 2.046504099163946933e+01 1.482592979334954642e+01 1.796231108884905581e+01 2.668871672275197682e+01 1.552028880757571727e+01 1.068014710679686807e+01 2.139450153083997463e+01 1.983867296041921335e+01 1.809764665657698401e+01 1.363093815013515453e+01 1.600182184771295368e+01 7.748434641907725684e+00 2.258247604408307296e+01 2.448941627470552973e+01 1.957626517846501812e+01 2.008132753905123735e+01 2.725780823641582273e+01 1.756162619810871206e+01 1.658362866351345843e+01 1.412744936772865145e+01 2.625053586410278683e+01 1.894279284121487805e+01 1.281549522267358121e+01 1.479780905597207230e+01 1.778535858235282419e+01 1.652714744316704554e+01 1.658206698629147624e+01 9.279433249919005533e+00 1.855469284949830922e+01 1.670401940616564218e+01 1.552850949012262660e+01 1.759878370085086274e+01 1.937981313062500277e+01 1.884718886950014038e+01 1.459802535992152706e+01 1.887365595734075541e+01 1.468314381741494401e+01 1.726935875951117438e+01 1.889446193339971103e+01 2.166369788306304756e+01 1.872303458685719946e+01 2.297143272408354164e+01 1.796339295904476074e+01 1.330089924341459806e+01 2.591705741923917827e+01 1.884170753204426063e+01 1.331159168335724985e+01 1.609071275105133125e+01 1.361205255815661275e+01 2.014563606078654701e+01 1.543400883023988968e+01 2.299245266043583769e+01 2.007261891789476138e+01 1.750411830117823442e+01 1.906599868671049336e+01 1.931697177103064789e+01 1.860242904359600402e+01 2.048027007149182310e+01 1.842548215687646618e+01 1.595261549677264767e+01 1.892391331572831703e+01 1.917989895723295035e+01 2.251743522533411124e+01 1.182273301052246417e+01 8.930139953609780079e+00 1.588897364968958392e+01 2.459504835848429849e+01 1.962722087274818250e+01 1.905160818726559668e+01 7.355064427891474743e+00 1.684365816773027547e+01 1.633740207645309184e+01 2.314066041009684582e+01 1.653503100568863005e+01 1.735271071467022708e+01 2.280475740512603267e+01 1.305260200117937863e+01 2.620092218542163209e+01 1.967587096406665381e+01 1.847349284840139561e+01 1.915585400983555076e+01 1.460476626150120971e+01 2.046927993028594983e+01 1.211024347888233699e+01 1.827827853226585830e+01 1.270500371172316001e+01 1.124492041709550172e+01 2.001050778232689353e+01 7.887480934390164400e+00 8.108711645497868048e+00 1.148517138282421257e+01 1.840760695861980523e+01 1.771275338856452564e+01 1.694677604571716145e+01 1.287169796390714360e+01 1.481279664471300528e+01 1.673117688505601919e+01 1.371480494130032746e+01 1.951071435305554402e+01 2.153181022761954111e+01 1.696373878203729291e+01 1.154756577698603692e+01 1.849977822330051680e+01 2.066563400402543493e+01 1.281018789625590060e+01 1.197201614409894432e+01 1.773069663120859829e+01 1.205947947689863398e+01 1.832435884350988431e+01 1.475811298211797329e+01 2.371003815176520746e+01 8.906028883298469978e+00 1.596144260877048282e+01 2.484694499741943474e+01 2.781817192664507843e+01 1.198716039194886029e+01 1.776826591911832409e+01 2.283299857655336851e+01 1.607884262300730782e+01 1.490191925451099308e+01 1.563160287469256993e+01 1.917210165793198939e+01 1.431888442314909327e+01 1.993789623756583396e+01 1.523707316363867648e+01 1.743081031682808302e+01 1.976437061049000832e+01 9.027770836194694226e+00 1.709437571592001959e+01 1.936128410952064627e+01 2.274692657567764087e+01 9.458754219375755667e+00 1.927268526479699773e+01 8.728912717118646469e+00 1.714181613144565475e+01 1.485339073250163189e+01 9.567010880146188612e+00 2.068928520703256524e+01 1.950940862731514258e+01 1.319957565215196027e+01 2.526341246015354614e+01 1.666513401764235169e+01 2.051899946348162729e+01 2.401067424112897442e+01 1.858471504937783081e+01 2.091530238661507823e+01 1.476719592061868092e+01 2.526996190833264322e+01 2.000416395486403331e+01 2.321925059392811264e+01 2.121385594373991523e+01 1.967236835040407072e+01 9.726814974116507528e+00 1.702315707873895789e+01 1.909735607252900635e+01 2.807694846987685722e+01 1.512379494397911550e+01 1.457336333211734747e+01 1.789165629875957109e+01 1.562143415530167090e+01 1.575531130805605429e+01 1.657855901041441982e+01 2.128088752934230143e+01 1.917586319604562917e+01 1.466660449540496991e+01 1.886113139967108410e+01 1.815139730247645744e+01 2.244354456553731936e+01 2.456378384754064470e+01 1.727084496032523830e+01 1.633475659397527124e+01 1.517522553627571824e+01 1.039923599819565680e+01 1.169193188613560075e+01 2.731486499293067283e+01 2.078862177720959536e+01 2.107910514344356301e+01 1.849124504897292809e+01 2.057632108065971366e+01 1.769417055669504535e+01 2.709552152712553408e+01 2.916188799602810633e+01 1.757586925945287604e+01 2.050849726332770473e+01 1.754940871357766952e+01 1.407895353374839686e+01 1.632642186550059549e+01 1.509101713452790783e+01 1.520714827996022400e+01 1.818822234205516608e+01 1.756175985547830010e+01 1.403326534317032426e+01 1.420281569228133556e+01 2.454244376678149209e+01 1.635868346985553856e+01 1.505721228417847257e+01 1.307248386666679174e+01 1.936509793895178078e+01 1.811944980648042147e+01 2.362729663110211220e+01 2.092130788015717258e+01 1.025505975667162062e+01 1.991271312642621183e+01 1.753917227400560463e+01 1.764895381544384989e+01 1.751305359721797217e+01 2.156471796897076842e+01 2.447340070846434301e+01 2.342985498362043018e+01 2.616419423466094329e+01 2.247624245969680601e+01 1.893484777211959624e+01 1.987989139346539957e+01 2.303611188967393630e+01 1.684817573621694109e+01 2.386060633227575067e+01 1.572304667397170519e+01 1.319662969363400329e+01 2.100460643027474106e+01 2.201631372294240307e+01 2.450883506479279816e+01 2.158856309958087749e+01 1.928398821250748441e+01 1.275372659138692022e+01 1.260800495632082630e+01 1.646409400930001254e+01 2.046542083731671724e+01 1.618900223729265875e+01 1.776806545425020190e+01 1.477037528158379942e+01 2.038415755554285980e+01 2.325959007648512511e+01 1.846218559348676536e+01 2.368267991999459809e+01 2.000110499028451727e+01 2.185503204567443802e+01 1.883601995789310735e+01 1.296120257717074331e+01 2.578331975979587298e+01 1.601879132982890752e+01 1.874549072087432222e+01 2.263243686877861549e+01 2.488356317409792595e+01 1.724960035779488265e+01 2.177083576077125926e+01 1.937244045974463802e+01 1.840784960546903548e+01 2.408430610557087803e+01 1.716852657675648786e+01 1.485627298832142529e+01 2.586698550298106625e+01 2.936336905157216748e+01 2.055069697375433435e+01 1.101226358880864176e+01 1.943163839285854166e+01 1.999437349558169075e+01 1.578563585829801674e+01 2.334107337782260672e+01 2.100332853464842131e+01 1.190155687586396560e+01 2.062381423359559918e+01 1.915510564643197711e+01 1.908928092678481292e+01 1.998169720852526865e+01 2.154761436598528235e+01 1.784347214817525185e+01 1.702425582669153670e+01 2.222810603806582819e+01 1.113498103221800761e+01 1.848800843097485469e+01 1.965131354081845316e+01 1.992421952931633200e+01 1.426928629166155105e+01 1.755642823099883998e+01 2.104988422322097108e+01 9.297836072206360214e+00 1.236504679091905423e+01 1.336801745689267840e+01 1.318389010210791490e+01 1.959563373080825244e+01 1.365390134827584845e+01 2.416659302451177282e+01 1.960603323618062532e+01 2.107724133925964694e+01 1.391576371725719241e+01 1.943636525344256327e+01 9.204011087636640553e+00 2.906474057281440082e+01 1.824480901044690029e+01 1.369166907828585700e+01 1.050944525838343502e+01 1.094852566894652846e+01 1.339956962483741520e+01 1.594927936667372492e+01 1.817886311059799098e+01 2.302152906867464566e+01 1.182092675787493619e+01 1.666710924156417306e+01 1.483950876296680654e+01 1.649432178372108737e+01 1.721789554772441377e+01 1.023894097915876955e+01 1.768608463370104644e+01 1.878191685133721478e+01 1.981257724803631248e+01 1.337143875505302404e+01 1.612039197581359673e+01 2.453990828487794218e+01 1.788164265134874498e+01 1.429540735847864319e+01 1.819089513622230925e+01 1.684466546994272562e+01 2.347103237106180984e+01 1.595501138182457090e+01 1.377175333208603725e+01 1.441719551795119436e+01 1.943080918276026736e+01 1.833153856072221899e+01 1.326049217348996656e+01 1.519627869943691323e+01 1.608399813200029982e+01 1.989480123792408861e+01 1.321792957609743624e+01 1.592805993799460218e+01 2.384095914567024010e+01 2.634692182933067883e+01 1.030784594184264158e+01 2.720659285149098494e+01 2.403713464326903093e+01 1.172852704637231014e+01 2.063179926850195045e+01 2.036648011060454166e+01 1.934413555439901700e+01 1.446449420052018553e+01 1.780089023302522477e+01 2.370264024490068522e+01 2.799934617065706632e+01 2.312038937659925253e+01 1.507443114240970061e+01 1.290136677819709909e+01 2.496153842351385777e+01 1.798609159920165368e+01 2.234809580820974162e+01 1.542652602964421149e+01 9.918035185094653983e+00 1.868182135652564213e+01 1.201822990068136399e+01 1.259553489658181746e+01 9.547972009898046508e+00 1.726041471590981757e+01 1.919269311907684639e+01 1.505418811991285466e+01 1.952194913670288301e+01 1.238296686608071617e+01 2.109135726581347470e+01 2.382347133684289986e+01 1.636856658041144996e+01 1.645561544813619648e+01 1.810356578263280625e+01 1.092983910141750670e+01 1.902550807615283901e+01 2.367464894506133533e+01 1.944307669136047068e+01 2.048394437911976951e+01 1.778845477457347357e+01 1.568987884545033040e+01 1.658715614319382325e+01 1.439878916607850812e+01 1.615233851648984142e+01 2.170726130739861759e+01 1.962634496287896724e+01 1.368425524966841955e+01 1.526287009670080330e+01 1.753323455729282543e+01 2.924253711477048867e+01 1.582047728619065907e+01 1.630584287971248969e+01 1.691714012943110390e+01 1.227715582100455904e+01 2.203103783716711561e+01 1.409669240876279517e+01 2.981473944661532727e+01 2.149406902042673906e+01 1.989793105078078028e+01 1.875129429999017461e+01 3.271025493859289668e+01 1.675078851381768885e+01 2.220457161401945001e+01 1.519776784193707186e+01 1.746561203655997829e+01 2.205052019880070446e+01 9.910103395118383673e+00 1.224786085733215124e+01 1.788164328652422697e+01 1.530352009766325416e+01 2.223210676815675768e+01 1.992520676739753327e+01 1.244018085242964311e+01 8.621429285716640578e+00 2.044570535589684113e+01 2.529300937590186749e+01 1.614675887449531544e+01 2.223661479887131165e+01 2.013392048542592150e+01 1.701706422349734638e+01 1.941177959668927855e+01 1.867719120129827104e+01 2.455539958433674741e+01 1.584238787279132588e+01 1.981392095929721364e+01 2.479187175284134170e+01 2.145271651925935430e+01 1.982950173480457323e+01 1.698128593673041919e+01 1.569776550679285343e+01 2.724202364903113249e+01 2.837626828840803128e+01 2.640524473977035314e+01 2.018069322194279636e+01 1.919871846276241101e+01 1.688560385836221300e+01 2.207667719161939957e+01 1.166037025361932322e+01 1.703664287187109494e+01 1.684058594515181184e+01 1.703852733425483734e+01 2.077052859684274466e+01 1.598797572689398372e+01 1.102139103567349565e+01 2.296338163230371165e+01 1.677492888587423536e+01 1.861085016507954393e+01 1.429321713022061857e+01 1.555320734747064471e+01 1.552122402204525642e+01 1.784669821729208294e+01 1.308033999362928768e+01 1.464153400944136862e+01 2.538509569661736975e+01 2.084080232671968247e+01 1.559387869043814590e+01 9.357418640641853358e+00 1.840881632597291784e+01 1.263006797885242705e+01 1.856966930572732721e+01 1.833614198626092673e+01 1.367638013940874586e+01 1.764054212953445244e+01 1.423703209078603038e+01 1.769031394715243266e+01 1.983851390194327635e+01 2.247483856503668420e+01 1.350198690928431233e+01 1.998846578813158814e+01 1.185114804539546718e+01 1.838897644061863090e+01 1.535425408699829575e+01 8.137653560797181385e+00 1.462542059485804202e+01 1.878587936834101768e+01 1.480803865884210779e+01 2.387276537244810015e+01 2.210710618699783225e+01 1.934754020815713815e+01 2.157459823475396377e+01 1.452455833313538314e+01 1.460360895412632409e+01 1.764984313424887574e+01 1.751944974166444524e+01 1.927273210033308359e+01 1.836895313644195227e+01 1.292860436868773100e+01 1.818415883304834679e+01 1.267193746516300301e+01 1.756126410012713990e+01 9.851811399891577281e+00 1.640671766057359449e+01 1.577500866631548959e+01 1.581760835253319186e+01 2.204594782519158258e+01 1.718237609369116115e+01 1.937438221466867816e+01 1.975600209261866524e+01 2.172789967796978416e+01 2.271282751988190185e+01 2.249969729643817473e+01 1.798073703799596501e+01 1.688181573817196934e+01 1.098749784321197964e+01 1.257001948868513708e+01 1.004336984602088556e+01 1.005473442786068006e+01 1.570130442494477663e+01 1.314134323584695885e+01 1.655823536890847691e+01 2.272361159411831366e+01 1.228621872473425825e+01 1.057851911746551288e+01 1.075627738344793904e+01 1.490126217772354700e+01 1.847922296037808820e+01 1.674459285345334436e+01 1.516696247278186860e+01 1.579731787306632818e+01 1.307299576692147980e+01 1.436337541104797211e+01 2.483658665043050462e+01 2.268629870243778157e+01 1.356205954019920057e+01 1.814420699850010266e+01 1.801502155454869580e+01 1.726071010249167870e+01 2.029923564387184953e+01 2.461379882697294974e+01 2.154447249795446595e+01 9.589266172777371366e+00 2.021400265245596728e+01 1.217354602639051109e+01 2.086268121877920478e+01 1.702987087550774348e+01 1.281426457443828859e+01 2.313993798469618923e+01 1.191439076869184710e+01 7.933575823236473923e+00 2.230085295413240587e+01 1.883205472014968151e+01 1.470998481112224354e+01 1.482312058475036132e+01 2.285608183624779599e+01 1.707068913415272959e+01 1.918545134309596278e+01 1.360934974555661015e+01 1.624243486861325891e+01 1.189477141104536884e+01 2.081156117202174016e+01 1.934238838154139728e+01 2.464811525181475815e+01 1.644659342532014179e+01 2.711582573880924940e+01 1.532269492841236058e+01 1.673979816992875413e+01 1.965084262681100924e+01 1.354954449094057267e+01 2.009184873682488259e+01 1.866505124523146364e+01 1.674267736740090839e+01 2.071580661350182950e+01 1.339451654998902086e+01 1.303440507763409961e+01 1.369860358936931988e+01 1.713009892381812094e+01 1.165189793726962009e+01 1.388752386212764023e+01 1.759878803744046749e+01 2.125868650738578935e+01 1.844794694000795943e+01 1.935271819907599777e+01 1.536887464634212286e+01 2.625232347385755816e+01 2.356382001458102593e+01 2.941545532569204013e+01 2.227786970847958870e+01 1.830559343615076884e+01 1.884838504187168695e+01 2.003850840834406455e+01 2.113896224361539211e+01 1.498943968644320712e+01 1.930980840037936730e+01 1.506253919849693368e+01 2.742016044339408509e+01 2.062194103675167156e+01 2.779626028749062883e+01 1.897710156278859017e+01 1.378196423972451790e+01 1.049557860494154760e+01 1.497615355932173919e+01 1.880974250418390170e+01 1.459219525750597946e+01 1.847916230865129705e+01 1.351806414645745136e+01 1.569155860425318494e+01 1.773468354180171147e+01 1.750901732113818454e+01 1.661083180842953766e+01 1.574642052963576333e+01 1.753902853692883568e+01 1.718602338399254137e+01 1.614233086806455830e+01 1.523558297588737176e+01 2.187607958191763657e+01 1.707138523621881276e+01 1.837893518519882363e+01 1.304748981575738043e+01 1.564841912338982333e+01 1.360059824624035585e+01 1.837881090902647330e+01 1.814283179999626938e+01 1.597815374989209936e+01 1.210804571032073262e+01 1.408767962844636656e+01 1.456132785820584985e+01 2.052533990902835015e+01 2.100029261951195991e+01 2.521740442181801001e+01 1.284103772366720086e+01 8.770103101529805656e+00 1.544282773785965013e+01 2.035230990348157576e+01 1.491037235087582324e+01 1.861254346811373850e+01 1.934953089627030920e+01 1.224542178603116227e+01 1.699701698397326766e+01 1.424379956903528566e+01 1.068510151466816183e+01 1.551078737395264895e+01 2.217919263421318021e+01 2.094162366752507154e+01 1.839353116136579658e+01 1.645579366368257368e+01 1.477506378771006368e+01 6.422458589518749150e+00 1.791721584815588741e+01 2.139444140048395582e+01 1.350736609423543300e+01 1.765435410385513393e+01 2.244069545234724217e+01 2.903386206247838786e+01 1.766639998646382992e+01 1.791043016827094192e+01 1.344533219903314603e+01 2.436647695992488849e+01 1.317685673701820193e+01 1.342459948762190258e+01 1.910136526889780839e+01 2.146877162246283177e+01 1.442108848253479358e+01 2.216252091074650821e+01 1.650725166394230214e+01 1.449980845911226979e+01 1.687509442684138250e+01 1.670403202521943697e+01 1.005632138282273580e+01 1.827919312742498903e+01 1.484588406868349608e+01 1.621875370326392840e+01 2.331964044189847129e+01 7.962491162071701822e+00 1.728625102799758295e+01 2.645858734896222231e+01 1.272575742673027221e+01 1.798867624319833070e+01 1.232070950042328228e+01 2.212896066175399312e+01 6.836265814015754394e+00 2.385126612051154993e+01 1.571969311526402002e+01 1.339911414714192617e+01 1.969160073170865033e+01 2.106829464457934264e+01 1.834625874078340146e+01 1.442409089071970918e+01 9.994632878084411587e+00 1.163039270026016148e+01 1.607149310568716771e+01 1.888523882748058114e+01 9.758154470961709848e+00 1.147868078794924429e+01 1.353099382236114856e+01 1.732783922576978597e+01 2.121555754512037240e+01 1.861118355246026113e+01 1.704001166881408480e+01 3.034708171348620098e+01 2.038975502935727846e+01 1.339916448321212350e+01 1.422998507725909789e+01 2.248148757174914891e+01 1.409954506491310866e+01 2.515002394940546537e+01 1.913664460869789963e+01 1.672334173321068818e+01 1.904271158943626929e+01 1.709447253303452641e+01 1.699835193153352009e+01 1.716703423499473047e+01 2.164717083210724979e+01 2.074149135004823918e+01 1.702202756897234437e+01 2.361368994465726345e+01 1.812735367410030918e+01 9.826069862132907673e+00 1.480862507324948751e+01 1.748562272460273803e+01 1.848565965203779982e+01 1.717422793051008156e+01 1.796152055773478651e+01 2.075856037129514320e+01 1.888821688651890440e+01 1.647715007753549799e+01 2.174620449198921790e+01 1.657113921524080880e+01 1.705137131406770479e+01 8.932009324173046494e+00 1.990845351515354267e+01 1.507229357689123717e+01 1.508205930675131690e+01 1.434840907794836617e+01 1.391656809425870200e+01 2.223518343145329013e+01 1.764224971313980816e+01 1.253028835857157119e+01 2.510533889144229391e+01 1.644321672155404812e+01 1.801664842605927674e+01 1.499913158503073163e+01 1.331093660701802328e+01 1.999473701699778516e+01 2.458348174537401576e+01 1.484576218691967142e+01 6.809200553011109491e+00 1.386740432308864079e+01 1.352170386074742758e+01 1.809724154188722878e+01 1.735165532353447304e+01 1.227040481246640446e+01 1.348183482413699075e+01 1.656205799357933728e+01 2.639754471911951228e+01 1.392247302964211819e+01 1.573066429352035911e+01 1.641110189397120678e+01 1.693326360287134236e+01 1.341217292565359998e+01 1.900739198684960130e+01 2.688593341699944261e+01 1.638551458083270873e+01 2.127344323447615793e+01 2.342892132033517072e+01 2.205977563183077095e+01 2.132085946123803666e+01 1.942762187573964638e+01 1.627963828646894839e+01 2.076397136326922421e+01 1.589880679971158628e+01 1.564902446237782563e+01 2.554395732566923627e+01 1.629406907984503761e+01 1.903753990022539355e+01 2.670499015512865881e+01 2.665171023668920824e+01 2.173440438609329917e+01 2.313234109572425012e+01 1.914256150067152973e+01 2.277904629232260092e+01 2.057539076630237318e+01 1.662480116939731545e+01 1.388172442961481146e+01 1.520665293801882711e+01 1.912819744234547059e+01 1.719896279759149849e+01 1.601295638317298042e+01 1.263613723618111528e+01 2.228150625641384153e+01 2.062495703109664902e+01 2.302406301528267463e+01 2.057800932076744260e+01 1.120651431589594615e+01 1.196907131555254544e+01 1.716699352356489428e+01 2.228822150282782033e+01 1.562164568486255689e+01 2.379575516963015147e+01 1.778151250706251574e+01 1.741412583283581128e+01 9.927244863410408016e+00 1.362795425334521049e+01 1.606899729624861806e+01 2.117097183205121524e+01 2.393832443810571675e+01 2.558582382078869699e+01 1.718722374435888867e+01 1.651001598978493234e+01 1.715630802953805656e+01 1.824333071334030620e+01 1.853888004185181870e+01 1.669401462718785112e+01 1.493700452147275470e+01 8.856726284844013364e+00 1.463244827343421228e+01 1.585393739030483928e+01 1.077079216944670925e+01 1.386107984183367847e+01 2.212475176288794287e+01 1.101501017209786859e+01 1.869580734020248514e+01 2.153293928480505670e+01 1.364689254675892194e+01 1.180700564436253508e+01 1.665925022832534452e+01 9.642580021887875219e+00 1.648533730947445264e+01 1.576254199010721813e+01 1.909546834962526063e+01 1.592014203424056440e+01 2.303191393386388341e+01 1.138540496512777978e+01 1.821079146862707532e+01 1.690187076554372680e+01 1.393212111307128787e+01 1.638956527325832013e+01 1.852714740909717861e+01 6.205575438289320900e+00 1.605882515121540877e+01 2.160949483718146880e+01 1.554118220638956238e+01 1.645647247125481627e+01 2.296210706495836718e+01 1.722369763345194116e+01 2.642693586150725338e+01 1.608046036849375326e+01 2.129465701778926601e+01 1.671824136818232631e+01 2.011453468665580857e+01 1.695682532226561889e+01 1.946472376234038038e+01 1.300156282278642195e+01 2.571031518787104631e+01 1.801305230930534762e+01 2.211015311283120255e+01 1.476058005612043189e+01 1.285609863841620104e+01 1.373935219107337780e+01 1.865336870830777016e+01 1.850026915331388366e+01 1.790487652464107526e+01 1.422002739597346377e+01 2.382114643003301424e+01 1.521377089392221649e+01 1.452156248284974893e+01 2.206837010537567068e+01 2.082405104992222178e+01 1.241261241196455423e+01 2.148194173798213669e+01 1.571197416249409073e+01 1.907739927785123513e+01 2.058687174026372446e+01 1.141309975989258163e+01 1.424103261834895839e+01 1.790485923906994969e+01 1.990524091555730024e+01 2.074419719591411493e+01 2.509706980986763369e+01 1.700170949762024719e+01 1.868954689727443608e+01 1.844390616412032813e+01 3.016234519445744411e+01 2.219864011828435935e+01 1.393534100750254900e+01 1.883715935419748888e+01 2.398430834927609823e+01 1.274050802911636815e+01 2.489647748998272547e+01 1.262818466154378605e+01 1.753691877456161308e+01 2.342316905996917242e+01 2.044366349827998164e+01 1.610641041151704655e+01 1.421925897670847938e+01 1.854787606234219410e+01 2.230301500820571547e+01 1.881098342834089010e+01 1.515962228370138654e+01 1.449973297429884411e+01 7.328317608355113144e+00 1.735799038675666139e+01 2.068074061292947619e+01 1.784418028889706065e+01 1.179427817622651098e+01 2.690770823131211387e+01 1.484433487067143531e+01 2.058693803870166406e+01 1.383779668351278502e+01 1.501189716832672083e+01 1.850944435482099948e+01 9.637604084120630077e+00 1.641852261581424699e+01 1.378141978191995776e+01 2.621199320602565308e+01 1.179280343743730342e+01 1.114818019158565576e+01 1.195343065568678931e+01 1.526773533134659289e+01 1.247248391826673064e+01 1.809048414887653777e+01 1.276464230000516054e+01 1.213938506598895017e+01 1.596467130543717339e+01 1.925292269752470986e+01 1.756726022337470638e+01 1.464681537519740218e+01 1.784263823541403227e+01 2.449845420399086748e+01 1.970519722358388748e+01 2.172032512295949402e+01 1.292392308169101867e+01 1.767774920287592622e+01 7.268420273261141595e+00 1.802030265836154044e+01 1.480366579041707631e+01 2.183601334946158090e+01 1.340523096587874896e+01 3.017393081506870089e+01 2.186289826143099901e+01 1.943759104427346784e+01 1.366973101635672627e+01 1.249460607928310552e+01 1.739442625358628902e+01 2.327394392712684734e+01 2.117489137026889878e+01 1.954556060502163461e+01 1.650101574817661643e+01 2.145028907977570043e+01 1.696404426968807400e+01 2.820318230483453448e+01 1.939784406835300246e+01 1.256509421477567656e+01 1.344851912593005849e+01 2.180508397981393642e+01 1.529331551278996493e+01 1.890094735522558977e+01 1.948902840658380953e+01 1.603270158411568858e+01 1.784784076099293770e+01 1.747909261304148743e+01 2.235378924912862431e+01 2.414802723036181575e+01 1.451144629003395536e+01 1.868124799633617172e+01 1.914223860493787654e+01 1.839414400545474493e+01 2.038181898817435922e+01 1.269569098490870118e+01 1.711730347560757082e+01 2.413413954133508810e+01 1.956775479336835843e+01 2.517230701510811386e+01 1.733557696242621660e+01 1.101971404393407283e+01 2.407819306275505866e+01 2.731728825887188350e+01 2.095397011988569957e+01 2.626029138375977467e+01 1.819181894499813268e+01 1.688900965746350025e+01 1.770430909705637390e+01 1.431036611121719915e+01 2.069186803881575187e+01 1.373304072853087021e+01 1.736755904981460219e+01 1.381015156401238286e+01 2.256997872374503800e+01 2.063070003448370215e+01 1.817380232763635561e+01 1.443135892970641976e+01 1.844950006368883422e+01 1.652051484754394650e+01 1.498835945328435848e+01 2.189492752659210595e+01 1.338325519523097107e+01 1.513236243724172958e+01 1.637099972278899429e+01 2.071916715914382578e+01 2.032850439900587602e+01 1.268301573019274464e+01 1.208124753113185079e+01 2.113525656519373541e+01 1.399814242967265621e+01 2.233841769612417139e+01 2.010129039612526824e+01 1.571638747053729190e+01 1.438719659780250559e+01 2.546979549627842232e+01 1.889441455917824442e+01 1.698447425782914877e+01 1.557151691340967048e+01 1.843544799866917572e+01 1.693765887793654557e+01 1.447635625219680122e+01 1.501522539904346232e+01 1.207751199498997963e+01 1.586265111061695698e+01 1.585089862738064781e+01 2.166286631285009534e+01 1.754417181814799065e+01 1.758636150994556502e+01 1.785708892532786862e+01 2.161932175854893146e+01 1.939580059463316530e+01 2.118477227416270381e+01 1.854546672808882235e+01 1.744969895701457929e+01 1.147314892168666667e+01 1.471218033651524770e+01 1.790218972096143801e+01 2.012769354745654837e+01 2.387153835824201309e+01 2.321986854527205324e+01 1.961522355270243168e+01 1.903059740188880156e+01 2.730364726366030936e+01 1.889108864201014981e+01 1.921145226738466150e+01 5.265802816493653005e+00 1.765932715151217636e+01 1.440481765802879188e+01 2.046380238449331301e+01 1.205051250948704933e+01 1.609672506830694871e+01 1.873393639925087939e+01 2.421640423967954092e+01 1.144510777848447702e+01 1.682802101240785930e+01 1.691159742633898588e+01 1.760279860485208658e+01 1.874890015789112852e+01 1.786066272419141399e+01 2.116768950300122754e+01 2.350135238731951048e+01 2.083823247848489046e+01 2.071033421433115507e+01 1.625461270176322870e+01 2.277969424344425775e+01 1.704653961995425604e+01 1.169468954850944797e+01 1.090283968919539781e+01 2.522325460564412580e+01 1.769674444543446512e+01 1.911342334510451124e+01 1.882051345606773651e+01 1.755838827665379753e+01 1.408339119996434796e+01 1.096778055450920597e+01 1.169077539493671836e+01 1.580974825355455415e+01 1.680671464087504319e+01 1.735894086337085085e+01 2.053446380715857345e+01 2.403485981167584029e+01 1.179802456838688940e+01 1.215043830192773378e+01 2.352231194259614711e+01 1.521843105750997616e+01 2.332111952912459429e+01 2.173717249185471800e+01 2.920156974581308518e+01 1.938619342151778469e+01 1.931294691149670584e+01 1.528575185835448913e+01 1.240040844313219459e+01 1.984566644479638242e+01 1.103661573342300883e+01 1.983324255924779678e+01 1.401717480764305712e+01 2.744550783073390932e+01 1.470439514417344995e+01 1.601103413261652619e+01 1.323229988138930047e+01 9.088479039695165795e+00 2.379360608755819939e+01 1.440887836003105527e+01 1.899003708470421969e+01 1.723436924731770858e+01 2.284132509579921688e+01 2.473645035243794865e+01 1.870942169995978688e+01 1.536057541981066876e+01 1.358381200862390514e+01 2.140112475227764932e+01 2.333413203197410368e+01 2.396265519354040663e+01 1.307826179837975999e+01 1.478955273354088007e+01 1.207201982618062708e+01 1.896384817097426634e+01 1.697890874472806644e+01 1.466275553297307255e+01 1.843314676474780356e+01 1.850295438954408311e+01 1.036948948368991275e+01 3.393060278683138620e+01 2.104089247100697690e+01 1.829770165503782309e+01 2.178505796186681565e+01 1.903352378999788996e+01 1.364174128586065216e+01 1.950088450363598369e+01 1.327597695202303640e+01 1.486492049360516177e+01 1.479728448847023792e+01 1.582140436672748152e+01 1.413279528872814161e+01 2.312543047331225310e+01 1.244413340430310910e+01 1.867655749916177044e+01 1.574044847249604118e+01 1.954733800828712376e+01 1.798457654188397470e+01 2.101595036954121198e+01 1.812975873081891365e+01 2.127148263996532762e+01 9.532856497698945830e+00 1.564071804540914989e+01 2.071113908466608322e+01 2.216588958608110360e+01 2.114967056636348275e+01 1.624783180011048245e+01 1.959972127757552585e+01 1.953882411832865529e+01 1.526187929192424875e+01 2.212179702084183575e+01 2.110771247344214174e+01 2.058684993539541708e+01 2.192264555013727545e+01 1.842416780616868976e+01 1.267598250321266384e+01 1.278295808759280305e+01 2.168316859035664734e+01 1.555885664950699265e+01 1.421507653858476417e+01 1.631119950180064748e+01 2.335727604102808286e+01 2.508260961843912185e+01 2.040481733652995544e+01 1.207425317244310037e+01 1.680827193555380816e+01 2.275875597775693393e+01 2.987931411001898496e+01 1.930585895587287126e+01 2.119697288557035719e+01 2.560693985531237971e+01 2.400888647408449117e+01 1.329705732091916559e+01 1.330799320937143193e+01 1.193710048021689829e+01 2.178097374578348777e+01 3.042462884461681583e+01 1.936747920308255289e+01 2.318968454395190548e+01 1.372967335574467285e+01 1.009065853605360275e+01 1.523738720063418839e+01 1.359790279812970049e+01 2.076369647404386498e+01 1.645784214054135930e+01 1.831979619552605598e+01 2.548455418517400517e+01 1.840754223082963748e+01 1.767113082948994673e+01 2.350026052034166923e+01 1.972532560809844426e+01 1.566096951584452057e+01 1.399070492598567839e+01 1.339001108707010346e+01 2.289770599180017285e+01 1.708577570736520457e+01 2.194420220804008537e+01 1.237567739963803781e+01 2.386221300912001553e+01 2.113853115762719881e+01 2.076374079418324570e+01 1.495675601544036937e+01 1.134077063312107647e+01 1.420268924284447820e+01 2.020214134742991163e+01 1.881889871063505382e+01 1.972431100601726683e+01 2.944924599844018687e+01 1.954691061386970219e+01 1.567858358433441879e+01 2.385485961277932887e+01 2.110343110756782892e+01 1.858986663934152261e+01 1.473089295352132311e+01 2.629654966957329876e+01 2.272510579281778931e+01 2.133083780687546138e+01 1.546717267183213806e+01 1.477093248420611893e+01 2.429817323712545729e+01 2.641082362217492374e+01 2.030035713054026303e+01 1.858786255267433063e+01 1.656603379730907832e+01 1.200017015101685125e+01 2.028563845935627086e+01 1.235294011408097781e+01 1.866960589464916964e+01 1.392833809375767729e+01 1.469642400749828681e+01 1.522036705080718377e+01 1.573290817448319601e+01 2.160750012377028284e+01 1.056471908237143609e+01 1.210543986078500822e+01 7.910208766942204761e+00 2.111865618646279685e+01 1.097462486338856635e+01 1.633435236158226544e+01 1.667757473733147222e+01 2.135029217238225030e+01 1.565509345066855040e+01 2.566709522150394207e+01 1.324192594371972831e+01 1.170751636787361250e+01 2.167313335340941549e+01 1.950104004938176061e+01 1.399305201830576095e+01 1.362234386442433376e+01 2.038449166790203293e+01 9.301102451120010883e+00 1.075902969503525952e+01 1.071198870600488817e+01 1.813639080346833765e+01 1.451336134032841407e+01 1.268035648199226273e+01 2.057694296078024720e+01 1.376971376408181769e+01 1.807239045547260048e+01 1.940718844131779264e+01 1.939470598582510519e+01 2.179684050388577532e+01 1.311933223620111022e+01 1.622860279072785161e+01 1.197342621916030758e+01 1.505105260838399062e+01 2.276200189300306675e+01 2.093214485937630798e+01 1.016355643276808962e+01 2.304265898947633673e+01 2.103656008974646596e+01 1.543018246417668848e+01 1.595160529517685077e+01 1.828820741306429198e+01 2.785345278442096983e+01 2.176123746731567010e+01 6.119146978090734379e+00 1.883933668984374066e+01 2.209184231902025530e+01 2.103921800791839303e+01 1.643958130738383616e+01 2.079194368596466802e+01 1.655403630029868722e+01 9.394796116606167757e+00 2.048312840007445246e+01 1.728377897696415744e+01 2.058525337587482795e+01 1.459026807087706956e+01 1.889214860939741314e+01 1.007003424254162738e+01 2.661929257774225022e+01 2.021876455949605500e+01 2.156331020397830756e+01 1.940527756171026752e+01 1.803048284131939027e+01 2.207328081849363954e+01 2.489846971092586259e+01 1.960712019806608453e+01 1.197554331530705518e+01 1.918651492941752679e+01 1.273698380322175794e+01 2.281032955925530104e+01 1.292008325181792294e+01 1.447707501863117052e+01 1.624822027508128741e+01 1.325442359006012438e+01 2.002649671502304685e+01 1.399261904005041579e+01 1.694747171712779377e+01 9.633776727770698045e+00 9.495230280689877844e+00 1.681009644270374892e+01 1.525402080825721107e+01 2.013496954724513444e+01 1.771626772190375831e+01 1.653544129753486303e+01 1.131161318662927506e+01 1.375379034182753202e+01 1.818287120249978983e+01 1.897163348564443197e+01 1.726093065851554087e+01 8.872889154023628322e+00 1.507372982670104200e+01 2.129232395475724005e+01 1.592910420894157397e+01 2.215919515671627948e+01 1.379436343542406540e+01 2.262508845244522959e+01 1.317316684492030276e+01 1.829245868441524792e+01 1.560119238750977289e+01 1.070373024374859483e+01 1.683766323977562962e+01 1.198567467070082415e+01 1.334420789887519554e+01 1.803200134103919439e+01 1.594305969290214087e+01 1.825305141805219122e+01 1.817596720860330706e+01 2.123956630879659002e+01 2.528746754392190965e+01 1.288750395616924749e+01 1.752737517203893702e+01 1.464023698263371998e+01 1.786333094611385874e+01 2.628309028507207046e+01 1.236175531841273667e+01 2.718279731057639026e+01 1.188538844003713635e+01 2.091148002344149148e+01 2.356045490989977509e+01 6.653062080454760441e+00 1.355710264187215763e+01 2.265313814868472875e+01 2.155673353481595100e+01 1.433770919521051113e+01 1.644944933039299073e+01 1.974507246204797895e+01 2.091780884996546419e+01 2.079887644922460410e+01 7.793545600146272179e+00 1.771298362303288343e+01 1.890665691448394981e+01 2.542434790743534379e+01 1.800831000472533816e+01 1.623414427472090793e+01 2.258251886987032009e+01 1.757657094165957545e+01 1.172275025494933764e+01 1.077130588039903714e+01 2.448591161111471592e+01 1.545557111939423756e+01 1.532561575358532480e+01 1.620780121911715099e+01 1.591033840062451787e+01 1.667484414353450717e+01 1.301743166570755150e+01 1.417322001825926492e+01 2.036169503051206320e+01 9.957408448230891551e+00 2.414459080928788381e+01 2.770430254420153204e+01 1.586910143301906828e+01 1.877734521933130196e+01 1.403911178735721954e+01 2.371108753601358288e+01 1.463456556850931456e+01 2.117835987514829554e+01 1.909697034944134586e+01 1.557297712537620527e+01 2.243047980456723778e+01 1.618302266848666449e+01 1.535154796862087068e+01 1.958993477755872803e+01 1.878753904558486454e+01 1.684818198926268451e+01 2.107069697380164897e+01 1.829069740549541123e+01 1.739866442522612644e+01 2.025196794227835184e+01 1.518729520479685391e+01 1.393867956203005498e+01 2.156658640712248598e+01 1.787892054500921191e+01 2.636789579884832335e+01 2.200139348087770585e+01 1.661690850009647491e+01 1.713876780913117415e+01 1.059955694030327322e+01 9.213891796434156234e+00 1.821285735546016227e+01 1.818024864226115511e+01 1.464923990529391062e+01 1.763864477853935142e+01 1.908998713648837153e+01 2.098281461036877360e+01 1.872974201535505046e+01 1.591185772304307733e+01 3.354150220905116697e+01 1.634246230218393237e+01 1.937551317566488152e+01 2.447238974662082001e+01 1.820240119607593954e+01 1.371298046640479917e+01 1.715176473448160266e+01 2.428017318172392436e+01 2.112392423646290140e+01 1.587226904744734668e+01 1.453872783779001665e+01 1.773438012593290125e+01 1.598884379503382114e+01 1.378924379134402756e+01 2.400966552829084222e+01 2.592751421443588811e+01 2.018693978744684614e+01 1.411766420879405537e+01 1.244356402824514518e+01 2.234210225166416208e+01 1.470265664227166980e+01 2.300274289636127989e+01 2.509701096169237999e+01 1.735450179945723903e+01 2.126754488618365002e+01 1.904383970285229566e+01 1.072083366263229287e+01 2.026451158139293085e+01 1.358297516129145954e+01 2.290047185077626324e+01 1.891913030398126594e+01 1.445847306342953154e+01 1.634278341071878060e+01 2.487004676428273342e+01 2.045978948866119751e+01 1.246269346335535033e+01 1.293817868829444784e+01 1.104203460383630819e+01 2.099036542166549069e+01 1.706469063874089542e+01 1.945191726430978818e+01 2.348075316226733378e+01 1.826573605113655674e+01 1.961061045883518261e+01 2.076124221821365978e+01 2.431379873804694824e+01 2.050038418311932631e+01 2.266613932798932396e+01 1.202726290443522039e+01 1.354013484139220402e+01 1.560499549442340061e+01 1.521829068426133169e+01 2.361261253941778548e+01 2.136512635400464077e+01 2.570614419378670590e+01 1.906680763315256399e+01 2.008414176628393477e+01 2.223497042413142211e+01 2.059056705167667900e+01 1.870094500090908340e+01 1.648621544343531653e+01 1.930728687827030043e+01 1.680035625799344245e+01 1.093866943977479700e+01 2.271801100087092351e+01 1.886905827748533682e+01 1.350189047757599958e+01 1.556186606258910388e+01 1.725520744679878504e+01 2.179015056803573813e+01 1.634560805579697984e+01 1.396379184125465045e+01 1.571623772153891707e+01 2.783767801942601139e+01 1.587558425983829657e+01 1.463338894508247989e+01 1.280886027909625646e+01 1.731061169070580874e+01 2.265221961201431000e+01 1.865929717455740544e+01 1.356712460706449441e+01 2.182629258204268297e+01 1.856486254455128204e+01 1.210370708463222122e+01 6.762786392393566715e+00 2.079068377690583702e+01 1.726328899274407291e+01 1.882430798179957776e+01 1.993495993097370445e+01 2.835596564803147857e+01 2.149732871288622249e+01 1.820098706438326275e+01 1.446923268850344613e+01 2.580275531190640237e+01 2.223758073193092955e+01 1.752559203368026175e+01 1.450270503366580321e+01 1.270873695390450742e+01 1.564214088696611782e+01 1.671427066897077296e+01 2.445863265821802557e+01 2.642844936405819567e+01 2.240912434917238016e+01 2.219180404773947757e+01 1.750780461358178997e+01 1.729778943423862714e+01 2.155920945500784569e+01 2.475535260573450458e+01 1.542548792350776665e+01 1.575737768499397973e+01 1.429224670001153541e+01 1.723835914019095128e+01 2.335206631893308682e+01 2.228505783327087286e+01 9.818671116913886721e+00 1.273696159700716812e+01 1.811094397333929251e+01 2.392346670899355843e+01 1.712814879587043393e+01 1.210097371813549749e+01 1.534486590483284729e+01 2.306177383858292984e+01 1.774964200419515237e+01 1.304226780638633088e+01 1.475188426402248254e+01 2.357997872131476669e+01 1.674083904037606274e+01 2.628218063956251882e+01 2.019824107908911870e+01 2.732908445837987443e+01 1.737077913364553439e+01 2.025560285137891015e+01 9.109808748109335497e+00 1.397817976906911852e+01 2.189974984267216485e+01 1.186406229165481463e+01 1.549358740750042429e+01 2.222394760537535774e+01 1.989397770040448421e+01 2.553495284832267487e+01 1.000520701268153267e+01 1.901460470605553965e+01 1.928992505575138594e+01 1.795939356354055505e+01 1.343770332976357196e+01 1.148184453278521922e+01 1.777483995755344637e+01 1.924052793157214936e+01 1.081912079050372455e+01 1.255510100050522659e+01 2.175595733398844800e+01 2.129949866401449654e+01 1.916022044254201262e+01 2.088463427734521360e+01 1.438182300505277134e+01 1.691127919594748619e+01 1.857802982694089167e+01 2.042424823607978723e+01 1.956627861826588344e+01 1.957099148088139273e+01 1.070832253705444437e+01 9.820022168429584752e+00 1.696221459024846467e+01 1.234719508176527647e+01 2.499604794588282175e+01 2.329100854198212289e+01 1.355903832486291627e+01 1.935242545222717681e+01 2.717636567725563168e+01 1.142019283655461237e+01 1.144954530758382916e+01 1.115265034491945428e+01 2.233523536210178762e+01 1.740605851329704734e+01 1.654409906925703666e+01 1.705541938845314220e+01 1.132333903284879995e+01 2.347827445702474947e+01 1.988207131320287857e+01 1.566676298501928244e+01 3.011747205247921144e+01 1.072093395231889268e+01 1.306854781576568669e+01 2.441639980320650594e+01 2.122493110440817077e+01 1.600637819583258903e+01 1.695807610876515170e+01 1.608439598318020458e+01 1.268751448627094369e+01 1.046148681502415911e+01 2.466523162698668159e+01 2.192777075572121959e+01 1.625467012395877475e+01 1.773528618707419824e+01 1.809673500634236731e+01 1.731509999273819034e+01 1.362037718534764075e+01 1.410296270448199607e+01 1.945495725450527402e+01 1.586811263117779625e+01 1.875987230608766865e+01 1.786453013752031183e+01 1.670630162754045855e+01 1.238044214954505051e+01 2.417582390536741954e+01 1.245856479373361658e+01 2.503939981961993055e+01 2.350876045011887427e+01 1.192747894944301557e+01 1.504101854696840590e+01 1.776425777096505243e+01 2.111420876995297746e+01 1.751954210881520879e+01 1.651078148595977169e+01 2.084999762105681853e+01 1.573950688842937495e+01 1.449322926252482091e+01 2.258938409560013127e+01 1.786007780191064143e+01 1.837941789945409354e+01 1.351508811342193894e+01 1.261820019254192005e+01 2.101510398935674218e+01 1.670055072951911157e+01 1.769989564131784476e+01 1.382826429860333661e+01 9.273239643027338275e+00 1.955648180510681300e+01 1.686818506399352557e+01 1.762379007963128075e+01 1.975258012910848393e+01 1.949905937072822226e+01 1.341600054510065654e+01 1.607334043084284403e+01 2.027891896461417431e+01 1.376715663600893791e+01 1.398338197948953088e+01 2.012884430246193546e+01 1.681892282868876975e+01 1.126852017052511457e+01 1.563146398646473756e+01 1.853492211084081731e+01 1.694870264644296398e+01 7.146673856751028175e+00 1.840367036713242044e+01 1.894016819607218594e+01 1.893290744780820845e+01 1.825219008046227742e+01 1.675101407557004407e+01 1.332349013876534372e+01 1.601570604586200730e+01 1.917182370931511315e+01 1.618453790835982886e+01 1.882263051653214703e+01 2.273371806893002400e+01 1.307689830378165752e+01 1.315489624268573365e+01 1.892467329380744090e+01 1.921721302083983574e+01 1.746593474720268446e+01 9.701070719330523673e+00 2.152263215907671778e+01 1.372466927549355376e+01 1.931327526862423483e+01 1.297564186935146502e+01 1.720240391795048396e+01 1.530541346240173084e+01 2.479552940833875496e+01 1.169378878065685612e+01 2.119924986250152799e+01 2.493125005182698217e+01 1.338139494902202031e+01 2.481533942393200221e+01 1.618300822373686998e+01 1.910035539668185223e+01 1.610060046684430901e+01 1.484943758826968008e+01 2.205523840812838898e+01 2.239355011272400020e+01 2.148937634490573600e+01 1.765536857854101171e+01 1.970820355459341755e+01 1.784103628318446866e+01 2.107737833986044507e+01 1.142865637018409508e+01 1.779952464341956642e+01 1.360214917541504853e+01 2.392217501062726726e+01 1.733210863279772340e+01 1.735222575179138360e+01 1.570574762169232308e+01 2.017377946473255435e+01 2.039625343938728719e+01 2.122396942548011367e+01 2.063757095394398533e+01 1.767243140752121633e+01 1.922147279905187389e+01 1.527005212470404949e+01 1.507111552608714433e+01 1.882410897120936610e+01 1.156413333496473861e+01 1.879449266352371595e+01 1.462934808607360004e+01 9.246436652623408747e+00 2.219752813970683292e+01 8.300837274096631191e+00 2.298927268265779489e+01 2.176783370971298481e+01 2.306518526817720272e+01 1.191979993981622066e+01 1.874928449450920454e+01 1.426141754778755910e+01 1.471657145842261727e+01 2.261298289977917975e+01 1.212932937132418942e+01 1.911966022366397411e+01 1.274602995081674095e+01 1.506724686140705671e+01 1.575035069719761971e+01 1.767848094173175610e+01 1.496225220122387789e+01 1.827339346606550663e+01 1.862716293264559653e+01 1.864965790616271946e+01 1.420265555940072133e+01 1.020194062484106468e+01 1.961161837158064358e+01 1.565205697437177790e+01 1.196047616112461576e+01 2.243329837100263546e+01 1.907874527904707307e+01 9.580211788453659949e+00 1.000516334395933171e+01 1.788314157567698359e+01 1.521020607298292227e+01 1.514885036243673255e+01 1.464353972858543607e+01 1.742202389178732247e+01 2.392115201402953062e+01 1.132960937861077788e+01 1.923138594420635172e+01 1.183146611228456635e+01 1.428553523032646311e+01 1.289453645790281122e+01 1.303781622222319747e+01 1.132808315273365452e+01 1.000548372448131218e+01 2.157316618850884637e+01 1.985303156326486373e+01 1.207679699029869624e+01 1.280789435137590004e+01 2.273283632845311431e+01 1.122562653535105426e+01 1.800600404088107709e+01 1.524061086785088293e+01 1.601913200282154293e+01 1.657144709001908822e+01 2.140192511280556076e+01 1.121584177439234153e+01 1.658767444797583934e+01 2.361555908667890336e+01 1.885462862744950030e+01 2.122364700046713537e+01 8.395347615377877659e+00 1.716916692964228019e+01 1.732727688988047277e+01 1.916745212195857917e+01 2.263619606197137557e+01 1.080623121032342837e+01 2.541207895265573313e+01 1.282136125044909747e+01 7.881465754077924046e+00 2.275430997130267485e+01 1.019309128427949673e+01 2.101667513842206603e+01 1.186192088788832599e+01 6.771179419429627089e+00 1.763821161729152465e+01 2.272407163896264848e+01 1.164262102232225793e+01 1.654632686102412720e+01 2.106988857085402245e+01 1.523862643878732825e+01 1.490992307931179006e+01 1.719356100436037238e+01 1.250976965257685158e+01 1.004846467544580335e+01 1.038122160072191491e+01 1.906748970295910439e+01 1.935318268467631597e+01 2.264866870150913769e+01 1.308143663998993844e+01 2.054054746890251337e+01 1.601235990189588776e+01 1.939385595148466024e+01 1.698618838759085392e+01 1.021718115957511408e+01 2.010128556330215233e+01 1.562348011091077282e+01 1.349111711414626846e+01 2.113462833997268220e+01 2.068579543488079509e+01 2.102437581592887739e+01 1.855397964912240738e+01 2.144770924194154915e+01 1.397994058654217753e+01 1.680964785880236434e+01 7.138030786166599917e+00 1.922997361177879583e+01 1.842292645939074092e+01 1.891818321506297806e+01 1.726103107985345275e+01 1.007446243962751531e+01 1.432125347964666595e+01 2.540097765963038157e+01 1.468392102242783714e+01 9.695545876646903594e+00 1.743646172651880732e+01 8.702686031543837686e+00 1.436827925494568348e+01 1.958192368890856372e+01 2.473872896443580061e+01 2.218383553533077901e+01 1.834688386726982756e+01 2.316870052596772567e+01 1.538424489006695062e+01 1.169179412555681807e+01 2.342583722468995688e+01 1.967803867905094606e+01 1.509602013397192977e+01 1.968130874179668055e+01 1.866595022575934237e+01 1.822644986264644729e+01 1.101498668982199014e+01 1.507897543864032208e+01 1.720439030749209053e+01 1.976523906832295197e+01 2.224220059077578426e+01 1.498559794404265233e+01 1.763438253687234436e+01 1.560831106331804108e+01 2.079883732765969029e+01 1.915223281377896924e+01 1.877966847818916563e+01 2.018733141088704031e+01 1.467156509434789591e+01 1.258654308802116439e+01 1.199490584572154717e+01 1.844405398800046925e+01 1.629186779266424168e+01 1.243112895227458559e+01 2.893883444224534074e+01 1.057702389979835900e+01 7.782864990771614089e+00 2.150290921683367884e+01 2.038800584639267655e+01 1.080836988665219955e+01 1.171485638024643805e+01 1.305662446556762113e+01 1.709949746330770637e+01 2.585533331285348169e+01 1.202677207176487961e+01 1.480471312443443743e+01 1.676121125879371832e+01 1.577673496401595443e+01 1.954599894459744647e+01 2.268144168372221259e+01 2.342045571936710857e+01 2.089271927524686845e+01 1.959276981633729875e+01 1.888399665640482539e+01 1.853777268945006540e+01 1.740572769615974025e+01 1.338382955787031570e+01 1.410472012594937397e+01 1.652741108128438441e+01 1.556856712768921369e+01 1.227552142647511602e+01 1.674001715617895414e+01 1.453575517783147220e+01 2.017022086836683314e+01 1.323485719881046663e+01 1.545879697505237260e+01 2.220269779307278668e+01 1.769603282657251953e+01 2.206717184290707934e+01 2.082926322602838098e+01 1.568576004200995833e+01 1.071778926228879136e+01 1.465332396291778316e+01 2.038521000397957295e+01 1.445276260152398251e+01 1.514921899941023398e+01 2.135298417890284384e+01 1.318671748455162707e+01 1.049679806215429601e+01 1.749777583858104180e+01 1.535796548880053969e+01 1.696982921882677076e+01 3.420453468122219931e+01 1.879019372078110450e+01 1.846576962181105586e+01 1.494844435978999897e+01 1.480856397657812629e+01 2.675637051072281380e+01 2.256119994856639721e+01 1.794630388956581868e+01 2.073699898526738039e+01 1.641250244134688430e+01 1.823691563268622318e+01 1.380005657976157707e+01 2.086912904078518949e+01 1.458424724214075319e+01 1.209667135131721416e+01 1.948807600696714104e+01 1.589894257285373058e+01 2.004197359811320212e+01 2.010522860959709490e+01 1.543209595707152992e+01 1.532416900699221429e+01 1.759897011933735200e+01 1.125121640973264547e+01 1.864197526536238314e+01 9.551779318363701421e+00 9.890157487282417392e+00 2.029809442083296389e+01 1.528753685570515941e+01 2.331928375147649390e+01 1.100021964154495002e+01 1.213422822658311517e+01 1.966902154599489805e+01 9.567063417125131863e+00 1.634098887112435960e+01 1.438078145562429455e+01 1.849254620978787855e+01 1.300356782868598415e+01 2.489800121727800786e+01 1.801521284656116961e+01 1.695411160271285667e+01 2.054909268157435420e+01 2.442740103362217496e+01 2.466154772017648256e+01 1.145686917510872149e+01 1.856710793978778895e+01 2.166468325793141503e+01 9.805365701675681223e+00 1.961146596428426392e+01 1.836930650430987555e+01 1.126078789575716677e+01 1.440625214902619788e+01 1.466717373628355325e+01 1.547326769517623823e+01 1.420290741686619285e+01 1.027075280092900300e+01 1.291937815998238470e+01 2.140206394335009321e+01 2.008803302822983383e+01 1.354598796085304002e+01 2.404296024406394849e+01 1.962468208311092965e+01 1.848101893804293638e+01 7.528700142335063461e+00 1.957317915159721267e+01 2.389858368269164757e+01 2.222948268590030096e+01 1.854799333844487208e+01 1.538880954265929013e+01 2.153054394152401585e+01 1.749595048377059214e+01 1.600578810175833766e+01 1.177542061173304511e+01 2.273638103779892461e+01 1.225090165454091817e+01 1.754056406631454834e+01 1.990435434789630520e+01 2.475485237354014956e+01 1.555521820308609193e+01 1.562267880900052575e+01 1.740161651193010073e+01 1.077010600654374173e+01 1.676559628420085346e+01 2.205939519585464481e+01 1.513271616508618855e+01 1.701611092911045731e+01 1.037767587602235153e+01 2.224846623557096947e+01 1.306150351395223375e+01 2.385649538875888709e+01 1.016239367876924327e+01 1.651574505395060299e+01 1.142528611063585053e+01 1.481316155221612973e+01 1.963993765019122506e+01 1.781098959677205329e+01 1.681399932265651032e+01 1.304501592011861710e+01 1.574430737913085210e+01 9.682037954236090371e+00 1.965940232567906421e+01 1.823966504988401738e+01 1.601768697450969370e+01 1.113255197716179623e+01 2.063886508448668167e+01 1.539201442213202142e+01 2.053471886527032808e+01 1.449269568971779165e+01 1.928214305192783584e+01 1.812608424979197252e+01 1.619783192961959983e+01 1.455649510997488250e+01 1.607692056631954358e+01 1.168632849003586571e+01 1.138702034697224263e+01 2.073320271578112894e+01 1.952210254540429446e+01 2.630530851430743056e+01 2.415931573605739047e+01 2.345944104579664469e+01 2.866454395719807735e+01 1.302504637106845919e+01 2.393501013427830770e+01 1.777085595752274827e+01 2.359541212122022458e+01 2.534479080304922505e+01 1.580122309258492308e+01 1.866091519670447241e+01 1.898326288568082632e+01 1.792391689136998068e+01 1.455083238370920462e+01 2.437290643592561068e+01 2.884558950861873328e+01 1.963518050377729551e+01 1.285216012228085170e+01 2.029392708562808068e+01 2.398111273438254543e+01 1.489908771659519182e+01 1.682459934096145915e+01 1.312641421734246094e+01 2.070902893639575382e+01 2.388909243352413725e+01 1.675725410913442914e+01 1.883422189642374533e+01 1.891500226353069536e+01 2.711774451783911033e+01 1.413226060102317128e+01 1.518878592210492862e+01 1.689577173168272850e+01 2.298158446043809278e+01 1.828048924703209366e+01 1.920010133374708161e+01 1.856986181145059334e+01 1.688472948585093647e+01 1.524485668122876980e+01 2.329820346480308046e+01 2.379208223374945774e+01 1.439330301035692727e+01 2.070688221358208381e+01 2.641752177927385858e+01 1.545299124856127726e+01 1.465519719819374345e+01 1.954165284186916551e+01 1.445801409003772697e+01 1.483153142815473124e+01 1.704103825017611484e+01 1.157887768944970830e+01 1.918364986265750716e+01 2.965571586567634554e+01 2.200906376825872002e+01 1.617704709361406401e+01 2.081522671519023504e+01 1.830519106486456593e+01 1.868278936845829818e+01 1.997173753568564436e+01 2.588488904684626490e+01 1.215993813950734825e+01 1.826042641526214538e+01 1.221143952681648592e+01 2.192299951552567094e+01 2.165561411094356004e+01 2.123702466165199354e+01 1.215414348196853922e+01 1.693322849343265091e+01 2.027835629865220923e+01 1.434770067911381020e+01 1.558676969495522613e+01 1.454352925209488134e+01 1.311712357212800661e+01 1.699151564763273470e+01 1.500489047581215907e+01 1.535213957875703272e+01 1.699563687154694236e+01 1.930096111043322082e+01 1.629941535611282077e+01 2.224434597591555374e+01 1.347619556019280296e+01 1.641437464968884541e+01 1.697141785222733645e+01 1.909626089969682283e+01 1.511332398002253541e+01 1.930313598263397878e+01 1.882166892388760360e+01 1.842008389127241585e+01 1.617211671157156516e+01 1.594118310342438960e+01 1.411367720675513127e+01 2.044832128716605624e+01 1.666330611177223275e+01 9.438651358272290182e+00 1.313268920979044552e+01 1.928627216295461011e+01 2.757673289275444617e+01 2.044669881242512588e+01 1.389555803894436004e+01 1.402750674030949618e+01 1.632614280756348890e+01 1.421118579460788567e+01 1.768154906944437244e+01 1.569375751439389433e+01 2.515626565192055608e+01 1.485765543849158021e+01 1.353592237983026791e+01 1.504433220251171477e+01 1.850345363867504389e+01 1.165834562525732920e+01 1.525931050483473328e+01 2.071957436463610591e+01 1.822232827774522335e+01 1.740811394976207538e+01 2.282480099074126656e+01 1.034369035236156442e+01 2.103405677655512918e+01 2.240656681779894654e+01 1.476481901811578012e+01 1.122295223043259327e+01 1.667721847351017317e+01 1.681927372526807574e+01 1.994853019772617486e+01 1.507344833002310125e+01 1.624129635816605344e+01 2.459418234465309894e+01 1.261203790856813178e+01 1.969377756269725666e+01 2.423704999764119705e+01 1.488949573192318532e+01 1.503445512464889511e+01 2.654689774158531890e+01 7.527498068383562391e+00 1.844046594309464737e+01 1.500267269766588640e+01 1.913540181710508747e+01 1.830282495453840852e+01 2.196957767130269801e+01 1.788389506055833067e+01 1.719583248257959340e+01 1.399683749433788904e+01 1.376215329474318771e+01 1.576906040520421648e+01 1.597624373988552549e+01 2.279193619856316033e+01 2.131082738170073654e+01 2.117544501236191934e+01 1.601146868945244250e+01 2.251337607736677526e+01 2.069381937550674877e+01 1.911933681016398623e+01 1.576181649140692187e+01 1.770792280191092871e+01 2.758274057344456409e+01 2.077444237319584630e+01 1.830460737258106008e+01 1.120772996538367572e+01 1.621702535574511117e+01 1.991295979355756174e+01 1.696413405662227447e+01 1.840837074362939418e+01 1.496776120422113188e+01 2.151074403638663313e+01 1.356091754281012030e+01 1.474044180490712819e+01 1.313426530677470794e+01 2.089938787890301697e+01 9.050533824429443541e+00 7.916082852041165907e+00 1.699206615640860107e+01 1.845128894271239162e+01 1.929763737769897247e+01 1.822070519776341158e+01 1.274309459952725554e+01 2.150400853928755396e+01 1.965345026762485148e+01 1.104706468120191154e+01 1.925513813211374980e+01 2.485980394057880005e+01 1.657363406358648916e+01 1.572977512543798007e+01 2.083770180207288902e+01 6.183791898659449338e+00 1.624128226225954208e+01 2.367293644251678941e+01 2.932897878838225481e+01 2.273808567469925634e+01 2.386014986919466452e+01 1.899527993167512463e+01 1.846436330956976946e+01 1.843852001673959151e+01 2.466434378638164659e+01 1.851732908497031360e+01 2.330628298766306727e+01 3.018325876291141441e+01 1.546641492727956724e+01 2.465625021633839609e+01 1.332411449452249563e+01 1.579708103391265261e+01 1.837881601881763416e+01 1.668278835455739539e+01 1.477181025161847394e+01 1.306180169994046025e+01 1.428205061558020539e+01 1.523726890798549505e+01 2.111692621519516777e+01 1.243405150458947794e+01 1.743108060351670474e+01 1.160566415018960384e+01 1.661709484722362618e+01 1.941248937925634976e+01 2.005611027361562648e+01 1.697152375833973181e+01 1.880177984138498104e+01 9.371181634104239322e+00 1.448571346028135665e+01 1.137167110891593147e+01 1.547238792493430992e+01 1.771308663996898858e+01 2.046200194467730071e+01 1.804456341749998671e+01 1.776637362978722479e+01 1.554606791302756186e+01 1.251834647358383634e+01 1.287211066653097369e+01 1.265430834954312367e+01 1.925179456587074611e+01 2.433104540857078746e+01 1.359370137553151991e+01 1.679443508877929503e+01 1.163711198382936729e+01 2.023935081577940664e+01 2.055609595914799215e+01 2.239298453856133975e+01 2.246223294891503031e+01 2.128622242053228675e+01 1.414870602150845791e+01 1.494583451999668178e+01 1.428906321518667788e+01 2.152898093783684175e+01 1.302839273067094794e+01 1.922195207438580766e+01 1.898433810972642632e+01 8.603858641223995463e+00 2.933411116158242038e+01 1.801400305009550706e+01 1.978899868133053985e+01 1.264038193132169496e+01 1.335134456161200056e+01 1.641114547673254265e+01 2.388111596862166763e+01 1.136608307730298684e+01 2.009791784566809270e+01 2.105105237870860435e+01 2.502820669181322089e+01 1.902776144812305148e+01 1.164439745753086441e+01 2.204788424028215132e+01 2.087000830220691938e+01 1.313291358781680884e+01 1.596321939188903016e+01 2.039797406508809274e+01 1.209364866166290575e+01 1.170117396415109390e+01 2.373234166662602718e+01 2.088337050000661677e+01 1.033550480683475747e+01 1.678219887268596366e+01 1.659707755485801783e+01 1.361643657155775422e+01 1.608417684356117050e+01 2.059509557358218501e+01 1.936046412885459134e+01 1.627855039188741770e+01 1.394868097594877732e+01 1.373633108907755940e+01 1.469248864904636775e+01 2.197488338530451202e+01 9.635626404301774528e+00 1.734370912660378039e+01 2.171296109130917529e+01 1.776940421743605114e+01 1.867680491519081087e+01 2.042671473269120241e+01 1.190492801435528136e+01 1.043202015500014035e+01 1.998311382160632377e+01 1.516852344793445972e+01 1.125528574459284492e+01 2.013307350126619610e+01 1.738779319641473009e+01 2.093608349286439463e+01 2.525924369165657168e+01 1.144639578767496246e+01 1.273178246841863093e+01 1.949921863079297424e+01 2.788954543487918158e+01 2.281858147180656005e+01 1.573264304153838822e+01 2.113499131239508344e+01 1.682690073706459799e+01 1.716090232625292700e+01 1.154560070464076915e+01 1.989741374904046012e+01 2.347364866773470382e+01 2.282885434710939165e+01 1.905284687440162017e+01 1.484253448388082042e+01 1.792260149993878571e+01 1.677180590593445686e+01 2.537040989473545949e+01 1.618325679681984752e+01 2.844232728991322290e+01 1.698927851235200137e+01 1.369800624962062940e+01 1.887331091655633486e+01 1.530980304607393450e+01 1.467460766911044345e+01 1.473625212208052737e+01 1.450659205405991159e+01 1.361725547409582582e+01 1.570630366681317014e+01 1.867410852646230168e+01 2.361476401549091975e+01 1.269041991265522817e+01 9.607053456790362489e+00 1.433554123881374309e+01 1.540579482599440375e+01 1.685918639842849842e+01 1.501557716744454751e+01 1.979270706164549409e+01 1.597348744555812949e+01 1.764122245694997559e+01 2.283606568430570860e+01 1.816029336968918884e+01 2.063017590998196482e+01 1.110819373951571976e+01 2.488847781218177602e+01 1.443675801107781709e+01 1.715889507225290700e+01 2.349884873190880441e+01 1.307976579612468981e+01 2.605193567861077497e+01 1.762972386404464942e+01 1.548492678042721238e+01 1.446656514670383586e+01 1.573048736946017989e+01 1.844438259785377809e+01 2.042843560735582642e+01 2.486174121063040943e+01 1.753348073960586717e+01 2.473657763004493759e+01 1.571704249326520575e+01 1.252485235884626924e+01 1.957358498560029858e+01 1.759682273332074587e+01 1.195285114257758607e+01 2.011183773129651797e+01 1.503325610019986414e+01 2.270687144234679167e+01 1.769786667448748574e+01 2.039328930427811670e+01 1.570944458475762850e+01 1.418936043349534160e+01 1.686897560870101387e+01 1.607647324443772874e+01 1.789456624235035775e+01 1.791650386123486172e+01 2.130503741239238025e+01 1.203129385265898499e+01 1.751790177882482880e+01 1.774583768750188995e+01 2.162425182582050098e+01 1.568204841392007332e+01 1.537342074498362443e+01 1.726201931573697834e+01 1.661648138332353142e+01 1.560962905766996656e+01 2.450861385951945692e+01 1.334242214280055805e+01 1.871361144417303635e+01 1.264237964158216165e+01 1.962790210767163046e+01 1.541576304544944520e+01 2.031891089930027050e+01 2.308116087418864737e+01 1.574218629765232613e+01 1.755640355635779670e+01 2.066118757110006854e+01 1.484097750423106277e+01 2.023271974056850198e+01 2.172857869787277707e+01 1.880491424663938460e+01 2.408878914912606106e+01 2.556913671682006139e+01 2.853257311423890386e+01 1.298363903730787960e+01 2.002917119448237315e+01 1.888762970712950917e+01 2.484588052217799259e+01 1.589757232326393144e+01 1.674241347858598061e+01 1.763432113033048765e+01 1.838830521830944065e+01 1.858749466964452068e+01 1.558815532303218276e+01 1.662737048060024136e+01 1.787475642145649246e+01 1.950280833955559601e+01 1.724933144625270742e+01 3.083496007530324690e+01 2.113333750861413662e+01 2.096526902859281449e+01 1.762875939537106262e+01 1.238414634229027023e+01 1.903296965526183371e+01 1.723272996104260102e+01 2.004830423401553574e+01 1.512010464217991412e+01 2.198770436955749830e+01 1.811141863483700476e+01 2.315102923722503903e+01 2.494799128997670934e+01 1.258887673811359598e+01 1.843107774602755811e+01 2.347581604670057942e+01 2.063752659654512556e+01 2.371049909398604427e+01 1.290169940107556457e+01 1.472792557484569187e+01 1.646134926175702162e+01 2.196988610594317493e+01 2.123313163231143363e+01 1.025817293263869878e+01 2.174590577458609175e+01 2.620646445373965250e+01 1.455872649812907760e+01 1.923184838036582889e+01 1.471702571358674305e+01 1.093480477721148958e+01 1.937836051775108004e+01 2.531506220822895159e+01 1.895197344123282690e+01 2.268247767483452293e+01 1.772247386580027850e+01 1.837001310703236001e+01 1.416672933522259292e+01 2.890680955404418029e+01 1.852002334148280127e+01 1.870965938757093383e+01 2.096504787191534191e+01 2.443956506821737662e+01 1.158466249283484650e+01 1.191733343747493024e+01 1.163219043429467803e+01 1.916568035599884468e+01 1.747938131992556521e+01 1.081281146176419483e+01 1.099189357464071648e+01 8.907050326323330935e+00 1.144267287547966205e+01 1.784378334295549351e+01 2.109541661062415940e+01 1.455322407236035787e+01 1.617298099428370506e+01 2.219439910399535520e+01 2.637897958523970132e+01 1.573228567846861559e+01 9.622248330438550212e+00 1.661612055735400872e+01 1.401655110296957574e+01 2.281058992038819611e+01 2.187113665159199272e+01 2.101360054099185604e+01 1.703407365899461823e+01 3.795080749998877678e+01 1.300176731731425583e+01 1.539737978722810752e+01 1.811336604123211913e+01 1.900061523043476086e+01 1.034079418846215148e+01 2.035218965081209319e+01 2.645262507198730617e+01 9.008328288095960090e+00 1.301956531354677438e+01 1.591750965113882721e+01 1.276072616645133984e+01 1.660116317208318648e+01 1.594778787873266701e+01 1.356589647271831467e+01 1.749819800726514529e+01 2.216741852153630887e+01 1.675847917636530582e+01 1.233315404502738488e+01 2.037897224715685951e+01 1.526165364783428302e+01 1.847616976115359222e+01 2.019262122770087231e+01 9.586702858840498109e+00 1.797038041971696032e+01 2.203154998916760476e+01 2.178022147199352787e+01 1.395290594366498027e+01 1.652391697964176132e+01 2.075078105677703633e+01 1.365437939087660979e+01 9.789929463103995033e+00 1.752474256181864831e+01 1.933952348358481999e+01 1.891196305521548382e+01 1.506267268508081791e+01 1.317349868057660167e+01 1.989812542539537077e+01 9.303724305030575792e+00 3.056892984518317746e+01 1.310162961100352952e+01 1.571186153208532943e+01 1.604132081243549379e+01 1.796830041377283393e+01 1.427542970965172664e+01 1.421335641335894273e+01 1.489156825055783884e+01 2.300999087353003247e+01 2.344154256911049927e+01 9.557293272937466000e+00 1.432200753465795451e+01 2.122718571354830530e+01 1.901879122740007233e+01 1.436065804198347173e+01 1.215802897515448855e+01 1.765171399884081893e+01 2.303416847807820389e+01 2.588011057820471450e+01 1.932845706448811995e+01 2.110182003523429373e+01 1.630640833264566680e+01 1.596032653311911709e+01 1.691327350481738634e+01 1.740981206486946320e+01 1.380046186801159003e+01 2.262776987184005151e+01 1.749766042107860997e+01 1.614335715014767558e+01 1.695338296085306951e+01 1.644798528728730602e+01 1.561114154911863316e+01 1.228337030533250740e+01 1.924872458255489605e+01 1.220307032454339335e+01 2.027896141094896620e+01 1.949101399672900570e+01 1.609373924451810467e+01 1.536513159397895834e+01 2.181831497721193358e+01 2.829115375904802931e+01 2.139200154693981304e+01 1.531674436297013386e+01 1.347746139041278468e+01 1.603727517446777995e+01 1.159032898962435532e+01 1.282009898844880524e+01 1.882612152711251596e+01 2.286827664030080598e+01 1.760664928870028589e+01 1.987381559887946736e+01 2.163316124683678154e+01 1.242355481720429644e+01 1.032348001123150638e+01 2.087460989717753179e+01 1.379077927918869229e+01 2.389324996645471444e+01 1.527599040953155196e+01 8.486222544930818401e+00 1.376734845501194471e+01 5.963826158827124857e+00 1.786724889979273811e+01 1.395678040275494602e+01 2.005412679721908020e+01 1.249241395914786779e+01 2.075963231416575283e+01 1.322654331443128051e+01 2.576989737824443338e+01 1.103415885951725173e+01 1.819179027146450522e+01 1.126322760946123047e+01 1.805952359112635008e+01 1.953531996468327137e+01 2.112987233483310590e+01 1.032684556443872204e+01 1.960777499811986857e+01 1.619017325960792775e+01 1.814079433323947654e+01 1.711575927357076665e+01 1.953574995135920034e+01 2.284997894085778114e+01 1.642846283811089592e+01 1.268225898234842752e+01 1.529385841998956508e+01 1.723226967636873397e+01 1.715385987314009952e+01 1.367678672338240276e+01 1.378153242851760751e+01 2.544753014815407610e+01 1.983421502945360615e+01 2.462317246853607600e+01 2.265363376216059166e+01 1.936312313693538911e+01 1.739912855902064592e+01 1.711363090418033650e+01 1.705319611749148478e+01 1.147220836015655721e+01 2.233096060808741612e+01 1.337236518861667989e+01 1.789057342519187443e+01 1.763540513163625434e+01 1.546429375387532978e+01 1.105878579407145068e+01 1.051993042978939208e+01 2.197285038875449814e+01 2.067227654432306494e+01 1.585651428400692353e+01 2.556591298418829794e+01 1.590729644360741091e+01 1.387681563380839478e+01 2.249323975581872759e+01 2.656159785761019165e+01 2.045301614865845252e+01 1.228225696054097682e+01 1.375411965770820366e+01 2.077166827730287224e+01 1.245754129943736821e+01 2.310048187363958405e+01 1.525844352588702080e+01 1.148195629178423260e+01 2.319120085662931530e+01 1.165194631429875471e+01 2.015809253406744617e+01 1.767840789602308504e+01 2.004755885546893168e+01 1.618938812682396389e+01 1.336306187745972984e+01 1.021012503764236357e+01 1.231450121381848462e+01 1.870954906722890954e+01 1.296157066524119372e+01 1.853992330689010970e+01 1.500541717709716316e+01 1.777250611903059863e+01 1.795088796953756116e+01 1.367047746512331940e+01 1.959911502457874022e+01 1.462342898168456706e+01 2.317265975005444290e+01 1.737018870199707976e+01 2.185009532689081979e+01 1.095787227697686461e+01 1.525569103885870170e+01 8.330368604016742395e+00 1.256917083593207884e+01 1.390239414539504992e+01 2.123914507445347155e+01 1.694771147509486298e+01 1.814870565589989582e+01 1.505226261401274357e+01 1.550197350475584912e+01 2.396128158811903219e+01 1.787686741012626612e+01 1.670736811076706374e+01 2.357129910406157336e+01 1.772383303483594119e+01 1.618360008159707064e+01 2.267397002041348841e+01 2.321473134808900340e+01 1.863121674499095093e+01 1.022374701339199632e+01 1.420196360125063784e+01 2.604045964294243376e+01 2.230116468401321583e+01 9.036110492283452089e+00 1.723053840024656580e+01 1.637886341665214829e+01 1.962226357885603534e+01 1.476913460206242590e+01 2.463803564221349163e+01 1.171196215527185558e+01 1.973160809910267233e+01 2.298645345684653307e+01 1.407776661453149813e+01 1.839443359650697474e+01 1.600823313532625747e+01 2.665781374955408722e+01 1.803038957357964023e+01 1.454948110629513813e+01 1.047745440124618632e+01 1.696021283859554885e+01 9.692850826566811406e+00 1.795851117102353101e+01 1.966193227514906283e+01 1.937440175552967148e+01 1.468638183245573536e+01 1.852781368756647140e+01 1.949016996087361520e+01 1.139532005867124198e+01 1.633372848270902722e+01 1.075627053085947082e+01 1.929071293919254870e+01 1.606838300849113566e+01 1.730188645940818759e+01 8.516200970576091933e+00 1.980783567211368990e+01 1.347408811543615847e+01 1.541612642513857701e+01 1.418427400460686627e+01 1.942375550057344213e+01 1.660196582838470647e+01 1.169559668045678080e+01 2.118598593784213691e+01 2.135172284613033611e+01 1.783316949413778474e+01 1.306922953110137975e+01 1.747751144110633703e+01 1.274315720336788083e+01 1.072090928176038460e+01 1.578198215738541244e+01 1.761932513386640409e+01 1.836419377998906555e+01 1.078631162445780056e+01 2.119508738085212585e+01 1.720984987690288648e+01 1.911089249122651523e+01 2.586725708563627890e+01 1.802114877118381031e+01 1.849974309196640831e+01 1.746713893901591064e+01 1.761417746910413129e+01 1.641064206288207572e+01 1.894215730227837469e+01 1.971531021931346928e+01 3.105471959812411598e+01 2.122150639074838452e+01 2.125218981538252194e+01 2.148636675275446706e+01 2.549688339987176278e+01 1.501392922641458583e+01 1.598478728709655172e+01 1.856929414150572200e+01 2.232538303278731107e+01 1.399123998051314466e+01 1.628172165218935419e+01 2.533293713489521792e+01 1.693609223141971398e+01 1.318165037609192503e+01 2.067464645093109965e+01 1.636041565467331083e+01 1.787972397386181811e+01 2.346178201479765235e+01 1.562325905441997342e+01 1.723994385101756777e+01 2.245751125950872051e+01 2.044900976862054520e+01 1.279560266237470501e+01 2.196037915659075423e+01 1.514539986229076085e+01 1.917162084789184462e+01 2.802720616973974188e+01 1.438052539663128115e+01 1.319924452289348338e+01 1.764256226434478592e+01 1.313100840198743491e+01 1.559377299793490401e+01 2.033231546535961343e+01 2.447609782652692445e+01 1.609753576370218298e+01 2.279019960739445594e+01 1.416003890990014824e+01 2.001786030636650437e+01 1.482524762725364020e+01 1.953323592781600127e+01 2.003432244683199670e+01 2.087081347286956046e+01 2.183065248598687091e+01 2.151714723213407865e+01 1.505188656776189049e+01 1.528753133858155344e+01 1.585025069318637314e+01 1.886887223660642121e+01 1.638809902412243957e+01 1.547628917207408428e+01 1.163559873684357093e+01 1.929314056493977603e+01 2.404793612648182943e+01 1.079378870249276723e+01 2.072138170950514535e+01 9.313066511896867183e+00 2.065074635379735568e+01 1.594363645457879564e+01 1.667645794166574191e+01 1.749881960948719595e+01 1.169553929824804861e+01 2.435825105606771501e+01 2.068915017176785298e+01 2.381444582433311652e+01 1.601859386473591940e+01 1.713619928112822066e+01 1.958711908004910995e+01 2.184080040768874298e+01 2.746361494198259834e+01 1.980669520397086458e+01 1.970647466589295504e+01 1.948593970690831512e+01 2.167755537589281900e+01 1.553186721477750076e+01 1.971637666022451540e+01 1.523798485087904808e+01 2.107014548545121713e+01 2.573139656974530709e+01 2.179067040682103595e+01 2.004178215335662827e+01 1.725964105336922216e+01 1.383436490321861001e+01 1.794332190182623776e+01 1.661543967003402500e+01 2.171207531731748830e+01 1.330111617225276177e+01 2.044973036912297104e+01 1.406288357115976950e+01 1.575064656779762728e+01 1.376973974742726980e+01 1.435754806667656780e+01 1.630566219943721507e+01 2.045820572047229291e+01 2.647479464787061687e+01 2.338050086138104788e+01 1.720803280113329237e+01 1.537235190015579178e+01 1.441957627565909128e+01 1.668246629016898552e+01 1.638124772510809990e+01 1.479318577152918301e+01 1.996791852181779348e+01 1.693042221560327576e+01 1.687118408433771677e+01 1.388522955785320612e+01 1.565486551984553465e+01 1.258148596189159107e+01 2.546857152328869134e+01 1.233025008296228542e+01 1.329622943454814532e+01 1.716696732714345330e+01 1.028518114428645092e+01 1.810970818524005921e+01 2.303992110922856185e+01 2.350107699909275993e+01 1.628635155688070668e+01 2.285688019602524079e+01 1.770561998905065337e+01 1.684912704199653533e+01 1.731501944930158743e+01 1.665628107155228221e+01 2.164042112157565256e+01 1.546152708800756947e+01 2.018720189421760125e+01 1.790569271075789359e+01 2.424182281938377059e+01 1.184729411776164021e+01 1.880752850799244058e+01 1.558464377806422263e+01 1.741728663899343843e+01 1.959349648751370765e+01 2.195112554660373760e+01 2.220823438316439891e+01 1.836251374386024793e+01 1.278836447538539822e+01 1.972862912014088010e+01 2.057046688026562009e+01 1.557181459695140546e+01 1.516350222464525466e+01 2.455450786576495048e+01 1.475489134856636042e+01 2.697618457088665167e+01 1.809112097059830049e+01 1.601649707301081449e+01 1.464152821027093410e+01 1.328508752871002940e+01 2.634481442963206277e+01 1.797005277104456056e+01 1.581687401771498713e+01 3.219726872595656886e+01 2.031483977818526654e+01 1.996923218881823558e+01 2.453842282746553849e+01 2.023594623930760861e+01 1.400631669784533884e+01 2.866124701344737247e+01 1.831416594605205361e+01 2.105603903454016645e+01 2.445436210984003722e+01 1.307056011462638878e+01 1.583666070728521014e+01 1.692367738618530382e+01 2.306821487092949496e+01 1.548941404244073539e+01 2.084983276439656663e+01 1.971858819603171042e+01 1.572372588203674049e+01 2.375716498376475272e+01 1.908155144526590519e+01 9.660115794769696507e+00 1.767237159850210304e+01 1.992473639266833629e+01 1.472367222121224195e+01 2.312269787126287213e+01 1.245111934106394358e+01 1.678102022086981648e+01 1.180823541940321775e+01 1.525028444344898659e+01 1.431630373083479313e+01 1.510564304334553576e+01 2.003270090016811267e+01 1.835020705614497061e+01 3.267866777236705644e+01 1.725970798727587763e+01 1.660526586740796162e+01 1.339067979092435756e+01 1.832753653499896274e+01 1.919775490843662169e+01 2.104151386769386178e+01 1.949852288242329834e+01 1.709687846853226034e+01 2.022487311422140266e+01 1.997364766955275783e+01 1.512254621102823293e+01 1.511585846039430869e+01 1.773743187863205506e+01 1.710001502461602385e+01 2.279634651453644878e+01 1.831560430125337646e+01 2.395835867545569187e+01 1.270860906724795925e+01 2.237811841215816244e+01 1.591149458371488201e+01 1.368092466529844309e+01 2.242593320024107229e+01 1.565821075946095675e+01 1.237983820212529729e+01 8.809350412867473779e+00 1.666222949186196089e+01 1.818572079073361891e+01 1.595967787816243089e+01 1.858864624484656147e+01 1.277975620737907292e+01 1.977201368517055613e+01 2.080841743673049393e+01 1.695628101907728436e+01 1.933806611522512142e+01 1.352331242417766077e+01 1.285218311937370750e+01 2.478767991551544370e+01 1.870534621354937599e+01 1.928061296867223717e+01 1.615871880278926298e+01 1.586378872850469790e+01 1.527956820787091985e+01 1.832943380062398120e+01 2.241012385212189173e+01 1.113674452263206227e+01 1.797736324506577787e+01 1.525870543416981562e+01 1.424088321984113747e+01 1.841548664377789635e+01 1.653639837045611216e+01 9.029627425362205528e+00 2.129179407261091228e+01 1.631345540220561574e+01 1.725063017291351386e+01 1.215256045864840395e+01 1.081432680283513648e+01 2.086269227570302220e+01 7.391699760660148222e+00 1.258386970121496695e+01 2.128975772362694840e+01 1.919423526972885341e+01 2.270692639367053900e+01 2.344900591057861305e+01 2.160936144629483735e+01 2.043105994161913230e+01 2.058860718745630436e+01 1.257228222238403426e+01 2.533698320993815400e+01 1.664492900792645713e+01 1.712733487226001472e+01 2.392156861692481229e+01 1.547261199760239236e+01 1.120670653850667264e+01 1.331041047740846217e+01 1.655512575058603630e+01 2.098393546943883337e+01 1.483753870034290756e+01 3.640079634868479985e+01 1.514562658845160747e+01 1.885009601176763994e+01 2.025767635952296075e+01 1.511833366462539452e+01 1.282667548764464094e+01 2.282256969502333988e+01 1.403072583326208367e+01 1.223742100420125922e+01 1.650288956724787326e+01 1.245600174363941726e+01 2.332841997585011029e+01 1.967651334865364987e+01 1.428003334323876317e+01 1.831718718799480783e+01 1.378447003082829170e+01 1.482671008025753423e+01 2.086429184416835980e+01 1.409110947334806418e+01 1.388872740980423082e+01 1.880690441471123009e+01 1.345645640766960227e+01 1.599462480647127904e+01 1.865793464297274085e+01 1.289180616590575745e+01 2.033587875255214783e+01 9.577876614687054868e+00 1.561124151687865691e+01 1.479442054139529716e+01 1.406308198382540198e+01 1.522106630069418998e+01 8.760608956123354218e+00 1.354619223066130473e+01 1.156457622712008160e+01 1.479814335710831763e+01 1.053540183374028061e+01 1.245252141241348021e+01 1.230574185722043090e+01 1.821558649335857893e+01 1.044580487967926707e+01 1.318703628501312153e+01 1.466864742908375163e+01 1.666177915657408448e+01 7.186433216924243084e+00 8.003580362584640895e+00 1.452938806008830142e+01 1.687419130656284949e+01 1.344899470636516092e+01 1.273477148900516731e+01 1.094758970429985645e+01 1.021107027161622227e+01 1.337569254009494912e+01 1.205542294088375677e+01 9.718070795946740503e+00 6.582669074373338702e+00 7.891559264837312071e+00 1.992774710564768981e+01 1.479901772361898971e+01 1.199462034156036339e+01 9.518686775332032113e+00 1.281748621764246820e+01 1.013175766452813420e+01 1.808716682490637240e+01 1.008782670274561255e+01 7.409014203798071740e+00 1.262159701142042145e+01 1.019709795170833466e+01 1.180283117845245577e+01 1.050623699600296668e+01 7.241495959937664928e+00 1.289170375367899979e+01 9.303289863152183869e+00 1.289120552770127937e+01 6.512610456167416295e+00 8.552352509572953565e+00 1.066758892754890020e+01 1.273572388615000506e+01 1.379518114027176345e+01 1.112298173183327243e+01 6.060872725641513803e+00 1.300151372399623817e+01 6.690374184703427041e+00 1.199778184011710813e+01 9.270266818750677373e+00 1.417084938043407227e+01 6.789690804878570241e+00 8.659037049311146816e+00 8.165346694797996463e+00 7.386674062828022969e+00 7.166165042468467306e+00 1.126044937582769023e+01 9.918858520739558315e+00 1.279287886250855699e+01 1.530941256311569632e+01 9.834731903146600729e+00 1.275601259907571183e+01 8.047228357329437642e+00 1.142787178095000478e+01 9.823838343209560620e+00 1.627235578185064924e+01 7.655085268763412110e+00 7.128011186262352972e+00 1.037512383364568613e+01 9.333946282654533633e+00 6.078541780486596657e+00 1.044881786544394053e+01 9.509402568971367486e+00 1.416686013040534320e+01 7.218639183029496920e+00 8.847628545705621406e+00 9.216420093107753786e+00 6.029056737288271961e+00 1.110942260910032964e+01 8.401134461158529021e+00 8.718287159642716944e+00 9.862127268313560791e+00 7.988435335835975870e+00 5.632465961189273784e+00 6.889252206279492086e+00 1.334009651125588825e+01 5.500000165057129742e+00 6.705431645139351637e+00 6.972650762824275539e+00 1.368973684165302274e+01 1.024558449065027510e+01 6.300650113190901180e+00 1.126662073974392086e+01 4.422239723822670499e+00 6.974279098561212642e+00 4.583307687717909751e+00 1.020714869611876985e+01 9.378689326605945453e+00 4.687480748772666850e+00 6.204278234637005340e+00 7.792921673046867781e+00 1.392909640622922041e+01 9.958793157606146806e+00 8.060542459323730924e+00 8.297181623814262608e+00 1.001429051279904314e+01 1.129205085823398846e+01 1.034828863639096852e+01 8.551511592691950270e+00 4.992858457736788935e+00 7.011654775494041480e+00 7.161612229630151205e+00 6.635862296296883400e+00 3.822896976286027204e+00 7.473062268717603374e+00 9.082378736892406934e+00 6.874109033594416829e+00 4.906228394949807559e+00 6.068220242352499127e+00 6.788891882787440935e+00 1.495114008840821285e+01 1.099848670070905854e+01 7.417678107583833835e+00 1.009750647145743585e+01 7.710420038194872205e+00 1.338826319596757841e+01 3.925953232221912170e+00 9.764476845612874101e+00 1.667117378007926254e+00 8.704972244451472108e+00 1.421922549696879479e+00 7.854214595154976664e+00 6.267620985570378167e+00 6.510357384097160249e+00 6.030155540888991972e+00 5.867410613570811506e+00 4.066621867462478335e+00 8.165911868491773973e+00 1.026062830908185397e+01 2.853585063725284865e+00 1.443428883489060510e+01 5.352750989448995966e+00 6.663802778964500462e+00 5.965210917203174645e+00 5.149541818837858997e+00 8.578830484045967708e+00 7.369485526824702148e+00 6.132206540536073724e+00 8.399380669670660993e+00 5.623524156774979410e+00 7.223516786250149480e+00 9.081152186503040014e+00 3.966450089840071414e+00 3.827798411436878379e+00 8.151767586840763968e+00 6.243320745949556105e+00 6.135516437785989652e+00 4.270045753074137806e+00 7.010500190125625863e+00 7.832413707882095011e+00 7.297970087445376564e+00 1.145393347562905362e+01 8.385563857666813448e+00 9.771501315481804895e+00 7.020298370995981863e+00 7.809362382933764835e+00 5.799629448304086665e+00 2.239116744011726112e+00 4.802833439412808048e+00 6.128445163449656619e+00 5.144701641413467641e+00 9.338280972799900326e+00 9.163075250615985823e+00 1.056505524947827368e+01 6.490343614963496321e+00 8.990925705630763431e+00 5.916209195039267676e+00 4.173316315678206934e+00 6.081868347185606538e+00 7.954341848714940433e+00 1.824395782507427510e+00 2.816309462406215047e+00 7.050712354968655227e+00 4.771600537500132688e+00 5.986389243435928265e+00 5.528058115378682302e+00 1.561566392664134817e+01 8.828689285419159205e+00 7.730237868133112755e+00 3.074988699667573933e+00 8.230666279262907281e+00 3.953660954958988505e+00 6.084616625491819697e+00 4.927881465754639478e+00 2.663811487390112198e+00 8.041458691816311344e+00 1.567783481669811074e-01 2.656296078120209181e+00 5.273500048075009161e+00 1.723251637296238092e+00 6.266994577239938025e+00 9.123904412804940023e+00 6.408015598285098591e+00 9.159677355289671752e+00 1.479165784359516289e+00 7.342043984425580483e+00 8.686654274662268804e+00 4.089570304807284451e+00 1.465278006018891244e+00 6.058935843367595275e+00 7.033073757908484325e+00 7.390275467729809478e+00 1.053187238185133445e+01 5.063269315296168749e+00 6.874491064509530958e+00 2.730217577726559153e+00 3.698113755300554306e+00 5.048200068023900755e+00 1.608722670333766702e+00 1.071780795653311102e+01 1.188354979941873601e+01 2.819404712950531522e+00 8.251494222184865279e+00 2.731365338677901100e+00 9.001925064177445535e+00 4.651578873102303113e+00 3.344036385829085134e+00 4.900394160527260290e+00 4.294256059696736294e+00 3.759525222960330204e+00 3.348552248564374167e+00 5.199136617483846479e+00 3.302415437877047832e+00 7.208461257348553808e+00 9.738732029311922389e+00 1.974075342842849246e+00 5.914245686719071138e+00 6.058600999972639123e+00 2.218796871482316302e+00 7.172090687775200202e+00 3.022001650644818405e+00 4.915973383535946262e+00 3.114361849684047279e+00 7.044376430325966609e+00 8.072476689384632920e+00 5.988649706705281517e+00 9.490624410892708696e+00 3.862758374074166667e+00 2.876340764432898212e+00 4.193101812390411798e-01 6.895892861519408612e+00 5.670900997894343654e+00 9.183262965275545753e+00 9.834765209107239059e+00 4.322291198117798494e+00 5.260140494552425494e+00 2.272596623379242065e+00 6.579110163029130653e+00 5.685043017637124940e+00 4.251108173559746461e+00 5.256111559333741745e+00 5.786963958869145941e+00 5.303929592934966131e+00 -8.292539132795373469e-02 7.126508155353150187e+00 5.482921140647336600e+00 4.864371711000964993e+00 8.271004284559362318e+00 -2.282184730384220206e-01 5.995867965827194723e+00 1.281156826915348645e+01 1.808202140068028374e+00 5.372263347925873234e+00 5.967799859098726678e+00 5.838952468969539567e+00 3.003935991138701134e+00 1.815961040731374876e+00 4.359670255892377888e+00 2.757515769153651597e+00 4.712226176517763321e+00 4.135410504702161205e+00 1.021090495015253374e+01 2.057343385755642462e+00 9.235007923087929171e+00 6.021555158424527932e+00 3.145107995864178552e+00 3.725341107420673037e+00 4.824475551783408811e+00 3.859519784572809087e+00 7.959915146967505351e+00 2.234246920676159487e+00 3.418389066641247087e+00 7.530526003228705356e+00 9.210896395563191064e+00 9.309993641309489476e+00 2.658834289900953607e+00 8.138836810387406473e+00 4.102782841238281186e+00 6.553481622673839269e+00 5.516671311707023406e+00 3.569246587655287684e+00 4.460119276841071567e+00 2.715087821365441023e+00 5.477038760624223457e+00 2.436808344106626834e+00 3.356281658559339132e+00 3.031461271840067973e+00 4.729687272259329056e+00 3.950166300021584753e+00 1.136394482303247422e+01 -4.126918558310277430e-01 6.693029792894383156e+00 3.194851837478272838e+00 1.622466615172990734e+00 4.185139631492725165e+00 4.136400050211888946e+00 5.755867161837072921e+00 5.683243181794402688e+00 5.068662209465768065e+00 4.885218211638946428e+00 3.938423310015317647e+00 6.221924110613754166e+00 7.780537724096464380e+00 9.632694212006503776e+00 6.690884050206889810e+00 5.677168622272054321e+00 5.400780248817382834e+00 7.762625336190891456e-01 5.502686683456458283e+00 6.945091203458899187e+00 3.693343569400442838e+00 2.463493874570342967e+00 4.839277992565245157e+00 3.785665842586535490e+00 5.816491696783236520e+00 7.325886953281074199e+00 7.307194990365756482e+00 3.602089765317761483e+00 5.683612468055900813e+00 6.910132991496022115e+00 4.742727817731597462e+00 5.269693073601329658e+00 2.915442686218140622e+00 3.616235266068034804e+00 7.650074931211801044e+00 6.435821266481461578e+00 3.365693755578599955e+00 6.626645772086689590e+00 5.688378994638476627e+00 5.934006206051268606e+00 9.621642444617717338e-01 4.923836746970415845e+00 6.176151035687615476e+00 5.719854388008689838e+00 9.046210000955227315e+00 5.785364599032909005e+00 4.921878157490461980e+00 2.427960198830925176e+00 7.206350376046757766e+00 3.204859430282882116e+00 5.474373375644259632e+00 8.982518109233575743e+00 8.148183870934275319e+00 8.239878435986106808e+00 2.247466486761034332e+00 -1.190669155727693163e+00 6.424864468675863804e+00 9.545515055582425745e+00 4.816473290737671498e+00 9.045092595587645334e+00 3.356450238761149230e+00 4.536183906520744102e+00 6.805410192533384972e+00 6.223941890790658071e+00 6.129840363172718298e-01 4.169432575387394202e+00 3.452777115241755235e-01 2.849999006882120156e+00 4.321215043868199324e+00 3.796355570867719020e+00 1.014791061502094527e+00 7.797066862427652900e+00 9.003788199774538370e+00 4.082231811658995291e+00 2.276249523703253619e+00 5.183108518087295558e+00 6.059434591531790204e+00 8.603893678853909321e+00 1.317564529384376737e+00 2.741488047595696642e+00 5.878394129036588645e+00 7.953596534114216077e+00 6.193070339376602007e+00 4.073154753528778649e+00 4.264179122426445367e+00 3.278625629588905799e+00 6.498909668715934451e+00 6.471904623396667944e+00 6.478463060258116357e+00 4.249774780699008048e+00 3.777910047724940767e+00 5.683510892873783860e+00 2.827710597376868140e+00 6.151822393837774960e+00 3.836923183510628110e+00 5.141317784450705197e+00 2.118731877150854537e+00 3.145768439040698361e+00 6.429470274055835155e+00 5.831950370473561129e+00 4.677553819030344506e+00 1.298747734261554321e+00 3.753253067730878190e+00 4.848597363490297241e+00 1.944582033325118253e+00 4.811871988565040503e+00 3.466978698737702924e+00 4.027148339391874110e+00 3.427276141721329328e+00 5.833934968958408795e+00 6.081986820498880952e+00 7.973096927970997783e+00 3.161578521436077427e+00 1.847702926684069880e+00 7.179356906021743256e+00 1.877918851981317694e+00 4.846257684697335755e+00 4.669667355576851975e-01 9.067139068104308919e+00 7.782281341498283211e+00 2.057204555231629151e+00 3.278178404150300373e+00 4.025989884601437474e+00 6.774573409085001607e+00 2.430111099577725309e+00 3.082037793841494455e+00 8.089557448822128904e-01 5.012318821990226603e+00 6.163617331143082190e+00 6.129182361750947550e+00 1.692154372116264849e+00 1.973158046451467751e+00 4.834304578686534626e+00 5.975066515423590019e+00 2.260333420849781838e+00 4.027106471357819295e+00 6.010159180182969685e+00 2.470191917906655821e+00 1.991437368028631472e+00 2.442459808756682449e+00 5.285857968906056747e+00 -2.804204930031115595e-01 3.792670767623321115e+00 -4.821948866257803612e-01 4.968434978874428865e+00 2.817542670933157467e+00 5.864076942032088624e+00 4.950622659032395845e+00 -7.265912395112130717e-01 3.106225973732344769e+00 5.777987805008438116e+00 1.453981395267811561e+00 6.586741246338624123e+00 1.597745949800622345e+00 6.368410701582774003e+00 7.077946035723414298e+00 1.812980728213002379e+00 2.413167869827428369e+00 2.326944208462364827e+00 2.174544708728269438e+00 2.652275921136629133e+00 6.239106055682492880e+00 5.120608723409027618e+00 2.512007631068390090e+00 4.112543899599200081e+00 3.939424254772284861e+00 4.220939588753246596e+00 6.792313206493963307e+00 3.146103328362903628e+00 3.023324109608926946e+00 4.551813805429548943e+00 4.792167535301523174e+00 6.576116722027646411e+00 4.915942651873740132e+00 6.758884546757806255e+00 4.815028079429312768e+00 3.349191431845567113e+00 3.612559034221304533e+00 4.307801525625610140e+00 1.948361547052406495e+00 1.867246736260933737e+00 5.029534507076287575e+00 5.034554328063139295e+00 6.029152182400371984e+00 3.467275782640660164e+00 2.279463404988328001e+00 3.079780837677974503e+00 5.239685064458521779e+00 3.934924745985757255e+00 4.480296814816166595e+00 1.290877131174277714e+00 -3.586835901827021278e-01 1.283312985910385340e+00 3.930424526604052726e+00 2.454589077686154308e+00 3.931143909697260685e+00 3.436282057249303801e+00 7.512298455133072039e+00 7.431979683162109218e+00 2.346782545964133160e+00 7.055282803948872861e+00 1.269417584754790518e+01 2.235313592917104408e+00 3.501988570393078870e+00 1.533275413335922766e-01 4.944080410083529387e+00 2.947541679482590826e+00 1.353620275315285282e+00 3.215723334407961875e+00 2.748185109104810397e+00 2.185805238217055191e+00 2.166602642313470550e+00 4.529050348954385186e+00 3.044106744205653303e+00 5.970931104640314402e+00 6.702702695202834349e+00 1.650653810759506568e+00 4.258516255695933950e+00 4.364744261177231799e+00 5.973458714452984708e+00 5.045401627374086040e+00 3.934154443344998420e+00 1.784801836467711844e+00 3.789297507478619487e+00 4.622894540670973385e+00 3.676309312753374137e-01 6.614102842026463591e+00 1.997759663234589533e-01 6.130662747042253891e+00 5.052323742344040802e+00 3.074305048438656929e+00 7.969890469883236683e+00 6.863820320618934545e+00 2.329186955890444999e+00 2.699250589050700366e+00 6.871736588765000597e+00 5.885072097055896734e+00 5.847035910882110166e+00 1.679870061524142422e+00 4.193269589530133956e+00 3.515222564069657274e+00 5.495029011303667055e+00 4.947108823929966093e+00 2.275837304691126217e+00 1.311899874552960643e+00 1.719819788584280307e+00 3.346907161324074842e+00 5.586446480905444822e-01 7.888010588339804841e+00 3.302748585918576563e+00 3.483718956035194214e+00 2.903345493243072895e+00 6.199427923915425964e+00 5.763767404079185752e+00 4.623834641416261881e+00 5.560302169529887095e+00 4.207373400950178421e+00 4.330933695422469754e+00 3.354299237735084427e-01 1.886465260791828857e+00 5.573220699311882242e+00 3.310626782722565942e+00 4.406358373297875275e+00 2.313955434813223189e+00 3.629312269206469210e+00 3.984829002033494216e+00 2.087810430514504656e+00 3.502847680292009436e+00 1.680732527080141203e+00 7.261649393535902774e+00 6.697775504943489722e+00 5.805236374749581429e+00 5.741286061479774716e+00 9.920868808819660600e-01 2.121475866978478564e+00 1.418074835772487940e+00 8.173832606581187932e+00 7.309775670392341773e+00 8.300379990119903795e+00 4.273841566918229695e+00 4.562945949319904493e+00 3.823742729402721974e+00 7.042312585567153782e+00 5.993739963267417092e-01 6.236313986258138264e+00 3.009801369163851881e+00 6.248812392121177339e+00 1.541448871485653349e+00 2.955351614204420052e+00 7.662312638547649435e+00 1.929641574401455673e+00 4.986958025049527343e+00 3.036619547040479983e+00 2.540664250164929694e+00 5.822516913448578357e+00 5.409494107227404314e+00 4.122779960381820485e-01 5.931004972245562001e+00 1.337778857310775615e+00 2.581833300822363064e+00 3.672937647980678122e+00 2.105357870519926955e+00 -9.548094576059358296e-01 9.395947641346420465e-01 1.584247219222913117e+00 3.200445306011228119e+00 5.918443382255706098e+00 3.149523718492007962e+00 5.350086741186049544e+00 4.784826947999055058e+00 8.550066154003609142e+00 5.215649625837884606e+00 5.083790666621411880e+00 3.039586803619605426e+00 4.870823876859013524e+00 2.018557671833550504e+00 2.443239521078239385e+00 2.946356297308545091e+00 2.291162435766080918e+00 9.981225637789901128e-01 1.909151549599121589e+00 5.718808907492513249e+00 3.591870760413371499e+00 1.743379438054278641e+00 1.062926305166143282e+00 3.127519900197144320e+00 6.592399035520559725e-01 1.048830681199289128e+00 7.648009568856301010e-01 6.331663358988441459e+00 4.012211293055250594e-01 5.905566001286026712e+00 2.398820310721908822e+00 1.420316543187797320e+00 2.453253055007321937e+00 7.438183609736443991e+00 3.390960189343878550e+00 8.813274996068385381e-01 -2.612399997522711903e-01 4.476091914765394364e-01 1.765646574600257868e+00 8.659091328601782322e+00 4.943457724930340191e+00 4.173890576083100434e+00 1.925651831343089038e+00 1.831615427461434464e+00 3.441228412457695285e+00 3.597627695407364268e+00 4.277842357661344685e+00 6.598254364105970105e+00 4.524868199410795988e+00 1.513847800688380707e-01 3.964633781052897543e-01 4.691577466435719934e+00 5.483585897112050134e+00 2.468868006440819496e+00 1.897568473384597443e+00 3.277690159296869687e+00 5.156331859811032814e+00 3.632865920370782042e+00 7.043011104641314635e-01 3.051669095829626421e+00 2.323265572964152703e+00 6.931116229869027201e+00 5.476826113369689608e+00 -8.391790372507124118e-01 4.231513688280319485e+00 2.141072179691831501e+00 1.153197004940159420e+00 5.789591820075452588e+00 7.709215164771560325e+00 2.809805816909640708e+00 2.835830860373567575e+00 2.914261403217530688e+00 -1.073576076456530970e+00 5.627081700619414484e+00 4.082830332643097027e-01 2.811353123202215976e+00 3.103915766488293926e+00 4.345585200274508786e+00 3.546217489629484021e-01 4.785865867017515818e+00 5.785009695841209165e+00 4.239289859284557593e+00 9.026635204944341240e+00 2.538048735221763774e+00 1.531173700322755682e+00 7.682238662903878357e+00 2.887431766940180999e+00 2.358519118387099489e+00 2.483871596407570159e+00 4.347411135106505675e+00 3.723218628910654360e+00 3.561576808563356344e+00 2.133858822233902330e+00 7.120267738297336280e+00 5.047035185572507743e+00 4.389319869627932302e-01 4.833097134873558520e-01 6.650216421231497144e+00 8.783621458618795508e-01 7.936866210625511675e-01 1.070474310192647049e+00 5.630616358651469255e+00 2.349421291446330606e+00 9.120824147955255867e+00 7.064296090451684051e+00 2.990179460028796754e+00 1.168124776121750585e+00 3.670303075941312443e-01 4.834756539422381039e+00 5.444264885428459877e+00 1.619834484604028901e+00 6.598399540568641974e+00 6.503069905847452148e+00 4.036899361140988240e+00 5.644174532623551510e-01 4.007108576506714037e+00 2.989198084321353921e+00 2.066262605948522513e+00 6.563101149999947204e+00 2.787925659943583767e+00 4.540259796406290072e+00 3.170704732022640915e+00 2.795346510023390962e+00 1.184073200342578902e+00 8.451578064938598089e+00 4.352270886462686228e+00 7.273532621776024776e+00 4.201838654883573554e+00 3.346762195672934759e+00 2.931929317842350002e+00 2.345494187618313298e+00 5.077424169595054160e+00 2.960675980206795455e+00 3.323018066886759936e+00 4.704761498743497583e+00 2.824762234040681719e+00 1.154545596475932356e+00 1.833425976481562580e+00 4.927523376221400575e+00 4.094432644235810770e+00 7.145172565356386229e+00 5.994326069131327372e+00 2.243109700199588552e+00 3.108170393567807110e+00 2.060969736145173314e+00 5.645049804590896336e+00 2.792272949183540298e+00 1.322297929830416274e+00 3.054449330652042160e+00 2.465923584700496551e+00 5.544142931517884065e+00 4.392773966288368470e+00 3.367136980378079514e+00 7.166277355880292799e-01 7.448746902025572325e+00 2.784217121362519975e+00 5.974422271917304350e+00 4.474922925475047997e+00 2.721605761022838355e+00 1.599060667024864824e+00 2.494906915254101687e+00 3.655942848770465936e+00 5.273656328955757644e+00 2.016389855775343687e+00 2.769460423647762237e+00 4.045431583187869329e+00 1.566999699593550455e+00 3.070185071410942435e+00 6.214586949917215719e-01 3.350462163584971620e+00 5.582324759470972175e+00 4.609298085834381276e+00 8.194243528921107966e+00 1.738041061841557600e+00 3.153264218502231486e+00 2.781548961609990211e+00 2.644201870552906009e+00 1.375095943373894736e+00 2.179893447668431961e+00 5.558738681730199360e+00 9.691450568293946688e-01 5.522809549122814410e+00 4.060334499595876778e+00 -5.026035362840322041e-01 2.591413569108941495e+00 4.088285090649327103e+00 4.555596071792826329e+00 2.380031503965865269e+00 3.210520359657178968e+00 2.027900533356359780e+00 2.072340021961585954e+00 3.461162324072405205e+00 6.558013046895848852e+00 3.170361573454416160e+00 1.643411747138058709e+00 2.937577760626194578e+00 8.163052174893026258e-01 1.549463139840249637e+00 3.084268084938363241e+00 2.193312931690897472e+00 2.389637570064460981e+00 2.213234908160464087e+00 2.769543691992755186e+00 4.677322029468220066e+00 9.991799693277875205e-01 4.940838252250744134e+00 2.999885864906548516e+00 3.056388442542710693e-01 1.121665555603592379e+00 1.346678117314449530e+00 1.439521084797974915e+00 4.556992657755989384e+00 1.593867059943651299e+00 5.147837583606454714e+00 4.095256144284692645e+00 4.450281642720936848e-01 3.551653970497272716e+00 7.173598764241342352e+00 5.018367041473467793e+00 2.007730100622534319e+00 1.085131560330328648e+00 4.753212512678223867e+00 2.719488254684106820e+00 2.619940457503247000e+00 9.545736613356623490e-01 3.009899330851129040e+00 2.510846950886959306e+00 4.976934624466278656e+00 2.940742863519078654e+00 1.848563947080394509e+00 4.241035875926884913e+00 1.078310470951353794e+00 1.941091905688083319e+00 5.386222649291728670e-01 5.866079566753155117e-01 5.213839018286902771e+00 1.066135284608033862e+00 1.406774868819124391e+00 -1.213267589137596858e-02 5.886211013361439370e+00 3.920907403970669947e+00 2.273686325056338831e+00 1.541370207160411177e+00 3.944936331559981468e+00 5.175418295552707271e+00 6.965418593753036625e+00 4.327104314080807868e+00 2.001306935961393307e+00 7.819056835312111708e+00 3.353554972024578529e+00 1.401443045308975233e+00 6.464672853781008310e-01 9.366443547215905774e-01 2.715178579712815399e+00 9.080490179424436370e-01 6.343147298473995832e+00 3.174537460188121774e+00 2.146761199434832346e-01 2.029966121371449272e-01 -1.362376238201879808e+00 3.501022702847900181e+00 4.052253528080929534e+00 6.976773289148572310e+00 5.903565901088362322e-01 2.132078652097777027e+00 3.470317464271041707e+00 2.709731255083919876e+00 4.879254005934527072e+00 -5.935028920300511324e-01 3.863867854960888693e+00 1.252718532264314399e+00 4.068618807165266027e+00 4.207645037002072819e+00 1.526354775586714840e+00 6.304663336946234153e+00 1.121674031298848240e+00 9.498839520285793370e-01 1.136577224271672071e+00 2.659886009746013968e+00 3.304902279829587286e+00 3.901675324079236340e+00 5.179853400638472216e+00 5.210115937653485574e+00 2.021332785416544819e+00 2.336928450898785758e+00 5.352997637317066904e+00 4.338511234030572261e+00 1.724330455087253133e+00 6.351723005595293792e+00 4.658179088410608237e+00 4.023228372358874871e+00 -1.407949959670015794e+00 7.020620663903558878e+00 8.106220073208896260e-01 3.196664961419326989e+00 3.408564057639047906e+00 7.019600104949001107e+00 4.116714195997022152e+00 5.239754533535167624e+00 5.849533174235236999e+00 3.842439127421122258e+00 1.911619130123754173e+00 1.842446574044382723e+00 2.674620400570288048e+00 2.473141595056350894e+00 6.611442165753691480e-01 7.554066651511970321e-01 3.058821967913027962e+00 7.418786612472088926e+00 4.952801633330967235e+00 3.774623138513226728e+00 -7.866907259409892106e-01 2.930621630355951357e+00 -9.940180955915158822e-01 3.654519371065724886e+00 1.364121814968445756e+00 6.051660406872361175e-01 1.364583830122538366e+00 1.542817277834510614e+00 5.826162362474656575e+00 4.462114589887784533e+00 7.439537923398487074e+00 4.306117940935285660e+00 3.964883380887073372e+00 6.997060928589036166e-01 7.314938303287346955e+00 1.356419997797787325e+00 3.078500048114244159e+00 2.328113684686690998e+00 2.103835496357242540e-02 1.238959184596990504e+00 5.502754345355612031e+00 6.640743830439899131e-01 1.172161541080122493e+00 2.126380648889491631e+00 4.743394989292593067e+00 1.678874191319723375e+00 8.476668027484929313e-01 9.443652665687576331e-01 -2.538077517295802554e-01 5.501465272051833999e+00 2.514217346898847794e+00 1.401717978727505587e+00 6.273538189075305027e+00 3.846957931613514958e+00 8.617435623272746703e-01 2.733910836349902951e+00 2.147195310589324613e-01 1.515092963643708046e+00 3.796375190915274089e+00 2.439760324416467618e+00 2.926244992373544296e+00 2.820274168777469281e+00 3.894482248890296372e+00 4.451978680747244788e+00 7.485964583792175553e+00 2.984128705469073495e+00 3.080644014393394858e+00 3.613508513166415970e+00 1.310987282890306194e+00 1.458507119317797196e+00 -5.581756783660823083e-03 -6.785061284190874176e-03 3.259843506317138928e+00 1.873313712204861314e+00 2.464580891918948247e+00 3.378340403495428745e+00 -2.219906569620635484e-01 2.251559992696415602e+00 8.558707359235883771e+00 -3.328884938738140009e-02 3.507420929909634832e+00 1.563557965181233689e+00 9.798557295676855183e-01 6.129588685130828551e+00 1.228482697897957499e+00 -6.501317004297160196e-01 1.043827893136369589e+00 1.351405984693850648e+00 -3.338902985356017594e-01 2.680562308444661923e+00 1.854189656048252033e+00 3.400382092593919658e+00 1.224878800082033870e+00 3.913627147591782318e+00 1.086003337173481631e+00 6.354809462492556627e+00 -5.843131087258027767e-01 3.171664441405586565e+00 1.276924739223290750e+00 2.815101535306850700e+00 1.659901973240421880e+00 1.573766349749765148e+00 2.491788737642944618e+00 4.758250756258078695e+00 1.436017621223806051e+00 7.473164435482986256e-01 1.032567931516621629e+00 3.413198781460785813e+00 5.209577891760652335e+00 4.960035730514274377e+00 3.490191449454982831e+00 1.137564307687149556e+00 7.734315139292425867e-01 2.710312515556707602e+00 3.070487663485692131e+00 3.743768839352071165e+00 9.424429648831109674e-01 2.377557755754344804e+00 5.818353637976500181e+00 5.844633880993975739e-01 -5.156845870926198838e-01 3.429587729648943206e+00 2.715465085798056677e-01 1.812048908327661634e+00 6.594152769848387940e+00 8.613095420942378233e-01 2.269319016052761206e+00 8.662893713605479551e-01 3.101644447786357617e+00 3.876892369641971037e+00 -2.219984362053617488e-02 2.253779085959348283e+00 3.874914182840267785e+00 3.524518086431429165e+00 3.616141443402055344e+00 3.383396794402730112e+00 1.247839053979731050e+00 3.603072627694245078e+00 3.822325206285678068e+00 2.605519701544221522e+00 2.870555369690886316e+00 1.401286751021781463e+00 2.980307403060696192e+00 2.047879705421925323e+00 -1.258312525504510893e+00 6.257210343530287489e+00 9.535990669889362614e-01 4.936519916618669512e+00 5.087469912408219663e+00 8.724036326147257547e-01 1.822967032239898588e-01 5.499426413234907995e-01 2.029347210149477831e+00 3.929638994926100803e+00 4.862774636964687147e+00 2.587693145391150029e+00 5.330829116035182835e+00 4.921916933631517388e+00 4.791824427615885895e+00 3.455611838584666806e-01 2.051714534268198165e+00 2.590056109309527343e+00 5.976778113227011247e+00 4.686468358685496938e+00 5.604067810021445162e+00 2.758519995753770271e+00 -1.362824955051696874e+00 2.308389566584145847e+00 3.453742547096823046e-01 4.721732188072997882e-01 -1.911287545792004217e-01 2.110252687888761081e+00 2.115204417111977264e+00 4.674540119578046493e+00 -1.149172635873203507e+00 2.119981213073049098e+00 6.827583315679249809e-01 3.816276906078264641e+00 1.612071925244579429e+00 1.502524002779208168e+00 5.031994007560392390e+00 -4.280939683008497809e-01 2.482027139972287522e+00 3.854980503732381880e+00 2.699330127193217521e+00 3.105500117911455860e+00 4.121362329478781561e+00 4.790489300970281583e+00 4.954723301669668345e+00 7.835152879021623384e+00 2.192207692997598212e+00 -4.060753421518334960e-01 2.932419620450478437e+00 6.242991552913621511e+00 3.873176819132984061e-02 8.961463787929246916e-02 1.883544031221462189e+00 4.928946844575031960e+00 4.273249584875433271e+00 4.152420813636100050e+00 2.396194354445561725e+00 2.836765131335851287e+00 1.760248474140511332e+00 1.892753060775333340e+00 5.903112216750567853e-01 7.425706142654739939e-01 4.968747347310745077e+00 2.980553207730368470e+00 2.793112573178270885e+00 1.727908566331330276e+00 3.276063892832488111e-01 1.852040846943523666e+00 3.967194251654651893e+00 -2.528645720263114627e-02 2.282942285293508622e+00 2.010718367708714815e+00 2.918417431613264945e+00 3.551824464890143140e+00 -1.962569323150273881e+00 1.948944238274878060e+00 5.163954786272142883e+00 -1.465062315347319899e+00 4.245269407585027466e+00 1.836024521602838799e+00 1.593380962023283276e+00 2.106894931650048708e+00 1.548406475077846345e+00 1.055928830700352927e+00 2.412620435167333321e-01 3.411037217782260544e+00 6.098164397338228682e+00 3.816629580904479901e+00 3.785118805430160549e+00 2.501017594052407311e+00 -2.802910187699243494e-01 1.045058845827513405e+00 2.112967013915069803e+00 5.120124894301859797e+00 -8.209580658977577716e-02 2.202755935486276240e+00 2.282103271757434548e+00 1.820566168908589022e+00 1.183517850234333757e+00 1.411103093546671960e+00 4.591956565742639107e+00 2.889517601534758562e+00 9.910068426753561033e-01 3.535830297672409195e+00 2.640437503441365408e+00 2.115618402214416438e+00 4.428385823985166780e+00 1.777057998360376034e+00 2.430594816248063950e+00 -1.408986493636729564e+00 1.040323617506351273e+00 2.413189310689084266e+00 2.938168011284962411e+00 1.908527035398086102e+00 1.475378820075077924e+00 1.991384082415381673e+00 5.395210467010443267e+00 3.041532914906612817e+00 -3.509015945031344896e-02 1.069188105838728031e+00 8.032658517529808195e-01 -5.862585891620798462e-01 2.887853977942972161e+00 3.034913894070296880e-01 3.960002391322934745e+00 1.524564977869675708e-01 -1.920335288197293488e+00 -9.910290746868981315e-02 3.707662624613615954e+00 4.155733889866246145e+00 5.069739195298089918e+00 -5.649545933225350591e-01 2.658131958493750169e+00 5.208776072134005730e+00 4.467684906457815686e+00 3.686302969399247509e+00 2.148519704431209654e+00 1.753694921966858722e+00 4.120259692328954948e+00 2.539315506468640571e+00 2.013479995604185557e+00 3.736875337730417801e+00 2.731648255105926459e+00 -2.458226486734058636e-01 -3.515369163558303978e-01 1.865302548254266890e+00 2.814998331673736587e+00 4.191458702998327013e+00 1.163428117518118476e+00 6.967297759082434538e+00 4.012815471817505752e+00 4.197511088877868168e+00 1.903259047384288305e+00 1.408784762064802187e+00 2.423493735052924869e+00 7.291959892072095162e-01 -1.180864171644759875e-01 3.712893052336341954e-02 2.218223416134613490e+00 3.020736282939844308e+00 5.438713633486055521e+00 5.944179966401019755e-01 -1.640496904105239739e-01 5.308212635041828165e+00 1.001059185011006214e+00 1.162271993279716753e+00 1.090777765313362568e+00 2.163811582740809314e+00 5.638403973015335247e+00 -5.806647549054932966e-02 2.342393484914232715e+00 2.378234900589731193e+00 1.940073216207659712e+00 4.661940967046892537e-01 1.299391973750621876e+00 6.126334474461560653e+00 6.436131850375417685e+00 5.701315725817233115e-01 -5.544193874749669959e-02 9.289771987792067032e-01 4.545952616704303395e+00 1.301839616677835210e+00 4.204594906974912227e+00 3.840769793259097398e+00 8.199770273436228774e-01 2.314390095515801882e+00 1.566150116689026817e+00 1.742845015541774956e+00 2.475801996682208461e+00 2.971943725250338897e+00 -5.914660052833926596e-01 -7.028672531362363529e-02 1.649447297270909552e-01 2.683121376625997812e+00 3.533877494298534927e+00 2.693701812645423743e+00 4.313057388005741011e-01 6.069975296086110639e+00 2.642657692303470363e+00 2.614557031715930790e+00 -7.641251426322819285e-01 2.136410167366967539e+00 3.167895227095796962e+00 1.670807296457840874e+00 5.351951683374636559e+00 -5.734378403561513071e-01 4.853519834562176172e+00 4.775449534200625124e+00 6.351905659345645772e-01 5.189901868829904785e-02 1.233438016809056847e+00 9.658629859620809777e-02 2.958902033697464518e+00 5.450421263547923223e-01 1.035232578154739569e+00 3.203137412942217654e+00 3.386459790095286415e+00 2.126796082507091068e+00 3.151353407507826443e+00 1.910625122002568510e+00 4.226059016449720040e+00 -6.014161856548627672e-01 1.422624846998384873e+00 2.312845462494640625e+00 5.643261319832462153e-01 1.639177959012519503e+00 2.704120612424503189e+00 1.056248066180234702e+00 2.032143693610098278e+00 3.794653790847624997e+00 4.322599540713616406e+00 3.921119580543184213e+00 2.203144017498776197e+00 4.369234273238079558e-01 5.057300795315747832e-01 6.177522909918868876e-01 2.408887629462165059e+00 1.995315476273478605e+00 1.372587532407637534e+00 1.867020721275927775e+00 2.429222843272337062e+00 1.788047856063574859e-01 3.147865617220657164e+00 1.253193019568711319e-01 2.400818961423342834e+00 2.204493544051964626e+00 1.875845548897161041e+00 8.050029016319235620e-01 4.021711348545608189e+00 6.152046851575319941e+00 6.313001214550054030e+00 1.651616386522335667e+00 1.899748533753351953e+00 4.446635216202107221e-01 4.262184131901707751e+00 2.369159769657145365e+00 1.234524725138800294e+00 -2.803440888007528997e-01 2.206319843266821401e+00 1.361648244104167294e+00 4.428007348609273919e+00 9.971933938381232210e-01 2.870581004027302541e+00 1.805738670329354534e+00 3.430827735070584694e+00 2.260951261243210109e+00 1.168700339210524408e+00 1.205974512539147891e+00 6.295360406199869141e-01 1.359401290110002769e+00 9.483334111661054777e-01 2.933017663536297004e+00 5.149577177880037659e+00 -9.856722187945597957e-01 3.920324000508562889e+00 2.171644224457686789e+00 3.647356191851673479e+00 -1.874196797442647888e+00 4.302439108991661598e+00 -4.442457538008423024e-01 3.559790899530728137e+00 2.823631019540721265e+00 3.649486544050853709e+00 2.306331741127434665e+00 4.415809529123772004e-01 6.798077788287572032e-01 4.207323939357343612e+00 -2.549216070112072519e-01 3.979110449780801417e+00 2.864304605354608846e+00 1.129431323447471769e+00 2.203635553544342152e+00 3.241647040682080316e+00 -3.857182497203888172e-01 4.024895043114310234e+00 3.552380134660176658e+00 4.783191385168255039e+00 1.700634744637718798e+00 3.063127331172180057e+00 -8.781592300668226159e-01 2.114534368028776701e+00 3.253572658201102641e+00 4.511256702799496310e+00 2.604071905890804395e+00 1.104064756829185923e+00 2.976670732627808125e+00 -5.501408222794568204e-01 2.124192962872717860e+00 1.794649523651407730e+00 1.001958365921055139e+00 1.114028227231335544e+00 2.621873272958405554e+00 3.977487864492724734e-01 -1.147316162734440592e+00 1.394079812523790540e+00 2.246503682058492046e+00 1.584848724876844361e+00 1.068423017017104293e+00 -2.667357129944683436e+00 3.516454863943685893e+00 3.355289052433847008e+00 2.839084329690048314e+00 1.037351752192359644e+00 2.013959559773994101e+00 4.015588287315847715e+00 2.297005600193723573e+00 -1.180285349373022763e+00 3.755459989054955372e+00 1.794675356577433378e+00 1.019474376826706052e+00 2.265081256092125184e+00 2.095348848057178248e+00 1.554651585232073696e+00 2.138488919915038089e+00 4.665345938956939165e+00 1.341551680635863608e+00 4.086715889811553204e+00 9.891733194857800227e-01 3.419087413403864240e+00 8.205827540532517617e-01 1.907374617235203074e+00 3.959891849383310625e+00 3.650619324319501757e+00 2.705041800783101191e+00 4.198403913248134778e+00 2.774314416382656301e+00 2.806070552626285242e+00 2.349965964390738904e+00 3.004056809419980656e+00 5.355433732645005218e-01 2.835885026674546339e+00 4.422357836357578620e+00 1.112169252166238964e+00 -3.151228861077923216e-01 1.305101843635052550e+00 9.126883232150426739e-01 7.803799341605820450e-01 2.234017057644135384e+00 1.719731781150293903e+00 2.148150061360110108e-01 1.428432360860665273e+00 2.623512506585892634e+00 3.585848608695947348e+00 2.561915087248338718e+00 3.724878477760841022e+00 2.605174338842874970e-01 -1.469881971450241742e-01 4.458322443719491268e+00 2.126260370852599557e+00 5.318174642635449700e+00 3.089852106508100160e+00 4.363506705318291878e+00 3.671446151503673594e+00 2.185163463041519538e+00 1.904273811692362539e+00 -5.772546279613998133e-01 7.838337280510840888e-01 1.741730902174982276e+00 3.304625540178134813e+00 1.841790910421549743e+00 2.786095841130133088e+00 9.467522796239102867e-02 3.591541416030511247e+00 1.278626844014465691e+00 1.456378192307464348e+00 2.399019184207624722e+00 1.488626229639237408e+00 2.776842080007880131e+00 1.422203326082808861e+00 -5.951584356210128934e-01 3.235212385703651883e+00 2.926089955363301076e+00 1.043922236602280229e+00 -7.714302966328093758e-01 -9.712480283979827433e-01 2.242785709181847054e+00 2.404325544435784945e+00 1.552924432449432901e+00 1.529994849184369565e+00 1.841688376158294060e+00 2.453952306837490660e+00 3.989905185814635047e+00 5.187252111297883772e+00 2.162734772834896457e+00 4.570505022410516816e+00 1.037380427005238914e+00 -4.636013310886485939e-01 5.632619884447164216e-01 2.729869638123012532e-01 2.220647863461018556e-01 3.546474034917483031e+00 7.648068551077532584e-01 3.162868415680770706e+00 -2.714190007985060049e-01 1.743876446004031688e+00 4.929723399819916363e-01 3.222769408455228302e+00 1.186636806298836389e+00 1.358020420295037223e+00 3.383288774254743725e+00 2.902601009225944662e+00 -1.307275440418099066e+00 2.747249529954822744e+00 6.906312669898103662e-01 1.714195457457588168e+00 3.175376918180251362e+00 1.870089102009086623e+00 2.602709489965945977e+00 5.313576575910011757e-01 -4.608955994619037266e-01 2.598739807336558627e-02 4.668909091652746035e+00 1.380511661034020898e+00 1.642500184587772472e+00 3.558238805661784188e-02 2.343491780099787647e+00 8.063620570014444766e-01 6.526634182964440312e-01 6.903860703900948081e-01 -4.674371008501975733e-01 1.908407738671750398e+00 7.099281062583077784e+00 3.037190162443407893e+00 -2.254122284227477291e+00 -3.197262787346594748e-01 2.742906749611260242e+00 1.076164660616979463e-01 2.363038412771977903e+00 2.342904509171907623e+00 2.578733890599679501e+00 2.730254662069786953e+00 3.133518288314756983e+00 -1.459813378443819420e-01 1.610260066425772685e+00 2.364689103688484728e+00 5.901947189786020509e+00 3.656576478192916646e+00 1.253833941633806015e+00 -4.391350490501515491e-01 1.630423836144852812e-01 1.016563952442218532e+00 -5.671001180711650047e-01 8.669208586543399875e-01 1.507892752442799855e+00 1.740536076389145759e+00 5.515538228967311607e-01 4.343332054029394040e-01 -8.876527405277072624e-01 7.106165034744334197e-02 3.988931815055195784e+00 2.874927870092005566e-01 1.613046494514116302e+00 1.422216766672900867e+00 -4.686680527386066775e-01 7.835658914222611848e-01 5.566003196233254569e-01 -1.017985807231690520e+00 2.388290030803221775e+00 1.474779010967624870e+00 7.728641057441676399e-01 3.216943966634813190e+00 2.005195454453593484e+00 -9.413274958394426406e-01 -1.247113296107704050e+00 -1.272613997350477533e+00 1.371007835611127934e+00 7.002732417772087326e-01 4.431571372859415270e+00 4.512526273719700498e+00 -8.955816495854236337e-01 -5.393527434218838845e-01 3.270645795644757214e+00 -3.891766642915859831e-01 -9.535050482987592613e-01 7.703568739154074141e-01 2.922922687327559110e+00 1.528505103512044494e-01 1.951217714839434958e+00 1.359267533407041650e+00 -1.094624100788684995e+00 1.426875729866604825e+00 -1.310307376406027791e+00 1.526508373338563596e+00 1.096907542169275329e+00 1.261929858826388973e+00 1.072711689437819832e-01 3.171264731955526273e+00 7.954040639805564084e-01 6.177402750227874995e-01 7.236203254968838205e-01 -8.551982962351880602e-01 2.311612018328261797e+00 1.149876463196485288e+00 1.324730263287818621e+00 3.763688039311984923e+00 2.856232257135829511e-01 3.288390533593274156e+00 -1.222729580832666446e-01 -8.180555272844940440e-01 3.663552512628197366e+00 8.249040317768671082e-01 1.660113457272515136e+00 5.365866926244243551e+00 6.204058073684690644e-01 2.246082113505529332e+00 7.177910259464145848e-02 2.289437154191413804e+00 1.832527926230871573e+00 9.192934289669056902e-01 1.874801374868980908e+00 3.071060830400730080e+00 1.275528900800339649e+00 2.967973687631484392e+00 6.204026994654698868e-02 3.472540514062362416e+00 2.665756038307565134e+00 1.015432409939995617e+00 2.948333936758046114e+00 1.947391299583305369e+00 1.061995644588341392e+00 3.196796199323820975e+00 2.065311028823356043e+00 1.746390890813471541e+00 2.371966478681971413e+00 3.648718952703553953e+00 2.558615206114115637e+00 4.741039461002700683e-01 1.102446323594524547e+00 7.651498617325790119e-02 1.376049508726013004e-01 2.488276579698109892e+00 2.216350955366057085e-01 3.929532765799428340e+00 1.506914133386708432e+00 -4.535784740341370358e-01 1.822991248245966034e+00 5.569760633240439240e-01 4.709465686961811226e-01 -1.643656428917296353e+00 -1.306927882447582512e+00 7.093360693381287607e-01 6.656668144150554856e-01 2.394416462697387615e+00 -7.448230348827598046e-01 -4.219284133725818009e-01 6.402860330319906979e+00 1.056646777166091900e+00 -6.490116415664782812e-01 2.786908212828542730e+00 -5.055016468140006713e-01 3.184472416831485742e+00 1.503684354191958672e-01 2.061254871628817487e+00 2.099841336736599562e+00 1.874016966441371945e+00 1.483696479606724239e+00 1.310035801926313859e+00 1.639500526761938248e+00 1.052291769676050093e+00 1.482697672735461936e+00 1.708887435862763482e+00 1.754038964928463562e+00 3.741419465878114359e+00 3.303549591069598890e+00 7.549462372685231681e-01 1.102877080360971318e+00 3.920325249641209542e+00 2.939905173983446751e+00 1.447157827942558317e+00 7.623467850452722017e-01 3.165125843120401239e+00 3.499193020670083865e-01 9.050274770841302274e-01 4.248473193657756886e-01 3.908656735362640688e+00 5.411302275529092931e+00 1.415167289841617881e+00 2.274539885988210663e+00 4.942256904473077972e-01 1.612226993936874964e-01 1.980895126645006998e+00 4.487442930613349645e+00 1.016569155319195505e-01 3.254330956772805372e+00 1.383265926877386143e+00 1.954572810243318637e+00 1.000174013472594936e+00 9.444109810960632512e-01 3.339223922610318862e+00 2.503876934967020684e+00 -8.766259854076252633e-01 -6.936962078533328580e-01 1.648002626944302440e+00 1.031744004464480585e-01 1.922259648916654795e+00 2.742222412636305062e+00 1.481176321754096303e-01 2.708534327300071709e+00 5.245741040705558689e+00 1.043924097279391727e+00 2.473855861109977461e+00 3.426557233936024627e+00 3.372258728032747843e+00 7.728227086397665424e-01 3.471283832163523653e-01 2.373051336092154351e+00 5.459953110095012718e-01 1.139395854832216948e-01 5.575381401643083601e-01 -2.552917953341268253e-01 4.245318560398621960e-02 -2.237789892149621540e+00 4.689832830905769218e-02 2.693814862995585813e+00 5.924585358076325248e-01 1.167797432131532975e+00 7.909696529249450603e-02 1.854967411631964325e+00 1.145965364359662342e+00 5.224241343910617230e-01 -1.176243174485183951e-01 9.696455110681234668e-01 4.508686321369697936e+00 2.539430607925240224e+00 2.283341233295053563e+00 6.525913112677366179e+00 3.696723601553775662e+00 6.666891676126593946e-01 -1.184292736696378912e+00 5.932788133472596259e-01 1.931726350022941574e+00 -3.124882771630073108e-01 5.277502702807940871e+00 1.818557482058403618e+00 -9.106390394716954440e-01 2.206716005194275451e-02 4.166899404796582829e+00 1.951747399957114659e+00 -1.413079997593592596e+00 2.700574763691434121e+00 7.215159711333812842e-01 8.056871043806397292e-01 5.334390403117006407e-03 1.286631950224051746e+00 1.886360737481175054e+00 -9.907997688801699690e-03 1.500028350653935583e+00 3.112402626950998563e-01 -1.184134199837088008e+00 3.756995674508799343e+00 4.326531278286630311e+00 3.983521374628079759e+00 3.355185329898652924e+00 -8.289416922729255788e-01 3.469821118279790007e+00 1.410520104510203820e+00 3.876806123483734767e-01 -3.848065457912532294e-01 1.996181574830537819e+00 3.751493757205055513e+00 2.132172590114805644e+00 -7.757796250029773688e-01 1.944435691132547328e+00 1.953772744828593533e+00 1.473301384380619528e+00 4.284812944994673689e-01 3.473871240570847174e-01 5.598580536058676005e-01 1.210303256564651209e+00 6.342227472736257088e-01 1.289521214093918733e+00 4.185949449070659467e-01 1.921985971485465017e+00 8.088839537997498663e-01 3.284068191554784022e+00 6.217112149366149643e-01 2.085400041190339060e+00 -2.380065070280165340e+00 3.302778969212437854e+00 1.201364714669405753e+00 2.386387220683892529e+00 3.468860801164886709e+00 4.508030132811184920e+00 1.696882238393347730e+00 -8.388379005929299526e-01 2.638517645992276339e+00 -2.474515019388403569e-01 1.580421081772956704e+00 2.202391986252951739e+00 2.210495167816502793e+00 2.003885779620678154e+00 1.254443315179865515e+00 4.803770071020501131e-01 -4.026702194750276381e-02 3.610948155792679692e+00 1.863028349335944078e+00 2.253945994447046797e+00 -1.321879192132905390e+00 2.765987941287417762e-01 -1.014168530537497004e+00 1.559974409499999437e+00 9.092994711823216836e-01 2.536095019240670823e+00 -1.243012365181750845e+00 1.639393623825679880e+00 3.831675727366544715e-01 1.019071186164739906e+00 8.953524657216691551e-01 1.047391811667258144e-01 -1.161882159628901956e-01 1.567534299961053090e+00 4.418715884871348365e+00 5.233826445429279772e+00 -8.023358545698461297e-01 4.523546788029607635e-01 4.862696249825064765e-01 -1.179856078624403004e+00 6.967879178133795648e-01 -8.352030536045914610e-01 3.082491108116336420e+00 3.323474722579333296e+00 -1.356023987261976704e-01 5.394597818794887312e-01 2.048188904106348351e-01 5.358691622724244263e-01 1.017531173002854006e+00 1.179007149611492444e+00 8.740093409919603706e-01 4.184582287038538517e+00 -8.309866459227276403e-01 8.532865150916730812e-01 2.964335760543654441e+00 1.551592418267356166e+00 1.908446983409190612e+00 -5.066927645616534637e-01 1.464393594516846253e+00 4.602335153526535549e+00 -4.364060226297730716e-01 4.290935162044209328e-01 2.148445107071509153e+00 1.345407217691285462e+00 2.710959202886476405e+00 1.129652116828517183e+00 1.523276981511626271e+00 2.792859167763428463e+00 2.500904699687073740e-01 1.449357835636715608e+00 1.629112346329575634e-01 2.587126665465508957e+00 2.399128970653555015e+00 3.423530732613356831e-01 3.931370340856250145e+00 1.861578192183290792e+00 7.515067965000516992e-01 3.558039146582881784e+00 1.703929956165740833e+00 -3.993562339281053752e-03 1.783673234694923115e+00 2.963336289271658597e+00 1.036010297586008377e+00 -1.572769907913462717e-01 -1.007878899799206751e+00 3.763783631229000726e+00 5.705084639455857420e-01 -2.782151482899308803e-02 9.092134156260682776e-01 1.042007142329304914e+00 3.177426473571269838e-01 2.017143198386547986e+00 1.307774375740766715e+00 4.144486875475327459e+00 8.054262768887689994e-01 -1.287212617156072492e+00 1.714742421870502742e+00 3.775661301074250353e+00 2.929782462030477319e+00 5.756985257539641576e-02 1.285972625253896107e+00 2.106225027537052874e+00 2.385684241398050354e+00 1.415510085060658563e+00 -1.205496301358313094e-01 -8.475550863234913024e-01 1.602603110262503239e-01 1.884607208394982303e+00 -1.530757691230675288e-01 3.670960096508061099e+00 1.097998741243078724e+00 1.767401968539690893e+00 -1.602170096738184668e-01 -5.984666917720073975e-01 9.974414322163789315e-01 7.721198427832638433e-01 1.468485273690421034e+00 -1.238885748665623066e+00 1.682538938248995919e+00 2.644028498079378231e-01 6.549161039505269066e-01 -5.250042032390499491e-01 -6.401255751730415833e-01 1.316341157278165808e+00 3.469417118079637929e-01 5.723258145891113591e-01 2.507954447088795114e+00 1.909357371500641554e+00 -1.363755344360806809e+00 6.688736736651381687e-01 8.865762630656464083e-01 1.097185400011359890e+00 9.065874073456724469e-01 1.435890357476318435e+00 -1.254347541766389629e-01 2.031635001628271375e+00 2.791158236758799482e+00 1.877384463315227681e+00 1.237148321848405841e+00 2.942991298292104041e+00 -6.003015443068098200e-01 2.972451812569533391e+00 -7.040616475391439089e-01 2.198157049352186476e+00 3.429951451600923740e+00 1.839937363307396101e+00 1.663076927705790187e+00 2.129927748924903774e+00 -1.033701503512624464e+00 7.777746298833447813e-01 5.532107716687193921e+00 3.996958490656123963e-01 1.074908323948918110e+00 2.356333590211979967e+00 1.675837410518621784e+00 2.970163660096047487e+00 2.414191524042744952e+00 3.600307906490674559e-01 1.602684854525527669e+00 9.696272641845999907e-01 1.814820648679945858e+00 1.569864688467409897e+00 2.547652269487209686e+00 6.560796742883777677e-01 1.708972799310509938e+00 1.837418156580025164e+00 7.165351064807053971e-01 2.688748899907836165e+00 1.313669778246420172e+00 -6.051796711063780476e-01 8.199540223463321897e-01 3.478973786274782931e+00 2.425089407333769653e+00 2.632735337234832218e-01 6.312058703235643442e-01 1.843217928210335144e+00 9.192217933884404557e-01 1.046306666651180439e+00 3.947949655552230208e+00 1.412474915386453089e+00 2.417945620330069101e+00 -2.255300100460766455e-01 2.116760851039043434e+00 -1.282894004007713473e+00 1.207613438839844955e+00 1.563324428287898193e+00 2.315429045048897905e+00 2.502884834220446386e+00 3.037030672353412175e+00 6.135069981236391801e-01 1.709262326999726245e+00 -2.397123663014895031e-02 2.601826842630923786e-01 1.947448174996296855e+00 -1.479924627996518360e-01 3.511305545401296468e-01 -1.067846074542761592e+00 1.406687886407286703e+00 3.516621962536141233e+00 2.767561837096005561e+00 1.695792515061684158e+00 9.955902517059516121e-01 2.854728967540711260e+00 -9.638103631472315636e-01 9.488192439438036807e-01 1.676564071939201206e+00 1.040860243563158649e+00 6.463536528614554078e-01 2.037504341814259323e+00 2.279865984352780206e+00 1.478311039968135621e+00 2.332983867166122938e+00 -1.916790508426442496e-01 8.835124060382801847e-01 7.649376408029747720e-01 -9.344251386125454473e-02 1.193432856864938829e+00 2.111370096680509345e-02 7.029984237439184103e-01 1.955694340343051341e+00 9.308441435829510890e-01 2.268569228796655679e+00 -1.191287014110357756e+00 1.442675317227273712e+00 5.473512563109991014e+00 2.487533879235267698e+00 1.267045141371673678e+00 6.960374249839953453e-01 1.863351255312917454e+00 3.367397011149295682e-01 1.679623626873570030e+00 7.088584200236150989e-01 1.676095736134755487e+00 1.113448745475720036e+00 1.492843833358996175e+00 -1.128626341165811731e+00 -1.385285429796928591e+00 1.952063300570357152e+00 1.670041552805934248e+00 1.439340192641631822e+00 7.324566594887256255e-01 7.331963834679613989e-02 6.392406076771119938e-01 1.454826065928200629e+00 -1.072846853767797093e-01 -9.630987166968502100e-01 -5.503892503688410098e-01 2.833347693496881980e+00 1.420537921190353714e+00 1.352104448602754472e+00 3.948103548599214002e-02 7.068720054093557970e-02 1.569361495587084265e+00 -3.628364968411182945e-01 2.144096723645461111e+00 -5.506881847474440761e-01 2.771681020228827785e-01 -3.056216221122243226e-01 2.656724221429220822e-01 1.332634387809637611e+00 1.959812728526356462e+00 -1.407943942505699209e+00 -4.050272024510976898e-01 2.630131547084416432e+00 7.334456945174882003e-01 -7.762655996632356059e-01 -1.023015863085416921e+00 -1.282674069986798004e+00 9.355536514858222574e-01 1.877271502332452935e-01 1.040183512709029534e+00 1.488926609313755201e+00 3.683248005265257863e+00 3.519443417860863121e+00 -2.220680667595216207e-01 1.168167969611382251e+00 6.031928657291676377e-01 3.579666632317248798e+00 1.238925274240217922e+00 5.149533417453650008e-01 4.221381079491184352e+00 5.644986550471275955e-01 -1.816900700048065698e+00 -3.306028884070209561e-01 5.112924831852576624e-01 2.531230810672250975e+00 2.372455536759331629e+00 3.659096414352611681e+00 1.139891416789988732e+00 1.567531292625550243e+00 5.169665205719922718e-02 2.725513700201293688e+00 9.743881062155916872e-01 2.797642739403475076e+00 -1.580204977529986177e-01 4.822643978381538910e-01 3.346159320148235139e+00 -7.051551692580619590e-02 5.335765919278249392e+00 3.992438618205240708e+00 -2.663078868036080626e-01 1.667573319693868850e-01 3.515426511738659610e-01 2.300774882943028121e+00 1.786618768953709413e+00 -1.165583509037366072e+00 1.110650030244270337e+00 -1.506355160921576397e+00 1.272760059442783198e-01 -9.696992447361874046e-01 3.681052036207982603e+00 -9.662692523604582417e-01 2.978924924353932635e+00 6.462181980158869798e-01 2.441324563983316320e+00 1.658951171204616326e+00 2.688727856272644878e+00 1.927823162103826649e+00 9.534523024817787018e-01 -4.953828501932484030e-01 1.246227446359304381e+00 7.549692699233558901e-01 2.460009943008668820e+00 3.402505982500691140e+00 3.424864063205357745e+00 -1.895758753752327941e-01 4.038454987441680188e+00 3.540951533267145290e+00 3.576671031982650462e+00 1.739720273257068794e-01 1.919522727100226867e+00 1.764518909404152680e+00 1.518076014834906839e+00 8.083217046853902188e-01 1.869911519215771811e+00 1.171075030920636140e+00 -1.279821132490000846e+00 2.832687216723464463e+00 1.076051719292055564e+00 2.962245622584422033e+00 3.347346841499557746e-01 7.640532720096750996e-01 1.938147345748066908e+00 3.357868319261394952e+00 2.422837875274288955e+00 6.783890466133064567e-01 1.956038985801978214e+00 -2.191978776581662292e-01 3.131510503932170841e-02 -1.063018111085879402e+00 2.758254070919754497e+00 2.112039300492586369e-01 1.902416116687762226e+00 1.607426995003451875e+00 1.971365001176914378e+00 3.052129781891188109e+00 4.213869287347061787e-01 7.746565895801480472e-01 2.424476351605655555e-01 5.156473741089627083e+00 -2.049927319364468481e-01 2.995451928029729594e+00 8.888217413589255544e-01 2.303543454885174313e+00 8.320304192061505066e-01 -1.932988648703750367e-01 4.547275628924326574e-01 -4.715476117119189736e-02 -2.070621321839375195e+00 7.372755424363877097e-01 1.534075345413651537e+00 -3.462313391884919850e-02 1.957733444048012084e-01 3.290041374805858787e+00 6.553114809259408258e-01 3.128866977927363457e+00 1.095707526389365194e+00 5.028773208509502712e-01 -7.821799252250452028e-01 -6.493560562832116911e-01 2.577846865319809222e+00 -1.171061769530546748e+00 2.954965224039208138e+00 1.853634301575983745e-01 -5.645201038113770720e-01 3.796832651668952674e-01 2.705852964406769701e+00 1.061958988145236676e-01 9.757831260677087837e-01 -2.375180437620212359e-01 -6.517661209504427289e-01 2.313789780877982594e+00 3.271343633804496331e+00 1.179196244400939619e+00 -6.821881908949890549e-01 -2.323412144312038061e-02 -2.906678955506404871e-01 2.371365654121294075e-01 9.444934899109476145e-01 5.943399058829993420e-01 1.570179831002752158e+00 6.788901971662024692e-01 -6.688437284519574977e-01 2.260219979979576077e-01 1.441791435067081295e+00 2.571410675079734531e+00 -4.834010388974867567e-01 1.666948748838538386e+00 1.031075919315256106e+00 -1.503097177675973839e+00 -4.364313328390327928e-01 8.340645905940757832e-01 1.085340732103975636e+00 2.604061976106378573e+00 -1.223745313644048621e-01 1.404031579513744354e+00 1.307868027558892976e+00 1.393049286275235943e+00 2.304537505217251869e+00 -2.825405451004061597e-01 -4.772786095920432126e-01 2.266421645331958779e+00 2.047525663139598606e+00 2.057722338578960475e+00 1.931093520414080833e-01 1.108403564929530738e+00 -1.278267308285940151e+00 2.101629126022852567e+00 3.130434736372667448e+00 1.446755803718055677e+00 -2.197451048766071169e-01 5.784100728126980728e-01 -5.026688304570256505e-02 2.511157282831647741e+00 -3.898260290611332834e-02 8.315316818590328118e-01 5.599378833248197518e-01 1.071302139796197622e-01 -8.850278504812593428e-02 1.651557633223640131e+00 1.720056213319284488e+00 -1.134422457299688825e+00 1.157311499647499353e+00 -2.269428521000270482e+00 2.051017946018607763e+00 1.797815401946553093e-01 8.178420211864742551e-02 1.426534860506718738e+00 3.147391323796902562e-01 2.491221793886263303e+00 7.201976020821383440e-01 2.502638542077241013e+00 9.055832855195573572e-01 9.929372059958716523e-01 1.064695799144101285e+00 1.644969860978323928e-01 6.247705617325010063e-01 8.591018071909026776e-01 -5.950898527671575344e-01 9.896151184955879199e-01 5.552168975253961580e-01 5.752945670356592878e-01 2.066646552551061777e+00 4.368931904666147059e-02 -5.600768995838516506e-01 1.874826009208059086e+00 4.218508719963251496e-02 4.265432855006681678e-01 2.171350501841341263e+00 -4.577650253919949286e-01 -1.144566424707623042e+00 1.707114944265208045e+00 1.128224119671824288e-01 1.522221241328721497e+00 2.399389851463247791e-01 -8.272783174980117282e-01 -2.065795453671494530e-01 1.103846660556416087e-01 9.125870688926716046e-01 -1.179753173582062997e+00 1.246763237592311446e+00 -8.999766303394074463e-01 -6.939467948072570724e-01 2.013667554459431130e+00 9.261061412578783791e-01 1.433729485373845369e+00 1.314165936899923670e+00 -1.414346173755278713e-01 2.673241979216975039e+00 2.908884255299657440e+00 -4.485480862196767893e-01 2.039330582551727833e+00 2.138114550801431424e+00 2.486064816234931918e+00 -1.257208905818879341e+00 1.101858167892463269e+00 3.658364353242258282e+00 3.291459586122003067e-02 4.530393822821886518e-01 6.525166105840007891e-01 -8.856191150846616511e-02 1.920307775331996647e-01 2.782534385781892272e+00 8.657013877875635588e-01 6.871997527776623205e-01 5.931205261308312160e-01 8.571847475366178859e-01 1.364061970902285204e+00 4.256311268593355734e-01 -4.991234045681710585e-01 6.304467003703062566e-02 -1.504985251837838156e-01 9.666808182824391249e-01 5.979401244371804758e-01 6.676880266583902213e-01 1.230708335676950815e+00 2.298502662925921314e+00 1.364257709439299360e-01 2.656739169807162959e-01 2.063757499187188482e-01 -1.664890518883434256e-01 2.880647991903909411e+00 -6.936566703757360841e-01 -3.998271802574495659e-01 -1.227339173131634986e+00 -6.399916342324334373e-01 1.671713768787466803e+00 1.398559466079891234e+00 -1.574588109558079152e+00 1.166538563308739951e+00 3.312052613684774993e-01 1.079250115765570506e+00 5.802135097539895980e+00 2.070337465591803594e-01 2.781139906450609267e-01 6.822368937761652541e-01 2.594253859097205961e+00 1.755958644628710319e+00 3.539200422725948147e+00 -7.254996119414707234e-01 3.545982941351741857e+00 2.678330928827474811e+00 -2.373660987903166042e+00 1.939527152966688262e-01 1.341379548319934223e+00 8.580602528139054108e-01 3.591884004384316764e+00 2.496514574942379383e+00 4.403988377788858877e-02 -1.584937374693829781e+00 1.885394468200661366e+00 8.930470405076590401e-01 1.179842168752795351e+00 4.812076499168304600e-01 9.072496391410789229e-01 7.245667342563910651e-01 5.744860726141560736e-01 7.130243357911978386e-01 1.773180392748165968e+00 -8.325366310274662229e-01 -1.501111142881623284e+00 1.094663147809968207e+00 4.907784512913074826e-01 1.188763640255175336e+00 4.415754940485672186e-01 5.523318103042870186e-01 2.800541387520027570e+00 1.720695524904773510e+00 3.509323467727324619e+00 2.041719193199740712e+00 1.790647331332394954e+00 1.665723140668237401e-01 -4.462884821135843505e-01 4.539054297562711837e-01 -3.982439660075606791e-01 2.082481177303428410e+00 3.131176131550201802e+00 2.363348721843400391e+00 2.016755367883499017e-01 1.328735871885615039e+00 2.223768726596246637e-01 1.594664115710896723e+00 1.538723888568267473e-01 -8.054742506994321261e-01 1.417263987257490587e+00 -6.446702026584014700e-01 2.776174320733744594e+00 1.173869328133684942e+00 9.883320951230828433e-01 -9.715430744350670444e-01 6.415485729979055751e-01 1.823025071147958753e+00 1.282425377005313338e+00 -2.033855745052636776e-01 1.541806365647857557e+00 4.085386015207368993e-01 6.458634572865458168e-01 -8.133813474940918553e-01 1.110203613142369594e+00 1.698501900378328155e+00 6.137876502774368692e-01 1.892861217379866012e+00 8.458641380695919310e-01 2.092829241079674052e+00 7.143023102525469792e-01 1.020030530535249502e+00 5.637220344464578758e+00 1.136282291362996633e+00 1.945421965984278190e+00 3.488868863249540819e+00 -6.661640674679386587e-01 1.870438572596135662e+00 1.023640805227672868e+00 2.572934047708921312e+00 2.865890350418103694e+00 7.812014472763061379e-01 1.335971830647926240e+00 1.621557362223646104e+00 -9.850787184285395570e-01 1.206960413765203466e+00 5.732546258862811328e+00 2.717400746111628962e-01 5.200151343765055945e-01 -9.181612035615591694e-01 3.247279692892854897e+00 2.689663477290967997e+00 -1.330053676837861909e+00 1.430063823674955437e+00 2.027434105942257148e+00 1.236329596128176167e+00 -7.407105561359371426e-02 1.738646462893714384e+00 1.033284542741861101e+00 4.592919014195279814e+00 1.925634189764092508e+00 2.025753964335113455e+00 -1.967013025549375849e+00 8.914676777163622612e-01 1.138736770213777172e+00 7.819329946102401285e-01 1.613585061413300270e+00 2.560354120948141743e-01 -3.466738474762922628e-01 -5.418810032695944301e-01 1.302388370427482789e+00 3.118734014525192944e-01 1.683467398074516064e+00 -2.813940132635162072e-02 1.235900020104015562e+00 3.417717779168652381e+00 8.841517812999932779e-02 3.229408215953152084e+00 -7.826671518024419516e-01 5.271649492237426848e-01 1.301719652795831461e+00 -3.242654048611903761e-01 1.751994761347261953e+00 9.664374767407188926e-01 -3.108810613195175931e-01 -2.244786113410308204e+00 -5.128609458975595947e-01 1.374069880477080119e+00 1.203834374038387001e+00 8.625811339831472857e-01 1.264012892829127876e+00 9.248681782389406303e-01 3.407979827844712872e+00 3.093744792078522821e+00 8.746476880741449467e-01 2.254967785258335411e+00 1.546332926468931168e+00 1.834655844555217241e+00 -2.177902530186819618e-01 -3.621043867163370455e-01 -2.759830047112593610e-01 -7.409065967429168120e-01 2.081170433215338150e-02 5.315356324996041160e-01 2.427671459739250137e-01 2.035217189570661667e+00 4.409171745691709554e-01 1.354928562182081464e+00 -2.135410226227710595e+00 3.188127477967270806e+00 5.765434206228854386e+00 5.810892083597392344e-02 -1.109532314290421873e+00 4.233589878950299035e-01 -6.302231685199055633e-02 5.136728509790835506e-01 1.396773151864141582e-01 -1.232170613416515570e+00 2.411922700248963491e-01 1.046543019398647356e+00 2.382091882078150480e+00 1.654544951751566462e+00 8.716348371002610174e-01 -2.830723409571334059e-01 1.460160097497278375e-01 2.125842784281469999e+00 -6.406375551972356974e-02 6.877863144938225481e-01 6.405240375736309666e-01 -1.615056285367609368e+00 3.127144726679924602e-01 5.573993610238641150e-01 8.699386092176248919e-01 1.332078394413391376e+00 1.171338499645942388e+00 9.125864342508963056e-02 7.349153375034020996e-01 1.266713433430177282e+00 -6.289691430683640450e-01 -1.077102587251595578e+00 1.059753307330270511e+00 1.033858899348753191e+00 -4.205850550439649282e-03 -4.659878833046737778e-01 2.945074370096298022e+00 -2.383056773584681931e+00 1.498988711209085167e+00 -5.925623808007766113e-01 2.019680876628086708e+00 1.142795311770143485e+00 6.365281787806452707e-01 -2.540030636584909157e-02 1.524625485437768102e+00 1.120139393637257674e+00 -4.699436342401592803e-01 3.925967690367713758e-01 -1.176514747216378387e-01 1.401186378197782689e+00 7.439947932870849545e-01 1.787416090852218309e+00 -9.292180783998522653e-01 2.104300997391640671e+00 1.932075284417388072e+00 -1.788963615647889860e+00 -5.016163873341881185e-01 -3.878064893325716689e-01 2.438148262250607878e-01 3.793762446970133650e-01 9.880228107873871846e-01 -3.014189786011939320e-02 8.672354272151306942e-01 3.112443556458870830e+00 -1.297919318215026152e+00 2.293650608341784469e+00 2.043880887418004555e+00 6.084367565041340908e-01 7.647873247584383583e-01 5.178461602239181616e-02 1.006698942100955341e-01 1.846905138140046976e+00 5.048020172050146748e+00 3.008590863322453401e+00 1.065888492618628280e+00 -6.296381556234629251e-01 1.858614488257369191e+00 3.543822494044625238e+00 3.696172103055964664e-01 -2.093735809442660134e+00 1.114230063367967483e-01 1.732533653733978607e-01 2.103454391176222238e+00 2.022110083320823731e-02 1.400109240237833674e+00 -9.769824418209016592e-01 1.375150680640799150e+00 2.156818725040691831e+00 3.504476334709814012e+00 1.668515502959479369e+00 -1.175810960290994078e+00 5.187724692146760130e-01 9.604047728632670866e-01 -3.038686628010373258e+00 -2.038502598060714655e-01 1.307786294637333757e+00 2.159403844650792159e+00 1.013125061614012390e+00 4.020068732674170420e+00 2.349990371111353171e-01 2.446338157230977028e+00 1.422138505473073522e+00 8.547613304104676457e-01 1.346664108574902485e+00 -1.386682698346360376e-01 -1.361213996267367776e-01 1.336887219657096448e+00 -7.503896631384980864e-01 1.906178072752821695e+00 1.414000986752063316e+00 1.357629210481732240e+00 1.299393420786139952e+00 -2.962098003320960959e-01 -1.645673788174024210e+00 3.347293850108475244e+00 8.953841596266138847e-01 -8.380277816774559518e-01 1.846002159709694057e+00 1.030839780471603406e+00 1.562419606590698340e+00 2.679616162180792127e+00 1.951746869264675999e+00 1.414397530796975389e+00 2.171484811863361175e-01 -3.428445015250762840e-01 7.079497952451716536e-01 8.806132249689087033e-01 2.003103518485051249e-01 2.474826497689533777e+00 2.508583193173131942e+00 2.286792776281683537e+00 1.374081151984642535e+00 -1.174768648265642979e+00 2.759752861554201964e+00 1.170882804383195641e-01 2.030617922152948118e+00 1.065277308859169381e+00 7.446045414895244852e-01 1.782994401595909828e-01 1.011277913397871542e+00 4.781131619051656179e-01 5.712919469882936641e-01 2.520044675278633406e+00 1.830812416921183905e+00 -8.563244944715762141e-01 -1.865815985490407281e+00 -1.139412965745039141e-01 -4.671699610669534097e-01 1.760087463589897316e+00 -5.412735223940959850e-01 2.976813391863656344e-01 -3.948414485339029056e-01 4.305877886774404084e-01 1.244799775807673647e+00 9.899314545838421298e-01 -8.476475694320608767e-01 2.228619376507146477e+00 1.429583227936357837e+00 8.564719667182542073e-01 -1.540020146856572181e+00 1.689997026061782259e+00 2.420125477300860251e+00 -6.279087287529540040e-01 1.935631023538442186e-02 -1.186465790270853360e-01 -4.821110023391345645e-01 1.353055189864430519e-01 1.021716321297619245e+00 1.411606203813760674e+00 3.511608647012604223e+00 1.570228581956470526e+00 1.401200835671636113e+00 1.531399475387973164e+00 -1.000259656827368476e-01 1.783319289735305624e+00 3.357403749595420095e-01 6.161650428254580314e-01 3.046618124987251486e-01 1.410166298468799484e+00 1.776171660113553097e+00 -1.148739987100715787e+00 -2.714094284394910628e-01 -9.703640021184120057e-01 2.030333045387756830e+00 3.417767691772194416e-01 -2.886760832699458157e-01 1.179498775627345397e+00 -6.552675305682602314e-02 5.170409106631648211e-01 -2.283707009447405234e+00 -2.986668721163025508e-01 -2.694884597429487716e-01 2.223776550197218871e+00 1.736958253514964690e-01 -3.031694600402258799e-01 -5.132865021446522125e-01 4.927817445557295395e-01 1.777607094911083596e+00 -1.113791502392514760e-01 1.649641849613205646e-01 -1.317512969802624223e+00 -1.457655942199223009e+00 1.008435173245488148e+00 2.926630989081742129e+00 -6.602318595837851634e-01 3.477838471500590556e-01 6.985807099219375482e-01 -5.838657865882085352e-01 1.830668553476105798e-01 -5.008502578293188012e-01 1.434316785319049437e-01 8.565397778507108373e-02 5.205677496590406239e-01 -4.308277830109901729e-01 -9.601655075546449147e-01 8.436676566508379826e-01 -1.030345310798050362e-01 2.399642113398348098e+00 3.914474342903191406e+00 -6.861365098840388477e-01 1.527558362539277681e+00 1.727799769080889947e+00 -1.560434617937619617e+00 -1.149232527218304600e+00 1.391851223276558525e+00 2.537092560185506551e-01 -2.679220605384742271e-01 1.621055612139465640e-01 -1.876676918964586660e+00 8.357701194490774199e-01 3.304140043966389939e+00 -1.490711395716428356e-01 3.474272260278733482e-01 3.094599490801787312e+00 -7.789821733923067981e-01 -7.970080591757827682e-02 -1.024410014654711265e+00 1.451505667933494559e+00 -7.699736615545640372e-01 -8.146324989929450977e-01 6.970524365369097364e-01 2.516252150443544000e+00 -6.150578971955533020e-02 -8.703606343627383612e-01 -3.047137216320787712e-01 1.007147502956338814e+00 2.524168429340061248e-01 2.356968831956840482e-01 2.080613409536657521e+00 -8.048398867931731981e-01 -7.902103549848169539e-01 4.397035156592385974e-01 2.332640460254903569e+00 2.064270520393667763e+00 -8.813799830255004963e-02 -3.502402048626584996e-01 -3.224237554227204483e-01 1.121053486854978853e+00 1.584926801654776396e+00 9.727774319685005278e-01 7.408918201323247965e-01 2.614712465587438306e+00 -3.432751716668511754e-01 2.660974481901228650e+00 3.598605061649448045e-01 1.233609631109014781e+00 -3.543005284304185376e-01 9.997284811445175112e-01 6.925446575152659490e-01 2.586404487775094685e-01 4.787912883413744103e-01 1.549018324449622064e+00 3.704079262890333513e-01 -9.937186065982817063e-01 -1.065384487897966359e+00 -2.351516949399267808e+00 1.955817710203977544e+00 4.497205742698229258e-01 7.870341107919994750e-01 2.934766522778535780e-01 -9.572978106748690832e-03 -6.320690887988759943e-02 7.566872239717532533e-01 2.975180583112543076e+00 5.651270296588051245e-01 -6.525415913620173924e-01 5.827907409823093188e-01 2.041099491862690574e+00 -5.432127321600381809e-01 1.582014119390223517e+00 1.208937811588289613e+00 -1.420364051248166115e+00 2.551628411876534663e+00 -4.159732397694381190e-01 9.434705668359403274e-01 -1.552129537596901532e+00 1.542958128279625196e+00 3.349645038615080284e-02 1.842817080203178248e+00 1.081164348118430096e+00 8.702236294548106876e-01 5.803034680454117744e-01 -4.046611878223865255e-01 1.098513492848983919e+00 7.346981553372303742e-01 1.401296599341436355e+00 -6.384428259349901325e-01 1.742803293837239531e+00 1.260331083200998403e+00 -9.665510672544042059e-01 -1.215171027376200780e-01 -4.618152907131651275e-01 3.212492770078034798e-02 1.850738059300062632e+00 4.091060317115277623e-01 3.414857299926038703e+00 -9.663698871305370641e-01 1.771580807375832567e+00 -9.845006362268220179e-02 -2.008476157419237129e+00 -8.019803832418267442e-01 1.849816914849161664e+00 1.006108577773803942e-01 2.471279727287503114e+00 -8.758159650219491388e-01 -6.186759048908422320e-01 -2.599458906871459640e-01 1.015055848790141546e+00 -3.978108150959271394e-01 8.572446916906851788e-01 -2.662359292689933987e+00 -5.878613627923732210e-01 9.254656699285629395e-01 -3.131417680184434005e-02 -7.708097648502094668e-01 -4.319320602967817169e-01 -6.718963187150217564e-01 -1.813324440885034639e+00 -7.341522805652637151e-01 2.082737417857057238e+00 5.188896345001177135e-01 4.083855996852166492e-01 1.906890391163485188e-01 8.490717978823862921e-01 9.635143460749125977e-01 2.716686684698544241e+00 1.654875182953433610e+00 4.316273032959978551e-01 1.299741796152414697e+00 -1.532946672177899483e+00 1.181114305780468277e+00 -4.388935364645018544e-01 1.032498748260193944e+00 -9.590246578525567223e-02 2.173052820399667961e+00 -1.899185265617684415e-01 1.960428079969094017e-01 1.881898317567960222e+00 1.268466890192061935e+00 -5.768834627658965264e-01 9.106545904618598142e-01 2.950081907462217545e-01 5.191814110557565476e-01 1.043123766457795254e+00 -6.806577086654040654e-02 4.070359664030563929e-01 1.277171914093763849e+00 -1.217381809527644743e+00 1.778004234268560149e-02 1.161360963340916319e+00 1.110765041321867708e+00 -8.078044460984218356e-01 1.221843563016251411e+00 1.334721466844717597e+00 -4.324369161401601103e-01 1.608480570006877830e+00 1.746810759817672309e+00 6.203364022848503190e-01 8.929150922683135594e-01 1.417275512598218601e+00 1.228944810714188263e+00 4.838041338140991243e+00 2.063070240643090969e+00 4.536012148688511325e-01 -2.590899477888305991e-02 -4.038280702140044087e-01 7.082354048001062718e-01 5.415462901444534349e-01 -2.757400974093009438e-01 -8.637691491499946972e-01 -1.386972385964621024e+00 8.598590650056192608e-03 -8.690835313193331357e-01 9.717818726423826936e-01 -9.729142131364437729e-02 -3.174961142351574450e-01 2.283668619054437077e+00 -7.599997252078665166e-01 1.398181021563864139e-02 1.087034336556313541e+00 -1.420048882472116469e+00 4.065559456873851119e+00 -2.912228507157436752e+00 2.365310897923852407e-01 1.865118074792950997e+00 -1.130690359766526765e+00 7.644128368203491064e-01 1.650194337190420413e+00 -1.209920970918618721e+00 -1.385848370792531481e-01 1.599297806296151814e+00 -7.154689386260344452e-01 1.950726822831305718e+00 -1.739846513614364376e+00 6.246438295743006464e-03 -1.059199173702023877e+00 -2.356357926386496882e+00 1.653319167135728351e+00 -5.885504450569228885e-01 9.842228101880996505e-01 -1.373790381130969573e-01 1.513953004320761353e-01 2.515866804089166714e-02 -3.517171879987274208e-01 7.461170309620284158e-01 9.567041480656685026e-01 2.119719775072093082e+00 1.845028596933716791e+00 -5.393471574224565357e-01 1.537396748129734592e+00 -1.799543218645714426e-01 -1.347656303941360267e+00 6.271848726271449515e-01 -6.015167147043078977e-01 3.804863207425606131e-01 3.078886497680588530e-01 1.203606173674137914e+00 -4.709535231187879367e-02 6.679239050000856937e-02 8.634826238046797720e-01 -1.166363019626829978e+00 6.836971457440985667e-01 1.169036369857141100e+00 1.979446245486409239e+00 -3.037917730434318564e-01 -5.398396221393080702e-02 -6.141131476528421951e-01 6.901641772631958993e-01 3.765365310476830318e-01 1.148989180667387089e+00 -5.513712881497014884e-01 -1.478149374595150167e+00 -5.655794671279446018e-01 3.933035345564826479e-01 -2.078564002945887168e+00 3.262400654753544238e+00 1.636545214613933652e+00 1.859554179987649603e+00 -9.952428274709848033e-01 1.192442609642097473e+00 6.683050189075658842e-01 2.775775691365646725e-01 -7.865508843018929053e-01 9.876750056715285497e-01 -1.149880984572881015e+00 2.361416363358934678e+00 4.465847393309266278e-01 -2.421306206389973958e+00 1.360921152473682838e+00 1.077963722907070654e+00 3.037128554284473925e-01 -5.357180545521657983e-02 -1.876283592672279080e-02 2.116952237558098915e+00 -5.319850754239591889e-02 -6.054243475395320040e-01 2.076464615174355988e+00 1.374651037411507959e+00 -1.620658109367698829e+00 -3.298024937978525362e-01 1.269132663172669151e+00 -1.238652901830024078e-01 1.429811904860472049e+00 1.684640508339728449e+00 7.139412994678248636e-02 -4.271598591524196076e-01 2.973688546580675940e+00 1.367798304571674395e+00 1.317132431949921689e-01 -8.115908267612381710e-01 -1.010798657269778467e+00 1.725225161487361492e-01 1.151402610263434073e-01 1.984339342756890057e-01 1.495102182902781074e-01 -5.514989076392667888e-01 9.379452712148326210e-01 -1.673539131721376805e+00 -2.614192279021906873e-01 -2.472681864833194076e+00 -6.629087201223449188e-01 -2.157000771684338680e+00 4.068422273648030218e-01 1.072437367709716538e+00 -5.659853737677831287e-01 -2.206871300201357633e-01 6.180137279858783916e-01 -2.922740317119165709e-01 -3.820154176615991326e-01 -7.669824261112828667e-02 -8.169804822400306143e-02 1.002407203226551413e+00 2.109576408410208659e-01 1.199830609745140997e+00 1.664000665900812415e+00 1.129044537073800480e+00 1.540701123295952213e+00 -6.896401161422361925e-01 -2.967693738765182689e-03 1.311037531481458185e-01 -1.536775890648283127e-01 1.238749070274212105e+00 -1.300622448759532590e+00 -7.349736959433451622e-01 -4.937346485732625051e-02 5.744104100539761948e-01 1.522774491978595490e+00 8.209402325880261753e-01 -3.465965683022297350e-01 -6.582379246227084701e-01 1.158016434643657444e+00 -1.776770903459071516e+00 1.232417020768159288e+00 -8.696091775777995414e-01 8.068149090596468120e-01 6.789313351550734232e-01 6.417214782230662440e-01 1.753717740678004955e-01 -1.809201534783367205e+00 1.033535537844719743e+00 -3.751608408593469779e-01 6.448226089877102662e-01 2.635514311676173324e-02 2.066165838561540014e+00 -2.290415804062701621e+00 -1.349632877100644279e+00 -1.078188411991030771e+00 1.699967979788733263e+00 1.948975209406866416e+00 -4.743476226788620465e-02 -1.372606789408794992e+00 1.657221495064753747e-01 1.598143078496452318e+00 -9.950248223796366587e-02 3.545674502674279749e-01 5.509463567845969134e-01 1.608138975302070506e+00 -4.617273601946071393e-01 -7.193345876062622324e-01 1.522068222350772437e+00 6.881996829964555085e-01 -8.452282503756063381e-01 7.025270215461723033e-01 -5.483468061775036428e-01 -4.566942721055866627e-02 9.019457198738340953e-01 1.388720590052427095e+00 -6.024763658907277275e-01 3.666735485171819797e-01 1.201236960802887443e+00 -4.661450797457280526e-01 3.262564351582443456e-02 -7.828673424838489270e-01 4.594129416382669584e-01 -2.213718243435539801e+00 -1.257779804077554242e-01 1.618919636871307688e+00 -1.012261004863095337e+00 -1.350811064562694286e+00 -2.937776367750192380e-02 -1.989692453178700582e+00 -3.579856322146028891e-01 -8.707748985516111651e-01 6.310320717667725621e-01 -1.840274382890334237e-01 -2.189858838954032438e-01 1.458959483792720002e+00 -7.733736799555432917e-01 2.851147895196403326e+00 1.881101930648560128e+00 2.717192650355924888e-02 -8.894911453044639371e-01 4.939627904385767709e-01 4.322557643665008165e-01 8.547148797476897819e-01 7.983121537048274430e-01 1.034378955364068098e+00 -8.877153027640636296e-01 1.691445450439000853e+00 -3.585303238072270471e-01 -2.120218372278762420e+00 -1.179891384901179396e+00 1.564454818743826969e+00 -3.286212305883544071e-01 -8.368922887833935009e-02 1.183072628985669894e+00 1.773673506102994235e+00 -1.694549012050699799e-01 5.202437695251077576e-01 1.442330025688637551e+00 -8.888532769657154775e-01 -5.578397497972454877e-01 1.745347251406989875e+00 1.397232619505738960e+00 -1.832379078921156090e-01 -3.315912252969738239e-01 3.106375412387723522e-01 1.801107145508212826e-01 -9.628349746658911856e-01 -1.151961673544889653e+00 1.127180975835508775e-01 1.850123887528710709e-01 -6.193126508371751271e-01 -8.742466211286380184e-02 8.849597329673829227e-02 7.754797322258383252e-01 9.227009653788903476e-01 2.845054750142155253e+00 -1.366695014553329202e+00 3.875886242124084280e+00 1.729756900984989798e+00 -8.781920864811397776e-01 1.379754810374158314e-01 7.259768320826794907e-01 1.635047014949998045e+00 -1.793084429823139425e+00 -8.443334179647049575e-01 1.575321372484157045e+00 -9.636219446663939481e-01 1.834876403407188050e+00 2.824899131714925016e+00 2.576759718098885488e-01 6.129618612823566348e-01 1.088949357246467908e+00 -2.892757375107813944e-01 -1.971355031977437555e-01 -9.178208234402471799e-01 4.658354685195108535e-01 3.074378206198091767e-01 1.266500936029238300e+00 -1.403375920656637854e+00 -4.024810948495995411e-01 1.255791188790997159e+00 -1.158638915271431036e-01 2.673636155337406617e+00 -1.429904020383702123e+00 5.623841479297022605e-01 2.760480036396913306e+00 -1.677999795537420680e-01 3.089920651671256735e+00 -3.419161317037795467e-01 8.134493626728656057e-01 -1.477972375516534154e+00 -7.189573990424890093e-01 -1.661879072263358292e+00 1.880875532782172899e+00 -5.485909213119343208e-01 -1.008697635516326185e+00 1.092661735146999713e-01 -3.031433690037972292e-02 -2.693159071789725800e-01 9.539127795443798075e-01 4.801113490087385305e-01 -9.461517851647313071e-01 -1.230503968064034170e+00 9.432138422849131176e-01 3.684425936504791110e+00 6.571819322509950267e-02 -6.766978967806953627e-01 8.947611192016990955e-02 2.351686251946746076e+00 4.732705946058748947e-01 -6.994338719561453699e-01 5.456101976417644384e-01 1.168964429760468438e-01 -1.302866417917735165e+00 -5.153237438516279356e-01 3.185906488725264718e-01 2.766757778514784549e-01 -1.756114330545391622e-01 6.191748025188674731e-01 -1.982002904570387414e-01 -1.579975614257674410e+00 9.650250811124202466e-01 2.061265183144696603e-02 4.229738619117383025e-01 2.147435728484987649e+00 9.085868893748036967e-01 4.095257315980017632e-01 3.215723050819732642e-01 -3.367994582356731992e-01 -9.576906582341911944e-01 2.092516109804286373e+00 2.936884239521397433e+00 -1.580992300479693524e+00 1.737641815724018102e+00 3.572990841299558129e-01 6.654933830253965121e-01 2.991234405133230134e-01 -3.235876216506277103e-01 1.471369566611415269e+00 6.198698202918527800e-01 -6.720071886011914630e-01 2.235779881794255353e+00 3.163380164850199683e-01 -1.805528145394245110e-01 -1.270946495502101314e-01 -1.039315440097748455e+00 2.288061677502790214e+00 -4.178811168244747631e-01 -9.195239232594698553e-01 9.534519505255474314e-01 2.155263778812470221e+00 1.335332613655690448e+00 -4.097332225894996793e-01 -9.421205739323738060e-01 -4.422713681977525901e-01 -1.575909611155668077e+00 -3.846622659470082528e-01 -1.159185677792283320e+00 2.006282622376590830e+00 -5.799307883746589454e-01 7.673272856705150302e-02 7.351981315356931335e-01 1.025366317214973511e-01 1.900097260518797793e+00 -7.438571573839588558e-01 3.312656131884821331e-01 -3.573513240738985242e-01 1.574586807607502789e-02 -6.267260041178300822e-01 -1.514364970111057973e+00 -8.191586415948833022e-02 5.725119157716999085e-01 8.890622063363244898e-01 4.232758881451613719e-01 -8.338241950442627781e-02 3.476225858226009158e-01 -9.551939416070727162e-01 1.014389034684080704e+00 -8.922326872331060033e-02 3.307009003347054055e+00 1.931366656645380209e-01 8.113540756510571050e-01 -9.746158989085198510e-01 7.124894372861366731e-01 1.792616442758674600e+00 -1.427653682693360127e+00 1.802489296816418340e+00 1.354408602124782313e+00 -2.912118374553870903e-01 1.214717167124482300e+00 1.788371339324331122e-01 8.002867647531730633e-01 -3.559153759574050224e-01 -2.239671561594439586e-01 1.587870181999897712e+00 -9.958405407041024393e-01 1.078007420599431221e+00 -1.067719542838239805e-01 -4.897557764824427284e-01 1.977526806697642803e+00 -4.061411974023205196e-01 -2.533178458494931284e+00 6.357372548624932174e-01 5.896558718965425605e-01 5.953792655934200262e-01 2.308836725174318871e-01 1.014350143772806856e+00 -1.200642437920091288e+00 8.116554972744986773e-02 -3.755166428511089727e-01 2.221130747482659817e+00 -5.028367992900906192e-01 5.628678491536044382e-01 -7.374251248815493209e-01 3.196208302878114083e-01 -1.983637701746628457e+00 3.654365313703611395e+00 -2.027399017022638805e+00 -1.425359670713303828e+00 -7.196912518706456430e-01 -2.260217867216855192e-01 -6.845023181767537768e-01 -2.213636341464022550e-01 -1.639168974155591929e+00 9.567935501834274881e-01 -1.514551695831491740e+00 -1.116623733809883223e+00 4.616988570851106921e+00 -7.823661199383634690e-01 -8.629729335060255524e-01 -1.050058213420139941e+00 3.901256634647323196e-01 1.044261496316342797e+00 2.419708234966207794e+00 8.447212188161048463e-01 1.480316964035088612e+00 4.298669173339541433e-02 9.280106117392323828e-01 -1.862344163019469812e-01 8.330935673873930414e-01 -8.062380623052682604e-02 1.157467349643537258e+00 -7.196769086596676024e-01 2.624192486615311903e+00 6.011150261742313067e-02 -9.107128770669755680e-01 -7.302702483838663383e-01 1.650474064041176081e-01 -3.114676074776261960e-01 5.897370884839504557e-01 1.015649583356892593e+00 1.282474163898393416e+00 1.427977783120687683e+00 -6.322055928079026721e-01 2.011711231113942233e+00 -3.679943235184803263e-01 -1.328667010983413110e+00 6.516097905449513839e-01 7.940779471065456674e-01 8.333286525246605403e-02 5.316841316934357575e-01 4.253257769346072692e-01 6.772087814004285056e-01 1.847954675377038392e+00 8.504491893540817166e-03 5.846079239719406129e-01 6.980027672958576124e-02 -1.145366939158122044e+00 3.905571514383783804e-01 -2.237157439672198267e-01 1.217225795790183529e+00 -4.187346513612266174e-01 1.965586111450545292e+00 1.034467641477590183e+00 -1.698783106555695310e+00 9.758059291595381213e-01 -1.074115110455791555e+00 -1.999848744659135646e-01 3.225419091179326792e-01 -3.834923619639554193e-01 -1.782239723771117390e-02 -3.586731278683055746e-01 -7.624881600430222228e-02 -2.158993545371298284e-01 4.327381877793932130e-01 -7.930131678901199965e-01 -4.720910705923107575e-01 2.090731828960190164e+00 1.367398859173291292e+00 2.512071882980896342e-01 5.448043799881726601e-01 1.028434746442860037e+00 -8.108052276225249377e-01 2.003510756297519624e-01 1.280464172464575556e+00 -2.539170960836529753e-02 9.953598060829743632e-01 -4.766995082104062420e-01 2.758369326425149093e-01 1.561402081577444312e-01 8.562309997387556049e-01 -6.633703621286499708e-01 1.870176697804787569e+00 1.480056658843399209e+00 -6.586530145990014962e-01 -2.086840938941973533e+00 1.738508407001432499e+00 9.600383528973329694e-01 3.926685393186586381e-01 6.084831551126969329e-03 1.027710294737749441e+00 -4.352077241661920781e-01 -8.384944686801183433e-01 -4.106301328026875086e-01 -1.244363754925007365e-01 -5.618527079523717438e-01 -3.518003010897413629e-01 1.529780791566979437e+00 1.500204211699273316e+00 1.636117819214489011e-01 -1.469122754738254044e-01 -6.387681915740561767e-01 4.024715577854280468e+00 2.998650149501477902e+00 -1.199401985122810821e+00 7.247570265790994615e-01 1.764019238079967966e+00 2.457913031080126154e-01 7.630655708590508013e-01 1.182931751876608928e+00 4.356150484172585102e-01 6.901460403698206347e-01 -9.596862996347611530e-01 -1.488679391800149521e+00 2.423046029062817242e-01 2.726616213896855268e+00 1.142227468761423115e+00 1.411693577884285677e-01 -1.817970663353805749e+00 1.909611071108961777e+00 1.344138800092533170e+00 8.562166630956786761e-01 -1.248786947508964351e+00 1.663745085564109728e-03 8.727929371912829248e-01 1.235283815966117471e+00 -2.775924982023019183e-01 8.792576830700490342e-01 2.171048269376666173e+00 7.435393204564344494e-01 -1.413592562997573632e+00 1.546772066156403724e+00 -1.648016014752306191e+00 6.552153151341738591e-01 1.164010862040616712e-01 5.983133679321327447e-01 -1.369144268978917944e+00 -1.369297666331027230e+00 -6.127895031232468703e-01 1.561906609797325096e+00 -7.493797510260117312e-01 -1.925256506428973280e+00 -1.143507951088373442e+00 -2.792244899313556239e-02 -1.352853537802015005e+00 -4.936830018569695611e-01 -4.350669006820829243e-01 1.371624580578775898e+00 -2.903515779014379738e+00 1.559229441032957020e+00 9.327533433468768176e-02 -7.508571786720905084e-02 2.312713897860431134e-01 7.774734031012363600e-01 -6.614817890377371334e-01 1.069851501776953179e-01 1.849253607729874016e+00 1.301960207728389607e+00 3.730754744968037273e-01 -3.284836722047356217e-01 -1.169606064677320978e+00 -5.804204740399500073e-01 4.890073686727456348e-01 2.438080125090464456e+00 1.151886412467849063e-01 1.164711488812662177e+00 -3.464783251619215632e-01 -3.934253286096818791e-01 1.289200249572598267e+00 6.765029458002899121e-01 4.181179975323729425e-01 -1.203403921413245953e-01 5.920627956406393499e-01 1.085647500005600730e+00 6.710365134420344102e-01 -2.013392715053996973e+00 6.326477692697859423e-01 -1.309052934030612292e+00 4.305803273691208299e-02 6.477549591569319309e-01 2.139591427020960945e-01 2.236085660819089188e-02 1.732112512735717758e+00 4.801606185868931842e-01 1.784965871261123382e+00 4.439357018536866928e-01 -1.055886941096850107e+00 7.365243562373287034e-01 9.103409863779250433e-01 7.604798354068079691e-01 2.686714593395717610e-01 1.594517753948716088e+00 1.032202281232545982e+00 -1.064953626504539175e+00 3.336700048237289384e-01 -3.407534838552968015e-01 7.323972965380746991e-02 9.703742354163040762e-01 -2.231152378639019940e+00 -3.146855173374751846e-01 1.592891203957346180e-01 8.684260398689060967e-01 -1.642781330912140403e+00 8.069209336686056569e-03 1.190150803018318326e-01 -1.612125742955240693e+00 3.584573859345776548e-01 8.188344952845461044e-01 1.360469024813566019e+00 -1.027930052119398141e+00 -6.666410970664030655e-01 -4.828024607872738461e-01 -7.925177980804108957e-01 3.908692416295541427e+00 2.055911564441694761e-01 -3.885624260952199455e-02 -1.608051990389888497e-01 2.677411340171665377e-01 1.369673401017739378e+00 9.087424714404668258e-02 1.980410443729591075e-01 -1.444268073862768620e-01 8.737354263520338282e-01 -4.117418868317714864e-01 5.668483079823258830e-01 -3.501837261796922895e-01 1.197696242776401521e+00 3.828507184362434090e-01 -2.221059833294690922e+00 7.690325953142100879e-01 -5.276773203092448572e-01 5.333413166264797667e-01 -5.452488301519521352e-01 1.523544745344526330e+00 -9.414965742244117974e-01 7.477945128715297596e-01 4.366985327343184675e-01 -1.516332573981170162e+00 -8.910381305775083582e-01 3.124639124167993276e-01 -7.789313642900008716e-02 -2.803979113415763780e-01 6.974790803600274813e-01 -2.063616236043861907e+00 3.572382909505797399e-01 2.751963671599187755e+00 7.893018036049470609e-02 4.465112623951798532e-01 -9.054153169921036470e-01 1.472964279811137978e+00 3.002798114520615957e+00 -6.058914331499418715e-01 9.071206401230906824e-01 -1.641606253500260904e+00 8.355775774460800776e-01 -9.414911168592342283e-02 3.708969058465411139e-01 7.014826811689414132e-01 9.291653062071778546e-01 -1.641141210087817548e+00 5.730094448785216787e-01 -9.612463148995572526e-01 -8.174292109474045054e-01 2.322598507885197672e-01 2.357475199966224011e+00 -9.064470925575872640e-01 1.139213634093636740e+00 -2.100892862611150880e-01 9.014103717005285121e-01 -8.419365630997494021e-01 1.152319336530754690e+00 -4.073882400506507184e-01 4.215842580645795534e-01 -9.450709827322685275e-01 5.215377919751635893e-01 9.865098859990292235e-01 -3.923944025026184224e-01 -1.805135294818372538e+00 -2.208092853762272378e-01 1.450377784988782670e+00 1.250247989467071053e+00 1.539012063097606964e+00 4.370616024506104175e-02 -3.284609035126882515e-01 -5.415078090086937745e-01 2.112533399168726178e-01 -9.291675148581346466e-01 2.323310690279599022e+00 -1.532559313392928946e+00 6.066154901002720479e-01 6.751177500699062639e-01 5.267526798023469681e-01 -2.396936699549052641e+00 -4.657962490578118619e-01 3.069318375547338551e-01 -3.752675740597324339e-01 9.223093536874701348e-01 -3.094969907607564297e-01 2.172451472036111220e+00 5.427949864901937538e-01 1.449209884542179472e+00 -2.079646435577158226e-01 4.128031151555280331e-01 1.769792785785275768e+00 1.151270970024899309e+00 -1.380600470512651556e+00 -3.533423509243951433e-01 9.566130457794085329e-01 1.222084328927329100e+00 4.128967076323453722e-01 -3.834317656201902680e-01 -1.729998047602016031e+00 7.821427175600742868e-03 6.351991837503702387e-02 3.950062931587132453e-02 4.662798895012509187e-02 9.147228661323567600e-01 -8.698048569354777104e-01 6.737265147662941933e-01 -1.428889902826932234e-01 2.216731214536928007e+00 1.669459022472746801e+00 -5.166721427818030676e-01 1.108994351492807562e+00 2.713642942812836134e-01 8.545610351955114092e-01 -2.451731343835484023e-01 4.223545741552477972e-01 -6.416566966300660813e-01 1.850307644020561526e-01 7.069715611235002917e-02 -7.367374015988380487e-01 2.161259399640018231e+00 4.817142329658837818e-01 -9.307241918041955775e-02 -5.566996132908472728e-01 -1.072880160413652195e+00 2.668878308560198143e+00 -2.746825467869108001e-02 7.960641654584850180e-01 -1.356841221473097825e+00 1.230711658499922256e+00 -5.537926102349305379e-01 -2.804162724118424155e-01 1.613124148704228600e-01 1.442480090501329970e+00 -8.621886306461495897e-02 1.381006479650046526e-01 -1.179978019239549397e-01 -7.278099520158678448e-01 -1.018028630214933283e+00 -1.073858536238975203e-01 9.052627793589497207e-01 -6.046382314149596482e-01 2.816736276015544549e-01 -7.741315104031631922e-02 -3.344807186080955286e-01 1.286308531707081038e-03 -1.050412896746773850e+00 -6.431665607123878692e-01 -2.576765030162546100e-01 4.619103327384081747e-02 -1.382665097243817476e+00 -1.241862579703841174e+00 5.750642369830720746e-01 -3.692609256233109899e-02 -9.302837807784127833e-01 2.595960335140921060e+00 -1.039288306292351638e-01 8.300445633368414011e-02 -9.227615518319966584e-03 -1.056804024407317494e-01 2.163657433461733393e-01 -1.342070249859003805e+00 -7.608248296427613244e-01 -2.489885854784914532e+00 1.708465363509498181e-01 1.144447000479495991e+00 -3.775865731834001093e-01 5.938378779777330196e-01 5.066917854307152469e-01 1.278975067565613910e-01 2.246367785946859208e-01 -9.007779953658296979e-01 6.446076185622392485e-01 1.401945048831557239e+00 -7.097826564771282376e-01 -1.137003447897543928e+00 1.854696389025321801e-01 -1.713607610075325249e+00 -1.169478638587508890e+00 -1.551847249857103872e+00 -1.712892369187790087e-01 -1.196168757794042525e+00 5.028375417269098646e-01 -8.273462343025935750e-01 -4.832483766140798775e-01 -1.179821436672509272e+00 2.714903630314628447e-01 1.293315308789737772e+00 -7.177482777296295691e-01 -9.608874825154023469e-02 -1.355322131049542023e+00 -9.023838823639712681e-01 -9.012253609555204159e-01 -1.167465459382086124e+00 4.905331499540304119e-01 1.542591452080048331e+00 4.915313567404447914e-01 9.919433257157964645e-01 -1.262151434088292223e+00 2.862126883275559752e+00 -1.503361948594496011e-01 -1.534176076631115881e+00 1.084547451319642919e+00 -2.720496054088915663e-02 4.080296005992021247e-01 -2.595931798363589338e-01 5.658500603260492312e-01 1.086390856212063438e+00 2.065633900270512635e-01 -9.957197805063487950e-01 8.957580090207688528e-01 -2.744986484726056886e-01 1.488172337250049715e+00 2.024451265209553874e+00 1.494272354642705025e+00 1.614946118756994675e+00 1.551009071840895981e+00 -1.012258566545553684e+00 3.749180187029735323e-01 -6.827884086797563201e-01 -2.979344883813407896e-01 8.221460044148899415e-01 -1.626917678264422795e+00 1.628641725798647188e+00 1.948235855681395901e+00 2.013567321840690205e-01 3.376724488264627455e-01 1.605569768957510468e-01 -2.586462978491704812e-01 -7.115718844014388977e-02 -3.547164114715664618e-01 -2.452299154538307713e-01 -1.339489840057711323e+00 -1.285058353447095847e+00 4.601742175569067950e-01 8.618574797532286835e-01 2.248649736215039940e+00 -1.826843296081357704e-01 7.700878336803697044e-01 -2.043928693348393000e-01 6.318549778145901019e-01 -2.831593730483593641e-01 1.315308752087728905e+00 1.089171957190563811e+00 6.754806496733473109e-01 1.741899216524462612e-01 -4.716242898929428051e-01 -1.102907592712012885e+00 3.205880517754394976e+00 -1.697062261174373310e+00 1.321427392216615315e+00 8.286545194555985372e-01 8.179496129424387307e-01 -2.764000757474794900e-01 1.701327824032742297e+00 -6.051702161235370525e-01 2.370594624993567212e+00 -4.041368470081126152e-02 6.260072497818467419e-01 2.335364446062232702e+00 -8.812403940753056331e-01 -4.367562173326708930e-01 1.015514838823758093e-01 5.156792664243592395e-01 9.432985306761281219e-01 -1.197425743288693445e+00 4.918005822924798043e-01 -2.619822567598536489e-01 -4.462664382540029173e-01 4.156317495365629000e-01 1.584675871538317349e+00 9.967453903512732416e-02 1.151779548796516700e-01 -6.271399639397223780e-01 -7.556999257315125673e-01 4.752731031529103603e-03 -1.601688528155921887e+00 1.695358445235572109e+00 -1.023323757585555827e-01 -8.696257000730247544e-01 -6.051545410317930029e-01 4.370956200122093072e-01 1.350293479749465064e-01 3.874466708005679938e-01 1.090127660777174157e+00 1.400975100077562763e+00 -5.611189166112098281e-01 1.870658951010450100e+00 -7.734135321201280888e-01 1.629410707821951632e-01 -6.275549584312460905e-01 6.182444234311875730e-01 9.571809679218038491e-01 -8.981908855218910803e-01 3.087182693985706106e-01 -3.038089042632104164e-02 1.686495862744273877e+00 -2.704542406772396657e-01 -8.358656664566416206e-01 -1.050755909918807518e+00 -1.063709621018623874e+00 -1.869540200977754862e+00 1.466910505798886710e+00 -5.224482892797115141e-02 -1.215723843182241692e+00 3.801936843803022104e-01 -1.515308011795899468e-01 7.682945451477540821e-01 2.053731090066897913e+00 1.673711269937952384e+00 8.392475249300841433e-01 1.621867600702339818e+00 -1.292565725514538411e-01 -4.694672002928655385e-01 2.716113482685932112e+00 8.466413355694750731e-01 3.987750183387670511e-01 2.170670956780020866e-01 1.918478067643346829e+00 4.482111269590932090e-01 -7.829725578519701745e-01 2.286340313043654926e-01 -1.223744689177542755e+00 -1.425381966831800851e+00 -6.049365439178719939e-01 -1.117700689655404700e+00 -4.413066824831624047e-01 2.948876857218231673e-01 1.020326929009365058e+00 1.095914628905123589e+00 -6.989566249403168507e-01 8.403317977011400819e-01 2.107075010813393989e-01 5.608749964153337819e-01 -8.611778165738134261e-01 9.341720406640932062e-01 -1.348868785043977336e-01 -7.764857228879418205e-01 1.194043647663352692e+00 4.136337889778320953e-01 -5.985427917447604385e-01 7.499544585201088909e-01 -1.406621252152794765e+00 -1.328173719006221720e+00 7.682391559301779416e-02 -2.206140967922414653e+00 6.130422400389449189e-01 -5.639469874389594350e-01 2.593639026893009625e+00 -1.587455036693333987e+00 3.166993464786334034e-01 -9.794309943309125188e-01 -1.996478246607217510e+00 1.271966192081328995e+00 -5.924704969407373900e-01 6.644393007789827221e-01 -7.647157245707025819e-02 2.909926112724837144e-01 4.082852645910465261e-01 -6.844139434480976947e-01 1.593298672509848135e+00 4.072645861462499683e-02 1.064991262315965637e+00 1.139540449721683002e+00 5.402476720446985903e-01 -2.551847651709928111e-01 1.334285910476824766e+00 1.122354250185836483e-01 -1.351374754521518895e+00 7.788584061714637352e-01 2.051969689375189976e+00 2.072092350023905793e-01 -7.275633029763269866e-01 1.043318029550742043e+00 4.394636083969100659e-01 1.159233694879388210e+00 2.181755152912117079e+00 1.917866134640748177e+00 -2.633698852712058058e-01 6.325240335577446693e-01 4.079171026755466500e-01 6.309978570846976886e-01 -1.385312410024266638e+00 -5.892513561384487009e-01 -1.032826145606889900e+00 1.084080401630444390e+00 1.357883004013604067e+00 -1.529642260788777852e+00 2.808806455602301355e+00 -5.046242421459254945e-01 3.781417852204212449e-01 -8.373827724252288496e-01 1.954984030169491183e+00 1.387086946368594642e+00 -3.581801681424108819e-01 2.583060765975436074e-02 3.339397672974132175e-02 1.784448355608576842e+00 4.474512236842310281e-02 5.424251435214192396e-01 -5.020402317100669531e-01 1.258569292133924877e+00 2.249170212499233656e+00 1.086082381972941491e+00 4.987358194320995475e-02 5.141618461874760682e-01 1.769719446340178193e+00 1.388347304104599278e+00 1.352747596164105115e+00 -1.956940904610200871e+00 2.287299125148608336e+00 3.247193882717926972e-01 -2.143719860126035159e-01 1.256454035309563899e+00 7.168936144096381691e-01 -5.811157620465166179e-02 -2.789692185913806299e-01 1.428465848851435016e+00 -1.049343162215993219e+00 3.645711422751400366e-01 1.589500568959422572e-02 2.013729130061654438e+00 7.987762687630783898e-01 -4.040483299892467794e-01 1.290900496824408217e+00 1.541332275371207206e-01 7.897946381556747442e-02 9.536144142565777804e-01 1.217804521666564943e+00 8.828001339945166226e-01 -4.790448064580919429e-01 3.760991499956832795e-01 9.159148221406094859e-01 1.794975253038087804e+00 2.859165838393580295e+00 -2.946251993520348500e-01 1.463163562881061031e-01 -6.510432551354053410e-02 -1.907217386532542303e-01 7.024277421754892003e-01 -5.404675979099641397e-02 -1.081787981851704883e+00 -1.236035811981936572e+00 1.646843629597083192e+00 3.695356952366780634e-01 -2.778362985340073199e-01 3.149406784977002438e-01 -2.688872876138304058e+00 -9.528501637288749881e-01 1.330373146793710326e+00 -1.223955925053483051e+00 -9.680945280177076784e-01 -4.622119991112574322e-01 -2.605878704577468508e+00 -5.831882485852234455e-01 1.624152416117714770e+00 1.946279931514788730e+00 1.942977687393864228e-01 2.159646640270790618e-01 -2.301115568148866530e-01 8.724425551743368867e-01 -2.316911284903039547e+00 -8.390796248725446160e-01 -9.262971389545037182e-01 2.795395186317251590e-01 -3.092551269572969552e-01 -1.341457069771394561e-01 1.888209547892281126e+00 -4.125755863264979340e-01 1.147083985769025816e+00 1.022316171519668471e+00 7.617152476269069272e-02 6.481730909449845424e-01 2.167465526480939486e-01 -7.186962476592532179e-01 -1.073241458899846457e+00 7.389350353001528093e-01 1.435695614491188932e-01 6.903607787834520337e-01 9.925043066350266452e-01 -1.407833500383415259e+00 5.956232966866700229e-01 3.241627609650382102e-01 -1.281855860960103843e+00 4.690871168018507786e-01 2.859486031471053291e+00 8.947905153817253820e-01 -2.002143002895659496e+00 1.089537366757254988e-01 1.821947531492393635e+00 -7.926490326514873397e-01 1.462076308557606064e+00 -5.341045376227431668e-02 4.992168517660990068e-02 1.101805892945308285e+00 2.175246663889812027e+00 -8.031065014454414897e-01 -9.501466795248447728e-01 1.960610737885603305e-01 8.969589577568417571e-01 2.009532901094489343e+00 2.431654753473572461e-01 -4.905414437505948300e-01 -8.807961201827117781e-02 -1.086948095254743896e+00 6.031629085324545780e-01 -5.357207701820785317e-01 4.461819545310223845e-01 1.794182316162154178e+00 -1.012376717643325819e+00 3.706408820616757249e-01 1.644225958260800147e-01 2.612946292155975958e-01 6.060020381683618451e-01 9.492640910803760157e-01 1.232036029086527318e-01 1.086261005329485663e+00 5.411201952624302702e-01 -1.354980469785964203e+00 -1.162836291611924616e-01 -1.419998167675292633e+00 6.046091328637974716e-01 1.602493922286805539e+00 -6.206047253234032723e-01 -1.104166280161446245e+00 -9.793341547633365174e-01 -1.653452403320189446e-01 6.829296698710748403e-01 -2.423231391003228374e+00 -9.650002854750825421e-01 -9.949940378630398596e-01 -6.930798469348142810e-02 -4.188266800622247876e-01 8.172860863332116754e-02 -2.364874277346998177e+00 -7.060447847863390303e-01 1.860051910124156382e-01 1.122997786652487395e+00 5.308142118190143366e-01 8.300340698043328080e-01 1.414710018043286333e+00 1.082454126484362206e-01 3.937370666067750435e-01 -6.995774656394283808e-02 1.007125347246296876e+00 4.525627290594627650e-01 1.009342151379633679e+00 -4.775532301765332832e-01 3.232496325168898732e-01 2.972000419901698054e-01 5.546710624565653891e-01 -1.051862418844177860e+00 -1.152408429552208430e-01 -1.651708950383001806e+00 -1.782294936207655944e-01 -9.791086602427077068e-01 3.547689042144946958e-01 1.633139267895259983e-01 -1.850137009231977547e+00 8.858356410207214593e-02 -4.841980888876674105e-01 -1.311588763372963373e-01 9.771655106505073851e-01 5.693872305597784678e-01 -1.088930569107724011e+00 1.872812566581934623e+00 1.028269602211541622e+00 1.342875156769420819e+00 -1.309530221070722422e-01 3.485384328006813082e-01 -1.328938016471115091e+00 1.043480932497607538e+00 -1.567367828114629713e+00 1.898420996478924205e-01 1.458331345282037228e+00 -4.136698094963261463e-01 -1.163434000217964170e+00 -4.511528076005710819e-01 -7.965506997462594441e-02 -1.194939725497970118e+00 1.153567335590305609e-01 -1.064208647089136539e+00 -6.867491572163496594e-01 2.377520437133266995e-01 -2.267530833819053626e+00 1.422717704194109700e+00 -3.285676233474783547e-01 -1.514383613727571909e+00 1.233887867109557390e-01 5.514375318777248181e-01 8.120473596320179066e-01 -4.825653361817738851e-01 -4.890307940901278960e-01 2.819517279486660755e+00 1.871586563532299241e+00 1.383781858248410712e+00 -4.418912757759692056e-01 4.544785117391199059e-01 -1.215115208354590193e+00 2.968445762461079385e-01 1.842411426574865452e+00 -1.519571920344471527e+00 1.675237464918025276e+00 1.019334587600832842e+00 -7.231732682600665318e-02 1.298913933928968811e+00 1.715786507787316006e+00 5.928809465337674389e-01 -2.200295473590740611e-02 -7.514630977379326282e-01 -2.037755079472208797e-01 -4.571110530315893872e-01 2.059316006564676782e-01 1.189262380392783092e+00 -7.310824475015440527e-01 -2.060246102185932404e+00 -2.277251231155728917e+00 2.094404308639640888e+00 7.157097808968969632e-01 2.263764417807886620e+00 1.334346532046566114e-01 -2.696854636731092825e+00 1.879200473355012946e+00 4.884390801703406004e-02 2.904657565664630958e+00 -1.607393026385215903e-02 -1.831569031129106906e-01 -2.966513770267675820e-01 -4.722557718405382965e-01 5.664914884892887637e-01 1.488545287981944298e+00 1.292789933194517848e+00 7.077661343372487757e-01 1.700247043901109922e+00 -2.687223552969913443e-01 -1.967825811429604332e+00 8.215496841449150545e-02 1.466237185321298986e+00 -6.796130958942185885e-01 7.160546641951369695e-01 5.667310532126300648e-01 2.168886648082919699e-01 -4.878812772337051129e-01 -1.327257630723506665e+00 8.475574412726948059e-02 5.684576455223462332e-01 -1.476627912371578921e-01 -6.850075406506777043e-01 -9.304306301014343417e-01 -8.341731138303760673e-01 4.971583114700267592e-01 4.663459997415630998e-01 -2.653538796083907969e-01 1.355318802493316932e+00 -1.186555070908970277e+00 1.691278604140728503e-01 -1.090279269845368049e+00 -2.732832751813544792e-01 4.961182109716411048e-01 -4.711948659786259208e-01 8.984734745612213969e-01 -1.043032624338481762e+00 3.708051479764137293e-01 -1.288485085532815377e+00 -7.874733290558495469e-01 -6.420631619362435760e-01 -1.697540078374607242e-01 7.513850118705476255e-01 2.611989221702367692e-01 1.329204579522013097e+00 3.188129469546919781e-01 -7.849757075535361839e-01 -8.057954788980736804e-01 1.141624434295684054e+00 -1.429876215586696198e+00 9.382370928347857353e-01 -6.128659720399632915e-01 -1.361528493485588687e+00 2.873850268330090385e-01 -1.162669925870901899e+00 -6.722402367640205600e-01 -4.040571039432083733e-01 -5.411953386434210644e-01 2.871048900520210001e-01 8.919416823963327579e-01 4.001715829320353079e-01 1.407674828344667839e+00 2.244742211868291093e-01 1.123002842554523095e+00 8.317264773976138503e-01 -2.177889681087492868e-01 1.039335492281145079e+00 -1.121139046138160955e+00 4.709497952723731284e-01 -3.239375620175355408e+00 -7.721301456743751013e-01 -1.328707806783570700e+00 1.390531427389245289e+00 3.108527574855268760e-01 6.212691029642380958e-01 -9.867260439348327639e-01 1.000026423427564204e+00 4.901354378551420199e-01 -2.393299007129337241e-01 1.418176200461192804e-01 1.042385122099453110e+00 1.482306950287110847e-01 -1.104669651540544306e+00 2.561710097467607694e-01 8.346948682846042633e-01 -2.284896715269343556e-02 -3.924537764582839983e-01 1.081895130972666763e+00 -2.729251977495030235e-01 2.902675500665160557e-01 5.001756905967218447e-01 3.080950260815279451e-01 5.538982727951329288e-01 -1.113376975722759399e+00 1.820342099431542682e+00 5.198599311669992451e-01 -1.092650510426133481e+00 1.347392732967391149e+00 6.787564554493569213e-01 -1.396752482450697830e+00 1.002309820365151039e+00 -8.129370627515016823e-01 5.304301184188736640e-01 2.270112657706792603e-01 -1.586306949745234007e+00 7.212938506024531293e-02 5.408247965091542708e-01 -7.903206307820260790e-01 3.310841052631319226e-01 -8.357264364604189977e-01 -1.482641996672140916e+00 -6.940346651925405341e-01 -3.332969802858521957e-01 -1.029263326164408188e+00 -1.818918383704296593e-01 1.945726175314109518e+00 1.349740536048633421e+00 1.461651743929315295e+00 -3.435932714182122760e-01 3.148994406191866768e-01 1.850814168217140177e+00 1.645061694104092087e+00 1.757035169938876429e-01 2.887842806501250692e+00 2.091810087332690304e-01 2.030311892019604159e+00 -6.778878786398484513e-01 -1.786060211403979858e+00 8.030923241231998633e-01 5.168588436064003311e-01 -5.518566664920522280e-01 9.283951658441920163e-01 1.697284782495033506e-01 -2.291912392151171485e+00 -8.751143669426612037e-01 -1.160839022078713700e+00 1.004656447069136371e+00 -7.671369989724970140e-02 2.196485006278267704e+00 9.586616714502907977e-01 8.682828570406603275e-01 2.120336290994635942e+00 -1.019248582335971376e+00 2.037110458103557897e-01 8.724992669874623852e-01 -3.885107494405326545e-02 1.059177490545796907e+00 -9.602299359812968560e-02 4.350669253967500150e-01 4.305503521034126369e-02 4.081156019924828127e-01 -3.783188794373509856e-01 2.152789601636678096e+00 1.970161539461288136e-01 -9.839023641978016377e-01 3.590740942886345155e-01 -3.587855810387868272e-01 -8.301283096417652052e-01 -2.650839416871190179e-01 -1.834943858102402459e-01 -1.093329354733224346e+00 -1.817604327269302655e-01 -1.459336328467234711e+00 4.273187787971481633e-02 3.859532210572023669e-01 -5.794615673081675578e-01 -8.237793507669641802e-01 8.649651429778095757e-01 -1.673481253196202223e+00 -2.859092896978960852e-01 -1.835078886666449582e+00 -1.913437439288815156e+00 1.561605311660717588e+00 -1.255729773640530400e+00 -8.544293452359331686e-01 -3.170944005120905906e-01 9.535448910308752524e-01 5.660611874216444628e-01 1.436524788319075485e+00 -1.082278072442896644e+00 -1.236123770739097294e+00 1.541064690026871409e+00 1.841157455193870307e-01 2.473954113686669842e+00 1.440919404177992247e+00 1.015275286780383812e-01 -4.403422125869187465e-01 -1.017379148294904168e+00 -3.396181927374974929e-01 8.289692173737612801e-01 2.311960525404144207e+00 9.395032162639341822e-01 1.409451626821027981e+00 7.200930347423567524e-01 -1.327458191240605379e+00 1.559309221535149781e-01 -8.528790745667189643e-01 -6.526543560326252269e-01 -1.469804041314013432e+00 5.919356625143016304e-01 -2.044661048979625750e+00 -1.535189124171279396e+00 -8.123283981483092608e-01 -2.288159483153287876e+00 9.255197476814086555e-01 -1.616782433562348631e+00 1.438985933541380380e+00 2.001360768997863637e+00 1.383500496032194382e+00 -3.259994194331192752e-01 4.733185576407162864e-01 -9.804838947600956756e-01 -1.153234232726616959e+00 -8.888415426045905843e-01 -5.768752797193499315e-01 7.648214451319402807e-01 3.161056161426132327e-01 -8.352104589719056005e-01 7.518980528777092776e-01 -1.277786831222951225e-01 -1.709001723541612394e+00 1.696468976338812107e+00 -1.134550823738482483e+00 2.824125994744668966e-01 1.143379260215198645e+00 -2.614497107361394845e-01 3.095097172698338950e-01 6.360867051099020619e-01 1.893093908934426750e-01 -2.341016198655675229e+00 3.421838754681249539e-01 5.149258780065635310e-01 -1.150756695791865791e+00 3.898162898706865054e-01 -1.124449787145009177e-02 1.768697526151029820e+00 5.372390490075325264e-02 1.474599131667388541e+00 8.777577529009417123e-01 7.221461287814193719e-01 -2.073433858583680067e-01 5.294772563690127720e-01 6.382059795723258322e-01 9.030790037443466867e-01 1.313924931928473594e+00 2.394217300641733326e-01 -8.926794143935016246e-01 1.355953064398333963e+00 -7.785822839039502341e-01 -1.499728657900623485e+00 1.734824708928124792e+00 -1.753099972704634579e+00 -7.784096695856000947e-01 -9.861294754244226413e-01 -1.044773080032944668e-01 7.364587221822349594e-01 -5.044034407159129207e-01 1.653246865975391389e+00 -1.002251907576430900e+00 1.608133402235296217e+00 6.740435752092815980e-01 4.998454369407367807e-03 2.062818612324891276e+00 -6.924763035222417443e-03 -8.133545315974859413e-01 2.164983486364980170e+00 -1.441098233185901467e+00 1.930598981252211299e+00 4.607399097563256163e-01 -1.404310799824708189e+00 5.640462572570276167e-01 1.637915688584536400e-01 6.016688786980965986e-01 9.045497098723742635e-01 -1.219691661479353151e+00 7.170225366861603389e-01 8.300926477935545167e-01 -2.334583535544627608e-01 1.354773526663183958e+00 -1.319730339506793415e+00 -2.136759165773324809e-01 -8.018576276389666191e-01 -1.123437031013502230e+00 -1.185991622688432834e+00 -1.377474599331689031e+00 -1.154765558401401382e+00 -1.282378742372760616e+00 3.914132832487205588e-02 1.118912223508715442e+00 1.356467223092700625e+00 1.317837046372160037e+00 1.942250585232099480e+00 1.091930198242563321e+00 6.832291617221939450e-01 -7.848065149366870719e-01 -3.317479447582619700e-01 2.747494087870124280e-01 8.849259416109583887e-01 1.845279501008535161e-01 2.574708843821477799e+00 1.490743998697373840e+00 3.168866969438523640e+00 5.689672288351446117e-01 1.394926140304499462e+00 -1.371347109979168311e+00 -5.913762182867298156e-01 6.871570078749715815e-01 -7.548449061253874326e-02 -2.481329823814218127e-01 -5.293158416314871495e-01 1.138053546043572561e+00 3.604645057651550966e-01 -2.042261511290233145e+00 7.622370175211805599e-01 3.102864256337108939e-01 -1.367815577349817291e+00 -1.557192971861842912e+00 4.370681798665595474e-01 1.718151809359123927e+00 2.174609282152168088e+00 -1.277562395768618186e+00 -1.230319430402072367e+00 -4.273703968693736699e-01 1.097782743860884258e+00 -1.047229178069536859e+00 -1.510144920634879151e+00 -2.268283615561428324e+00 -4.566367020986685787e-01 -1.395013439021833612e+00 6.466858216634235879e-01 -3.141403618380545493e-01 -9.782907609512381253e-01 -1.804154406377640463e-01 -2.612039959048962245e+00 2.366386154238480644e-01 7.303790060446919696e-01 -2.089621564260570441e+00 8.626331283653108084e-01 1.582171329597117815e+00 -1.270823969799972364e+00 1.640468398789776794e+00 6.023492089259224747e-01 1.442102226513770069e-01 -1.742284260394225015e+00 3.576734765810418160e-01 -1.072846706107457138e+00 -9.735192006512881635e-01 1.083136381157189465e+00 7.684925210577047139e-01 2.043026882956811452e+00 5.037432348480180844e-01 1.144990731258171524e+00 5.211258443222513970e-01 5.453000673766004169e-01 2.236649301715422311e+00 -1.451924569359747341e+00 5.456186827814826223e-01 5.355458359944320623e-01 -5.727040153049536286e-01 5.827576909485682188e-01 9.861643412983668311e-01 1.014622938804169046e-02 8.902823729538597020e-01 1.502447637764088018e-01 1.099619089076621758e+00 -4.611147718891440150e-01 2.310237123317296082e-01 1.355061606192696777e+00 -1.324121075686808924e+00 -5.213502056085788094e-01 -2.091836357789058354e-01 5.713905762526350074e-01 -9.332004092474882606e-01 -1.216193028330735615e+00 -5.766604739741499897e-01 -1.122377957907582324e+00 -1.050321588850215759e+00 -9.213498793986194535e-01 -8.828803472605514235e-01 1.315855230094338468e+00 6.738862492064451315e-01 -1.371264935029472554e+00 7.942634283151908670e-02 2.594534119045145415e-01 -4.819593630967912157e-01 -5.659955807070142786e-01 -7.423257723984310053e-01 -3.747035082879033308e-01 -1.062060848138037361e+00 5.130519493056261426e-01 -9.627900300662202149e-01 2.802575428558313000e-02 4.221967047234195247e-01 1.063607466661317114e+00 2.479268658467431719e-01 -1.623982700281780545e-01 2.493114301042372194e+00 -3.035472728814885834e-01 1.552021903175175410e+00 1.673783724976407039e-01 1.703418847083734144e+00 -4.251529224198766777e-01 -8.317537951644934369e-01 1.132180066400107599e+00 9.813503371289832300e-01 4.611311032200295923e-01 -2.913217992905340822e-02 -5.178196571765073530e-01 -5.203846692974842814e-01 1.776157121025387919e+00 1.784688201959976350e-01 8.632187190420599343e-01 -2.215963624556578360e-01 1.577732295689248776e+00 1.148669702649293689e-02 -3.328042694961438897e-01 -3.174287240266246424e-02 2.810857857911145397e-01 -2.784898881852789221e-01 -1.536288338695033229e+00 5.604011274710679613e-01 -1.486887459006874801e+00 -1.002297818416728825e+00 4.094559335411251944e-01 -1.097766262562933637e-01 -1.955384676806529512e-02 2.876586510831656042e-03 3.043971127546261646e-01 8.877086437780931094e-01 4.214712080016295159e-01 -1.559238405940339689e-01 1.629492559808552565e+00 1.913764119556162768e+00 1.197897273376586691e+00 -2.757250601057696371e-01 -1.583539743216267448e+00 -6.877184112439015118e-02 -1.533877011665229606e+00 5.820145698796853617e-01 -4.256250882279932757e-01 -2.428311275094875710e-01 2.467736323240452279e-01 -1.028457101994705164e-01 1.099515970376578444e+00 1.343075194043444220e+00 -3.878838842514034102e-01 -1.067705734113831573e-01 2.469783490573416174e+00 9.090997533927253071e-01 -3.011735042185251787e-01 5.939890681783107640e-01 -9.578815687259657485e-01 3.789825208017663094e-01 6.611939235444875829e-01 -2.093920206760877534e-01 7.374600701174026385e-02 1.215495220794242437e+00 2.926645345512544516e+00 -1.800897875372381440e+00 -5.908009345353330000e-01 6.438376173480366838e-01 1.473001211141816147e-01 -4.455430526304313132e-01 1.681316846863869285e+00 1.204185571824456069e+00 9.119936878046600581e-01 -9.052062850911719583e-01 3.156811157790432865e-01 5.935528881749203567e-01 1.784396482947360640e+00 -1.321374526280101769e+00 -4.983080940799377578e-01 -2.161860551794540619e+00 -1.817750173422960636e+00 -7.817121006551958073e-01 8.791528740741091363e-01 1.564042620966971997e+00 -2.446989083948802324e-01 4.998103360069814372e-01 -2.500450154121767188e-01 1.899134760183865733e+00 -1.315158368234933484e+00 -9.025004156801486044e-02 1.069164805312787347e+00 5.637487517127401926e-01 1.011635974838642094e+00 1.988781922019284276e-01 -1.026941110007904223e+00 1.000715103154163454e+00 -1.554802476239612874e+00 3.368538914514625504e-01 1.830970201477095216e+00 -1.079130098796080794e+00 -1.535406191393549280e+00 9.184876439624926059e-01 2.706539083409875701e-01 1.290431037538107839e+00 1.543341480677512312e+00 9.673803780179361933e-01 -4.687860940920748204e-02 -1.221959709047193698e-01 4.240441167522111532e-01 -9.565670058968246403e-01 2.824441599892883459e-01 1.224933725362305381e+00 -7.400672888099626423e-01 7.481613266075589630e-01 -2.692564139181488958e+00 1.042409974072214807e+00 -2.191444439653000842e+00 1.493488088794600266e+00 5.484781861332888031e-01 -2.606377585062846780e-01 -3.218091572966704783e-01 5.677422793862328954e-01 -3.956187678302982014e-01 -1.009364187680052705e-01 3.478050582038096361e-01 -3.385167821812239408e-01 -2.885291123735267860e+00 9.212862035698760055e-01 -1.646009686206031941e-01 5.081678720415903072e-01 -5.479906441680973961e-01 -1.396014246585254061e-02 -4.490353344024373694e-01 1.167722384130066349e+00 3.524306833990666910e-01 8.993525384243417076e-02 1.908551825484759767e+00 6.757152582151166875e-01 -4.504929344320739437e-01 -5.782347557937900229e-01 2.664844754559632101e-01 1.598711926040454312e+00 9.820980357641578840e-02 5.039574599011275441e-02 7.162362442661492912e-01 1.167542957949387894e-01 5.791610943086157315e-01 -3.969587214163494138e-01 -1.242845553966351657e+00 -1.430392561547677022e-01 6.689508726178070575e-01 3.478916940501478039e-02 3.350600643292167002e-01 -2.163282843570894620e+00 8.817064594508746689e-01 3.659089044498798904e-01 8.623273755109690519e-01 -5.287683800104454601e-01 -3.980161677816446697e-01 -1.377584327959253008e+00 1.519113851567383655e+00 -8.124988718707799595e-01 -2.077756200022596589e-01 3.765947383585923069e-01 -1.495067925598665193e+00 1.519785282659664505e+00 -1.114388082269381242e+00 -1.440992157827016173e+00 -4.253283889581242483e-01 -6.071916908372663180e-01 6.934614449937402669e-02 -9.098128189642940011e-02 7.610867030471251127e-01 1.147616702749163053e+00 2.134680647445659663e+00 1.161926149784269446e+00 5.333394345335246145e-01 1.428708476253983117e-01 2.137357889634279307e+00 7.577046798758986512e-02 -3.150247970482160653e-01 -3.469514641508204544e-01 -9.441470305938064467e-01 7.213723389319036672e-01 9.485133760382759016e-01 -3.848187938644500039e-01 1.220204894065922918e+00 1.054519180463306061e+00 -7.242312053356960710e-01 -5.012964835049124046e-01 4.913929858157565778e-01 2.073231110908075117e-02 -6.856546902207176775e-01 -1.283479067259268414e+00 1.140531431620399161e+00 2.502988513623294331e-01 1.745762762644876176e+00 -4.562042119756340441e-01 1.382621649468564362e+00 -1.000241224864219375e-01 -1.190349025789533832e-01 -1.573917992263258903e+00 -1.153776931237490144e+00 8.209839073568258039e-01 8.695236023315456864e-01 1.625367959490235936e+00 1.519680351550011244e+00 -3.129165286558836523e-01 2.520707124481407213e-01 2.162569704729079945e+00 -2.449453414074139190e-01 1.114829749869044706e+00 -9.066137175077513266e-01 3.915672191679920866e-01 3.552836172625375988e-01 4.424205649952010488e-01 -9.076794055595839295e-01 1.457167958395806151e+00 -9.091830575317417784e-01 2.899577020736911481e-01 8.677292302190312001e-02 -9.796995774153638425e-01 -1.947809747592478269e+00 6.397394401150480192e-01 5.520460572187855242e-01 -5.992366566737536981e-01 6.749211232971888963e-01 -1.381114047406678015e-02 -6.690066135646516310e-01 1.204795751044541507e+00 6.691143335602207642e-01 2.137040033350949386e+00 1.076084418730840347e-01 4.480400369362202984e-01 -1.587607567694725885e+00 3.829930084514893696e-01 -4.805540032884732526e-01 -4.913365712431793653e-01 -4.867323737633117986e-01 2.402521747652335005e-01 -6.251032591039402675e-01 -1.528960252194785235e-02 3.724261744519649642e-01 1.206796418753937478e-01 -4.198853416957312179e-01 3.398402407352945631e-01 1.162282137687972616e+00 5.228869456189941811e-01 5.080722251030987680e-02 -1.087995225879165639e+00 1.464032098319714148e-01 4.116240462757210783e-01 -6.642637043288630860e-02 4.711165324313471570e-01 -2.819368227726227194e-01 -5.320567802424326365e-01 2.905726058942939005e-01 7.889276017568558341e-02 8.803998323751722754e-01 -2.125856149239682136e-01 1.629581794620367896e+00 -7.370761786141798444e-01 -1.196752658293710025e+00 5.173563126579086013e-01 2.150180144201362609e+00 -1.902296651191833332e+00 -8.688220892909415127e-01 1.596768702518720939e+00 -2.637237185499523573e-01 9.041541757909835608e-01 4.324029602803929895e-01 -4.059565358306330835e-02 1.475417785171654783e+00 -1.649229413608415795e+00 1.235662091243591165e+00 2.691267521496107373e-01 -9.969612862114893281e-02 -1.614496422428115530e+00 -8.921829328195668429e-01 -1.398098693232320278e+00 -1.251331501660594425e-01 -3.539434807714265663e+00 -1.297338545988613659e-02 -2.436982953115058859e-01 9.134039182166535376e-02 -2.964382007631573002e-01 -1.789366268239466651e+00 2.959102497198328185e-01 -4.291791603473830707e-01 -8.419185807719220538e-01 1.244265871040852067e+00 1.827012825713227429e+00 -2.141699454249776091e-01 6.864404740179774755e-01 -9.187816662058522210e-01 1.305343776458352645e+00 1.555212916917102506e+00 8.301139919570756920e-01 8.036326077314236427e-01 -1.152479575675056767e+00 3.869524789707318863e-02 -2.537381425155494696e+00 9.159641169178862619e-01 -2.179951112969344962e+00 4.498049857573926391e-01 -6.679668230714742583e-01 -9.946636924453673700e-02 1.492863395175132890e+00 1.674678244162550456e-01 -3.209553687989719628e-01 3.783881627901211075e-01 9.695927094007328328e-01 7.833651990226251360e-01 1.827190985011575730e+00 5.966378648055825629e-01 -3.392803035914600251e-02 3.308020330589019897e-01 1.605119438774112561e+00 2.738550273102482890e+00 3.250350912732123954e-01 -4.330032108836574523e-01 -2.243778665236762504e-01 -1.335745964049299461e+00 1.126678061931738251e+00 -1.608539103950626936e-01 -1.997484003260746377e+00 -6.408015245506334390e-01 -2.853453273147427485e-02 -3.163284806342044897e-01 -6.272958445170458974e-01 1.094879242010378340e+00 1.796756382504688387e+00 2.961491297096160213e+00 -6.556903198771402153e-02 2.767595728902243479e-01 -1.339995850553564738e-01 -4.998645322508260547e-01 -5.028067549741115083e-02 8.400093583477521442e-01 3.771125333464902391e-02 4.385168442505506525e-01 8.305131143826918194e-01 -1.121356639666617694e+00 2.781348728821935734e-01 -1.964228660997002496e-01 -1.749899616457322449e-01 -1.293829112231000611e+00 -1.313507942688349361e+00 -5.099011158633121044e-01 -1.709670720307887359e+00 -4.304607205992714847e-01 -3.535744728022429118e-01 -8.172923595030099353e-01 1.213527751261616272e+00 -6.533186723671773333e-01 1.284366909811493818e+00 -9.657058043538159220e-01 6.227690729790958946e-01 -1.915875746276500813e-01 1.255065847380081534e+00 1.810198988741139603e+00 -1.193587245603672686e+00 3.119084166990956586e+00 1.346015366695021642e+00 8.749330167768418764e-01 3.575052782925498551e-01 -3.847879207381055267e-01 -3.101736989907882269e-01 -6.953039853156988137e-01 1.578065535862758662e+00 -1.273099680263701794e+00 -1.234753971242785076e+00 -8.171491439349233277e-01 4.699222523559907216e-01 -6.096872293398903908e-01 -2.607793137678668938e-01 -9.991518910035116496e-01 -5.723862680009532689e-01 4.763888536036353094e-01 -2.750514690424198938e-01 -9.987603779761315970e-01 1.068257231590417522e+00 2.122530485199714434e+00 2.017396250065171426e+00 1.990160534683787508e-01 9.561094927604147919e-01 6.238662720559986496e-01 -1.952091194104498495e+00 1.857045607968659695e+00 1.445642153552626930e+00 2.230306303722586758e+00 -9.248926199857715469e-02 8.438595698408233314e-01 1.683770124877517649e+00 3.496711197525591008e-01 -1.267383249170878079e+00 -1.084450808892790885e+00 -1.610800089933390744e+00 -1.787220291077535217e+00 -3.144321417448711076e-01 -9.171308367734296585e-01 3.188479861143834748e-01 5.902170778031712306e-01 5.619450951087793245e-01 -1.087818950143041974e+00 1.336900460263286572e+00 -8.936000750653874114e-01 1.532665044831796608e-01 -3.177579935254146171e-01 4.558760401729188838e-01 -6.579064586533894810e-01 -1.178897436104434204e+00 -5.389351778294997342e-01 -9.309642644544982026e-01 -8.006899343634303612e-02 1.454364813959146130e-01 -2.695743282773055971e-01 -9.330097761840605575e-01 -1.079035503059476708e+00 1.032401460120094594e+00 4.161213437136972448e-01 -7.988070257295129539e-03 -3.914899608022534561e-01 -5.288980239960094920e-01 1.076871060655952839e+00 1.451541394038020183e+00 5.352609652465520895e-01 6.354132187916748942e-01 -2.395227618874336439e+00 1.825807589635446648e+00 -1.544129155942404408e+00 -7.681695098720590087e-01 -7.597174085217920370e-01 -7.405538803139132265e-01 9.344729091832985057e-01 -3.789932754788941788e-02 -1.090017887292699328e+00 -2.085271587463026322e+00 1.246861643310505308e+00 3.185422992519920116e-01 1.066559668554901252e+00 1.184182440524525204e-01 -1.089032608724944229e+00 -8.919651574323262944e-01 -1.716983254999850939e-01 7.492205878237839789e-01 -4.092483664944288613e-01 3.532625018807064032e-01 -7.185823843562330060e-01 1.600707357232170391e+00 4.159524500151707826e-01 -5.932871213205452576e-02 -1.547237592631274694e+00 1.659169116457491766e+00 -7.919882616976223200e-02 1.305602010209194197e-01 -7.674325363670310152e-01 -1.136909616758380870e-01 8.661422525157580835e-03 1.241341882675944586e+00 2.687267456288273682e-01 -4.252011205854919762e-01 -8.150366710875185661e-02 -1.727893130559652768e+00 1.700147434020246928e+00 3.654507292266997998e-01 3.432050035237446117e-01 -1.472225943978419938e-01 -1.792674245509504383e+00 -1.081179039004575015e+00 -5.156357251590668600e-01 -3.976190286520902561e-01 6.564215379097351200e-01 1.376353797149967084e+00 -1.535582201343585751e-01 -5.427028786202157118e-01 -6.616157912590402423e-01 1.560084721270858787e-01 1.162214138617476467e+00 1.270828017748489858e+00 -2.800428881606006337e-01 2.109561838981784287e+00 2.830212441460445705e-01 1.485176671949294480e+00 8.003965025493327001e-01 1.319139583999837217e+00 5.229267487112384538e-01 1.483968261251586096e+00 -8.583203137573242048e-02 -6.843590398738834679e-01 1.161704488460642226e+00 1.636737449498269159e+00 -1.528373035895412402e+00 2.222150330011841479e+00 5.508352139698935446e-01 1.177688327428410009e+00 -1.047314659343830057e+00 -7.427070484945360596e-01 -2.966969185889432592e-01 3.200536086216447251e-01 -4.644262333915802898e-01 4.258600819900375256e-02 -1.449122976252091299e-01 -1.272414369361894559e+00 5.638148255902392103e-01 -3.271079014977396060e-01 9.423108184107039653e-01 1.162040120363541984e+00 -6.269620239002616779e-01 1.263181585126787132e+00 -4.002482687965336905e-01 4.174410083552473893e-01 -1.298123031993430709e+00 9.657896594340249496e-01 1.832229907088105680e-01 -1.038957134274702820e+00 8.593055116289487483e-01 -8.167874956711409506e-01 1.737305421686382578e-01 9.843432431143142036e-01 7.314109311538604663e-01 -1.415641748635942720e+00 7.913298039417833163e-01 3.013318635357590036e+00 2.153202147910671549e+00 2.353813181310213110e-01 -1.974251760201015116e-01 -3.806183076005879018e-01 2.214142866926170905e-01 2.934978694612183081e-01 -1.183961848365706837e+00 2.224780859458307669e-01 7.529411360440927403e-01 -1.612953857279439740e+00 -3.614250403276282331e-01 -9.850152083333836295e-01 -1.377304957626160231e+00 3.635540097351718791e-01 -1.762898136432741458e-01 1.078395219149027362e+00 -1.026829416066539435e+00 1.141992227410630445e+00 2.119527754469084924e-01 1.600639494038387234e-01 -1.259323214357205289e+00 -2.142199938760684486e+00 1.983282481990936708e+00 -4.884175154449913597e-02 -8.237555287547132510e-02 3.079668459681287329e-01 -2.502163889807911268e-01 1.393672459792020257e-01 -9.306721010227350099e-01 -1.429117512416381075e+00 -1.152574069615116548e+00 3.987076834150058979e-01 -6.570553177699519631e-01 1.193716001847256875e-01 1.081763185716744458e+00 -9.082394220383179784e-01 -5.536577188823925688e-01 2.455896119352072582e-01 2.301098517349760453e+00 -1.064599716680485031e+00 -1.330526481309129760e+00 5.090441940130668863e-01 6.861762771799526095e-02 -1.515838693350024080e+00 -1.304938331899468729e+00 8.837560605661511914e-01 1.165921657862205363e+00 1.386104430641238672e+00 5.216943188519113095e-01 -1.169693536861195149e+00 -2.057496545214848371e+00 5.656107161038351760e-01 1.490310134584392210e-01 -4.077964801100877196e-02 3.786164156755963961e-01 1.762930761712085959e-01 9.782098053322778597e-01 -1.611901410374225463e-01 1.409304820970158634e+00 -1.906182815991258384e+00 -1.202156055978802263e+00 1.323188982051954454e+00 5.349865922811667396e-01 -8.473272463644218599e-02 1.059068519988579427e+00 1.814394836554849899e+00 -2.123046098006022842e-01 -2.877301420282705746e-01 9.213487214145479332e-01 -8.762987976851147609e-01 -7.140296579755975315e-02 1.097334176181317567e+00 -1.679680264461107519e-01 -1.180606406003898989e-01 7.168173301375457829e-01 1.452677249600322851e+00 -6.740767236058616829e-01 -8.454523064262641219e-01 -7.825614403024567789e-01 -9.504796121786184271e-01 1.394201346680498776e+00 5.233116245564711777e-01 4.767904776990521953e-01 -7.270482316771000042e-02 -1.132093809919358263e+00 -3.764819261137902773e-01 -6.154885664782864252e-01 1.227800390978655898e+00 -2.920202796059420125e-01 -1.409202289977460332e+00 -1.620641772891800114e+00 2.760932248162635716e+00 -5.928799172563373743e-01 5.902352306709680585e-01 -7.640748963742074462e-01 -1.673158481010085019e+00 -7.904312164766337245e-01 5.048831328643101912e-01 -7.602008579597352433e-01 -1.010444387966056290e+00 -1.849467512848705475e+00 9.024076099915855353e-01 1.219163399963782091e+00 -3.818665548602093174e-01 8.088774547409436355e-01 2.923187186703346541e-01 1.332084228777735913e+00 -1.626426225941207004e+00 -3.935815406896394641e-01 -6.553595272443943909e-01 -2.584101465019338906e-01 5.873748537568215244e-01 -1.191971891740453149e+00 6.314231833248669379e-02 4.830944283696048808e-02 -1.262846944041947195e+00 -1.010425230896409676e+00 6.683005368321428552e-01 -6.924803623227482330e-01 5.806725489055679368e-02 -2.360515404327074851e-01 9.999780076264995765e-01 3.106438572130459375e-01 6.482542081675964907e-01 3.168757134552266375e-03 -1.408467877319299899e-01 9.087525180816810044e-01 -1.334790579888443851e+00 9.324776185556477026e-01 -1.012040323598865782e-01 -4.882967515793896762e-01 1.609092432193935718e+00 7.864438327544421847e-01 1.616320747161049898e+00 -1.038089258366400314e+00 -1.120991853097301982e+00 7.670035570597621977e-01 -9.531032226264359863e-01 1.211851963018287098e-01 -1.772853262851893930e-01 -6.006410090436558047e-01 -1.066014312476173398e+00 -1.041757494878980950e+00 -3.989832963157045054e-01 -4.187727122032933735e-01 1.307084415035213887e+00 1.115640694559739243e+00 -6.228289045309535199e-01 2.867933553752733400e-01 -1.318969660615972428e+00 -1.068761187933410461e+00 -6.706526601722485881e-02 -6.995091304648088926e-01 7.359766134671343052e-02 3.778202836498998352e-01 -4.337925750661380531e-01 -9.869593113289641950e-01 -2.052343047976662671e+00 -1.977995430361858542e+00 2.098250265875690079e+00 4.367414458696444179e-01 1.931422862379099728e-02 1.311381184017885504e+00 -2.162177928579365194e+00 -2.662109499282846459e-01 1.246718684208680816e+00 -3.387988700232534289e-01 -1.643116782144995014e+00 -6.612850771619788182e-01 7.520092935775429810e-01 1.220411149987234989e+00 -2.713153737429239709e-01 1.488570765844499322e+00 1.860361055040019806e+00 1.138238031365759628e+00 -1.051551932338861794e+00 1.696493115984486044e+00 -1.832522260372910494e-01 1.172735413708372032e-01 -5.681293810369277830e-01 6.744831164594958794e-01 9.627611105847283524e-02 -9.917833353399462260e-01 -1.042350011797432918e+00 1.152689197019763634e-01 5.906713981589014617e-01 2.680402118154833618e-02 -1.086347884645624262e+00 8.634737930361046088e-01 -4.543775531665381062e-01 -9.892764493144982907e-02 1.532640893977224028e+00 1.065768224099743700e+00 8.920483828718283048e-01 5.990706404600555368e-01 8.081784074487204927e-01 1.628741895821842256e+00 -3.123314227318140790e-01 1.384207975743388941e-01 1.130580782413349583e+00 -2.781345174274299503e-01 5.409194939080631537e-01 -1.281431770653625124e+00 4.675155699615892585e-02 -6.136428936450032401e-01 -8.328856533266515427e-01 8.558332759976455817e-02 1.397889641160777741e-01 6.530487816318455985e-02 1.209077008582505330e+00 -1.374465763179972377e+00 1.491739576166184245e+00 -6.474534935834733163e-02 -1.541673712883945058e+00 9.926760480960447053e-01 1.188219528628869259e+00 -2.756846655779278676e-01 -1.184027079819033323e+00 9.353924747626513048e-02 -5.646124237059699791e-01 7.151408823429523942e-02 -3.503117921797676559e-01 1.334113624081787186e-01 -1.848782942905219828e+00 8.691024807282938802e-01 6.670351632249685858e-01 1.272877563043239180e+00 1.171757628980361732e+00 -8.951712507554933085e-01 -6.325666583566753598e-01 -1.174232350507397049e+00 2.221038300622230621e-01 3.556965409732918415e-01 5.268009091246262932e-01 6.087768521381911047e-01 -1.745701150648212741e+00 5.802546407671306250e-01 6.980398777684470035e-01 -1.411169313269673209e+00 -4.062647449584822490e-01 2.412475164102438063e-01 -1.129011807865018202e+00 4.329600676152097760e-01 1.505470624040337935e+00 -1.504657705795652500e+00 -2.065641838501953292e-02 -5.794321030630448233e-01 -6.326362084835197575e-01 -1.969252215442016396e-01 2.453055679707088765e-01 -7.642519959177924704e-01 5.893657206799253201e-01 -6.950529605231160479e-01 -1.397314875856391948e-02 -5.003837913299675755e-01 1.672302834501939450e-01 1.753763782552701489e+00 4.100950568365203108e-01 4.658376483425644143e-02 -7.450458577604375243e-01 2.614305940296802744e-01 -1.203194451347637139e+00 -1.062922911175698149e+00 2.434909498037915176e-01 7.985549362398527418e-01 -1.375383474212967583e+00 -1.209809814948143769e+00 2.893243610291589274e-01 -1.686734938993935951e-01 -2.426175277318149900e-02 -2.782175452354024303e-01 -1.185214939310982762e+00 -8.903988243954890081e-01 2.061826586432077835e-01 -6.897271005710942093e-01 7.726993430280785224e-01 9.610687487740542378e-01 1.581055935689956449e-01 -7.441950894071289735e-01 1.056220500862787626e+00 3.794157024629971064e-01 -8.817272811686027723e-01 -1.084189688022920040e+00 1.322647614944544581e-01 1.121617688748107078e+00 5.840272104690816812e-01 -1.610731751989709970e+00 -2.041760888117524431e+00 1.454587583901642001e+00 1.511049682923831128e+00 8.704096093065563089e-01 9.912827148056552184e-01 -2.970290390293512384e-01 3.916998882235047663e-01 8.827989188156581957e-01 4.848402147995621303e-01 -8.928022437215840101e-01 -3.613444315988614819e-02 -2.075332546476744255e+00 -3.147086540058915971e-02 6.160664461154189420e-01 2.809943687349888641e+00 -4.049989368966085967e-01 2.310263753762831773e-01 6.281187981488032257e-01 -8.341719794722640691e-01 -4.902351071722234332e-02 -5.496657629669393641e-01 1.737417139178500103e-01 4.007543198060716239e-01 -7.798702100983935237e-01 -1.443989956548487275e+00 5.888030411658404795e-01 3.889256993545677776e-01 9.422418183141190173e-01 -2.375980262088043471e+00 6.921263689540663178e-01 1.219703119037893302e+00 -9.054036033898076319e-01 2.291983470182719085e+00 1.020495665793478279e+00 1.759629895491390261e+00 -1.886150081457428795e+00 -2.671170514919211925e-02 -2.030675907063856922e+00 -6.669255481595225410e-01 1.242964210982933304e+00 -9.680719161668220885e-01 -1.042655624762411248e+00 -1.311454061238618518e+00 1.839085560130248043e+00 2.768940293732953251e-01 -2.767158265933367112e-01 1.732345696046522665e+00 3.618198311566206971e-01 9.298347266481702400e-01 3.565299401744153052e-01 -9.921360469946566285e-01 4.262951143912488972e-01 1.853381132105759388e+00 -7.574427914420607255e-01 -7.152251307851831275e-02 -4.958098402234328850e-01 7.768318234091786678e-01 4.959300044312378031e-01 -1.611732188481724393e+00 -9.532188336808162799e-01 4.679636673521816448e-01 1.804157453428478997e+00 -3.543262867103312563e-02 2.396731973302880014e+00 1.077447013502537132e+00 -2.258345102252967418e-01 -5.643953639650865772e-02 -6.962618688602409955e-01 -8.782607825117498546e-02 -1.023742186668999743e+00 2.417663072668789326e+00 8.088264716653034148e-01 -1.049031989945510945e+00 -1.061928510360224287e+00 -2.210919668415737060e+00 8.818529477223785440e-01 8.227493175885697285e-01 8.620274721212589641e-01 -7.220196243384802148e-01 5.223840682978750927e-01 -1.545807072576061758e+00 -1.261545569658160948e-01 -1.465980548649982618e+00 -1.412681827673772372e-01 -5.303708552460359993e-01 -2.099292189569007316e+00 1.734690693631032898e+00 1.317792401015720483e+00 1.093499988747219896e-02 -2.730381766320509329e-01 -1.297828157203878119e+00 8.027807949858082326e-01 -2.952246213843279787e-01 -9.354185975216812166e-01 9.994115796181702871e-01 -6.340466795389648746e-01 7.023628449843229982e-01 -2.215546602293089196e-01 -5.349095236923410157e-01 1.489257747849987101e+00 -7.455092331012870277e-01 9.812529346196782187e-01 1.143528455354980267e+00 -4.634164430761159026e-01 1.901855858701148316e-01 -8.682844886463259026e-03 1.675860615958440381e+00 -6.868229083235286581e-01 -2.793754876669821141e-01 6.607242894049297766e-01 -6.513145280801384551e-01 9.476684685404034303e-01 2.333807576060734412e+00 -8.529186865782489857e-01 -1.663284794425053503e+00 3.741989791148517264e-01 -1.121644097797073608e-01 -8.484010659321319370e-01 6.827844079538267774e-01 4.589839398944288718e-01 -3.790280468875738551e-01 1.426147148542310505e+00 9.160964016244873553e-01 -8.499643783198606029e-01 -8.671375080936084556e-01 1.538086354920018994e+00 4.858820694278312979e-01 -3.142096644876738454e-01 -3.399912819202783876e-01 5.924249747160732077e-02 1.606338995247703183e+00 1.858454415742096133e+00 8.017899675048811847e-01 8.800912490011325584e-01 -1.578788663396529790e+00 -5.878646755743508479e-01 2.510874499402938054e-01 8.138544263071668672e-01 1.431593442771517566e+00 1.765708736013290814e+00 -1.910306587954844204e-01 1.680938693758658342e+00 -3.118424444072167567e-01 -1.931375978121424364e+00 -1.116982377100429025e+00 -6.463561297070015144e-01 -9.320428487685211705e-01 1.944980446889412962e+00 -1.677754948789549061e-01 7.271745394896798054e-01 7.632967767702767414e-01 1.905920883740819527e-01 -5.379101888041261381e-02 -8.304343282096899870e-01 5.077137618943733388e-01 2.995272872978215969e-02 1.157048748180263598e+00 5.036799223098566980e-01 5.781681405590916728e-02 -2.748581947567493966e+00 -1.469528495241282817e+00 -1.572577129126708773e-01 -2.175780835615123698e-01 -3.216682893034215895e-02 -1.672812438249239031e-01 8.538170405830587395e-01 5.602849004191993165e-01 4.551819597652629334e-01 9.652116194423426832e-01 9.427395699167533394e-01 -6.030717702142844860e-01 -2.600934178013542541e-01 -3.668985104696047966e-02 2.005216388193654442e+00 -1.328059075820629209e+00 -1.891764010430048160e-01 4.419231367399867882e-01 -2.736288425929055412e-01 9.325548156242888798e-01 -3.179418815165194756e-01 2.360506969415717138e-01 7.397866239681892830e-01 4.958515502749086257e-01 9.337749999089214326e-01 -5.444633527133517781e-01 -1.418937983297651417e+00 -1.247745411824579875e+00 1.378786563928108722e+00 -3.944905522692001010e-01 -1.365719170510702574e+00 5.858908010729373395e-01 -1.637623266970143820e+00 7.158659314813764496e-01 -6.865823782252106211e-01 2.546256122228696128e+00 1.496545914740321226e-01 -1.592218945435095942e-02 -2.223068803569727414e-01 1.657932288939218957e+00 8.033201507619973647e-01 -1.326761456223866320e+00 4.265398086663073074e-01 1.641606208440805181e+00 6.307363449112285414e-02 7.392430659771540569e-01 -4.912677485045599535e-02 9.106354384210044728e-01 3.914042701885923625e-01 -7.865686066446675451e-01 4.953710606495936863e-01 3.856320184809576834e-01 -5.920921755932551100e-01 -6.487844485198440703e-01 4.270490548632163152e-01 1.505046010467331330e+00 1.049393039428491159e+00 -1.230293770182610130e-01 -8.215316984655669508e-01 5.765781151431298435e-01 -1.223997795770301183e-01 9.410378929264352488e-01 -1.902615918843902243e+00 -5.371569813402379268e-01 -6.309947409619177661e-01 2.510020693756434551e-01 3.972782069451738507e-01 1.839653392240462870e-01 6.634247327909316150e-01 7.946308069944851837e-01 -4.131416710191477271e-01 9.950590289925341780e-01 -1.030440529413002154e-01 -3.235888181557859955e-01 -1.464559466532348919e+00 5.502206165366912982e-01 -6.429538662439348018e-01 3.665375717580137693e-01 -1.142582668431769033e+00 -8.629766988580811482e-01 5.561704463943463184e-01 2.293234670642231965e+00 1.395653501735689972e-01 8.364731110035203976e-01 1.200419895527369496e+00 1.606615927320991899e+00 5.156479940743068369e-01 2.288831520631136041e-01 1.634941580326461086e+00 -1.495171229405404915e-02 6.775533834256176613e-01 -3.626925336555473778e-01 9.189930785475373121e-01 -7.294148201001032783e-01 -1.742133579251829989e+00 -1.555640901900515183e-01 3.426044816933667692e-01 1.248002262791121086e-01 -1.511754872365840496e+00 7.331394076754551570e-01 -4.337172523283276959e-01 -1.168124690133786725e+00 -1.179963205173703678e+00 -1.085281475717341459e+00 -3.158816316218207021e-01 -1.218397086631531012e+00 -1.352562706498608158e-01 9.062544121078733861e-01 2.227937273187153844e-01 1.726395131377528314e-02 -6.699955112314016636e-01 8.392567566504600951e-02 6.152643729064297684e-01 -7.126481258258882123e-02 1.097589706677956745e+00 -2.002981705169244009e+00 2.236327163736039569e+00 -8.854759368281364118e-01 -2.486116024536941527e-01 1.543401078346179567e+00 -3.383925140628168959e-01 -1.846812719484400289e-01 -3.595875840782203903e-01 -4.983728601647123835e-01 2.209401748244279595e-01 1.987065440633301039e-01 1.578546753753393261e+00 8.939255151731033688e-01 4.429691741798435500e-01 9.641465185129159954e-01 5.823423055957475114e-01 -1.286801412246944665e+00 2.209458406663641628e-01 -1.056838337102164793e+00 2.991830331580594970e-01 5.751759934279014885e-01 -1.084957579844726849e+00 1.980519510018670104e-01 -1.565212072917104624e+00 1.360221925287966593e-01 -2.052069605063297497e-01 -2.426520625624427330e-01 4.812754519760015920e-02 -1.966964193127459792e-01 1.501851516791268493e+00 -1.442063040696310861e-01 -1.339907273849099356e+00 -4.398703684831155036e-01 5.280167142842728811e-02 8.215394500391824950e-01 -5.140632933538772376e-01 2.046085371798145314e+00 -4.608722632363046467e-01 -2.700609108607909814e-01 1.554639405484863124e+00 1.863819814325623769e-01 7.274286279148478584e-01 2.387983294972080728e+00 1.760688746745894557e-03 5.905648556852509667e-01 1.974109794021502218e+00 6.991017787500490577e-02 -1.201354542932065117e+00 -1.342100236814805836e+00 -8.454490141024380012e-01 5.858349854036614124e-01 1.100310444269396282e+00 -7.103711232517377905e-01 -6.546402930155166278e-01 5.986658097242338883e-01 -5.283663916550854767e-01 -1.359458251091071546e+00 4.687129129172469544e-02 -1.050720483291951224e+00 -4.017405851287100260e-01 -2.620720942747842841e+00 4.942210786404886425e-01 -2.624787128361988908e-01 -1.251532976768209515e+00 -2.805002994426622487e-01 -1.092283364682117508e+00 3.421765796814876248e-01 4.828613699524704206e-01 -4.369099421533976790e-01 -1.885024227883406733e-01 1.855624907333969509e-01 -8.898241292413311410e-01 3.868487757251408143e-01 1.269835153786662563e+00 -1.004411032470602150e+00 1.439062251555300043e-01 -1.430111740270834764e+00 2.101246558103887219e-01 -8.294802049400921140e-01 -1.098334817600258972e+00 1.015922689116526945e+00 4.449989507837237013e-01 -6.255954879316651951e-01 2.165701323511102672e+00 -4.411197031791090351e-01 3.238589291206708243e-01 3.955248994316023503e-01 1.819625892333213368e+00 7.407245548823425674e-01 -1.320544572653903570e+00 -3.731539284716671734e-01 -1.986097367763715038e+00 -1.102365103996245377e-01 1.272322131144544510e+00 -2.840641809377128513e-01 -4.079833413988613322e-01 -4.036727640361379987e-01 4.013402427810778272e-01 3.945961519576550725e-01 -8.613023026344591992e-02 6.029176913371185886e-01 -8.694468379588063955e-01 -1.777344276589282401e+00 1.625081905012520922e+00 1.140131405221103345e+00 -6.908103459739890484e-01 -9.618206040204693164e-01 1.198479050145257463e-01 3.201803714145014523e-01 -7.114198479150767307e-01 3.803277072060197161e-01 -5.594717636812219785e-01 1.136393487622926912e+00 2.149462280018362148e-01 -3.299072710428742616e-01 -5.448329088966717970e-01 7.365276337106849702e-01 -1.471190809268369537e-01 1.288967492514188740e+00 -6.394648369854195602e-01 5.735214957477601239e-01 -1.110022347753290894e+00 1.883525514377337950e+00 -9.324474591469711360e-01 -3.844141970028946975e-01 3.895170301431407633e-01 -5.180399413339814574e-01 1.686287730789727268e-01 7.992907322835042239e-01 1.344426862479208840e-01 2.550869073141766585e-01 1.478943252283787757e+00 2.787222028543288183e-03 -1.987453214458989870e-01 1.802718965101634541e-01 1.143143638641184401e+00 7.454043133259944387e-01 3.250894047428187772e-01 4.576527066497848018e-01 1.483742066961930339e+00 1.295587882111612243e+00 6.044143438157973947e-01 -2.342924119409079131e-01 -7.401769134092393010e-01 -2.058104060303158178e+00 -4.412319614017536085e-02 -2.237286138466734742e-01 6.553397923809148873e-01 3.843354405455630118e-01 2.851690933615620427e-01 1.036279928111255133e+00 5.923244597706063264e-01 5.001478214553112256e-01 1.920351264066987973e+00 1.688075389533369108e+00 -9.039656406904104102e-01 -1.499940647417790540e+00 -2.026442931279853532e+00 -1.005625719043640620e+00 -3.988015470084035341e-01 -1.440784253071983656e+00 -6.332814656313361379e-01 -1.083047898634149409e+00 1.205590625153221573e+00 1.345256930473293366e-01 -1.435078746034115893e+00 -4.204713337164309728e-01 2.565341586171361321e-01 -3.358950814300906695e-01 5.745445985908202990e-01 -1.271126004172572044e+00 -1.121981108666726401e+00 -5.293273000914950899e-01 -6.213606179184737177e-02 -6.072170043587907795e-01 -1.081514044587311485e+00 1.114020888481248930e-02 -7.527380223234773071e-01 8.083451798467765625e-01 2.884393878940758049e-01 5.594692414605253461e-01 -3.202903739186806487e-01 1.492717423787846664e+00 -1.116885374229876993e+00 4.390849818379887748e-01 3.638591379531639358e-01 1.276306948512838657e+00 5.834128288843031251e-01 1.173668348509704362e+00 -1.240965264762630138e+00 -1.322635879189085761e+00 3.678037375559093936e-01 3.910364266153343316e-01 -2.689168116414613063e-01 2.722206493045357667e-01 2.750701036937110433e-01 1.885372585274570190e+00 -4.043722861710428718e-01 8.592049295459556202e-01 -1.547292696183938165e+00 -1.705465825253645040e-01 1.420359471016944930e+00 -2.958258913858568054e-02 -4.600481351551944376e-01 9.664227543748672433e-01 5.077319075964377149e-01 -4.017744219987722798e-01 -5.159252214379566048e-01 -1.860600749911292651e+00 2.368919267881046231e+00 -9.878064739946972317e-01 -9.736327424131814290e-01 -6.513333748238695486e-01 -1.826827452452372436e+00 7.694847152293505799e-01 1.711932758177491243e-01 1.272836037095584683e+00 3.931440603951726898e-01 -1.066445624568654216e+00 6.530354711181333149e-01 -7.655196249356545080e-01 -6.610455830722208326e-01 -5.404399463684879112e-01 -1.792295027277598818e+00 -4.354047675238784665e-01 1.662170055592054219e+00 -3.164046589884397798e-01 1.036407468261471010e+00 -2.217141797578575435e+00 2.012219872029476775e-01 -2.276112569601512481e-01 -1.049297851656480596e+00 -2.133542666413438926e+00 -2.915315732175353669e-01 -1.442800571264218623e-01 1.629711994869979863e+00 -9.501863758355116873e-02 3.476756537056743257e-01 6.936280093954393378e-01 -2.206857714779945634e-01 -4.498398450436928986e-01 -1.030970768451419106e+00 -1.056685673329519570e+00 1.698016262662009890e-01 -2.228000402720197837e+00 -6.262002737895272508e-01 -1.165209785979553603e+00 1.159414330580000208e+00 3.044068698741056456e-01 1.050384549585231087e+00 2.657228676511817489e-01 -5.142762477911653196e-01 -1.691407881024076243e+00 -1.261440647108780899e+00 3.843578769151641261e-02 1.341443328699146509e+00 -6.081802580469426456e-01 8.613082063412595968e-01 9.473175293776161521e-01 -2.234938506163671457e-01 -1.562229491162456130e+00 -1.502489466787588990e+00 1.155671277420758480e+00 6.191369335848185412e-02 -2.869706681093541878e+00 -1.383991954608018826e+00 -8.887272502813393649e-01 1.781702813448600986e-01 -1.117276828945198419e-01 1.162792802254985158e+00 -6.588275001782966100e-01 -1.970878211702128679e-01 -4.927170603932903292e-01 1.614763672820862528e-01 3.295640440027230444e-01 -1.002306461897031875e+00 -3.008323496910890182e-01 -4.029008263778885990e-01 5.517703470737554960e-01 4.845032845784962849e-01 -6.914081184546470027e-01 -1.478882418717683278e-01 5.804298248561808871e-01 7.219279580385734585e-01 6.788825572544865405e-01 1.696468318542853349e-01 9.787564462887000660e-01 -3.784881835916413528e-02 3.312721158340301564e-01 1.570549337213391072e-01 9.639869014862423313e-01 -8.178547035719472280e-01 1.474646721437517516e-01 1.585501588688791985e+00 -1.730124243632609637e+00 4.350737046197060143e-01 -2.759737090992005898e-02 1.345758160923361535e-01 -1.190525465075704892e+00 3.998821177499683466e-01 -3.244481020886565426e-01 -1.646961867677609659e+00 5.817181539998074469e-02 -1.323754384563827990e+00 3.458136617853733719e-01 -3.548870774077266255e-01 1.445472537815674363e-01 -6.475373576144257681e-01 -6.801094580738077378e-01 1.463726072716029947e+00 -1.236855695492327656e-01 2.223974519681943540e-01 -1.945911557977283990e-02 -1.149765479574537813e-01 -1.082667270829754003e+00 5.045012170663074613e-01 -7.439119738225000722e-01 2.220473504840455789e-02 -7.330085151028380430e-01 -7.595330611230682871e-01 -2.205137455133352187e-01 1.269652385399225591e-01 -1.036547163374583524e+00 1.355860442336182192e+00 -1.500283725887116282e-01 9.665932753064635508e-01 8.104492828291798290e-02 1.519514195470292206e+00 1.962261972971567070e-01 1.245424447985196137e+00 9.982179137854616524e-01 -9.638973560440952104e-01 9.525797287690044302e-01 2.484750737302324208e-01 -1.340979279015366732e+00 -1.661381469126849808e+00 -1.645442733409189007e+00 -2.527651424483516318e-01 5.630928460743894748e-01 2.666990706990947757e+00 1.512679442206323221e+00 8.039245339265413959e-01 1.307972387300541550e+00 1.713594335276291680e+00 -2.484718595923399165e-01 3.989570670210679237e-02 -1.191548662954651228e+00 4.084509013647227293e-01 5.136739775307701539e-01 -6.009965880727408810e-02 -2.175645621650650785e+00 9.046345109497008208e-01 4.802648501806388581e-01 7.286860967182477999e-01 1.101327984970152496e+00 -7.219131332002436396e-01 2.152170826448830121e-01 6.551629571515903416e-01 7.782708882546167384e-02 -4.033981275274538258e-02 2.604587302676539817e-01 8.281085763588445781e-02 -1.434171013379530735e-01 -3.482232010644084053e-01 -3.257290751757932479e-01 3.701804381743381556e-01 3.525478118597316635e-01 5.198342974564248431e-01 5.091646997080117032e-01 3.537203926116085917e-01 -1.279654085396787044e+00 3.242897047887686846e+00 -1.896018013420924353e+00 -6.844752653628309869e-01 1.189001814652739686e+00 -4.899021353240457649e-02 -1.797759912572850505e+00 9.394691138671946717e-01 -1.096552942977332273e-01 2.124642942838790849e-01 -2.076599213832122093e+00 -1.032780007779205311e+00 1.442689626141067993e+00 -8.854933996833007637e-01 -9.790121218794014535e-01 -2.441513990720373395e-01 -5.512017653530222328e-01 -5.763122091320158624e-01 1.057515490020456195e+00 1.186999669834747806e+00 2.620299793447739556e-01 -1.977071000430947523e+00 -3.480938187588887289e-01 -1.066764388893834070e+00 9.629979798991207714e-04 -1.188642628549731323e-01 -7.465979996032937605e-01 -1.652332362025638268e+00 -2.776331626657493890e-01 -5.323780637027166751e-01 7.925011316089421998e-01 -1.418612006038374451e-01 -9.444799057157455824e-01 4.175357977925651248e-02 -2.128749729102215327e-01 -7.948857938848996607e-01 -1.372649117943558705e+00 -1.594097926506153062e-01 8.995613101812242052e-01 -3.637300550368719465e-01 -2.182607184317709947e+00 9.466911010468175292e-01 5.162674333753033418e-01 -8.213001282170088180e-01 -1.026954702113467011e-01 -4.029305170823970217e-01 -3.055766666470882131e-01 -1.230622086335355414e+00 1.034793335313843876e+00 -1.334707063414533934e+00 1.943823963157204737e+00 -1.159496254194357923e-01 -7.699624184756289624e-01 1.360247773118232750e+00 -1.244410491988445777e+00 7.871433352927679206e-01 -1.278315845721910371e+00 5.445919579808040645e-01 8.362268938415476915e-01 4.120330201335685172e-01 -2.549732433155486519e-02 -1.063030113363445939e-01 1.460044142558061031e+00 7.535836307958665437e-01 -3.681237947738302263e-01 -2.809698255387667043e-01 6.833230236190208640e-01 -1.159302234330543024e+00 -9.667775765515316255e-01 -9.780495872615044273e-02 -9.487829243229013443e-01 3.989899081306397255e-01 -1.760890381861335729e+00 2.208171464281862562e-01 -4.378375688309425473e-01 -8.093897407841854630e-01 -4.603700272417600714e-01 4.307614875345387451e-01 1.144052407356822121e+00 -4.770580651765197744e-01 1.292771578017560818e+00 -1.436552470397630399e-01 -1.002026597127510188e+00 1.880930951154877295e+00 -9.723427167208918975e-01 -1.543603217393950677e-01 4.169397845298249972e-01 2.042590728249669974e-02 -2.836904717901743700e-01 -1.364051279906530745e+00 9.095784917636307032e-01 -3.555293180554703336e-01 -1.702229552992509110e-01 -1.011842899364509218e+00 2.356687474358460654e-01 4.503666592562572402e-01 8.519549048165673266e-01 -6.479815324284861067e-01 8.680250735223468128e-01 5.856698506356632777e-02 5.317119646115432419e-01 -9.539992537814031559e-01 -3.606055910796708841e-01 1.265226143653121582e+00 7.133312709447464650e-01 4.936345396321119017e-01 -4.932647485968332801e-01 -2.860659080902329121e-01 -2.368692997140079970e-01 1.644188462107784021e+00 3.609833227540183986e-01 -3.348997360658789724e-01 -1.138451526285251703e+00 1.061439380015739786e+00 8.504457310753493759e-01 9.882236406025445286e-01 -3.465164756251919165e-02 -6.972692201711044868e-01 5.572749431656015551e-01 -3.839132625049170300e-01 1.485862610676338180e+00 9.615775655052566373e-01 3.941198315162161570e-01 5.404714018283789390e-01 -4.044538295598180122e-01 -1.269654897171637042e+00 -4.308867392929023876e-01 1.431278765766920369e+00 -2.559673267069201633e-02 -1.172926190367591159e+00 3.454604359147408488e-01 1.456204607916433025e+00 1.634327422870318403e+00 -6.474019757487566862e-01 4.572526695726366469e-02 -2.072527951006937139e-02 -2.350692368816244548e-01 -1.052140730741443431e+00 -7.752371361731228427e-01 -7.010450677084659743e-01 9.705960921383451068e-02 -7.867536779784102263e-01 1.496519027343884700e-01 -2.123387530719371141e-01 7.507676143840477656e-02 1.052367616406135298e+00 4.537327297482107030e-02 -7.535758131188893261e-01 3.451599279785422802e-01 -3.074400376273346058e+00 1.088934263275233433e-01 -2.236945137204962852e-01 1.337472207332101704e+00 5.387169948573427014e-01 3.385955392293277799e-01 5.584520806800535864e-01 -6.256118462490553589e-02 -2.531235027479423749e-01 -3.792690155896655257e-01 3.828076019190968515e-01 7.359258527975194308e-01 5.426507927369612627e-01 1.345853136804924466e+00 2.130430181427145353e+00 1.280481185744533734e+00 -1.400315170274997412e+00 -4.640985937066879341e-01 2.224793737675905270e-01 1.529273050533581646e-01 -1.550797442169997709e+00 2.133368763173492527e-02 -8.838050050037853378e-01 -1.211548599987633534e-01 1.143594986493373211e+00 -1.577580820270535478e+00 -3.627059959529042345e-03 3.722444519142462105e-01 -3.495408202456363189e-01 -3.230815512771131326e-01 -9.694668220990952934e-01 5.706593822584823394e-01 -3.448521603059950258e-01 1.067771134743328965e+00 1.303652936455710343e-01 2.692691712186454089e-01 4.783152456903501659e-01 -6.428973025329117741e-01 1.028602097798467341e+00 2.103854185653122044e-01 1.816269249106231554e-01 1.366892731768693414e+00 2.890426563540005600e-01 9.335501197411180119e-01 -2.145122661788304019e-01 3.221151799382719894e-01 5.493017566837209154e-02 5.737484289665187864e-01 -5.851067737983440820e-01 9.233464405374063322e-01 7.161994655624919215e-01 2.472088087747648377e-01 1.025026580960148204e+00 8.539375791907517499e-01 4.187799037705490779e-01 -1.027404757183525419e+00 2.743658924763247575e-01 2.383299027140660886e+00 -2.680298837060137163e-01 -3.019946269910837033e-01 -4.862748676624185640e-01 -3.593236762224201186e-01 -1.089458868722141538e-01 -1.279100053882357590e+00 -3.193627841774867027e-01 9.691972718754872373e-02 6.644760290216125131e-01 -1.106802273401563119e-01 -1.192235515098852838e+00 -1.829226796813337108e+00 9.250772202840940039e-01 -8.577738449550120770e-02 4.756828366525250873e-01 -1.434089282135740717e+00 1.007591576407273148e+00 7.011539713027932219e-01 -2.653628815453268341e-01 -3.479737616568807645e-01 -7.811771390604420606e-01 -2.591539259898119951e+00 8.375859438674934099e-01 1.874418207739221576e-02 -1.075382825955946003e-01 -1.871668690973130378e+00 -1.011676791593049352e+00 8.632127558724610461e-01 -3.947169636256264713e-01 1.781614155906700470e+00 -4.854175984434574986e-01 -1.364601964499718711e+00 1.966566600063862635e-01 -1.264864706402621386e-01 3.733771670535101506e-01 7.811138826521968337e-02 -3.885489975964016018e-01 -7.829040535009962332e-01 -4.122330259647724038e-01 5.033489908453322448e-01 -2.303378280424475566e+00 -1.360401132877187225e+00 -7.445480119912856187e-02 1.135072123342192318e+00 -9.130551064998061461e-01 1.103859697369268256e+00 4.060780407289333316e-01 -5.675816668178476077e-01 -9.231957280084063244e-01 -5.409640061587150939e-01 8.839056961147625513e-01 1.207193232489980061e-01 -1.526735586807793643e+00 -1.103782977496532203e+00 9.492887786738033462e-01 7.018384625499924923e-01 -1.031579432600447488e+00 1.132210977290412313e+00 -1.890848220516823774e+00 -1.589475794693140598e+00 -4.648345155533699091e-01 -2.573475538382761219e-01 -2.885037752509695963e-01 -4.316595529730328507e-02 -1.985735562999123793e+00 -1.378423824798845843e+00 -6.204710384086221664e-01 7.496911405623605251e-01 -1.938545124113916218e-01 -4.873796826993591069e-01 8.045186127747575022e-02 -2.873516037673648493e-01 7.734131493225633314e-01 9.999123668215450511e-01 9.817264427778921165e-01 -1.862261161575620716e-01 1.242810969449631653e+00 3.954956102014106079e-01 -1.429865676760522009e+00 -1.186328395211124764e+00 -5.117081720519401911e-01 -5.071142781939399491e-01 1.566841501386070590e+00 1.234168000308796254e+00 -4.629893544394951821e-01 -3.788849967155758058e+00 8.515615275475689749e-01 -1.586306715059356276e-01 6.510279402140806138e-01 3.228220124650802991e-01 -3.888244267855320846e-01 -1.104613985375525687e+00 -1.829975829407292365e-01 2.944395569138297600e-02 -1.214068055671288393e+00 1.666549048033376001e+00 1.374619626321428867e-01 7.786437581693166354e-01 -1.002633602841761368e-01 -1.744310797150776526e-01 -9.152836511357845817e-01 -3.776165699500060730e-02 -2.054232821563717337e-01 -2.128546485767816243e+00 6.754108474609910040e-01 -1.456743336668014921e+00 4.179880143511514601e-01 -1.699446340674226397e+00 6.042275099846033948e-01 -9.223968540482434531e-01 2.550497087224849468e-01 -1.884952913907329108e+00 -7.063164062926172160e-02 9.338053053958990102e-01 4.603120308663131710e-01 1.733871908252665461e-01 -5.833654215817548616e-01 -3.551609068210981879e-01 -9.762320196435800290e-02 2.275274758800393649e+00 4.521677702721076386e-01 1.002472167323911867e+00 6.673937980859818708e-01 -6.473982791960174454e-01 1.965830094614713919e-01 2.033379153524687677e+00 1.826084212586611022e+00 2.506985851327137721e-02 1.136923614901994117e+00 -4.874814787364005753e-01 3.788200836874240807e+00 7.068106776417553139e-01 6.859447664404928480e-01 -2.843162844678769063e-02 1.545852211924307662e+00 -2.883318395101868603e+00 1.863581890896526816e-01 -3.031570981228199901e-01 1.524231668020441965e+00 1.133924252965117896e+00 2.869619118704282434e-01 5.363533694870468160e-01 9.515619923942666425e-01 1.130541172867841615e+00 -3.181639092398135804e-01 3.100760641872447043e-01 1.488012843519274986e+00 -1.183638441928905438e+00 -1.586891265923679128e+00 -9.159773437816946806e-02 -1.699224293163720922e+00 -2.926256510181330928e+00 -7.874303240428414119e-01 1.000896756373626628e+00 -6.699994714672644625e-01 1.258915093216098624e+00 1.103067430964227956e-02 -4.978851023672705156e-01 -5.499311270674211299e-02 2.158349329184455420e-02 4.290870529312481585e-01 9.553295583942371660e-01 1.541734440029571385e+00 -4.138521090548784032e-01 1.452002186604472111e+00 1.907298092295121705e+00 -1.948955636429814120e-01 3.274520301308301851e-01 -9.855205282654309062e-01 -2.944390993209547447e-01 1.981508570359597488e-01 -1.490986001068077549e+00 6.129331452193752944e-02 5.631915543229280008e-01 -1.554918075767131314e-01 1.832965443727782695e+00 5.289504693492099729e-01 1.608516538728262724e+00 3.818511973169932960e-01 -3.818950594992070458e-01 -3.552203834626567747e-01 -2.443917492935549163e+00 1.126788331232201790e+00 1.715120586969208841e-02 -1.262232066752318582e+00 -2.464579721290814374e-01 5.444719645288731424e-01 -8.247060642855269519e-01 -2.749247889317713689e+00 1.487021022272362769e+00 -8.995019975696137982e-01 -1.474253819670765964e+00 9.983875442052025928e-01 1.087373158849493260e+00 -1.019998887241284846e+00 1.117146419242744271e+00 -5.470418700182556604e-01 1.049002009678835501e+00 -1.080378540369884011e+00 3.276492307458067077e-01 1.279796818865239771e+00 6.800955189228121700e-01 -1.172955635339279379e+00 -1.105839789348235902e+00 -1.862711478692254286e+00 4.296563231723055654e-01 1.158441421256360515e+00 -8.232821147241001780e-01 1.248967838043937517e+00 -1.063438991112916510e+00 6.463546357331337311e-02 -9.115950275119531765e-02 -5.685057489985062551e-01 4.468699642103903247e-01 -9.996410167007424574e-01 3.581220665641617340e-01 -1.073588989616138578e+00 5.536992857017555281e-01 -4.824146808849154588e-01 -3.730192057841924536e-01 -3.432479414453409317e-01 1.220683538958063696e+00 -2.396993181439914800e-01 2.329436072398371194e-01 -4.116250449933008815e-01 2.249486490389498883e+00 -1.636130325577351552e-01 -7.971325913849788836e-02 8.973933937972425889e-01 -2.378703332926317693e-01 -1.776028623366538550e+00 -1.741659837147995216e-01 2.284070439986253476e+00 2.403307275674087862e+00 -1.521593110417973849e+00 2.566351446310087825e-01 3.677063990721027298e-01 -2.301254597491716736e-01 6.680923182953976136e-01 -1.605640399957184217e+00 3.190334271681942169e-01 -2.115059573803740545e+00 -1.772244197558672518e-01 2.140537269119557537e-02 -2.019543448094751614e+00 8.393913096043960076e-01 9.839752476372914947e-01 -1.442537520515687177e+00 -1.010324131516949109e+00 -1.442540917392802324e+00 1.709788653574616291e+00 5.445678208838549139e-01 -7.985117270851267435e-01 -7.943495155925015538e-01 7.086160001646083506e-01 1.496877405463298283e+00 9.866018094438424590e-01 -1.500588569633589664e+00 2.329990147176697501e+00 -1.238128889280037392e-01 2.343028843575751807e-01 -1.938424154293470147e+00 1.705232551971560054e-02 1.960395105507545477e+00 -1.477880064204155630e+00 -9.154562770352082657e-01 4.462482597597992179e-02 4.516817451112544179e-01 -2.078352626264735381e+00 -4.003949129635344106e-01 -1.456088824338576670e-01 -5.828268335359900743e-01 -4.330737336086324385e-01 -1.876473200963124199e+00 4.413587064656955827e-01 3.345258635662728963e-01 -1.992396470659805408e+00 -1.049714595652035953e+00 -1.657880393331428781e+00 1.044124961258014572e+00 3.645116856759894608e-01 -1.341018439912739169e+00 -4.118190609928747969e-01 1.769367465300346054e-01 -1.055830272195500824e-01 -6.110613732399878817e-01 1.086449384947899777e+00 -2.064077289320744302e-01 1.535472164878870727e+00 -5.578896590628715062e-03 2.096797339723089237e+00 8.350828213939351929e-01 3.999330292799835873e-01 8.436982131343396807e-01 7.275007194117041331e-01 -1.452105313365246619e+00 5.413274153803879774e-01 -7.805361708100096996e-01 -6.836707764712424140e-01 -2.259565840562633099e+00 -1.463785314898358392e+00 1.352636914798860390e+00 7.565233094434284933e-01 -3.965285017870261858e-02 6.349432204595467644e-01 3.849918085773913479e-01 -3.446780477538333720e-01 1.605896145669115205e+00 -4.579785924978576478e-02 -4.564072147871515717e-01 -1.005268106801064265e+00 8.439648414527948228e-01 2.176976181474512828e-01 1.427880678993120211e+00 -1.213034778257814361e+00 1.947516369113712953e+00 7.561813667867774980e-01 -7.109311767043546837e-01 5.807316046179902269e-01 -1.759139617692350166e+00 1.243772327255763477e+00 3.088858834281725252e-01 3.405754288555245396e-02 4.304533708646786083e-01 -5.401000872005187192e-01 -9.713455814475276950e-01 2.555273737522255617e-01 1.787613744916949132e+00 -1.280903348389616836e+00 1.260582380855024498e+00 -9.885409325315022144e-01 5.717106808441849708e-01 2.109565079809966104e+00 -1.445398273113832177e+00 3.591338286249390332e-01 6.055078120976931100e-01 -1.621316972136914503e+00 -4.834815479914495451e-01 2.078966655904099792e+00 1.853128593211917918e+00 -5.360999204020259860e-03 -3.354661117135665505e-01 1.383311768276682896e+00 -8.537930706385529200e-01 6.033108770224967499e-01 6.296694193968898068e-01 -1.046638492821226452e+00 -6.524922863146795926e-01 1.200926735785740496e+00 -1.562068584581091990e+00 9.080107337672553847e-01 -9.648579790027196623e-02 -4.309710481290010553e-01 1.149748172690288506e+00 -3.719722568664431961e-01 -5.139669895555071255e-01 1.919943321258360980e+00 8.039545206172452052e-02 -7.637778043648780352e-03 6.188150401991576732e-01 8.600127963510140194e-01 6.595318020973549578e-01 -1.202623629328132271e+00 -4.514488100361004896e-01 1.083101373929852063e+00 3.326854929812920192e-01 -5.768573917563903919e-01 -1.801430746699349550e-01 -5.399015967840696817e-01 5.878953984123155285e-01 5.109686211293350266e-02 -3.454953106462111401e-01 -1.606474910978520076e-01 2.935433172422525216e-01 -1.999521208816915641e+00 -1.022060632094036053e-01 -1.538337656392837691e-02 -1.644382031040649172e+00 -3.131916603176982394e-01 -1.034408468503432432e-01 2.043544402633338530e-01 -1.422688060447923952e+00 -3.227766927009746711e-02 -7.075176164662246026e-02 2.149643657964131482e-01 7.149961454974022024e-01 3.345721268195270826e-01 -1.592621746636198488e+00 8.079370471292210421e-02 -1.060358875398415002e+00 -1.803697009992283995e+00 -1.128107555003604379e+00 -1.346299374958455308e+00 -8.097088438285450218e-01 8.268753441170449969e-01 -1.443138376406883028e+00 4.613630656254819051e-01 7.604868109503707396e-01 -8.836304939764930491e-03 2.180760219661602162e-01 -6.288506994808019945e-02 -7.663638150800095028e-01 -8.201838585761169753e-01 1.359860118469417900e+00 5.429517282736191497e-01 1.269382655563153106e+00 1.297969080985325707e+00 -1.322726677885641466e+00 6.312060222935047538e-01 4.635428259990100885e-01 1.882873290725415316e+00 -3.167739381847198277e-01 -2.212002258737079341e+00 -1.309349797377865610e+00 -1.300020386508688564e+00 -7.787803463571930929e-02 4.241064017857180124e-01 2.726330119138059560e-01 -4.259552279136747388e-01 1.878069403205822274e+00 -7.521222855750085978e-01 4.761351287569720592e-01 -2.394682786833375598e-01 -1.058326278019183553e+00 2.232640774216661794e-01 1.284152358520284309e+00 -7.369763874525210312e-01 -9.676087404914048840e-01 -1.864960558217003406e-01 1.086589262978869819e+00 -3.382800230426507432e-02 1.083101259006896466e+00 -2.189747909517208768e+00 1.638962819157412820e+00 -2.018076300098850417e+00 1.025384632388119721e+00 -3.416378815923616363e-01 1.513075538168333900e-01 7.236954807666677869e-01 -6.839198233892322953e-01 1.128365986733790960e+00 -5.330088976639449916e-01 1.969458254922638263e+00 -8.647612579999482130e-02 -1.108412076548417780e+00 -1.321218117096338400e-02 6.009625820186160761e-01 1.188797610055585263e+00 1.068685393276087359e+00 1.291542248117879987e+00 1.000447230829736966e+00 1.289543222027150104e+00 1.161113922092682493e+00 -2.051326463661254651e-01 -4.278194289383552840e-01 -1.092468038317750745e+00 -4.362247288134691314e-01 -5.333551335117621139e-01 -1.612870804566752581e+00 2.514805117524170353e-01 -9.298244355845405873e-02 -4.476699706202152407e-01 3.231582103093621483e-01 1.030213434852789822e+00 1.358782388216808634e+00 3.487696073608277936e-01 8.270926012488397649e-01 -3.809370735527567442e-01 2.145567726911091211e-01 -8.280054303741699040e-02 -1.636273018051392025e+00 -2.099561381935711665e-02 1.722637733386151115e+00 -6.909300752633582565e-01 -1.130803212855860385e-01 -8.334397358326417482e-01 -1.420142540392455466e+00 1.871829822134430388e-01 5.504629696306059250e-01 -6.875356759726700684e-01 -1.694300397480311693e-01 -6.915565171074770090e-01 -2.730330148350816333e-01 2.096854186942774534e-01 8.830879685285966119e-01 -5.433302299279771930e-01 -2.777739307527967716e-01 1.284432334504162165e+00 -9.260396882515408157e-01 1.397422429210352535e+00 -8.479628899685764942e-01 -3.635297398299283111e-01 3.711822334636573628e-01 8.880136879129861827e-01 -1.101335806864063516e+00 1.329496379896040636e+00 -3.450659780633126839e-01 1.365977002281281383e+00 -1.192411316797541421e+00 -3.370739583491971086e-02 1.240770257008512623e+00 -2.423930627238540136e+00 -7.532374051708532470e-01 -6.030275612745685798e-01 -1.652908152099993977e+00 -1.086779600137599333e+00 -8.194455888653465747e-01 1.014814495100495151e+00 5.048615682753753164e-01 -1.147419905839734078e+00 -3.220728706337679936e-01 1.215727379786039480e-01 2.589882498863696481e-01 8.689729277063603652e-01 -1.544753327236887408e-01 -1.018186787523532866e+00 -9.101195252391845736e-02 -1.050433486026059349e+00 4.526993002642919484e-01 -4.961594244204599047e-01 1.733101507316054668e-01 1.549491928295723131e-01 9.235554739202115337e-01 2.585635497206382194e-01 -1.456714275926498825e+00 -7.512274757116474966e-01 -9.485869401602139428e-01 -4.911093834058332108e-01 1.787156665591919324e+00 -1.292935208512890552e-02 8.580753278422320607e-01 -9.232814034749888821e-01 -1.526651468912479048e+00 -1.454879063335198675e+00 1.686710437325262268e-01 8.110611264496202510e-01 1.223880878262451732e+00 6.021283478828834412e-02 5.321840277263834018e-01 1.100362803956552504e+00 1.077740526139634447e+00 -8.661764526259121411e-01 1.524863983773530052e+00 5.444858887654735469e-01 1.036667825791627529e+00 3.566335615147361859e-01 6.371941272329164629e-01 -1.933452825017688781e+00 -1.652801355886751367e+00 7.974110066959078091e-02 1.721321343620938693e+00 -2.257464476493423522e+00 -1.201876755096307869e+00 -7.568448254829335253e-02 -2.606526244665814840e+00 1.828713071408197610e+00 -3.899750445767568019e-01 -2.226990841080973837e-01 -4.148467982813435206e-01 1.572374442147630724e-01 -5.099909179348570687e-01 -1.122940099012630366e+00 1.497578520072794905e+00 -9.708501764218374630e-01 1.560329289876508096e-01 5.437196070768779421e-01 -1.277733885982293316e+00 -9.024256110379710316e-01 -2.007527966952845078e-01 1.168945184457765185e+00 -1.776447753804569318e+00 6.881931082745674777e-01 6.064338778435626187e-01 -1.527732204857828568e+00 -2.560264671776490086e+00 1.416621673301184714e+00 1.378621759711256667e+00 -9.652231094872497641e-01 1.050968354719690412e+00 -1.762718026050649756e-01 -1.141561295615433069e+00 2.025177616888395704e+00 -9.771605170775440330e-01 -5.378953971444504489e-01 7.274253723005325023e-01 -2.627233498248759402e-01 2.184744165073349564e-01 3.203413005311526729e-01 -3.346971334716982716e-01 -1.397444634501897598e+00 -1.664073179181307927e+00 -1.587959770062977949e+00 1.214031412652871955e+00 1.121840606094202941e-01 -1.570611460167493423e+00 -6.375572903628557997e-01 -3.575265707794126890e-01 6.641029659970302257e-01 1.260303057508138647e+00 -5.914436291558340386e-01 1.038511799115445333e+00 1.755203016363142465e+00 4.082743651827842046e-01 2.320191995830900300e+00 1.300361392643062108e-01 2.410790419369361004e+00 2.335579142408221107e-02 -1.800051805887535439e+00 -1.778473898495913863e+00 2.131366041390984345e-01 -5.658339607661079240e-01 1.915417177931471870e-01 1.625981850453253941e+00 -1.380082885396360481e+00 -2.061994934150208347e-01 5.094801201622303211e-01 -6.589029320876450546e-01 -4.586262963717371161e-02 9.377820250571001770e-01 -1.340001975193372941e+00 6.465982358166173505e-01 -1.370308375830825653e+00 1.761860953170016619e-01 -4.950751243212067054e-01 -3.403946338406146355e-01 -1.484013804953301596e+00 -1.489940666999989838e-01 4.438900226705470020e-01 7.720421870703310097e-01 -2.115149349849300420e-01 -1.322861006986485677e+00 2.745596317011490539e-01 1.092736754010006139e+00 -1.117256239034679410e+00 -1.204867101355058673e-01 4.947301796341703750e-01 6.658963797287341668e-01 1.179657410084296032e-01 -6.220009410537203909e-01 7.869831618308037458e-02 -8.151199410991762928e-01 8.791989560418751459e-01 7.385546613692478557e-01 2.255138093574429625e+00 5.907421796540004433e-01 1.136284930592410536e-01 -2.472641828716966861e-01 5.287829875902549936e-01 3.599182441797194598e-01 -1.309120319258337606e+00 -1.060522009008822764e+00 -4.413778389244789602e-01 4.667658459207340571e-01 7.808649515560200927e-01 5.344500314329299062e-01 -1.252052649474703516e+00 1.079759571610626190e-01 -1.231057254514319049e-01 -2.709409234967221636e-01 -2.179166796395019645e+00 5.315458105882077400e-02 -3.971262944412460860e-01 1.370860768540910213e+00 -1.341072966772846597e-01 3.038080925189584058e-01 -1.102905724152612121e+00 -6.821156924356625018e-01 1.434111445466856427e+00 -2.011713067493297591e-01 4.572564766256245194e-01 1.416277434880572672e+00 1.262289900628962291e+00 8.207522130196100996e-01 -2.518061107522333586e-01 -1.333525629290337244e+00 -5.790184359848338236e-01 -1.129642706558686038e+00 -6.715836704615572028e-01 -7.947570695452586820e-02 -5.604245425710175921e-01 2.054305048570290726e-01 1.494715624389893582e+00 5.152555110215840672e-01 1.727652458966641102e+00 1.025731767567722441e+00 5.597748571790660543e-01 -1.230358553196884974e-01 -1.320390556382198488e+00 1.124379542734671888e+00 6.910386937435143428e-01 -6.890014248724352086e-01 -1.807543269899868799e+00 -7.583681574489443689e-01 -6.408440124506095126e-01 -7.544294990409750046e-01 6.066822639790092619e-01 -9.127193659052709185e-01 -1.302442041776144421e+00 -1.014406082634779382e+00 -2.467795307166598673e-01 1.068943093134297140e+00 -4.851130624413810266e-01 -1.398189364018295411e+00 -9.962905440706880666e-01 -5.141637438122366177e-01 -2.785784526310802978e+00 -8.063158615225771708e-01 -2.164711759018762838e-01 1.412640631002505254e+00 -4.263855434017644885e-01 -9.900066641799514233e-01 -8.992454793106490207e-01 -2.376503977144109214e+00 1.981329682585667717e-01 7.774997491731473476e-01 1.093003560362153959e+00 -1.901557663250394714e-01 6.522517139067844916e-01 -6.061439179072546368e-01 2.176193216343648429e-01 -5.672358423059907784e-01 -9.383521968174919348e-01 -5.985521985867018335e-01 -1.527527740114425603e+00 1.867833048514357941e-01 -9.967556462388879046e-01 2.486070884857492086e-02 -2.198465674643375681e-02 2.746736072568564668e-01 -1.196515016578156176e+00 1.383042352805807118e+00 -2.396941203621957284e-01 5.298177015028426862e-01 2.571682358087228337e-01 1.254886630466484077e+00 -9.764685942974448141e-01 1.130915777892715912e+00 8.173852715213442144e-01 -4.194413346918066665e-01 1.316998947717030966e+00 1.580298817772187059e+00 4.458901125227233697e-01 -1.030969864288031168e+00 2.990398955333993136e+00 2.133034469226030350e+00 1.065259865571884124e+00 1.314923734965455226e-01 1.646671652959739163e+00 -5.134316700536993849e-01 5.305549600017970269e-01 -5.464817955894062385e-01 -1.947775236490263406e-01 -5.397088783507173609e-02 -5.464104606558111560e-02 -9.765425384434385236e-01 8.402355195695951906e-01 -1.237187618379406023e-01 -7.271956467258879897e-01 1.432721880694153072e+00 8.786887107765581906e-01 -1.814964647691233168e-01 -7.137477730345351268e-02 -4.296572499756076136e-01 2.480320428893647289e-01 2.270138277097770718e-01 2.611089984605344250e-01 -8.183178756234351647e-01 1.187057815094058943e+00 -1.616904007122711207e+00 -8.513777230881736102e-01 1.630015870068707962e+00 -2.376439466666219469e-01 -4.068722191895410845e-01 5.635650679299486487e-01 -1.244883572439852149e+00 1.282780336177139713e+00 1.905928114213321090e+00 1.415531488934427484e+00 -9.646201497722590723e-01 -7.574543569230779427e-02 -9.780884722551855814e-01 -1.241463358392865590e+00 1.933159153793639673e+00 -5.291464811111915578e-01 6.227614865814178335e-01 9.197401978380413956e-01 -1.202190089713373267e+00 -7.669795401839121229e-01 3.454057810686942398e-01 -3.122031073353129793e-01 -1.786068368060368672e-01 -1.698392478317525489e+00 2.026539802990853012e+00 2.388957959223675376e-01 -4.835601629932623213e-01 -4.564851059584877913e-01 1.646410717558153936e+00 -1.117202371213380063e+00 -4.888702019342103244e-01 1.393490132303299767e+00 1.297351193459387098e+00 -5.723662107718185954e-01 -4.737722191630007185e-01 -1.848504180983217560e-01 -1.008222271454669861e-01 1.143959401791105224e+00 9.167622141039989403e-01 2.580826298102674166e-01 2.057296576834631185e+00 -2.679454124545389559e-01 -2.639441978193881155e+00 -4.414157685034621470e-01 3.501633886766536974e-01 1.886705619499360109e+00 1.124660566178958376e+00 1.955412783365700458e+00 -1.084695544593754057e+00 -1.466405272444618824e+00 1.669669865827434041e+00 4.788045772908618991e-01 2.006002817444048514e+00 8.392590801870578598e-01 2.680782139716446077e-01 -3.222053311313682333e-01 -4.008679159934718239e-01 -4.349812231644210048e-01 2.414741432006890953e+00 4.019126556298170394e-01 5.170081431496972302e-01 2.637966021595228860e-01 -6.301695241166849204e-01 -1.204254091111382374e+00 -1.881897045380651168e+00 -1.138901392600625506e+00 -8.243964371807152025e-01 -1.239203247272389952e+00 -2.919858874894210476e+00 1.188584012350452301e+00 1.546661825881830321e+00 -7.825098265218651816e-01 5.860075058457416830e-01 6.208029567274628985e-02 -6.945381371658313485e-01 1.318952284608521319e+00 7.755057213571071584e-01 -1.826917053477006503e+00 4.562491975340749462e-01 -9.966834233159341805e-01 6.200495471283754556e-01 -2.084878889169733962e-01 -6.936439739099848900e-01 8.374794867269502729e-01 1.937793887506235324e-01 -5.556670295496125150e-02 -3.267567583693633537e-01 1.174428055968638862e+00 -6.693336388806254700e-01 -7.926944660360510930e-01 1.090642412211873857e+00 1.216109962177393422e+00 4.311491662816291370e-01 3.164174483125228310e-01 2.368610307664147097e-01 -2.776174601102496253e-01 -7.433614327078186257e-01 -6.536364522727468040e-01 -6.651728347455513335e-01 1.200290200671101148e+00 1.018200564143144415e+00 1.129122142557736630e-01 7.324659670587541083e-01 -3.563609812260989940e-01 -1.927015998782582312e-02 -4.030326570621676208e-01 -2.383822001677772917e+00 -1.125527303476377528e+00 -1.018241384168185437e+00 1.218550762723151992e+00 1.466313699393213765e+00 5.741502661930312224e-01 6.495682915260423407e-01 1.230426344565708430e+00 -1.031718414661811245e+00 2.058717214757650737e-01 -1.957178611126780821e+00 -1.470070171277007676e+00 -1.077567455862680879e+00 3.699116046629788435e-01 -1.835650156033817648e+00 -5.486705609549471507e-01 -4.315140695909837620e-01 -1.281866727511352222e+00 1.188333967778761657e+00 -4.060775044405052769e-01 -1.602013428768346737e+00 -1.239125557230029040e+00 6.415892398884665004e-01 -2.876059731706889777e-01 2.541212978589730831e-01 6.201350350076501039e-01 -6.658955685659324608e-01 -7.984193824473517775e-01 -2.850200226028507533e+00 5.692348962115525435e-01 -1.000873970278544300e+00 1.128300141208725904e+00 -4.289551767004384786e-01 -3.618572275660431048e-01 2.479263667718409059e-01 -2.638442436156979709e-01 -4.677576888774192532e-01 -3.119195172634880109e+00 4.395545094325822300e-01 -4.139997046288318959e-03 -1.430268461362484977e+00 -8.455616381108264912e-02 -1.803491829938370428e+00 8.204302846642966829e-01 -4.299604611914640828e-01 -1.361654781882301934e+00 -1.208321326257407957e+00 2.423884325640288107e-02 -7.742125760218835362e-01 -7.150090043082484303e-01 8.905082396203257700e-01 -1.150476681387461619e+00 6.024618048210628185e-01 1.035608858203137750e+00 -1.074046511653224067e+00 5.405356008989476990e-01 -1.378735502634723387e-01 -2.198292869693195151e+00 -4.002811165237134539e-01 -2.842787429323681891e+00 -9.968485738200822954e-01 1.031052330595301214e-01 1.822128222166391032e+00 -8.582354168200152511e-01 -6.863429046251989796e-01 -8.876215953969731620e-01 4.711717372443279261e-01 -1.885255751857891904e-01 -4.896610473570423006e-01 1.539634702821654766e-01 1.487306614174695119e+00 -1.382558088542840791e+00 1.598770112998783299e-01 7.754178358332809717e-02 -1.097327418527696663e+00 -5.323755638981221283e-01 6.524496480150306921e-01 -1.049141686236890081e+00 1.340525548724137650e+00 1.247570463739408941e+00 1.398686987745678678e+00 -5.004660150848029287e-01 1.574455025841121181e+00 -6.230793096151429067e-01 -2.035805409206821182e+00 -1.394462314098973810e+00 -4.028300582498924864e-01 2.411265487462773138e-01 7.760474534663176494e-01 -1.401099210907557735e+00 -1.901205638335852488e-01 -1.191869340507323433e-01 8.083875553400211855e-02 6.670867702381227948e-01 -5.448473644088475121e-01 7.973953484716761464e-02 1.326168689403362855e+00 -9.281117575126306418e-01 -1.432903365539893947e+00 -2.878018775069291282e-02 7.697866042992588254e-01 -8.566978088200827290e-01 -1.675682905368736098e+00 -5.970696210124777359e-01 5.190132313480191328e-01 1.358069087483458892e+00 1.149993141916918038e+00 5.018233232384874398e-01 2.435224604888926780e+00 -1.567686108079999197e-01 -1.418004571229256605e+00 1.499542007497260410e-01 9.440950882241452291e-01 1.239903565867529700e+00 1.573484597979176725e+00 -1.057424222465258357e+00 2.264024259264030725e+00 5.097399910292976788e-01 8.011488651606839539e-01 1.221788175515185149e+00 -4.342932203797825741e-01 -7.593572448216431292e-01 9.077597856445456248e-01 -2.180822412932626353e+00 9.590790708319816282e-01 7.334278291316749243e-01 1.001067732515456138e-01 1.186795907079377654e+00 5.114821753678264749e-01 -1.662814958248231223e+00 1.735833526533119009e-01 2.642072712107971788e-01 -1.320297652430276081e+00 1.596756367399806642e+00 -1.299819875759239185e+00 -2.054833026821665798e-01 5.413165907820607359e-01 1.040730324870084544e+00 6.909144840785927943e-01 -2.468492166561637169e-01 -5.328847616112677432e-01 -1.860310477475232704e-01 2.271913164083277703e+00 -5.367981817218853147e-01 1.580227125553356426e+00 -2.049977819138628088e-01 4.747114274634931519e-01 -9.745864452361051589e-01 7.616540403926440606e-01 -9.140000837900116304e-01 -1.575363462117390867e+00 9.545748173304638984e-01 -2.262750143648860623e-01 -3.244523068485608563e-01 -4.731013616522469212e-01 -3.471903943776911139e-01 -6.347465550674957768e-01 7.079919073321213618e-01 -1.516747590253492373e+00 9.701169672777901765e-01 1.415130004102998607e+00 -4.493183221892861345e-01 1.841714113422110888e+00 1.742025158354107317e+00 -1.522698921444429976e+00 2.525122240412695090e-02 -6.686788111433235038e-01 -1.383942289766749711e+00 3.260551948928558930e-01 -1.259453113864191121e+00 4.617958665991428457e-01 6.501413801326882957e-01 -2.981339167579256100e-01 1.351478517388468692e+00 -4.520191177771204494e-01 4.851894940624622565e-01 -2.697096684742358863e-01 2.363803410223787316e-01 -4.286547577445800061e-01 2.784897334927425305e-01 7.546611549610430236e-01 -7.249393135467724347e-01 -1.736359517044618328e-01 -6.976747885243772540e-01 4.816022895868964371e-01 6.821297087183804120e-01 5.673838900164667187e-01 -8.116393718623363673e-01 -3.916510626248950189e-01 -1.553967591120590575e+00 -4.658050389734340047e-01 1.179208941119477050e+00 -7.371106072497414230e-01 2.888071774159074456e-01 -1.740348912309564788e+00 -2.097517051022694257e-01 -2.147829997000739066e+00 -5.453055931259134237e-01 -6.371616518313852895e-01 1.364677917467336521e-01 1.179947618168681656e+00 1.621248923054166291e-01 1.124005454648785651e+00 -2.044926127591936815e+00 6.516598492397505105e-01 -1.504331219301656697e-01 8.774843623776391599e-01 -1.137815841650791526e+00 -9.408514223723880576e-01 1.470525874263995503e+00 -3.352965072012829562e-01 7.808792344617005998e-01 9.230647822937059210e-01 -2.476009863260302257e+00 -8.364532891403108072e-01 -3.139485002029578919e-01 -1.592983931169369115e-03 -6.902822206686239082e-02 -1.363739751624951646e+00 -1.382212288555479118e-01 3.170462546929878611e-01 1.308159183798160985e+00 1.051431116462344884e+00 -6.149943548805285598e-01 -2.174032408284561235e+00 1.466506889497419142e+00 -2.041408984164073903e+00 -2.577703783409268090e-01 -2.185324493799166046e+00 2.066013409209724594e-01 9.563148762184981999e-01 -9.258117980270078595e-01 8.791793316691061400e-02 2.146486168543839113e-01 -9.483846548627492545e-01 -6.423654967263470184e-01 -1.494667539783293586e+00 2.395023831386718094e-01 -2.431415662328084148e-01 -2.191119052165854675e-01 -3.847169504202336276e-01 1.341935230367059972e+00 8.097026322861825554e-01 6.086807092047604728e-01 -1.006800151325761616e+00 1.069491816161166176e+00 -1.205971038979907872e+00 -4.226277316287870289e-01 3.908823377166385504e-01 6.380362696716057602e-01 9.362561142134162573e-01 -7.336343876673673270e-02 -1.329053756213200155e-01 3.079849357586874822e-02 -6.905691077602243988e-01 -6.254471427572196873e-01 -1.188658258986469374e+00 -2.101951953842144116e-01 2.432800762551670104e+00 -1.818550711727825175e-01 -3.136122373670183205e-01 1.879860788127292182e-01 -2.708809534016692333e-01 6.105808283176351603e-01 -7.816846166903801407e-01 6.292796459005812748e-01 8.523734751804333820e-01 7.843539423180699854e-01 5.238546681093124713e-01 5.236324607566216205e-01 -9.943210109099628324e-01 -9.512261071375902599e-01 1.653922017852214488e+00 -1.092210890759482272e-01 8.514880124262921846e-02 -1.205940544734999342e+00 -9.911866105688821316e-01 1.846906690948398877e+00 -1.694339012578056636e+00 -1.726190336097087163e+00 -7.026940654554080234e-01 9.602332855419047908e-01 8.422265568965103810e-01 -5.408060789068054597e-02 1.052282686422542524e+00 2.603868075689707018e-01 -3.649543828792243816e-01 2.954326856540147039e-01 -4.290495866162948868e-01 1.165675501791149760e+00 -4.723573478947046822e-01 -7.029965065269789815e-01 -5.458447781992006309e-01 -2.205968766948549487e-01 -3.727391727105631714e-01 -2.654529804910619184e-01 1.173858521770051677e+00 1.331782209645612225e+00 6.723832516049401686e-01 -5.293008021628181625e-01 -2.776195278529049459e-01 -8.023091178427462777e-01 -1.569041687306711383e-02 3.224745666208831962e-01 -4.151143197862628420e-01 -2.347908752179275638e+00 1.707003399328818061e+00 -1.109919306256491600e+00 -1.485268322709302868e+00 6.301814246296350008e-01 -1.023136193704779595e+00 8.391788951876637259e-02 7.735441906330151607e-01 2.661614177756835287e-01 6.022610623300184152e-01 1.591747225756472206e+00 -2.043948461563438901e+00 1.004345170856268260e-01 -3.949593675410351667e-01 1.524313214045027509e+00 -1.148504988461607423e+00 -7.873475691518965203e-01 -4.408170127076738165e-01 1.331546565931189363e+00 9.237018432206814955e-01 1.695281866326077358e+00 1.246660427981844288e+00 1.830625327763117927e-01 -2.509938225617608154e+00 -8.316373117493640332e-02 -6.299019448341869332e-01 -2.831021371725744307e-01 -1.098397728798955059e-01 -7.429856691006363478e-01 7.677231881619785980e-01 8.164148669531472446e-01 8.735187696753503317e-02 -1.134328794833330489e+00 1.460397907085225322e+00 5.177906897053686786e-01 -1.613017618812492004e-01 8.316849671037593872e-01 -1.023818370013279688e+00 -3.361419716133613900e+00 7.328202442012682338e-01 2.571938059336388527e+00 -7.851573571360233039e-01 2.178890594391958146e-01 1.339115113612837082e-01 1.468408976724482340e+00 5.390918396993162887e-01 3.881672542728362152e-01 6.800239317291586483e-01 -8.674937380317553348e-01 -3.521036917560996793e-01 1.029792430609528520e+00 -1.270448552399844777e+00 6.167896198313860268e-02 -4.777237442314917759e-01 2.824476847066661467e-01 1.154408085292637720e+00 -1.644572925146945419e-01 1.339974051322296633e+00 -6.354339734485805469e-01 -5.220212699652913013e-01 7.671894808281511935e-01 -9.901316758132508444e-02 1.893848066523451834e+00 9.005347843450831613e-01 7.186845557707935983e-01 -6.287144619385025557e-01 -1.263293770072037248e+00 1.491640613255278414e+00 2.072156098590727247e-01 1.778958493919138739e+00 3.954089559299925893e-01 -7.774903109088266984e-01 1.469183347139077833e+00 -2.011530163701611140e-01 -1.065146637425350873e+00 -1.546009379971424957e+00 2.636633381284915756e-01 6.178502633889254581e-01 -1.455671306698485656e+00 -5.449326841122168474e-01 2.928200124873441279e-01 -1.192101640566482601e+00 1.650519577574576235e-01 1.098819917047046735e+00 -8.424364144242285635e-01 -6.839318897736803571e-01 1.257552119366981858e+00 1.847005530867987355e+00 1.604752904454251450e+00 1.113703694649836429e+00 -3.916985610215629326e-03 9.123393181235530669e-01 -1.128817221570058260e+00 5.616212373595399487e-01 -7.784373442593047754e-01 -1.860592553828234186e-01 -1.782127664051186833e-01 1.022927872192262333e+00 -1.128370900289659806e+00 3.802729071327865529e-01 1.116322881288898561e+00 -3.828015292443721074e-01 4.632434620053260677e-01 -1.200900153251265756e+00 3.064383976889292760e-01 -8.306260957462238692e-02 -1.871431353863443281e+00 5.219854087659547837e-01 -1.648430871034126666e+00 1.458162962514068406e+00 -1.859377767007353688e+00 1.656695407932285313e+00 1.824316470254081501e-01 6.083624182845031036e-01 6.122536892253711560e-01 -1.180942429017448392e+00 -9.362904660609518981e-01 3.948904637625293840e-02 1.069187625861979241e+00 2.231798472391972321e-01 1.581348801522148573e-01 1.062577887570264945e+00 -1.554393817089658181e-01 9.437786577485030026e-01 2.515884429252665200e+00 6.661870563673639722e-01 9.644657344380387354e-01 5.143177023410450133e-01 6.589131186140229079e-02 1.302864906465977211e-02 7.081632274238662816e-01 6.072130768024306402e-01 1.307221105843415110e+00 5.333292176832690051e-02 2.909968285659776943e-01 -1.074011934718573924e+00 4.979847671869765402e-01 -1.420223677653008332e-02 1.066975538594735706e+00 -7.546410661846677526e-01 9.831967324168675582e-01 2.892729190295662001e-01 -7.164577698016771912e-01 7.803013048160306608e-01 -7.375446131792225968e-01 9.779075465591139382e-01 -3.844903961108983026e-01 1.247516817141999024e+00 -3.659093405081213501e-01 7.169584040702962069e-01 -3.557932572468722743e-01 8.239759637954040539e-01 -7.288716402750013978e-01 9.388155395054149643e-01 -1.093807524997725128e-01 8.217512547232909137e-01 1.411984331305976781e+00 -7.856231152816268715e-01 3.795650310622645379e-02 -9.532281755983214033e-01 2.703881587004901554e-01 1.459461208801720256e+00 1.991460353849300979e+00 1.236925880344180023e-01 -3.908985663716112169e-02 8.371958725075367980e-01 8.162001787608230696e-01 -7.067407046406550819e-01 -3.366281881357518491e-01 -2.937301257965948542e-01 -7.283942448739633146e-01 1.142720955103597058e+00 -1.527026583622015099e-01 1.131560930813055643e+00 -5.801664954285905562e-01 -2.558234944455682225e+00 -8.503986946338095709e-01 7.199015778013724276e-01 3.590903314250052936e-01 1.950837248156140347e-01 8.907719868261584351e-01 7.445195247147375905e-01 7.228278882596462784e-01 -7.966387691812445992e-02 -1.087439008048513900e+00 5.197196058317782308e-02 -9.385927504759944418e-02 1.017028726951458184e+00 1.249262784955713856e+00 1.001693522666445624e+00 7.309601744346844177e-01 9.364806224909316690e-01 1.567391562623352552e+00 5.767195616021107973e-01 6.108402159538696141e-01 -5.449219180512957506e-01 1.158095716442009170e-04 -6.656033254039269709e-01 2.308058888573009644e-04 -4.020882687358069973e-01 1.300205661536585566e+00 -4.644360329627528761e-01 -4.611360587741847317e-01 -1.504177520622493214e+00 3.440683975160568342e-01 -2.253800473606959107e-02 -5.824118962517543796e-01 1.393949657133356224e-01 9.143112038726997071e-01 -2.082107259348884742e+00 1.862587661089352808e+00 1.674872376544144503e-01 1.167794367112201970e+00 3.160149562316422883e-02 8.993558332439102188e-01 1.400988156104288507e+00 9.873179470781513478e-01 1.166987643867771984e+00 4.713750797490961486e-01 9.225060378848743969e-01 -6.878762286369602963e-01 5.140138402249936345e-01 -4.637885300449233195e-01 -1.489492278117861002e+00 -4.650682430350018270e-01 4.537579452304173477e-01 -9.228121076702863190e-01 -1.492551678966687334e-01 5.713069269472547118e-01 1.186277763432446841e+00 -1.014880755033350512e+00 7.264952869801352131e-01 -4.533106146373752643e-01 2.903047154036192623e+00 -1.783605521546065553e+00 4.450670651973034908e-01 2.935664092407153647e-01 -1.356658219396547516e+00 1.411478105392842020e+00 3.297187364698749290e-01 1.292269383717224329e+00 -2.441418177641941689e+00 -7.327454723823210170e-01 -2.994627015327149255e-01 -1.759619859033972444e+00 1.232424637472093742e+00 1.562018178329896756e+00 3.301334837789254295e-01 3.047315538537556656e-01 -2.066334283191566812e-01 1.126248906634179509e-01 -1.442595089470228853e+00 -6.424364032157573456e-01 7.061508009770156580e-01 -1.272730704672333513e+00 -7.400081850605818579e-01 -3.949485816451002718e-01 -2.107212283101631278e-01 6.204224163291998106e-01 1.372941252970687476e-01 -1.779747455001895684e+00 -1.042099612837106726e+00 2.077345509912723376e+00 2.492710629593705818e+00 1.525563955574911201e+00 -2.432328767874026437e-02 9.648095608007764001e-01 1.669027548724159038e+00 -3.182575419144272333e-01 1.954399539287147158e-01 -5.422140885890147644e-01 -2.875071753533243957e+00 2.111290594461435965e+00 -1.293680761244724753e+00 -8.675671263488737850e-01 3.172815113911804930e-01 2.260667685003307226e-01 -1.133593932821271855e+00 3.977669031012267924e-03 -6.953015623097272835e-01 -1.863270228536375139e+00 8.585308255653696374e-01 -1.005124484127498385e-01 9.175769758587225544e-01 -1.511029361448926522e+00 -1.337968838411042471e-01 8.267162647239646445e-01 -4.963172160090100204e-01 -4.063110849361863397e-01 -8.085541555269137870e-01 -1.091399195786393994e+00 8.076321515896467407e-01 7.316600894243907582e-01 -1.046729683294019164e+00 -5.034597503397701956e-01 -1.240456961949996550e+00 6.765340930891122762e-01 -1.008643117520549443e-01 -4.228099732866718585e-01 -1.381960772197593279e+00 2.588424274264354286e-01 -7.198295502602625184e-01 1.347072964943223372e+00 -1.253986989480065928e+00 1.292120643747647346e+00 2.707512270390853293e-01 7.579786668908932157e-01 -1.205416146700736713e+00 1.109259472806737978e+00 -1.700053890333673490e+00 -8.932927994348323075e-01 -3.850333919781853131e-01 1.241289059540025663e+00 -1.028999113510917329e+00 -3.257245830324374536e-01 -4.360570704357841221e-01 4.328485283216059187e-01 -6.488925200686469774e-02 5.263505922872244724e-01 -4.155453574073751932e-01 1.051733122420761779e+00 4.055911873803028089e-01 1.000879289561208640e+00 3.399763725197134656e-01 1.823781010912401968e-01 -1.523708311034419061e-01 3.684242632814192508e-01 -1.374110395182335242e-01 1.133520916225195352e+00 1.299721525233553665e+00 3.112854313123000871e+00 -1.166993429806734373e+00 -4.009436739416121775e-01 -1.462210103374883774e+00 -4.987523868467106936e-01 9.576275218173366799e-01 4.079166252885800814e-01 -9.859635038546076258e-01 9.091040035778999995e-01 8.528806451847809056e-01 8.416433561015599363e-01 1.026503382547041099e+00 4.756804566258983624e-01 6.927993109957506501e-01 -5.606181720542416924e-01 1.752028333308271735e-01 -3.573057696368252267e-02 1.429242825045584642e+00 1.350321877595848763e+00 -2.058293961503887548e+00 -8.010409943121712395e-01 -4.167759429289449868e-01 -1.015704513873636916e+00 -2.452730204794314250e+00 -5.571532387606806802e-01 1.053661742734933071e+00 -1.548740803155780055e-01 9.897915447461542726e-01 7.535357075410783478e-01 -1.064115035344472604e+00 4.578701128125701736e-01 -1.237619395698170255e+00 4.808677167075361969e-01 -1.392655831926336907e+00 -1.267488180783298279e+00 7.255003776574386887e-01 3.228258927637620568e-01 1.688280745258204263e+00 -3.188392702182559768e-01 -1.183933524482598358e-02 -3.129662605861827984e+00 -2.398766582304525219e+00 -4.934565156570358546e-02 9.540793600724846169e-01 8.308897035177315038e-01 -1.298526789776483392e+00 -1.049579803999424632e+00 -1.654926685254470287e-01 1.710689814197006609e+00 1.669560826309379187e-01 1.201336715568473990e+00 1.064438467996277726e+00 -1.125169048173490394e+00 -1.265901666230391021e+00 1.616676462850953788e+00 2.598458518219938229e-01 1.400617474398344053e-01 -1.763834142567433760e+00 3.322045638887300978e-01 2.006275898543077751e+00 -2.215963180278275879e-01 3.372804505237778083e-01 -8.890437166043198003e-01 8.387972326232702447e-02 -6.441552784978101798e-01 1.022984753944345959e+00 -3.474351551857888243e-01 -2.595404748021942765e-01 -6.385170316070230001e-01 -1.478482318288585895e-01 1.273042545083451049e+00 -1.299901100369008911e-01 -1.994107668362399277e-01 1.057556229720369556e+00 -1.627897331195926611e+00 -2.435915550353834336e-02 8.577203622108109382e-01 1.020345847154527474e+00 -6.044978351193377453e-01 -2.318606897053686333e-01 -3.933754163712597784e-01 1.021877359082201231e+00 -2.726444923439174772e+00 -4.271887765217711325e-02 1.853457889243631806e-01 6.758169620676900413e-01 -1.484922752798969237e+00 5.693085845566253633e-01 -4.838072736450287903e-01 9.545204873096456710e-01 -3.747851610340984796e-01 -7.625166663650267962e-01 2.135627744027078556e+00 1.947998296707565524e+00 -1.345444988923692797e+00 -3.467602397875044762e-01 1.134441612506444486e+00 7.746489282580043545e-01 8.871052699731371005e-01 1.755348031001525033e+00 -1.447718732108785045e-01 -2.594718623522788148e-01 -3.010861017460462197e-01 4.013844557995032147e-01 3.910250983532416180e-01 1.026152871879168815e+00 -9.470735611084209193e-02 1.102785780728234022e-01 1.488913895596061465e+00 -9.784978191414005488e-01 -9.859655887607241542e-01 -2.064927715466242208e+00 1.114510468753822758e+00 2.416427579512403057e+00 8.922115169938287238e-01 -2.786394281668935324e+00 -1.218044412130439902e+00 1.430322589000662781e+00 6.927730745416834646e-01 4.563587148667831439e-01 -5.024285820076666020e-01 -4.088771503197138522e-04 1.030213657293021390e+00 -1.905088823772371320e+00 -1.150357181029876052e+00 3.903658271338688590e-01 -2.291905254210489795e-01 -4.382942587590813593e-02 5.282354496386379439e-02 2.995275209582539677e-01 1.635352811079575919e-01 2.897125700944083726e-01 1.740404389393357176e+00 1.331856016705413037e-01 4.988045534825658045e-01 2.675973894423587573e+00 -9.961414958747790704e-01 -1.456766538677144007e+00 -1.298105351877087976e-01 -6.050433430760803200e-01 -9.682311222892098224e-01 8.071103412165873126e-01 -1.700494762332486642e+00 -1.102295882818036116e-01 -5.844992138530488157e-01 1.031723547337526803e+00 -2.099289313686286462e+00 -2.399003665856234147e-01 7.676939816377480463e-01 7.940957299176476525e-02 -5.149068581387538091e-01 -7.673162153817544850e-02 6.944235921234266362e-01 -1.657615643179638942e+00 7.418215088823187919e-01 5.133231309364516548e-02 3.516621647178347909e-01 -1.055703403839894472e+00 -7.930416464589581382e-01 4.515872073510938667e-01 1.656094824449655611e+00 8.121690015009731534e-01 -1.225533209197194218e+00 1.300695985424676682e+00 -5.768763963988235988e-01 1.075106014774954044e+00 5.143055975847234951e-01 8.303295666082401993e-01 2.229223423554485439e+00 -2.678022019417584332e+00 -2.002367086987227318e-01 1.921911043673299568e+00 -5.363848556595455230e-01 7.021150970327548757e-01 5.456385017425551265e-01 -2.973750771458529285e-01 1.702645713410003259e+00 -1.009715030170238448e-01 -3.335302181353329565e-01 -1.348742005695826585e+00 -1.857591122486765611e+00 -9.818880705291964037e-03 -1.418797499834596021e+00 -1.934423805380972805e+00 8.414047282298118269e-01 -7.292511343499512577e-01 -1.230372737033920832e-01 5.900754866604160931e-01 -2.375880568866877152e+00 1.439772738336294322e-01 -7.631639978496143062e-01 -6.101417395006104583e-01 2.549365856518707729e-01 3.232375030698401708e-01 -1.057036811261218956e+00 -1.657177851627400500e+00 1.806890517315649924e-01 1.696012716309298840e+00 7.839430128335949099e-01 6.465366124682259130e-01 -3.278801390229639789e-01 7.788767161064495959e-01 -4.926186954949681174e-01 6.529875953165319435e-01 -1.330756188412004493e-01 3.671426876495478275e-01 4.538317443749131375e-01 4.897163885008964934e-01 8.655658467308489090e-01 1.102103694274816498e-01 1.197850952777079758e+00 -5.045910154586240592e-01 -3.077349166459621976e-01 -1.462891756563959644e+00 -2.058548572781091490e+00 -5.310806532089568099e-01 6.408669128637342061e-01 -9.368591369968130855e-02 -1.503851441770707731e-01 -5.177282059662559055e-01 -1.630579020847126859e-01 -8.513465150677973492e-01 1.544941321982058913e+00 -2.489295841094308348e-01 8.012542198403085347e-01 -3.567396474039846166e-01 1.975571304854027710e-02 -6.753713492023269982e-01 -2.148572509115889151e-01 7.759413871172936572e-01 -6.726926839714385542e-01 1.544882719444083730e+00 3.827008483687838192e-01 -1.294031896557812367e+00 -2.453816791516474083e-01 4.948802236443530234e-01 -5.507590569702243144e-01 5.190948933411657640e-01 1.314311079332758592e+00 1.286602118156891628e+00 8.966135159884642825e-01 3.931706632704460858e-01 1.263916207755152454e+00 5.732978898041293098e-02 6.419371154261676038e-01 1.179186619914968315e+00 7.146297840267202828e-01 -1.043110068068604374e-01 -1.347065554902409534e+00 -9.683190271215014189e-01 1.477353452404876144e+00 1.308336889627530197e-01 -4.625549755437703969e-01 -1.198361225553705278e+00 -1.105930294605871778e+00 5.347927067382925864e-02 8.627201795485267555e-01 5.530619964434936309e-01 -3.384935061720119598e-01 -7.038299740641346114e-01 1.018532703150519136e+00 2.752585596240181842e-01 1.741798003513912452e+00 -5.264672026986880748e-01 5.912876982986186442e-02 -6.627618033562884259e-01 1.314676829985694573e+00 -5.719158847044025773e-01 -8.824882265963507333e-01 -4.569486359188941194e-01 -1.069432751449472363e+00 -8.497748304227643601e-01 -8.376016714766920668e-01 7.068841587682211935e-01 -1.618674458581077058e+00 1.264161795806328703e+00 4.696663200323319409e-01 -7.857129434324872097e-01 1.647450925261610521e+00 1.517148820539769627e+00 7.067904544980612158e-01 1.506841246083340025e+00 -1.011451939142112844e+00 8.478714355712352324e-01 1.092662042371021602e+00 -3.207517887095150400e+00 -1.501958362322223794e-01 6.465279952246955064e-01 9.569567747587942597e-01 1.669083321839826439e+00 -1.678625181067925631e-01 2.033679064964855066e+00 -3.749633685341861034e-01 -1.516858720470571908e+00 -5.427640838509675270e-01 1.009218754937692308e+00 -5.845711990048604312e-01 -9.349218786027622130e-01 1.577224244918841833e+00 2.495649465845716786e-01 4.623891939104660120e-01 -7.140264373380089680e-01 1.106176723762962277e+00 -3.406388299332561709e-01 1.437528143922116863e-01 8.309214031130653932e-01 1.118404580355406575e+00 1.704966711038608862e+00 -1.057530973969716959e+00 3.012329800199340518e-02 -7.962883175939643454e-01 -8.792748928219357163e-01 -3.777628095507207240e-01 -9.035968900382130853e-01 1.534922485915458379e-01 -4.490574654861804738e-01 1.580335475197444994e+00 5.343619912726657040e-01 2.622373238742858437e+00 -2.838048742358125320e+00 4.816897855103705606e-01 6.887179546966389065e-02 4.169394457955404865e-01 -1.301072953361818441e-01 -2.593033556946138241e+00 -5.844277660255565721e-01 -8.680006079574108524e-01 -1.078844305476598819e+00 -3.644550188243212419e-01 8.679662738050387683e-01 -5.946743932643311359e-01 1.290349435912972187e-01 1.094197658263891482e+00 1.734618284778576269e-01 7.958519766022330577e-01 -2.877128415933096622e-02 -4.608194232738353768e-02 -7.140074715041683229e-01 1.123108797903835887e+00 -1.502334707340877706e+00 8.453438101055903431e-01 9.407729403715294758e-01 4.015997269578274950e-03 -3.075736984007041985e-01 8.234656107999974717e-01 3.842932575162620323e-01 5.655995574620580335e-01 2.054823219444509963e+00 -4.638387770474312055e-01 1.569413834130193752e+00 4.555615724789163767e-01 -8.313222610207364749e-01 -4.577547724137536744e-01 1.039499640934288677e-01 -1.394866470726218444e-01 5.009933301374083214e-01 3.145392302964076237e-01 -7.801316992224166524e-01 -8.195273747327307123e-02 1.021485629602890466e+00 1.062790708817410307e-01 -1.073619007067145414e+00 -8.769554900163790689e-01 -7.643461609058904704e-01 9.040986793787857412e-01 -7.355210669294057202e-02 -2.570658350691120142e-01 -5.466982263331996439e-01 -9.930166559436437446e-01 4.654821839998404265e-01 -9.722950898478220916e-01 6.322593584407320000e-01 -1.331729692716433044e+00 -6.163100022164184066e-01 2.313134462235054478e+00 -6.775586206749258933e-01 2.089123226152992119e-01 -5.518799531819700288e-01 -1.043910205015893267e+00 4.829654520627727488e-01 -1.838583666014492968e+00 -1.488516453402031869e+00 1.223099198859386449e+00 -2.547016376746313315e-01 1.566473597576400145e+00 -1.166956520414922233e-01 5.524311613463984694e-01 3.841433050013144390e-01 -8.934878232466000325e-01 -2.640717196674918221e-01 2.535853059484192706e-01 6.351943756444534683e-01 -1.718032510893658271e+00 -2.764455127671624490e-01 4.550265533300993370e-01 -8.901170942810632258e-01 -2.931845382083244148e-02 -9.387949887299489038e-02 7.060865522284708318e-01 -6.830452973785772208e-01 -2.928035495583103942e-01 -5.451614859807989433e-01 -3.223734120833399164e-01 6.792858773407455253e-01 4.570951019160154338e-01 1.366966321502154580e+00 -2.529499181159938770e-01 -9.699430889843164705e-01 2.073409341608180856e-01 3.182144611167334047e-01 -2.298146165659781526e-01 -7.557980883193489152e-01 1.483535320353669418e+00 1.448689913443088340e-01 -2.312121683113171233e+00 2.609066418781798014e-01 -7.876122284461342105e-01 -3.227052319962980809e-01 1.676573447543765541e-02 -1.028229245761002275e+00 2.206691874886951843e-01 2.076737713470323765e+00 -1.203980362976463797e-01 -6.465536144905825733e-01 2.584521348719218459e+00 -8.363108540046736428e-01 1.183216484231148113e+00 1.373570300022839863e+00 -5.222511464977054318e-01 -1.860344686124270730e+00 1.301771355656655249e+00 -5.123789655418830025e-01 2.823670447740543876e-01 -1.741024287666202097e+00 -3.421812009035780644e-01 3.938808050576130815e-01 -1.698841089660504178e+00 1.766213990396515277e+00 3.237768014604727740e-01 -1.628951850347887920e+00 3.797727845577118511e-01 -1.227818836826904292e+00 1.461682507699455291e+00 -5.583504666454491838e-01 1.668068454080366969e+00 -1.813793092392141704e+00 5.808118493842497898e-01 1.003060312526222297e+00 -1.007777461951216758e+00 5.159712069402071499e-01 -1.165244548684070569e+00 -1.443369691942641087e+00 4.810214898331289235e-01 -8.511880121996310278e-01 1.083462148456653118e+00 2.176113747283313860e+00 4.612295456128598370e-01 8.401749230727455497e-01 -2.173636683367680122e-01 8.014299956098889233e-01 -1.393720388332248816e-01 1.274839726937270878e+00 -6.781303469788467764e-01 -1.404171755854270176e-01 6.292494736690106283e-01 4.750216085368459962e-01 3.039806990947491738e-01 -3.910117062920614450e-01 -3.067638191743322085e-01 3.164445273521834801e-01 1.372486604492612061e+00 -2.031428055866577320e-01 -5.457142843949408517e-02 -6.916534130229461397e-01 -8.663048073294997709e-01 5.153238207239846380e-01 -2.587260213066306935e+00 -7.905111169479852595e-01 -1.351755351793751947e-01 1.154620226671490446e+00 7.219085731115059135e-01 1.674011425868501712e+00 -1.828212317841945822e+00 2.151699779225174913e-01 -7.016615099175923520e-01 1.323132629207768751e+00 -1.217375783820394269e-01 -6.694247648575417653e-01 5.274533945359382026e-01 1.552026188860853972e+00 2.705108999170707129e+00 -1.000686002261051755e+00 1.638146696066442365e+00 7.037381142439667059e-01 -1.242151647740748627e-01 -1.818209087600040963e+00 5.622990507457197307e-01 1.013430972703965205e+00 6.302847796646076084e-01 1.783224887560416194e+00 1.561643297627627991e+00 -2.755826660933394789e-01 -7.421659354547089915e-01 7.450302513899578205e-01 2.857632465277847977e+00 -1.219067606861071601e-01 -1.532639139696413966e-01 1.555387511263949696e+00 1.054444063420581328e-02 -6.320771673070477714e-01 5.475438434779085206e-01 2.191574293397671180e+00 1.493310777106458431e+00 9.302953151364662387e-02 1.439544929415697005e+00 1.854418881369244640e-02 -4.989510115297244308e-01 6.892253999212067939e-01 -1.487313682742019472e+00 -1.139656853610865550e+00 8.623589148866726006e-01 7.150105513878152186e-01 -1.436959864865817504e+00 5.133396142802906237e-01 -3.111868727792062028e-01 8.892058171811954015e-01 5.831324848834833485e-01 1.301802184821434061e+00 6.735602322997882307e-01 -2.148480493398791324e+00 -7.299179495329597422e-01 2.119271195712859879e-01 -5.647250149312730283e-01 1.385862414485947713e+00 -2.366094381052594176e-01 -2.810990688908100443e-01 -1.067152576426825483e+00 -1.554013326432992947e+00 -9.653716004727661559e-01 -4.611225887473247020e-01 2.847816550313301831e-01 -5.743067506622470120e-01 6.524313982702616421e-01 2.195210788704074822e+00 -2.705086660897156325e-01 -4.596525288398013998e-01 -5.543923059395995390e-01 -1.752086756306516557e+00 -1.581663303442045310e+00 2.172962456640549878e+00 4.397310130364517899e-01 4.049602127658917805e-01 5.479786953338401378e-01 2.402877622111301292e-01 -1.772901217113778127e+00 1.142928790271887651e+00 -6.986156699389450830e-01 8.224909007640926473e-02 1.455645753638512341e+00 -6.108032707050786714e-01 -7.974868831608732389e-01 -6.871886918991729765e-01 -4.100571689414365673e-01 1.704657781767756619e+00 -6.852353805854747293e-01 1.364858941082586874e+00 6.923534821145941320e-01 -6.711732411488146033e-01 -1.665108178074450107e+00 -6.179723055401101783e-01 8.228688128084429287e-01 1.456598210846813846e+00 -2.430342816735386879e-01 1.021282750944291440e+00 -5.345358051002212507e-01 1.305903416316566812e+00 5.984493745343346660e-01 8.965100293139213194e-01 4.086031754383396275e-01 5.520563493065365757e-01 4.255465462633591794e-02 -4.612669865965105531e-01 -1.377259879574156132e-01 2.149391675017353343e-01 -6.943772314447655969e-01 3.964079728528409619e-01 -7.115757370436087692e-01 7.909629016861080553e-02 1.043798741177362377e+00 -1.808403146896586100e-01 3.613758382580566364e-01 1.680187499664491102e-01 1.454410037324037897e-01 3.843500852180883331e-01 -1.902641409789346261e+00 -2.292632305273308191e+00 -5.314857996330284440e-01 3.444309175853432214e-01 1.293205626571860556e+00 -2.241721537485504179e+00 -1.930950042639773878e+00 -9.086466972962007338e-01 -5.732751037392493781e-02 5.386310552024882459e-02 2.642553338563930154e+00 -1.184763972583970038e+00 -1.867842712237345992e+00 -4.381999155856949324e-01 -4.480528390340852707e-01 -1.194634273809868641e-01 -7.840971677524090078e-01 1.312665723975234178e+00 -1.286496594297400209e-01 1.856937216069373564e+00 2.120829503400774474e+00 1.587912562803315830e-01 5.285745569926136866e-01 -3.202347906833932001e+00 -5.020572091989929930e-01 3.033688970173692434e-01 4.313296090587668274e-01 8.534864829054986668e-01 -1.915134679600620560e+00 1.116668543101771299e-01 -2.748918142027785283e+00 7.088051065773470771e-01 -9.308207369091473504e-01 1.042440836275679183e+00 -5.112963253084302773e-01 1.525478342936181120e+00 1.714357107370925448e-01 4.444594370219648871e-01 -2.819482135252343591e-02 -1.849747565235102087e+00 -2.549339421953395468e-01 -1.166491265446615522e+00 -4.860748004928011623e-01 5.787143638991713857e-02 -1.511193622340814890e+00 8.151730307769087247e-01 -6.833576227214570586e-01 -9.040909048343640508e-01 3.890689674411572097e-01 -1.707531526424066748e-01 4.697528699620640569e-01 3.933743686611531620e-01 2.870173687798902029e-01 -2.925902544751775303e-02 7.180620098463638135e-01 -5.636097759539985264e-01 3.426853770894726092e-01 -1.214371437665000109e+00 9.239632238115151885e-01 4.207094841955182352e-01 6.995590627680658979e-01 -6.758492215536479053e-01 1.423418025248528451e-01 -1.249989558964590852e+00 -7.808562343511005199e-01 6.507787026111790107e-02 1.211420509146978602e-01 9.171337361371449948e-01 1.019642848217188869e+00 3.355796680259515719e-01 -1.646998591431814818e+00 1.500693370040340646e+00 -4.511967415128003561e-02 3.733682056820279982e-01 -2.884565230811592454e-02 -2.875175927206184978e-01 -6.696241245367551276e-01 1.341900004817380587e+00 7.729764931783174031e-01 2.390585604039669257e-02 5.142181592097146980e-01 1.570765110191806591e-01 1.266487721399200961e+00 -1.523654949591367380e+00 -4.616286224584622566e-01 6.000865745952255192e-01 1.178943738425924481e+00 5.096319984658888025e-01 -4.446205076878391727e-01 -9.138270855225260059e-01 -9.486231748713972456e-01 9.553700538400307363e-02 2.684110405523776888e-01 -3.755783095804971494e-01 -3.142129278044947793e-01 -3.311694398371508585e-01 6.497466296485526760e-01 6.982908392322194624e-01 -8.946615902029714240e-01 1.146458221074152066e-02 -7.779613471037560846e-01 1.403556180741393211e+00 -7.487998130760732673e-02 5.160032890182957716e-02 3.461392155265932691e-02 2.343354168432597806e+00 -1.261150209131232547e+00 -7.257699950604992178e-01 1.240520131254396086e+00 1.121420465350853712e+00 -1.500681142004912205e+00 1.982417192869340594e+00 1.343904156576496201e+00 4.795564201925892056e-01 -1.297457783046561397e-01 -9.025340286016337865e-01 1.751015164838694294e-01 3.516429629769846632e-01 -8.187717298681387312e-01 5.818089111531714597e-01 -1.703014434005276190e+00 3.191414013770898506e-01 -1.215641569673438643e-01 1.281855246827116046e+00 -1.488374009320246216e+00 -1.453661012354203752e+00 -1.747129510581616474e+00 -9.279735552285607314e-01 7.046842004130812187e-01 -6.967834674786623772e-01 -1.282025325519024934e-02 -8.912478942454975517e-01 3.911004009248600921e-01 -3.648730378076515679e-01 -9.054589777106636372e-01 -7.663514426736256491e-01 1.607259904038737863e+00 1.759326778661410629e+00 1.310317944816720592e+00 1.310382172985226745e+00 -9.136601072147571001e-02 2.356255817334707459e+00 -1.905625525597924197e+00 -1.416298020940918390e+00 6.056251888651479343e-01 -1.306709095162993384e+00 -1.714236610515557091e+00 -7.212821829146765472e-03 -4.901446708521828843e-01 -3.031044694167094877e-01 3.541543798377165819e-01 1.680960068613676084e+00 1.741846457721310415e+00 1.190862965278625563e+00 -5.734306545323254456e-01 6.724657222538066303e-01 1.184176395851412433e+00 3.096763956826913966e-01 -1.344787630276966239e-01 2.306216763216680302e-02 -1.882579772676893914e-01 4.551250245019234919e-01 1.097493236865234451e-01 -2.624590273400819185e-01 -4.509001217663764494e-01 8.805139608692225117e-02 4.988055845083105844e-01 1.865519868824618566e-01 -1.968480836413746271e-01 -7.123427583239053673e-01 1.858353496880233768e+00 -6.292335394695528494e-01 -1.661924469262819892e+00 -8.155975190557644972e-01 -3.088205616078411597e-01 -1.272378445936568792e+00 -6.559227259529960552e-01 1.551921314358226445e+00 1.010833043968915046e+00 -1.028852233730397137e+00 -1.394229943040134811e+00 -1.075819735849649073e+00 -5.627659122138961578e-01 4.479218328583987607e-01 1.619502841174693952e-01 -1.167407930285205148e-01 7.109030918801029220e-01 -2.199175147842833411e-01 -8.347566484521021790e-01 -2.157689111583269426e-01 -1.010148643129541446e+00 1.401825492800234496e+00 2.554204244724011530e-01 1.875875199988838171e-01 1.013256301465491171e+00 -1.286854375823797358e+00 5.050465967121604560e-01 -7.911623927774652509e-01 6.802130807479740415e-01 1.470194393188481552e+00 -1.211186426526976501e+00 -1.214372489711506242e+00 -2.715784775809666485e-01 -5.679533492425139496e-01 -5.490098616899800055e-01 5.475363965788346832e-01 6.478563412119497933e-01 4.720939065216046560e-01 -4.877965785352096906e-01 5.092573047146983223e-01 7.707955262320219381e-02 7.107976053884809686e-02 1.108114750872790794e-01 -8.466836917450712985e-01 -1.297467795057745787e+00 -4.545361037438712393e-02 1.131211594832236988e+00 1.289141595813034225e-01 -2.295172078063530297e+00 -9.410229548101644026e-01 -1.286022697612330436e-02 1.360970980022580878e+00 6.150408667695099751e-01 -4.534276407261660369e-01 5.459799247718115645e-01 8.244728925511343176e-01 2.419148195407113955e-01 5.913331258290243087e-01 -1.514674044966233257e+00 -5.745200069010765187e-01 1.507092993097594036e+00 -1.297393008356556021e-01 1.623151556607220547e+00 1.103530433611185357e-01 -2.394257165114986208e+00 8.488095661218825194e-01 -1.155864159760748411e+00 1.051984825412359381e+00 -8.734690511308900174e-01 5.332106603961321856e-01 -1.000871775801745356e+00 1.031754779473737837e+00 -3.253823160586806207e-01 3.067649843172471358e-01 2.684150483046836566e+00 1.161249984745907349e-01 -8.878998141565257463e-01 -5.639694496071356866e-01 -5.934748008874858316e-01 -1.867412040245678195e+00 1.267941676489145797e+00 -2.777691147837672014e-01 -3.237009821087431793e-02 -8.317230012485259394e-01 -4.481110095283225014e-01 1.117731534222524248e+00 1.187357160445639881e+00 1.004466440308180220e+00 1.463640874745733234e+00 4.484205543390092363e-01 3.591709430508108758e-01 8.629264590768066512e-01 -8.633550383987359522e-02 -3.063862583625248104e-01 3.395775530309904089e-01 1.879077236403817464e-01 -2.019004126985052938e+00 2.635219745185402584e-01 2.943048074545174392e-02 -6.274310968685656853e-01 2.646948055810766087e-01 1.888604498971997225e+00 -1.402352334294579284e-01 -9.705534613088793172e-01 1.992894447636037070e+00 -6.260685256729858761e-02 -9.097437355606792231e-01 -1.076679427656841992e-01 1.397078280134313788e+00 -1.160785359865227129e+00 -3.671664436481614918e-02 1.255155622977558449e-01 1.838305117337498018e+00 -7.843253300855470567e-01 1.427471417399842624e+00 -1.066746082009699004e+00 4.392972501355421056e-01 9.962566794541046766e-01 -5.318408848038124193e-01 -3.653013647002152364e-01 -1.058891264432453103e-03 1.141451144732537060e+00 7.692244246471793834e-02 -1.941832364297670699e+00 1.647234279633871923e+00 -1.093282142053713768e+00 3.942362122989861439e-01 1.017293153379099868e+00 1.496737050282848092e-01 -9.998050909521434548e-02 9.068504854896388689e-01 2.900941495713208695e+00 1.130894825280162941e+00 6.533564897901285029e-01 -8.383873621677112586e-01 1.887685182574312615e+00 5.935563955217593168e-01 -8.773615593891357367e-01 -4.822027993271007507e-01 -4.922020379950103330e-01 4.666579502138858970e-01 -5.244028525325341583e-01 -6.937420799066620347e-01 -1.119397076452245177e+00 1.695348586172747529e+00 4.047656007698626768e-01 -5.748573397392723328e-01 7.769863335479053612e-01 -7.770007341771998366e-01 -7.048679800090986713e-01 8.252688053523743461e-01 -4.521655796610330458e-01 6.269214353800995898e-01 -1.497204864130659008e+00 5.045875366948620044e-01 4.559748693229782046e-01 -8.476733734031949297e-01 3.513239506465558049e-01 5.270885031719876324e-01 -3.597024008852980903e-01 2.564717090978486103e-01 1.729668833216730095e-01 8.518050324911160542e-01 1.689198221572810521e+00 1.375811637349115601e+00 2.121315853057459955e-01 -1.445314074651563585e-01 5.030430366753132487e-01 -1.463867746026451533e+00 9.466805948752169408e-01 1.864242487208337129e-01 -4.775789745665805497e-01 -6.078351391516292335e-01 2.078641119805640702e+00 -4.605133858971597882e-01 1.151511877296005126e+00 1.238632457611024584e+00 -1.846313344473085261e+00 -1.930368210431216092e+00 7.507122007514993589e-01 1.941482204609215889e-01 1.023897529692673558e+00 -2.327804882833809375e-01 -1.489016585327282316e+00 -1.034142604844838109e+00 -1.308051644948596604e+00 -5.486617259589626761e-01 -8.537184008070599628e-01 1.736012092735227108e-02 -6.898749916884336364e-02 1.776197894898337015e+00 1.693954244836795020e+00 1.362741068044049486e+00 -1.156833049287488702e-01 -1.457126282765717651e+00 4.455265216087432867e-01 -4.731339540099742114e-01 -2.173573934152505382e-01 6.183862746254276122e-01 -7.103974587449093381e-01 6.523894631423332591e-01 -6.345649370047145021e-01 -1.449212641741172980e-01 7.461478617775130218e-01 -6.713409910558342242e-01 -1.340472371866617829e+00 3.281203133597696553e+00 7.598528322004001190e-01 -4.150700669115093833e-01 7.662385708841428222e-01 -2.340806031411310495e-01 3.176790713348040529e-02 -1.130787410616248545e+00 1.348558298509210829e+00 -7.076847299687544224e-02 7.382601780842633632e-01 -1.458488366753803112e+00 -6.127168998895484719e-01 -9.652884986541002688e-01 -2.458148080352958731e-01 -3.492487529268872293e-01 -4.191242218812002429e-01 -3.671102634935782122e-02 -3.006243574312887912e-01 -6.128309708172865466e-01 -7.795636471256113531e-02 -1.833515838822586286e+00 -1.350167201248534621e+00 -1.590767863556000306e+00 1.295700818913650298e+00 -5.579116862678143995e-01 -2.915856067431364940e-01 -6.318588984254880359e-01 -1.295128710014161078e+00 1.936626329273440916e+00 -8.261139291819376007e-01 4.490899975198695548e-01 5.437879954241010561e-01 1.751097955777090709e+00 -1.134782969729099644e+00 -3.157849193237274865e-01 -8.431714701152470681e-01 -1.956134056591929404e+00 -4.540558828715318129e-01 -8.662169250642836049e-01 1.936681790757350141e+00 1.333589347414985360e+00 -7.313769102803950872e-01 4.709326319486867862e-01 8.804493015927996602e-01 -4.433040444560107374e-01 6.870464842476514677e-01 -6.808751972067392799e-01 1.080047982968639353e+00 -2.352067195062668703e-01 5.905541546005302900e-01 6.596001488966769521e-01 8.665194934401418969e-01 1.350901716624590687e+00 -1.721168021450364183e+00 -5.986862952500825452e-01 7.736001242117793164e-02 9.967874335318508416e-01 -1.510213352307130608e+00 -7.146818957803121597e-01 -6.712893532841643363e-02 1.061581812455518525e+00 1.635295529652082136e+00 -2.076015345279356716e-01 -2.158867804462162865e-01 -1.777099916185217898e+00 -3.266236909584417369e-01 1.309140718887870758e+00 9.182008702002426859e-02 -1.118742864548627702e+00 -1.746737154150154181e-01 6.840100844742370567e-01 -9.417086979380695499e-01 -1.618605189709152459e+00 6.802239566411143468e-01 1.832572734888976429e+00 -6.739357511867006822e-01 -2.917485010215598584e-01 -2.361300538735153220e-01 -7.982351458036240910e-01 1.199965738727739803e-02 6.098544478074731101e-01 8.103698717101310844e-01 -3.956076401723297997e-01 8.820778821531935487e-02 -3.078526687637624798e-02 -7.766222350417532061e-01 -1.316436465047733595e+00 4.597788959858737506e-02 3.769355802179392145e-01 -1.658936535694240044e+00 2.290874314332911055e-01 2.730523758062268214e-01 -5.859415517812994745e-01 -3.691741393575445618e-01 1.122069716762082114e+00 3.371885656737078629e-01 -6.107841793143786724e-01 1.391738265489491866e+00 -5.139546185283181412e-01 4.427049481273962472e-01 -8.829386792345768342e-02 1.411071034826875792e+00 1.670894788502493178e+00 -2.530493274942101078e-01 8.226867996011517636e-01 -8.888277475219759083e-01 7.542849811177578800e-01 -1.219500157978901766e+00 -1.051543106077926337e+00 -1.471910580162729021e+00 -1.165688592034447968e+00 -1.023227940966102700e+00 4.146741602111481129e-01 -2.275848056793702057e+00 -1.628910428380862641e+00 -6.687329079023270895e-01 8.023490472121698192e-01 -8.204493513446964315e-01 3.610462970292279139e-01 -4.480071831146227312e-01 -4.238120243813993659e-01 -2.597152849914100559e-01 1.333099357066996671e+00 -4.721335808177892779e-01 -2.362109655505294226e-01 -1.139739742080619761e-01 -3.814626103633935728e-01 3.491411281837660807e-01 -1.635111015242153576e-01 -5.598438892156658575e-01 7.415584660436891351e-01 1.640020498719056419e-01 9.047799702668529731e-01 3.335386995348153527e-01 -7.121769978707716275e-02 -1.528515795597075844e+00 9.731617937229586346e-02 -8.065486821113471150e-01 3.344205311201595143e-01 -6.614825359104959945e-01 9.411171832377306368e-01 -1.947342472061501795e-01 9.411859049054350779e-01 -4.096168871531651878e-01 7.335612942750405763e-01 2.238537892629649306e+00 3.432712346554631644e-01 1.890466590838786598e-01 -6.894531650886124297e-01 1.371541469076960729e+00 -1.252345550193133761e+00 -4.323127758017845657e-01 3.297971004594991151e-01 4.998503386913321078e-01 -1.122774245775710833e+00 7.476121436921444596e-01 -1.289827807879408317e+00 4.625748609464491084e-04 -1.258566044604029655e+00 1.356415740122264291e+00 -2.549344356807443090e-01 -4.865997042546406082e-01 2.098611840902458170e-01 6.476424605911231813e-01 2.705734920002610400e-01 1.091234435994931085e+00 1.073120171401249046e+00 6.916497251417261793e-01 -1.351245344293399597e+00 -1.944686503511983688e-01 2.022838721639837800e+00 -2.242374802181131277e-01 2.102939353125225785e-02 1.028136292718598854e+00 2.756849683196916923e-01 -1.710802131414576877e-01 -1.045650918457269318e+00 7.676895861748210814e-01 4.033302556157025154e-01 -1.323526205413755985e+00 2.379633779238026492e-01 -3.326102372593368051e-01 -1.010010689257660133e+00 7.365939495110300772e-01 -5.959029450510012760e-01 -4.409731732607930499e-01 2.145870118723600228e+00 1.010399408185917336e+00 1.962823625206560951e+00 1.140787346844892136e+00 -1.019244894498207543e+00 6.170451687144042907e-01 1.511763785135006311e+00 1.162513183499818137e+00 -9.670970096541402494e-01 -2.648855078439473321e+00 -5.373424168373535093e-01 2.369189963917534558e-01 -1.893148799047408293e+00 -1.414729857021767234e+00 3.156595269386067160e-02 -1.711474646452157966e-01 -2.010001583065667674e+00 9.311557091868971625e-01 -1.061648999036475916e+00 2.119318853158965066e+00 -2.755833953707994000e-01 1.484879534906501097e-01 -4.507173736756824728e-02 8.501836055541723836e-01 -2.358405786669582338e-01 -7.147201781577995350e-01 1.417319793293345676e+00 1.557314248691224999e-02 6.205954981041537089e-01 9.614780721096103377e-01 -7.947724381600040910e-01 8.879090757313051752e-01 2.195403031772546198e-01 2.746075063558235385e-01 -7.078476872865531178e-01 -8.307907954122234484e-01 2.465055270702634360e-01 -2.585383097523201723e+00 1.173212646089183686e-01 -3.569902177783352837e-01 -3.481479011083071784e-01 -1.941730148649436716e+00 -1.407356792676452084e+00 2.782158795491476364e-03 1.077565230906328164e+00 2.001307944130895411e+00 -7.837805752572927220e-01 -8.882109893866224626e-01 1.623564538132306889e-01 -7.134331065684089701e-01 -4.580763100208357641e-01 1.420690670826494140e+00 1.082710939997191257e+00 7.692089992111681429e-01 1.301542766903358128e+00 -8.010744088788014361e-01 -1.079778947988403237e+00 -2.992876275378269363e-02 9.107845563545731160e-01 1.593526694669938348e-01 -1.272209932732628890e-01 -1.307367487446194909e+00 9.231141925951500404e-01 6.068786868968855108e-01 8.905862826132715515e-01 1.352944544819303818e+00 -6.015634056874970964e-02 6.957582208400975299e-01 4.230854541504273925e-02 1.527350724656090231e+00 5.887782173677652553e-01 1.170408077661311691e-01 4.824638763155544158e-02 2.095771998025006688e+00 -7.980558059536010385e-01 2.154407595711050338e-01 -1.467096741684914551e-01 -7.322490607532422535e-01 4.646084493386702929e-01 5.107995808943340821e-01 1.336644869527724155e-01 2.285552556251904677e-01 7.252839423058359269e-01 -9.612404851053962807e-01 -3.753227792908952476e-01 8.318540520905105540e-01 -3.546506228224586277e-01 -5.494499074937712058e-01 -1.431989420647381550e+00 -4.647289988681356232e-01 -5.106315978745133988e-01 1.120437290281186327e+00 -1.079579135214732810e+00 1.173355337825432304e-01 -1.045810539225657532e-01 -9.563000304782168573e-03 3.856774881668727506e-01 3.776480471174138986e-01 -1.575028554555361948e+00 1.369307677933989442e+00 2.715377803633424181e-01 -3.268087701660239430e-01 -5.169719157914115515e-01 7.049213231989521766e-01 2.107050580828908171e+00 5.545441584657873069e-01 -1.065554353248058472e+00 -9.732440216569421265e-01 -3.067067990147302470e-01 1.738288309289914846e-01 -1.525105285972849112e+00 1.549429450038363854e+00 -1.419031460249300602e+00 1.318230598490193639e+00 -8.970573024439647547e-01 5.546066903486661648e-01 -1.332039781739728368e-01 7.221997497883170247e-01 -7.714422830297086309e-01 6.779569881142115673e-01 -9.547377414031286147e-01 2.987803747777398322e-01 1.097810276986894262e+00 -1.617174480721567553e+00 -2.707267230195544716e-01 9.826352190915521589e-01 2.619940032767004157e-01 2.922707707858239190e-01 1.795030256692219106e-01 4.368504727380334574e-01 2.526941817324289130e-01 -5.475104693494626806e-01 5.079077588073599436e-01 3.183452491239437410e-01 -1.975831542562466181e+00 2.245367985589250992e+00 4.047381172935110571e-01 1.324687889986328193e-01 1.663928160561492231e-01 2.330159947269057508e+00 3.566592039067047470e-01 -4.326961216995744985e-01 1.458832790766679821e+00 3.663390868067840089e-01 1.645869817771256072e+00 7.662069037401566529e-01 1.198583461228353686e+00 -1.089304207403277047e+00 -5.189134834773007077e-01 2.138482188354102753e-01 7.554278236174364336e-01 4.550591689865085554e-01 -6.189367461734439635e-01 -7.694028011744743489e-01 -1.375313003782135057e+00 1.672693697173833205e-01 -7.554692699135547029e-02 3.022086171884668659e-01 -5.260289434764811034e-01 2.212704338773913371e+00 -1.605862394843328822e+00 -2.131047133338518140e+00 5.499736514021850153e-01 9.274071958381592262e-01 3.634753694315401990e-02 -4.689948266434604274e-01 6.456058294443958179e-01 8.510800491336920626e-01 -2.847439516652721658e-01 1.098670885430531152e+00 -2.144800242640944044e-01 -8.242168276111119241e-01 6.543570758585808278e-01 -6.653471823042043098e-01 -3.032412254280670294e-01 2.364214723397266571e+00 -5.272966708186940243e-01 -1.277881940625844037e-02 -1.608413709046035422e-01 1.342343557398230969e+00 2.224777639790500583e+00 9.017323445054662434e-01 9.531085813394774009e-01 4.010272391680552162e-01 -6.299177072025045065e-01 6.267948554285748264e-01 -4.838314296868231335e-01 1.669654456989559277e+00 -7.052347060387903488e-02 1.768547653369741068e+00 -1.463535522344600270e+00 -2.515367887124966839e-01 -1.177486761217202450e-02 -4.922263079638809491e-01 -5.955757208951887316e-01 -5.747761829301073488e-01 8.023294316896529832e-01 1.727973758744541399e+00 2.236305476804935743e+00 -5.086701854322136507e-01 4.080517318195635568e-01 9.551956602692566189e-01 4.360448916120489571e-01 -1.312799874604930306e+00 9.307991706553253586e-01 -3.121066828280698591e-01 2.490243170524039373e-01 1.157599772208960515e-01 -6.170582256119099274e-01 4.483638750836090314e-01 -6.208239053438100452e-01 -1.728885531243810503e+00 -6.927506378993136815e-01 6.677173358927885882e-01 5.663051168437117644e-01 -8.539638113798626584e-01 8.788840840229262819e-01 -1.292809220837913609e+00 3.890903454432768638e-01 -5.008888691507661362e-01 -1.874351739690686136e-01 -9.748664676027010145e-01 -3.044651340935670136e-01 -2.032388012740731664e+00 -9.099838794592770563e-01 -2.352000623709967278e-02 -7.262062381435001601e-01 1.283786934295649385e+00 8.577495264834694710e-01 6.020482103562204701e-01 3.913750889259395294e-01 1.020048157732341698e+00 6.888420839512472693e-02 -1.791952119364889295e+00 1.570782673188247103e-01 -3.857537283945994822e-01 1.841122718539150105e+00 -1.842293106227098076e-01 -1.292439558660954724e+00 -4.692210759399862985e-01 2.785578018589868754e-01 -4.838615401951418260e-01 -1.113478047081503552e+00 -1.330039101282068259e+00 5.638995203863439443e-01 4.273595731304749568e-01 3.552676317320021537e-01 -1.459137119371318514e+00 1.875218498792936783e+00 1.821550822744773646e+00 2.701233003341027214e-02 -1.292372190275560495e+00 -7.036300471966004666e-02 -2.534843780124972912e-01 -1.241479064832790247e+00 9.938502606686064889e-01 5.952666642353260373e-01 5.336060237829021169e-01 -1.516801826364737815e+00 -8.090647455275004063e-01 5.184629359030364926e-01 5.908938763188493759e-01 -9.443447470504005015e-01 4.564047904605276762e-01 -4.180063218940318071e-01 4.100045103753494069e-01 -1.735171307103022809e+00 1.483309542416566540e-01 -6.787724147689632170e-01 7.319792931898331245e-01 -2.367034019246724158e-02 -3.337656781708541742e-01 -9.303055919410354591e-01 3.105154249682304246e-02 -4.970663002443099221e-01 1.385958155836974015e+00 1.017184535720495164e+00 -8.380337524738028510e-01 9.939035244901668620e-02 -1.000003135962132861e+00 3.013427703510733191e-01 6.234377647553726032e-01 8.063086873203346994e-02 8.159495771647471418e-01 -2.320116463044539667e+00 1.430456925621597319e+00 -2.683577986693065354e-01 -6.562082976882971375e-01 3.580140621883748930e-01 -9.034511949105890338e-02 -5.646225480078846948e-01 1.098991796202602317e-01 -9.620870695202119460e-01 1.061933903174021809e+00 5.753086402868221039e-02 -6.931567309653093867e-01 1.746772602819943065e+00 5.867792124765242034e-01 -1.288424360978600358e+00 3.128792382004431938e-02 -1.296695355372616820e-01 1.757584168218401466e+00 1.569275921694771370e+00 -1.216015164406846871e+00 8.925803222739775444e-02 -3.084994108239565436e-01 3.842356693635085030e-01 4.242536852778298062e-01 -1.211117886906823093e+00 -1.906868478736210903e+00 1.124399473950748796e+00 -7.734957096559664791e-01 9.254824181023770802e-01 -1.498014558339259006e+00 1.707587289217435078e+00 4.185293473024038757e-01 5.514846003943014718e-01 5.725815399855082033e-01 1.448749627117882799e+00 1.360907855794925014e+00 5.741673334940257112e-01 -1.619582305967858460e+00 6.951061995291315521e-01 -1.319198149205023096e+00 -2.703607714832009234e-01 -3.871607261766630281e-01 1.722522311936882655e+00 -2.244607279359631669e-01 4.757557461032224100e-01 9.640985611750593209e-01 3.078394052436846717e+00 4.750568001186904477e-01 3.425019663299599948e-01 1.403298643080757024e+00 1.638743991664031618e+00 -1.160582702380847687e-02 2.120615412333840322e+00 9.315227553648502967e-01 -2.746034685141192644e-01 -5.565073798069641170e-02 3.200374410274487769e+00 3.079019140310290115e-01 2.271185173472633212e-01 -3.116910182092543780e-01 -5.746095899873929769e-01 1.522954159764425164e+00 2.494445017735986286e-02 -8.811346824238204256e-01 -4.125731287329296726e-01 -1.634265898173106413e+00 2.043304936921373216e-01 6.338048261030582164e-01 5.498046355920310768e-01 -1.241024832085322771e+00 1.096303866583957065e+00 6.603612001887155802e-01 -2.229377757249370873e-01 2.032046343688356682e+00 9.549744868322230795e-01 -6.077282704901104671e-01 3.135830013883862399e-01 -1.233704211625636926e+00 3.829108898409497308e-01 6.830891789817896687e-01 1.012679110242369562e+00 1.487311344436400118e+00 1.820448675341402422e+00 1.676532552318601640e-02 -4.534209298508220520e-01 -1.294203299274407026e+00 6.103384419137765082e-01 1.379288163585512761e+00 -2.189506127713435057e-01 -1.064557478080821573e+00 -4.785759324654461633e-01 -5.786384736914573779e-01 2.494813235177151256e-01 -9.889600522444449426e-01 1.944440780854349016e-01 4.112933471078269454e-01 -1.666805631800304610e+00 7.015156769507153722e-01 -2.802258769004447037e-01 -1.132485124223782114e+00 -1.138179063930423451e+00 -8.600477003002842125e-01 7.858298394242433371e-01 1.260046809353188024e+00 -9.447166079311090092e-01 -8.791542279827944117e-01 -1.323564510991213972e+00 1.550217223568889802e+00 2.468706874342546931e-01 1.728722665229718514e+00 4.975292486666492708e-01 1.321247040796607486e+00 4.627313652808198174e-01 8.058694878281028595e-01 -1.322832501402211314e-01 8.558297657412686776e-01 7.670697698787168894e-01 5.394223860382584279e-01 2.635213475945242800e-01 -6.689048493551129626e-01 7.284118291172440030e-01 4.663496111898021712e-01 -1.529662097323616632e-01 5.417475867612271401e-01 -3.049863771658932521e+00 7.216449963963377234e-01 6.546271078149724643e-01 -4.814785617085647340e-01 6.021314202650166481e-01 -1.007348660505414384e-01 1.228467697055371621e+00 -3.865629497808021342e-01 5.547017561963362153e-01 -1.713741776410043216e-01 -2.097616336157416828e-01 -2.163685932903772202e-01 -5.139603184759342636e-01 6.601883554055851810e-01 2.043164254892892162e-01 8.169120448348385910e-01 2.410911152061613105e+00 2.687046063177441768e-01 4.307159763398099583e-01 -3.853420240616127479e-02 3.521539173310130333e-01 -1.821967227482679474e+00 -8.832839495577997635e-01 1.135514874763612791e+00 2.757407838660606014e-01 -5.364223239632067708e-01 -1.261736049263131543e+00 -1.166128210453170944e+00 1.660893987940927241e+00 -3.091505242199442671e-01 -8.757099928615595941e-01 7.327615766547287413e-01 1.093801481932911712e-01 1.487482525019170998e+00 -1.503663742220439525e+00 5.610665936942907939e-01 -6.156459017814992496e-01 7.224326753117837722e-03 -1.973562648772007933e+00 6.383713429795726535e-01 1.481008638996136773e+00 6.349860687021925409e-01 -7.503820602746473778e-01 -2.833806591433000732e-01 3.940346424274952797e-02 1.800743190592049903e+00 -8.825737921203564706e-01 -1.333767809226188872e+00 4.444766903688715520e-01 9.744863748001323378e-01 6.914046121470820427e-01 -4.948239564544211211e-01 -1.270435342180351146e+00 -2.203981997455412567e-01 3.630912082397301788e-01 -1.953848669981093356e-01 1.075021367412299256e+00 4.402381386406796770e-01 1.170836219381236470e-01 -5.013422584697547341e-02 1.656013596370271845e-01 -1.224401844266051365e+00 1.342557805671789284e+00 1.418991072263854347e+00 -5.245162554698225010e-01 1.911471223505713524e-01 -1.287314164212492118e+00 -4.040419134156674752e-01 -1.226165974436898981e-01 -3.652531414799392584e-02 -1.322448234700111636e+00 -2.296688534134913029e-01 2.016282901132907313e+00 6.877959361438837904e-01 -1.130971388112394393e+00 4.697533379449578272e-01 1.421011689845723014e+00 -4.056072214317648639e-01 4.513980374967307418e-01 1.033221448808135268e+00 7.627348714922410622e-01 9.124273336436649062e-01 2.735322230831998547e-01 3.440996890232138616e-01 -8.434012932694630316e-02 5.231978583620716661e-02 -6.808424459258264339e-01 1.047249461139289295e+00 -2.145673846935760298e-01 4.000200629428870558e-01 -5.750611398846532385e-01 7.006149834152533007e-01 -7.716228342972755172e-01 -1.499438947168189928e+00 1.592486789717687756e+00 -7.524694063510984909e-01 -7.108357409697789731e-01 3.109574774645296191e-01 5.276119414297801846e-01 -8.928848339982289328e-01 4.551007839652551068e-01 -6.442971692838477260e-01 3.242973063618195262e-01 1.593891768401294984e+00 -4.159901509236851314e-01 -3.624414511199815503e-01 -2.546371229643058509e-01 1.769382784234998285e+00 1.872659923187002029e+00 1.331538223959384482e+00 -1.020506243754628395e+00 1.107004285861530879e-01 -4.861839890566510003e-01 -1.759301378506914704e+00 -8.548940759708568982e-02 -6.703416044815608821e-01 -1.615741192563993345e-01 -1.124582026679715518e+00 1.337383680021283272e+00 2.560951255059524811e-01 -2.431060648134940050e-01 -1.232968625316927636e+00 -8.247961641291494672e-01 -5.458985265873147474e-01 1.300396107942584978e+00 5.523448122992044018e-01 1.248015860531709320e+00 -1.155431538265357050e+00 4.903083985511295095e-01 4.585060254549444547e-01 9.876866274908123744e-01 -1.101015743193198837e+00 -4.267654303432599217e-01 -2.019516199329290940e-02 -9.398092145280765308e-01 1.023219919211619144e+00 8.815926985751540990e-01 1.177659826505429663e+00 2.123983219345956908e+00 -1.826480193550834852e-01 -1.221643617948062754e+00 -1.442351878325716985e+00 9.181704684252478543e-02 1.323401336754582991e-01 1.653587211473038110e+00 -6.237863922722943766e-01 1.969172726565954212e-01 -1.209185280099193793e+00 -4.151389167757412735e-01 6.609672122546036421e-01 3.656470980879767962e-01 -5.152916715594952901e-01 -5.244981949067444305e-01 -9.756472911768601097e-01 -7.300088788219737390e-01 -4.726626598352742792e-01 6.509527402868267032e-01 -1.231711400908095388e+00 -5.756792770596413228e-02 1.488485499842366666e+00 -1.823372622559163783e-02 9.802823460981564541e-01 7.668865001929470182e-01 -3.167110287122054668e-01 -1.620910484969628529e+00 -7.893429708177269744e-01 -8.066464497253886812e-01 -6.865656764784186517e-02 -3.705285750353153329e-01 -2.155607925047700935e+00 2.286006776065797830e+00 -2.772982715849421353e-01 1.009828243324799146e+00 1.866372312906112052e+00 -2.251436119427053573e+00 -9.640992120326823400e-01 -1.565233586377907216e+00 -1.604609360999668999e+00 -1.242764479764026486e+00 -1.240638032915907907e+00 -2.497688601368791839e-01 8.928072024052816635e-01 -2.226307526466025255e+00 3.075679139059057654e-01 1.618531946868990934e+00 -1.606263411566559274e+00 4.208122836875506367e-01 -7.023671512093049817e-03 1.665419679171740719e-01 -1.073851434155415063e+00 -2.473502155376799128e-01 -1.809184716883464605e-01 -7.291281098229378532e-01 4.364000056213395706e-01 3.778225987322736401e-01 -8.712880012236862148e-01 -1.879441269448732243e-01 1.290593630461599195e-01 -4.728924225554969052e-01 1.646184193157312681e+00 1.420860158521578098e+00 -7.141226497817274588e-01 -1.938796929858088491e+00 -1.049317182645225666e+00 1.443169978078471805e-01 -6.975530091119108711e-01 6.736967378524628680e-01 -1.607430434526729401e+00 1.463180053680082970e+00 -1.516355259850724613e+00 -1.322737350300940307e+00 4.778462225178223832e-01 3.449498997923446386e-01 -5.155624897238839655e-01 4.666287678933541683e-01 1.543107458559354717e+00 6.148988784285853715e-01 6.641720191206195167e-01 -1.279650327796255871e+00 9.410448175740596666e-01 3.257558408729843147e-01 4.581627609006758139e-01 8.080353247629361579e-01 1.001033504674592844e+00 2.498049663326966208e+00 -9.905141359539466617e-01 -2.687965794143791776e-01 -9.840495260439025005e-01 -3.565543094021841886e-01 -2.737418587830823258e-01 -9.129195189690360313e-02 8.318244645334069709e-01 1.270855081108933915e-01 -6.897445287764553123e-01 7.127405109151377927e-01 -2.949339090162824140e-01 9.578720731687910828e-01 4.402477630224767985e-02 5.390170573708584767e-01 -1.855551215167429602e+00 -8.121120656394826831e-01 -1.924611435184961694e+00 6.839771808213972459e-01 1.121115221903897563e+00 -1.028373234038195694e+00 7.682993188895895775e-01 -1.013572081860251162e+00 -1.668362326156264952e-01 -4.665176767368294231e-01 -7.366435616649876783e-01 1.702444276104222887e+00 -6.250707411682585590e-01 -1.600338027946671238e+00 5.101523976515436321e-01 -2.458662485124595565e-01 -8.318220699313765287e-01 1.161367803458994291e-01 2.188875881944002177e+00 -9.099141144370904710e-01 1.285434208556363922e+00 -2.472501199711532038e-01 -7.227915708886472057e-01 1.003051474324752501e+00 1.956017496642031839e-01 -2.018845534427100852e-01 -1.519759719538420206e-01 -4.031264933555421814e-01 -6.743369812927140217e-01 -1.172366089778412501e+00 -5.032884548136757896e-01 -7.666821703742758842e-01 1.588651605392211452e-01 -4.266896532269232045e-01 -3.572311457946619750e-01 6.546361403599481044e-01 -4.546631179088352348e-01 -1.938842627133367413e+00 2.191043531396235367e-01 -1.849877923810150815e+00 1.732151183842322251e+00 1.612378753508337537e-01 -4.568472047123739999e-01 1.853871071592076702e-01 -7.697475700247423669e-01 -2.305454074071176418e+00 -4.837881391706996270e-01 2.689981318762330265e+00 -1.693238381382360824e+00 1.218356861116569601e+00 5.393364056479432733e-01 -3.128416166908229434e-01 9.400169361465332551e-01 3.209834072945580430e-01 -1.024887765048665855e+00 1.579992446281686558e+00 1.364885702715314397e-01 7.549086368403378211e-01 -1.984061514778439728e+00 3.812508353856085275e-02 -4.296084394992689681e-01 -2.911566407000493739e-01 -7.743526042703637868e-01 7.190985448988913564e-01 1.160231423507821047e+00 2.502691066396290354e-01 1.049106111135206909e+00 9.329187981569480037e-01 4.427966948172213368e-01 5.766620536049149592e-01 -9.472132031960661669e-01 -4.220578161526109540e-01 5.939002066211194197e-01 4.767905687720983554e-01 -1.636470474472147441e+00 1.889187593871506810e+00 1.977617040896479106e-01 8.859269085858252346e-01 1.360359963595227928e+00 -2.856977190008671078e-02 7.532950894165603151e-01 -1.050354421951201767e+00 -2.750114625884786390e-03 -4.725372078239714058e-01 -4.113914563595570950e-01 -5.644735428368837654e-02 -3.149304466427036986e-01 -6.634452764709152239e-01 1.546767901384455746e+00 -1.181392826772531324e+00 1.435486799873125552e+00 -6.181975995445527783e-01 -2.043932132468568863e+00 -1.817255088935700869e+00 5.258496646585328893e-01 2.031037259306923137e-01 6.812400548929639088e-01 1.427163616274734093e+00 9.426125363946701308e-01 -1.231519456333562412e-01 6.926355173814002786e-01 8.676120026729529089e-01 -7.899834374904207701e-01 -2.614226310237298678e-01 -4.070913561689614713e-01 1.032379270021351214e+00 1.492608301486084033e+00 -1.164735712225421160e+00 1.067981991373361472e+00 -4.151005739048291843e-01 9.389576138322934806e-01 9.107925697840260071e-01 6.623835373772599677e-01 -9.897845565829532788e-02 7.149535486240808924e-01 6.014137604208359411e-01 -6.854667930854310143e-01 -1.708905520328550531e-01 -9.370597676713178226e-01 -8.903558197931843443e-01 -8.542577386241444470e-01 9.199887352886971792e-01 1.596520390916568388e+00 1.812551851574622397e+00 7.547595917154696910e-01 -1.869208285872153041e+00 1.534421174122822418e+00 1.063593353041851763e+00 1.084227629177773045e+00 -1.085620597526568476e+00 1.685951034138387095e-01 8.599658529570567422e-01 6.479516389421359213e-01 5.308361143315285524e-01 -1.829403897002442436e+00 -4.028132273545926290e-01 3.384582071017236404e-01 -5.423320964157162249e-01 9.996404121695895428e-01 -1.841355397433646957e+00 2.242840333627253713e-01 -7.168127687999383824e-01 1.482411896780818639e-01 7.681847855120309543e-01 -3.060480758904788323e-01 -1.875058954426243041e-01 -1.597428546433000696e+00 -7.629116540619780562e-02 8.885478051555094625e-01 3.734762686758031497e-04 -9.760808952476632827e-01 2.194407666314931227e+00 -2.337677085982841962e+00 2.080913009068950381e-01 -5.724770275762431915e-01 6.491119276411482231e-01 2.399375586272349814e-01 4.427509882779627759e-01 -7.369359146710502406e-01 2.072184316815690597e+00 -7.591474224281827832e-01 1.092491647932017917e+00 -4.268470148530382757e-01 5.819435382079011232e-01 2.089602598187767224e-01 -8.893945348948764096e-01 -2.668139585132691116e-01 -1.397947145037518046e+00 9.446417854506695688e-01 2.692909472237779989e-01 -1.823193118902456611e+00 -9.012296644638660981e-01 -1.099595354910355427e+00 1.703279716102359398e-01 -1.136746021625423930e+00 -2.145175736294895330e+00 4.621513901167941252e-01 -1.005314901450281295e-02 1.415249071711110807e+00 9.571049653335431118e-02 1.138281202002054543e-01 1.323521888331871121e+00 -1.478238616322665289e+00 3.391430833323775818e-01 1.130308033699722436e+00 -3.817644102753786406e+00 -1.662760650035639831e-01 3.642443213064079921e-01 -1.140306342235290482e-01 5.471920217027430589e-01 1.169523410308200839e+00 -5.065793094121329165e-01 4.909889225815610714e-01 2.450962647570909814e-01 5.763708074322162478e-01 -1.103879917652053511e+00 2.351315928660640431e+00 1.298505051103846508e-01 7.257028102307576667e-01 -1.472683284487072697e-01 2.198196594612120414e-01 6.317414251549049453e-01 -1.240458228052853773e+00 1.110404364759063123e+00 -1.667709192146579644e+00 -8.932631228454174233e-02 -7.277342183045872881e-01 1.836501979521263150e+00 -7.964647397405817397e-01 9.418042242956926879e-02 2.339917658351954532e+00 -1.201185060540171490e+00 -2.009343075496870412e+00 -1.476642512099094251e+00 -7.765797953177061563e-01 -7.906792365156208868e-01 1.065875396467313108e+00 -1.493339485146914392e+00 1.112160275137124232e+00 -1.435712979193806693e-01 -8.202592691741258379e-01 -1.661716829422972497e+00 4.421343902325734487e-01 -3.239823946927091192e-01 6.232657851891162393e-01 -1.095697140927363034e+00 -2.864233518782107746e-01 -3.026163729145725512e-01 -1.572410753766042835e-01 -2.020442528955808115e+00 3.269388467238825147e-01 1.734422102576453240e+00 -7.991987428388185044e-02 -6.224077558370264551e-01 1.361415004274462826e+00 2.775416544351131387e-01 3.624917209542345975e-01 4.672917714818811130e-01 1.803831830652200319e+00 1.975327595369901656e+00 -2.207362723529230575e+00 -2.470683724517770408e+00 -1.214160686659959021e+00 -4.085935901535735493e-01 1.352808781904702995e+00 -2.433004887135659100e+00 3.776371937646855748e-01 7.688888011353262053e-01 1.176317206971757345e+00 -4.441038944877617189e-01 -2.495458323821943825e-01 -1.110641701914289792e+00 -4.323216129019160081e-01 -1.393265413292323895e+00 -8.768461706310166637e-01 1.326330198020785889e-01 1.454770287745459079e-01 -2.829797319745880335e-01 -1.266533781415027038e+00 -1.147139990700231982e+00 -5.805995851240252498e-02 1.264025484493235929e+00 3.990453245883298639e-01 -1.349031012289317044e-01 1.434094098919932891e+00 4.065266536444609446e-01 -5.250802924169361424e-02 2.053942425475689060e+00 -9.035333425786507000e-01 6.770065715513666482e-02 2.754288869018706176e-01 -1.995234145196274289e+00 1.095820889355898053e+00 7.230696177781400502e-01 -6.310172494466546045e-01 1.245204832491631164e+00 5.607960676650960465e-03 9.454389458167870852e-02 -4.311492693642227092e-01 5.038984270678454891e-01 -2.540804303793715135e+00 -2.809172662284289967e-01 3.266480294635012438e+00 2.451021300223887589e-01 -4.850010160774197998e-01 -6.582488544399253683e-02 -2.866277776149589798e-02 -1.076951530536046225e-01 -2.603078985790955979e+00 -3.101015260178932031e-01 8.241748087010180024e-01 -1.852389745713420299e-01 -4.791465671223049672e-01 1.000609269420773995e+00 -2.555821867666850378e-01 4.796086287265445280e-01 -1.884494485306247302e+00 -1.050720145978897513e+00 3.670952481123197497e-01 -8.172168085950680672e-01 8.582491264710232493e-01 -1.584686123288646664e-01 3.901205887848889775e-01 8.000505754028034433e-01 1.555293983295956695e-01 -2.090133817477378420e-01 2.965952243838470073e-02 -9.444498182781785323e-01 -7.098482658925064914e-01 -6.406794442551441149e-01 5.561923585744419363e-01 -8.556825427418590646e-01 2.346117803345363129e+00 1.393916857092359907e+00 -1.735723829369694715e-01 1.101183139187513760e+00 3.998872030144650092e-01 -6.667761988794015937e-02 3.680592613971749860e-01 1.950304873787223281e+00 -9.599284804071386845e-02 -1.290611709825493225e+00 3.841253286831814440e-01 1.016522361119654327e+00 -1.281126693101449554e+00 2.178739551752003067e-01 -2.945057518595250445e-01 9.158896691335517426e-01 9.638127908497817753e-01 1.568815151116562667e-01 -1.670170372553142935e+00 5.110874146016156638e-01 -1.912416999351254532e+00 9.660590188715899584e-01 -1.256001950019721702e+00 9.539740607130258176e-01 9.782298772492222794e-01 -1.058399675147011276e+00 -1.936078741344142262e+00 -1.426709910841364337e+00 -6.175217793355307627e-01 -1.212147412455197859e+00 -3.568912522745035232e-01 -7.703390959841568963e-02 -1.091947133438543327e+00 -1.585329388494953196e-01 -4.034890585815519293e-01 -1.086351698636061069e-01 8.736223351541894111e-01 -1.867193450524187448e-01 -8.346732495493877080e-01 1.206963324123311310e+00 -1.000070864463467935e+00 -1.647118027875734206e-02 1.270893305907828452e+00 7.770537108119792702e-01 3.904326680578509845e-01 2.056232727253844317e+00 1.522600466464499425e+00 -1.047597913932211355e+00 -6.728007293039340864e-01 -1.744185503219949918e-01 1.172586665587263210e+00 6.180902797010998651e-01 3.342608083582129241e-01 -3.273900256538671005e-01 4.224763946166917861e-01 1.478973468537384095e+00 -1.612743744628962195e-01 -1.648597093883851505e-01 1.631196900256006055e+00 2.702383515548770765e-01 -5.572253969465824630e-01 5.612023073153388220e-01 5.752511711808432349e-01 1.549054108556625620e+00 1.684592435745569716e+00 1.282768688099806154e+0
[truncated: 3,635,793 more chars]
