# Supplementary material for: Bayesian inference of kinetic schemes for ion channels by Kalman filtering
Source: eLife. 2022 May 4;11:e62714. doi: 10.7554/eLife.62714 (PMC9342998; doi:10.7554/eLife.62714)
Supplement: Figure 10—source data 2. — The number in the file name indicates the brightness. [file elife-62714-fig10-data2.zip › 005current.txt]

1.626756863012657428e+00 -9.481544158950634404e-01 -4.405883786667191826e-01 8.417693168447903940e-01 -1.057407579672865250e+00 -3.159893154757966172e-01 1.277754997760301547e+00 -1.395217699242606302e-01 2.304210621488782425e-03 -7.650476500124347989e-02 -1.195359658681507606e-02 -2.814432617894100930e-01 -4.630863305875190794e-01 -8.800526299149866727e-01 -1.547475043541562734e+00 6.835112908108945673e-01 -1.494548448440585486e-01 -1.430087992978418043e+00 1.734642737106967536e-01 -2.702266441494370230e+00 -5.448766138110697765e-01 3.073221380299671623e-01 -6.016764716672171609e-01 1.012168027221825861e-01 1.136163181054841570e-01 -1.364597445944257359e+00 -9.484419393555882927e-01 -8.027719960592240023e-01 6.620117900810957856e-01 1.412349631562131114e+00 1.175860377237303078e+00 -3.155830596367560914e-01 1.807789083677019959e-01 3.985663285758992425e-01 2.765677473279813947e-01 -6.162549750798976267e-02 -1.236846675364230708e-01 -4.103262650663649924e-01 3.676622504843360950e-01 -2.266595307364376755e+00 7.546181619458055545e-01 2.258869606337540858e+00 -4.008663852204233935e-01 -6.958647027685028741e-01 -1.336334015283971999e+00 6.773728170803704485e-01 2.114138079382112956e+00 2.193006154574423106e-01 6.729758455335250744e-01 2.238437995871011221e+00 2.349748732955090902e-01 -1.190481112501152738e+00 7.243644211918693898e-01 1.927221829380669771e+00 8.562203005508617348e-01 6.442888293972823810e-01 -7.679928414567849249e-01 -3.156133825013340832e-01 -3.616694642889121125e-01 9.088915563795827435e-01 -9.005889354221965348e-01 9.399606356606329260e-01 9.454801667209775662e-01 -3.568194553033838812e-01 1.052396391123969099e+00 -1.790077754727568693e-01 -1.011731423543019037e+00 5.870885018336023664e-02 -7.490400926308574681e-01 6.486706176262316270e-02 -1.020710592791330251e+00 -4.678624368015623092e-01 -5.325414064098303868e-01 9.316345535508047115e-01 -9.726055462258541562e-01 8.635321767369940060e-01 1.101581093510142495e-01 8.345600653753704190e-01 1.109602996659872609e+00 8.592495013218711675e-01 2.038524082576745666e+00 -1.526755091375944895e+00 1.480029066045513986e+00 -1.465959500337504329e+00 -1.546855112031814805e+00 5.255779361061397870e-01 6.909146745561695058e-01 -1.882434679795991661e+00 -1.007651736101586870e+00 -1.346534739810401282e+00 -4.450330135292646094e-01 1.070477190397457923e+00 -4.711877354049388567e-01 -9.328205174828140267e-01 4.262560767252057126e-01 5.999119952392958366e-01 2.019204842924643195e+00 3.163693360029799506e-01 -1.791860465081195786e+00 1.583827790209496156e+00 1.351734237578737785e+00 1.732643290632854549e-01 1.287958032032405997e+00 -1.149045399500118858e+00 -1.335619782855778093e-01 -4.407272410417951702e-01 1.947456501634931669e+00 7.493989247227914596e-01 -1.768952402028360460e+00 7.637277611871716720e-01 -2.302058373640116784e-01 8.406044299527903885e-01 1.426299815320590358e+00 4.418875193118479983e-01 1.236332164695510327e+00 8.822805897131389408e-01 9.633476180655557997e-01 2.175163203724277849e+00 -4.320115182477304305e-01 -8.628195171716613876e-01 1.230874463629810345e+00 1.275520763004977853e+00 5.442081520810101436e-01 -7.222265519035783177e-01 1.290445377102678481e+00 7.754856038907329552e-01 -1.315716648316119119e+00 -3.275487702070751794e-01 1.074560179169465668e+00 2.446345033603339603e-01 7.768682091247466337e-01 -3.703468275321474684e-02 -9.380840717588721789e-02 1.579204143655857928e+00 4.625271277152631644e-01 -5.827079844684189824e-01 -1.611664710569268966e+00 -2.042145885211032130e+00 -1.404715769535193282e+00 3.875222855182040571e-01 -8.720157888970593296e-01 4.204074902577257800e-01 4.874156409873062756e-01 1.104424332846599244e+00 5.299280732498603541e-01 -1.247948036925195403e+00 -1.707672588893208721e+00 -1.818163508138861850e+00 -8.981185246171927705e-01 -1.260058699254330783e+00 -1.100233287129111170e+00 -7.346581923486494858e-01 1.101137845728844961e-01 8.239373898399884322e-01 -8.925866889765118328e-01 1.567297280748918720e+00 -6.227373512155037760e-01 1.230219441396245506e+00 8.238798772193857145e-01 1.754998498297668241e-01 -6.872293866074143942e-01 -1.285176049290295497e+00 -3.790380901443048990e-03 -1.108088751666482352e+00 1.660706267781184714e-02 2.040029866413440640e+00 1.711566855203780602e+00 1.141199889850005755e+00 1.729646928718618692e+00 2.807260745539368885e-01 3.507450240004869046e-01 6.056151406831801198e-01 6.266501660657139983e-01 -2.208052056487201376e-01 -9.469813706161545053e-01 2.316642044148421675e+00 -2.127771859627413331e+00 5.786924197960485738e-01 -1.316075237388683705e+00 1.736744145089026414e-01 -6.625344986882407694e-01 7.717823600854099020e-01 1.392308310398157944e+00 -1.876070518215574023e-01 9.618456891953683918e-01 1.453596249353953651e-01 -2.648890853244833643e+00 2.509184085298573064e-01 4.414909847506508500e-01 1.260924113257952062e+00 -2.179130277088006107e-01 8.894769892673276557e-01 7.554648692644430064e-01 1.231793589417784274e+00 -8.458038933253503311e-01 9.729605130195485563e-01 -6.029005411113124158e-01 -6.361582306401574183e-01 3.021701161932573987e-01 1.082633711095453366e+00 6.129611770555780659e-01 -3.772517904861460436e-01 9.811801187669128010e-02 -2.084925296650769200e-01 1.521216883978762091e+00 1.437497058568725894e+00 3.564464022370603807e-02 1.256317652325999124e+00 1.595437759897458729e+00 1.816716658137754459e-01 1.132459964337366176e-01 6.378571703948739957e-01 3.404911393516452667e-01 1.297283041467965636e-01 -9.553280009993995181e-01 -3.086257800568593668e-01 -7.824779193076583095e-01 1.421316403495397340e+00 6.959327859363510782e-02 -2.928882600910180933e-01 4.826596953855455396e-01 6.279706991414519823e-01 -2.323837845605625230e-01 9.550719999859401052e-03 -9.272615792874743246e-01 7.475115463730153120e-01 3.543261963300489148e-01 -1.033594402990147154e+00 4.875951913691650708e-02 1.525412126141878710e+00 6.464134508298031712e-01 9.783620045901223472e-01 -3.286068836111292191e-01 -2.237527539495091755e+00 -2.668966547608047635e-01 -3.920857271283314516e-01 -1.407190837660865279e+00 7.315070911976574441e-01 -1.967006512057918988e+00 1.735741872149329401e+00 -8.946214596218780013e-01 1.594282750993239461e-01 -5.921332448299080342e-01 -6.688670724581807780e-02 -4.919955001732529976e-01 1.107658309456320378e+00 -1.906506416678494409e+00 1.138463002260757140e+00 9.937617472630978499e-01 1.316810682745368277e+00 1.355160469439019577e+00 -1.640765942468675798e+00 1.333239960715933980e-01 -1.314070729045466068e+00 1.321382800036595591e-02 1.729579825087005363e-01 -1.952112144142388983e+00 1.734347308323159309e+00 3.189066111601154829e-01 4.358742442702243647e-01 -1.300021301439543142e-01 1.384752114124798150e-01 5.697023048484238794e-01 3.190159811111873966e-01 -2.460363767437558913e+00 7.982582397114860173e-01 6.575481888504012273e-01 1.312457399790953660e+00 -5.342100811221629497e-01 3.904079441328816014e-01 -1.328400030805527710e+00 -7.895510269334944375e-01 -1.288896497478391745e-01 -7.309312988044038839e-01 -3.866921001297601856e-01 8.221421337989923694e-01 -2.658856533850921355e+00 -5.827276835746137973e-01 -1.444989046882667882e-01 2.369025432407793286e+00 -1.754513997562591188e+00 -7.613137166643649811e-01 5.390231881210283404e-01 8.563743841295261561e-01 -2.287759148058476910e+00 -1.182308068486585206e+00 2.235706027245789873e-01 -4.014805135776041700e-01 -2.151603952188799740e-01 -8.007808746533905397e-01 3.158169787057466538e-01 -2.297721298542030333e-01 -2.480617340018166084e-01 1.093153826067098322e+00 -7.808672683848678631e-01 7.104472927127468695e-01 7.674004853921223557e-01 6.733682632047706118e-01 6.948086124380385975e-01 8.433696412657649688e-01 -1.888502344887414142e-01 -6.948659883818072425e-01 4.811438148234977730e-01 -8.173594043245862029e-01 -3.298536391972661797e-01 4.450360488471240550e-01 2.406006578415674113e+00 -7.460963151754465041e-03 -4.370207831031652779e-02 1.249963820976967899e+00 9.786233408930561373e-01 -9.545306759706108091e-01 -1.085873753203439485e+00 -3.076524265356580384e-02 -1.847431271314637913e+00 -3.315817942536845031e-01 7.044364986512301474e-01 -1.765734063145907529e+00 -6.348710662798553450e-01 -8.020758452222298551e-01 -1.171074465608463289e+00 -1.318330514233164441e-01 2.171116328659750128e-02 7.151231875875252442e-01 6.887062087391638832e-01 -4.400692676084167476e-01 -1.195327749820175978e+00 2.237004410614271410e-01 1.165076598764595711e-01 -1.943290044742184697e-01 -2.945735272784456571e-01 2.582124680680837336e-01 4.810938736672490390e-02 7.465478069267553751e-01 6.097106612520835078e-01 4.619695863446505180e-01 1.144666766582467021e+00 -1.027970572647077363e+00 -1.170050334884990662e+00 -2.137627074948581229e-01 3.958105211587633621e-01 1.189609742100457890e+00 1.235266156214330113e+00 -1.366308791727560257e+00 8.293072523113059757e-01 -3.624298102185736226e-01 -2.172561738334162496e-01 -1.176473202033950560e+00 1.443408470780953801e+00 7.927493523422507460e-01 1.841916671883223056e-02 -1.845422872769400868e+00 1.123956574774132244e+00 1.212704618162406156e+00 1.226320734658289613e+00 -2.659790044602828196e+00 -1.736030209039239880e-01 -5.080988768061092120e-01 -1.437827699822312955e+00 1.695249452768092135e+00 -4.364699277574287661e-01 1.728834076599464975e+00 1.114449632180786631e+00 3.847513700447728335e-01 1.801140020469701009e+00 -1.168536499304781318e+00 1.323316263029036710e+00 -2.874665669874780227e-01 -9.909730528545172001e-01 -5.782122056629114271e-01 1.315870001685985446e+00 9.153850339534391756e-01 -1.301385257647950544e+00 7.071049736417995835e-01 -1.117455975563679538e-01 -1.274802629218832195e-01 -9.763695054954877328e-01 -9.914354690117748170e-01 1.693570693975528507e-01 8.072392218259516472e-01 -4.722244646169854176e-01 -4.071959894222690890e-01 6.574078420472104778e-01 -3.055124865110649957e-01 -1.488590380801138036e-01 3.461656124241846988e-01 8.540982402215732128e-01 2.369596741376767124e+00 1.853420297737654390e-02 3.554925594692776580e-01 1.165945175604978790e+00 -5.240641854843103298e-01 5.037634749401415091e-01 3.456333628483381770e-01 2.943799944936131840e-01 -1.093112515763131842e+00 -1.292162586192842078e-01 -3.822961418855164162e-01 6.020954977011280240e-01 -1.430046123987352757e+00 -7.866864103406652209e-01 6.455445082152281300e-01 -8.732357612885570386e-02 6.498731356295839312e-01 2.089006136823617354e-01 1.661314981853952988e+00 5.245564790692006651e-01 1.914729348015987431e-01 4.895665107373098901e-01 1.972522570500350458e-01 8.181474757153051058e-01 2.277062468886559624e-02 -4.936344750534213954e-01 2.354015494065603953e+00 -8.358844522758750450e-01 -1.290738737799905222e-01 1.051352113129767174e+00 6.278775501998400399e-01 -5.737104894593730853e-01 1.348524955186580110e+00 -4.093577565026014775e-01 -1.347930756198244762e+00 -7.773660170555161120e-01 -3.718609406220246272e-01 -2.970990393123631446e-01 2.120013897606725983e+00 -9.037770422895968769e-02 1.207629218465665399e+00 -1.775178536568935206e+00 7.872401819761880581e-01 -1.021062435731446144e-01 -9.378324079226280086e-01 -7.159032376998725189e-01 1.795267444942323598e+00 3.343768484275976283e-01 -5.124842953463399908e-01 -8.806329099610841205e-01 -3.008930514396231382e-01 -4.280195973826654288e-01 -4.913245935351418514e-01 4.366712109437408396e-01 -5.588638790199395023e-01 1.529156310314774947e+00 6.201432575560597016e-01 1.457622128006893059e+00 -1.072073782777299006e-01 1.246759880311200552e+00 5.353038038736755988e-01 1.011437216281160900e+00 4.293274313470213377e-01 4.016962600545715412e-01 -1.331635249781120356e+00 2.330650850666215190e-01 -1.423173470587027201e-01 1.430319706173026340e-01 -1.238411330127498378e+00 -8.519647328416801724e-01 -1.067750709166249479e+00 2.103988168693819716e-01 -1.281296197745836363e+00 -1.904883768521526410e-01 1.483285603694533661e+00 1.315466849098871904e-01 -7.813904831716589339e-01 1.547738918752857629e+00 -5.529070093925576579e-01 -1.428260089765189589e+00 -6.446625471396487672e-01 -2.213461259922109292e-01 -1.303300661537843685e-01 -2.319661921505614677e-01 -2.329001931819764948e-01 -6.098107575477625941e-01 -4.886554218444071895e-01 2.652322363402325189e-01 -2.490310160119745486e+00 -7.717679402870257777e-01 9.279173042167161434e-01 2.766030484609870513e-02 -6.080938849310962846e-01 1.220228727361593046e+00 -1.272273079235133775e+00 1.128109350166154545e+00 -6.171824700912130757e-01 -9.380794153252957068e-01 -2.331852055067208385e-01 3.817958165134081039e-01 -8.377829907076795868e-01 -1.145475095714875019e-01 2.221466043234756119e-02 -7.836037663513552298e-02 -5.464378199076372900e-01 1.077587910773510682e+00 1.506294126835828528e+00 -8.030706748340359358e-01 8.620286384225788190e-01 2.171271087278081602e+00 5.292376680546902884e-02 5.572894621753611277e-01 -2.095146334047972014e-01 2.046149958826380955e-01 -2.729278794880036774e+00 -6.480583127214342154e-01 -3.915176925131355068e-01 4.055438956276001816e-01 -6.591239551530518881e-01 2.329530798552184478e+00 -1.805420178828600897e-01 -1.997126439881289794e+00 6.080439847625704886e-01 -5.134387408941299552e-02 -2.961061822611109062e-01 -1.567186995720130538e+00 -7.019787400535089095e-01 -7.831856679314865843e-01 5.010870150670711926e-02 7.537573511907561530e-01 8.054063472006678381e-01 -1.716249554122978527e+00 8.274344657164739436e-02 1.328929643059177934e+00 1.441826330203174411e+00 -6.982330533469872647e-01 -1.505482074737551246e+00 -4.157893572589894671e-01 1.516772007010197765e+00 3.795501837484692720e-01 -1.917274316957490732e-01 -4.484756193026825377e-01 -1.906083999747431451e-02 -3.261020543472443745e-01 -3.314101741108944621e-01 1.138643967636497889e+00 1.581039568441747756e+00 -4.679644521944179014e-01 2.432389720066345240e-01 -1.105481802718127682e+00 -1.292466210896558776e+00 1.064661370552132391e+00 4.460046548737512384e-01 -2.421832073105521399e+00 -1.066195467313066469e+00 -1.212983007007457870e+00 1.367875403884924568e+00 3.389665689252838177e-01 3.867750114296317210e-01 -6.189077482199148994e-01 -4.230116285613209071e-01 3.781743848822695653e-01 6.682571318176040442e-01 8.096480797490582804e-01 3.672324514435718751e-02 1.284884688851097856e+00 -7.778411633911302969e-01 -4.223425168624064252e-01 3.818936306015506821e-01 -9.499404465127654351e-01 1.222843719280293895e+00 -1.756781723713795484e+00 -1.030571188671967203e-01 2.309323921769963761e-01 8.872570680381155483e-01 3.369040196329316506e-01 -1.557340970693603110e-01 4.621006135474217008e-04 1.700305614971379775e+00 -1.105007716925148278e-02 -5.456333921595534209e-01 1.542111510316456435e+00 2.086390688959036233e+00 -7.936407192870144067e-01 -1.174318704434317739e+00 -1.771693270585304736e-02 -7.595304015393311570e-01 1.778335493539601408e+00 -5.121553710385809977e-01 -1.932376066856056618e-01 6.189314328718898972e-01 -5.635747376731667924e-01 9.531043066859293256e-02 5.628318739787206981e-01 7.867539573793601582e-01 -1.071191998501002524e-01 -6.118691380093679300e-01 2.372361922749135765e-01 7.085085694057310368e-01 -5.821314595423039417e-01 -2.269405413774949754e-01 7.116229389862340771e-01 9.449083530476969084e-02 1.049326825581482353e-01 5.220270517074037109e-01 -3.186701321302836676e-01 7.129202939477801149e-01 6.170645929404684482e-01 2.811207558132067241e+00 7.126644882170066753e-01 -2.764998280851706514e-01 4.321400580817271742e-01 8.662329791287736169e-01 -7.867391168722986938e-01 -4.425268031306731076e-01 1.353735448211836889e+00 -1.120115560827740886e+00 1.757660702292703325e+00 2.451590830941280941e-01 9.520337435268731996e-01 -1.258129801645240020e+00 8.336226542459791444e-01 1.462837611246579073e+00 8.828669392784131986e-01 5.332114148275836699e-03 -5.568947013918578159e-01 -6.873046877775299546e-01 -6.869463523046434039e-01 1.590205654642130872e-01 -6.344317345343233328e-01 3.884274885827459362e-02 -1.137296262226425769e+00 3.793456687484818013e-01 2.180933933016895587e-01 -2.517598554552031409e+00 5.158021945777256922e-01 -2.225538178633672537e+00 -7.283405513521573615e-01 -2.969703226777116734e-01 -3.158958527812848471e-01 -1.607537177408281392e+00 -1.422729322018026599e+00 -9.366805273716934943e-01 2.027566448515172315e+00 1.721469014284749077e+00 6.340790131322257550e-02 -3.740135613922682123e-01 1.124015359312146300e-01 2.048577096823979427e-01 -2.538550675932103928e+00 6.544966029391446893e-01 5.507860275466976985e-01 7.087979602990748251e-01 -1.591783345673138728e+00 2.544398882310615617e-01 -6.721301184992534150e-01 1.675641978331735116e+00 -2.276700459110985730e-01 -9.810776553587573501e-01 -5.194505258339982001e-01 -4.143790172049735543e-02 -8.842320732220538826e-01 -1.391969033960362978e+00 1.455960314385547072e-01 1.156118787078008608e-01 -1.633678735668036230e+00 1.410460962822814579e-01 -1.525940937258068453e-01 -1.631710754293258167e-02 -1.846706010740976511e+00 -9.589259010515228665e-01 1.246414481231603810e+00 3.060062817733378293e-01 -1.035679102439380772e+00 -3.495617698734777568e-01 1.562934158365572035e+00 3.522886765327713499e-01 2.076357483191959119e+00 5.924757017016565319e-01 -7.312894889419859767e-01 -7.328218426581180056e-01 7.540359273374291904e-02 -6.571528690780269466e-01 -2.982749713493648147e-01 2.023080349616148244e+00 1.943640455166801173e+00 -1.123824152194305079e-02 5.205703591487435000e-01 -9.517570493345352267e-02 -2.042129966467071123e-01 7.056813286745898806e-01 7.133361485958765458e-02 5.339562117906231364e-01 6.094086100725355504e-01 5.389317284843555544e-01 1.548316306060842029e+00 -1.015424152046496165e+00 -8.571009439520268502e-01 4.423365857594395156e-01 7.441848146013023690e-01 5.829671810881811300e-01 1.052084469905260722e+00 7.941242742267938526e-02 4.170415074271624500e-01 9.200357895453742385e-01 1.073655938667399834e+00 6.685075541813164657e-01 8.901920026113102624e-01 1.019027613978731317e+00 -4.462764999594895365e-01 -6.754050253490632150e-01 -1.362436384677424561e+00 -2.679152937323792810e-02 6.639299711241885005e-01 -5.735164835566809380e-03 2.695225941853946594e+00 3.554066792917141004e-01 -1.044166057117062341e+00 1.553129528069346010e+00 1.652262595531717615e+00 1.285107222827721829e+00 -7.121057540017301513e-01 -4.375507079590475468e-01 -3.009203579808606421e-01 -6.159458275706602981e-01 -5.713873874955021082e-01 6.779594797981476351e-01 -2.538235747954240562e+00 -1.419873369211214209e+00 -5.465097303697085129e-01 -2.659746016479380692e+00 2.996631102910504718e-01 4.463320977173040327e-01 -7.845381445857967373e-01 1.765346353403008939e+00 -6.098231883231363115e-01 -7.278421462637807426e-01 -1.096815712011312449e+00 -1.477062036356577845e-01 -2.241246167167173786e-01 -8.457458122902637987e-01 -1.070479331417627522e+00 -3.996377939004896462e-01 -3.578949236883514629e-01 1.363320952840869182e+00 7.604500938441399738e-02 -1.641644332169536424e+00 4.339020749158699064e-01 1.374890000355755593e+00 -1.936760263062436982e-02 -6.683281683184834066e-01 -1.285682364395101196e+00 -1.658289597910618252e-01 5.176432287159680179e-01 -1.550354160928643532e+00 -1.467943862731224902e+00 -1.257321181336934268e+00 -1.703988945068603655e+00 -5.471498612114579219e-01 2.016867723912155075e+00 1.876538331396057080e+00 1.084877576673778515e-01 6.113777453113661275e-01 1.218604246535916591e+00 2.607922537111615480e+00 -1.607276981868364096e+00 2.523371040322514580e-01 6.253563341080614624e-01 -3.487943908664186687e-01 1.983185147542793070e+00 4.364489850490816392e-01 -9.629645059873052082e-01 4.207293180694960943e-01 -3.535325389304419530e-01 1.534548464102525100e+00 -4.011845007915776917e-01 -1.108518554459057226e+00 -1.192750568191238036e+00 1.110780639306504058e+00 9.302088627798817955e-01 -3.204715047185366372e-01 3.737628413040521291e-01 1.266168056625301963e+00 2.004197546053173018e-01 1.095758567780478643e+00 -4.851189104589602730e-01 1.284868383259851532e+00 1.067451400468590439e+00 1.447092831140705388e-03 -2.437025521866056227e-02 -1.025722103003086187e-02 8.565158839352832176e-01 -4.426333442972644749e-01 2.462214496379590833e-01 -7.160041105256105265e-01 -1.361144867800875957e+00 -7.141005412911722861e-01 -6.438565236054653029e-01 2.103302026476588371e-01 1.326494619433163935e+00 -1.365526584473265581e+00 1.961410900790750755e+00 4.405193476331432101e-01 -1.610250209256215648e+00 1.693943313483126989e+00 -1.226785541011388592e+00 2.563683712995886710e-01 -3.444223077015327039e-01 1.936453986331782284e-01 9.932161407623778526e-01 1.094310837273557852e-01 -3.757622754688153509e-03 1.062232766871536338e+00 3.172152978037816595e+00 -8.495427575969864975e-01 -1.673410288520414735e+00 5.805569842046232054e-01 8.041920130124942112e-01 -2.331491498145415342e+00 1.044534366988332019e+00 1.654854140019391462e+00 2.621734447458072825e-01 -9.121669629749363795e-01 -3.536272573049289436e-01 -1.218919975312297233e+00 2.113916579005863827e+00 -9.294209744726930067e-01 -1.414946779141745825e-01 6.838789997452725533e-01 -1.874189029487094649e+00 -6.373260875608891540e-01 1.675695347318567396e+00 3.098441013696429547e+00 9.877650647987343824e-01 -7.813918625243450045e-01 1.437484495631455417e+00 -1.833742583959351080e+00 -1.033480544870271300e+00 1.967510745677315764e+00 -3.226281107153107230e-01 -1.375896445064254126e-01 -1.555108809248337609e+00 -1.009125636486111421e+00 1.781648754331699003e+00 1.456588841720117822e+00 1.302745339590095863e+00 -3.577116889488957119e-02 1.819467701677227156e+00 8.588500458638513857e-01 1.066558946886260045e-01 7.625640113335867554e-01 2.937616000012888140e-01 4.955953461836811735e-01 1.162505465583684838e+00 1.782734712748482497e+00 1.239572958030989547e+00 2.476991251193089716e-01 -1.375713502801257926e+00 4.089127108572143121e-01 3.844290482445942292e-01 3.787449759483892953e-01 -8.562920982348120047e-01 -1.855662647299187284e+00 2.154263424422588891e-01 8.116667827803658586e-01 9.531432660746478325e-01 -1.740639024504155585e-01 -4.129834739409459221e-01 -1.141855137170905365e+00 1.816657399831782815e-01 -5.863832767178637217e-01 2.043703533833034561e-02 -2.809163741121502023e-01 -4.277290600270099441e-01 -1.180160103293961121e-01 -5.524634386576542378e-01 2.989403670382307920e-01 -1.282622883511679523e+00 -3.687130127176282413e-01 -2.658989628359026414e-01 -1.269106972741703698e+00 1.028954884358272093e+00 1.351391467455849427e-01 5.852785917800408244e-01 5.821266603899744735e-02 -8.959845389435686092e-03 1.494218765680476402e+00 -9.234727341291064651e-01 -8.106708396695754271e-01 -1.640830844827286805e+00 -6.149634489002754334e-01 -1.265567683784541708e-01 1.771000356012549126e+00 -1.191310533816206663e+00 -1.038978381022041431e+00 -1.253636329142258754e+00 -7.593253301995874782e-01 2.841364732047427233e-01 -8.854380679952176258e-01 2.442066328799375741e-01 -2.537150530498696321e-01 2.778112307908099377e-01 -8.931965972122112296e-01 -8.478802925929233847e-02 -2.819508148155943639e-01 6.376105753757976835e-01 1.062295442208753826e+00 2.971885340414531229e-01 1.710639745213663909e+00 -1.543373158991896144e-01 4.842027408042245962e-01 -7.779655853682760913e-01 1.531528783874748501e-01 5.885094471919807280e-01 2.430758965556105156e-01 4.715982120289702872e-01 -1.167040770847954101e-01 3.173245854966605939e-01 -8.468596795182980336e-03 3.918351471866746705e-01 7.864532572854783243e-01 -1.803677195091235363e+00 -1.909740007130214634e+00 2.867617897485112421e-01 4.767469285577806692e-01 -8.452885284203809357e-02 -2.563344991823056418e+00 -2.616615700014542689e+00 -2.431474981438419905e-02 6.282432244555176126e-01 -4.302334853977806545e-03 -1.167775497745708081e-02 -1.085841919595020855e+00 -9.545133604145750184e-01 5.378240901932878071e-01 -8.745251853434228284e-01 -1.941617516457058434e-01 -9.499520225903378412e-01 -2.062324330123098903e+00 1.722472244446410450e+00 -1.955933344655784278e+00 1.021728378547726690e+00 4.453237633450785604e-01 -2.459506290003887485e-01 5.516393394270729944e-01 -2.058889152039172776e-01 -1.187808853970281131e+00 -1.752981731648864283e+00 -1.951552648128575818e-01 -7.030311461006775176e-01 -8.753676286500364223e-02 8.371133324640078754e-02 -9.349247246952187285e-02 1.089634121253874488e+00 -9.135228580196395887e-02 7.679192663985364709e-01 7.701087167709448345e-01 -1.412043913202258638e+00 7.453064865221894486e-01 7.732688563799428039e-01 1.211245781508034414e+00 6.734631543867943826e-01 8.189374254869047354e-01 -1.342015645083674658e+00 2.115408554921227591e-01 -1.393781740735611896e+00 5.288277169878569106e-01 -4.008518140575897393e-01 8.848464106349550606e-01 -2.222111979339241206e+00 -4.185749464397887087e-01 3.580543147392368786e-01 8.378484544373782095e-01 -3.666145747628862250e-01 -6.788142817837974352e-01 6.935530370422532398e-01 1.187992502698542729e+00 1.516813409229581966e+00 9.291136705878702551e-02 -3.499846723178467317e-02 -2.427637586868604203e+00 2.148390647722548397e-01 4.211213210401172913e-01 -6.171279837689058745e-01 -6.312308970749731796e-02 -5.996917795108065441e-01 7.465965887241748922e-01 2.006316094861377297e-01 -1.297820180552635039e+00 -1.507025191606937119e-02 -4.954576887205414115e-02 -7.203405583567321635e-01 1.307883417919350200e-01 -5.865241505230850416e-01 -1.151999275931646416e+00 8.323487158229174732e-01 -2.254078827402505314e-01 -9.255719224875946782e-01 1.152711295430896898e+00 2.069368300202026889e-01 7.491382128780875727e-01 1.016351261750881640e+00 -5.472649572239975946e-01 7.390818590457438608e-01 -7.631337971490110839e-01 -4.500960197191795076e-01 -1.493753264700559580e+00 6.922551246520962653e-01 -9.574549467240479617e-01 6.731402473876361980e-02 2.028163151408509890e+00 -1.123425160425592484e+00 2.058265244577520470e+00 7.440229693580815429e-01 3.236681047150024582e-01 1.537791723447817782e+00 2.329638735984549958e-01 -3.934526732878834143e-01 1.343595704556264980e+00 -4.917560509641017430e-01 -7.120848875083346519e-01 8.155629062118265049e-02 9.401897638425719128e-01 -1.005104619270247857e-01 -1.267801951137743188e+00 -3.464140387178095692e-01 1.135395634512277180e-01 2.134349370960520798e+00 1.457985167179671304e+00 1.360754874535365477e+00 1.253420903520794827e+00 1.135221389817396398e+00 1.154960745093824181e+00 -5.941340963304763134e-01 1.757726440052732153e+00 6.911284337176585302e-01 8.406594196228858729e-02 2.516167787026127201e+00 1.590172330769670461e+00 1.071477400699817562e+00 4.467835095020116776e-01 1.690243684517418465e+00 2.794850736782925615e+00 4.102134748390859009e+00 2.525415337004019989e+00 2.290247373569695544e+00 -1.864075213056980984e-01 3.968203658219334962e+00 1.045731731407689713e+00 2.486886537091842708e+00 8.925674563700650710e-01 2.946398075534862215e+00 3.866588642812024190e+00 2.043028778403294776e+00 2.946699105427092125e+00 5.289688775066951898e+00 1.476890369258518243e+00 2.632601341531564554e+00 2.623926329314666184e+00 4.925491168741822356e+00 3.120604344412028386e+00 4.783322939405859842e+00 4.553365019537270797e+00 6.207677662960756848e+00 3.615901458503797183e+00 2.969431065585444784e+00 3.211218379502878584e+00 4.044042453826631522e+00 5.046674235289562382e+00 4.262042927377511781e+00 3.383344951535183220e+00 6.411247065236207909e+00 5.735576181691428133e+00 5.634280449526590573e+00 5.390349672429097794e+00 3.568714668625250219e+00 5.410571431042408008e+00 8.913160849624738091e+00 6.179266969614703342e+00 6.800922671083521109e+00 7.550690685102227739e+00 6.815264312122022439e+00 7.527830856963793948e+00 5.895485066169533717e+00 7.394434834254534294e+00 7.145225901327005857e+00 7.591577485698128847e+00 8.046671394202540739e+00 8.293477564668378932e+00 8.948139195721669381e+00 1.074476947764988033e+01 9.468249702991139216e+00 1.133042185509337862e+01 8.430846726675383707e+00 1.085110568100897233e+01 1.060150963905947208e+01 1.099615466197191616e+01 9.804109623485441460e+00 1.096254152663036230e+01 9.165916854686321003e+00 1.128032330870722078e+01 9.628046786929566281e+00 1.197921862319267738e+01 1.203875393094930146e+01 1.163199241136910267e+01 1.124180139175285653e+01 1.140471163421550571e+01 1.180989723206625364e+01 1.103376886752729824e+01 1.150853984280695208e+01 8.559998897707872700e+00 8.738083078227621314e+00 1.014148238921364964e+01 1.116603288003820360e+01 1.171775302379309558e+01 1.157386135019599038e+01 1.133814415851624702e+01 1.175937617799519330e+01 9.999047702579522579e+00 9.257821395367809458e+00 1.172512822464708471e+01 1.227072278232714808e+01 1.343861052154403168e+01 1.295842249421792580e+01 1.250366412887857237e+01 1.274592320166349424e+01 1.096753089360255551e+01 1.340966642287070520e+01 1.374765065499965289e+01 1.167649808465931649e+01 1.489416318616498458e+01 1.400524853768967759e+01 1.306911351305017099e+01 1.361983869036177808e+01 1.158252539710395190e+01 1.152473749947240655e+01 1.429033706204930354e+01 1.362873033004543011e+01 1.387057908771098447e+01 1.198283225585895018e+01 1.345784909184367883e+01 1.296864627564140093e+01 1.197462379604379556e+01 1.276952174870544710e+01 1.125534999465588015e+01 1.270080580590452435e+01 1.205842740287370773e+01 1.265427290471657606e+01 1.220912500052409300e+01 1.675868761296790410e+01 1.408174167277047673e+01 1.572565449077855604e+01 1.338112565212820826e+01 1.673182809936606219e+01 1.419124012388867406e+01 1.592634228290672205e+01 1.842113859817270338e+01 1.306504440055498684e+01 1.349704548949663874e+01 1.686023290371469940e+01 1.346789423194214308e+01 1.363520407797058986e+01 1.354033836296180660e+01 1.471135876650671115e+01 1.842068990136011308e+01 1.624185849367015777e+01 1.681686110179846949e+01 1.725755300649381851e+01 1.835479529681036936e+01 1.556805765128657626e+01 1.897193803142322466e+01 1.592109182054676353e+01 1.495354101155558268e+01 1.630517906712848841e+01 1.741842179432858018e+01 1.862492317351619064e+01 1.804762821491232927e+01 1.634307540132411418e+01 1.846590258423331221e+01 1.853426285422091979e+01 1.758805266984405691e+01 1.867927428408896517e+01 1.914246537775605006e+01 1.725243686038036017e+01 1.533941177111410248e+01 1.842852660866086367e+01 1.657863428834695085e+01 1.702454675516917249e+01 1.682446108612157332e+01 1.702135898375346557e+01 1.589123477679998331e+01 1.794505448674895121e+01 1.773561484490588214e+01 1.806860941120643460e+01 1.760668916528970129e+01 2.084171648369741447e+01 1.822534148532373521e+01 1.886665019240000518e+01 1.826794319884893980e+01 1.963361829458569474e+01 1.859051710243689470e+01 1.896993705797520136e+01 2.063191153619742835e+01 1.695156202596845318e+01 1.969053337319011021e+01 1.905625998495941076e+01 1.938299264505326747e+01 1.812538427949317565e+01 1.814691134634079361e+01 1.784443298798476008e+01 1.892600750496347572e+01 1.750308056264018219e+01 1.662429143021214983e+01 2.004049418967583662e+01 1.716285468923624791e+01 1.850501414986704773e+01 1.997667320292350013e+01 1.693123192576337388e+01 1.730310824392847735e+01 1.969204219717451565e+01 2.149813099423903040e+01 1.919702414077561059e+01 2.209750583652418854e+01 1.922164199915196647e+01 2.045289492091671235e+01 1.944006363581620889e+01 2.031950347947667268e+01 2.080853741063915763e+01 2.011269050123955893e+01 1.987887906278415073e+01 1.938739847182218412e+01 1.966003883915496431e+01 2.071970179293658987e+01 2.019772520457202347e+01 2.035544009369851182e+01 1.863232120630738820e+01 2.055345751592251702e+01 1.754957292532550639e+01 2.082909750505493562e+01 1.913612077017718249e+01 2.322593055884606272e+01 2.282025415600013218e+01 2.430381027755932521e+01 2.011949731190888713e+01 2.140884192479592585e+01 2.030704624719233564e+01 2.365051385447319632e+01 2.467974505943672980e+01 2.358412826028009590e+01 2.454195656858165009e+01 2.298557223948678541e+01 2.454308527000529594e+01 2.612522322482390891e+01 2.500559372900450938e+01 2.534518087387337104e+01 2.547035625332565445e+01 2.369335264895612170e+01 2.172772092568753521e+01 2.581978968621508486e+01 2.471385217126708511e+01 2.557427975618171700e+01 2.429268883621980990e+01 2.424425595772653352e+01 2.561473780139445466e+01 2.632093436151310328e+01 2.857081976713518756e+01 2.451125467260184010e+01 2.785108156336471197e+01 2.650524196524080978e+01 2.897428508379113410e+01 2.615302615020920030e+01 2.708134277401664747e+01 2.851055448670156167e+01 2.605600542662132924e+01 2.817562206175782080e+01 2.925869703887525120e+01 2.704237080317388120e+01 2.774709507611564163e+01 2.925314400760268185e+01 2.784825602897873154e+01 2.626728827171036684e+01 2.731603634669536262e+01 2.878127196034830959e+01 2.738349900736538345e+01 2.965042321223840815e+01 2.964512354154855700e+01 2.896788695585631856e+01 2.745638196616679139e+01 3.044148987551013974e+01 2.777177988524169550e+01 3.136350711184394058e+01 3.146958209902921055e+01 3.185746285354714402e+01 3.152507633108216822e+01 3.160069527471321393e+01 3.221574161838622530e+01 3.527098530829343304e+01 3.388285739887272996e+01 3.515338766709774632e+01 3.581948774969573179e+01 3.364949039054133806e+01 3.298249572933534779e+01 3.115190129515102058e+01 3.261809279643402704e+01 3.292589689652477603e+01 3.477158627629737708e+01 3.206285715911399592e+01 3.248875310483445844e+01 3.134759640082547349e+01 3.339192535616454904e+01 3.268224484155577159e+01 3.076416496299211900e+01 3.371964456703852875e+01 3.451314391256687486e+01 3.308074821001032717e+01 3.298396727821567254e+01 3.417436455429357522e+01 3.344150534789872609e+01 3.229994653911283109e+01 3.303230585870232261e+01 3.248298124850641955e+01 3.362971798853781280e+01 3.232497388255549708e+01 3.726918217709674508e+01 3.637719597774510305e+01 3.742980763979239356e+01 3.480930271257544462e+01 3.525944399162884935e+01 3.426066809069308761e+01 3.641136655101259834e+01 3.618387381672245340e+01 3.756830261208951782e+01 3.487630622891359167e+01 3.803832029599784192e+01 3.752861240034099666e+01 3.574043366317020798e+01 3.701928392821047709e+01 3.380638939491380057e+01 3.669738318338639971e+01 3.681692900902880439e+01 3.499874830040375429e+01 3.617724479023356565e+01 3.741384910638546302e+01 3.665852324214112912e+01 3.886639025842416117e+01 3.798249554883525292e+01 3.726701191032989868e+01 3.883599926704862781e+01 3.845774353405047208e+01 3.940505995386188687e+01 3.768439797845552164e+01 3.663435186195596316e+01 3.892250722173996991e+01 3.761403647038788023e+01 3.859858795300783640e+01 3.712014486113418599e+01 3.754700570909977131e+01 3.757147994806913260e+01 3.722518741485198035e+01 4.070027736536578544e+01 3.933993074397513823e+01 3.772563901332073755e+01 3.901577146730045342e+01 3.808015424120497272e+01 3.824178066275771215e+01 3.856564606423250297e+01 3.983851784352519587e+01 4.003160004618329992e+01 4.089605824678874058e+01 3.989615793745441152e+01 3.872928472103013320e+01 4.184730094916379528e+01 4.175841800606725940e+01 4.146938507063828894e+01 4.139702928873820298e+01 4.449890564031428397e+01 4.602859092931479523e+01 4.364886115781551013e+01 4.617326195307185088e+01 4.401881121966246724e+01 4.712876935067573925e+01 4.349616354194401424e+01 4.641421436702670178e+01 4.698175727241478228e+01 4.788232040948392410e+01 4.658035500964768261e+01 4.786454482232575458e+01 4.578460315270754677e+01 4.737590777897985816e+01 4.698651271224388637e+01 4.942418434024380502e+01 5.243206266545809768e+01 5.095421574219797378e+01 4.494597901020655684e+01 5.005070736169011525e+01 4.770063074344864162e+01 4.660629153951775550e+01 4.768362232733377226e+01 5.044616114648878380e+01 4.743105698198984754e+01 4.853539318777856693e+01 4.891139372051222267e+01 5.024044274573525115e+01 4.909541400493667140e+01 5.065255135631094419e+01 4.929856284152016599e+01 5.150152732445981485e+01 5.272461968181629999e+01 5.147088995563673564e+01 5.084707809441543702e+01 5.085929197189268081e+01 4.962966369765460684e+01 5.362623325721816769e+01 5.127412590179746132e+01 5.269096208697087746e+01 5.235202159734009797e+01 5.003125698042764213e+01 5.182055734470560537e+01 5.386906769148689023e+01 5.249044100894792564e+01 5.138206577290293353e+01 5.285699330097987314e+01 5.445981332892601046e+01 5.573202886858119598e+01 5.355426870576795295e+01 5.576864880224236032e+01 5.587262403899906360e+01 5.421051830995559584e+01 5.395201335608155091e+01 5.428762106931146292e+01 5.508700476910543387e+01 5.465719360233327251e+01 5.683999628383436686e+01 5.602796460965132752e+01 5.534930643820067075e+01 5.640889879722078604e+01 5.516035018885007446e+01 5.548534533821268866e+01 5.453311129748315267e+01 5.548652699105334563e+01 5.827182488094953783e+01 5.894518902355819279e+01 5.804685610676060747e+01 5.533374531422057885e+01 5.646352029101435477e+01 5.666938506539680986e+01 5.500394243211422207e+01 5.751837407378671685e+01 5.812007877422882274e+01 5.919607705186848534e+01 5.857361261910911310e+01 5.731551215035902658e+01 6.014305744587306890e+01 5.889111644552004066e+01 5.998149116197127029e+01 5.944651130364599823e+01 6.107143528037192226e+01 6.028412281802150829e+01 6.265167762356831815e+01 6.522198740941189499e+01 6.437377878212321036e+01 6.524990650991587415e+01 6.370352153870236123e+01 6.655809341385337063e+01 6.809255455761375231e+01 6.708915408945433967e+01 6.570984638970020342e+01 6.478360239612561600e+01 6.626851847684935137e+01 6.579324672729897827e+01 6.728839808632052666e+01 6.753303997107857981e+01 6.628813038259816892e+01 6.709309038003051739e+01 6.286533408479905205e+01 6.608837361762273588e+01 6.663020870414594299e+01 6.718769951461085554e+01 6.682708228922265903e+01 6.425075071689259687e+01 6.785467639854914523e+01 6.614874765762424147e+01 6.387377778735383771e+01 6.695756468232944769e+01 6.708480540353396293e+01 6.631220711441503113e+01 6.468227184974639954e+01 6.463513271258948123e+01 6.426711967114357549e+01 6.791704120543751344e+01 6.465994690137856082e+01 6.238463153515545656e+01 6.741075649052120866e+01 6.569208079406389800e+01 6.605707764995604236e+01 6.591151462114166293e+01 6.832416045395994786e+01 6.559670745357492194e+01 6.388426398108575199e+01 6.408637428840948758e+01 6.483607493105508013e+01 6.108948223077111805e+01 6.046234224997198226e+01 6.248976593799522306e+01 6.383191615772841487e+01 6.238326580855119374e+01 6.397605578047398467e+01 6.133478019154834016e+01 6.342518517769499908e+01 6.361259157415276633e+01 6.243550580543968209e+01 6.260406936160890723e+01 6.096776072030734639e+01 6.048582544701756802e+01 6.441062280594631773e+01 6.304994240671943118e+01 6.518807209499588851e+01 6.314528618592172649e+01 6.522550391193477992e+01 6.306344214197156361e+01 6.228514105245822208e+01 6.137808997007755352e+01 6.347063383117016855e+01 6.347265747552265225e+01 6.548435674813620722e+01 6.484242162548974875e+01 6.384623477148684856e+01 6.442160142075667295e+01 6.552312267436464310e+01 6.330962729708035397e+01 6.239861653141469588e+01 6.185257532122290058e+01 6.057104696965460278e+01 6.357600784928276738e+01 6.052895707417972204e+01 6.262885531957863350e+01 6.509097401812029204e+01 6.361330155928917662e+01 6.241022306131861086e+01 6.540873709386319490e+01 6.260364313459127317e+01 6.481922276997140386e+01 6.361589696532270466e+01 6.391757706175098974e+01 6.568263962708080328e+01 6.312056624130372740e+01 6.389558489217291282e+01 6.547521669562421209e+01 6.629119285972754483e+01 6.549255070927071642e+01 6.591869151924335313e+01 6.696701757668856203e+01 6.561414900186521493e+01 6.831300401883146378e+01 6.791034064217774358e+01 6.515796030820366980e+01 6.638334125988767198e+01 6.692426739697380356e+01 6.536222172084426063e+01 6.978891470163507904e+01 6.917435168451252991e+01 6.871413252463001697e+01 6.618632659608519475e+01 6.714065569169355285e+01 6.770702588752877205e+01 6.870868491682004731e+01 6.716996962522212300e+01 6.997445313208876883e+01 6.775010171894950872e+01 6.821029033496320437e+01 6.698468744651380291e+01 6.676840445663721368e+01 6.786130391873699352e+01 6.781792065072912123e+01 6.981068807274769483e+01 6.668005621076153489e+01 6.837124248798207304e+01 6.767753403628753972e+01 6.739121039912579647e+01 6.909246362633822969e+01 7.010617972786181440e+01 6.698961443348366629e+01 7.064928787944386102e+01 6.888722562840553110e+01 7.152259618988519208e+01 6.896879819617312535e+01 7.181889717829211861e+01 7.072472805247966221e+01 6.825955711450252750e+01 6.815138591046306260e+01 6.974222672764095421e+01 6.916226919872649148e+01 6.907973217822228662e+01 6.916955531036232685e+01 7.087583182284750194e+01 6.840055729541317930e+01 6.939023574457971222e+01 7.179880923990575070e+01 7.164441938305334645e+01 7.026540320083309155e+01 7.232996662241825447e+01 7.326841367581594966e+01 7.296360227936128240e+01 7.409494809573365615e+01 7.251559542814308656e+01 7.185636506505989018e+01 7.431069930041314819e+01 7.427980137699324814e+01 7.443193367102963975e+01 7.180982334519583787e+01 7.448007783356105449e+01 7.365097641273149520e+01 7.365188486531083356e+01 7.216465433920488692e+01 7.413398178031366115e+01 7.433338573188956389e+01 7.313771556640899973e+01 7.174155065965881306e+01 7.413857503917941472e+01 7.204628605670399111e+01 7.288454740112887009e+01 7.628002881578298400e+01 7.245603786301961691e+01 7.388892285701767548e+01 7.435206755439388360e+01 7.327401554229618341e+01 7.368706495650221200e+01 7.358553327232642971e+01 7.388372000306752341e+01 7.351708809079347873e+01 7.602122842632613242e+01 7.446560813228899178e+01 7.572598353130715054e+01 7.461666172842733147e+01 7.643367252991713201e+01 7.682043155775654952e+01 7.748555654413316063e+01 7.825068034640528936e+01 8.056822825652577080e+01 7.751858735377535936e+01 7.805693164768858594e+01 7.599276839303502129e+01 7.857203662911864228e+01 7.782565057393179586e+01 8.017369123147960863e+01 7.838200389624674358e+01 7.691164605916804931e+01 7.979438189237896495e+01 7.798599028690691171e+01 7.894474771292640014e+01 7.843264743788063242e+01 7.779908029742057352e+01 7.906398394345498559e+01 7.797622306354053023e+01 7.782831474194060206e+01 7.772752985412533633e+01 7.985412892323370215e+01 8.010773494902264247e+01 7.969172619748684383e+01 7.788494136870546924e+01 7.849280940892519709e+01 7.903086078700911798e+01 8.016450095162190337e+01 7.946299994664282451e+01 7.552566062610050324e+01 8.006658035041682808e+01 7.902384035384068284e+01 7.709736584778235624e+01 7.888772818380243734e+01 7.866021667311379417e+01 7.940253789800424045e+01 8.075843187495355835e+01 8.028867541749366410e+01 7.819938066901623586e+01 7.908451958691428274e+01 8.133908066915061852e+01 8.118216644774069835e+01 7.736264384359745350e+01 8.023976968827484768e+01 7.892077001364779676e+01 7.801854377447212130e+01 8.066664082217394593e+01 7.934145260666332433e+01 7.770445225499139497e+01 8.036742906650297869e+01 8.278348644310470661e+01 8.003646392553440592e+01 8.324157088299196516e+01 8.155968464669908258e+01 8.102892616069510723e+01 8.298942868616296664e+01 8.094342181386498680e+01 8.075913944713830972e+01 8.026362547787162782e+01 8.028667381457174201e+01 8.285753956272952792e+01 8.047759378613220349e+01 8.314645104602092829e+01 8.410671091841066982e+01 7.802202989289624213e+01 8.161318321570443857e+01 8.124492327832388128e+01 8.084246101095970971e+01 8.242551302120905632e+01 8.062099284380160213e+01 7.874032824499654737e+01 7.709515924908579620e+01 7.703146975574226474e+01 7.932111887268725070e+01 7.842802444854719113e+01 7.875103325685115863e+01 8.036718871219292737e+01 7.840156938215493199e+01 7.930617136568186254e+01 8.186059748734167840e+01 8.052812989326527315e+01 8.237360836446272572e+01 8.088598288634528899e+01 8.377183130715519610e+01 8.321631498938057803e+01 8.361617542887668719e+01 8.112260198374998765e+01 8.221165574254500541e+01 8.067089366315028087e+01 8.314834552956405389e+01 8.262576740212564630e+01 8.334332962573662940e+01 8.378249734780051483e+01 8.395274290058988242e+01 8.264137374458152863e+01 8.232452323798942473e+01 8.352557979933357046e+01 8.126825867368448542e+01 8.118885887058266349e+01 8.137119558220152271e+01 8.280888232122406123e+01 8.321800299213332153e+01 8.300768975859057264e+01 8.132051847383559107e+01 8.095453944085298303e+01 8.155086178733587587e+01 8.151743662110359878e+01 8.212095609754081238e+01 8.261388032532856585e+01 8.204553569075152097e+01 8.065376155701514449e+01 8.344760559736202765e+01 8.155661880962237831e+01 8.446047292803238804e+01 8.140119835883551502e+01 8.232898935689506459e+01 8.258898848028530892e+01 8.216453377979512140e+01 8.174515990472607996e+01 8.151973318201582686e+01 8.365039169533685026e+01 8.376976281765006149e+01 8.400910624796347292e+01 8.209800320759781300e+01 8.387042658326471667e+01 8.516252223765891927e+01 8.288913251331064203e+01 8.416053339916973641e+01 8.554625580485664216e+01 8.551558518518365304e+01 8.547709839539410837e+01 8.394545861624526140e+01 8.547137623344404744e+01 8.449491534348094035e+01 8.590065392822444323e+01 8.482676530468529563e+01 8.495166708532120481e+01 8.508614013144153887e+01 8.556025748431926559e+01 8.766159835929423139e+01 8.326404411455403931e+01 8.315235527371837065e+01 8.041660660442514086e+01 8.406763843800645475e+01 8.558505053766688775e+01 8.646054167590614270e+01 8.479510260824740442e+01 8.276943206482039272e+01 8.348750440012109664e+01 8.550504024058183461e+01 8.552044269365055129e+01 8.201434333229371987e+01 8.341889063008177629e+01 8.317621712014981483e+01 8.715846315059501137e+01 8.490546383192186397e+01 8.536474745760946803e+01 8.604079870744338621e+01 8.554980784494415502e+01 8.694960421920369242e+01 8.640930499102401541e+01 8.544865123402509255e+01 8.725007135005047587e+01 8.685712550508230834e+01 8.910471313203736088e+01 8.751371704969803034e+01 8.510926779184762836e+01 8.671052116780440144e+01 8.609984147460460235e+01 8.638622268956534356e+01 8.877967158408768000e+01 8.709734374395733880e+01 8.548795033457518855e+01 8.859906700823709969e+01 8.904343241104993467e+01 8.759391432856858728e+01 8.643508091905842150e+01 9.082002007168780722e+01 8.868162354585031437e+01 8.823911850972264403e+01 8.910090176807121054e+01 8.760227583365625037e+01 8.773439081135435913e+01 8.987782067632863914e+01 8.880853520889976949e+01 8.770039045364426045e+01 8.898134659101710042e+01 8.724160121699006254e+01 9.073320261211920013e+01 8.679132044013924485e+01 8.987951391287597858e+01 8.975830778368737128e+01 8.748784415339443399e+01 8.900665598333242201e+01 8.726983408820593979e+01 8.875117449692611160e+01 8.783931231466259248e+01 9.080455097096090356e+01 9.046087853487529173e+01 9.049019367799782287e+01 9.131623381153227115e+01 8.989867347828912614e+01 8.982199298974477131e+01 9.072574653503016862e+01 9.269713267589004602e+01 9.214010290756951349e+01 9.230620324126128651e+01 9.025642834382247770e+01 9.194219425345190189e+01 9.238237670763103893e+01 9.381453112885634482e+01 9.171997235879570098e+01 9.069549236143124915e+01 9.205232121960042946e+01 9.054887498540382751e+01 9.015991214776316554e+01 9.359031192334391847e+01 9.196544693071882648e+01 9.330287607886330647e+01 9.252765646779016606e+01 9.113317297385410143e+01 9.317923322128513064e+01 9.306316789143404833e+01 9.294159462735831312e+01 9.293850279091041955e+01 9.462771799921706872e+01 9.257729004870006406e+01 9.227867266840245009e+01 9.024800425528651715e+01 9.007901234525728285e+01 9.073052800502672710e+01 9.085053229779191497e+01 8.996886156045624716e+01 9.311109261833526318e+01 9.017056078852448309e+01 8.961579629051760776e+01 9.086917568275812584e+01 9.130112930690792439e+01 9.329278120883667214e+01 9.215036533880901004e+01 9.188671651892556724e+01 9.198477192328218166e+01 9.345165659162020688e+01 9.136459440393737452e+01 9.075066084759352236e+01 9.135924330367372193e+01 9.202398118010869155e+01 9.361255503718835769e+01 9.046944337468889330e+01 9.100721279115214202e+01 9.172561978457881082e+01 9.370553122715800498e+01 9.138167065694834434e+01 9.269979379566390776e+01 9.015758032472946581e+01 9.130376695649445651e+01 9.053476915069050790e+01 9.218885200007743208e+01 9.030626985398104978e+01 9.209959333043858010e+01 9.324404979966587348e+01 8.812190250222533905e+01 9.002176699443710106e+01 8.747554137597848012e+01 8.875981139350371052e+01 9.126979551780890176e+01 8.746126712474470821e+01 8.917417108519649105e+01 9.034737709898963942e+01 9.122245930207736819e+01 8.891907559813674311e+01 9.017322401350692473e+01 8.965819951102778873e+01 8.751878836073176160e+01 8.775937743707201832e+01 8.998215403404716994e+01 8.986828599021825426e+01 9.089177440651793916e+01 9.056477264821724305e+01 8.956179091788528979e+01 8.954839156527759769e+01 8.967125061534440533e+01 8.842127316763618694e+01 8.887688465390722570e+01 9.062260677921861429e+01 8.956495559000551054e+01 8.985694634145623638e+01 9.317424697508440090e+01 9.041276594696923041e+01 9.174173649700250621e+01 9.283093712983057344e+01 9.531860767420025127e+01 9.257177811936116996e+01 9.188137504349181484e+01 9.248614888611047036e+01 9.122843129010851726e+01 9.413465921732276342e+01 8.842401900016142235e+01 9.488670328492777628e+01 9.266442087935034522e+01 9.248385548122969624e+01 9.163719805450145373e+01 9.339788369445052751e+01 9.362558617531776406e+01 9.500863559145223292e+01 9.680086116282978992e+01 9.543506425417568551e+01 9.615079705927708176e+01 9.530040783410633765e+01 9.546358740324563996e+01 9.536252485113729449e+01 9.640821052646295186e+01 9.645177138324407906e+01 9.401666621769152243e+01 9.721892451001957625e+01 9.437391892176999875e+01 9.456410015383380596e+01 9.831011317090191426e+01 9.769603280072716700e+01 9.511377273155021328e+01 9.870525836593024849e+01 9.887091705333483560e+01 1.006623468886932216e+02 1.002813491424751788e+02 9.741914274556800990e+01 9.764235292500202945e+01 9.881684693407551379e+01 9.681097501994956644e+01 9.751572840445957979e+01 9.870124847585715600e+01 1.014092507996969488e+02 1.035932769225375836e+02 9.864768072143861843e+01 1.002277058605473030e+02 1.025375324417974809e+02 1.005306925132365734e+02 1.021440276433982177e+02 1.018983288714324118e+02 1.022885601857912121e+02 1.013142612205830204e+02 1.014805942933183900e+02 1.041244362561314034e+02 1.031262594553337806e+02 1.017670378962216233e+02 9.951718471021901280e+01 1.031240121359405038e+02 9.992742032385550033e+01 1.010220598648435271e+02 1.025261487506307674e+02 9.989734166297382956e+01 1.023331033969367496e+02 1.006134902222066074e+02 1.011469562635622879e+02 1.019324367636316424e+02 1.011088982455579668e+02 1.013515559086319371e+02 1.040208272428564129e+02 1.011868858710490287e+02 1.009079765528382353e+02 1.027650834196562357e+02 1.004798326399607191e+02 1.004777470818303442e+02 1.009332924767658568e+02 1.001482724180533381e+02 1.026491222902115368e+02 1.007437334813829182e+02 1.023978129972873461e+02 1.044024905284312013e+02 1.030759734381984032e+02 1.035135105139983551e+02 1.013279339078394088e+02 1.038596774469828716e+02 1.016460270047113426e+02 1.018659493706768160e+02 1.061402050123561338e+02 1.015581181341201784e+02 1.027068792081319941e+02 1.035836224983864327e+02 1.042367539099930980e+02 1.025693553345184199e+02 1.042782793362503071e+02 1.049629248080256900e+02 1.039309498573419148e+02 1.057067477280519228e+02 1.058326260884788468e+02 1.073056343237840764e+02 1.067697560903417440e+02 1.049170809561170898e+02 1.097961537396616762e+02 1.087822421518996094e+02 1.073758068971248179e+02 1.055887240697592517e+02 1.081609069586044001e+02 1.054996778449608144e+02 1.067410425232732081e+02 1.070318024518233671e+02 1.106069987257563838e+02 1.067816388196267070e+02 1.103938043962044873e+02 1.094385745550254825e+02 1.084242895072763986e+02 1.086290825054380775e+02 1.083562165380714077e+02 1.093423555956116644e+02 1.098094317673344449e+02 1.078212738356054956e+02 1.088089755702724091e+02 1.097762941064977298e+02 1.096713998199120539e+02 1.091768745179471267e+02 1.115423315726175559e+02 1.110019885027318338e+02 1.098885012304357787e+02 1.123299505796869653e+02 1.112736067785317573e+02 1.116378375652403889e+02 1.109858062367211033e+02 1.128984163445542350e+02 1.109518318429832959e+02 1.125252815373228685e+02 1.136365825491759551e+02 1.123206522656667943e+02 1.096821605857697080e+02 1.097144933884508191e+02 1.089455035497123703e+02 1.110920891969182378e+02 1.066217601362945402e+02 1.109929966546932008e+02 1.122933162671425293e+02 1.105611185964632028e+02 1.096894679003983981e+02 1.106316781131920521e+02 1.157263704720687940e+02 1.117664924319868760e+02 1.067833818102062935e+02 1.096534507657723196e+02 1.110854557521159478e+02 1.127164870013287441e+02 1.098087133760015490e+02 1.129628807582340499e+02 1.119122486518112822e+02 1.144477209890805511e+02 1.136634408135722083e+02 1.122671259176413940e+02 1.151527189240669031e+02 1.121372829991345696e+02 1.138132506459091360e+02 1.117263875754354103e+02 1.115147728764358277e+02 1.142932753153515222e+02 1.114785176511279872e+02 1.146856132885133803e+02 1.152754526296175470e+02 1.177216834992488259e+02 1.172229306932021586e+02 1.159107785826209351e+02 1.181961622787105739e+02 1.137275764926112771e+02 1.162550572225489418e+02 1.165777549369700523e+02 1.166711953075549957e+02 1.138232405380851731e+02 1.159825428840096748e+02 1.177742965771537058e+02 1.162764758041315787e+02 1.221545670676618727e+02 1.189879352535792947e+02 1.189845670218169005e+02 1.179883568260202509e+02 1.200217662317627401e+02 1.171159124942734593e+02 1.213868326160177844e+02 1.233274620365657057e+02 1.193032872634732797e+02 1.199092983226691160e+02 1.204949088561288306e+02 1.189446276500098207e+02 1.184503502470180223e+02 1.166703523460081584e+02 1.192483341191385193e+02 1.185271053300510857e+02 1.180101298953262869e+02 1.208727663781693451e+02 1.178724155838459211e+02 1.171982481012091171e+02 1.187160301949683543e+02 1.184063675607717983e+02 1.192496488629710427e+02 1.221471892952717582e+02 1.190827132401208388e+02 1.202869245941210607e+02 1.242551509321064884e+02 1.196648317797281749e+02 1.215550309542285135e+02 1.194140778034247461e+02 1.224945103705989595e+02 1.222825298345356373e+02 1.185700236368522127e+02 1.202999713634430208e+02 1.242343128753773271e+02 1.195510970896022798e+02 1.234699087271787619e+02 1.198593730843994081e+02 1.262530284876757634e+02 1.246877396855438604e+02 1.194302258227010896e+02 1.227435087134279428e+02 1.215546387255787977e+02 1.211528367267059991e+02 1.231585077278974723e+02 1.266922075651423398e+02 1.253482539876336119e+02 1.278109247530047270e+02 1.263770121786158569e+02 1.257497629063500568e+02 1.287544998324787002e+02 1.270206627285574115e+02 1.299938761528416649e+02 1.253484784545983644e+02 1.275090878544448429e+02 1.290221761118455959e+02 1.293376426634590359e+02 1.280317619604669801e+02 1.280727954445230239e+02 1.298859131355210934e+02 1.301470747788781921e+02 1.301083140077630276e+02 1.309578226670870151e+02 1.284242754261989319e+02 1.296074139802908576e+02 1.301401673514588424e+02 1.286796991283751481e+02 1.270879852757068704e+02 1.279290727468632127e+02 1.271411848181707853e+02 1.305054951570187427e+02 1.300234994295062450e+02 1.290339557159660728e+02 1.287533826342817918e+02 1.303493615817684201e+02 1.311810748857739100e+02 1.286069300833228510e+02 1.330888946420602110e+02 1.289918164060404706e+02 1.360735514558048465e+02 1.346116258227948776e+02 1.324348397687335250e+02 1.333315431444844705e+02 1.293015834539615412e+02 1.305707631655472483e+02 1.320813986405948981e+02 1.324995323572095174e+02 1.331390797640956407e+02 1.303747118840695407e+02 1.304546934273819829e+02 1.324016695430284472e+02 1.310144810629925303e+02 1.304942123717214884e+02 1.311568555812991974e+02 1.314886183655046068e+02 1.325748959180209852e+02 1.319751324944576822e+02 1.315376214777806183e+02 1.311647708826465362e+02 1.298640315865361003e+02 1.293487820670374902e+02 1.320458129038987067e+02 1.326576092507825138e+02 1.293519174885371399e+02 1.323395698558946094e+02 1.315574903042461585e+02 1.304309255251828858e+02 1.333660579736732927e+02 1.359099708532386330e+02 1.313077638790100821e+02 1.333554168147512655e+02 1.326542331060273625e+02 1.295406378631509483e+02 1.332427799239661397e+02 1.321935092719315321e+02 1.301181935909741583e+02 1.313333926019744240e+02 1.322671245792321884e+02 1.335196623747200988e+02 1.307112168264065417e+02 1.315969226377785048e+02 1.326787093131714528e+02 1.309775175674291745e+02 1.314620665789938982e+02 1.355517540820315503e+02 1.322728059948633188e+02 1.333673962235291981e+02 1.339705086425476566e+02 1.344249505226468102e+02 1.333932411550539996e+02 1.334816897831910012e+02 1.359590333335153503e+02 1.352639916943611524e+02 1.353186278504882978e+02 1.330092342624136563e+02 1.349409312036766266e+02 1.373742066965637605e+02 1.364823017540651051e+02 1.366267063157040980e+02 1.335785922301655830e+02 1.355337426512940908e+02 1.372659634138352658e+02 1.361223823247355256e+02 1.342282547755568203e+02 1.375585730684591681e+02 1.334802536008581342e+02 1.376146028438189717e+02 1.387930225687748589e+02 1.398619641147288633e+02 1.361150591376492685e+02 1.347990077356303686e+02 1.371101436108382643e+02 1.354451542187565565e+02 1.349228771378731722e+02 1.337008344170303076e+02 1.319814670484080352e+02 1.344975087418210933e+02 1.333336772227439155e+02 1.331644725473692006e+02 1.337649633175395820e+02 1.353228224856137558e+02 1.368833138164487480e+02 1.354529807491406643e+02 1.356477029449256690e+02 1.386387410557173610e+02 1.367762790071362815e+02 1.331043212210965692e+02 1.337878549483073414e+02 1.354955020558376475e+02 1.358791986064537980e+02 1.331199673076661156e+02 1.355308237045510396e+02 1.349562878753871189e+02 1.337770755824300011e+02 1.347875389808280886e+02 1.334827068344927454e+02 1.352187957256700201e+02 1.364475483899099117e+02 1.351615940488642025e+02 1.343430351087155259e+02 1.347043555094558940e+02 1.358378952367170029e+02 1.350694147625604273e+02 1.347026518519066371e+02 1.329631920032792607e+02 1.384000141433691056e+02 1.341282530543063274e+02 1.333588962321519205e+02 1.357632736911459403e+02 1.365798364858047478e+02 1.358609876878458351e+02 1.353153042697462354e+02 1.331704158019454951e+02 1.337324180178245001e+02 1.354209827217010513e+02 1.377721033209574273e+02 1.365168042137414943e+02 1.363800818025863464e+02 1.344118024497854549e+02 1.353366340806863377e+02 1.346762163429903296e+02 1.353259786977232579e+02 1.348085708866403820e+02 1.349911246068946582e+02 1.391466639397184224e+02 1.379956309162031687e+02 1.375635566186508640e+02 1.326655335634049777e+02 1.343457240465073426e+02 1.321626287873186527e+02 1.335643009574916675e+02 1.354084876609886123e+02 1.313196216738034536e+02 1.359072144033121674e+02 1.326033908509406842e+02 1.317934339221503706e+02 1.338462167346792739e+02 1.337564997018218378e+02 1.333416955599257676e+02 1.343169915044717868e+02 1.350607236794215567e+02 1.354044856656933575e+02 1.340065218236018438e+02 1.356023500654267195e+02 1.340872277418185377e+02 1.363214824627938810e+02 1.364291418477741900e+02 1.325285490917417235e+02 1.346820218452348854e+02 1.350044815586230413e+02 1.344427224341849580e+02 1.352267840809027462e+02 1.360085593200113863e+02 1.363330491031925931e+02 1.351687118453756398e+02 1.368209802164548421e+02 1.345483279389015934e+02 1.372772021134361751e+02 1.378406309154148346e+02 1.327980827869750158e+02 1.373317979524025247e+02 1.344281185504128757e+02 1.355687417290114638e+02 1.359705210163526772e+02 1.361188377018905840e+02 1.372155277347673916e+02 1.371987131320209699e+02 1.370242508634957801e+02 1.382481427334494413e+02 1.355145905334702547e+02 1.383745947301372894e+02 1.400334329399654791e+02 1.371640149260779253e+02 1.390618395510440450e+02 1.383915542912249919e+02 1.377230484014288265e+02 1.369830451921338863e+02 1.366393163986701893e+02 1.395630267695810858e+02 1.418680730326243520e+02 1.409013723055384162e+02 1.395955773018023933e+02 1.434538182376646489e+02 1.425043314691914986e+02 1.431478515879535394e+02 1.418033515859831084e+02 1.450783275591773531e+02 1.441013072157387001e+02 1.407323527840516135e+02 1.444394522956553146e+02 1.430852523170467521e+02 1.405351763147322686e+02 1.424569981425519813e+02 1.442352533923626936e+02 1.462993949324878997e+02 1.428860497584199720e+02 1.433674300029506981e+02 1.427562112781607482e+02 1.470232603909564091e+02 1.425252462729532112e+02 1.428314438130546193e+02 1.441455857928377782e+02 1.462132771338907276e+02 1.446565005513557765e+02 1.454455656357697535e+02 1.452747059310317468e+02 1.444185834172645855e+02 1.467668361641975991e+02 1.477846554983252361e+02 1.438518684227820472e+02 1.470994811187620996e+02 1.484650521175931885e+02 1.442185763160577210e+02 1.403731149848067901e+02 1.438345898221177208e+02 1.450013850764853771e+02 1.468738376278187729e+02 1.468498974822108494e+02 1.486443431381891287e+02 1.465920161735048453e+02 1.468405579516873729e+02 1.467408050200024547e+02 1.489661835710046205e+02 1.436487950174384878e+02 1.452856581343116886e+02 1.463326705834004997e+02 1.444478686179912472e+02 1.479341874370086032e+02 1.460027478328837844e+02 1.462931129035081597e+02 1.469493918305168449e+02 1.431504801441965640e+02 1.474292542714588592e+02 1.480150605668352455e+02 1.509946702409912405e+02 1.486637587619458145e+02 1.484453062014080444e+02 1.481807253318816322e+02 1.503501598878701202e+02 1.491526001685313361e+02 1.513067853176811184e+02 1.482834049366372824e+02 1.500331757070958929e+02 1.478948198516890216e+02 1.478197947143099782e+02 1.488662402617204350e+02 1.490561341886266291e+02 1.502698035812855721e+02 1.477020724389473685e+02 1.501544405186712652e+02 1.493240491886259065e+02 1.489139539380142878e+02 1.501591741951529571e+02 1.495815330363107876e+02 1.515323714154659740e+02 1.526009893849524133e+02 1.515525317145285840e+02 1.498394649754126249e+02 1.517274783361853281e+02 1.502659301372964080e+02 1.525284391893139286e+02 1.522607449563076329e+02 1.535982691698187921e+02 1.546620394168370751e+02 1.528622440407958152e+02 1.533639790620397605e+02 1.524155917600556620e+02 1.514349590818083016e+02 1.502481571190492389e+02 1.519980968235412604e+02 1.506792775470628385e+02 1.543256191553687131e+02 1.515518345887494149e+02 1.517986027770655824e+02 1.536463227329853964e+02 1.545757495400303583e+02 1.538865409707110246e+02 1.544206892917720779e+02 1.516388764972558079e+02 1.506360178478074090e+02 1.563485370616101306e+02 1.572547706816201014e+02 1.543302635608921491e+02 1.522130323377955392e+02 1.564526681822174794e+02 1.510787066779826375e+02 1.542942378822688454e+02 1.526596518929165143e+02 1.510892775926453169e+02 1.529485372556543439e+02 1.543544168978385471e+02 1.526913904996094402e+02 1.529509734874452249e+02 1.535387722966214881e+02 1.515858432132442601e+02 1.527280303053536841e+02 1.532210677873000577e+02 1.507436062575480094e+02 1.501269744207090469e+02 1.574617944417844910e+02 1.509125492770005508e+02 1.564705749015032836e+02 1.527063955613297423e+02 1.532393216370745961e+02 1.528931870911979729e+02 1.522698097227140863e+02 1.541799105781863375e+02 1.529066544541199733e+02 1.506922516794616627e+02 1.541898550279089761e+02 1.545036884425562107e+02 1.564826785459659959e+02 1.546882947571673128e+02 1.548468270218913574e+02 1.553705914485794608e+02 1.503257366370339696e+02 1.531169218199843556e+02 1.544433500018292307e+02 1.559248539060387202e+02 1.540903014390328849e+02 1.550874839717902205e+02 1.553885250706289867e+02 1.558099926786501896e+02 1.548978209250715850e+02 1.517900476170876800e+02 1.547930127658238462e+02 1.527664462869921351e+02 1.548255903002490470e+02 1.536596294165401275e+02 1.557455402671437241e+02 1.517149519244462681e+02 1.548087613197910173e+02 1.536094570785288624e+02 1.529625342978390279e+02 1.516245938227501995e+02 1.542178125343507986e+02 1.521639662257840371e+02 1.553020947657628881e+02 1.526733184215908352e+02 1.543858479185099952e+02 1.536205312169424531e+02 1.515299179590686265e+02 1.531861876870188439e+02 1.546581095589405379e+02 1.548411054094510462e+02 1.544350783053866110e+02 1.537021490974008202e+02 1.534452259720358143e+02 1.508187956681963442e+02 1.548115570785196269e+02 1.512157891244667383e+02 1.520421913664492024e+02 1.532799965826866924e+02 1.564686953923118722e+02 1.564356197197800213e+02 1.571357024055911324e+02 1.559675262865549712e+02 1.551427028741188394e+02 1.540921017242180255e+02 1.551974829487568570e+02 1.529373998505144243e+02 1.555612279110879399e+02 1.568082564801200078e+02 1.541728115022316103e+02 1.508689207163898232e+02 1.554425442888075111e+02 1.512346713780370919e+02 1.543431880541291150e+02 1.575465454254929512e+02 1.573585447106753179e+02 1.538535486849005451e+02 1.545963284462360718e+02 1.530213371879644342e+02 1.565609085494603221e+02 1.553080641269995112e+02 1.569472003067947412e+02 1.563530937257620792e+02 1.558518066240304165e+02 1.558881652174025021e+02 1.552876101601498817e+02 1.539750885657086883e+02 1.538090096054276330e+02 1.551184649910079258e+02 1.513612544273887579e+02 1.490862932513725241e+02 1.500104838597463015e+02 1.528774658149094137e+02 1.486964096945676488e+02 1.451700541316675128e+02 1.471009974149357902e+02 1.471100114811401909e+02 1.465340688737684331e+02 1.471899157149576070e+02 1.530509036643239824e+02 1.525192096008000249e+02 1.513307245244160981e+02 1.477940385051520877e+02 1.498613421198426749e+02 1.495208125978805072e+02 1.499180312344169579e+02 1.507698686294202730e+02 1.524503195952217425e+02 1.482352492806185751e+02 1.471130229894868933e+02 1.525081281438207270e+02 1.486085247308272699e+02 1.500082047123382836e+02 1.465215009037383993e+02 1.509780015878065171e+02 1.497355276294300666e+02 1.507956554931496953e+02 1.520908445839369563e+02 1.498590383189508373e+02 1.476423469951121774e+02 1.498289154743869176e+02 1.540549954272475759e+02 1.510226209846971699e+02 1.504492915222957095e+02 1.476856756990038946e+02 1.517672214604012595e+02 1.498473874405254662e+02 1.516464462430095352e+02 1.496706317497990426e+02 1.493060254905649060e+02 1.508610396456346621e+02 1.474323586269637190e+02 1.498615564002478777e+02 1.491628571658184228e+02 1.516992962762197408e+02 1.517178153298021925e+02 1.493045463775569033e+02 1.517306245432258720e+02 1.507675556631215841e+02 1.509354688467436745e+02 1.492492482587726670e+02 1.535530440383487587e+02 1.515747477964819439e+02 1.502762045647083653e+02 1.550719422284990969e+02 1.511773313107391630e+02 1.524851822849193468e+02 1.543497768306826856e+02 1.549967035068739278e+02 1.524073905865970460e+02 1.579786672628261783e+02 1.537212978256914653e+02 1.528432827235288869e+02 1.506965999396323070e+02 1.523738757575890190e+02 1.510624115447293150e+02 1.514483779146023608e+02 1.512907215119672060e+02 1.520421989329961434e+02 1.524683420711610893e+02 1.527935195564284356e+02 1.502734476489508779e+02 1.528986443118230625e+02 1.489347608437233532e+02 1.519541186045024972e+02 1.527907007323046571e+02 1.524005294045184087e+02 1.533602684351190248e+02 1.492667955943162497e+02 1.541912432776694573e+02 1.550246466855572862e+02 1.552905884819726055e+02 1.558523012035541058e+02 1.561325536910076153e+02 1.555550097782053172e+02 1.572132687114475686e+02 1.536508647014862845e+02 1.548690173234101053e+02 1.538332659164346410e+02 1.549225607311130375e+02 1.569474687705884719e+02 1.517269691380990366e+02 1.569621251828913557e+02 1.569346591785554779e+02 1.570043404857501343e+02 1.555146298305536163e+02 1.568793983611088834e+02 1.571511161681392821e+02 1.540707225302491565e+02 1.545126423512643328e+02 1.567149412661079282e+02 1.531579694980464126e+02 1.573856971019168043e+02 1.525853675659377870e+02 1.571137111577247651e+02 1.573090321289880933e+02 1.573049516674790311e+02 1.571755127608984139e+02 1.558046213914989266e+02 1.568173986947026037e+02 1.537804564797052080e+02 1.557434581122431325e+02 1.534060239605138918e+02 1.582286038886214499e+02 1.554991935887165653e+02 1.557542961949109781e+02 1.550147328370202615e+02 1.551004452001508014e+02 1.565196582622391475e+02 1.567085061625049036e+02 1.598250416441277366e+02 1.541978123845203186e+02 1.556785853109203401e+02 1.547908125961716621e+02 1.589449558709052326e+02 1.574258675273509596e+02 1.568875945866057862e+02 1.557902193657526482e+02 1.547249145975752072e+02 1.577877992405782663e+02 1.558035234682151611e+02 1.555291897083976096e+02 1.581577526653900350e+02 1.575529922330128159e+02 1.549783580854355023e+02 1.550904164926566011e+02 1.556540368111232908e+02 1.579363806117461877e+02 1.556984231652405981e+02 1.590498111947354687e+02 1.583098710989958136e+02 1.599178756547404987e+02 1.589520814088496934e+02 1.577849554442461226e+02 1.596024194536175287e+02 1.599782566271455551e+02 1.584185515455329778e+02 1.580582482004054157e+02 1.609136108660626689e+02 1.606772806038113117e+02 1.601289724334302207e+02 1.613126185027285260e+02 1.583791036615138523e+02 1.605252280464879391e+02 1.621262713601192331e+02 1.586644864045241263e+02 1.584686923489799995e+02 1.574746959699605497e+02 1.612437458806828090e+02 1.590237278432556707e+02 1.607338331307536805e+02 1.587853716332754175e+02 1.650600818247785924e+02 1.608086953869878357e+02 1.608577834973601455e+02 1.605281875198908210e+02 1.589110829475622495e+02 1.605625130441500232e+02 1.578775260812642216e+02 1.630876942516430006e+02 1.599927892409742753e+02 1.610656063058990242e+02 1.626234092104022579e+02 1.620135498901761082e+02 1.592966355684266659e+02 1.610747696096084667e+02 1.648699300103750431e+02 1.629911637050646505e+02 1.651035104412884209e+02 1.642073271450688026e+02 1.625753399441406657e+02 1.618829722879742974e+02 1.634333171747435927e+02 1.631212475947673397e+02 1.629104069468774583e+02 1.632372625121234648e+02 1.657984155639346966e+02 1.649992469942206696e+02 1.677464684259546743e+02 1.649715143892283038e+02 1.671873064561564490e+02 1.653519654820423170e+02 1.645914386327433476e+02 1.655762170259003767e+02 1.657438754953353168e+02 1.628521734563730661e+02 1.649407137603724038e+02 1.667250051123629078e+02 1.697481921431847240e+02 1.670318183109177426e+02 1.695280026078356173e+02 1.692442248854572711e+02 1.701806749218150401e+02 1.658964913467305848e+02 1.687796793724136251e+02 1.673936682846900794e+02 1.693372156684372953e+02 1.659324167107337189e+02 1.654316225245797796e+02 1.668291286707802215e+02 1.665718857799321313e+02 1.709028828587483417e+02 1.661401879150731986e+02 1.672745827543194252e+02 1.703852251781784162e+02 1.698354043442219847e+02 1.695652263903153312e+02 1.683675429899144262e+02 1.649416991204992087e+02 1.674453998152767440e+02 1.651271737937838679e+02 1.673787045592023048e+02 1.660896984725972629e+02 1.657943995169247557e+02 1.651790011089195218e+02 1.674735149018455331e+02 1.667543809038251652e+02 1.690854673611121370e+02 1.671428477625482287e+02 1.667264945843315900e+02 1.694569642526810469e+02 1.684530222328163802e+02 1.661264064351433376e+02 1.655199445101211779e+02 1.684127623403047664e+02 1.682137441617398963e+02 1.672609993502397572e+02 1.663217431922253411e+02 1.664878221026825997e+02 1.662667027640992217e+02 1.649286086368112763e+02 1.688569213081985652e+02 1.664423694533836340e+02 1.625838709482687818e+02 1.686596074540572658e+02 1.661885903085644998e+02 1.705316431862235333e+02 1.634321628021925790e+02 1.659062693646113473e+02 1.633760082744782949e+02 1.662623070257467930e+02 1.667607877565272361e+02 1.680930996428095625e+02 1.675387383933513092e+02 1.673228226970199444e+02 1.684208294529576335e+02 1.653274349566825663e+02 1.654200987961206692e+02 1.638898887611291855e+02 1.640878834216098312e+02 1.643072847651012012e+02 1.636380635809159401e+02 1.639343065168205271e+02 1.626032140940886563e+02 1.620652733475550349e+02 1.617396378352983959e+02 1.642865965968234434e+02 1.599669990201417988e+02 1.632532924470075670e+02 1.614141999236919105e+02 1.638724865957477732e+02 1.590434585182390776e+02 1.586524190798700999e+02 1.586136046539432130e+02 1.627540472393430662e+02 1.593223261551750056e+02 1.592196032823314624e+02 1.596499286379224714e+02 1.612220107816266648e+02 1.619948065892898228e+02 1.610299242185729724e+02 1.593723260815633296e+02 1.648300370842294171e+02 1.636919081473894551e+02 1.628302744835592080e+02 1.625343016477617937e+02 1.631795375866612972e+02 1.647740954366909705e+02 1.608182786431573845e+02 1.608293102088707087e+02 1.603602329851794934e+02 1.599043018397057097e+02 1.633886801669542592e+02 1.611933202607173428e+02 1.596475454877428604e+02 1.627095889163915388e+02 1.631467877695491779e+02 1.624898074700881523e+02 1.634227356971783820e+02 1.611927709963749464e+02 1.611974728718224412e+02 1.643268474762248559e+02 1.599479114736764132e+02 1.599841096433024461e+02 1.623827620222559460e+02 1.613869441666729472e+02 1.614705258545687059e+02 1.632264755778811605e+02 1.621574787784419414e+02 1.584539064323939783e+02 1.605640557663077743e+02 1.604279977053856783e+02 1.590529886933624368e+02 1.619747451428624458e+02 1.585917607472670170e+02 1.573147976917561266e+02 1.545783680764096744e+02 1.607503848986059722e+02 1.587714382163305231e+02 1.611821950484680599e+02 1.622647314286396067e+02 1.583645383337763235e+02 1.592790401382064260e+02 1.614315552920456298e+02 1.595469175680614171e+02 1.597053479348890335e+02 1.614505895034283185e+02 1.598044930973330509e+02 1.611392103291880460e+02 1.625383442521130348e+02 1.621502923175964384e+02 1.624024028127970496e+02 1.630354380158385368e+02 1.621595839072531646e+02 1.640028020668438273e+02 1.644315839199838081e+02 1.623382307939091618e+02 1.628458219350214335e+02 1.639081075955747338e+02 1.622885728945294943e+02 1.590048917176966938e+02 1.613571082050962389e+02 1.619253729400764712e+02 1.641606900677345493e+02 1.615206732973605597e+02 1.627990389460164238e+02 1.595212542192656144e+02 1.611134641421181755e+02 1.622536999439335830e+02 1.625211553644104185e+02 1.591606026708934394e+02 1.595320374567656927e+02 1.624750755570842387e+02 1.612704667911798708e+02 1.654317270377221121e+02 1.650938201386179855e+02 1.577962335508202614e+02 1.572135249530797978e+02 1.557698358958624567e+02 1.575045946639613135e+02 1.563774259343104802e+02 1.598587609913832353e+02 1.606337015451655361e+02 1.571590226862943780e+02 1.611338427675501634e+02 1.593343495157557186e+02 1.563796618962801972e+02 1.580311578110255084e+02 1.582252953541715783e+02 1.601721618081527652e+02 1.545729880530576850e+02 1.584165722662327198e+02 1.588846232752896412e+02 1.534139888859241410e+02 1.589011042933368856e+02 1.569636031451160818e+02 1.614798039582901765e+02 1.537561941147071423e+02 1.574296112355091282e+02 1.573045194934946380e+02 1.557967843549680822e+02 1.566616874813866502e+02 1.531631619018986896e+02 1.577296599253247678e+02 1.548142795160173648e+02 1.555579567926901348e+02 1.556704646485463854e+02 1.548722229524388183e+02 1.582134436115806295e+02 1.521943242535979550e+02 1.513320403070423197e+02 1.524811830480265655e+02 1.544183064950578910e+02 1.548485453333073849e+02 1.555294646954326652e+02 1.570047651738622108e+02 1.560293369546942870e+02 1.569899473757889155e+02 1.564126695273087648e+02 1.581330277831871172e+02 1.592015345229634988e+02 1.568310445122973533e+02 1.590777204204724740e+02 1.585974336315699134e+02 1.598853624097879731e+02 1.585714912818280311e+02 1.569577214419907989e+02 1.591090011557617743e+02 1.607049860169938711e+02 1.586413902232174280e+02 1.578939603185046678e+02 1.604721919992205130e+02 1.582627221999651681e+02 1.568999713851283389e+02 1.585141144270245945e+02 1.535380761320198815e+02 1.589651676018882540e+02 1.605096770254723992e+02 1.601512622942431960e+02 1.606305359414623979e+02 1.622717846837342677e+02 1.607464608108610662e+02 1.578426256139772192e+02 1.565971418543820448e+02 1.584040468582828964e+02 1.616110949959330298e+02 1.613653475676009919e+02 1.626117474525266573e+02 1.599799015321439697e+02 1.594981519877316885e+02 1.608464647277487813e+02 1.593284721430153752e+02 1.604530766675863163e+02 1.610697914835707820e+02 1.612969068406067947e+02 1.623076157396608039e+02 1.611305784618072039e+02 1.568910852026222926e+02 1.613801901543664599e+02 1.585360917176764985e+02 1.588727266053020912e+02 1.558834290874694943e+02 1.561675702880783092e+02 1.572526315705717934e+02 1.577026568017158183e+02 1.581661146970901370e+02 1.590180917983355187e+02 1.591539791398508896e+02 1.576582608228542597e+02 1.629939326106357100e+02 1.587306859000132135e+02 1.570960126917777018e+02 1.555437218070730410e+02 1.598619371198530530e+02 1.615988119231870996e+02 1.571766038082969033e+02 1.579994736134878224e+02 1.606761714181311334e+02 1.577948939824677268e+02 1.586704924845516587e+02 1.606155938433994095e+02 1.625126248147889498e+02 1.592302076288525541e+02 1.639261014468049780e+02 1.614968138119670584e+02 1.629671621599550235e+02 1.614524979478256341e+02 1.595310573912003349e+02 1.628334270741067371e+02 1.606351097218045823e+02 1.618714163296315007e+02 1.618952822006516215e+02 1.635398977825336715e+02 1.616319184379561023e+02 1.620781888208057069e+02 1.617661565811310993e+02 1.645057552591418641e+02 1.643421191545761815e+02 1.666688318260899848e+02 1.671801820070817541e+02 1.642218533552760107e+02 1.641546410683713475e+02 1.639693924810252099e+02 1.661135376426671826e+02 1.625487685295291556e+02 1.635400366969467427e+02 1.661371292216388156e+02 1.664634303303284923e+02 1.675419141237858582e+02 1.663765612554981317e+02 1.699202089508499398e+02 1.692928861381144259e+02 1.637990591376753571e+02 1.651103785747943959e+02 1.681807809679808088e+02 1.664375117728305042e+02 1.658038388628753523e+02 1.694340219573975901e+02 1.743082364497525134e+02 1.719734420376072990e+02 1.693299960058618581e+02 1.702339031442322437e+02 1.683669245248002824e+02 1.696421907381260041e+02 1.707626009182455959e+02 1.717477134923548476e+02 1.716943269013079600e+02 1.712556466991686648e+02 1.698798025831439134e+02 1.721380073346232109e+02 1.691440331786967306e+02 1.728920819449171802e+02 1.709467113731728887e+02 1.708378748728256937e+02 1.688765838329841529e+02 1.668311567196330145e+02 1.666437625755895056e+02 1.683861965034772652e+02 1.669035688905396739e+02 1.644192079533795834e+02 1.675300882355735155e+02 1.662763321885807954e+02 1.649677837056873955e+02 1.665004749195750833e+02 1.661984549315679374e+02 1.681708890573909230e+02 1.644476511798174272e+02 1.636032826132639286e+02 1.673015367709307384e+02 1.679001155635008047e+02 1.687226195833353302e+02 1.665469844370617807e+02 1.643861055513371241e+02 1.665160227443502379e+02 1.639989447762850716e+02 1.663245305079343836e+02 1.677356817739770634e+02 1.682722902531865259e+02 1.678865738787979467e+02 1.690412611281546731e+02 1.669757457837097547e+02 1.702707948888928513e+02 1.679146373953333011e+02 1.711456806847183998e+02 1.729654621119450155e+02 1.731399834759364467e+02 1.726782493015787736e+02 1.737422065799777897e+02 1.739262514460268676e+02 1.693048899086836059e+02 1.721129752471494214e+02 1.699945346059466260e+02 1.763101854177309065e+02 1.744272057306234274e+02 1.785780709045275501e+02 1.739931178299802923e+02 1.741430865497565037e+02 1.741014384838996421e+02 1.740934209248285924e+02 1.749909413144557391e+02 1.739817834712115143e+02 1.738045688623334399e+02 1.755501104438538960e+02 1.767622358799738151e+02 1.729463009119360493e+02 1.724968060738275142e+02 1.749330336329905435e+02 1.740725040781905193e+02 1.736883751996145975e+02 1.758448903956968934e+02 1.772692230076128226e+02 1.730684682894248283e+02 1.789249388592309344e+02 1.738794518191419343e+02 1.750636965503348961e+02 1.755502932853094080e+02 1.724154044214005523e+02 1.743712348635590388e+02 1.717966869969505410e+02 1.735138088933224196e+02 1.730608968526302931e+02 1.762408740052485712e+02 1.717006871544851663e+02 1.743622142350161823e+02 1.753382663344328023e+02 1.723762609412320046e+02 1.735283004527927915e+02 1.728978176319617432e+02 1.749711344298335121e+02 1.769233543051731772e+02 1.745926770577544858e+02 1.709820265815417315e+02 1.744198206417285633e+02 1.731857985839870935e+02 1.726034958438686715e+02 1.710452436631962883e+02 1.698456587301611194e+02 1.730429092274999334e+02 1.748544613518720041e+02 1.746499502210041896e+02 1.753566873858874828e+02 1.707494571263741534e+02 1.704024686279206549e+02 1.733542316372648884e+02 1.716036779917164949e+02 1.704098375555657583e+02 1.722369012667469690e+02 1.729355920152309523e+02 1.730936712594496214e+02 1.717229443097221235e+02 1.712794966399121392e+02 1.735040888761790541e+02 1.694699719890717233e+02 1.706980323106319588e+02 1.661983186768937344e+02 1.676986608626692714e+02 1.681919961896214772e+02 1.703697928024999726e+02 1.727460812744218970e+02 1.737899251468686543e+02 1.723493804860842431e+02 1.736561523114266947e+02 1.709561121563546067e+02 1.728222797146031553e+02 1.718713409876096705e+02 1.746091861960209997e+02 1.725391920855812486e+02 1.754038011453358763e+02 1.721196600482191457e+02 1.743918974024518889e+02 1.743295511674754437e+02 1.737425989529430126e+02 1.725569442398904698e+02 1.723208569710290021e+02 1.705631871243614341e+02 1.732524186009519553e+02 1.720631446995032547e+02 1.701845820422565225e+02 1.719118481667020149e+02 1.709073970030917451e+02 1.699984271602879460e+02 1.676672223401759823e+02 1.698378833273281998e+02 1.710207015150301118e+02 1.718538369893394986e+02 1.719957039265893286e+02 1.730834750776144517e+02 1.717207389921324818e+02 1.717008964998808835e+02 1.736150207451481151e+02 1.733109532507956771e+02 1.722445513654548392e+02 1.726362757747948820e+02 1.720306643031117915e+02 1.709082775416512163e+02 1.740556959262737564e+02 1.761963875113771962e+02 1.720503843544763356e+02 1.735245225341833759e+02 1.703539770734980152e+02 1.723103238557270913e+02 1.730426064180057324e+02 1.754912491272987154e+02 1.754467164570043849e+02 1.743056405260714143e+02 1.712443400270291818e+02 1.726536669791705663e+02 1.730530654829615287e+02 1.736974391999629574e+02 1.787312023994377626e+02 1.781749442170302302e+02 1.797610727611160542e+02 1.771183465081491306e+02 1.780812181485411543e+02 1.806905799111513033e+02 1.738051476011821990e+02 1.791548796808485804e+02 1.780386163269680253e+02 1.770093719049115748e+02 1.800934605004086961e+02 1.791145587446021352e+02 1.816259306069511581e+02 1.795028344245513381e+02 1.802992234227846495e+02 1.802783596553553309e+02 1.791405944758070348e+02 1.828360567363008897e+02 1.788824043794243721e+02 1.779098356390136928e+02 1.797394314535420108e+02 1.798395481808539671e+02 1.806347483136320307e+02 1.807482498710299978e+02 1.757661350659972186e+02 1.779028664216970128e+02 1.816470017540781328e+02 1.803504263071071421e+02 1.818538271139519793e+02 1.794241237535010498e+02 1.831363412896698719e+02 1.822562896812680151e+02 1.776877829547561873e+02 1.826314997786228105e+02 1.783064685444133772e+02 1.819071819107817873e+02 1.767837376103763347e+02 1.755704701213533383e+02 1.798951450398940040e+02 1.764296118652960956e+02 1.804074013602903790e+02 1.763254086787473227e+02 1.743732761698640275e+02 1.759759195604542299e+02 1.753738392951025844e+02 1.771598689123166253e+02 1.762572829951353697e+02 1.751815794716824826e+02 1.761478649432195311e+02 1.748999118032210447e+02 1.761685111967616990e+02 1.762597461936328216e+02 1.770390864818461978e+02 1.764117515030586105e+02 1.736879597032304048e+02 1.782813256997445421e+02 1.715936320721087327e+02 1.724972020787607221e+02 1.735780780383282718e+02 1.736634086269371267e+02 1.732213894652396675e+02 1.749468650742072384e+02 1.725576909234973471e+02 1.717349824374806531e+02 1.750511867610700847e+02 1.753162064973488157e+02 1.734933018481845011e+02 1.747619593011488064e+02 1.751019429804625247e+02 1.766813018372780846e+02 1.743707357448741675e+02 1.714647595258751380e+02 1.727811333871068769e+02 1.749763967056307763e+02 1.738879504250531909e+02 1.747378071126079817e+02 1.744939395741334636e+02 1.721997046429190164e+02 1.741285446487388811e+02 1.753504900325521589e+02 1.732212123171231895e+02 1.751315878576088778e+02 1.774832791672372423e+02 1.736447509445457626e+02 1.760404385997279633e+02 1.752841199138629804e+02 1.766076428720434706e+02 1.726914064153162371e+02 1.743134112386226775e+02 1.752929479491240272e+02 1.786178686618908955e+02 1.730833203614508307e+02 1.761483847293540634e+02 1.737675704047542524e+02 1.734347832836236023e+02 1.753564977603909938e+02 1.740925843473793009e+02 1.759097161688309541e+02 1.736872445112475702e+02 1.756160148536654049e+02 1.758451494702788125e+02 1.737218423500703182e+02 1.733014837935773755e+02 1.732210021756741867e+02 1.720365726739696015e+02 1.748962980367833495e+02 1.736374929831533507e+02 1.738066438561623102e+02 1.743635918733583310e+02 1.756648646557840721e+02 1.762097625010532056e+02 1.731940972558882379e+02 1.731258804847269346e+02 1.751761714506342571e+02 1.752034779093212364e+02 1.747643670558061615e+02 1.756122889862044474e+02 1.755982727398735221e+02 1.746550748113666884e+02 1.791803660162163681e+02 1.761735134787894879e+02 1.738274069356071436e+02 1.773102486954942378e+02 1.743244281193410643e+02 1.771777484569457783e+02 1.755219831931715646e+02 1.775304153144571728e+02 1.739336294846951034e+02 1.760501998011074818e+02 1.732727298520943293e+02 1.763895881381072286e+02 1.759887428238675113e+02 1.718890855177272101e+02 1.793218933811299962e+02 1.791777081315262592e+02 1.787849273039429931e+02 1.773185840186195890e+02 1.807764439118339226e+02 1.792907727214387990e+02 1.825794344362669221e+02 1.814417385800811360e+02 1.776690453318940115e+02 1.777405361136797808e+02 1.757361058496435362e+02 1.783441075832951981e+02 1.770227865918654118e+02 1.781040741422385452e+02 1.784623218777331033e+02 1.788150498159203323e+02 1.773888174266711815e+02 1.835394972588403846e+02 1.768648608600178704e+02 1.787348719817936740e+02 1.788299867804342114e+02 1.755963374222564823e+02 1.746844981732086239e+02 1.770860651015567555e+02 1.754478541913598519e+02 1.759989708974643747e+02 1.749141445426597841e+02 1.789923408221841896e+02 1.781075815851650930e+02 1.737843811719207281e+02 1.763624325784966231e+02 1.774229450918572013e+02 1.765552373347558159e+02 1.774770623685817554e+02 1.751582679208113120e+02 1.773709271031303274e+02 1.774617764693294646e+02 1.764837030591659754e+02 1.751812300644179459e+02 1.773070841375633506e+02 1.764679858275470110e+02 1.747130993786403792e+02 1.793729500075114629e+02 1.742477695176532961e+02 1.766975900661234675e+02 1.766714719379099847e+02 1.765516024896677720e+02 1.769641231407675832e+02 1.784394008554809830e+02 1.761668545809027364e+02 1.769552750034911526e+02 1.762804883992647831e+02 1.783169478661345693e+02 1.756080905958995686e+02 1.776604919549255044e+02 1.817108295435315028e+02 1.773604820661331019e+02 1.780950983246640931e+02 1.789913028171770293e+02 1.773431316802134745e+02 1.820337510052584378e+02 1.799084079345959140e+02 1.824826206048506094e+02 1.760456894503483909e+02 1.781507665118946022e+02 1.794758365156600632e+02 1.769499942082069879e+02 1.763871733137838476e+02 1.742445935397372523e+02 1.800505861288960716e+02 1.804534162914911803e+02 1.758706942482492934e+02 1.761343577742960349e+02 1.784742487000730478e+02 1.800239374308982292e+02 1.789296307879411927e+02 1.787653433591305259e+02 1.776665689613400332e+02 1.760270115408305855e+02 1.773748103631787956e+02 1.778953374514843233e+02 1.795431708914859428e+02 1.822917115809458153e+02 1.789917738216123553e+02 1.769858570214787790e+02 1.782675705998233866e+02 1.807272763633561965e+02 1.802944619120008269e+02 1.766563539647441416e+02 1.762131911738705980e+02 1.803814847567541051e+02 1.766387962499223363e+02 1.789552580776612274e+02 1.804263947430373491e+02 1.778298624049166392e+02 1.805548184546274513e+02 1.771657607619525834e+02 1.782195146234421088e+02 1.774401856043361079e+02 1.772758558296070532e+02 1.762444921924196137e+02 1.794648925005534181e+02 1.747111223271246274e+02 1.754740751172790283e+02 1.757159933767236737e+02 1.753053220347198646e+02 1.770872471762359623e+02 1.796971817475005366e+02 1.774032984088367755e+02 1.772563620030998379e+02 1.770706564546806305e+02 1.767380769433270018e+02 1.748511629068994466e+02 1.767603730382585070e+02 1.790379514752185344e+02 1.792186084818035567e+02 1.787837909644617014e+02 1.749886885724856143e+02 1.792199459426002477e+02 1.767464736912949945e+02 1.752115851803500561e+02 1.762849115670182982e+02 1.740292607178051583e+02 1.727573156274937674e+02 1.744715593678030245e+02 1.759412189973297131e+02 1.728324750263089697e+02 1.739749089580333248e+02 1.713393497678978008e+02 1.743854757496873447e+02 1.734667758439522061e+02 1.721859967033117584e+02 1.735513447641391735e+02 1.732890025619188634e+02 1.729073405140012767e+02 1.724828688674168404e+02 1.718500543837123473e+02 1.748308882380281659e+02 1.747322457831339761e+02 1.739811122378168307e+02 1.766126420199984750e+02 1.777329568778382338e+02 1.759256601468101167e+02 1.785356631572545609e+02 1.752743665629986367e+02 1.744232873462620148e+02 1.755249524353024526e+02 1.729030371632713639e+02 1.734913654816804183e+02 1.728335126578091376e+02 1.751476560469289439e+02 1.733098695620201966e+02 1.749219435982620610e+02 1.753445495438319597e+02 1.750471268524141806e+02 1.760638031491423021e+02 1.727253544821606113e+02 1.757168488985033150e+02 1.788154033387802997e+02 1.760828598265997300e+02 1.756362434742808887e+02 1.763689827409206146e+02 1.766224127050873562e+02 1.776899797785443127e+02 1.777411741270092307e+02 1.786133424523176814e+02 1.766479181945680921e+02 1.802366179338856114e+02 1.816378186350303565e+02 1.859002206812020290e+02 1.821695777233495619e+02 1.805362629304719349e+02 1.803320053486019958e+02 1.783265445243681313e+02 1.818572170139563298e+02 1.829178077415525649e+02 1.833465067443916894e+02 1.837466596834286463e+02 1.808146363434952946e+02 1.818172439885978520e+02 1.803500175945028730e+02 1.795469561394611731e+02 1.789901001258599251e+02 1.798570758264542349e+02 1.787669666719403665e+02 1.782770512039485027e+02 1.766010225161547851e+02 1.769589746221582232e+02 1.815163611807377322e+02 1.764860549219177699e+02 1.773302064823452042e+02 1.742734316442529519e+02 1.769210816824938206e+02 1.769296783697404862e+02 1.761818452390893128e+02 1.781849515654960214e+02 1.741332629612682865e+02 1.784786172021015034e+02 1.790060043148077398e+02 1.772826511024398144e+02 1.738590347157420126e+02 1.786028001127926927e+02 1.808556244448597567e+02 1.793047451716770411e+02 1.758585130715035802e+02 1.773848938869411143e+02 1.761862354502512176e+02 1.784926315308108542e+02 1.783946444799515518e+02 1.790416208139704963e+02 1.827739424384947142e+02 1.794481071920245654e+02 1.798102976456369504e+02 1.774160884871630799e+02 1.785911313400541758e+02 1.771005030859952853e+02 1.821500074617136704e+02 1.778225206504888263e+02 1.794639071673259423e+02 1.780032769251864977e+02 1.744915382946011846e+02 1.775781952290107597e+02 1.760935597033284239e+02 1.783937394186726522e+02 1.773047717812784470e+02 1.799546040734310566e+02 1.770550762398573568e+02 1.780879342714873417e+02 1.770743079441630528e+02 1.744053785189489645e+02 1.771167482863238831e+02 1.790372732998177412e+02 1.781938650374973747e+02 1.776703104391446288e+02 1.803743951078385237e+02 1.768797098449975636e+02 1.793910911049143238e+02 1.786881338830028767e+02 1.789126955016902798e+02 1.789791420736017074e+02 1.772877560454268746e+02 1.765610171880062751e+02 1.779811329496421308e+02 1.752031461624628719e+02 1.763104572278269302e+02 1.747216456109194382e+02 1.749933160779370667e+02 1.752765038608767156e+02 1.702360413883417891e+02 1.740597784666594237e+02 1.735949633088225994e+02 1.717771048020559874e+02 1.735025105003392980e+02 1.725335955076233461e+02 1.707096629708574085e+02 1.728185450498006901e+02 1.717906003953204959e+02 1.721803554523175706e+02 1.701074368684339220e+02 1.715622622652829250e+02 1.731592138237156462e+02 1.738760999244583729e+02 1.768998742374765527e+02 1.745483685714105775e+02 1.727052840720283200e+02 1.745499100545511340e+02 1.732229316490944200e+02 1.748890494149682979e+02 1.740198818511297247e+02 1.706502338292312402e+02 1.741797994051096339e+02 1.761340632388491940e+02 1.773139811442580651e+02 1.768302329902498400e+02 1.779063003746716447e+02 1.728960830194279765e+02 1.727061426091400449e+02 1.773579928563646888e+02 1.734168386213313511e+02 1.747826864048250286e+02 1.740043249137469275e+02 1.688043885616404225e+02 1.739219466984394558e+02 1.735728765047507807e+02 1.728287470941257311e+02 1.738567991350474244e+02 1.760424403047225326e+02 1.739278763823164127e+02 1.727400570827998365e+02 1.726214401615746112e+02 1.730838442635864283e+02 1.720994234010376545e+02 1.719832685985532521e+02 1.700219882607561885e+02 1.711532368097441292e+02 1.748866854270312103e+02 1.770527721312469680e+02 1.743548157607073392e+02 1.710373081891982281e+02 1.731063455413327574e+02 1.737419049611539492e+02 1.718429502434728704e+02 1.767602451589796146e+02 1.756985904049133751e+02 1.758197012875370433e+02 1.761946577071427100e+02 1.754342600697204944e+02 1.755600260263214523e+02 1.734428914356044515e+02 1.765289102599519708e+02 1.760395601996613948e+02 1.768636442264199786e+02 1.765153882383441726e+02 1.747416038992322456e+02 1.735630976419195690e+02 1.769749078523398964e+02 1.781666646947114998e+02 1.750390049678318860e+02 1.732015611162529183e+02 1.750869858269701353e+02 1.776642160366492647e+02 1.751090425015960363e+02 1.758315441073195871e+02 1.772391151753764404e+02 1.755457208616585092e+02 1.742529749452665442e+02 1.757551250002000529e+02 1.725966096995208261e+02 1.745560090564125915e+02 1.730763080254414490e+02 1.762944138671369672e+02 1.745723265205926680e+02 1.779969543016127034e+02 1.835155248648761983e+02 1.804509315874385322e+02 1.790577629591723223e+02 1.761505730228108746e+02 1.775370252949412020e+02 1.776960179584791604e+02 1.792019974260829542e+02 1.774969171667600278e+02 1.797085225830842035e+02 1.749833258461228240e+02 1.773841804537463247e+02 1.765270452983161533e+02 1.770893749775881929e+02 1.763421144143858044e+02 1.793003492457319794e+02 1.783614469900247173e+02 1.748223248728435522e+02 1.778759650838296125e+02 1.764793403603685249e+02 1.826716649790848521e+02 1.802518342603480619e+02 1.821431885316328021e+02 1.772999585284136685e+02 1.751137388011535450e+02 1.788065610483673140e+02 1.772653380399906098e+02 1.760122310002379891e+02 1.771003793041357142e+02 1.747160144581660290e+02 1.764003276468390311e+02 1.780899349584909999e+02 1.747657139227998186e+02 1.775433985525543505e+02 1.759301716244814031e+02 1.747698497842190761e+02 1.734480268086281001e+02 1.768695929189130140e+02 1.780167029721035874e+02 1.759740262734684677e+02 1.761260903243886276e+02 1.760074706725139890e+02 1.760423069099757640e+02 1.774598166217591029e+02 1.777358646672223585e+02 1.769176974812154981e+02 1.760161902102657905e+02 1.738317297676308613e+02 1.763158249136163249e+02 1.763650135536700532e+02 1.772550532022650316e+02 1.741141549699827351e+02 1.761868303042579953e+02 1.768206577903069956e+02 1.750615206345285912e+02 1.786688306204799233e+02 1.713671541877276638e+02 1.739722720056609262e+02 1.735519606577533978e+02 1.767164856206255195e+02 1.743037480220995405e+02 1.760464992764200360e+02 1.770431314415097290e+02 1.749714075538537088e+02 1.767374114023443212e+02 1.776231882862745124e+02 1.760167168763121310e+02 1.735999722126073266e+02 1.762426943963945121e+02 1.733804577412312540e+02 1.749484446421992914e+02 1.734032162045765801e+02 1.724142411374926951e+02 1.717072420990267574e+02 1.713368615018624439e+02 1.727729464810605862e+02 1.750801357442381629e+02 1.730389318348183849e+02 1.725837925155300923e+02 1.750184216504192989e+02 1.735874392335383618e+02 1.738301204374234885e+02 1.705635295401235396e+02 1.728741588042733497e+02 1.713956713935209848e+02 1.737928686566174576e+02 1.711845971224693415e+02 1.714092806632357622e+02 1.729703694224128299e+02 1.725094500329449545e+02 1.734674260502562504e+02 1.746056046242445063e+02 1.740897489186604901e+02 1.778011958838665976e+02 1.780528381259133255e+02 1.786524391417507047e+02 1.780838256133613982e+02 1.767174280336035110e+02 1.766907408703910676e+02 1.767888393536806575e+02 1.753031080622283184e+02 1.788899284028771035e+02 1.764821319152574404e+02 1.749658633823792684e+02 1.750718763831606566e+02 1.776646062216335338e+02 1.767129463685215569e+02 1.775112227825637490e+02 1.782094046218461472e+02 1.756907224279543698e+02 1.747186469465644905e+02 1.769647655985733650e+02 1.743023216673810794e+02 1.732240456316850441e+02 1.755943654765163444e+02 1.718109711140288027e+02 1.720486276093698166e+02 1.730454504705643615e+02 1.699423212205154812e+02 1.701038638592618781e+02 1.718844908506211766e+02 1.735766990079205243e+02 1.709351298853239314e+02 1.702958742043085749e+02 1.682444641482917120e+02 1.706868888721097619e+02 1.701760968718555489e+02 1.755975817361660631e+02 1.735399866060350291e+02 1.727722217825598818e+02 1.742259668382939424e+02 1.722107810364361171e+02 1.717294096357546493e+02 1.761642650074606422e+02 1.732984483678872891e+02 1.744191771519990084e+02 1.735397913248829127e+02 1.717255992485759180e+02 1.749793192152708912e+02 1.730074386356480431e+02 1.734580123205349196e+02 1.751329360581180765e+02 1.769681921682281711e+02 1.715282798589786353e+02 1.729935062633748259e+02 1.789832776718371576e+02 1.735824738771365219e+02 1.765416148657585609e+02 1.774864509539144706e+02 1.734575424338611356e+02 1.766188226717826524e+02 1.771446705724320623e+02 1.793870464466244812e+02 1.815090634320774825e+02 1.797880210725580525e+02 1.800108649239738838e+02 1.787079244440007528e+02 1.762547899062745955e+02 1.784406591746775632e+02 1.771844456066156397e+02 1.768210705933050804e+02 1.815563612736911239e+02 1.800267479917111473e+02 1.811550462083382627e+02 1.800692421164934842e+02 1.796175454328773071e+02 1.747379945934864907e+02 1.770939894252453257e+02 1.791519805190805812e+02 1.771672674181077127e+02 1.753307473732020298e+02 1.776540341101289187e+02 1.816033337289045448e+02 1.796353895945553916e+02 1.778810578123087112e+02 1.791774222638204037e+02 1.828796814402006987e+02 1.813291383641433470e+02 1.788055328863050590e+02 1.795700689658832800e+02 1.790639407871215667e+02 1.766940807123840216e+02 1.793270293156247135e+02 1.784582843006458290e+02 1.806251198569298708e+02 1.785083892188912387e+02 1.730010082475053821e+02 1.773918857328359593e+02 1.755725752820727052e+02 1.823206043887777810e+02 1.807083974159126001e+02 1.778692932865534999e+02 1.789879777929491524e+02 1.775700766926944709e+02 1.749625262244768464e+02 1.746003625715658529e+02 1.785131677163854249e+02 1.759579456246590894e+02 1.750269891582601076e+02 1.731329258972883451e+02 1.773426362406931673e+02 1.773243751351357957e+02 1.743590140183910364e+02 1.768774412527766060e+02 1.772523475121768683e+02 1.780795603278178021e+02 1.734911044575046617e+02 1.785286708735627599e+02 1.790276193313613646e+02 1.761772938505546335e+02 1.743055363493725451e+02 1.758018246190327147e+02 1.779714211308450160e+02 1.784554309165116877e+02 1.777744168903649324e+02 1.782212032581110464e+02 1.784255024803151457e+02 1.775813219255898048e+02 1.753731212482874753e+02 1.807979028121760621e+02 1.770470936151119190e+02 1.774285497657498070e+02 1.763482960141062961e+02 1.751760082573978252e+02 1.772240169873850277e+02 1.771572692968350111e+02 1.773121121141728054e+02 1.730686436928809542e+02 1.749294617245168979e+02 1.784768926320684841e+02 1.740639421133054157e+02 1.749910010184187001e+02 1.758176612136354322e+02 1.729185928242098385e+02 1.742272782453387379e+02 1.754330122068615481e+02 1.740502086119256262e+02 1.740411997707231819e+02 1.741457094464903150e+02 1.721726662448428442e+02 1.746169834346173957e+02 1.746372094929195669e+02 1.708218320992796464e+02 1.736812157842555564e+02 1.733310982691431548e+02 1.699153148191964533e+02 1.721247001178443554e+02 1.774875264570052309e+02 1.736003798557447340e+02 1.733922707686657816e+02 1.714916686075639518e+02 1.695244282135730316e+02 1.719355975334515847e+02 1.709082126065570719e+02 1.720129051006634313e+02 1.720186841192909242e+02 1.738222928158062928e+02 1.756511425760042755e+02 1.739242026654805500e+02 1.729055343495685690e+02 1.722902174210759654e+02 1.755039606815921047e+02 1.724263134765577092e+02 1.723412328961168782e+02 1.747239883028346981e+02 1.723158782361071246e+02 1.703055898028881359e+02 1.719034984418151453e+02 1.686081290606171592e+02 1.752289668838042758e+02 1.748911438691998228e+02 1.746586075771235755e+02 1.731117529653528209e+02 1.729520340876787259e+02 1.727743507402311423e+02 1.746469026996021228e+02 1.738229143484699364e+02 1.714595100582575355e+02 1.751087555901649182e+02 1.736062958792664972e+02 1.707957935479459763e+02 1.735220335114940724e+02 1.726011909621540781e+02 1.722437772659889959e+02 1.738136116408489897e+02 1.709198839931994200e+02 1.740335321296440725e+02 1.724389795357216997e+02 1.733849296373442996e+02 1.695766767461524296e+02 1.721081552298095971e+02 1.740944052853337780e+02 1.722451836208782083e+02 1.724043968460050280e+02 1.758388734551391224e+02 1.722976960105199851e+02 1.728906035003643922e+02 1.717850964606368223e+02 1.736529695525870238e+02 1.736062529754552486e+02 1.717816385128052730e+02 1.723289095767646302e+02 1.740760306276654887e+02 1.722627106791541394e+02 1.734449361933824889e+02 1.739310674322949808e+02 1.723071288845467279e+02 1.719649520909156024e+02 1.728558099008992315e+02 1.675645309939445440e+02 1.717928078711372279e+02 1.723244719836631305e+02 1.698194094468414619e+02 1.735571054050972464e+02 1.698444304445852424e+02 1.712262547532007773e+02 1.726098492097545147e+02 1.691748102628665720e+02 1.678214930191916210e+02 1.727835183976181668e+02 1.701172725328988804e+02 1.687423085896678856e+02 1.678622613635564278e+02 1.674619132353594466e+02 1.658656644919617520e+02 1.651038161394497479e+02 1.670463377784240038e+02 1.648729129504252455e+02 1.649862601495225647e+02 1.645796109722719223e+02 1.644226770474230932e+02 1.627049804200666472e+02 1.661371891214072605e+02 1.614748520557915299e+02 1.659251054374477690e+02 1.641498419797069914e+02 1.631314954714388819e+02 1.664031574138354870e+02 1.643147980465883222e+02 1.646138404933705033e+02 1.635280020783317809e+02 1.681297413418305666e+02 1.657153153740523521e+02 1.662232028396329611e+02 1.648301608688597923e+02 1.654627737625824864e+02 1.630410580301681591e+02 1.645516944802464820e+02 1.630252556263490078e+02 1.635620775615727780e+02 1.679928718913582770e+02 1.694435770676383015e+02 1.684270169961944816e+02 1.696623155608478726e+02 1.671036362218642637e+02 1.673951279905477918e+02 1.676434315663898076e+02 1.682077062674697743e+02 1.704085999133070288e+02 1.701671229648764267e+02 1.700400954914169347e+02 1.718247820638219991e+02 1.703303750236318308e+02 1.712237248334318735e+02 1.721573139278592066e+02 1.707901049730567422e+02 1.733280466470536112e+02 1.704173628130005511e+02 1.726994212220707254e+02 1.752409901834399193e+02 1.714257074271784802e+02 1.771842921015500849e+02 1.730622439336341643e+02 1.746028756656529879e+02 1.755183861816717581e+02 1.738317844371397314e+02 1.752499571657372144e+02 1.728523775480828988e+02 1.722397593245246981e+02 1.745867378675341115e+02 1.738665696860783214e+02 1.723715276405266366e+02 1.723312456732548412e+02 1.737918162780696036e+02 1.752047671617846447e+02 1.757179341989597958e+02 1.773384538362726062e+02 1.685937687325133254e+02 1.723596832039814615e+02 1.734142635038591038e+02 1.733943697507791626e+02 1.745130380990786136e+02 1.715764390654525755e+02 1.738435346173817777e+02 1.744966993607418146e+02 1.737395539898287780e+02 1.729471616717179359e+02 1.757970771813882322e+02 1.751715910699268477e+02 1.775340600297068363e+02 1.766659302619658831e+02 1.739642298963199494e+02 1.733228766214128598e+02 1.770714644037146854e+02 1.731724413683015200e+02 1.727886347182314637e+02 1.738449721744805458e+02 1.740473703688471119e+02 1.741452548876615083e+02 1.753588719875696427e+02 1.759527880563688313e+02 1.754026827133033919e+02 1.732126215252558268e+02 1.710249438923958678e+02 1.715796484888590498e+02 1.767043667861911729e+02 1.720108289360701121e+02 1.735825865736002811e+02 1.744257791733391230e+02 1.711902260246336027e+02 1.760549776137950175e+02 1.707418439722759729e+02 1.757303057204555330e+02 1.741780941901342885e+02 1.745322791636555166e+02 1.751117752596690593e+02 1.754311813887790663e+02 1.749060771314053966e+02 1.717615060011613366e+02 1.757921099222953956e+02 1.746734227000866042e+02 1.716628937971988762e+02 1.735707973508970383e+02 1.740964886358217996e+02 1.719469843155896740e+02 1.712956555573541948e+02 1.723529653354315485e+02 1.734130929749788947e+02 1.743693966426755253e+02 1.728108344299685939e+02 1.742111945924490612e+02 1.713188275802470173e+02 1.714041715100643160e+02 1.724710174717289135e+02 1.734183048272723227e+02 1.677213879328968744e+02 1.734541691144216600e+02 1.739052520674391644e+02 1.717544472063821104e+02 1.763352671865467300e+02 1.739470336777844750e+02 1.766019923308638226e+02 1.757803653523788796e+02 1.740297304893023522e+02 1.732301171595739504e+02 1.722727312748969837e+02 1.731461575183471666e+02 1.710154222294608246e+02 1.698167902594323664e+02 1.678222027612786462e+02 1.724164899352436748e+02 1.728843944690261196e+02 1.715396117134077087e+02 1.736974472158564708e+02 1.735662593072090658e+02 1.744041253760989605e+02 1.731072721132402137e+02 1.701092993301695628e+02 1.718133972313786160e+02 1.710853291722270342e+02 1.708767688190421836e+02 1.751880829160165831e+02 1.749741067470010023e+02 1.715487824933902630e+02 1.732412479872366191e+02 1.713433072499950924e+02 1.719691374934728287e+02 1.697411837795385736e+02 1.735136529008440505e+02 1.734460248057630736e+02 1.738871309083479559e+02 1.724194078986203635e+02 1.737208289142798492e+02 1.744530453868225948e+02 1.720734964200665047e+02 1.721591321739047373e+02 1.742860391587538231e+02 1.733317943044667686e+02 1.768499055599926919e+02 1.795000408353212435e+02 1.778748374056289094e+02 1.792633644385850289e+02 1.758515090302147996e+02 1.754466547651456665e+02 1.765193771236613713e+02 1.740189028771848143e+02 1.761679859129754391e+02 1.753954184040582334e+02 1.741933674443919529e+02 1.730699822931622975e+02 1.750822860285030913e+02 1.728404191348390952e+02 1.745174655695753927e+02 1.729187472515276625e+02 1.724472801194946783e+02 1.770017419070168501e+02 1.761880270133386830e+02 1.766455561399876331e+02 1.745071650144104467e+02 1.730734107490866904e+02 1.761912437994529057e+02 1.715063118964296791e+02 1.750198186276722367e+02 1.732156919092342093e+02 1.706045179047863769e+02 1.728903288417490955e+02 1.691384406236500979e+02 1.759497201428876281e+02 1.726745430735990396e+02 1.706387343109634855e+02 1.760279693556904306e+02 1.741827858510600322e+02 1.723708708406832102e+02 1.721054328531161843e+02 1.696561858436871262e+02 1.736667177431372977e+02 1.705679445829695737e+02 1.705404292600779002e+02 1.676647419159245374e+02 1.686273435692615408e+02 1.715353888187194116e+02 1.719430202789446014e+02 1.719372013012351772e+02 1.749889377489201934e+02 1.734680019338033219e+02 1.718220850030313329e+02 1.711353749875224253e+02 1.714340453452795430e+02 1.705387675429659851e+02 1.722177786747979553e+02 1.716900542199039705e+02 1.678401653969333154e+02 1.683723683661622204e+02 1.649157899150042113e+02 1.655553253975959080e+02 1.647259802350621385e+02 1.637508437573927438e+02 1.659242701910448261e+02 1.654711137747929399e+02 1.663820956214582338e+02 1.676338282953514636e+02 1.659696008902663209e+02 1.700485721482360759e+02 1.677129142712308862e+02 1.655893309194462972e+02 1.698051756646926265e+02 1.686420027171184017e+02 1.658256772659138676e+02 1.640872877750462067e+02 1.687955421586275122e+02 1.673838319597365683e+02 1.703645325586402919e+02 1.691371236417751334e+02 1.675736182869378297e+02 1.692076080477627613e+02 1.694986190087111879e+02 1.712411687101223663e+02 1.676089458574771527e+02 1.687826251156851924e+02 1.696610602093058731e+02 1.695896738643951096e+02 1.665867235348582369e+02 1.711737001201780402e+02 1.686494502716521424e+02 1.679421926077006333e+02 1.722835320948111075e+02 1.674116388119828684e+02 1.666020735986374746e+02 1.698571297294201088e+02 1.691433083033976459e+02 1.684049603259408059e+02 1.672454065470523119e+02 1.726108589657553125e+02 1.664201441303816296e+02 1.716139555088063560e+02 1.686673063686141063e+02 1.678098160678005968e+02 1.684149070504371082e+02 1.678780925375795618e+02 1.677261932239235023e+02 1.662038125730910565e+02 1.669178988488313848e+02 1.665893553759922270e+02 1.661827163450367379e+02 1.687867213659568506e+02 1.689859676585666364e+02 1.697726290797662898e+02 1.700877687687840876e+02 1.679478853560287064e+02 1.723461543813876915e+02 1.712842916238355713e+02 1.691676159452636625e+02 1.672391098104178297e+02 1.657982951797737599e+02 1.648824734163389678e+02 1.661372045075581809e+02 1.665005240615815296e+02 1.656468273587838667e+02 1.619981531469802292e+02 1.675877741156467380e+02 1.690791809803023398e+02 1.642582406027904085e+02 1.649690014474186057e+02 1.630809681488705678e+02 1.645803577732752672e+02 1.650973991724410155e+02 1.672708353175910645e+02 1.646237688379457325e+02 1.665898577834980756e+02 1.656773591750030619e+02 1.668480393157085189e+02 1.676442276587240485e+02 1.665313511582488104e+02 1.680316894874475508e+02 1.644314523809025275e+02 1.658160934581790684e+02 1.688086569419701846e+02 1.698910049946428273e+02 1.660820062681047489e+02 1.683049151950332032e+02 1.685796920118102946e+02 1.668891887082399705e+02 1.694102583563477822e+02 1.689709545028711375e+02 1.705945606307267326e+02 1.643628022431526006e+02 1.645054294705596192e+02 1.700329203259927056e+02 1.662248971901625794e+02 1.699365015111248454e+02 1.687241715827095163e+02 1.660346009827154603e+02 1.691404553724474340e+02 1.650480327371911073e+02 1.662806817791125695e+02 1.637920318547343470e+02 1.649126692121166400e+02 1.663658306541113348e+02 1.647886404590777829e+02 1.662180124917730666e+02 1.645200011040141135e+02 1.644138950532846479e+02 1.659518913235651212e+02 1.669254822277325729e+02 1.654974703542682448e+02 1.679329562394422624e+02 1.653200306474703609e+02 1.647425547563503585e+02 1.654978592649737834e+02 1.673566490223863070e+02 1.682341281034510700e+02 1.680241930544620459e+02 1.669706380945107185e+02 1.686591025932946764e+02 1.652359280843882630e+02 1.630100013897177575e+02 1.628645037325722740e+02 1.691720817021105745e+02 1.655717389554689589e+02 1.673186369400257831e+02 1.673525257742670931e+02 1.658965790490675829e+02 1.658279153903685881e+02 1.668478053535368133e+02 1.648745688133286365e+02 1.671321395673130326e+02 1.679665286343898742e+02 1.657274635723687766e+02 1.663492158696540173e+02 1.689834368382157948e+02 1.681758725514795572e+02 1.676194747187575445e+02 1.681805811242620621e+02 1.696024580012688148e+02 1.677329369939103287e+02 1.693210409643508854e+02 1.673959311769854992e+02 1.679687397397771349e+02 1.690011852744903535e+02 1.700847059723658958e+02 1.690892357672641140e+02 1.712386592503532370e+02 1.685228703883103378e+02 1.704589716726169399e+02 1.705387958753671001e+02 1.644440370483993092e+02 1.715591491928341839e+02 1.678418510776241988e+02 1.693419879773331616e+02 1.702182532419448364e+02 1.668079682636571874e+02 1.690716233949731020e+02 1.671738362327281209e+02 1.660736934627599339e+02 1.680207287776569274e+02 1.672067649524820183e+02 1.661524531653430756e+02 1.637805810487757299e+02 1.669739485727727413e+02 1.642593497656565376e+02 1.636594340355717918e+02 1.655037612028418152e+02 1.672055068430620395e+02 1.640424775848642582e+02 1.643369911746000867e+02 1.637646262721841026e+02 1.662588396729018427e+02 1.655703324743331279e+02 1.646687049408349139e+02 1.632239176470720565e+02 1.633541173797981401e+02 1.666577739448699731e+02 1.653682059335157817e+02 1.669582252594502449e+02 1.633736558701855017e+02 1.614016917506660889e+02 1.634458720214926473e+02 1.622991764471914280e+02 1.625494429151883367e+02 1.635871366136149732e+02 1.636141479692844598e+02 1.600318641592706683e+02 1.607131551335529878e+02 1.613374035218046458e+02 1.609203250213692229e+02 1.632568937801734990e+02 1.621897823958542517e+02 1.594224604071553983e+02 1.613486018008194662e+02 1.611991924993560588e+02 1.590159521670530580e+02 1.604676817465146428e+02 1.619721845539939125e+02 1.579144965911077065e+02 1.593346151038212213e+02 1.654583696094285870e+02 1.608781697724979551e+02 1.612506048795565050e+02 1.603834801081462160e+02 1.618070479926666962e+02 1.659518509852602506e+02 1.620175887624176028e+02 1.594055720621557555e+02 1.627140878035326068e+02 1.613929376279125734e+02 1.633502415207780700e+02 1.613186831704895496e+02 1.582568843585762295e+02 1.606531962136992036e+02 1.629626903374550295e+02 1.589282876263848721e+02 1.605178543587870479e+02 1.582335686703906674e+02 1.603273191230908594e+02 1.598313143549527808e+02 1.623539872844584693e+02 1.595170094184437062e+02 1.613088072363154311e+02 1.621836139963829169e+02 1.600194539298036887e+02 1.596223290425137122e+02 1.609501985418472145e+02 1.627736255371590062e+02 1.647378613776109830e+02 1.629907157316024495e+02 1.591956945443360212e+02 1.617290394537372720e+02 1.590639043610622707e+02 1.625049233688893366e+02 1.611512026780378903e+02 1.641775920494127377e+02 1.646666369479945899e+02 1.643513498364471275e+02 1.674140962533217305e+02 1.634525707104586445e+02 1.653076262011356334e+02 1.637286215135986254e+02 1.640622799982584468e+02 1.669048123129876160e+02 1.680275437423803169e+02 1.678603368689820172e+02 1.650432604961524419e+02 1.635011418611387342e+02 1.686883057039758853e+02 1.661986009266803137e+02 1.653970352064136193e+02 1.644784069759558065e+02 1.650269539054465895e+02 1.682467087202140306e+02 1.630682382190897215e+02 1.681259327147660088e+02 1.676708108558599974e+02 1.635941018794655122e+02 1.617319107751854972e+02 1.647855562230273563e+02 1.653702985549577420e+02 1.635095512984129869e+02 1.668863262009034827e+02 1.682146679588337577e+02 1.655680412431621278e+02 1.640396063548811583e+02 1.654094250433357729e+02 1.677355335916151375e+02 1.640568264500078612e+02 1.651923575446000712e+02 1.668700558618340892e+02 1.643502825618089105e+02 1.630696752555425917e+02 1.622707364556607672e+02 1.660293631549259601e+02 1.634142122396931995e+02 1.603658461094167933e+02 1.633537520702620043e+02 1.676105362765184452e+02 1.639796588417556507e+02 1.635854162920773831e+02 1.628099261490800416e+02 1.632800226472029976e+02 1.640363523625648838e+02 1.634217531672917687e+02 1.638188696181695718e+02 1.617423161015462654e+02 1.641782139055679579e+02 1.648346556913630820e+02 1.657713953812420868e+02 1.641877389804901384e+02 1.652474730654173811e+02 1.601839016784465457e+02 1.645564186161710722e+02 1.665722994162434247e+02 1.671977291397403462e+02 1.642790136365648266e+02 1.645863644541981330e+02 1.644781083068214684e+02 1.630483582083779766e+02 1.675544100817585047e+02 1.658482703827073124e+02 1.668241140414575057e+02 1.656431129107150753e+02 1.649296983187917647e+02 1.615084316267703457e+02 1.659457146065471704e+02 1.670924523697740369e+02 1.641579345195340807e+02 1.611945715706847579e+02 1.627834472834161090e+02 1.661817537585472451e+02 1.606912796077027963e+02 1.623908950834656650e+02 1.618385215492942564e+02 1.654510386329056928e+02 1.649687873800751845e+02 1.630546404663803628e+02 1.612769153426790183e+02 1.612148079567090235e+02 1.605873975673224834e+02 1.602882436583987271e+02 1.634468361772181311e+02 1.649175062668161900e+02 1.667384587297413816e+02 1.659982767011017586e+02 1.648558263773771557e+02 1.662094254945374132e+02 1.652907861787139154e+02 1.640057986664839973e+02 1.628241270527080928e+02 1.628778944271433033e+02 1.600247721974650403e+02 1.640282002720518619e+02 1.627785552619549776e+02 1.631729996551148929e+02 1.592731149157002619e+02 1.626616827025816008e+02 1.609557509404429538e+02 1.630798014088659045e+02 1.633135358905742578e+02 1.600925970761839210e+02 1.617716558039548431e+02 1.621899915960023861e+02 1.623330857688456774e+02 1.634743980769100062e+02 1.657903591225583000e+02 1.670795167074496703e+02 1.637004438530667016e+02 1.633122089609447301e+02 1.640877502627831745e+02 1.657244845108598383e+02 1.657538376329913206e+02 1.630838515417399037e+02 1.625169330347445111e+02 1.649002475157435583e+02 1.640651024076138071e+02 1.670284268217469048e+02 1.648107048356584414e+02 1.652381696232687034e+02 1.646058829043756759e+02 1.654646929785774603e+02 1.664574590036254165e+02 1.660353626784000767e+02 1.620132918406452518e+02 1.611270198005238683e+02 1.630496732683558037e+02 1.652712281862243628e+02 1.603330430835768823e+02 1.619045503337949867e+02 1.611456701087041949e+02 1.580424291627698778e+02 1.606630959017919622e+02 1.574542075906906291e+02 1.568234142745173187e+02 1.573765572576057252e+02 1.591355748392548719e+02 1.586968384846550464e+02 1.580929002306765767e+02 1.598303482337091168e+02 1.564988114097743619e+02 1.534247963077810937e+02 1.603668265123308174e+02 1.601114851457046200e+02 1.588739649653019796e+02 1.593751832435462745e+02 1.615997598590809901e+02 1.567349432795005271e+02 1.586528456571392951e+02 1.590166180828674953e+02 1.592943567644510665e+02 1.589412290242466383e+02 1.561222493034464094e+02 1.598299131569414158e+02 1.571895089038695517e+02 1.559862893438013032e+02 1.594775621252631197e+02 1.568103370422589933e+02 1.567144225362345367e+02 1.551939038307010037e+02 1.564496469805914671e+02 1.572692375299808702e+02 1.573324055305582192e+02 1.561125438891940576e+02 1.563869080334540911e+02 1.565354106496911584e+02 1.541088395084487672e+02 1.562336707164364782e+02 1.548780462735105914e+02 1.586195623093177289e+02 1.541057842273523306e+02 1.528116972249095227e+02 1.540168568590706002e+02 1.564279652353753534e+02 1.559627487050700267e+02 1.550612951662126875e+02 1.549538681095968400e+02 1.598277479773908567e+02 1.558433167514116064e+02 1.572463653989645991e+02 1.531610490819253698e+02 1.541726646401377820e+02 1.567066328512813982e+02 1.556579198176703187e+02 1.557271287421984312e+02 1.549557103614925211e+02 1.549045688110329024e+02 1.566555297895879733e+02 1.566058773928995720e+02 1.551577299009887554e+02 1.555299241601927349e+02 1.539868072241050925e+02 1.549341120492754555e+02 1.517469438072591288e+02 1.551347555890600347e+02 1.563400761203303375e+02 1.553468945559061467e+02 1.512376739717055045e+02 1.561100268791120129e+02 1.567340592595829492e+02 1.581593904982683227e+02 1.545140091225414949e+02 1.564936705754473678e+02 1.563131245811935344e+02 1.577247141231694059e+02 1.579251714200437107e+02 1.574607538134552271e+02 1.574204738248139108e+02 1.580023499244562402e+02 1.577233189162105873e+02 1.571564591558482107e+02 1.522822183808588932e+02 1.562991641327101036e+02 1.582467139736495483e+02 1.554982527673438142e+02 1.557930786840111637e+02 1.577378808230220102e+02 1.568840575033798075e+02 1.594135356054008241e+02 1.574584940237995170e+02 1.594414545043682949e+02 1.582148146529577559e+02 1.558775137963291684e+02 1.572433228542987251e+02 1.580831805586293797e+02 1.548648861959834448e+02 1.561183803086269393e+02 1.581634099387636923e+02 1.560551028362885404e+02 1.565851618101263512e+02 1.589274669780952536e+02 1.593927533699861954e+02 1.555541623687766446e+02 1.562979925035486417e+02 1.559708946965911025e+02 1.581941664707366613e+02 1.563411707000973649e+02 1.559274738448092990e+02 1.564780956290522909e+02 1.546225411884895777e+02 1.556422062900382173e+02 1.542966808173653419e+02 1.557307040318423788e+02 1.561215728509530152e+02 1.556370495429376035e+02 1.580868498664028436e+02 1.566838178132379369e+02 1.580393531203148711e+02 1.603840177151460011e+02 1.585991632833427616e+02 1.565054913033113451e+02 1.576534950828688011e+02 1.598587148222478049e+02 1.565953654028436972e+02 1.602850458793233770e+02 1.546912685058491377e+02 1.569802330281820844e+02 1.604350197337184909e+02 1.598348554018840844e+02 1.595878816450340025e+02 1.605186989435351279e+02 1.592099629851765314e+02 1.610182065714844839e+02 1.593554650928652734e+02 1.585435750222488878e+02 1.567061679655252249e+02 1.583504544707892592e+02 1.569131434586557532e+02 1.595030729811834078e+02 1.599458347172661377e+02 1.614042665047262517e+02 1.588243147320223159e+02 1.580106793301852406e+02 1.620241964983051162e+02 1.575923396629163449e+02 1.575509876724431138e+02 1.584875055860951534e+02 1.641960339813953738e+02 1.626649321876387262e+02 1.616400063039974668e+02 1.584143585202847078e+02 1.603462205813269748e+02 1.602316702724133677e+02 1.586543247618456860e+02 1.567609750866124330e+02 1.560031063592945486e+02 1.551491258974208733e+02 1.556570060326546923e+02 1.571969209388259401e+02 1.555539990842869997e+02 1.545582459007304976e+02 1.581719189784745936e+02 1.546417438310245132e+02 1.575220051487618207e+02 1.580077477648652291e+02 1.545069195582349835e+02 1.534181999690494536e+02 1.539883855017239398e+02 1.548140838614863242e+02 1.549267174953229755e+02 1.578997909053635738e+02 1.552845398385804287e+02 1.533563025725549949e+02 1.554170169541596067e+02 1.543898397247343155e+02 1.543007598749078966e+02 1.571526286984781962e+02 1.551887729400868352e+02 1.554893741112327916e+02 1.543077083163984469e+02 1.557047868339809327e+02 1.548531539418025034e+02 1.547280864607940600e+02 1.571568335723681855e+02 1.552838553415193417e+02 1.547807016675483851e+02 1.545755997442897467e+02 1.567469783202912765e+02 1.544847423996437499e+02 1.534306858894843515e+02 1.530044106006317861e+02 1.549362241731951997e+02 1.550035020393266905e+02 1.539601868616177853e+02 1.601307504267233526e+02 1.550456335781069868e+02 1.557588015382790445e+02 1.571923034864094006e+02 1.568623989966564807e+02 1.582541022760011629e+02 1.582816596145824519e+02 1.576938355360127844e+02 1.577771939693169543e+02 1.558237358237958574e+02 1.578758033314873046e+02 1.576075792730312344e+02 1.585722969775797253e+02 1.583670665014339534e+02 1.598788353394341470e+02 1.608177651983841940e+02 1.588092241186565730e+02 1.617960771436086986e+02 1.610846118823149311e+02 1.607234959659187723e+02 1.610502132090198586e+02 1.585976905638202936e+02 1.616339932435301989e+02 1.605685986324826047e+02 1.643019929350918460e+02 1.639301022175216929e+02 1.645413556018264956e+02 1.638041605239677097e+02 1.637526198569194378e+02 1.623104150657639195e+02 1.603031461899969656e+02 1.618417469339373156e+02 1.580409298549794812e+02 1.628940018328495398e+02 1.656576437029551414e+02 1.643852768106780502e+02 1.641240732106690530e+02 1.662162554919330546e+02 1.638943653376932446e+02 1.650894406842762692e+02 1.649062797196673955e+02 1.647523637918945951e+02 1.665022534878212639e+02 1.638295946889849404e+02 1.661641582762607925e+02 1.643065589188351510e+02 1.620279044340650501e+02 1.634054177150451039e+02 1.628596880220588048e+02 1.614626939791532436e+02 1.619008634331023018e+02 1.627409765208465444e+02 1.646759531113919479e+02 1.635637351229951832e+02 1.634984621380169187e+02 1.602440276043732865e+02 1.609980751481675725e+02 1.601972838762319213e+02 1.621059521952752505e+02 1.613167385795619282e+02 1.616090000459706459e+02 1.658413481884874727e+02 1.641773588789608596e+02 1.654989201362599829e+02 1.629940111059677292e+02 1.661754586664023634e+02 1.626379376459321406e+02 1.626940911684337436e+02 1.632568968257402560e+02 1.633404959857940639e+02 1.622826692632213224e+02 1.638874828783480098e+02 1.629791269645112948e+02 1.647312248236231653e+02 1.593139393244516384e+02 1.617826841278889560e+02 1.571383310591023132e+02 1.603495691046480829e+02 1.608049944225791421e+02 1.581990817380539056e+02 1.572322075098677487e+02 1.561076451178519164e+02 1.596098991674492709e+02 1.606804409359456542e+02 1.586005746248954154e+02 1.579605553803006330e+02 1.577774494470182844e+02 1.616607486904844109e+02 1.591994590283772197e+02 1.595170595462243739e+02 1.609435991098147554e+02 1.580568233156982103e+02 1.582074997181477727e+02 1.576280623649660981e+02 1.585956700439917597e+02 1.586135463086671962e+02 1.573678626429708629e+02 1.619607847281647537e+02 1.588598673048015257e+02 1.558490215703121748e+02 1.572231515683158420e+02 1.579627555324607613e+02 1.579788082979015940e+02 1.612811855521778739e+02 1.579297723041490826e+02 1.583050231127951406e+02 1.572340863493999734e+02 1.555193019324527768e+02 1.582248347248842890e+02 1.542300034819157304e+02 1.553271437457034381e+02 1.556394019506217319e+02 1.544135711592458904e+02 1.561242248915568211e+02 1.580192736934272943e+02 1.574030509682504544e+02 1.603634861439354609e+02 1.544976369462573587e+02 1.558136020111935807e+02 1.574512324156074783e+02 1.580033988741953408e+02 1.594682379584828880e+02 1.593089028966210492e+02 1.576067772486557033e+02 1.559244191664944310e+02 1.604431978279122006e+02 1.602874317943267783e+02 1.606106877141675966e+02 1.626151281799596688e+02 1.588605980798886890e+02 1.601092694429422920e+02 1.595742893775253322e+02 1.639648391870194075e+02 1.620490082030885617e+02 1.578707163892075300e+02 1.580484149107266205e+02 1.587441830630889399e+02 1.562813098724791701e+02 1.586011561658026210e+02 1.553691179142300314e+02 1.577753466377746747e+02 1.554242013308619619e+02 1.556371460719621211e+02 1.537731296174018780e+02 1.564651113575572765e+02 1.581075430513503477e+02 1.556275146288162432e+02 1.550216695124100852e+02 1.569630165355620761e+02 1.587579754826542739e+02 1.607682555105747042e+02 1.596674517805047913e+02 1.592812273356464345e+02 1.619385340133295301e+02 1.612635283134121380e+02 1.627711283414748209e+02 1.575643920214817228e+02 1.633799724891120775e+02 1.613364598053809402e+02 1.631986797042691535e+02 1.639652212507549507e+02 1.616461580267935005e+02 1.621945956279768097e+02 1.641971103833959091e+02 1.588419036644742732e+02 1.642332695943942156e+02 1.639262306830173088e+02 1.643366158496852165e+02 1.640629821865026940e+02 1.628257805020213596e+02 1.634977641883654371e+02 1.652315800878209018e+02 1.567300525116195899e+02 1.611639560045177575e+02 1.623412565450749128e+02 1.627352357458444203e+02 1.626418228083174711e+02 1.637301031988561704e+02 1.599324149870143117e+02 1.613672840254465086e+02 1.603664701185035426e+02 1.621190329900840084e+02 1.593776678503106439e+02 1.602176011830927678e+02 1.572242671643947745e+02 1.611679262958041647e+02 1.597119629494432900e+02 1.622034118009341626e+02 1.630187468187492073e+02 1.598096976587761731e+02 1.608720899774165218e+02 1.616519677308725136e+02 1.572346745048345440e+02 1.608918028301191612e+02 1.596185362458351165e+02 1.614490026240999896e+02 1.614922754688386988e+02 1.623206535429136750e+02 1.617391365701519987e+02 1.576941940856980295e+02 1.608011403856715731e+02 1.623315295500138120e+02 1.606543501321995393e+02 1.585646855912727915e+02 1.588856077409490126e+02 1.615922557074524946e+02 1.583256490359789552e+02 1.581669430983358495e+02 1.604032269552072023e+02 1.615793545572981316e+02 1.622924821944385485e+02 1.573966935616699629e+02 1.634636585391319556e+02 1.617912627531393355e+02 1.613026283032904189e+02 1.622129895003548938e+02 1.600323332861574102e+02 1.597435196269252060e+02 1.609629251288227465e+02 1.599647297765227165e+02 1.600024313945187941e+02 1.609324923140855219e+02 1.586688280800085238e+02 1.615248081666108817e+02 1.586024527788364367e+02 1.630202319950446963e+02 1.604097127540881900e+02 1.636311064798690325e+02 1.572550518990833552e+02 1.614743933937627389e+02 1.619136825360628222e+02 1.608041957847719345e+02 1.586116697546528655e+02 1.625696480543435030e+02 1.609999298968476751e+02 1.623538742261069103e+02 1.604662458353345471e+02 1.611702128148573365e+02 1.634484568554189252e+02 1.591218299504936340e+02 1.610211521533180132e+02 1.660667491918995609e+02 1.592916567138423716e+02 1.610839839934071165e+02 1.660231091779195651e+02 1.642338482798693633e+02 1.643634525608337640e+02 1.580221387100118307e+02 1.644151507437428847e+02 1.634834126631785693e+02 1.636442721273418499e+02 1.618598540001345043e+02 1.628912386058263451e+02 1.610368826854404745e+02 1.626727528899167510e+02 1.605159434904884392e+02 1.620355529729641546e+02 1.648074419692407275e+02 1.624863336810938961e+02 1.626854470193587758e+02 1.611839516087223672e+02 1.632858052754602056e+02 1.610512271188721627e+02 1.603877024097563719e+02 1.591576397421169418e+02 1.613914451889741315e+02 1.600410139295074146e+02 1.601161751658499384e+02 1.604284072561457606e+02 1.597103656157001410e+02 1.617118900023426988e+02 1.609116108850836042e+02 1.622123882445136474e+02 1.603936336527914932e+02 1.588682287057351630e+02 1.612062448824970033e+02 1.604237775245109390e+02 1.606484633788650456e+02 1.606186097543198059e+02 1.638796374665663222e+02 1.603885462394265744e+02 1.576704974145996516e+02 1.592210063158831019e+02 1.616637355220051120e+02 1.596000413573601122e+02 1.609341898416413699e+02 1.603099045120878259e+02 1.596454646645449600e+02 1.606688071222696408e+02 1.613115763088327128e+02 1.617322859970703064e+02 1.617348849594848446e+02 1.606574487196038206e+02 1.609811720302060962e+02 1.621364143191534595e+02 1.609460467567311923e+02 1.626342435960360717e+02 1.616590718907124540e+02 1.589322332096615185e+02 1.633209371697120389e+02 1.598946207705750169e+02 1.651452282419438120e+02 1.613034719626768947e+02 1.598620995598920160e+02 1.628128191361020924e+02 1.622745497052138148e+02 1.619182780233103927e+02 1.612097099065973964e+02 1.645006517726583297e+02 1.647708350246921043e+02 1.619766112463953789e+02 1.608905629975797353e+02 1.602164792708516643e+02 1.614020508307957869e+02 1.609732408288388683e+02 1.609710529311180665e+02 1.614241445333807121e+02 1.616296833781959208e+02 1.589179801269743848e+02 1.624199765725577436e+02 1.627919707063913961e+02 1.618055077601314622e+02 1.631551374881293270e+02 1.642304800354305883e+02 1.609383694315133368e+02 1.596235343866828771e+02 1.618316497866612735e+02 1.651360548915574213e+02 1.613882448249879928e+02 1.611912196944326752e+02 1.621404221505457031e+02 1.612435783174765618e+02 1.626330434988999230e+02 1.600617740932423487e+02 1.616177865575867827e+02 1.593076210728479225e+02 1.595663139068990688e+02 1.613112139944853709e+02 1.574117438448587905e+02 1.596441542652664793e+02 1.620087835123453033e+02 1.593159715420087537e+02 1.585920669350791172e+02 1.598184549577351277e+02 1.619420506052374265e+02 1.637444168891600498e+02 1.619937231162849116e+02 1.622526906123706851e+02 1.625836741215586869e+02 1.632739006767755541e+02 1.668574143426935734e+02 1.632198720612033185e+02 1.580764160682903992e+02 1.613052946436119157e+02 1.601180784412641458e+02 1.582199611252931106e+02 1.627773050744818590e+02 1.607379880659201774e+02 1.615247001556120381e+02 1.618151476085168099e+02 1.613294958729693178e+02 1.629415280795749936e+02 1.588586554745130002e+02 1.595390449327383351e+02 1.591942814041420320e+02 1.603164760159291973e+02 1.618316906819335088e+02 1.594383864468725847e+02 1.598023996437260337e+02 1.590191478281577417e+02 1.614035597290298654e+02 1.628672700648531304e+02 1.591404885329667422e+02 1.600162533045878774e+02 1.631170482181838679e+02 1.609693807455826118e+02 1.628390205268833029e+02 1.594250962419032476e+02 1.633945318465755463e+02 1.615289266926555740e+02 1.623876017118505501e+02 1.646619733892862314e+02 1.618772386102932614e+02 1.616657268172551483e+02 1.635817085248131093e+02 1.646791946794962200e+02 1.638211637336417823e+02 1.624265200192704697e+02 1.646960575656081289e+02 1.642117954067079495e+02 1.628068620300587384e+02 1.658398509561688172e+02 1.672754379946046299e+02 1.626806839398311695e+02 1.659150040768897725e+02 1.645403459970234792e+02 1.647704666645594216e+02 1.592921705873421843e+02 1.649894823754531785e+02 1.627081509847231473e+02 1.629217209959725210e+02 1.627396696301301233e+02 1.625888501240644644e+02 1.606754483943711307e+02 1.609168025253126757e+02 1.573205915157691379e+02 1.592704587391132804e+02 1.612365031102501405e+02 1.629698632409371442e+02 1.623788654940284744e+02 1.603059212312469128e+02 1.619796250578748413e+02 1.600552686961532629e+02 1.579642469945529228e+02 1.625083210017574231e+02 1.638859998956431809e+02 1.624461175758887634e+02 1.634594752428180300e+02 1.611706798901991817e+02 1.657712867930509901e+02 1.633839300827307852e+02 1.636438510386739722e+02 1.666403216909968705e+02 1.630051969285443079e+02 1.626926329379125775e+02 1.631084697010956575e+02 1.638856206475321642e+02 1.618196904801778260e+02 1.620243237288365492e+02 1.577581581519863505e+02 1.630710953874178983e+02 1.618248593135068063e+02 1.572902280760748397e+02 1.601626693693304446e+02 1.610806709750981724e+02 1.592964659190071757e+02 1.622184878789514926e+02 1.587109736975153567e+02 1.618444744611181534e+02 1.602288079413920627e+02 1.608697761783902820e+02 1.592717130698879089e+02 1.568278227216842708e+02 1.593584861757396141e+02 1.584525201150763110e+02 1.551095842291254030e+02 1.589462356431884587e+02 1.586801353856961043e+02 1.591154097359550690e+02 1.579049231838427545e+02 1.589837580757128705e+02 1.566021527990893674e+02 1.558619666073165320e+02 1.578008559698862143e+02 1.550810826552605874e+02 1.555407712540283285e+02 1.565419565706635012e+02 1.575723156016786106e+02 1.587147844501303950e+02 1.551628197653814425e+02 1.555111278314068954e+02 1.572429977666272123e+02 1.603456596519852155e+02 1.603114920115483528e+02 1.603523572453126746e+02 1.588557958446731107e+02 1.568198729180417956e+02 1.580556431526867129e+02 1.603383294040713736e+02 1.591864741931376841e+02 1.560812255872063474e+02 1.583079999447269302e+02 1.593520270843945354e+02 1.594114755705616346e+02 1.577006904194734034e+02 1.573800428111600240e+02 1.586559707935902281e+02 1.594794297689258542e+02 1.585984422957555751e+02 1.591166347244364943e+02 1.608418896358415111e+02 1.625568957336715243e+02 1.623379545914399102e+02 1.584603572626024004e+02 1.626350307080881237e+02 1.616458211863447332e+02 1.608104656875567855e+02 1.606797651192036653e+02 1.623399300878536167e+02 1.593339085366764039e+02 1.620283484937141907e+02 1.652656892970167917e+02 1.616031732905446745e+02 1.634953794430340110e+02 1.638632128632781075e+02 1.641643648963022883e+02 1.687214831896319822e+02 1.651577152283882981e+02 1.663719465508946485e+02 1.652034934132765045e+02 1.643285022609349255e+02 1.636852766777083161e+02 1.642621870362460470e+02 1.647812625397341719e+02 1.628539623128553444e+02 1.651569451835538871e+02 1.673126028498045628e+02 1.648975633341407558e+02 1.627532273932085900e+02 1.650371541423049564e+02 1.642416516447521531e+02 1.637392949513025826e+02 1.639766976638391895e+02 1.636944245739490498e+02 1.656638198646741387e+02 1.622545353323975235e+02 1.622571293508903523e+02 1.600568150912088470e+02 1.643122029231454349e+02 1.617372339331094508e+02 1.622738460234670015e+02 1.612855876959974353e+02 1.621560759394820082e+02 1.623430088117076195e+02 1.627757905730457253e+02 1.603742848844813693e+02 1.620473929821342551e+02 1.621606995327977074e+02 1.617608460035113183e+02 1.584747915079476570e+02 1.604811383721900881e+02 1.578424188107364330e+02 1.615495356915374146e+02 1.586656892338170621e+02 1.615623569502667181e+02 1.595410734819461709e+02 1.585317369746490783e+02 1.561607644121277474e+02 1.593040263198934383e+02 1.601793864440641357e+02 1.586101032550368473e+02 1.598159200833445652e+02 1.633213903831324103e+02 1.625211195313172254e+02 1.611768294758862510e+02 1.597884515702089629e+02 1.616636318602718632e+02 1.654679823441692008e+02 1.598007838131238714e+02 1.662746501745130843e+02 1.626340821771704270e+02 1.606586888611604707e+02 1.654354577497252023e+02 1.635466572809670538e+02 1.660927466485843809e+02 1.680727401347350565e+02 1.675529714565356585e+02 1.691746799297266648e+02 1.672151345351007308e+02 1.679106725218162239e+02 1.693386785788610496e+02 1.695953631280379170e+02 1.654458901961623667e+02 1.695114102186580567e+02 1.692141454204614490e+02 1.654866123295308569e+02 1.656795545332361428e+02 1.610060154431866124e+02 1.668694996352783448e+02 1.695196206463140811e+02 1.685414510669959043e+02 1.648250040614963723e+02 1.684332394175388572e+02 1.663878167364220815e+02 1.665407416052402141e+02 1.651196578611293546e+02 1.614382264261829789e+02 1.642233963183366257e+02 1.649339915149618321e+02 1.621763220125414477e+02 1.668828548756181647e+02 1.622985231988616590e+02 1.627676255993242194e+02 1.638799207588122044e+02 1.675273333357900754e+02 1.628743083422253335e+02 1.639709213534456183e+02 1.656516297785328220e+02 1.667883352679778852e+02 1.655013104478899209e+02 1.629773877187711832e+02 1.623323836836884198e+02 1.623166916001574691e+02 1.631935426333450039e+02 1.664182573176738060e+02 1.647822125658949233e+02 1.653279302476998964e+02 1.657957718841810220e+02 1.691369245502463912e+02 1.659771095460787649e+02 1.674606527307622912e+02 1.629956934423816790e+02 1.645155198558554162e+02 1.646965999119479989e+02 1.625884444668391211e+02 1.633846823080932040e+02 1.642717970010905901e+02 1.634268858309535517e+02 1.659226410528341944e+02 1.663411924460292823e+02 1.676344597902985072e+02 1.645095495901750269e+02 1.650183865686010733e+02 1.686427753572566246e+02 1.680300037579583829e+02 1.665583258617219826e+02 1.681377044920927233e+02 1.656136392401326987e+02 1.684201183720662698e+02 1.680834475313852749e+02 1.675012680738828408e+02 1.678535418244459549e+02 1.682806476259912074e+02 1.688547537525884081e+02 1.652127892664699687e+02 1.659329455835062959e+02 1.681117851202104987e+02 1.681784010141797125e+02 1.642555354459265402e+02 1.633551013193854260e+02 1.637272057107976480e+02 1.633031130886559481e+02 1.622414597787558250e+02 1.614230665217930891e+02 1.611232756796609067e+02 1.613671186877756725e+02 1.614407167509529586e+02 1.607769735487943592e+02 1.609095663627448971e+02 1.652748405923982205e+02 1.626466541116684255e+02 1.621309158061669677e+02 1.622787785957934545e+02 1.630200232772412789e+02 1.610975565321794249e+02 1.604428067548486752e+02 1.605003355724988126e+02 1.652294297340809521e+02 1.607513704180461218e+02 1.640627118815484664e+02 1.645681115874473051e+02 1.640121316250296672e+02 1.593132977800878791e+02 1.633895989134827289e+02 1.622193296776498812e+02 1.633655291419806019e+02 1.604886287078554119e+02 1.628015286069192484e+02 1.580254103763018634e+02 1.606555131173574580e+02 1.643164388120290766e+02 1.646205817293839573e+02 1.574591478004309693e+02 1.605913996426798462e+02 1.611026498737855661e+02 1.628260815082953741e+02 1.608842139273811256e+02 1.585180672374163180e+02 1.620226243347968875e+02 1.659900261048250627e+02 1.629081713183356612e+02 1.654415808988657375e+02 1.643082090083780997e+02 1.641168351596889181e+02 1.619269250636732522e+02 1.631656444577648699e+02 1.628668126317681981e+02 1.589377127358769712e+02 1.612817320787722224e+02 1.594712991555262533e+02 1.608983405118231929e+02 1.622453004995527124e+02 1.625177371788566916e+02 1.656630639719313933e+02 1.661162927071202375e+02 1.641757504402969232e+02 1.641366047470182536e+02 1.672113738654552151e+02 1.624413852175738668e+02 1.619282933820002768e+02 1.616899614713422579e+02 1.634851911192345995e+02 1.615949714161542659e+02 1.627170623498486748e+02 1.625444611020145942e+02 1.615267910849419764e+02 1.614342017755791403e+02 1.623247977047722941e+02 1.590652644631882993e+02 1.617477936886148200e+02 1.604732251644441590e+02 1.630896297203474319e+02 1.612442202454053870e+02 1.640398855610462761e+02 1.625945897426013005e+02 1.633487737505639643e+02 1.642473408868611386e+02 1.613547680205140580e+02 1.639412064197168206e+02 1.623213562721012977e+02 1.625343189691444366e+02 1.646005058417499072e+02 1.637332080695288994e+02 1.644450682578515455e+02 1.628992641613359638e+02 1.655902431588903028e+02 1.638843724675740816e+02 1.624926733302021660e+02 1.646526574596249475e+02 1.615045810801744892e+02 1.629552694445829673e+02 1.641983849665858486e+02 1.668585397403169281e+02 1.669780874547155065e+02 1.665738288793761797e+02 1.662484148409009208e+02 1.641973805947746996e+02 1.631035176744254329e+02 1.605584990003636392e+02 1.650190303368039224e+02 1.636662419983083225e+02 1.625725601317120379e+02 1.683954477663956197e+02 1.646746309455685946e+02 1.652908914339207058e+02 1.662251189860353691e+02 1.650167120385470696e+02 1.650480594435941271e+02 1.645997304055855750e+02 1.649247670452718353e+02 1.640502635735039689e+02 1.633723491693986034e+02 1.618676396237919732e+02 1.647145760162230772e+02 1.635984702585548689e+02 1.628057732764675052e+02 1.636623768090670694e+02 1.634865924657282221e+02 1.674813209621601118e+02 1.635367427318298041e+02 1.612962534381244382e+02 1.613454074163113319e+02 1.609767116928714472e+02 1.655955065329376623e+02 1.635393185884010734e+02 1.622920279193311615e+02 1.609029990896410993e+02 1.644667328208159347e+02 1.636278907231409789e+02 1.594727998970107024e+02 1.633277918407268317e+02 1.630324370958942666e+02 1.641756744505238998e+02 1.637130617262712917e+02 1.633756175165410980e+02 1.632882624574534134e+02 1.602229171403739940e+02 1.624373353657246071e+02 1.626502045719128091e+02 1.618272187481170477e+02 1.580279318930636805e+02 1.607269713657861416e+02 1.597888600212568520e+02 1.643076469900207996e+02 1.646328255552878659e+02 1.614702067889247132e+02 1.600551583418680934e+02 1.642155499964828209e+02 1.636492015563076166e+02 1.604147272386855434e+02 1.651727032347842510e+02 1.613844769530858230e+02 1.620344974392703250e+02 1.637051713597736011e+02 1.637709354951569480e+02 1.598538605121124760e+02 1.667604271070786410e+02 1.619728914066933783e+02 1.666085441716051037e+02 1.651141423370140728e+02 1.644000572905530362e+02 1.651509818049676710e+02 1.632037796193804695e+02 1.627488940429882405e+02 1.636345377558380960e+02 1.638996106745231600e+02 1.644014848531851669e+02 1.652402323787677574e+02 1.647179144972982101e+02 1.638171131211973375e+02 1.631016764937328958e+02 1.610107006931489479e+02 1.643949914382097575e+02 1.627015335465108308e+02 1.604100747604487367e+02 1.634941751614122438e+02 1.642506598192246372e+02 1.641157056642927046e+02 1.599807449104638408e+02 1.607462098697602357e+02 1.604235219626135347e+02 1.610397497242102247e+02 1.629247899024034041e+02 1.634623892299465240e+02 1.589670867200958355e+02 1.607813727387940617e+02 1.626607231495997041e+02 1.599755276809997326e+02 1.599419184942546224e+02 1.622251051193306921e+02 1.612740650775514837e+02 1.615350316565634898e+02 1.620528056497015825e+02 1.621834739859166916e+02 1.600177283050327901e+02 1.635785139281653358e+02 1.602272020179489118e+02 1.614681311332190603e+02 1.620896182631575471e+02 1.619364670452271184e+02 1.627558458612777486e+02 1.632082072919258451e+02 1.613283846530156040e+02 1.635010651119710019e+02 1.649951042999753099e+02 1.620231346739289791e+02 1.619277454222500410e+02 1.623644425085502405e+02 1.622709751801068307e+02 1.650271930669695450e+02 1.647749990075113828e+02 1.641843903216786487e+02 1.613569938663064818e+02 1.645996896226163244e+02 1.595301346440819827e+02 1.603565111985308533e+02 1.635376628633696328e+02 1.627955214824494590e+02 1.592530994226091252e+02 1.634334326870724112e+02 1.626906868638703259e+02 1.620710209014358725e+02 1.657225311136094490e+02 1.677205023463507416e+02 1.626671139908767429e+02 1.638190935149980021e+02 1.632141230814802668e+02 1.635149753913449047e+02 1.649582760165599780e+02 1.660411825074415049e+02 1.644112841976070740e+02 1.642722440863377074e+02 1.617654748643505229e+02 1.612166436868852202e+02 1.611249889159722102e+02 1.588776390650613450e+02 1.623774794648845159e+02 1.636515536318464683e+02 1.624508315242305230e+02 1.602802584528576517e+02 1.599765460435090176e+02 1.605651585697352459e+02 1.610300100128756355e+02 1.596575349891617464e+02 1.603041603852361732e+02 1.586749810261344464e+02 1.580742308344048013e+02 1.600633436687766107e+02 1.584150814139415502e+02 1.594370422345631368e+02 1.583307058182777780e+02 1.629153647311739519e+02 1.635036464547753212e+02 1.595303277570487523e+02 1.601409291106986927e+02 1.631414651979983432e+02 1.619898267638385505e+02 1.633795093890867349e+02 1.614247880242181452e+02 1.655197017731505014e+02 1.657164410183870871e+02 1.615235501871811152e+02 1.640065661510621169e+02 1.621941369378980937e+02 1.607421562448196539e+02 1.610100750324139938e+02 1.609226203103760895e+02 1.643749430812357275e+02 1.607998873904334971e+02 1.645470546874346667e+02 1.616703153810198046e+02 1.631639974978884027e+02 1.651457651002201032e+02 1.631566601348632730e+02 1.634170673474177420e+02 1.650181572952516547e+02 1.636419590404156565e+02 1.604941557623771757e+02 1.656890830013230982e+02 1.602292583031980939e+02 1.610340556530997276e+02 1.615485261422517738e+02 1.618195183206580623e+02 1.614324337599063028e+02 1.609213678108942531e+02 1.594298178677280475e+02 1.619734168413894793e+02 1.591816678370492468e+02 1.604903383700684287e+02 1.591057244925327723e+02 1.603973108523011888e+02 1.602516547506711220e+02 1.597422907089069781e+02 1.613433254028971078e+02 1.606974508481347073e+02 1.606153668252928526e+02 1.643812150749806733e+02 1.650890710602824925e+02 1.616461882740080114e+02 1.620866847961815438e+02 1.638651803268191998e+02 1.622838647720020049e+02 1.636541484378363407e+02 1.647163987130823841e+02 1.643511576815502337e+02 1.652721079593990225e+02 1.638371537969543112e+02 1.666469440674489420e+02 1.663359050863540176e+02 1.646412085010568944e+02 1.627664114360163694e+02 1.659622888837360506e+02 1.649649257129349280e+02 1.658283943643632483e+02 1.667403105376953647e+02 1.677830251751283868e+02 1.642005429131987455e+02 1.645927605742932371e+02 1.621410630391539200e+02 1.678490103858191560e+02 1.644120309594007097e+02 1.645553044225743804e+02 1.636104973328595236e+02 1.640600643008439476e+02 1.640483823661977567e+02 1.675582625874373264e+02 1.638703973786840891e+02 1.646904410472811549e+02 1.647639544288743991e+02 1.668753528768181980e+02 1.667204882374001045e+02 1.660587418065938436e+02 1.659350265393606207e+02 1.646118775131412519e+02 1.640207127341700755e+02 1.689325643832039532e+02 1.686602675906073898e+02 1.674561980559401206e+02 1.660415056255594664e+02 1.681622428245617300e+02 1.645851563644745283e+02 1.691756002243228068e+02 1.662784910488870196e+02 1.676817917257870931e+02 1.666056986914375955e+02 1.666275576320759058e+02 1.686619293489084157e+02 1.680406186178847179e+02 1.660162211729501109e+02 1.659216224872678822e+02 1.677783353800241741e+02 1.661406919628750245e+02 1.672666491457580662e+02 1.639300851832845183e+02 1.667850422743669014e+02 1.659655747735320119e+02 1.705173353631534781e+02 1.683049146268597269e+02 1.661752213459931227e+02 1.681270908386228200e+02 1.629938156479878728e+02 1.621325504707296830e+02 1.647258170130561155e+02 1.646712687411662728e+02 1.637073974267657377e+02 1.632843331699531291e+02 1.640240822792973745e+02 1.644401460292416175e+02 1.652647741491278168e+02 1.656170000984063222e+02 1.670270098630824975e+02 1.650880851808707632e+02 1.649495696754873677e+02 1.642682368433435727e+02 1.668350709782639569e+02 1.671836551659810368e+02 1.653486934341691779e+02 1.635682454811742161e+02 1.652832858873740918e+02 1.641043582416967297e+02 1.633956279809525540e+02 1.644920866418919161e+02 1.674302993967504278e+02 1.673794336407343906e+02 1.655232687081928304e+02 1.676806665547190960e+02 1.670451149378075115e+02 1.658390871806051052e+02 1.638277815632982310e+02 1.675617211207147079e+02 1.656827460939935008e+02 1.661352173371957974e+02 1.659490884267524677e+02 1.621519424250042789e+02 1.656389845553147495e+02 1.632781487310659259e+02 1.647796882748764347e+02 1.623916854612089367e+02 1.631606047410108999e+02 1.634443764933700152e+02 1.615756580229738972e+02 1.639577507814337594e+02 1.656745048495300523e+02 1.658994290133388461e+02 1.614974482046156652e+02 1.639319069422652717e+02 1.635579375642086575e+02 1.593905236023795737e+02 1.602045410593398174e+02 1.608708236373722968e+02 1.608544326663883339e+02 1.638477413941528482e+02 1.637124875543422320e+02 1.650385449832830602e+02 1.603839262113782240e+02 1.620136945289892481e+02 1.644160764525483387e+02 1.608142863168116889e+02 1.586596415215614115e+02 1.645964060013013466e+02 1.632887227486998256e+02 1.638509432533263919e+02 1.647371369084960691e+02 1.688203584459941453e+02 1.646238974869551441e+02 1.677196594335518967e+02 1.649046279274853077e+02 1.659294956559166110e+02 1.660129729117774673e+02 1.672712150706220200e+02 1.676602720050865685e+02 1.676598859450354553e+02 1.692171201804231089e+02 1.674265106165449879e+02 1.682048069202608644e+02 1.673259145444351645e+02 1.661022486166707779e+02 1.669366484206622658e+02 1.653037724497259262e+02 1.620274813057133656e+02 1.618712642694785586e+02 1.659874810268766794e+02 1.624581420954218061e+02 1.607415971171619447e+02 1.646751938536270075e+02 1.639594513109966840e+02 1.638835721271921955e+02 1.629118328182934761e+02 1.640802409414780811e+02 1.631000212426021392e+02 1.601354836045726415e+02 1.635715800594607856e+02 1.604879030122745007e+02 1.617633985173728490e+02 1.600120504484180515e+02 1.619104673912233352e+02 1.607438151031215341e+02 1.602617729404892657e+02 1.612711716594122890e+02 1.618832273313657595e+02 1.601736817270481197e+02 1.607988613306638968e+02 1.621261582298866699e+02 1.602107537536986115e+02 1.613914444141792899e+02 1.612401843560658961e+02 1.619242514335646206e+02 1.611005733613542077e+02 1.617950144936936567e+02 1.613505735629727269e+02 1.645472997592661955e+02 1.654825558808497590e+02 1.610598581624855967e+02 1.624914715520835102e+02 1.627627655973012111e+02 1.636816336601964963e+02 1.589975550939097388e+02 1.573715618854548666e+02 1.626560654366374763e+02 1.600470884454374811e+02 1.603038189593126219e+02 1.588642283055168321e+02 1.595929806956194739e+02 1.621032991733877111e+02 1.616249286443500921e+02 1.599120125677196143e+02 1.594789646805277528e+02 1.621971631384651857e+02 1.610335885102217333e+02 1.610099969081686311e+02 1.604713480077604686e+02 1.591697950604680898e+02 1.639856062211068490e+02 1.607470608520730764e+02 1.608138836068269200e+02 1.633050685711197332e+02 1.612039312625283003e+02 1.600141262637242221e+02 1.625474321887018334e+02 1.630668559558132245e+02 1.600939616968441896e+02 1.613896192848083615e+02 1.636031910476319808e+02 1.609403819033428533e+02 1.612051505415115571e+02 1.637277232756254080e+02 1.601874505617207944e+02 1.605111691431111467e+02 1.652981646020441531e+02 1.595644610578135030e+02 1.612772033260157514e+02 1.619926600373578935e+02 1.609527092572704703e+02 1.611575511603803932e+02 1.630681446834478834e+02 1.609118254492637732e+02 1.573984972287516939e+02 1.593275122868172389e+02 1.604892228712897975e+02 1.609953690293398836e+02 1.591711641771669576e+02 1.615128276902392486e+02 1.624623604537859194e+02 1.628371980171937992e+02 1.620994842779482497e+02 1.616102133246766073e+02 1.612217723944257273e+02 1.593901724733308640e+02 1.589970383015101731e+02 1.582960622557941406e+02 1.619523434727761355e+02 1.607145588608113371e+02 1.599987384930450105e+02 1.599122311309050133e+02 1.580774214850730459e+02 1.582652142979671623e+02 1.588330935927423013e+02 1.608480064970478907e+02 1.586035733399379524e+02 1.577902695059741234e+02 1.653564127031024498e+02 1.605968664050197390e+02 1.614330540291638556e+02 1.645150280491390333e+02 1.644294811288801839e+02 1.639728463799484075e+02 1.630825862907724400e+02 1.648546841795420903e+02 1.619690453688367029e+02 1.640169101647214802e+02 1.652726416598462436e+02 1.613617510385564913e+02 1.617699083966506066e+02 1.608633345148598153e+02 1.614242612110069501e+02 1.638419749600705018e+02 1.641366236185833429e+02 1.614250549887941020e+02 1.597806000414200298e+02 1.624937549039972282e+02 1.635687022535466610e+02 1.633261459804771789e+02 1.598939327788555715e+02 1.616668904070677684e+02 1.600765902032898680e+02 1.621881313613664304e+02 1.624003027722734487e+02 1.616119802772839762e+02 1.600687691075664816e+02 1.609018343300877518e+02 1.614772383035072210e+02 1.602509698746732738e+02 1.628124009560422962e+02 1.579287405088656442e+02 1.601967967791806586e+02 1.609327368184417821e+02 1.604673626127822388e+02 1.603821964794108510e+02 1.591515652879103584e+02 1.602335212565813265e+02 1.621284072260424125e+02 1.598504896956885943e+02 1.572337470310511662e+02 1.601341330460856511e+02 1.614814575773439742e+02 1.590568109303121389e+02 1.574479001442390711e+02 1.571482339820678078e+02 1.545726013440486213e+02 1.592178655708520978e+02 1.605174017322866860e+02 1.582370288148296424e+02 1.591037523759042358e+02 1.582230440780864740e+02 1.583270744884189867e+02 1.548323392304067454e+02 1.559635406702452372e+02 1.566480650618388779e+02 1.552803713373461107e+02 1.550848314716743630e+02 1.581915814413514738e+02 1.568772965650572644e+02 1.574025349234610474e+02 1.569558762001080083e+02 1.554820946980966596e+02 1.574597714132203237e+02 1.577421005021022040e+02 1.567671558524599220e+02 1.560436166118556685e+02 1.566865055232051702e+02 1.570552984921028497e+02 1.576484184414650542e+02 1.562750984160104508e+02 1.564818195892685821e+02 1.539887511459332075e+02 1.534325596894806836e+02 1.574982289195870919e+02 1.571594527436060105e+02 1.548603436598447161e+02 1.545877994795274333e+02 1.551930982203464566e+02 1.543382611871215033e+02 1.526931202658170719e+02 1.527375601122369915e+02 1.551077329253811001e+02 1.537290132010176933e+02 1.538926899175387746e+02 1.509722890198405594e+02 1.492522092551668891e+02 1.531684745401434782e+02 1.536069391624845082e+02 1.500906657569483684e+02 1.536073967270110359e+02 1.536536350001116489e+02 1.475330968199594111e+02 1.518196589500162474e+02 1.497702428035059370e+02 1.494925607282810063e+02 1.482253906196400521e+02 1.521498517808695397e+02 1.501363158711690744e+02 1.470906400493046533e+02 1.448301733095794646e+02 1.470752668690952589e+02 1.484037427230663013e+02 1.476716390561828689e+02 1.479238231910789523e+02 1.493177752363598358e+02 1.482829848295077113e+02 1.471022838874435195e+02 1.444300527477519154e+02 1.485656758852397559e+02 1.470309442582254178e+02 1.485274621631804735e+02 1.490067905836631894e+02 1.441643440851256059e+02 1.445922662550566713e+02 1.448014821237408398e+02 1.450201273218495999e+02 1.498913146691713791e+02 1.481990874991686269e+02 1.474920450493083308e+02 1.472763285677622775e+02 1.468802930946324636e+02 1.480200880647845736e+02 1.482791414635068463e+02 1.449480913676382556e+02 1.461039262194980211e+02 1.459531508901269206e+02 1.458741891891529292e+02 1.459004392868086484e+02 1.436685229744708465e+02 1.472010131584671626e+02 1.471340642002619745e+02 1.468076190608744582e+02 1.454825951694523098e+02 1.460710810640150612e+02 1.445751962528678121e+02 1.437721299593763717e+02 1.456005050199536868e+02 1.434696879164835650e+02 1.440743840348861795e+02 1.426759797040610920e+02 1.431360848858520285e+02 1.453300430026255867e+02 1.452451990551314793e+02 1.426736432719953029e+02 1.453413337811873873e+02 1.426934473459415926e+02 1.463796371136367043e+02 1.429409562840144190e+02 1.428485660886613573e+02 1.422030225921631938e+02 1.426382395120302533e+02 1.462472183136265471e+02 1.458118096715122078e+02 1.442557345357053293e+02 1.445119825026926890e+02 1.461096187825003483e+02 1.426207743708329190e+02 1.425804516388830052e+02 1.421422120816220911e+02 1.393096739207032613e+02 1.399423030950015345e+02 1.413099718817578605e+02 1.424796543407548199e+02 1.390784161512255537e+02 1.416289541817117481e+02 1.393375851396159817e+02 1.371710680882576128e+02 1.400899275990756792e+02 1.390336964606640606e+02 1.402811643704728226e+02 1.397652991842428776e+02 1.415774436635480242e+02 1.408186427472788580e+02 1.345287767379996637e+02 1.369747337588525511e+02 1.363395447932469153e+02 1.396854131214736867e+02 1.373147981585511275e+02 1.369040285951161593e+02 1.392338812316701535e+02 1.396594465573303978e+02 1.353209050498924171e+02 1.391469534396618712e+02 1.371978435404453762e+02 1.391706222392163568e+02 1.392632552277987941e+02 1.376079307011166577e+02 1.372631295408963297e+02 1.395991079629678211e+02 1.363893544504644524e+02 1.369007826227576743e+02 1.376284257365068413e+02 1.362610700043391887e+02 1.380871968992573784e+02 1.384126755104356619e+02 1.362991438186847688e+02 1.397957007708079402e+02 1.397368615414208648e+02 1.340471630706962571e+02 1.346448900821577297e+02 1.336549840250838486e+02 1.356266375612797788e+02 1.345548080244692244e+02 1.340696892912628755e+02 1.360685447756952726e+02 1.338960488503928730e+02 1.335612543250961153e+02 1.379790914737647824e+02 1.358720217439893929e+02 1.346005289817611299e+02 1.332397876733705289e+02 1.345585536886215152e+02 1.355626608064511061e+02 1.335160385936358693e+02 1.340044227167081488e+02 1.348673133665906789e+02 1.364716899626424151e+02 1.362649562395510827e+02 1.323375042247501767e+02 1.345627898493964096e+02 1.313581725840092815e+02 1.331776137388017673e+02 1.309045407788189266e+02 1.334176140337608558e+02 1.330152652842371879e+02 1.317659433130516220e+02 1.355886087902579220e+02 1.295037568272198598e+02 1.323046917013058135e+02 1.298516517136696393e+02 1.339656897147028189e+02 1.304854943424676321e+02 1.310360789803981731e+02 1.305754175265961123e+02 1.311247639338161832e+02 1.305635760947171207e+02 1.314502105479447494e+02 1.304278264505348091e+02 1.300163074177797569e+02 1.311665189888664145e+02 1.292574996928155713e+02 1.302853649927367314e+02 1.320439118442522783e+02 1.328893202947388374e+02 1.317424760829339618e+02 1.294468362142860940e+02 1.327618446994669910e+02 1.282068953929001509e+02 1.304996849078694083e+02 1.287498735357518740e+02 1.300542459355955600e+02 1.288385648179237819e+02 1.338555436166709569e+02 1.309497062186343044e+02 1.284451142472408094e+02 1.260598360275104426e+02 1.287195637106511299e+02 1.289112863165804015e+02 1.291806693322227204e+02 1.298140492658424989e+02 1.269302402897915414e+02 1.263864076079172349e+02 1.283642599202187569e+02 1.264627872540885534e+02 1.253150964290780109e+02 1.236847319319656719e+02 1.232695726293896001e+02 1.248665243230669972e+02 1.238824726000578664e+02 1.251484513024394545e+02 1.239738158109175004e+02 1.235895783493164402e+02 1.230377030436197003e+02 1.233752414363757453e+02 1.232771004846772342e+02 1.239573687687916390e+02 1.222385558880788068e+02 1.226990653475037334e+02 1.225816466872146435e+02 1.216107104483353680e+02 1.236388812627944844e+02 1.227542656551889593e+02 1.221505634522625456e+02 1.222992058668435220e+02 1.227355281913345806e+02 1.211997406764043035e+02 1.217160487641654925e+02 1.220071891170565550e+02 1.227098681628080215e+02 1.192172420648671789e+02 1.224201310051655582e+02 1.186247729979104975e+02 1.200994488947372218e+02 1.220873966162798752e+02 1.166213111975797858e+02 1.187351945792480166e+02 1.192382264772415965e+02 1.214872892073543795e+02 1.212257670437555532e+02 1.199476883696741965e+02 1.244992490944213870e+02 1.180555896989986451e+02 1.186199850624632006e+02 1.202811415461902413e+02 1.231506831798273822e+02 1.196583088806792148e+02 1.205167969196872946e+02 1.196818534286601619e+02 1.184964514211269915e+02 1.187092981791950450e+02 1.206803473082050147e+02 1.206941597997078190e+02 1.187080819772356790e+02 1.217078384012519052e+02 1.197657356504325890e+02 1.174081625908100364e+02 1.179903098758409357e+02 1.183465672834525009e+02 1.179338743267494465e+02 1.157258273506740238e+02 1.187363371488651040e+02 1.166784591214475881e+02 1.153695428724472976e+02 1.188911171120456913e+02 1.181476549179020736e+02 1.181026654695921536e+02 1.178502349822397974e+02 1.163242270209651537e+02 1.187997109014168728e+02 1.154999283380574298e+02 1.165656547493666437e+02 1.163043913782329923e+02 1.151618095372398756e+02 1.172554007688375606e+02 1.170229574320612898e+02 1.163603499060355659e+02 1.126066625131625045e+02 1.147196924107224305e+02 1.170365233635648821e+02 1.170815077892256113e+02 1.153555197279959543e+02 1.175306476705060845e+02 1.178343841187249410e+02 1.149156218538415715e+02 1.146881546500672755e+02 1.161911669418919359e+02 1.162020152386021579e+02 1.140743065283965194e+02 1.140761704126253733e+02 1.146223921032265451e+02 1.138195079417194648e+02 1.203483404086016719e+02 1.169608091976795947e+02 1.139820413289272665e+02 1.149204277888400867e+02 1.146334777220219792e+02 1.140615298145862795e+02 1.129450433340872308e+02 1.157930613888265867e+02 1.143386693286070823e+02 1.141910256944484843e+02 1.124583463480799423e+02 1.152599934596232174e+02 1.132036583359599149e+02 1.149007862622773075e+02 1.113035860710519245e+02 1.144534715680608628e+02 1.118345721759391296e+02 1.147395647751929317e+02 1.146145461225044500e+02 1.125153793592610754e+02 1.149858495155035456e+02 1.153757675701762224e+02 1.132231187106748678e+02 1.114257609892504917e+02 1.147464801081740831e+02 1.172572524937521052e+02 1.125108096431862208e+02 1.143010902111743405e+02 1.141269909749911164e+02 1.126925688258059495e+02 1.138902321287737323e+02 1.139655403644020026e+02 1.133238028170041645e+02 1.098256463373070915e+02 1.135635082181686926e+02 1.121707167755075005e+02 1.137262342102792161e+02 1.116702797338300996e+02 1.108254846878976707e+02 1.135326676438937312e+02 1.151340763387503472e+02 1.128952372660283743e+02 1.108327329474499976e+02 1.103268941944369317e+02 1.101283742366403970e+02 1.120828974526021824e+02 1.162131118101626726e+02 1.135054800949370559e+02 1.128966523509090791e+02 1.128598805786813273e+02 1.116222119666356036e+02 1.118021804124071394e+02 1.107497509243139717e+02 1.083695090011398889e+02 1.111005729101964477e+02 1.101781254050703183e+02 1.106444674758553646e+02 1.123700853373754285e+02 1.091367736906442332e+02 1.101186197856424656e+02 1.122634741843417459e+02 1.092661476309726822e+02 1.126449557192920850e+02 1.112509400089746663e+02 1.121393664055169666e+02 1.091435827555424396e+02 1.091856514925495247e+02 1.085501553468540550e+02 1.083033595427702096e+02 1.104097643981765628e+02 1.107098775914258653e+02 1.111694799189058074e+02 1.108199877884827202e+02 1.109925584472953801e+02 1.081411938768543166e+02 1.112682185121065856e+02 1.096975765278450439e+02 1.072673614292240671e+02 1.076962295130557408e+02 1.082333594168838999e+02 1.077531375519034356e+02 1.066156011421855538e+02 1.093489530730850277e+02 1.062142653868962583e+02 1.078199996376115877e+02 1.060696125113383772e+02 1.055969666660012365e+02 1.046983113907151903e+02 1.068697259712605785e+02 1.096893487519271844e+02 1.059492253282580236e+02 1.063641469087125131e+02 1.069672022620682270e+02 1.103807898474811253e+02 1.079982781869339590e+02 1.068188826888803931e+02 1.077781074127923091e+02 1.054494974451009313e+02 1.079126912886623870e+02 1.059452849647607735e+02 1.069924780042805708e+02 1.064928854060725882e+02 1.055527493217882693e+02 1.065248909679814489e+02 1.043949458764477214e+02 1.043027264212593224e+02 1.048949105736512024e+02 1.059725267133348154e+02 1.043447876587224670e+02 1.030890065810311143e+02 1.055455281148097129e+02 1.038325270642628482e+02 1.045229708289907933e+02 1.041094236643405253e+02 1.036558304645326132e+02 1.059475657771443622e+02 1.040139441840339032e+02 1.052037617747291876e+02 1.046700075248666906e+02 1.053369264689546867e+02 1.052643708015374528e+02 1.030025510149259560e+02 1.062781016497132498e+02 1.045521509429113394e+02 1.038454260510393681e+02 1.056058946356206434e+02 1.034032218269644545e+02 1.047667543335490450e+02 1.028649376624520926e+02 1.042789697726615543e+02 1.052035044136332829e+02 1.053390166476407046e+02 1.073867051058911812e+02 1.042503009584780500e+02 1.025580997507172185e+02 1.018270461118169266e+02 1.023477847677720689e+02 9.815928979124285547e+01 1.023051840856324901e+02 1.029259872125770414e+02 1.021936434265874567e+02 1.030411619203955951e+02 1.033625435050594064e+02 1.014745017165739114e+02 1.034805980830814462e+02 1.013987395377159118e+02 1.027104222908481290e+02 1.052752359021674806e+02 1.038529658229634407e+02 1.016885466734722030e+02 1.033334054366125940e+02 1.046901786241471228e+02 1.024707732571549599e+02 1.046182856808250818e+02 1.048915365607851555e+02 1.028413802783505560e+02 1.037155736955198506e+02 1.050122335338319886e+02 9.891087157457663182e+01 1.002605831556134035e+02 1.012730991833425094e+02 1.011053905885872695e+02 9.856587339365076161e+01 1.037050632727380730e+02 1.007132433034516197e+02 1.051429248048943492e+02 1.000761881107634821e+02 1.022891469172516565e+02 1.014782042226923977e+02 1.027323047464027894e+02 1.024310046399561145e+02 1.035757389590812210e+02 1.024473854001888213e+02 1.024965576780828513e+02 1.010514144558149354e+02 9.934990855458254089e+01 1.002033235029231548e+02 9.891252080060088758e+01 1.021279496870290728e+02 1.019030948226363336e+02 1.031949739482237618e+02 9.791043621556214305e+01 9.958269011660493675e+01 1.009165468485391415e+02 1.000700862886412494e+02 1.003657737001288410e+02 1.016531535701852391e+02 9.868924506002070984e+01 1.019589737117791941e+02 1.009228117493970700e+02 9.930685996701058116e+01 1.026066367053785484e+02 1.009254247156087132e+02 1.029327726770108882e+02 1.012081577625719859e+02 1.009627405816136019e+02 1.022122756358723166e+02 1.017002672827435958e+02 1.024254784644246286e+02 1.028816018027931420e+02 1.011629851463903975e+02 1.006857118322041202e+02 9.919791867747336767e+01 9.992721463745158417e+01 1.021195735219344556e+02 9.694364548591832431e+01 9.697355970490477262e+01 9.984439057618040181e+01 9.938070897360988454e+01 9.799617441027984910e+01 1.010012278456732986e+02 9.861161540573264972e+01 9.930137175115774539e+01 1.005872584217416232e+02 9.741477179850674872e+01 9.915122785844442888e+01 9.863793116219451917e+01 9.901544044778339071e+01 1.011319014054713108e+02 9.879784482358357423e+01 9.950484121720303676e+01 9.711680450026335620e+01 1.001868517188769658e+02 1.000064137496648726e+02 9.831750126056324746e+01 9.873882549610297588e+01 1.001050819178126119e+02 9.857605917123967743e+01 9.634684511234453907e+01 9.894294923935160568e+01 9.821762255451874069e+01 9.742620886100506539e+01 9.826795542545853834e+01 9.664176393287038991e+01 9.740424306750433914e+01 9.683394985277342926e+01 9.804722564669536666e+01 9.728151264066089254e+01 9.642799471371668574e+01 9.781929894900898148e+01 9.995456196792513026e+01 9.914434357042554780e+01 9.695095507557518033e+01 9.843781763093869586e+01 9.753704048204335209e+01 9.708579993145427522e+01 9.587600165279177133e+01 9.523911081086025376e+01 9.673720953214713347e+01 9.382959715862799044e+01 9.590105944844982844e+01 9.548314563957274004e+01 9.386376867829613957e+01 9.579579508733121429e+01 9.413176638589128231e+01 9.318188314583053966e+01 9.252026095206267087e+01 9.375854738275458544e+01 9.316858505374284505e+01 9.392806440982167260e+01 9.143559674028887230e+01 9.291514915961781185e+01 9.332000958232995913e+01 9.276257399903732903e+01 9.293797961004723618e+01 9.010687488746759755e+01 8.986008222556303338e+01 9.042090940111842201e+01 9.085338778039360363e+01 9.171757727551583628e+01 9.056829879006635053e+01 9.125047622378735923e+01 8.977801207002767114e+01 8.940655608381003105e+01 8.956277571184901376e+01 8.940828776909758346e+01 8.877490357069514459e+01 9.087077661800593376e+01 8.990865667847475606e+01 9.253050303517235875e+01 8.820347504923256565e+01 8.910307748112700210e+01 8.767936507158819381e+01 8.814847763919840418e+01 8.836395789581672489e+01 9.139486402163643675e+01 8.991640629088692549e+01 8.774296412054887639e+01 8.959730225274651616e+01 8.829230632199882223e+01 8.962967718344810919e+01 9.124018988435157951e+01 9.021940134201919648e+01 8.982899368068146373e+01 8.946616866991789152e+01 9.096182423184424692e+01 8.642523354560930215e+01 8.764475784306971207e+01 8.867189893529916844e+01 8.925035546137431197e+01 8.971002887988829855e+01 8.816919291220692401e+01 8.849662827434752899e+01 8.925121364771176502e+01 8.697314754277576299e+01 8.751724609451127890e+01 8.875846099408913403e+01 8.657008547351428263e+01 8.461638844779319868e+01 8.736974087858467897e+01 8.660097235056285569e+01 8.934868628102422861e+01 8.673560713704627290e+01 8.579380059652024215e+01 8.533974418208164536e+01 8.413667012602469697e+01 8.784376965684245420e+01 8.698734529011044003e+01 8.459598891243979324e+01 8.521998352679551658e+01 8.732456281134372489e+01 8.790962735407266848e+01 8.681339042473148027e+01 8.726813640808225614e+01 8.382009067582363571e+01 8.785078393834254484e+01 8.582612110728688037e+01 8.395563538239311185e+01 8.545884558096614114e+01 8.598179597791826723e+01 8.402749786871967785e+01 8.475675033423434002e+01 8.779403391068575502e+01 8.578729163004125269e+01 8.332664277479604209e+01 8.275632702850748501e+01 8.551876562698710416e+01 8.609456040035027513e+01 8.463053534251662313e+01 8.500282280429806292e+01 8.626967853427407817e+01 8.286806126936043881e+01 8.605263120394998566e+01 8.605969844197895213e+01 8.357430345191404797e+01 8.454524120975592894e+01 8.229098203046206095e+01 8.286267102989565103e+01 8.400251069123423520e+01 8.391645809418022850e+01 8.464268326219401217e+01 8.506338053399854005e+01 8.248280156849966716e+01 8.590138901314016096e+01 8.531597643353575222e+01 8.541715991937932984e+01 8.554781138784051109e+01 8.609127384535004524e+01 8.724614921449854421e+01 8.323370206967356921e+01 8.348741722763443818e+01 8.321445532949053359e+01 8.643402511354115347e+01 8.855160352174922878e+01 8.408746633153901939e+01 8.484324098852640361e+01 8.377045758215982119e+01 8.528809676904207038e+01 8.440637173260937232e+01 8.402053598957408553e+01 8.316284670690083658e+01 8.193557046888336970e+01 8.426939943167627689e+01 8.483002792272317549e+01 8.393780928848536860e+01 8.557750043647986615e+01 8.579696868260397480e+01 8.386644216214874348e+01 8.228438476445209915e+01 8.407665127864288479e+01 8.105408849340805943e+01 8.526230166712900882e+01 8.384231990396725109e+01 8.307524696316437485e+01 8.463769243418413168e+01 8.653470401434221060e+01 8.594306811461905227e+01 8.361441667674127132e+01 8.143987619540988021e+01 8.383566432401595137e+01 8.516571680053911564e+01 8.408299969304887611e+01 8.382678416842996683e+01 8.496171863484190112e+01 8.168947080454972820e+01 8.236996611611738217e+01 8.148373136236388348e+01 8.325285239840088991e+01 8.381749766828140480e+01 8.226026886921665948e+01 8.274976900662822743e+01 8.235527428280342122e+01 8.169323825916690396e+01 8.288196759062932983e+01 8.405951673572873517e+01 8.020486329144623028e+01 8.078186763234204193e+01 8.046341572634263173e+01 8.134639963579948585e+01 7.958606970482789222e+01 7.919484941845369974e+01 7.947595336607655270e+01 8.154220619468262043e+01 7.934060226561287266e+01 8.209000468563387187e+01 7.901777549637684217e+01 7.718584016905499823e+01 7.897468078312437001e+01 8.031730594800644951e+01 7.944253883162078012e+01 7.717317572210551191e+01 7.898816664455048908e+01 7.759550357402063980e+01 7.544295580865308182e+01 7.606293928301408869e+01 7.818480557457039026e+01 7.697324932193687630e+01 7.752359038222651577e+01 7.907336957408415401e+01 7.761632585717049437e+01 7.765601606151375336e+01 7.907104543931059482e+01 7.973782099352828823e+01 7.781355330044675611e+01 7.978850891967887549e+01 7.816158276359500690e+01 7.834656243324180025e+01 7.788988080313198736e+01 7.887816679762917715e+01 7.854890857002105520e+01 7.875084697462698102e+01 7.736584397687799708e+01 7.929718381680868333e+01 7.683756835555408315e+01 7.707227881406434733e+01 7.900960419256659861e+01 7.854952064774539622e+01 7.844606850304930390e+01 7.902398821052116773e+01 7.830861624252699471e+01 7.961240146830506603e+01 7.899258936667735043e+01 7.734846676229426521e+01 7.619013959593594620e+01 7.485283892990877064e+01 7.733241965240927129e+01 7.576341994443640715e+01 7.712276372608526742e+01 7.765459514394588325e+01 7.635908208176095968e+01 7.821451675111943302e+01 7.853201341066159102e+01 7.763796448854131427e+01 7.579717603642332335e+01 7.761700672137443746e+01 7.375182024667172698e+01 7.708768898790160051e+01 7.330381443238104566e+01 7.361300378306086145e+01 7.488250722160579187e+01 7.295236910405040476e+01 7.423270015788736487e+01 7.565326712058413250e+01 7.341896144976045946e+01 7.548264583206029954e+01 7.630139885126659749e+01 7.358043074848762899e+01 7.624773721306600294e+01 7.294735246378867544e+01 7.313412221415211434e+01 7.602214587589537587e+01 7.607126934787946482e+01 7.349633323633872806e+01 7.550911866728210953e+01 7.447074645576118712e+01 7.364523144860802972e+01 7.374294820404074358e+01 7.395581077347767973e+01 7.462277078052024137e+01 7.384011087732488932e+01 7.625194231313012949e+01 7.522713543116370261e+01 7.589236556032483350e+01 7.620648535163859094e+01 7.330935502644506130e+01 7.496236595404334935e+01 7.396291925609226325e+01 7.216701394291783345e+01 6.931788926735546852e+01 7.036515614269121954e+01 7.185343413741536267e+01 6.882485388104471724e+01 6.971433647382866639e+01 7.018464312519661519e+01 7.205447886698654258e+01 6.934711539914006551e+01 6.995307901672374840e+01 7.056051895108907956e+01 6.788282333503357791e+01 7.484876439618624033e+01 7.143008237024508844e+01 7.029557030075558544e+01 6.994615927903564057e+01 7.014471227894745198e+01 7.275083606797552704e+01 7.096157425451769996e+01 6.932444078615026228e+01 7.028104938180959493e+01 7.195199888656109977e+01 7.148428482203425460e+01 7.244574872859610082e+01 7.501613051717582437e+01 7.136792322103848107e+01 6.947660650609233812e+01 7.148327480779238385e+01 7.083545302033054725e+01 7.259057579370441715e+01 7.015179951668663705e+01 6.832483061670146185e+01 7.073707356471226149e+01 7.208784662910844077e+01 6.776686908379899421e+01 6.757589324815261023e+01 7.135693342665412331e+01 7.169504879841875322e+01 7.069798279170173316e+01 7.080714088633075676e+01 7.246862715317070069e+01 7.054910928175804941e+01 6.923914551242444304e+01 7.138438995719198488e+01 7.029280169827779901e+01 6.976260846067127375e+01 6.878939706448504410e+01 6.756063305912778105e+01 6.897942141981100406e+01 7.112187346640349972e+01 6.835600328213789112e+01 6.863150723477701831e+01 6.773982534206082562e+01 6.964357385839795711e+01 7.152511585878015410e+01 6.928734119051695473e+01 6.924686267459773603e+01 6.969048426346222413e+01 6.868685155619252214e+01 6.938634174175957980e+01 7.024737593117076528e+01 7.204595922127643348e+01 7.101586203990207480e+01 6.976919977548408269e+01 7.038481859251974981e+01 6.955971072052857096e+01 7.190098444170654091e+01 6.958840013054762608e+01 7.115944413641948074e+01 7.002011920146186696e+01 6.826413500114129818e+01 7.045899850126563990e+01 6.836674448861487008e+01 7.003797155586589440e+01 7.145266439141526860e+01 7.261909213199734836e+01 7.023685497466030370e+01 6.962147560590877049e+01 7.023385418813040815e+01 7.032876109201853865e+01 7.076197217344744672e+01 7.256680325793254838e+01 7.110085625026584921e+01 7.028333854696555250e+01 6.821642959189016153e+01 7.175129960898146919e+01 7.089285878024861631e+01 7.046614218828030118e+01 7.071089328450754863e+01 6.876141718013747095e+01 7.020118590094702427e+01 6.998723623496235291e+01 6.980075329233646642e+01 7.216965711767782921e+01 7.081544243809028671e+01 6.788319325901224488e+01 7.098727710616051922e+01 6.866807108350943167e+01 6.944331982808256498e+01 7.108197497340393056e+01 7.252504218895396093e+01 7.239599152603841503e+01 6.973318496373235575e+01 7.035367089075576530e+01 7.191321120078863771e+01 6.995135475280910953e+01 6.872130411173283449e+01 7.178607580834589896e+01 7.248991178015178605e+01 6.647858287337905381e+01 7.121538896206733682e+01 6.850475383332609169e+01 6.827717319427144105e+01 7.021894759721504897e+01 6.851560105451706306e+01 7.028992726427415505e+01 7.039786177225758479e+01 6.924783751949382804e+01 6.653530542098820888e+01 6.862152741113705190e+01 6.776444022544465895e+01 6.935975130749953621e+01 6.831334229891901089e+01 6.799843265549796456e+01 7.049822617694000826e+01 6.936692253267159458e+01 7.082639348327609241e+01 6.933855297910778859e+01 7.051758758004905303e+01 7.003158514172076821e+01 6.718167377144727936e+01 6.822339927678109461e+01 6.790602082689835584e+01 6.526680704230473395e+01 6.531541868819030583e+01 6.594309230906495145e+01 6.517349659216597502e+01 6.548140236376917755e+01 6.534628568279698868e+01 6.659808465824060875e+01 6.555083107727702441e+01 6.533343269529369479e+01 6.566574563329939451e+01 6.523030233617950557e+01 6.295610843570518966e+01 6.353045896017299299e+01 6.318998200908686869e+01 6.580390201883942325e+01 6.322169764687643578e+01 6.633161240231622457e+01 6.605116042513049024e+01 6.304062812666104776e+01 6.454379065538377347e+01 6.616257611132647298e+01 6.200686131853372984e+01 6.623678070280205077e+01 6.643526222452035768e+01 6.375929532959015233e+01 6.160768423736326582e+01 6.340684018471347372e+01 6.426476589548903462e+01 6.313578106205479656e+01 6.199123839858913954e+01 6.340279687474043158e+01 6.486228705090822189e+01 6.365781899044232262e+01 6.324568140514486458e+01 6.338437618845454580e+01 6.345946634227869509e+01 6.320633826088680252e+01 6.554412035361201561e+01 6.456221009218511142e+01 6.364618096719489415e+01 6.426391692368301278e+01 6.604735896897915381e+01 6.453229439010674184e+01 6.513106208214851733e+01 6.242343351457482470e+01 6.248172751054448781e+01 6.104438004552798702e+01 6.496688527553320114e+01 6.382191536365061069e+01 6.164639050566750456e+01 6.284209382995464210e+01 6.411478484098076080e+01 6.414524535544988737e+01 6.521676224209099360e+01 6.415108125000205064e+01 6.304890385559345134e+01 6.288869982191305752e+01 6.205381296342198993e+01 6.342403299390851856e+01 6.485989881020331893e+01 6.307511578565073762e+01 6.330584341048535890e+01 6.234470260040680500e+01 6.333010065799880550e+01 6.293521821866529109e+01 6.392188523868308181e+01 6.507621752101853474e+01 6.119137489018564224e+01 6.581767046085359141e+01 6.380300899018218530e+01 6.206335078031546715e+01 6.132896729156791338e+01 6.293244258154263093e+01 6.250934829109084490e+01 6.246119571632837619e+01 6.213852407356962715e+01 6.450781094110064373e+01 6.271506047708842857e+01 6.417585093272626295e+01 6.097993497688926112e+01 6.260950552100655386e+01 6.142011324633677560e+01 6.218449190946440552e+01 6.472898482447290291e+01 6.262763375887679018e+01 6.009158489190981811e+01 6.303306645711449363e+01 6.409519581136883914e+01 6.002462195780567811e+01 6.100508862968507628e+01 5.933197426384414541e+01 5.870263609913304492e+01 5.947708345792317175e+01 6.186951829248278045e+01 5.823895100417837511e+01 5.827236616604177044e+01 5.868450372647625812e+01 6.008919216911925787e+01 6.108561062027317234e+01 5.932924877289671173e+01 5.868646252178548650e+01 5.977140592093369520e+01 6.019580721370023468e+01 6.080802530930944272e+01 6.258823861592370008e+01 5.991465196671538251e+01 5.942142618503871176e+01 6.168933357545459018e+01 5.870213159346087650e+01 6.091768441572063608e+01 6.177080637363796711e+01 6.067969604764225977e+01 5.915858831783459948e+01 6.058961722458003152e+01 6.102214725069695334e+01 6.101201902684106670e+01 6.205730272016440097e+01 5.999996803266893863e+01 6.185350054652045060e+01 6.146685662709145959e+01 5.860493875074008940e+01 5.956144775759570820e+01 5.955617136615608587e+01 6.276912652391372660e+01 6.314177208504004568e+01 6.102550045077205709e+01 5.978111086832610255e+01 5.945255901801978382e+01 5.933788619365831352e+01 6.141299664684493109e+01 5.965577062725601110e+01 6.298759283092945793e+01 6.486453827159543550e+01 5.967660664870302867e+01 6.074961687794557008e+01 5.961847733938716942e+01 5.990684539737427627e+01 6.201437555799896728e+01 6.160679507478802464e+01 6.119560587736378920e+01 6.028178169577614653e+01 6.040527534336487747e+01 6.014902576988942684e+01 5.963803643400685672e+01 6.213256496608047286e+01 6.185532319830669934e+01 6.032861956194565067e+01 6.011628751404558813e+01 5.776291683391132636e+01 5.934024424744096393e+01 5.875291187728500830e+01 5.802339263325767149e+01 5.856162584846499897e+01 5.689964178268909478e+01 5.880798492436125713e+01 6.101255427351793514e+01 5.952049498912959535e+01 5.905139499482678644e+01 5.666331610246565020e+01 5.751658548353250211e+01 5.913420442207684147e+01 6.123566103264712268e+01 5.912344942767857958e+01 6.106260174557560561e+01 6.022202474635929548e+01 5.824655419159484637e+01 5.904835512598850755e+01 5.814219144663127281e+01 5.715758992896282109e+01 5.674675079219085916e+01 5.816475816300152246e+01 5.814638830477895226e+01 6.021721260938023335e+01 5.689616690233582830e+01 5.694681788950882151e+01 5.470224990015903188e+01 5.705294969991928866e+01 5.779134407220323766e+01 5.755884569112399873e+01 5.760033130511740040e+01 5.631353066595143986e+01 5.406794247460933178e+01 5.888885307894966559e+01 5.674552394462259031e+01 5.600903024496550842e+01 5.751916271938738845e+01 5.827361258975451364e+01 5.667521745352060947e+01 5.599663387690652883e+01 5.584910791083875381e+01 5.388323051333266989e+01 5.538245537910706418e+01 5.518370212627938542e+01 5.346002262802412019e+01 5.486489004809564562e+01 5.459101291725084337e+01 5.562019845122763684e+01 5.390238402410864182e+01 5.354225787148754279e+01 5.683383280933647796e+01 5.329854526163168060e+01 5.176959904871362994e+01 5.728652981098147023e+01 5.558125125926869714e+01 5.507237705402669548e+01 5.376310007919372680e+01 5.424410984024771665e+01 5.523179100832791733e+01 5.369421479706080902e+01 5.243038439076797630e+01 5.472702831620650699e+01 5.517620421452208035e+01 5.411115563849535448e+01 5.379954681725040899e+01 5.272575580658021721e+01 5.371877672751136146e+01 5.592395990308918385e+01 5.443555335382462346e+01 5.354502748566349624e+01 5.426242674875236105e+01 5.422905661870557026e+01 5.569038888688953648e+01 5.163247082282417466e+01 5.309696403401461140e+01 5.531726476532755044e+01 5.371317300024571040e+01 5.381727590079118073e+01 5.504247842090407516e+01 5.436462946736592983e+01 5.337618984237953157e+01 5.151452278614873848e+01 5.060072965306331838e+01 5.687637036078352537e+01 5.215271470989866742e+01 5.380026294964315525e+01 5.486126196003743161e+01 5.208453749331197713e+01 5.343602660264554771e+01 5.251937625242509000e+01 5.188308416813576684e+01 5.615207450658091659e+01 5.387772341294001421e+01 5.577585964426012310e+01 5.520423995788404881e+01 5.620014322467438461e+01 5.372561806336095458e+01 5.460020562829961932e+01 5.351055062905459181e+01 5.340438593092261499e+01 5.348772116527197795e+01 5.528566431190171926e+01 5.400298656625826510e+01 5.488655179962478314e+01 5.766499488024042819e+01 5.556591792942717944e+01 5.333206567671296483e+01 5.455498197954433692e+01 5.265183642059592728e+01 5.347791192985185660e+01 5.432198474709292668e+01 5.301728027612990246e+01 5.336682093553726247e+01 5.366465350394781808e+01 5.249866264150470130e+01 5.342973283990487232e+01 5.361109322350537099e+01 5.240795839301569004e+01 5.365097907131473676e+01 5.453337806627472162e+01 5.235718125811735746e+01 5.378662124520246834e+01 5.209125479630862543e+01 5.143996754329429422e+01 5.347753787483526366e+01 5.183710603350185409e+01 5.031703107886958293e+01 5.070783955292156975e+01 5.019439149585039672e+01 5.070379689648763133e+01 5.091673605987352147e+01 5.160008064441871767e+01 4.777197507100576246e+01 5.008760825730949762e+01 5.053110353629699603e+01 4.934134170476189496e+01 4.762242000617577276e+01 5.177828399072634369e+01 5.013279589191517971e+01 4.943873464559931108e+01 5.131505129314853519e+01 5.001671435815457301e+01 5.061162516711195281e+01 5.194734472506585377e+01 4.899501064077901447e+01 5.020575337196374477e+01 4.944407944317121206e+01 5.146597757393019634e+01 5.111219796832248363e+01 4.901234501776092856e+01 4.924164325852061808e+01 4.873999111849671095e+01 4.822280804747995120e+01 5.075088084315871839e+01 5.047665319213319890e+01 4.871197577194353556e+01 4.867359485490604243e+01 4.898022901871216561e+01 4.953310060159589767e+01 4.868238191596147146e+01 5.032331044573227530e+01 4.882604753202181058e+01 4.732696820556270012e+01 4.947526433069166529e+01 5.028061500735335443e+01 5.026845077754802560e+01 4.980897544954707712e+01 4.975377617142937225e+01 5.157855622334549395e+01 4.974346429409182946e+01 4.954219913467181158e+01 4.887137457465280477e+01 4.754815062767723077e+01 4.831888502303664978e+01 4.782095741559094648e+01 4.777160557134905616e+01 4.968508464335292274e+01 4.912271310470999452e+01 4.855988447241705330e+01 4.958607287416315046e+01 4.926897017086651687e+01 4.801950334250996377e+01 4.904432275057526880e+01 5.060023885208059369e+01 5.015118807849196259e+01 4.985881666333469298e+01 4.983885438950616020e+01 4.858060400518507294e+01 4.911780663096163835e+01 4.843651583089609147e+01 4.849670718394350644e+01 4.805786569514721407e+01 4.869043672473227957e+01 4.960047916704138515e+01 4.566459288721407006e+01 4.890092393208422550e+01 4.785010064438085209e+01 4.923350165078167606e+01 4.838632409189189332e+01 4.722345961976614603e+01 4.732257169570656430e+01 4.912553701141710860e+01 4.836422996137261521e+01 4.721958037201409297e+01 5.005404578230827894e+01 4.810189476094272010e+01 4.868408299609072998e+01 4.921235171149601939e+01 5.028939738148794447e+01 4.779836228126092834e+01 4.762577699646287499e+01 4.999501895875501134e+01 4.844745904405225190e+01 4.852360474765762177e+01 4.764607754202818768e+01 4.900367153044261670e+01 4.915751280837815784e+01 4.760924447603813547e+01 5.007903084958849149e+01 4.987173389694564207e+01 4.929000138360789407e+01 4.965855899069478596e+01 4.928493307689844016e+01 4.716536828181236274e+01 4.821941210871507622e+01 4.718996840127359604e+01 4.851266024261439469e+01 5.061235206497989481e+01 4.828066911201514699e+01 4.945127134044981432e+01 5.164480098797790930e+01 5.075497759375340934e+01 4.852402913193160572e+01 5.017461352735129054e+01 4.788324741707822341e+01 4.950390085471260448e+01 4.754286585512559071e+01 4.662313098684865764e+01 4.805170572987636035e+01 5.075604788495167696e+01 4.854628263403417776e+01 4.887333595712046730e+01 4.907865623722740622e+01 4.866146220378450238e+01 4.781088781738520055e+01 4.903226467211775486e+01 5.079268788325863682e+01 4.900367145573737560e+01 4.872699285720398876e+01 4.749959814494013699e+01 4.886032738955603349e+01 4.767931210673276610e+01 4.745092269234217497e+01 4.872244198286666972e+01 4.667427045867448498e+01 4.736379140602530669e+01 4.708485557109430175e+01 4.901092896988031811e+01 4.909828803931251429e+01 4.869801728098755689e+01 4.705767823129419725e+01 4.513555533528656838e+01 4.569217556436964855e+01 4.657729005153225188e+01 4.524368446807539357e+01 4.516196039320595901e+01 4.461943022368429013e+01 4.785006901492431552e+01 4.452357981551065080e+01 4.623726092130352328e+01 4.839830992135254206e+01 4.619972138972527631e+01 4.651743159599794808e+01 4.655809425802792134e+01 4.234469542124320185e+01 4.370144849898932904e+01 4.404939481969531556e+01 4.313896926595002412e+01 4.458095119238450366e+01 4.429522846840657024e+01 4.357442534795941924e+01 4.357295822220338266e+01 4.220301924386566128e+01 4.119416417347444082e+01 4.361406099917162038e+01 4.107605568882556213e+01 4.208626267313037062e+01 4.500919930318580242e+01 4.314196879290862796e+01 4.649752247690334173e+01 4.481505369014606543e+01 4.165501790685759431e+01 4.234955494893701911e+01 4.191137414796018845e+01 4.368262034916568837e+01 4.362758711291468217e+01 4.233272130085140361e+01 4.138566941832404922e+01 4.276288016595738384e+01 4.473367847211348902e+01 4.361821769205659649e+01 4.160418948932384353e+01 4.324940849371488838e+01 4.085748297736363099e+01 4.302431486720248444e+01 4.166987545619981859e+01 4.108326013593426751e+01 4.326596781551761239e+01 4.156755008897066972e+01 3.967992606057266158e+01 4.124230683403119713e+01 4.085699627559790059e+01 4.189569859580615230e+01 4.008676963078878686e+01 3.885220404073707101e+01 4.171750307294745141e+01 3.992935486081562146e+01 4.123206074000261623e+01 3.917561242994598558e+01 4.053740473061637317e+01 4.067202999240024752e+01 4.056826504344692097e+01 3.962345326693645120e+01 3.908585076854933504e+01 4.349853849818489948e+01 4.020640529353605785e+01 4.179830347940620072e+01 4.017297655129935663e+01 4.289694726246442258e+01 4.068587011325271874e+01 4.130077683708454117e+01 4.139337269364104088e+01 4.240696478023370730e+01 4.094664333672234591e+01 3.991911874337892385e+01 4.130570387912663932e+01 4.120001795603889150e+01 4.115980649059302010e+01 4.184899142284565698e+01 4.011278279109575351e+01 4.114134765065104915e+01 4.019513742003092460e+01 4.137225249406338179e+01 4.154161031700952122e+01 4.002972739965233728e+01 4.173093759604489605e+01 4.183997305208322359e+01 4.324413128551143615e+01 4.127747891666584223e+01 4.275300539848176129e+01 4.105100128650285285e+01 4.083535155498697833e+01 4.144385203527183137e+01 4.296977516803467978e+01 4.287316577459458955e+01 3.948398978046919439e+01 4.103096260227757597e+01 3.959992499120509990e+01 3.950098512677302409e+01 3.938270066268533043e+01 4.316183218014615619e+01 4.051708423811607673e+01 4.250697387146926332e+01 3.868976760221614342e+01 4.182982070026083932e+01 4.003476935225351951e+01 4.064574993223058641e+01 4.251763495925778358e+01 4.167811208323163186e+01 4.078515495217045128e+01 3.997128697960597066e+01 4.217389921792755558e+01 4.251208894102285996e+01 4.247098110050809794e+01 4.266383140966028265e+01 4.116931059968910489e+01 4.214729906772343071e+01 4.100599041801989131e+01 4.087302716885238851e+01 4.041982761695451387e+01 4.225873929868173917e+01 4.156408127683759091e+01 4.197122351686729758e+01 4.042412302888698150e+01 4.257849568222555803e+01 4.206058315360922961e+01 4.002447057470030956e+01 4.412666472722350619e+01 4.177400778674726922e+01 4.186001311362355892e+01 4.088053550922286661e+01 4.102080135785462289e+01 4.145907123467557653e+01 3.933841802065731486e+01 3.847903294429957555e+01 4.226491099685847530e+01 3.823787709155704562e+01 3.929752888225976193e+01 3.958478189225348842e+01 4.146238258018503586e+01 3.953542941210228889e+01 3.870094696720397565e+01 4.139567238947120842e+01 4.026776237506876299e+01 4.072892660973082002e+01 4.026567100749328887e+01 4.002834739099736083e+01 4.272114312839121197e+01 4.158656857980813726e+01 3.822181060030498401e+01 4.119627249281559500e+01 3.939587977880240288e+01 3.898222378652456399e+01 4.024074956586230911e+01 4.048250003284671550e+01 4.038405844997510030e+01 3.768164937840437290e+01 4.071302948630157204e+01 3.926375581872702014e+01 3.985180391900100716e+01 3.955831249324013754e+01 3.777528742040946241e+01 4.102070343265489072e+01 3.798745401464132954e+01 3.906590006721951625e+01 3.918041486367943804e+01 3.826001849734524995e+01 3.989526623793994276e+01 3.777883775690508372e+01 3.944404226604419250e+01 4.034768087642164858e+01 3.781057928360397113e+01 3.923678839491376635e+01 4.042141196231827394e+01 3.829468525395552092e+01 3.995193708449644276e+01 3.742174846840629954e+01 3.956557530687341284e+01 3.852422329313871074e+01 3.829980870364264689e+01 4.031025578636665330e+01 4.025597083681557109e+01 3.855179359966291486e+01 4.017478210744654632e+01 3.798546999542010383e+01 3.554460096812137948e+01 3.881421386405889251e+01 3.732847109301520305e+01 3.882238244269388616e+01 3.728076109351857781e+01 3.639215071697709192e+01 3.588525997594276618e+01 3.491303730025126839e+01 3.557277851885611142e+01 3.658845236956788938e+01 3.873373849604321606e+01 3.730420092041890001e+01 3.494926984466823683e+01 3.656858569114388047e+01 3.581437917958296424e+01 3.729656118047952162e+01 3.801962329742347890e+01 3.731880851957131995e+01 3.866122458281306251e+01 3.703260623158224263e+01 3.725967861005490533e+01 3.739907914828381763e+01 3.770919701431770932e+01 3.786103081669232040e+01 3.722429577829679914e+01 3.692520438336405419e+01 3.825125613500260613e+01 3.682548945537212859e+01 3.732174161242136989e+01 3.593160066848744094e+01 3.788087037173390570e+01 3.643860010583937736e+01 3.944422886666040284e+01 3.785699261772388979e+01 3.537426950415474636e+01 3.666447206878537202e+01 3.392476692880914158e+01 3.393242066452688732e+01 3.739286680345405500e+01 3.526375399219074325e+01 3.728619409020114261e+01 3.642927333905321063e+01 3.675570951301941136e+01 3.608801902501236469e+01 3.575137889655765377e+01 3.548571353530359573e+01 3.434013708587193037e+01 3.691075547048239969e+01 3.512468381174444687e+01 3.714893711283676936e+01 3.683823861757098683e+01 3.538076435088005667e+01 3.433046653118663727e+01 3.540616307172819432e+01 3.612354000637645868e+01 3.588482046678001325e+01 3.487363126749273334e+01 3.682581783579837520e+01 3.574894661338276336e+01 3.671248490488947880e+01 3.593977974539573950e+01 3.534890627115367323e+01 3.632099083670802742e+01 3.609041727355204898e+01 3.474072480895066661e+01 3.461187299482600110e+01 3.433734041671227999e+01 3.190756460429161834e+01 3.239536089094622895e+01 3.496567412648317230e+01 3.649463771852913396e+01 3.479944914285378132e+01 3.325399210236891889e+01 3.613356047661773829e+01 3.472706312879685697e+01 3.626640800456857505e+01 3.657390507277583680e+01 3.629505563248616085e+01 3.427880082280179863e+01 3.549068262329306123e+01 3.351550233601953721e+01 3.503677212224532411e+01 3.544902354688506563e+01 3.588924862654265979e+01 3.457427492055331442e+01 3.744140065267661299e+01 3.462680817274763001e+01 3.649281146575806645e+01 3.637307657589762755e+01 3.265022501749711381e+01 3.558117418722280689e+01 3.673901080303288325e+01 3.710164870288048178e+01 3.586151614570903234e+01 3.539233196811288451e+01 3.498714004812111256e+01 3.444300525333978413e+01 3.508837340564772234e+01 3.440482198247944012e+01 3.455942502857443088e+01 3.583588019160292504e+01 3.450202428777696895e+01 3.421185362025691035e+01 3.543156643284518736e+01 3.422987531685411255e+01 3.451548016586138345e+01 3.280958621512635176e+01 3.487251882562680549e+01 3.533669457059750130e+01 3.712978533985369722e+01 3.510980691507336360e+01 3.537103747744364313e+01 3.582088441508862786e+01 3.545361223259948247e+01 3.786111159386788927e+01 3.539144252142499170e+01 3.364091241601956739e+01 3.594472303058876150e+01 3.494554745151336306e+01 3.525409943742828034e+01 3.575208657316389349e+01 3.470088521480026600e+01 3.588208916022507822e+01 3.589351900364159320e+01 3.660124941825804257e+01 3.372142347216145453e+01 3.425264898065953645e+01 3.460636245711304326e+01 3.540401119881951786e+01 3.172180661547865910e+01 3.474816859582188044e+01 3.476097190281998905e+01 3.384171445308994919e+01 3.277180653345011763e+01 3.206519110506582848e+01 3.238726101311335981e+01 3.317833373136634378e+01 3.224697112243310215e+01 3.320548606322521579e+01 3.264137843118024307e+01 3.337866509039537277e+01 3.236574021277866109e+01 3.394918892133279797e+01 3.270541932943618235e+01 3.305329939968944331e+01 3.360781816679669731e+01 3.076371836294077511e+01 3.339388408890878424e+01 3.292666415548911374e+01 3.292225901503614693e+01 3.354974234666125454e+01 3.419461436204346683e+01 3.344189370689793606e+01 3.415150621557455679e+01 3.231955249232371585e+01 3.455053182158653868e+01 3.282733657577587394e+01 3.231598985815956127e+01 3.331188842584362675e+01 3.262232493498588326e+01 3.420668711226623060e+01 3.362881521269205365e+01 3.238032406319439360e+01 3.302321229460432761e+01 3.392877798747455387e+01 3.238069035015114849e+01 3.336047369261614648e+01 3.387440925434128758e+01 3.122783570864636360e+01 3.416487846220152136e+01 3.273006348269495192e+01 3.325777139416747730e+01 3.218023887711685660e+01 3.354774695957158315e+01 3.317983587989827043e+01 3.353301304219014867e+01 3.239362397769303215e+01 3.341409236653095149e+01 3.306200937333974821e+01 3.271813604232475114e+01 3.362443785056441925e+01 3.507967927997636082e+01 3.175635597712001612e+01 3.432971717159475133e+01 3.123655469482736891e+01 3.259141426380903539e+01 3.337854374293250004e+01 3.151435008587790065e+01 3.389973066144715830e+01 3.380241852565805516e+01 3.216447436731587572e+01 3.365559969953904584e+01 3.018421996993536283e+01 3.378513015852460910e+01 3.298612960470518374e+01 3.382274138011632658e+01 3.233067200056655821e+01 3.240614907742555317e+01 3.088328588457834201e+01 3.196340576029468750e+01 3.480462352674612703e+01 3.154004936717479524e+01 3.108222302487495270e+01 3.121217782725896939e+01 3.205216947938147598e+01 3.114558746099985242e+01 3.295220090137826219e+01 3.181956350636301067e+01 3.301656127058735279e+01 2.921478052655547231e+01 3.129644095754672151e+01 3.162054289882545888e+01 3.298188219018152978e+01 3.063452190751890214e+01 3.248390676812297784e+01 3.104241844514719872e+01 3.347782395631990227e+01 3.171560778367898337e+01 3.228670380724528144e+01 3.220918838363333947e+01 3.122792359998155831e+01 3.296818697252263064e+01 2.972187651917366225e+01 3.094234014744494132e+01 3.319257900442785569e+01 2.923220882847815716e+01 2.941381840726726438e+01 3.063654115334446359e+01 3.307841675405492055e+01 2.983905840596107950e+01 3.226498968852014571e+01 3.452611455250664818e+01 3.205753110509438386e+01 3.262292037014871937e+01 3.271827005806540711e+01 3.375308634952328646e+01 3.152005785955681461e+01 3.299673114880889813e+01 3.309093594336822974e+01 3.101638594409600103e+01 3.430714451799990883e+01 3.143404844787024643e+01 3.253788112619103146e+01 3.337153325826557904e+01 3.176174357103079871e+01 3.271029382770595362e+01 3.157647524023548868e+01 3.315501071257773447e+01 3.234905446914522287e+01 3.103174795652384077e+01 3.258884500360267822e+01 3.118418900813854222e+01 3.126545856939490164e+01 3.173083987558760199e+01 3.079774356535305913e+01 3.078762519987209600e+01 3.181657586058556220e+01 3.138047137156690525e+01 3.269517201222553382e+01 3.353248843361623699e+01 3.258345213087923042e+01 3.421444871356098361e+01 3.247433028945285827e+01 3.029246454191686055e+01 3.235483411684371191e+01 3.150188352637519529e+01 3.143484226111875302e+01 3.355518315378613892e+01 2.985727279047328153e+01 3.175844187457588674e+01 3.106497641451005975e+01 3.152029201789443391e+01 3.188230939927138508e+01 3.280458865431465654e+01 3.244791896158955069e+01 3.120680907139637839e+01 3.384682698716145666e+01 3.318136084976674738e+01 3.117681439670844767e+01 3.213914903629432018e+01 3.160536594855855697e+01 3.161616398102489356e+01 3.071449096981771376e+01 3.265364840907534472e+01 3.189308454215803579e+01 3.192364171772906190e+01 3.393220948027470030e+01 3.289875302638876775e+01 3.261700052065386046e+01 3.098522841127154592e+01 3.190102409948539020e+01 3.292267521528182783e+01 3.176696562113773226e+01 3.093052820626214583e+01 3.267866746826975799e+01 3.247762930969821582e+01 3.277273873983434527e+01 2.899047105018886228e+01 3.361158944286471950e+01 3.374984793062186839e+01 3.163592747536376137e+01 3.263172267055935549e+01 3.149455011274733351e+01 3.354217628683380781e+01 3.215770743585687086e+01 3.233665109808561766e+01 3.377788519051312477e+01 3.301615937853096483e+01 3.154961612623565514e+01 3.082482224492238387e+01 3.013023455634350256e+01 3.181658117734726687e+01 3.017999548272662835e+01 3.114210191418601781e+01 3.065713253372862823e+01 2.966801769024665347e+01 3.169697564449273841e+01 3.106978383730855242e+01 3.092649993382542206e+01 2.886877148558536277e+01 3.335965772755770331e+01 3.036205522765404297e+01 2.939154564294778993e+01 2.970920869782280249e+01 2.948805588997919713e+01 3.243956508976522457e+01 3.078297173036635925e+01 3.346375650326087481e+01 3.239169775859285494e+01 3.150101057048026831e+01 3.161487089710258758e+01 3.048326230789622926e+01 3.097278071209245454e+01 3.088820451312405524e+01 3.067634995078705273e+01 3.083207862570277058e+01 2.952783525306674406e+01 2.945482041804388729e+01 2.906185874515458067e+01 2.889920956238810135e+01 2.882816373908846685e+01 2.951076654076253192e+01 3.022974028315911710e+01 2.924743450479788720e+01 3.016333081742477518e+01 2.945428356031458961e+01 2.816431237488867367e+01 2.635208397995207719e+01 2.969766075697563679e+01 2.941061577517362480e+01 3.027949440021695793e+01 3.083109539652916453e+01 2.696785849790474643e+01 2.753492260261876368e+01 3.009687400642202348e+01 3.001913703771959518e+01 2.958514792856549747e+01 3.055882608710150095e+01 3.098705189552862649e+01 3.022449041468982145e+01 3.102608543645652617e+01 3.179431966049683567e+01 2.906783779083542640e+01 2.863302940864011603e+01 2.978169224597665732e+01 3.015466214734821904e+01 2.937178920827516748e+01 2.837703662991851061e+01 3.111475711684487067e+01 2.820656656385478911e+01 2.840355559688689269e+01 3.018931207094287927e+01 3.163535524821045897e+01 3.124320005560390712e+01 3.056323870021510203e+01 3.057019649351683910e+01 3.062846283023337790e+01 2.806733546178639216e+01 3.056368956906528922e+01 3.176491837032149590e+01 3.039576258377672957e+01 3.069518238133007060e+01 2.924451684317972777e+01 2.841957050226080383e+01 2.638884349075900104e+01 2.743929469656714915e+01 3.022377366267399879e+01 2.809497351387016550e+01 3.103389516608596210e+01 2.871632385382653041e+01 2.743556421251828681e+01 2.960248836106842063e+01 2.942636569286410975e+01 3.113340972007901186e+01 2.862644992999941707e+01 3.023821897868126030e+01 2.770436100595555828e+01 3.010112181945537912e+01 2.688331008713316805e+01 2.862896079356012891e+01 2.643479467253120063e+01 2.696454888806789540e+01 2.890987799215102072e+01 2.828134046089405373e+01 2.590405052653598972e+01 2.839524806880108443e+01 2.692280843308856575e+01 2.877239317318083778e+01 2.872116598153451505e+01 2.859284497224707167e+01 2.858742769408345907e+01 2.971769758434439979e+01 2.698400966970020320e+01 2.811495686092556312e+01 2.910354536823637872e+01 2.919861210041875310e+01 2.795994460496751444e+01 2.745815351318975317e+01 2.728117958874150162e+01 2.711137161719788935e+01 2.804448481676438476e+01 2.892425972342892493e+01 2.666864617686411520e+01 2.797898516338356956e+01 2.734127214135016715e+01 2.999153907806295294e+01 2.873744385194991580e+01 2.817969337189418155e+01 2.657799658451882863e+01 2.864808319921103319e+01 2.956690135031678324e+01 2.845849304986595740e+01 2.908424479796757822e+01 2.712298700892412029e+01 2.903774941190918923e+01 2.688808205682792618e+01 2.700959239339118767e+01 3.037758389303279216e+01 2.799450772714209634e+01 2.774168809919545708e+01 2.659557717089582596e+01 2.751398453973951419e+01 2.884867563127442125e+01 2.640299727812908515e+01 2.709178831021686662e+01 2.877967321454596217e+01 2.575720562398073454e+01 2.698485084354583563e+01 2.726120850026247666e+01 2.776539374503587609e+01 2.844056928089617031e+01 2.706715091494622882e+01 2.965652747052663329e+01 2.789267789335842096e+01 2.667612632997557753e+01 2.863691631618030797e+01 2.678544681765642821e+01 2.857285971117566703e+01 2.683540900927009787e+01 2.873057846561491857e+01 2.543427428001554702e+01 2.628816886174035972e+01 2.605918421382935435e+01 2.501005057120642050e+01 2.562791686121652646e+01 2.511845018863528622e+01 2.732312203972282560e+01 2.547161077715197308e+01 2.481405375785390888e+01 2.459483217173789171e+01 2.509780964207480380e+01 2.650648397719250582e+01 2.700063014651223980e+01 2.575340031882545944e+01 2.592591717506570603e+01 2.619361906172358090e+01 2.381271279901780247e+01 2.581085298246874160e+01 2.725534926511200595e+01 2.523483950131369369e+01 2.568305768583779169e+01 2.498251615752965193e+01 2.809593942348504214e+01 2.842452276969669356e+01 2.588445884408483622e+01 2.740302306852604275e+01 2.492051593390404562e+01 2.603170773797774729e+01 2.547890145285576580e+01 2.741738252202059911e+01 2.648055045484325731e+01 2.595223334545185878e+01 2.715679603449674673e+01 2.548484510611803699e+01 2.532288223802317617e+01 2.631099393337428438e+01 2.545350715273455933e+01 2.512446278349719719e+01 2.515185031163476026e+01 2.616062552725376023e+01 2.588678552043356618e+01 2.744587187374497006e+01 2.640531937199138568e+01 2.761749334489767804e+01 2.623925889233748521e+01 2.626136378879056821e+01 2.773811387956846275e+01 2.582254067634769612e+01 2.607612798321308389e+01 2.744248255313680218e+01 2.742426795992324529e+01 2.672475955430736860e+01 2.807070457793104978e+01 2.660070693861165836e+01 2.782516120352473621e+01 2.743259275723647050e+01 2.686149360996347824e+01 2.786898373742126367e+01 2.862381926613103644e+01 2.724313018541478115e+01 2.689904723269377840e+01 2.753722499601937557e+01 2.685261654256170516e+01 2.567445707321293824e+01 2.435313560789305143e+01 2.549669639113806596e+01 2.761769946892811589e+01 2.784285380141405497e+01 2.522862520997025015e+01 2.554296746985374256e+01 2.543707246344445849e+01 2.478963077613542509e+01 2.543902887890315867e+01 2.644121870637584237e+01 2.667893112937938582e+01 2.753934077321561702e+01 2.538149133651003098e+01 2.489604542366864948e+01 2.385485649760967775e+01 2.774739881809492914e+01 2.472214177663060042e+01 2.723815234108048244e+01 2.728189465355061927e+01 2.653857104772509246e+01 2.656091834323270362e+01 2.574552440877001303e+01 2.344567630236347355e+01 2.475157660749987087e+01 2.499796953048727133e+01 2.551267038232285600e+01 2.542987559320661006e+01 2.433873173872671103e+01 2.422398862002514264e+01 2.392449718882274823e+01 2.473437196690175810e+01 2.567208888855606475e+01 2.425957366353212308e+01 2.588670622595440207e+01 2.358785205418207909e+01 2.577189735749875510e+01 2.557368634720528178e+01 2.492094336960704126e+01 2.364387198654290501e+01 2.468709168314944336e+01 2.429564306603576895e+01 2.498263891179069418e+01 2.471376744725794339e+01 2.466136588344610558e+01 2.552269830767238190e+01 2.560785310261894665e+01 2.353737761794369021e+01 2.635911271214458296e+01 2.484769064304658670e+01 2.619298979112830494e+01 2.571995933301789350e+01 2.375820604487400800e+01 2.415602713344387809e+01 2.478281380079175733e+01 2.386163451935912505e+01 2.544216935585738781e+01 2.442975031557936205e+01 2.394780981858524171e+01 2.590777101859314868e+01 2.505471120572249788e+01 2.558530284674936439e+01 2.528042794425688555e+01 2.496955205523533294e+01 2.466264134543450126e+01 2.340452656460632497e+01 2.538996524445754233e+01 2.587862021132682955e+01 2.489584640957461659e+01 2.215783282182723468e+01 2.162960538128523780e+01 2.353072435462358669e+01 2.397702471666140056e+01 2.584554564684027156e+01 2.590361825007330410e+01 2.442653479569214170e+01 2.436420576835010010e+01 2.405751041759987885e+01 2.554352546289098669e+01 2.479499008527915294e+01 2.650767649516091495e+01 2.370791517569069740e+01 2.615393525552430276e+01 2.462701244725607097e+01 2.415468013796085600e+01 2.455318747582350269e+01 2.558145164781889136e+01 2.405864598149643641e+01 2.406511571550174722e+01 2.328073171138399999e+01 2.334100719334248453e+01 2.533218485525452124e+01 2.495087578078116053e+01 2.656467196391533747e+01 2.467111471400804135e+01 2.520126406846583933e+01 2.401773055021066128e+01 2.519001496403086904e+01 2.528472548709471113e+01 2.430291827040489849e+01 2.510420086875399903e+01 2.607311872141966091e+01 2.663584045027304370e+01 2.328598759240022531e+01 2.426046144402401339e+01 2.479625915630052191e+01 2.343171858470234881e+01 2.378417537629878353e+01 2.318085138748588392e+01 2.591366515176039442e+01 2.586325945079873634e+01 2.456439212824614415e+01 2.570896151892652881e+01 2.562134069585463436e+01 2.571845507006308651e+01 2.345192696739975702e+01 2.518691051255987645e+01 2.621680862375542986e+01 2.462686658561607800e+01 2.674488641042981030e+01 2.453465099418426121e+01 2.609264856460839965e+01 2.423143396892047718e+01 2.449331414170116616e+01 2.561699192247964163e+01 2.412374708563837089e+01 2.408618893342929468e+01 2.501564337792355275e+01 2.658364562247636442e+01 2.547441874810099449e+01 2.406913308471520807e+01 2.330597890366250624e+01 2.272109410244730654e+01 2.389438193180201608e+01 2.387314157646563118e+01 2.580780339369654186e+01 2.488412450014633492e+01 2.667910100492191106e+01 2.554965390412638371e+01 2.687667130716701180e+01 2.663496349345393810e+01 2.584359969803019297e+01 2.551447428369851167e+01 2.325547479582838051e+01 2.600712156946919507e+01 2.533354764308528217e+01 2.507306290507858648e+01 2.245914292190663986e+01 2.346308896147491296e+01 2.624942472928265502e+01 2.557669510903712506e+01 2.328924392322682380e+01 2.546655315751010207e+01 2.417880040871466107e+01 2.476935287996137092e+01 2.458237647012478178e+01 2.531635676915740873e+01 2.514755205390841653e+01 2.372927771560106081e+01 2.468221466786373597e+01 2.491327792351238912e+01 2.502977874626329324e+01 2.477775917081769563e+01 2.410362355894433861e+01 2.426449463785357707e+01 2.681566267728917197e+01 2.298896731357640988e+01 2.484014469625926225e+01 2.493518668154542084e+01 2.220338138206462020e+01 2.480393573218701775e+01 2.334434908948131593e+01 2.248025157162539145e+01 2.378430182049805808e+01 2.450488715835345843e+01 2.622897647325508430e+01 2.568230187087945637e+01 2.610063697663760607e+01 2.314010814883464917e+01 2.433690564278682444e+01 2.530752895553943560e+01 2.310046907976012776e+01 2.526817637894713542e+01 2.364975105001956379e+01 2.520833375220956896e+01 2.616807211231923702e+01 2.502004145835488558e+01 2.441457948586661786e+01 2.326125419272944583e+01 2.592089822010182942e+01 2.518063311160919326e+01 2.322004126852768735e+01 2.326278257033192531e+01 2.316818566511729216e+01 2.262809474723454173e+01 2.264423175853769266e+01 2.371287549596123867e+01 2.352673059554478741e+01 2.375125329820601650e+01 2.160706714270054007e+01 2.330503773193846584e+01 2.323986273036683770e+01 2.468619113568664858e+01 2.203388078166346986e+01 2.267800576762552112e+01 2.245673979044415702e+01 2.158640697195431457e+01 2.234278164446607917e+01 2.321634110343492452e+01 2.436953014740803170e+01 2.222507916133125150e+01 2.358303363656056817e+01 2.425665521080977172e+01 2.311415903556759588e+01 2.090224135487822821e+01 2.081703651784422249e+01 2.322552074389949084e+01 2.325837402976794621e+01 2.355870553771181264e+01 2.242690623206014777e+01 2.292370792825598258e+01 2.180295129370506046e+01 2.085637565815743244e+01 2.447492503647550066e+01 2.420227864277152108e+01 2.293922187472464458e+01 2.323382044161846238e+01 2.247478034775911837e+01 2.078269079502751637e+01 2.201676721015722649e+01 2.200668590780364653e+01 2.380551728808034184e+01 2.122438248822562556e+01 2.189038927171090521e+01 2.374294146431723007e+01 2.302086957742583095e+01 2.167461178042802672e+01 2.154768287185396858e+01 2.266869299821074435e+01 2.001289008247539414e+01 2.139344750960016839e+01 2.218465517162791656e+01 2.155854671601321826e+01 2.159730327760241408e+01 2.087052621197302571e+01 2.030728083837226094e+01 2.356867380117613919e+01 2.153844088787739253e+01 2.285990650235959976e+01 2.183561115816322484e+01 2.649802676560624448e+01 2.164711061017011673e+01 2.162147922950279977e+01 2.247157061230310404e+01 1.978661903655430976e+01 2.277006561446651389e+01 2.256903611743391735e+01 2.347129978413954277e+01 2.420574647013139113e+01 2.258127438565189493e+01 2.108530139061583952e+01 2.254117575632395187e+01 2.339337775573877565e+01 2.155070912409500750e+01 1.937978102898581767e+01 2.146524160938408698e+01 1.983927726623317866e+01 2.144959300720294948e+01 2.087734884081390518e+01 2.025232063461574938e+01 2.110439103802133687e+01 2.477308016002027458e+01 2.186322904339781914e+01 2.229201302174968902e+01 2.215448870303016093e+01 2.266433239471642480e+01 2.284373706437660090e+01 2.292488430106746122e+01 2.048817626159298300e+01 1.904797358818839115e+01 2.038613204104246890e+01 2.076751796223932445e+01 2.186357915897932003e+01 2.219965623005191802e+01 2.173473769500814612e+01 2.048503793735971712e+01 2.279520043062652945e+01 2.286724709905103481e+01 2.191591927574281939e+01 2.271769346644632392e+01 2.427175990656849436e+01 2.191070263770468785e+01 2.298971721029100834e+01 2.264561396612064925e+01 2.134169342123491120e+01 2.091156039480180695e+01 2.177851462218573886e+01 2.321809421180952171e+01 2.178378565891046037e+01 2.319535552433256242e+01 2.255556898141916378e+01 2.188619276815730785e+01 2.229250982553572058e+01 2.201981188134523038e+01 2.346212828166689235e+01 2.254185468084513033e+01 2.201601117024877752e+01 2.252906024195492307e+01 2.284534941636785987e+01 2.152165981512776582e+01 2.279314153372154550e+01 2.188286595059208395e+01 2.209019716698481162e+01 2.286746226434806317e+01 2.285459902907984997e+01 2.120213818672476691e+01 2.014429691941487732e+01 2.273370562577971654e+01 2.206641136957687976e+01 2.029511158367965606e+01 2.180130606464466325e+01 2.276882896886807117e+01 2.261874126297472642e+01 2.300057235862655958e+01 2.410049661184542913e+01 2.223344215334813256e+01 2.329387586955998302e+01 2.123027169697601835e+01 2.323124051062140794e+01 2.369982888234343221e+01 2.125321331863790775e+01 2.247966856381630052e+01 2.047783019144624106e+01 2.195612245135401253e+01 2.041566314979512597e+01 1.988727364089740490e+01 2.177243172287573003e+01 2.356491037743733585e+01 2.157989088642050390e+01 2.129800403199252301e+01 2.274692938235828876e+01 2.038098781000047666e+01 2.138218939717182110e+01 2.197740464187130272e+01 2.053378516732450620e+01 2.068996636006986023e+01 1.931327466749652899e+01 1.968900281887056991e+01 2.057228800752249143e+01 1.934447349440231534e+01 2.052232314988472694e+01 2.257406626451259513e+01 1.975910476565292839e+01 2.044466242551753510e+01 2.156137084031190554e+01 2.064389226708322411e+01 2.136775132321013970e+01 2.207346755850907627e+01 2.024857833739882196e+01 2.165773707244204260e+01 1.931175900305349202e+01 2.138159567492470714e+01 2.098316385367306935e+01 2.025768542254124327e+01 2.118172595246571177e+01 2.073142060361434247e+01 2.197226515542528347e+01 1.982429283899298511e+01 1.933419854579095798e+01 1.925732486317359005e+01 1.804897893915484275e+01 1.849258770877012381e+01 1.909668197641000731e+01 1.880868406305135565e+01 1.756466688143293808e+01 2.124480316465047025e+01 1.937276742114626416e+01 1.892748542950858948e+01 2.089519002614473564e+01 1.924672088581339224e+01 1.903577487166915105e+01 1.755411516801759220e+01 1.525731780009436989e+01 1.681310050212857021e+01 1.743694379931930527e+01 1.728278822988697172e+01 1.839370059466299523e+01 1.539935175500407638e+01 1.756069124329181008e+01 1.729577426813747820e+01 1.838954024690855604e+01 1.710791739060844918e+01 1.754384684073607303e+01 1.782698076090481010e+01 1.749498463777684520e+01 1.928566275119710482e+01 1.829122590652796276e+01 1.707915390162773761e+01 1.908109807942593505e+01 1.819758314018814360e+01 1.825397827817571539e+01 1.857902310391025935e+01 1.637229421187321421e+01 1.677609436113933938e+01 1.657054830519425082e+01 1.843737863691568535e+01 1.662291252093394789e+01 1.679955246314746375e+01 1.689169188078082584e+01 1.696278277929328482e+01 1.680037920398725859e+01 1.779552906441864479e+01 1.585346285400016875e+01 1.667851387596610380e+01 1.768316896374546943e+01 1.792148385269234012e+01 1.728619507883902173e+01 1.589036558149659051e+01 1.802273823688637222e+01 1.615584661584246007e+01 1.791817278388598567e+01 1.833308732394205265e+01 1.719028096711764064e+01 1.837268855674492940e+01 1.501188847836581353e+01 1.539611095160290510e+01 1.627805805735070521e+01 1.713716944370655071e+01 1.713743869292679278e+01 1.761236045916560400e+01 1.891467623970940437e+01 1.689328100478963535e+01 1.508121520919015524e+01 1.710967212994994924e+01 1.647544711026329978e+01 1.472476262666411451e+01 1.762009666557484167e+01 1.694749326595004746e+01 1.955578541808124626e+01 1.667751523727458363e+01 1.988103078339696594e+01 1.709416129441962795e+01 1.787876967657840410e+01 1.508396494711169211e+01 1.673014676535276735e+01 1.751541088921044675e+01 1.458871245537115158e+01 1.470159199361005875e+01 1.844317931397994670e+01 1.666698482626504330e+01 1.559250016303941244e+01 1.570966342645178671e+01 1.411684266513296393e+01 1.728373378350234546e+01 1.652809701196133929e+01 1.513065871512685590e+01 1.478197624537380861e+01 1.539091058854561389e+01 1.651437032496431456e+01 1.752466155826590111e+01 1.557055459584252510e+01 1.577974645844432011e+01 1.584882641948379245e+01 1.766309848844306529e+01 1.666875251459194018e+01 1.583711361059904199e+01 1.713910942536964654e+01 1.580152850368718731e+01 1.488081431722614667e+01 1.451754178576040566e+01 1.440455010480602382e+01 1.666520567831787503e+01 1.560611882697353181e+01 1.717293931377225036e+01 1.499870442842732388e+01 1.717191083779407990e+01 1.315578603381341694e+01 1.427051267940134416e+01 1.648160532862532079e+01 1.528881385169090024e+01 1.697554910106451231e+01 1.424763544773705526e+01 1.495317690733248384e+01 1.679286297714003595e+01 1.506637079075858132e+01 1.441002334047885824e+01 1.479525509962217811e+01 1.460321507932574825e+01 1.603408417193969271e+01 1.746005268813165756e+01 1.524707918558819841e+01 1.409018323441316234e+01 1.374271624631546729e+01 1.441186706806043283e+01 1.568004181118892149e+01 1.498131380214525521e+01 1.425362882772020257e+01 1.404226902661110543e+01 1.423019171418563111e+01 1.461944085559267847e+01 1.333818343062701040e+01 1.586456163617985915e+01 1.330369136536588393e+01 1.334028434318929968e+01 1.597278494909206081e+01 1.492207238392324875e+01 1.218273033499674263e+01 1.316703907720958888e+01 1.130312778650728411e+01 1.338493336570400594e+01 1.236836794392228356e+01 1.375367054072890838e+01 1.162654578979722686e+01 1.280479433113112009e+01 1.217954201041969142e+01 1.294162942616133272e+01 1.189645197018784550e+01 1.391523510273782094e+01 1.575994578242114308e+01 1.361934868921020758e+01 1.455098466686414582e+01 1.613474204762576036e+01 1.288614701557003528e+01 1.278101158195310383e+01 1.255214520618781116e+01 1.318150546971066284e+01 1.196985312494939890e+01 1.442211304187547150e+01 1.311588491597812656e+01 1.160217136961697548e+01 1.283789818107603509e+01 1.408937740500704905e+01 1.071864069578155565e+01 1.348209851822369743e+01 1.182762391164167326e+01 1.196715024279544615e+01 1.021539708643470235e+01 1.255504255482580334e+01 1.568587731675492236e+01 1.429335873557931791e+01 1.469563374316719084e+01 1.225745647098330338e+01 1.462219259880660971e+01 1.422877390641693296e+01 1.372224703552256742e+01 1.067084417267278873e+01 1.348509763921958537e+01 1.164008425139803826e+01 1.301843521701635886e+01 1.301022783450601317e+01 1.207358825756351450e+01 1.229713978447644607e+01 1.105867256909132479e+01 1.218666369157668328e+01 1.317154017529598597e+01 1.362850472756787390e+01 1.380478196627798759e+01 1.290069570141536204e+01 1.303124626426579269e+01 1.329582581330459945e+01 1.337160407770950421e+01 1.343005267161639438e+01 1.361063161395503229e+01 1.379652276070770611e+01 1.211556802552878587e+01 1.272150596715319182e+01 1.355515769877416155e+01 1.360647222435783377e+01 1.219072411906726749e+01 1.025422796312560436e+01 1.365980996674882775e+01 1.311340082014929820e+01 1.330091037732169212e+01 1.378461537584770547e+01 1.155125927162062993e+01 1.142978558683813972e+01 1.335502465473485323e+01 1.416420691410759680e+01 1.474340580950354784e+01 1.338317545667681507e+01 1.390530434931762827e+01 1.421892320477544303e+01 1.348886164984579317e+01 1.220578640470579224e+01 1.226595568680942350e+01 1.446810200403857749e+01 1.249508341644875387e+01 1.314619006096467757e+01 1.312592634177358164e+01 1.262374154838240337e+01 1.256409435349017123e+01 1.302670035044856256e+01 1.236014297853530763e+01 1.192683033234136225e+01 1.233752631050585258e+01 1.304698421730757474e+01 1.506039505508551102e+01 1.288199922316546697e+01 1.246276285213516388e+01 1.149574631330757590e+01 1.130106778300477899e+01 1.115192484951053942e+01 1.313710123511996031e+01 1.296579649619240904e+01 1.471964717596714678e+01 1.141274975154943760e+01 1.212835992776576255e+01 1.363066603237378160e+01 1.121841838466288621e+01 1.141604392858019956e+01 1.296884284837873125e+01 1.001792391728191411e+01 1.164114472688537916e+01 1.160309087132128170e+01 9.080366002221024857e+00 1.000041216198191307e+01 1.224146011163659509e+01 1.043208234486720798e+01 1.258266903902196887e+01 1.080847222691709320e+01 1.103499450449369057e+01 1.064338532165090179e+01 1.171790296420549282e+01 1.188563267196278517e+01 1.060240703414593355e+01 1.208904937126884427e+01 1.205819951075916663e+01 1.007928047460617016e+01 1.145175165059783495e+01 1.296340930927768298e+01 8.657061584114147834e+00 8.686269204433598290e+00 1.021379655835419342e+01 9.143572074815335071e+00 9.670279668508632298e+00 9.255797620552787208e+00 1.214493069760517052e+01 8.885171675906876843e+00 9.558109065616299915e+00 1.010927136967008089e+01 1.097608169463282657e+01 1.097810672008408339e+01 1.039703319968410256e+01 1.012105940876310406e+01 9.748300184493741583e+00 9.776256813676573287e+00 9.286492812856746326e+00 8.281314297385348411e+00 9.529226123793455017e+00 8.800655826634988799e+00 1.149185252608883800e+01 1.047651871846866811e+01 8.415169419015491314e+00 9.130999826153047394e+00 8.772069941826945438e+00 8.567124811648023197e+00 7.580155346340458067e+00 7.128516505520490654e+00 7.301475901801913082e+00 8.187420557976851754e+00 1.105824805841672465e+01 1.003649525254401986e+01 1.122308015329299558e+01 9.424754666305632966e+00 9.877883061263052156e+00 8.851293729579852609e+00 9.736368431304185833e+00 7.903992880508363683e+00 9.740220603666598365e+00 8.818578388122418232e+00 9.977364290252733525e+00 9.607532660282368298e+00 7.649489829063200297e+00 1.150338500789541030e+01 9.709079498304664213e+00 8.573885536343443192e+00 6.823519521915805797e+00 9.783573522937755840e+00 7.706168321166396495e+00 8.835099913399933058e+00 8.369153678570114607e+00 8.042443408825313611e+00 8.026003212097885253e+00 6.987589841307468852e+00 7.948487904013656014e+00 7.505413355534769515e+00 6.149038891713372479e+00 6.651104525644785603e+00 8.401767640017681060e+00 7.164668888107593503e+00 7.547616532273825563e+00 6.629737336643430012e+00 8.126365142751158288e+00 7.466645043720310682e+00 8.033865842292509996e+00 7.898490497693364532e+00 8.340265832329158968e+00 7.324037352466430839e+00 6.948644072714997399e+00 7.290795228746917545e+00 7.594794093036902893e+00 9.037423475799888806e+00 9.369024129434786019e+00 7.856771951091563011e+00 8.455327512468070239e+00 9.297896535747650404e+00 6.806481042112481283e+00 5.928196234063102921e+00 5.868155195436973059e+00 7.425823387445525725e+00 7.376929157593659525e+00 8.476437459438738387e+00 5.774472025846762335e+00 7.868942796090475866e+00 7.007273189042016348e+00 1.005334750512751363e+01 8.494001428982020485e+00 7.562565544338839096e+00 7.301321814399778454e+00 8.621912617336846552e+00 8.105199688695966742e+00 7.738082633023736001e+00 7.843255947465632261e+00 6.745130462959495254e+00 8.793140704049246636e+00 6.434878155465397320e+00 1.102507285924690983e+01 8.551126832965053381e+00 7.939195011817192338e+00 8.836047413739208878e+00 6.848945528395881333e+00 6.109395655255476676e+00 9.667785193662153276e+00 8.960878877441956547e+00 7.322615298215577440e+00 8.354579108333288318e+00 9.499681707841714839e+00 7.932641494029090801e+00 9.632901848388316424e+00 7.104935211933677941e+00 7.757645292995865027e+00 9.946949328639881571e+00 6.980011229704018660e+00 9.952820371519381482e+00 9.121506012853448198e+00 1.036907934450369062e+01 8.596416044992624350e+00 9.557895467899752973e+00 1.051308636697846133e+01 7.098003649438351381e+00 8.977913705417675416e+00 8.050031013074272934e+00 9.345998982391433785e+00 8.622503424769831781e+00 8.518238208355350949e+00 7.780048112907300251e+00 7.156840305142057268e+00 8.192028881521215666e+00 8.283876739613006634e+00 7.218977159285474343e+00 7.674985488098458042e+00 8.965851205441433436e+00 9.399384665987509990e+00 8.803754469365474122e+00 7.569251392724860139e+00 6.357193646486842376e+00 7.486286223470610679e+00 7.655888011589413900e+00 8.905360819639737358e+00 8.162934368425117881e+00 7.616540215866958619e+00 1.063890450876968075e+01 8.568544679171466782e+00 8.847558867498387158e+00 7.628166911673792683e+00 8.713871055383279440e+00 8.691100043566164501e+00 7.030540127672055384e+00 8.137929017235963514e+00 8.223324393659156684e+00 7.331576995257693241e+00 7.851582296109890002e+00 9.064835690434316362e+00 8.176810096726534027e+00 7.715100684343781268e+00 7.731021418576892401e+00 8.633060520201514265e+00 9.419208604404468943e+00 7.227559138865583321e+00 7.350496551518440391e+00 6.264333670579703472e+00 7.860283544205523221e+00 8.225659076720528873e+00 7.597327923215017265e+00 7.204187340496121195e+00 7.297259529247265064e+00 6.719613885555454580e+00 9.751966149379997617e+00 7.889856245811130542e+00 8.776539428883985750e+00 6.275089205110475632e+00 7.291971512672660971e+00 7.803218630351802965e+00 7.572240765815140051e+00 8.327066534356518446e+00 8.647072581988588524e+00 9.495957443888823235e+00 8.916621440217182837e+00 9.116774038844734918e+00 8.804250861392795002e+00 6.741016467820726277e+00 8.079502756060774615e+00 7.356505308830204370e+00 8.826667856024380754e+00 7.831522752500275963e+00 9.994621796977915196e+00 8.598705442648487463e+00 9.397642055302066311e+00 9.445625485910257524e+00 6.076576685257321309e+00 6.995781010873084682e+00 8.437230667260605443e+00 9.296537315270764879e+00 7.012997081289595869e+00 7.166294890971857789e+00 7.372319044394496146e+00 7.463178280970081069e+00 9.685638459614848372e+00 7.470880909860462715e+00 7.194155637881199716e+00 6.316541743802145170e+00 7.223922521743203262e+00 6.701875423088963224e+00 6.742548572597895529e+00 9.898417569275800076e+00 7.806355816481019616e+00 8.463413323778510744e+00 8.047510984941659729e+00 5.751542709968601841e+00 7.672936602306135612e+00 8.383346040419528578e+00 1.022545996747491515e+01 8.469711758289566461e+00 1.061124995198401422e+01 7.596635371462849839e+00 9.916017190630082467e+00 8.552778397174909841e+00 8.043223248017961069e+00 9.131655140114730784e+00 8.229853768485590138e+00 8.217676850937529309e+00 7.512919803951890962e+00 7.255410456143396303e+00 6.623365490175774362e+00 8.901811344159499484e+00 6.553562079489299030e+00 7.319058193131812828e+00 7.439301463102538037e+00 6.046802192940289977e+00 6.544678653220112885e+00 9.441450608958209756e+00 8.374585713750793303e+00 8.618041192289078722e+00 7.911597499053001137e+00 7.568796750886606972e+00 7.560744601408745602e+00 7.234548725088852272e+00 8.050352596685597106e+00 8.265376162340084321e+00 6.714691989189098820e+00 6.208531491673480396e+00 8.584566912342129541e+00 7.421753171119336301e+00 7.124835548307532740e+00 6.101189166438531153e+00 9.200039730859437270e+00 6.501777607106889789e+00 5.901146496890770088e+00 1.062741600032802225e+01 6.745700710598073968e+00 6.250393476451764130e+00 6.963499007564093901e+00 9.349015075774692818e+00 6.414795858583808297e+00 6.307858580459082098e+00 7.848086171848894566e+00 6.900400720824849010e+00 4.943332154537650958e+00 6.560480479689875466e+00 7.382633414149284867e+00 6.917549773551187720e+00 4.736125847514321308e+00 6.049578237427608585e+00 7.628013139686876443e+00 7.854476736912635815e+00 8.002363315364604546e+00 7.623751123864039414e+00 6.614517551472608226e+00 7.952981472629477189e+00 5.553137525063215563e+00 6.760013782392064741e+00 6.188426675632991092e+00 6.731625244514284567e+00 5.805323284373328008e+00 4.744548382352499871e+00 6.317942817899433017e+00 5.298807148967596525e+00 6.080121747439131141e+00 7.946621917340624286e+00 7.940031771523504034e+00 6.218232905423682233e+00 7.068725055589847095e+00 9.045743828629156269e+00 6.311303631389564295e+00 7.730053870735783761e+00 7.214316010256939471e+00 6.272161375955296769e+00 7.836845261790616135e+00 7.038768844678850556e+00 6.618163276775711701e+00 7.390418238501904824e+00 7.764337837874099257e+00 6.365085042543534577e+00 5.198859005200528571e+00 8.192942216040808745e+00 6.871265055833132074e+00 7.275304380516801395e+00 6.674699398462575317e+00 7.531043739604175613e+00 6.953193885761936421e+00 6.823042821150079540e+00 6.630057242813196083e+00 8.048009659132073779e+00 6.504530608171806172e+00 6.341795882262568185e+00 6.515655157381679885e+00 6.595992791393092247e+00 5.936290969284227614e+00 5.917353749943909946e+00 7.652498295179364085e+00 6.984256967272968630e+00 6.472102944806096048e+00 8.781118137747590424e+00 7.308484681171309560e+00 5.337622791162504043e+00 6.052303413908794560e+00 6.813614330223746407e+00 7.275052440290501465e+00 5.016704663822613597e+00 7.528104086898549596e+00 8.053747502014495296e+00 6.640312808254599020e+00 6.420019759459702158e+00 6.852957687902341277e+00 5.104636756835526867e+00 5.657305518871300620e+00 6.272597574690115252e+00 7.267995005764767313e+00 6.186715579664844533e+00 6.913311431288842179e+00 8.089277070086202670e+00 6.521546953212449260e+00 8.141679004036829426e+00 6.966781886913150146e+00 6.814702825311569789e+00 5.957437876390685005e+00 6.987488781309373564e+00 7.816882215660847955e+00 7.729472057329029866e+00 8.318230946585783769e+00 7.023762989262745116e+00 6.353601271332538047e+00 8.203453391285748353e+00 7.202855304996219843e+00 6.388560099469197340e+00 7.218833229723813361e+00 5.935499389499086398e+00 4.949586011666699648e+00 4.697762862171023457e+00 6.763614349364972078e+00 8.334435979525707694e+00 7.279548797981899355e+00 7.515289131594724559e+00 5.907668454665154556e+00 4.850847935265487187e+00 7.831304049429919090e+00 8.842247157590692908e+00 6.520403224938814191e+00 5.888502650641472158e+00 5.727470119051172759e+00 7.706575963086955028e+00 6.602747894637344572e+00 6.396142439163370774e+00 8.288564028156264030e+00 6.707752375667579869e+00 4.944071678148194593e+00 7.567545118189756614e+00 7.959414671020609511e+00 6.243924983760861025e+00 9.466659992583373651e+00 5.488577865182850957e+00 7.595687473590470695e+00 5.138158848823307423e+00 5.729357350525937420e+00 6.400870284694818224e+00 5.564728349255436690e+00 7.457303478248352491e+00 6.203030113820482860e+00 5.301536312367590931e+00 5.205605949365534890e+00 7.250995910740542172e+00 6.702309943137060522e+00 7.564886264280444195e+00 9.042284096645650138e+00 6.675937529724651931e+00 6.057180172127572426e+00 8.425695345556027505e+00 7.843295571026248858e+00 6.827676879921367181e+00 5.028636538150477620e+00 6.922250899658545009e+00 8.199849397570373455e+00 6.018008735458323599e+00 6.257025025048219113e+00 6.112250968690151609e+00 6.722400041540837812e+00 7.358048054042704678e+00 8.016446412941789390e+00 7.245963054118035096e+00 5.138741090074788964e+00 7.839260407114984730e+00 7.261875459071093886e+00 5.427502724515776755e+00 7.417077318746223114e+00 5.940457108831280308e+00 5.054203853749380748e+00 7.106364612175670281e+00 4.669707296289427489e+00 5.936855612175574670e+00 6.914602515274671291e+00 8.055473388663472178e+00 7.872848510093404251e+00 8.221494373206756023e+00 8.670236260589510024e+00 7.399267473058188216e+00 7.203665132987230990e+00 5.602293619111905265e+00 6.673590486797493782e+00 6.095807177694037016e+00 6.564553079963149962e+00 7.683683019237003364e+00 9.300400875843738646e+00 5.186199819626125418e+00 5.041448991456210393e+00 7.245877538736083423e+00 8.941868703786175487e+00 8.178344636771132770e+00 4.602811018154620903e+00 8.104002644048408754e+00 6.591753531653592901e+00 6.041427217931456539e+00 7.338532637357575439e+00 7.038050143753957322e+00 8.015648062694735287e+00 5.244132962234070661e+00 8.313233619958552367e+00 7.086335025854852532e+00 5.614509704129583945e+00 6.240726813285547792e+00 6.913495088953968803e+00 6.576729609163828094e+00 5.671096756922367810e+00 7.022322089183320237e+00 6.892974185835450740e+00 6.769776861098014464e+00 5.903007694244727155e+00 6.184610138203910701e+00 6.991670120404969602e+00 5.699876593854255269e+00 5.818622348695896562e+00 8.062643343828570508e+00 4.780654715907964203e+00 7.926519579800684667e+00 5.893663684175372453e+00 7.593102142926740683e+00 6.453518505709214814e+00 7.875853013987154760e+00 6.222939175379945453e+00 6.693160725335104644e+00 5.861204229286761880e+00 6.847465827006034900e+00 6.749713012031522297e+00 8.802542256159291867e+00 6.966017382325995655e+00 7.930464304852232083e+00 6.674982440626714641e+00 5.667534352900786665e+00 4.331624772683549729e+00 4.991747892991856617e+00 5.900274490189722165e+00 6.354719605255785275e+00 5.632852588331035193e+00 8.058573416200298212e+00 7.381648829052764427e+00 5.979011583717509737e+00 6.594139292634231708e+00 6.082920792597678705e+00 4.615720907086110714e+00 5.148691838508960394e+00 7.618088743379760608e+00 4.789697572049486318e+00 5.076494515379798678e+00 7.309436702781273887e+00 5.459860498515184624e+00 6.268835475779511057e+00 7.236971914059632915e+00 5.262294428489311393e+00 5.024387324345558348e+00 4.726387085395574061e+00 6.379613197910349420e+00 6.747825781674816170e+00 6.579517882707194509e+00 4.417017577848567633e+00 3.891648099721268572e+00 6.147726903981881819e+00 6.627109847358262584e+00 6.314641962654415686e+00 4.775554478636959033e+00 5.324995777784582884e+00 4.895397446619520920e+00 7.466109385977211410e+00 6.359233848444103110e+00 5.839925608426494996e+00 5.221343711041037672e+00 5.450391156582887753e+00 3.628179190632350171e+00 6.807264122000924012e+00 8.120102100407429191e+00 5.506578944901797001e+00 5.772125151366872764e+00 4.112843198689900781e+00 7.249291751466073741e+00 6.028734807114035199e+00 7.424526767782003489e+00 6.607436269328371026e+00 5.700417348204310564e+00 6.162519234371018229e+00 4.426148759504544117e+00 4.737116432380969577e+00 4.692830884183493367e+00 6.322696704416859603e+00 7.114491460404819279e+00 5.219769936582395076e+00 6.646813986521663331e+00 5.554611111322063977e+00 8.255365071889960049e+00 5.882489468755416340e+00 6.223485824072317207e+00 5.750071131709248995e+00 6.368900806663231329e+00 7.021607529173701678e+00 5.872204106308649862e+00 5.454399170525297436e+00 5.223934201785826126e+00 6.262059788745284905e+00 4.777978852568784518e+00 6.274278763026665651e+00 7.361432742519535388e+00 6.809817441986308673e+00 5.585666739810588588e+00 5.764764511139957470e+00 5.279541611217859476e+00 6.709608049946233166e+00 8.872608737465798256e+00 5.519319965255177429e+00 5.303170190844098464e+00 5.241530090080606996e+00 3.443746423780021271e+00 4.730241558170109606e+00 4.749101339002785416e+00 2.268256894212908659e+00 3.464738056783137399e+00 3.343088977977036080e+00 3.961072637560004495e+00 4.472312968153000945e+00 2.632635600033073064e+00 5.542370998003687710e+00 3.755529706261923728e+00 4.506015968517791848e+00 3.744391336912585189e+00 4.325545757341256348e+00 5.029643635090385700e+00 3.484510293364204703e+00 3.570342918737472448e+00 2.381392895016577249e+00 3.210511597217363899e+00 3.272700151640998367e+00 3.971883962818792302e+00 1.614392090444950023e+00 2.311224790800146867e+00 3.539370669048328644e+00 4.850907608366247459e+00 4.566257279722111484e+00 4.949467081427660453e+00 4.403488761835586018e+00 5.837222481421359355e+00 5.499057126193730660e+00 5.737037398021327839e+00 6.414217600579558365e+00 5.106383112347358200e+00 6.777099060106803741e+00 4.211887305899544742e+00 3.249512786200370762e+00 4.922786965649209812e+00 3.013806679703173952e+00 4.692926087765869170e+00 5.832453862538890199e+00 7.184372146246116309e+00 6.131691737320799973e+00 4.817209475088885640e+00 5.073208433100863779e+00 5.865325694639891729e+00 6.862061586314885275e+00 3.962934982073164303e+00 5.195061549665452638e+00 5.795139001418947444e+00 4.677342355247985139e+00 5.855656620705375737e+00 6.535253538743392987e+00 2.987332894719876286e+00 4.354204378760629268e+00 4.958232504316455902e+00 5.512210621097357155e+00 4.963754949939893635e+00 3.428676847661514149e+00 5.146936209249272309e+00 6.079208633659219707e+00 2.202923548169224421e+00 4.568072536585389365e+00 5.232565388597341993e+00 4.720329038016126688e+00 3.025556345245802969e+00 5.357722228703416079e+00 6.291922893914136949e+00 7.443801355803781661e+00 3.953846983385910896e+00 4.391875555323400349e+00 5.186676975787152699e+00 5.340000307744542596e+00 5.885938070250139376e+00 6.016987757663735614e+00 4.778213887836434637e+00 6.940746217120601358e+00 5.545600658416395490e+00 5.291077789738983128e+00 5.186553483721343838e+00 4.081761099898729483e+00 4.512067995075589977e+00 3.771774813971042306e+00 3.633468162906013266e+00 4.110062296258615078e+00 3.122745162711819678e+00 6.049012155439362992e+00 3.895701872003956456e+00 5.302276394655651259e+00 5.814130218869361322e+00 5.807954882262037266e+00 4.048378484857627413e+00 5.326695367589246111e+00 3.629550893840892911e+00 3.720313988085089729e+00 4.236219744183564728e+00 4.337289507566787883e+00 4.070681457050719487e+00 5.748973404879111904e+00 2.873056590871263527e+00 3.677270250927610729e+00 4.209128483492704298e+00 2.237162997186464164e+00 5.169970577225594610e+00 4.976656520390744021e+00 4.802078800589912433e+00 2.694596378860468988e+00 4.778539556227855201e+00 5.619931523005723406e+00 4.126660747388451789e+00 4.074371422330367309e+00 3.296936800012866264e+00 4.671117422932097085e+00 1.891258608966628119e+00 3.851426604668937159e+00 4.541790284883587603e+00 3.495111956995817781e+00 4.128675228415124465e+00 2.893644625091735367e+00 3.195718425535925444e+00 3.244567005311266961e+00 3.656895398750613868e+00 3.809515130010311612e+00 4.321466352361283292e+00 4.184790306611143151e+00 6.285255427210502788e+00 4.069090694587774948e+00 4.445580239645365417e+00 5.562324201258382672e+00 3.227780635101087370e+00 4.213311115554694730e+00 3.142528897516230657e+00 5.968029855349752388e+00 4.255046108557076323e+00 4.379261645342898746e+00 3.708949731459565413e+00 4.228578506728866593e+00 3.395527718724176580e+00 4.386160373179562200e+00 5.190396716903035390e+00 4.554767273123146332e+00 2.077167380544309161e+00 4.108270708614658595e+00 6.952669947786789706e+00 3.403533026462384203e+00 3.723582448573024006e+00 3.993243871102737597e+00 4.703063449048808131e+00 3.617925374857507315e+00 5.199971597009469981e+00 4.238342951928037117e+00 3.146177303237399414e+00 3.508176937530221640e+00 3.287853057921966471e+00 2.239069756530132960e+00 5.594793907893550688e+00 5.081829618407491367e+00 4.148924701908332402e+00 5.672258519193658977e+00 2.896827653438703187e+00 4.475838534644687172e+00 5.249709094819755784e+00 2.905659534184446890e+00 4.744092716384567865e+00 4.710907385436446049e+00 4.921101891484316759e+00 2.468145594537850318e+00 4.257587341550586935e+00 4.929421173081145469e+00 5.451851894364551754e+00 3.352047303161557412e+00 2.688466716494868791e+00 3.281776521569016225e+00 4.263616233756735596e+00 6.535200514190350418e+00 3.800300630209748842e+00 3.721281317179867099e+00 2.809685481317175437e+00 4.148800338485441941e+00 4.441950096106888957e+00 4.236118497044928155e+00 2.305891606836957930e+00 4.761316106037291718e+00 4.139996253155582728e+00 4.002636234553900607e+00 3.209440499933628121e+00 5.440661450620352113e+00 2.826864256184808522e+00 3.087885396963840012e+00 3.070484653936171870e+00 4.371041618119988925e+00 4.811044696549958033e+00 4.222446533892070697e+00 3.410842597217019989e+00 4.115281208080596720e+00 3.741910379970748934e+00 3.578526719056289274e+00 3.012119691717496384e+00 4.516387604580438087e+00 4.607282948082048968e+00 5.172709115340675901e+00 3.482976654286727314e+00 4.279314050116405532e+00 5.300039548451121796e+00 3.276040809058143211e+00 5.290629127741192761e+00 3.449502232730153217e+00 4.011499959487434985e+00 5.058064163215607145e+00 2.435171463548096771e+00 4.678919319176030100e+00 4.344524180618766884e+00 5.548130868715822395e+00 3.865114384829726912e+00 3.289458314471542799e+00 3.837101395742171572e+00 3.702564460013263670e+00 4.135497610255180589e+00 4.261800164197877550e+00 2.633540396602807032e+00 5.085004034852667054e+00 4.559444632700071054e+00 3.396084106947038439e+00 2.847681481136269621e+00 3.226396542512021348e+00 5.548607693676946617e+00 2.251532043361695656e+00 5.012793771460631653e+00 4.390238093988993562e+00 3.492145491959562253e+00 3.978058660560640281e+00 3.458701448098006725e+00 3.525458461442063651e+00 4.934185160244320301e+00 3.410217593310182149e+00 3.313557345521614739e+00 4.846750892920458575e+00 2.954813939558531555e+00 3.062526599772809721e+00 2.745533417724471459e+00 2.532262597796344217e+00 2.735278452410059291e+00 4.176326357388878918e+00 5.768224413578519894e+00 3.166086288068991728e+00 4.334873844624588024e+00 3.759691433681172423e+00 3.576093348307035846e+00 4.165314137418284268e+00 3.805712399549519898e+00 4.774713963913439940e+00 3.208005768781229783e+00 1.705656900094904005e+00 2.582208669226670139e+00 2.719316673917125726e+00 4.058695934910183212e+00 4.669409374082484909e+00 4.523485603311469205e+00 3.478776409767172506e+00 3.439288244399458350e+00 5.289713556057411559e+00 3.897085850020093112e+00 4.941732059879025307e+00 3.901996641152968515e+00 1.978323531212177411e+00 4.979627101105408293e+00 3.010578116421712913e+00 4.958094441633477345e+00 2.593112786285746818e+00 4.953267127336649089e+00 4.607606192389263278e+00 5.455499400127673759e+00 3.738720979527768051e+00 3.600469243329227353e+00 2.337648645262590641e+00 4.297011719344551395e+00 2.470858555361797215e+00 2.613794371552784934e+00 3.700386736154814837e+00 6.030313492058755998e+00 3.292383444215054578e+00 4.761058794349946943e+00 2.077599813469729995e+00 2.189164260849219890e+00 3.950852733144668338e+00 3.210526306754627690e+00 3.485385399373964965e+00 2.356581640706841618e+00 3.308229942990723593e+00 4.625750458777737606e+00 1.274329314671112989e+00 1.766742087104550940e+00 2.166939777968153624e+00 3.323579253343831752e+00 2.652900704777106711e+00 1.921913811963659402e+00 2.375200091197418040e+00 4.832517707341439817e+00 2.574014738801458257e+00 2.494878259072210724e+00 3.432776097173491969e+00 3.662727959520451382e+00 1.912922343101671530e+00 2.860276070837397100e+00 1.393160931897164057e+00 2.755138830225180691e+00 2.508309089332673825e+00 3.546366214689872898e+00 3.697431580984259725e+00 1.765237764081508898e+00 4.670543950204208095e+00 2.773125532303921670e+00 3.707370334645887056e+00 2.583511663414288062e+00 2.954192379407260649e+00 2.968508425775779447e+00 3.046870954127788522e+00 2.350303199892411321e+00 3.211689156220044250e+00 3.309722780324246383e+00 3.231861263398292827e+00 2.893568100574915647e+00 2.750484798127094788e+00 3.174778554244153117e+00 4.047279144715249188e+00 3.198356542746744413e+00 1.850551921239266928e+00 2.888173841732855074e+00 2.962854286075117916e+00 2.861993543440493060e+00 1.802595144205665800e+00 3.923316830968781588e+00 1.084384223474104347e+00 4.463346475507573019e-01 5.397696472583114691e+00 4.413079187454963304e+00 3.347322186767550445e+00 2.362521747565355934e+00 2.310394871835406594e+00 2.787059950436656219e+00 2.195502193523060974e+00 2.753227977116813996e+00 2.256352968477102650e+00 2.068343036701203008e+00 3.530889934635378591e+00 4.588774561430885690e+00 3.499375022891822784e+00 2.506172430822545483e+00 2.166557450563953324e+00 4.011273116515562620e+00 3.744212402382768090e+00 4.285721256864004403e+00 1.674026918551631438e+00 4.435899825907992700e+00 1.684897155545711289e+00 3.380951143838631712e+00 4.677116666575543036e+00 1.914749178636346194e+00 2.875516012769686380e+00 2.344322499207271981e+00 2.940096565063127443e+00 4.989515639587790652e+00 3.363569355504657299e+00 3.645514457363873806e+00 3.219071986389958173e+00 3.292047357638556715e+00 1.328240147677034022e+00 2.993498301913518844e+00 3.989471860165391348e+00 1.595268722889816138e+00 2.329071214879078422e+00 2.246639164760194429e+00 1.285844781172010620e+00 2.213055432411160872e+00 6.839844560612143853e-01 3.371584432319127966e+00 3.391046708843900248e+00 3.419933149186637600e+00 4.585514171120090410e+00 3.542782771929291474e+00 2.988694411092899905e+00 4.672977680941488465e+00 3.515031058287282129e+00 3.233284852422964040e+00 2.226854323021558280e+00 3.301197160730951374e+00 2.389986265444036029e+00 3.318375171351797270e+00 2.362272260007382663e+00 4.110002406349627435e+00 3.328618689492795824e+00 1.880401428355040983e+00 1.698254429209858474e+00 3.281752794132946960e+00 2.110512038095664789e+00 3.914527893600515895e+00 4.417388697358453520e+00 1.700674341485917784e+00 1.114985597599848388e+00 4.118836159817414355e+00 2.941509497541125562e+00 3.621961819601786203e+00 4.162669729278352548e+00 2.010145806539087587e+00 3.505412947110738031e+00 1.557558199028517887e+00 2.969441471109461883e+00 3.203914500227092343e+00 3.236569267477183320e+00 2.840200277530296802e+00 4.379745263349849260e+00 3.441089871357085439e+00 2.464005326895010395e+00 4.095841869337580654e+00 3.124154779696500572e+00 3.444422468742646792e+00 2.877362889623840125e+00 2.933903955427659582e+00 3.835502490827706890e+00 3.945692509575744911e+00 3.492028797893317105e+00 5.609245516363236206e+00 2.976498849675475622e+00 3.870451194081718338e+00 4.216451159626950052e+00 2.996795485232813139e+00 2.815295029449886854e+00 2.995810617590000113e+00 2.762350436583143942e+00 3.679147769310136873e+00 3.228206279386142796e+00 2.850205613421858075e+00 1.151322001694084607e+00 3.224268591708990161e+00 1.413871223761061113e+00 1.941865858908626841e+00 3.770543076425051154e+00 3.279264372706264918e+00 3.025976233278509842e+00 3.602180207077353202e+00 1.329672118690202298e+00 3.463807924585849296e+00 3.522675229567309163e+00 2.024718146303941424e+00 2.545667539227240095e+00 2.410118698812986793e+00 1.454627282222215490e+00 2.757221447964949501e+00 1.199184044264782756e+00 2.126509164323903356e+00 3.497570291364302530e+00 2.463312841056922942e+00 1.799632891874787033e+00 3.976702920584528567e+00 4.093384658779204877e+00 1.618309073289961653e+00 1.709702339640434721e+00 4.463322615760002776e+00 2.335628110047130779e+00 4.590201693708984898e+00 -2.602706396545509393e-01 2.977094080263532394e+00 1.157343944184421103e+00 3.406084178289069175e+00 5.072245392188265534e+00 4.323129790943105455e+00 3.936310828336373469e+00 4.627341214078438902e+00 1.590815342573655977e+00 1.327112793473507413e+00 4.301081577960391478e+00 2.432968170911950168e+00 2.340740742336601343e+00 2.491231926192506663e+00 2.711154103616011835e+00 4.425565497598345388e+00 2.223016599322023890e+00 9.259591105663972366e-01 3.229084149307720253e+00 4.537566790141855932e+00 3.752007728825605071e+00 2.396893145364931588e+00 1.304918859215953741e+00 2.752101048019175433e+00 3.086309061268141640e+00 2.770291062444254049e+00 2.788710135268220203e+00 2.002623276694629251e+00 4.114599604241215403e+00 3.315261462381325241e+00 2.455812715321166184e+00 3.558846644459784159e+00 2.842024948788322902e+00 3.958450299563473163e+00 3.303253878806531763e+00 3.190873934843487358e+00 2.733115282447561079e+00 4.768705191840403756e+00 2.635543793039361926e+00 4.460803074031716164e+00 2.894261786119352919e+00 4.008212463062461595e+00 3.160518958252502397e+00 3.623059128897170744e+00 2.136767670946771336e+00 3.030017356446839560e+00 2.333019028987064925e+00 1.587928734813124132e+00 1.027112061025327039e+00 2.870085384433457065e+00 2.785363143826496302e+00 3.433843793388196008e+00 2.100742124800203392e+00 1.573302709063575167e+00 3.559553111075740350e+00 2.704852540935627658e+00 1.529912957463288148e+00 1.982602430127126336e+00 4.410183459568352227e+00 2.917924641455589718e+00 1.921703460102999195e+00 4.432756178173006489e+00 4.050370253363627882e+00 3.152662404792905271e+00 3.998589089304957156e+00 2.705254369335103881e+00 3.483596461567980640e+00 3.488038997132965502e+00 4.306788565073850883e+00 2.440436195651847662e+00 5.171655394999803868e+00 2.884443295457085554e+00 1.930457186040001272e+00 2.648541493138516945e+00 3.254051644711735580e+00 2.319119335226680345e+00 4.150919682371947417e+00 2.834893651565164596e+00 9.246564068825691152e-01 3.374164318130702611e+00 2.857957743859833144e+00 4.671624725588022109e+00 2.050817960614391477e+00 1.652153605805450010e+00 2.550861112191911140e+00 1.491938000898131111e+00 3.265919908143939399e+00 1.159662626412161668e+00 4.545178910300112562e+00 4.337371296959956268e+00 3.211889329925858849e+00 4.052019788765771402e+00 2.148847814649004206e+00 3.031535518786597994e+00 3.170490391494744209e+00 3.300115042209703198e+00 2.988031350340086600e+00 4.717263789271204821e+00 1.981376132382271171e+00 2.868627011584421460e+00 3.394508693799150656e+00 1.653512132912951627e+00 3.529642686079110359e+00 2.696442054069167149e+00 2.349392435092779063e+00 3.366131123118814461e+00 2.221720198101333921e+00 2.161692865788314322e+00 2.418260947481386314e+00 3.960775211206611690e+00 1.759350158635661465e+00 4.569339757767354016e+00 3.716931203478220702e+00 1.306285533480472605e+00 4.036732622753922861e+00 3.587966279711586548e+00 1.040894062390045782e+00 4.024372472467213413e+00 2.274676128698163158e+00 3.707072274687142066e+00 1.967029748809933531e+00 2.878721544708925162e+00 1.992166834415695975e+00 3.231083094213646145e+00 3.294104508551507937e+00 4.456423682979082201e+00 2.292553652890682248e+00 2.802398083684455088e+00 1.073981511173727865e+00 1.243717679509483531e+00 2.734931490117528341e+00 1.667963080295175038e+00 2.002323175718671244e+00 1.510725736518977458e+00 1.187812135493702570e+00 -4.602456232123082469e-02 1.729974565392794705e+00 2.107750944787505354e+00 5.054116197518800924e-01 2.570543326312821897e+00 1.573371317911173017e+00 8.140565593900319641e-01 2.843614299748586038e+00 1.539199549015758839e+00 8.460803510933854188e-01 2.382326974996622493e+00 7.536399252225820522e-01 2.639824285294137596e+00 3.897554128072580060e+00 5.504402790222872044e-01 2.184488970503900340e+00 4.579988068859179862e+00 6.112941594995950911e-01 3.898781685387072926e+00 2.006133999906280163e+00 1.238926896338209183e+00 1.138609414206638304e+00 1.306695224612454798e+00 1.996266145162033379e+00 2.160994100109975946e+00 9.330051810903481346e-01 4.020042470613440777e-01 1.928659213438084219e+00 3.613203350608413800e+00 1.966613277521592096e+00 2.129907995533653509e+00 3.231060879320691859e-01 2.555801431012633795e+00 1.401523420165029066e+00 3.255917316472306755e+00 3.723226668523185179e+00 5.502681114984392385e-01 3.029637194051800098e+00 2.849229919493520558e-01 1.623007633825190865e+00 2.692831097647946148e+00 3.759632166786806007e+00 1.578885978002998458e+00 2.805235631142002806e+00 1.976273572313339999e+00 1.751191428318527699e+00 2.163429331808293998e+00 3.137919031942837833e+00 1.730350640692221109e+00 2.293325631505065854e+00 2.354961919414547911e+00 6.101447847271743719e-01 3.988858713439868087e+00 5.207003410643205044e-01 1.306102632192912560e+00 2.070332773155043160e+00 -3.910519519259433863e-01 2.139711794265004574e+00 1.705621949170767815e+00 2.497229255616213450e+00 2.900694659265226072e+00 -1.085913798692777765e-01 1.051197241431333307e+00 1.660748997536898086e+00 1.687849607310283107e+00 3.080171494281761291e+00 4.365158226879846559e+00 2.220743214599537829e+00 1.957451987437895280e+00 2.222286807535310160e+00 2.758080032162963491e+00 1.661280235654938098e+00 3.753185376880724178e+00 3.035506052053270398e+00 2.196794311983565784e+00 3.652558113188968836e+00 1.520652046913915312e+00 8.278667782631828898e-01 2.343674596930930054e+00 3.235777552044014627e+00 2.709859007200603020e+00 3.205527184479631253e-01 2.630442524179800401e+00 2.237530681517620579e+00 2.042228286452613339e+00 4.689367330905453990e-01 3.134910857246971716e+00 3.051276261735664352e+00 1.148281936773506429e-01 1.342382953029082060e+00 2.271218265934254354e+00 1.217165523840328278e+00 2.097747283672998009e+00 2.666538716658769737e+00 2.202269420553136570e+00 6.646501826561911352e-01 1.878642370376641724e+00 2.085236820747903064e+00 3.653717420971529073e+00 -9.426295637055461807e-01 2.276552794157763682e+00 -1.228675979022215425e-01 4.085751059785525108e+00 3.708775235881410559e+00 1.545189494585645473e+00 4.576229209552729493e+00 2.495525312313656929e+00 2.544947923071773310e+00 1.989471963473004701e+00 2.241436267206957655e+00 1.396938446087658825e+00 1.941581458875286215e+00 3.130643320421057640e-01 2.583469074834192636e+00 2.024875298124980016e+00 2.314509521221265853e+00 2.142038169291331062e+00 3.292483015162763760e+00 6.336671482685800605e-01 6.761469531560559965e-01 2.016992025803530098e+00 2.776869146968405921e+00 1.122702991826075358e+00 2.613820662842857079e+00 1.823877709042817319e+00 3.114444883985884260e+00 1.617259139083407904e+00 3.782878441221345422e+00 -3.177960413338130619e-01 2.442735397929104213e+00 1.346326470472630099e+00 1.774284966977397460e-01 2.085239157205155180e+00 2.264361646348022727e+00 9.814337919587646786e-01 2.003336324459378481e+00 1.796681446875621813e+00 2.556602776484957928e+00 1.650575453539807835e+00 2.512985877532208256e+00 2.855805262871411898e+00 3.699888238208628444e+00 3.576039496099841841e+00 2.211159973853248140e+00 3.046386865216126338e+00 2.247111235298266951e+00 2.031796145593042002e+00 3.219583742881934607e-01 1.388860141519319358e+00 1.265312952497577692e+00 9.016442221402481971e-01 2.742272857756218318e+00 2.447988547118568281e+00 3.065089881087248447e+00 1.882947856185516189e+00 4.055960410842690322e+00 2.017815810234873553e+00 1.645489184637646263e+00 1.498089069116456562e+00 2.032820920252235375e+00 2.739759757574261823e+00 2.507213953654412020e+00 6.189008331163599053e-01 9.755954280892631392e-01 2.070239074716500038e+00 2.859914933143709703e+00 3.407994750584675270e+00 7.130591178327293500e-01 6.328183062321672825e-01 2.671420122437055511e+00 2.980078480140164299e+00 2.026299253529288524e+00 3.094245376355615917e+00 3.310314932878444694e+00 2.131767618023616251e+00 2.341834056565536226e+00 3.142048548726259050e+00 3.533247924535934281e+00 3.085115265911365423e+00 2.318303218854490755e+00 2.232612341819502078e+00 1.810765729489196341e+00 1.329902169625327923e+00 1.930623902438607598e+00 3.121290055367355709e+00 1.970060903991153189e+00 1.825442977385767218e+00 1.220880265221033323e+00 2.278873502130746687e+00 1.963812775333421690e-01 2.703851028262549416e+00 2.137113561780831894e+00 4.562181908386477858e-01 1.232434545908730694e+00 3.281535823000119034e+00 1.052383674722034090e+00 3.060032189853543194e+00 6.913470031807417149e-01 1.134958725197933394e+00 2.280195310883774251e+00 2.051519209714804060e+00 2.119489741967001351e+00 7.684130529225065009e-01 7.224316767084418833e-01 2.016173633197930304e+00 2.649047600583057882e+00 1.242298759952091824e+00 2.881213090498396134e+00 2.815132833044240446e+00 1.462758433148297899e+00 1.665637252721127171e+00 1.871565972855602222e+00 1.584424094016046336e+00 2.719188258609640751e+00 1.533412068308751763e+00 2.230688474557451340e+00 8.150457132486734757e-01 1.305915001493017868e+00 2.595201812610064440e+00 1.933124466958670240e+00 4.393717041531600920e+00 -1.791520708631907585e-02 2.927600806606007300e+00 8.469495080350196436e-02 2.262527537669263289e+00 3.058103635986941793e+00 1.441937599883185595e+00 2.494026881450407185e+00 1.003149517155407899e+00 2.337139546041074656e+00 3.786285824075036999e+00 1.162904568405150663e+00 1.826320039756816227e+00 3.055582586695418268e+00 1.830117294403500461e+00 1.119011250562368831e+00 3.303627448711404124e+00 -1.505672518904656310e-01 2.619527324502998411e+00 1.279683932187693829e+00 2.262180908585627481e+00 2.121162910845545646e+00 1.449372162152576804e-01 2.590587641995205637e+00 3.956806186089932842e-01 3.884759227739307708e+00 1.588232347096618646e+00 1.344396459379206377e+00 3.365241398682068397e+00 2.341936878626704299e+00 2.525489308479192729e+00 2.329277569827957528e+00 1.499194668093825067e+00 3.283170009153157931e+00 3.229342591299578569e+00 6.566108661070640951e-02 2.595129359284804593e+00 1.497477267454335070e+00 1.710674927311204740e+00 7.983463430478470180e-01 2.421695733478439916e+00 2.094732231359104357e+00 1.576789747625129134e+00 3.270465775620643001e+00 2.233532005247440111e+00 2.935799939018022719e+00 1.505709003173987481e+00 1.476419718276306803e+00 1.432410817478302123e+00 2.223846762540818034e+00 5.646586997957823151e-01 2.593443930748058790e+00 1.366939434125634012e+00 1.856561670576013956e+00 2.663147251993107201e+00 1.347813053092471458e+00 1.888206331029794072e+00 1.002840329373414940e+00 3.808482406750736349e+00 3.227019840826733654e-02 1.045438008812460406e+00 2.301944839007757260e+00 1.600400190739469597e+00 2.662838214667812231e+00 1.955773174746469723e+00 2.157958200149781569e-01 1.234015763284528333e+00 1.461800267926417263e+00 1.098424126601179385e+00 2.104425193382108095e+00 3.473513609368925170e+00 3.736658220945167308e+00 8.761283525022253160e-01 2.018176551353608961e+00 1.057176643456354093e+00 2.328388331637282871e+00 2.599930039603524534e+00 2.521199142032151563e+00 9.475435355568027074e-01 2.089926421522592115e+00 2.979176049296939244e+00 2.817354043404375563e+00 6.497554392526757594e-01 1.163826328331936555e+00 3.289711865244836719e+00 1.589175961114451141e+00 3.464245487342213270e+00 -2.993144321178926592e-01 1.399298962882147945e+00 9.285518925880420493e-01 1.520734315109544932e+00 1.980959747975882479e+00 1.340303986146434756e+00 1.006453736049170988e+00 1.772540590112581915e+00 1.192300342630441046e+00 8.294828375359715178e-01 3.190127556784025042e+00 3.571628791035878159e+00 2.071286024341928655e+00 5.277918372725277640e-01 2.533150146294345095e+00 3.330509936290440898e+00 1.895020308653416752e+00 1.955558151719869686e+00 3.026206070520035762e+00 2.357059059531089851e+00 7.283772984303402698e-01 -9.054589112055001776e-02 2.525024241862255270e+00 -4.659230464832838647e-01 2.100893693568847809e+00 1.570303959248444903e+00 2.599250845788350528e+00 4.048899015607363872e+00 3.585396053599105848e+00 1.458773929892108523e+00 3.210718933606023562e+00 2.162198905909158420e+00 8.182488554348447130e-01 2.565585667475825282e+00 3.185908794298031310e+00 1.542656810186310290e+00 2.435772140631880411e+00 2.080846237363321194e+00 1.971580823051994891e+00 2.321677909738417145e-01 1.729790090134736946e+00 3.076795570231141586e+00 1.537719578477479754e+00 9.440067859531774408e-01 1.213897516092504597e-01 2.213785079854684312e+00 1.893770034616055087e+00 2.077657904021180391e-01 1.033857853905443713e+00 2.603306065770187860e+00 2.083287966002107527e+00 1.871661854507323808e+00 1.947013404682301996e+00 1.342733025745148190e+00 3.227881050909875427e+00 1.618918678135437217e+00 3.050898989637843339e+00 2.014443703635521832e+00 1.627213032625879796e+00 1.571157378943198069e+00 2.572396926789026317e+00 1.561462159882670120e+00 1.268161146098058412e+00 2.636971692701354009e+00 1.984451289701492538e+00 1.076826289550823157e+00 1.327945935350686169e+00 2.669323042521622558e+00 1.080886879332377815e+00 1.776766146355472920e+00 1.934645441577664382e+00 2.420906417127021815e+00 2.513994621525850626e+00 1.501246825260057260e+00 3.459330525094960418e+00 2.586081570900960358e+00 4.302704810544307534e+00 1.434996587524576928e+00 1.903251351523687074e+00 2.778841183996745290e+00 2.044756376700606282e+00 8.889189038156113387e-01 1.677916521208969280e+00 1.837380845143421704e+00 2.279219156476422814e+00 1.959174775350367881e+00 2.618676946740422284e+00 1.561855592486555422e-01 1.890708003177363317e+00 1.981507746399192804e+00 2.444268156678233606e+00 2.511859625738966706e+00 3.153056721375974814e+00 2.257545308122314687e+00 1.871701954810654156e+00 2.902339571091184123e+00 1.676989899012821583e+00 2.337242361645538669e+00 2.841299867655194156e+00 1.583631519746021787e+00 2.855579593328776422e-01 4.112203684561545280e+00 3.435940717047831772e+00 1.558097208433330438e+00 9.052736074178788783e-01 1.154226050918224944e+00 3.152558073095496738e+00 2.208523741009942309e+00 2.923845996010040693e+00 2.180272929041430441e+00 2.640249745548364224e+00 1.890057904797048272e+00 2.753165355487849020e+00 1.383293099286986294e+00 2.693811784139900745e+00 8.423499216372569709e-01 4.677113912674000784e-01 3.716449304027963141e+00 1.931373466405088557e+00 2.556618842091580301e-01 1.918193067739309754e+00 2.843157689220295659e+00 2.215168875135924420e+00 3.067629335539229896e+00 6.541777810822759776e-01 2.359106491529791683e+00 2.838532158740271871e+00 3.717234514478255925e-01 2.757577817450893143e+00 3.121360121703919077e+00 -1.490061269239026931e-01 1.358944393832894004e+00 1.790743284930123691e+00 1.939286819465747769e+00 2.201252958110198499e+00 3.134563439950070585e+00 2.961891049362278761e+00 3.170286282946200629e+00 6.577993187909827455e-01 3.978270418451189006e+00 1.615756968555241535e+00 2.492513923211878701e+00 5.020612025835462511e-01 2.307657280286762091e+00 2.814597372229535210e+00 2.048230268119541897e+00 1.368411337695107477e+00 2.823420036402583655e+00 2.219338013221629602e+00 6.078030493881177998e-01 3.204687239452291614e+00 2.245184493342041065e+00 2.787511251558472569e+00 2.583633314636462952e+00 1.056008401711352906e+00 3.065144847316342958e+00 2.436882544457552147e+00 1.524190983366214835e+00 3.107958271171826325e+00 2.142831191859870810e+00 3.390613753237309513e+00 1.310354110396635408e+00 4.003584397437334630e+00 1.804827744985598725e+00 1.990221882392440911e+00 1.549229929169640085e+00 1.713780185495330732e+00 3.009690900805528813e+00 3.316876888983106841e+00 1.177593987534425235e+00 1.953993477657536948e+00 2.119941607400885442e+00 6.444596681251391068e-01 1.647028641875639243e+00 8.825678372113254788e-01 3.437867519260156879e+00 2.727083139131110112e+00 1.899739051082589780e+00 1.229583158617642002e+00 1.584892383491192769e+00 9.893451660029031203e-01 6.762289095075760259e-02 2.181489169798518812e+00 9.545655289805381472e-01 1.515124461072927309e+00 3.524835394312811676e+00 1.339189630856441937e+00 2.014648631199996487e+00 2.293726632614218719e+00 2.607074835179111538e+00 1.265727296091857967e+00 1.932359840301708154e+00 9.265132933357723699e-01 1.642582939818377996e+00 4.939549478886990919e-01 1.163084413389201321e+00 1.918869093776551571e+00 1.543779489499228275e+00 3.164573387762747103e+00 7.026559447148676973e-01 1.052913045280536419e+00 4.232510206377124717e-01 9.827714409570977860e-01 2.843490074235798915e+00 4.055736271084157352e+00 1.322508076140543221e+00 6.473499095601408237e-01 2.994840330630220038e+00 -1.443964124404094052e-01 2.354514634734639511e+00 3.930517806205907405e+00 2.356559961533329250e+00 5.250070640366304442e-01 3.016157843921102977e+00 2.015833879675639206e+00 1.439754089132426529e+00 1.670455880171782592e+00 1.723722366196926536e+00 2.199358205431337865e+00 1.347973411612556349e+00 2.147720865325216444e+00 1.407716370075650092e+00 1.369475977645907561e+00 9.124884141532592086e-01 2.132018915760450106e+00 5.090978859602642848e-01 2.120754923951312154e+00 2.466674943872465331e+00 1.142837462769525692e+00 1.570582414731005017e+00 2.097289365875007583e+00 3.519455887995585286e+00 2.701075046354126208e+00 7.487533774246593055e-01 1.398610695012257432e+00 2.673846977140456271e+00 2.318522021942075462e+00 3.907792606224075538e+00 3.389735751144115738e+00 2.940906343153478097e+00 2.684271858991012838e+00 1.395381006890889397e+00 3.254994087779443657e+00 2.016318689934833763e+00 1.870014735348189072e+00 1.648982383593139200e+00 2.671038145108881157e+00 3.576336800805682170e+00 2.301513395202224643e+00 3.080283041498663277e+00 3.250234878206150757e+00 7.256128672081820774e-01 1.329233635629692989e+00 9.822608763490978667e-01 1.358206098634061831e+00 2.787138853010055595e+00 1.233120770864297056e+00 4.380592601138073583e+00 4.886272572402910797e+00 1.539711196648848368e+00 2.798438134913917796e+00 2.210568027088019694e+00 3.359730136901820430e+00 3.209602980818166973e+00 1.613008420135037646e+00 2.012156027635850997e+00 2.006265353082270941e+00 6.397370868462575189e-01 1.794870149280234806e+00 3.429556986310734690e+00 2.641060848680305995e+00 1.831410698777993229e+00 3.058155592997392258e+00 1.406236186249101294e+00 1.273903086635726156e+00 3.487846909532975825e+00 3.081760466250614172e+00 1.886522830218257507e+00 2.684049146523855622e+00 1.365119458150850118e+00 1.137374752657720478e+00 2.687173812028051501e+00 2.341441205899681854e+00 9.937727748999505284e-01 2.666167546655733744e+00 2.163525443183939245e+00 1.957791925862845339e+00 6.555694967426286546e-01 1.172180421743925116e+00 1.154173733816556080e+00 2.262355091392429962e+00 1.514162864127780672e+00 1.412051801008305851e+00 3.406885631400101921e+00 1.836259965907661496e+00 2.762810058497580989e+00 2.577932522143467908e-01 2.081689445626786927e+00 1.918994281139783320e+00 2.666514558638179988e+00 1.125097687683719760e+00 2.309019525755066748e+00 2.041758124194549051e+00 1.913319668750365299e+00 2.868458181322240730e+00 2.744309308675436654e+00 7.335796862494118331e-01 1.631199177956779822e+00 4.193854770086822725e+00 2.622090270063303752e+00 1.905965122751994478e+00 1.335874588469215363e+00 1.041542010666646423e+00 2.312864015319889610e+00 2.142517143949950853e+00 1.751881209674758466e+00 2.585441209501266435e+00 3.657328992829023573e+00 3.553377828086619949e+00 3.096460983778261511e+00 9.528983789853632258e-01 1.228652703292528070e+00 -1.293055071413387047e-01 8.651559324583886212e-01 4.991568958341845441e-01 2.547422045865244122e+00 1.724801812281522295e+00 1.158376761530657495e+00 1.312986540956378789e+00 1.907603820036741560e+00 1.772395634946767995e+00 2.547369718313591047e+00 2.301606025009132583e+00 2.359345763931551154e+00 2.529383163762614295e+00 2.385936300639305507e+00 1.812271630204438821e+00 9.537453265865489804e-01 3.661873328726805710e+00 2.186641290372808299e+00 2.432985509312187489e+00 2.214075259311590660e+00 1.413537144627424302e+00 2.768714655596653529e+00 1.839378746599902748e+00 4.649344792741502808e+00 1.074142319391565792e+00 7.995927890360156054e-01 -3.290931351756845036e-01 1.985938460271780004e+00 2.556728893618812837e+00 1.626896749420427168e+00 3.624202832342419356e+00 1.197335391262359217e+00 3.013527642418822428e+00 2.185898167408901749e+00 2.667652404342732542e+00 9.983252714572103947e-01 1.039154103128787199e+00 1.008139954786796855e+00 1.921992337116114946e+00 1.991070987902584966e+00 5.856164436904598425e-01 6.603445601526291009e-01 1.663749083309635779e+00 1.273189952530190960e-01 9.804148383693291890e-01 1.345239740359341685e+00 1.746238641046804041e+00 2.329611034113300505e+00 1.802212309226313369e+00 -1.234290385271744173e+00 3.465092518758688289e+00 1.529284119574944478e+00 -7.048687550154488779e-01 1.598303353767025037e+00 1.293419354591670345e+00 1.070502810486599454e+00 1.959514628532859959e+00 2.756124574260530480e+00 8.883478943944063122e-01 -6.648158679341343857e-01 1.657638019016298148e-01 1.244002184870240058e+00 2.618411733040274747e+00 -1.946140886485407062e+00 1.829805214027838467e+00 1.158418199288034467e+00 1.298398581716280642e+00 7.626098925013935492e-01 1.471124739129826109e+00 2.892387361922715616e+00 2.004414763700887558e+00 2.330507651672809821e+00 7.132552006691734725e-01 -5.422067327257629188e-01 1.199973991887125280e+00 2.444949658364987954e-01 1.152828150416459474e+00 9.893086676240430144e-01 2.624863309413346002e+00 -1.837052349854584876e-01 2.196256263911698259e+00 1.034484804297583160e+00 6.522448389288771908e-01 -1.285627795521962213e-01 1.354003998629735417e+00 1.252792927244853027e+00 -9.343965816834487459e-02 7.659171116071170071e-02 8.636987467885293146e-02 7.924102544549064264e-01 -9.652152701330329876e-01 9.286852627719794917e-01 1.906687518279990501e+00 8.982271081470363239e-01 2.164013766784841142e+00 2.673984961394958670e+00 1.253245505483377542e+00 2.339068529314932476e+00 1.911992367177557606e+00 -4.394295090632722722e-01 2.930945067703507600e+00 6.599328143986706863e-01 2.334544465147477599e+00 -1.644135593287467056e+00 1.667912802691564611e+00 1.461414121800131749e+00 4.044992954993991141e-01 1.185017094607061727e+00 3.520810433980291698e+00 -1.359508373887158283e+00 8.983487280947467513e-01 1.414829194761717535e+00 1.037091771795233042e+00 9.890694404585544941e-01 1.972072473564452366e+00 1.792325577060771780e+00 1.707511521202318860e+00 2.675573971391747019e+00 1.839918125132952387e+00 1.295136049540111634e+00 1.669672437358538764e+00 -7.160960559411357895e-01 4.526901513707222158e-01 3.203336281266048191e-01 3.773617667105593765e-01 2.289937696882445639e+00 1.424844729119148501e-01 9.439181329980057544e-01 1.824552150503301329e+00 3.125305889033254569e+00 1.455313840433937189e+00 2.211219678215431639e+00 -5.723921763427639586e-01 6.161946318152339286e-01 7.423824253087469849e-01 2.897070277912460412e+00 -1.646758439017685371e-01 1.311891569076365061e+00 1.646806836551007347e+00 -1.776168954725615423e-01 1.158861533487882012e+00 2.146006496725252344e-01 1.518534233798570776e+00 1.616208137460606986e+00 1.449046768307287625e+00 1.043959095934943848e+00 1.853963935481771408e+00 2.120424258736510748e+00 9.806452670750593903e-01 -2.234287377410039133e-01 9.252796561624252458e-01 -4.595182106731119931e-01 1.560749596213902191e+00 -1.089836404710222140e-01 7.641803836796887683e-01 1.095311497230425646e+00 5.475162503983229678e-01 -2.986017566140951318e-02 7.502173462072678767e-01 6.805648532136672202e-01 2.073487318740136198e-01 1.851907827694607156e-01 1.474243412947973564e+00 -1.221686839778684114e-01 2.323303924370908824e+00 5.062989289222117328e-01 -1.971207359427953776e+00 7.741871945283500256e-02 -3.199463423766013559e-02 9.696775442338416706e-01 -3.276722529205576273e-01 2.159143253217195024e+00 2.416890369664561611e+00 2.610000063824403860e+00 1.157826229306463534e-01 -3.833638439627640171e-03 1.071024124554796675e+00 1.060373131431586957e+00 1.139813109880937425e+00 8.800706453588859057e-01 1.615022677870442402e+00 1.992790690301419421e+00 5.732942075306342034e-01 -1.104403744874812965e+00 -4.497553097529075061e-01 1.518287041362509360e+00 8.732507778818914268e-01 5.681195535315930467e-01 -2.775935103153790995e-01 1.525804984832601185e+00 -7.367022060272798711e-01 1.122472128125300950e+00 9.803212563598944218e-01 9.280115746368796659e-01 -1.487435325374833583e+00 2.718043022824829347e+00 2.846817511480029816e-01 1.601626074351007178e-01 7.565065247846756158e-01 1.596262222581478429e+00 6.194791704068383087e-01 1.597233235115121719e+00 2.647228893674985706e+00 -2.985485899011066091e-01 1.132850799943841413e-01 4.128105578157806876e-01 9.214859709064417981e-01 7.939456607275747757e-01 2.251823554010611073e+00 2.213968972279162450e+00 4.051526200542449274e+00 1.160885393398928489e+00 5.201669770100689760e-01 1.499445231431672410e+00 2.070672931802370886e+00 3.018512194612779642e-01 -1.245812007622724371e+00 1.734928233257599484e+00 -6.539975672434339415e-01 7.039755350814688173e-01 8.172169067645437268e-01 5.680780688273360246e-01 2.549670526843004215e+00 1.692300716711080621e+00 1.759500482047741399e-01 -8.509564195507203221e-01 1.777456308120669348e+00 1.505437274181711027e+00 1.942444612360802569e+00 1.317678961440238439e+00 -1.000591410576988360e-01 4.055095440474771329e-01 1.665417621860819208e+00 1.539449948795457823e+00 1.309941178545894758e+00 9.482284978380749463e-01 1.352124766793414201e+00 3.092744531152802345e-02 -2.701250943806524779e-03 1.248219966058101926e+00 2.436454895850015123e-01 3.389141468024092774e-01 8.886122789089681007e-01 -5.303613087669832860e-01 1.161818672559810528e+00 2.178865753583726583e+00 6.749437869965262404e-01 1.042321721615498298e+00 8.823544781834061212e-02 1.843850602798347671e+00 1.698844098568574656e+00 1.738345792750363383e+00 2.618524945187463260e+00 1.555186238879025407e+00 1.977861737689009303e+00 1.699807303964351313e+00 9.425089370988061210e-01 8.342951186667771912e-01 8.033016254657724398e-01 1.209239950637614136e+00 1.109871101341108446e+00 1.172883796102637710e+00 5.226776115489265573e-01 -6.489335861835733299e-01 1.039244961284783608e+00 4.195397702701917364e-01 -9.847606420408591132e-01 2.505096482000905400e+00 1.374412297835678309e+00 2.562822047473412912e+00 2.238265185642742239e+00 7.966696985428514122e-01 -3.369094147221374236e-02 2.280892973547302027e+00 1.417985951637917852e+00 1.534155838171779307e-01 1.668841535137422838e+00 2.078149383079679335e+00 2.036981165111015013e+00 1.582875138151212280e+00 6.037729274445708949e-01 1.615345298575360800e-01 2.894284526610063857e+00 1.185837664691040683e+00 1.850625647041533650e+00 2.020145808877735316e+00 4.508466988904869521e-01 -1.100353616256279476e+00 1.914154848834540124e+00 2.033530100812628749e+00 3.045686875710571062e+00 -3.955588350756856775e-01 1.523028105838406976e+00 2.609408526435513132e+00 6.868874638610229511e-01 7.664733693354254251e-01 3.765371388615548209e-01 3.003900354137474804e-01 2.192636968515610629e+00 7.012551121791720243e-01 1.027340289251263306e+00 6.341615016333048693e-01 6.154171576747574646e-02 1.909336828073157633e-01 1.716306630659066190e+00 1.490018558319749609e+00 1.962619260728309500e+00 1.168002204899373675e+00 3.953297378397476192e-01 8.214348911202705716e-01 -3.904506470667095108e-01 -2.012984164735859838e-01 1.213674050083621003e-01 1.151008812611963528e+00 9.226614461349883500e-01 6.087573789007509895e-01 1.357181190821039607e-01 4.224963279307024644e-01 1.876169535300070468e+00 2.648664321166359414e+00 1.716962478123949420e+00 1.024268654534959300e+00 2.587197446313559412e-01 3.112887668505186500e+00 5.423377055897372623e-01 -5.786974989820010684e-01 -4.422601134863434202e-01 1.912957922704450642e+00 7.500178737033569298e-03 3.487514345014847694e-01 6.740053366109386435e-01 7.741770704168783601e-02 1.706359030228211227e+00 1.325413187742412457e+00 -3.642133684532956606e-01 1.133246940958391180e+00 9.790621681968565693e-02 1.268219596419870365e+00 8.303083425510685567e-01 3.239094373385357439e+00 6.162590337545662544e-01 2.614125374539455038e+00 3.060633635209074679e-04 1.872182577956108318e+00 3.029951532249096857e+00 1.366551782927761138e+00 2.113101406503429036e+00 -4.284844818787756915e-01 1.742198908575805172e+00 3.914525171808382331e-01 1.443853815565812271e+00 1.960531356678585357e-01 -2.547277796283720641e-01 1.102625262641771797e-01 -2.899706471897404381e+00 1.376547550682710952e+00 2.169724717273523673e+00 1.399016897063078413e-01 1.527473506589376084e+00 6.062017031897534158e-01 8.570111751517692777e-01 7.839345114074934839e-01 -4.070990632747948368e-01 2.827487017918490220e-01 5.297809775532137389e-01 -3.052933048654900977e-02 -1.051803573363691013e+00 6.692801344549771381e-01 2.376067789909777961e+00 2.507756139656984296e+00 1.902688962470341139e+00 5.990983189653640295e-01 9.331822900675212917e-02 1.854875752120560772e+00 1.213908204707541127e+00 -4.868590996427042406e-01 4.068719772749244123e-01 1.546264358404724426e+00 8.461152500247112185e-01 1.030188781054933722e+00 1.096516327367840909e-01 3.902085029341387235e-01 -5.549910665570525481e-01 2.084869310687634592e+00 1.117577579590504300e+00 -2.554200319316634715e+00 -5.191604551058589534e-01 1.407338363748400267e+00 -7.962174710390539367e-01 -2.399589356040664478e-01 -2.987775187184317227e-01 2.835862175083572190e-01 -1.462340265946133089e+00 8.063972208568424005e-01 -4.730994375394473317e-01 -6.831885431898739036e-02 1.333244844269326101e+00 1.113807528906223032e+00 3.737585427632750257e-01 -3.147809634770236120e-01 -2.059833163691017766e-01 1.907099338187371540e+00 1.081969415765334341e+00 5.253617581581305762e-01 -1.095098790826716906e+00 -2.078192531392309972e-01 4.359411556690359277e-03 -2.262503054801577596e-01 1.280112878444951141e-01 -1.758875963158559597e-01 1.741151642876378025e+00 1.241338371265657825e+00 9.409547070014891157e-02 -1.193021321611178243e+00 1.134665851856626606e+00 3.578432572931734557e-01 1.687046068957849532e-01 -6.040168717791798425e-01 -4.900004551715251289e-01 1.450786674616042271e+00 -1.129591124599697460e+00 -8.521791926273862838e-01 1.069067494694361020e+00 -1.312430542415136125e+00 1.875329589940814556e-01 4.738340399980524309e-02 -7.035527221354737071e-01 7.583828211985299550e-01 -1.024641894708900214e+00 -5.211489371167127294e-02 3.220907939831046951e-01 -6.142216960901616396e-01 1.253724046056795105e+00 6.528406352054080264e-01 -1.711303805666823316e-02 1.125896624401667712e+00 7.888240420138659115e-01 4.809824523083067183e-01 -1.935351081639645754e+00 -5.158947819741859231e-01 6.447349613808235347e-01 1.789673411507233025e+00 1.266902771170910436e+00 7.627346062753997957e-02 -1.359191428308877736e+00 2.772501603636864154e+00 -5.431556366235078537e-01 8.766027046538710232e-01 -5.622163404300140055e-01 -1.128355960575257777e+00 1.890799984060622940e-01 8.593981826880457975e-01 -5.326840011164756250e-01 -1.614440083616038635e+00 -9.890976328836033060e-01 6.542967631183499444e-01 9.570299685070801088e-01 8.273561215097341437e-01 1.516744375595347805e+00 5.131829660111588698e-01 1.413891182497110766e+00 -9.534687798033876227e-01 -5.042167948234074215e-01 7.704143687769029469e-01 4.747196270161311432e-02 -9.116401347556848944e-02 -1.588096896682291259e+00 8.487526279768716764e-01 3.040115017464366520e-01 -1.532244703184368895e-01 -6.360996807894651051e-01 -6.760192196336857196e-01 2.782530534182354187e-01 1.794602242685616744e+00 -6.956263930077620505e-02 -1.125944768251229799e+00 -4.837728978959237591e-01 -3.641057420693763480e-01 9.513976340434833201e-01 -5.933379728728925551e-02 5.112968005117846798e-02 4.909534573759922194e-01 -7.142389424866555370e-01 -5.900842971076838417e-01 -7.330615736452328335e-01 -6.407026214795781549e-02 -1.767393699475710012e-01 -7.936758026194528082e-01 6.024239260135496599e-01 -3.060288311213754109e-01 8.605875625061929490e-01 1.897235312023553000e+00 4.854108391040573567e-01 -9.519999866268457067e-01 2.870209517005860023e-01 -3.126380419974359448e-01 5.038438204739025261e-01 1.980474403677911832e+00 -7.279154169685229103e-01 -4.054356525780100640e-01 -1.742260336990192560e+00 8.866359803070382462e-02 1.089883610253828544e-01 9.990773390052738734e-02 1.972602771127300203e+00 -1.139227616877482641e+00 1.343574779684363063e-01 8.696840055424321925e-01 -5.970870861023340748e-01 -3.010888743688009961e-01 -6.118599574509651084e-01 -5.637003136376966816e-02 -1.128004878420863166e+00 9.882456158192099993e-01 -5.442535837312436620e-01 8.373887091387739456e-01 -6.248292576700792064e-03 2.421267666208427594e-01 1.295543755000458264e+00 -8.136612225993719028e-01 -2.121022801879767772e-01 3.374689126611659651e-01 8.713561557142760483e-01 1.490866375340894334e-01 -1.447297588531567536e+00 1.065671791448228101e+00 1.452700538461587088e-01 9.543969989879061977e-01 -8.114949015208308691e-02 -3.763048344348255414e-01 -1.506929945479973609e+00 5.351074593252966860e-01 9.724732027607319029e-01 1.331102505548163117e+00 9.759286672480804725e-01 -1.360813739751226770e+00 -2.207052572488107101e-01 8.079485042989961174e-01 9.226009067063136726e-01 1.451554134250976069e-01 -1.256492168417947752e+00 -2.921020691914174017e-01 5.882354818715963551e-01 -1.740288122608100174e+00 8.791456882276945661e-01 -3.182189950460193595e-01 5.191146138403428534e-01 -1.816624701941084441e-01 -8.045588973842681124e-01 -4.848940346225619896e-02 -2.405588623177715435e-01 2.732971922864690373e-01 -9.944692946739609463e-01 -1.010127873888722189e-01 1.812753780711621854e+00 3.676357311589362742e-01 8.353355731689386943e-01 -6.623084660966747084e-01 -1.502241241597960020e+00 7.861000394024655336e-01 4.982971947828486181e-01 -1.704286929823268348e+00 1.352655340147595808e+00 -4.585698300675597472e-01 3.278831799502915367e-01 -7.521652324604133355e-01 1.201061143588328800e-01 4.085286907546691326e-01 1.728928649776738879e+00 1.523898731655840999e+00 -6.779612521776091638e-01 -3.386577862434781983e-01 -7.301028405888764228e-01 6.273176661235656537e-01 -6.237747625065676732e-02 9.283506024678839230e-01 8.464138662721458484e-02 7.548279313425879100e-02 1.094220216009200719e+00 9.787490509351406409e-01 -4.214436751077382248e-01 -1.477984571770765143e+00 3.276990003193277490e-01 3.371239271373057678e-01 -1.725954329892868788e+00 1.327551941073874253e-01 -1.122836286328871225e+00 -1.063024301298650887e+00 8.056667892334704595e-01 3.841918721498247535e-01 -3.021124064769843409e-01 5.387477917747127698e-01 -1.882320850789181987e-01 -6.395477150210177042e-02 -1.405627147215590789e+00 -1.494792518817976701e+00 1.578473702778711463e+00 1.871533025041900888e+00 5.636927006573265730e-01 3.588330347222085104e-01 -5.336285294474866214e-01 3.095400479626597146e-01 1.411961268133520853e-01 -2.014232337967100384e-01 1.231928096959604702e+00 1.073895361981716201e+00 3.038982428086147713e-01 1.589826373325857301e+00 2.210689820161842345e+00 -8.974340280449270846e-02 -4.562780438764633129e-01 -8.550175790174428803e-02 -3.550134210272990476e-01 -1.429454089132598638e+00 -3.510056440640189623e-01 1.093223800048917393e+00 4.091410437180931225e-02 -1.601650193761122276e+00 -2.360534649923671513e-01 -1.547113961198507637e+00 1.412811719228474150e+00 5.837165942646159733e-01 -4.042946657616278139e-01 2.481402512804369853e-01 -6.387501305138939545e-01 -1.418737291489880592e+00 1.352546172775256073e-01 -7.699649669767806293e-01 9.612096289998397491e-01 8.049069165295318073e-02 -5.700940275491434006e-01 9.595766776825322142e-02 -7.014587200426046498e-02 -2.942287912664218741e-01 1.315011756031486900e+00 -8.644475979022102352e-02 7.709082242432991894e-01 7.184593589158771998e-02 5.060427238805011996e-01 -6.025201175888660332e-01 -6.828655640425260742e-01 2.811923966510570527e-01 -6.712926143081697772e-01 -1.171271502289144228e+00 -3.704405099834529036e-01 8.319153210550530586e-01 9.824603321069050876e-01 -1.662873724524512431e+00 -1.381349953519611429e+00 -9.534411492164682755e-01 -7.544086662528441956e-01 6.040508138387976622e-01 -3.183049093879029567e-01 2.393985864110609874e-01 9.978592119488000067e-01 -1.381820071737254463e-01 1.078390147402921384e+00 3.185808185896010780e-01 7.299269113909446771e-01 4.014291390316340573e-03 1.527768695910943997e+00 1.696338060517097679e+00 1.173387115175466011e+00 -7.853611673109741620e-01 -1.282484353489880213e+00 2.170523241110412282e+00 -2.030779578395782992e-01 -4.722071194629131607e-01 7.470255977022564053e-01 3.310572136084496964e-01 8.058280139592089997e-01 1.500303716298820589e-01 -1.076111659248169206e+00 -3.843164740969823301e-01 5.577634707435317196e-01 -1.426928260700199624e+00 -7.292200928458479892e-01 7.291417923644422094e-01 1.136341734463063968e+00 9.776752583885850445e-01 7.462881242098183820e-01 1.103793531118917093e+00 9.266437609942751452e-01 1.148675760249836753e+00 -5.288059892619128011e-01 -3.721094270483042976e-01 -2.546288924574096058e-01 6.278400943807890267e-01 2.042274950261572797e-01 5.799435424118671856e-01 6.136307850208470166e-02 -5.676695295028639787e-01 -1.502232898312303000e+00 1.183009315976178977e+00 2.565486549759344648e+00 -1.210667934782305055e+00 9.001789451235073791e-01 3.853372033524914420e-01 2.239717730244546789e+00 2.737378797159639165e-01 -1.118233091463062129e-01 4.706596445773131299e-01 -1.031344271350906450e+00 -1.668836843715743590e-01 9.788892762973360195e-01 9.124244442074890271e-01 1.267335521142372246e+00 7.198165593488476954e-01 -6.694524386391936810e-01 1.584557227500905885e+00 -1.571640942740517133e+00 7.989089100036645963e-01 -7.578733867881843889e-01 -6.237324984882888224e-01 3.721006416888712476e-01 -1.086163189729010270e+00 -1.786587427620491164e+00 1.784193502702065670e+00 1.258850742148875268e+00 -4.668042782464784102e-01 -1.256104904879353223e-01 -5.706517735988768658e-01 2.056560799731544376e-01 -6.710192214542475275e-01 2.840757250674698642e-01 -1.122236779431619036e+00 -1.503378823581875690e+00 5.567336957593591595e-01 1.011934065389913373e+00 -1.930364771788599887e+00 -1.537779754077798877e+00 -8.937458427422969587e-01 -1.800031137397464676e+00 -3.240550303556348766e-01 1.757155446115155950e+00 -5.099584504372990379e-01 -7.684755253762542981e-01 1.098557263232351922e+00 9.870501677666705387e-01 -1.192145352190515872e+00 -1.863331860721546274e-01 7.571437622042038740e-01 5.437982981382705194e-01 -1.544419740571811124e-04 -2.449104401761827976e-01 -2.758752362521502688e-01 -3.037513952274123463e-01 3.537115593548762482e-01 -1.146670087018500261e+00 -1.354835823279872287e+00 -6.350694942547765454e-01 -8.241775854056871964e-01 -4.692805081591456817e-01 8.530996160871932021e-01 1.448808603676497997e+00 -5.124775815770740151e-01 -3.059167347421372085e-01 -3.488041301545036221e-01 2.126037049280669500e+00 1.156201257901052493e-01 -7.766071180654522399e-01 -8.367729617695733868e-01 2.143885955869254456e+00 1.889933093529123642e+00 -2.836355048116854793e-01 1.309043890429029577e+00 1.345322893612084680e+00 -1.283972553924526139e-01 -3.425779626798225452e-01 3.854748663585619295e-01 1.554442809992216512e+00 -6.168795650064203828e-01 7.516287184766353713e-01 -8.190492646928795306e-01 1.275470596382429767e-01 2.207278327891970815e-01 4.488621648633909222e-01 1.761013214971516083e+00 1.123910698566930183e-02 6.259342931126494758e-01 4.574304930367458222e-01 1.720038894277031716e-01 4.358370124614601160e-01 -1.322198893704835010e+00 -1.350667857522793724e-01 8.035411262950470368e-02 -1.042149730950985065e+00 3.475897540362682392e-01 3.311180354229267264e-01 7.304641534637819067e-01 -3.202505442212256193e-01 -3.490540800039190761e-01 -6.092926863744047017e-01 4.810255194294072445e-01 1.688497349184013008e-01 -6.244997910568736987e-01 -7.947265709621642582e-01 4.770586478636940075e-01 8.593695991959494906e-02 -4.760930158927869082e-01 -3.344597746018937445e-01 -1.090167460493342677e+00 -1.627117987682858910e-02 -9.712610614231533823e-01 -6.338357225373030257e-01 1.870395886011812614e+00 -4.179289621644646235e-01 1.050492808660579147e-01 3.751271511371341294e-01 1.351690340323866146e-01 -4.298620604809497842e-02 1.429942360254191636e+00 -3.835826645370374322e-01 4.382104955737209928e-01 -6.077931233841555869e-01 -4.998282102607657928e-01 2.880208542755343881e+00 2.481535567881119508e+00 -4.733595280634769198e-01 1.129998125118554686e+00 6.605163183163265117e-01 1.204118921444255585e+00 -1.088580284201515092e+00 -5.610264343373839724e-01 -8.474931103933066590e-01 8.607446741902332610e-01 -5.603986644649906479e-01 -7.460486239117918306e-01 7.041913785672494486e-01 3.232008200734752257e-01 -3.848034897226574325e-01 1.386557905860537288e+00 -2.213459168374163066e-01 -6.632281278389626777e-01 1.064660491689598976e+00 1.478511513504671360e+00 6.985146804511541685e-01 5.010022817444594878e-01 -9.926574139013469855e-01 -1.545857352385392458e+00 1.171659804204396860e+00 1.147307985481240911e+00 -1.307772800745237995e-01 4.122793837952443141e-01 -2.161825237402354993e+00 -1.584838265452662487e+00 2.252309889765364559e-01 -4.540596578356459467e-01 -8.834282240658289931e-01 -1.295458074422290329e+00 1.098029182364332890e-01 -3.942130977605310393e-01 -5.159773464109096430e-01 1.723037181284582164e+00 8.006552847532674155e-01 -1.566602452616732144e+00 -2.110090974346400916e+00 -7.825344699023683015e-01 -5.419659807857718503e-01 2.120392339058591258e+00 1.187955383959717670e+00 -2.005682200098583556e-01 1.744485837715774368e+00 -6.264049324876018732e-01 -4.373615099526598216e-01 -1.547294687769689980e-01 -1.550948972742228482e-01 1.195876389862261302e+00 -1.344694789987795014e+00 1.357172838120375147e-01 -1.107247368597942538e-01 3.005028942753680266e-01 -1.131012773253956771e+00 6.784058804911140550e-01 -1.028777834330220298e+00 4.315221293350485210e-01 -3.009069567729561467e-01 -2.787102584721559695e-01 -9.157816189217224956e-01 -1.688884746678380067e+00 1.183393106856094779e+00 -1.480028027205817498e+00 4.036086622717788841e-01 -5.361325771898256543e-01 -3.065553664903986064e-02 4.738561095452070160e-01 -4.955374025267130778e-01 -5.952947225989858593e-01 1.128374004463162716e+00 4.537266034979360319e-01 -6.402564630081813979e-02 -4.445708787034224341e-01 -4.967658233199449547e-01 -1.281844145425202308e+00 2.587594027052819712e+00 -1.111891089327812887e+00 -2.320566386239633072e+00 -1.440207162776087291e+00 2.393710209705372446e-02 1.448342452791615109e+00 6.130770375234679825e-01 -1.501238886009997664e+00 1.287376163712760535e+00 8.656572058102349754e-01 -2.390699884651489304e-01 -1.122963388657461259e+00 -3.300522226051812447e-01 1.008010470249812718e+00 -1.196019315173379310e-02 -1.389851246778780469e+00 -5.525534508721010596e-01 -2.136674421751846020e-01 -1.655688989502730912e+00 -7.618141888892278335e-02 7.463456320742412053e-02 -1.016582870807196226e+00 -1.736397282504405226e-01 -1.798234173003533110e-01 8.459419225619436988e-02 -1.506109454667730496e+00 -2.701504504666303319e-01 -4.772352663171777754e-01 -2.000587165936625333e-01 -1.285098140465777139e-01 4.910964167339016417e-01 -1.576087162015654686e-01 -1.210984146274393103e+00 -4.070919021252888403e-01 6.147044457966381881e-01 6.075403929082821008e-01 8.644210945772817789e-01 -1.158988923386484515e+00 -1.007117067612813610e+00 7.589186253127181425e-01 -5.122690545671311213e-01 1.003905871380475490e-01 5.092532469181527688e-01 -1.047943743613747092e+00 7.641730031720297411e-01 -1.394104565582203470e-01 -1.168771814804435261e+00 7.783661177183636148e-01 -8.739273857460984063e-01 2.882926701821249549e-01 -2.326954281121013324e+00 -6.438674929649909062e-01 1.501918503554889650e+00 -1.362874624116018119e+00 2.017527986510643245e+00 1.260371282435361451e+00 -3.754337790797847019e-01 -8.467250679116852807e-02 -3.927036337030707647e-01 7.358654244008120404e-01 1.875177159308875519e+00 1.022536450451240864e+00 -2.494762782699269543e+00 -8.812750440690785350e-03 -5.342931586933888921e-01 8.901113831084482841e-01 -1.550296778844672652e+00 8.960359020136913211e-01 -7.851049167889800895e-02 1.569625274323836361e+00 -9.870619343204489748e-01 -7.392233711002552110e-02 -1.152319008596585093e+00 -7.575198440592794125e-01 1.510986407680931176e+00 -5.679450433433271828e-01 1.360265005098450830e+00 1.421241923259431161e-01 7.607383922177898272e-01 2.716778709744489984e+00 2.623253556348370541e-01 1.337771409751455698e+00 -9.045654163780019186e-01 1.460442416342475402e+00 1.153663575857326595e+00 4.298319280979905344e-01 1.469704733364335603e+00 -4.815117021761773641e-02 4.034984854172459223e-01 -3.627895436022436360e-01 2.805343180085574373e-01 1.772967919975732665e+00 -5.925503415673364360e-01 -5.829495159323492409e-02 1.658363424226987792e+00 -6.264820524451732986e-01 -1.296633700954376023e-01 -5.559870916132586549e-01 1.212960892811779656e+00 -7.898353204395190952e-01 2.051566113231721111e+00 -2.017846583532663940e-01 1.141189337547790172e+00 7.295236486215143090e-01 -6.553205260490313488e-02 9.639067782016244035e-01 1.191460047410386913e+00 -8.292775843337872876e-01 -3.353691618985760181e-01 1.020169371265504388e-01 -1.032641953163826454e+00 4.781765948699008284e-01 -5.658116236760970530e-01 7.941799221049478108e-02 -1.168835390814020186e-01 6.302903936370847227e-01 1.367509275578205341e-01 1.313710508632505158e+00 2.544733541914001029e-01 -2.400897602544503628e-01 2.244920394319336321e-01 5.142439266453509017e-01 1.076412697796560014e+00 1.914211241259450968e+00 -2.084320287160225035e-02 -1.029452640093577287e+00 1.151436771998538999e+00 9.971814126989410054e-01 1.580038803726176777e+00 -7.225115404003802366e-01 -9.828972364348566026e-01 -9.106813085353557824e-01 -9.749337284572361373e-01 -8.209077488148862345e-02 -2.711321969059969916e-01 -7.584399716192791185e-01 1.071944886491637883e+00 -1.218004123816057022e-01 4.988852714280611611e-01 1.301582497428725338e+00 4.592572484918284181e-01 -2.469836441728208598e+00 -2.928769929566586439e-01 -1.843974248600426691e+00 1.613740448096342983e-01 4.227845473052011527e-01 1.106915558762812668e-01 7.695980805748738884e-01 -1.438178381715759402e+00 -1.268989901353382077e+00 -1.593884492453248036e+00 7.923447410788732048e-01 8.423169721907589613e-01 3.911697868692760177e-02 -3.373788464947546362e-01 -1.373137151583424753e+00 1.038545859028782159e+00 9.250501851436705447e-01 1.261680942980848652e+00 8.843372259271478075e-01 2.638389530066338473e-01 -1.053851576789862188e+00 1.817572565182456745e-01 1.212534727978438198e+00 1.064543754374536633e+00 1.621194140393840133e-01 -7.344778929361918118e-01 -1.288163597394437199e-01 -1.206174942626440538e+00 -3.775435644920111661e-02 1.105699135829095070e+00 9.340956096233148376e-01 3.653064662807151142e-01 3.485769668277317046e-01 6.141762251418946272e-01 9.608901850614373630e-02 5.897309521855046421e-01 4.424177667779801704e-01 -5.415879241442445036e-01 -5.230225687180216632e-01 -3.952114092633271514e-02 4.627851020173102958e-02 -5.809510916761834176e-01 -1.761138231070678017e-01 -5.607915065526216658e-01 6.957070683025828872e-01 5.896989608143554662e-01 2.886413576561254191e-01 -4.343461726703986420e-02 8.834113877964715478e-01 -8.828659071246707235e-01 8.578616548804050002e-01 9.201185291462273819e-01 6.437452711980443665e-01 -3.919449866156717310e-01 -1.279452257479686828e-01 -1.624289058077594827e+00 -1.708306050360743233e+00 5.352185347036160223e-01 -9.586109666031752408e-01 1.161260627137346013e+00 -1.470318812388925256e+00 5.101041623268084413e-01 3.377178378628574174e-01 -7.400416149922067754e-01 -4.133849436126500465e-01 1.489219893720734156e+00 -8.257041060532750443e-01 1.567823324278800223e+00 -1.194070941617837001e+00 3.117099668171229854e-01 4.445552263760922385e-01 -1.273492293115879193e+00 1.640099283005370223e+00 -8.053924182040906876e-01 6.925516853714125398e-01 1.468552928304127203e+00 -2.076948578649247534e-01 -5.612046113644535428e-01 -8.515957918049111841e-01 2.160180769735249237e-02 2.562588587147179853e-01 -6.482485727112366480e-02 -2.091154717273414898e-01 -1.519071407546998653e+00 -5.449427176829010344e-01 1.310066159243876927e+00 -5.606915383863704250e-01 2.129211952991490187e-01 1.875140969324661788e-01 -2.029208249532502339e+00 -1.150510451120362321e+00 1.070533513930171265e+00 9.507641990360251594e-01 1.055442969587127022e+00 6.838455378978989252e-01 2.916444274002457648e-01 1.613927208521035661e+00 -7.059290096831360994e-01 8.277742648071124976e-02 -2.025855589625589204e+00 -4.002089713596982401e-01 -7.165089375172871700e-01 5.954205066099514942e-01 1.407064419604388439e+00 -2.449066408339450329e-01 7.902183503754742766e-01 9.450995338676875246e-01 4.420689425511968862e-01 1.586414130913606835e+00 -5.642133232703414603e-01 -2.133133304829519516e-01 2.287446606990858111e+00 -1.575249518068725596e+00 4.829379651878426549e-01 2.530474161975205805e-01 2.028858815521632220e-01 1.539563032427203881e-01 1.622763720717339264e-02 -4.932465186109532551e-01 2.334687849849119423e-02 -5.677579933087749664e-01 2.236691128019203667e+00 2.190720986994502684e-01 6.474463225567765878e-01 7.869177894948963248e-01 -1.963015559380196784e+00 -8.692775974414057583e-01 -1.622189130069307872e+00 -5.161804387819947382e-02 6.864663679294787935e-01 1.052232883067486968e+00 1.878082619133358278e-01 -7.232418386389087850e-01 4.104505294493410728e-01 1.176702470956162844e-01 6.169836244763617916e-01 -8.840517214453904593e-01 -1.064255978978106754e+00 1.203831852458599361e+00 -3.663754115275694723e-01 9.223043160854053069e-01 -9.574083205211872394e-02 7.843598897053476182e-02 -1.717319066150094775e-01 -5.310486829258220798e-01 7.090036708649184727e-02 8.105572348998878462e-01 1.129615812708068878e+00 -1.469052652082634136e+00 2.943049674031877894e-01 4.514285484559106276e-01 6.172833532414742086e-01 -6.475469798472645033e-01 -2.940977536009916626e-01 1.788225420104558872e+00 -6.688746691278731893e-01 -6.563960511934919806e-01 3.775116861132472024e-01 -9.326850297755254759e-01 -1.262164515180537849e+00 -4.777976807156190664e-01 -9.392913960630592252e-01 1.650486638274200502e+00 4.524749507344059674e-01 -4.312530149040447180e-01 4.960857065135338417e-01 -1.839785772844505285e+00 6.292463389227102022e-01 1.766576792019519671e-02 1.156621281849392835e+00 -1.033114792951524308e+00 -7.632545882623190669e-01 1.536452246105942943e-01 1.910050278968548731e+00 2.421843497341682472e-01 -1.341616391386093010e+00 1.288384278410551198e-01 1.655189849235840560e+00 -4.021919942748031218e-01 -3.897175411621759539e-02 -1.004778707382788516e-01 7.992850907649266812e-02 6.070688211429281500e-01 3.929328552049021761e-01 -1.603807072790583155e-01 -1.240078680564109526e+00 2.848281118481199581e-01 -7.011513363287211753e-01 -8.975629344961585376e-01 -4.320057691097538982e-02 -1.507165569008646511e+00 1.570980200373338076e-01 2.937156719715476316e-01 -2.603531372063967453e-01 6.181840243608655028e-01 -2.375627201894569829e-01 -1.237395623070774553e+00 -1.033330488262468760e+00 -8.570412541223434433e-01 8.337184187825280590e-01 -1.870930218842793646e+00 -1.379779266631188994e+00 -1.732263370882035636e+00 1.018439311589997009e+00 -5.262684292002171027e-01 1.029089280388947536e+00 1.883987365708572892e-01 1.033213724787264809e+00 -8.320288047393930020e-01 -2.713771315452559452e-02 4.176093701413233772e-01 4.796819379410298401e-02 -9.710201020088585766e-01 1.858905297470547779e+00 -6.991130509903217272e-01 -9.110154828648245884e-01 2.371048296458483362e-01 -2.992961390327206761e-01 1.331479684397329777e-01 5.343774246955541596e-01 -2.155409461986965980e-01 -8.323527947935061011e-01 9.024239803512302815e-01 -3.469893630579485855e-01 -4.383727504725828394e-01 4.961441205120941667e-01 1.463892029155172136e-01 1.102381886468247890e-01 -3.371657771305797135e-01 -1.243611768344800916e+00 1.308958943178244461e+00 7.074826166346771805e-02 -1.000688516800714689e+00 1.921457730568019162e+00 3.741944363991789313e-01 1.255383798957772183e-02 -1.884985414603206122e+00 -8.642988259575444809e-01 -1.613239865619045532e-01 1.002926998434221950e+00 3.037058190948084269e-01 -8.711824674391265289e-01 -1.203117534341590522e+00 -1.256092535647582498e+00 1.203973159580973284e+00 2.484799689131858003e-01 -1.581551182169099290e+00 2.390531474882911511e-01 -1.513774766479845379e-01 5.590025721973523876e-01 -1.526505812959169539e+00 -9.648489163906621702e-01 7.020694457004425515e-02 -1.324976069687174018e-01 -2.551152534886766410e-01 -6.737758830108073749e-01 -1.796774014460344793e+00 2.973346408455649903e-01 6.895561217007392107e-01 -5.460758296432055570e-01 -2.498763151222253676e+00 1.957774243891623911e+00 -2.243078816317364832e-01 3.596455179795648438e-01 1.426644850451272983e-01 -3.972805332034334280e-01 -7.351581245582103907e-01 1.546487650494939026e-02 -1.679158567855578266e+00 -7.283728615916372495e-02 -6.697055572550755231e-01 2.651748901185693730e-01 1.853712955200599033e-01 -1.560170292763064515e-01 -5.724170088626513442e-01 -1.767728066099612805e-01 -6.131252210480209186e-01 8.144164510144235036e-01 4.073319533901397782e-01 1.160748835584245242e+00 6.422175441143761487e-01 -1.388808735193590937e+00 -2.561257372081297001e-01 5.147490353702612875e-01 -2.154661420246346992e+00 4.227629119307727695e-02 -8.753391603856007785e-01 6.383419478321633589e-01 -5.399189368978091208e-01 -4.856447410677778298e-01 3.247628593194992197e-01 -6.934250140551974084e-01 1.379252035864739323e+00 3.451850177087077975e-01 8.596283229139164428e-01 5.845667284348941839e-02 6.972046227983140776e-01 8.312926487599582304e-01 -1.349043575626411640e+00 2.764320359223121359e-01 -1.002085322729294070e+00 -3.361616380382742575e-01 3.607347596293262182e-01 6.405113316117417854e-01 -3.308623149029836230e-01 -4.809405998552403472e-01 5.423569969652733969e-01 1.046667663981591723e+00 -1.959679189653114328e-01 -2.428495608218501078e-01 -3.083143566556274806e-02 -9.273084991524610521e-01 -2.832592140792674074e-01 2.509276953990805525e-01 -2.191724612635594927e+00 -1.645340431752948973e+00 -6.402559998099992544e-01 5.621790149869189124e-01 -2.732914211092784540e-01 -2.737792887108728146e-01 -1.612763947279223009e+00 4.123798309666340534e-01 3.384122137606767611e-01 6.659548144615111687e-01 1.120420511509630179e+00 -4.006714837807585083e-01 -8.464477755225263689e-01 1.221971588163137390e-01 -3.144340512294818701e-01 1.368830112175265734e+00 -4.131464461780574582e-01 8.130600583574751905e-01 1.436919795679108436e+00 5.962141570104664279e-01 -8.320803024357557032e-01 4.501015248086934761e-01 -6.334530643750367895e-01 -8.255242198277442656e-01 -1.853315630251526569e+00 -6.303512070856696070e-01 -1.409818056521108531e-01 -1.131525660168618552e+00 1.818596965140005572e+00 2.396840340148819470e-01 -4.151138040812225039e-01 -5.316091980098221897e-02 -1.345821875079424412e+00 -4.993981303719084025e-02 -1.332976792690543366e+00 -8.250597305715426932e-01 7.260488870435848341e-01 8.321544520501686915e-01 2.436020366387929292e-01 -1.304407435293727602e+00 -9.317037607837374003e-01 -1.211474870673185489e+00 -4.841486584547730065e-01 7.228057086391563857e-01 -4.327250258695907736e-01 -6.826402545833377689e-01 -1.968239074887071283e+00 2.759553230207729135e-01 -1.261725661256416275e+00 3.024415458534551737e-01 2.237907945047564073e+00 -2.020980006835104981e-01 3.075763958382949914e-01 2.404114989181820872e-01 -6.930023497172522751e-01 2.252164820809450241e+00 -1.402179607671641515e+00 1.051412917138925956e-01 1.492901590776932297e+00 5.695531916451603838e-01 8.934679140826214949e-01 -5.910475898845619636e-01 -1.690089325419946942e+00 -7.065577137886996928e-02 4.049544960726236265e-01 -5.506277381134008220e-01 2.014509600142138090e+00 -4.678007552082877329e-01 -6.482501380642580191e-01 7.799207352669916826e-01 3.387168656990977578e-01 2.639892903212282427e+00 -7.698101139598843012e-01 1.435551861561719100e-01 1.301756518436102406e+00 1.797628648596661938e+00 -2.290615510502682639e-01 1.047723239173090182e+00 4.161313895463848445e-01 2.513042467955310499e+00 -1.537313131364228258e-01 -1.575557839459279075e+00 -1.135358991730630041e-01 -7.417894054143743254e-01 -7.704906059163528775e-01 8.174534732365808243e-02 -1.109922605524285455e+00 -1.165076785340396270e+00 -6.342854294355605715e-02 -6.453152772353982769e-01 -1.120423007178773744e+00 -1.400046254062166540e+00 4.598460503706725544e-01 -1.689894499136276096e+00 -7.807540373143223578e-01 -1.133286766605485996e+00 -5.513678939278755520e-01 -2.218109618625699220e+00 -6.065620386267610575e-01 2.120342306216213557e-01 -3.155720837095709608e-01 -1.031947957177370201e+00 -7.953490806492796716e-01 -1.330934539434220243e+00 -4.140286937175086113e-01 2.228116706952732340e+00 5.525223457522066006e-01 -2.899686309063423950e-01 1.169328177277521696e+00 1.438368794167656173e+00 -1.650931357707363878e+00 3.830926329014828768e-01 2.848433413446567752e-01 6.501795262763738759e-01 -2.059923368129880750e+00 1.538728182272840916e+00 -7.541506189779293434e-01 4.184234553382024657e-01 2.975493033299796419e-01 -8.447123502042575005e-02 4.992266638328414774e-01 -1.488997671666582034e+00 3.385979585703275396e-01 4.815058594140169679e-01 9.060102755728798030e-02 2.467257011962418645e+00 1.352930988590178851e-01 -9.726132117416449452e-01 -1.231800387319867074e+00 -7.595267455060330519e-01 -7.546451882815743417e-01 6.029190399847256243e-01 -9.923020956361817690e-01 1.166665573762336733e-01 -1.395846717735213183e+00 6.009353093176026395e-01 -2.097710388002094195e+00 1.183107197556862999e-01 3.575903352688963172e-02 8.259310774095742769e-01 5.195403570634347101e-01 6.076311326535214219e-01 -2.955148798993468273e-01 6.739335245396321783e-01 -1.177191741950381232e+00 -2.167947842422561333e+00 -8.955056604170631429e-01 4.468428025743987342e-01 -5.254472654060262649e-01 1.540807295646857700e-01 1.356849802807661654e+00 1.961396354093938532e+00 8.178540114644365921e-01 2.755492011241348904e-01 1.281234785294899980e+00 -2.851560380597252253e-01 -1.107202134246751957e+00 -3.243712004605294186e-01 -1.792114305336206803e-01 -2.259645537817411495e-02 -8.554351248770830640e-01 -5.663430760470715697e-01 2.195272518484951085e+00 -8.022267356035442387e-02 -8.448318457075298937e-01 -2.634623008110723585e+00 -1.689354464827575786e+00 2.256075096399911661e+00 -1.544863421899595468e-01 -9.917986968518192059e-01 -3.469355829626561971e-01 1.725272707068470801e+00 -1.097005005246761256e+00 2.024679850086436694e+00 -3.514789910868139078e-01 2.258431941934258835e-01 -4.212703059498676406e-02 8.744485951566623172e-02 2.167460602846158935e+00 1.092476825204227175e-01 -6.648417585752995906e-01 -1.732271987999186802e+00 5.089666550113389754e-01 -5.522038698496283260e-01 1.788823897782097827e+00 6.037605103632730508e-01 -7.359907527700436658e-01 7.221294076845284904e-01 8.985579727520849325e-01 9.304842365216873246e-01 -3.182401327315946826e-01 4.343264644307792688e-01 -1.647176143434604390e+00 2.205873649681666659e+00 1.496030236695519600e+00 1.029570980240203326e+00 6.068378848773823275e-01 -4.486425310695569268e-01 -1.338826002521141145e+00 4.946081132755060783e-01 -1.332214413192432279e+00 1.507496578790870512e+00 -2.945204480381604650e-01 -1.906372773375540008e+00 -1.963966293226322213e+00 -1.474660012469790615e-01 -9.623964137335508928e-01 -5.219767624309600007e-02 -4.000386092574838015e-01 2.033915668024056878e+00 -1.023740579412993623e-01 4.827288090293043177e-01 9.379698722188877236e-01 -9.250220838903092657e-01 -5.594683509768557661e-01 2.085268339304618412e-01 2.955516396297190318e-01 -2.351469934617734237e-01 6.091607435278824090e-01 3.058102536936533333e-01 -1.644954485689641421e+00 -4.283152146229700086e-01 1.338748874614485773e+00 -3.315988057782772724e-01 -7.072947693193566421e-01 1.903401842850901859e+00 -8.975471720934826217e-03 9.751514225131147073e-01 -8.588503963255819107e-01 -9.329635980641914905e-01 -1.058986177462924783e+00 4.997872562008388031e-01 -1.569066621267227957e+00 -3.260170490305266400e-01 8.195921549723274302e-02 -1.553567836904265809e+00 -2.675975705160426044e-01 -3.268355032759950873e+00 -1.062621575166551979e+00 -1.065033425779541298e+00 -1.539887501717387142e-01 -1.146942679781902674e+00 1.066283768403393228e+00 -1.687061813606309579e+00 -7.541487932952858353e-01 -1.274204229405489164e+00 -1.574907811162558902e-01 -7.940980161350175148e-02 2.435772480006948015e-01 1.421317069425468649e+00 -4.845059254216605438e-01 1.055335529498645064e+00 -5.845888907518386191e-01 2.279453420904058003e+00 3.601178132571643351e-03 -3.690350236304738019e-01 3.934239143216283208e-01 -1.046024824766994321e+00 -9.287545803916102960e-02 4.638998063720898291e-01 7.621750009299869122e-01 1.041183315279917920e+00 -5.998800619073154511e-02 6.083080585714016886e-01 -6.914186740939370912e-01 1.949098457083656477e+00 8.715631318068345346e-01 -7.801612929809477182e-01 -8.404093288411523810e-02 1.433082568445020466e-01 -7.878671725302729967e-02 7.470297590815079269e-01 -2.228825209752289815e-01 -1.636744510531679409e-01 1.463605375868739067e+00 6.416078553090293068e-01 2.346628738241023637e-01 -1.489964527538191474e-01 -1.119299955226525256e+00 6.577128174935896465e-02 3.570684433788025997e-02 -1.206380870495371571e+00 -1.916750646936201119e-01 3.155991268177069098e-01 -8.503411260034938746e-01 -2.213457462321801184e-01 -9.641547921758857331e-01 -1.431142297963852617e+00 -2.511641905381222784e-01 4.404030677644568126e-01 -6.515779892331400314e-01 1.994765730657740654e+00 -6.868368075465224321e-01 -9.436954043196975617e-01 -1.856163316085415182e-01 3.308538363510077351e-01 -7.298183215406195412e-01 8.003862673437999176e-01 -1.753991217327888763e-01 -4.316821782518160400e-01 -9.104912594679328564e-01 2.919019740080973091e-01 -2.098187312074508148e-01 3.142182859942617146e-01 -4.690590878455681567e-01 1.917702143978511076e-01 1.033719097838568413e+00 2.878067741436175254e-03 1.348054217810440991e-01 3.911335536895832465e-02 -7.441991075764367025e-01 2.492552196907749373e-01 -9.329049241227226341e-01 1.117475490896237877e+00 7.581811634476236517e-01 9.476914224609674919e-01 -1.509878956613561973e+00 6.505782787265893541e-01 -9.480459170035308025e-01 -2.013874180355621213e-01 -1.031392256070270852e+00 2.468980430665077996e+00 -2.126214128105480272e-01 -6.404753451445258650e-01 -2.022952645857553078e-01 -5.623622187102062658e-02 -1.778100871164033814e+00 4.407768959450013568e-01 -9.862595762556211065e-01 2.839495272478538834e-01 1.554563801029402503e+00 4.216186007864827223e-01 -9.612933800279945817e-01 -1.854455411764063477e+00 2.475815372266751968e-01 -1.071068148935029329e+00 -2.706616363105398548e-01 -3.921327513097325745e-01 2.384130189662976573e-01 -2.473196250775380634e+00 -2.020556675107039735e-01 9.572469321705766587e-01 -1.838277663346085389e-01 -4.252932145549110921e-01 9.888725645205283243e-02 -7.170399592702286773e-01 -8.600506532029658091e-01 2.492753212950701069e+00 2.768707448976570062e-01 1.062808253536393188e+00 3.659070456560877260e-01 -5.216576936799496300e-01 3.176140452489406574e-01 7.547423792752038230e-01 7.543042092309388824e-01 5.043312465638198905e-01 -3.909483290747087780e-01 1.062342365842822156e+00 4.245653680343136616e-01 -6.836317415821561161e-01 2.241718109012452942e+00 -1.142402800268236707e+00 4.537592547517873554e-01 2.534852849348985249e+00 -1.107546532677630591e+00 -7.275767685132894513e-01 2.155230066079222018e-01 -7.455615448303143378e-01 -1.030290850668617919e+00 -5.140634239684093165e-01 -5.354732153742566281e-01 -1.866616598524917459e+00 8.499760317827939060e-01 -1.133063464045909852e+00 -2.750343874981310641e-03 -2.293726207080732049e+00 1.800187030210250283e+00 7.188992707220559497e-01 -9.866098172003068267e-01 6.606150371002705857e-01 -5.861691697203743612e-01 7.805525386525464793e-01 7.439892211766487851e-01 1.299661463453877057e-02 7.427742999156301540e-01 9.482297726318541509e-01 6.316887401468793128e-02 -5.556134601668951678e-01 1.068497749595205271e+00 -1.075679036879024497e-01 1.123026387760310552e-01 1.738941386497612207e-01 -4.362495752346740724e-02 -4.904680869082954087e-01 2.892111089500585819e-01 -6.973397372013162565e-01 -8.968699528320782655e-01 -6.125047541226970316e-02 -2.287254172847701938e-01 1.037107331434891533e+00 -6.630686949114297235e-01 1.043720130063585438e+00 6.793381098573751942e-01 2.019831927764966562e+00 -5.275300220480692026e-01 9.071937379264700674e-01 7.249228695315648174e-01 -9.634032360469524381e-01 6.538600387900597166e-01 1.304287458777767306e+00 1.403635217531141954e+00 1.186397698380888155e+00 2.119008350687709430e-01 -2.825144653890629409e-01 -2.490916929829861681e-01 -2.537170187739514263e-02 9.114748620531238910e-01 -3.503590212692947459e-01 1.858960355294164257e+00 4.170490118051036199e-01 1.178598094173123778e+00 -5.163056100091046874e-01 -1.303214446394229120e-01 1.075430176073526534e+00 1.225280523160940660e-01 -6.301671658815592991e-01 -1.072650661268155448e+00 -2.214260115311559307e+00 3.874534412112047299e-01 -3.111320987522715395e-02 -1.304055672599349736e+00 6.576567848159410312e-01 2.084868705124048205e+00 5.044459825790517105e-01 2.210515386231743040e+00 -3.507808628739182977e-01 4.598232336866699826e-02 6.978299192763796066e-01 1.279027984785156002e+00 -8.601959464674868716e-01 4.028423336537721999e-01 -1.511891034192435646e+00 -6.094280258345090573e-01 4.931185608583665836e-01 -4.482361383176964309e-01 1.518747280477951378e+00 -4.478981164509928115e-01 -1.054465844908793887e-01 -1.711764460461954185e+00 -1.219619756883805861e+00 -2.399297913519149103e-02 -4.381380981847735057e-02 -2.151985041511742303e+00 5.098652025915801911e-01 -3.334331550205905659e-01 4.131146301357253026e-01 1.465506202823774640e+00 3.603898879112473197e-01 -1.643870307621632332e+00 1.378991856538031024e+00 -3.872506527177019264e-01 1.342164323543895810e+00 -1.051702852288319834e+00 -1.151790413018986436e+00 3.684511734270278227e-01 -7.225069641355319483e-01 4.516603444491946173e-01 -1.737148538202693882e+00 3.624339886684202483e-01 1.243453289079476942e+00 -2.069661783131984678e-01 1.235491362344200095e+00 2.128239260524874554e-01 1.643757225503741815e+00 -2.801118501560978746e+00 1.528327321756341783e+00 -2.364770166360665726e-01 -3.790971955160056250e-01 2.001368008354395822e-01 -3.943234733541445269e-01 -1.282197097863718049e+00 1.297398717252407074e+00 1.374530549227760412e+00 1.374716693698508907e-01 5.130877954196546575e-01 4.299928073500286496e-01 -6.128137124159417359e-01 1.064997119787879365e+00 -8.977759782052501247e-01 -1.888693535267357837e-01 -1.056611512399135311e+00 -3.994333425495344980e-01 -1.496368582691405491e+00 5.333137142289874344e-01 -1.650296483051154894e-01 1.428339120227157588e+00 8.202702400599615196e-01 -1.237821141249689089e-01 8.790013672322196658e-01 -1.419021259493235820e-01 -8.979356168868869448e-01 -1.208539872216156219e+00 -3.505031457852956223e-01 4.598936112727968761e-01 1.923675986711070651e+00 -1.018337675722298385e+00 1.474254145910436131e+00 4.838105671660248436e-02 3.605782136280352712e-01 8.965536572892931488e-01 -1.004021410256130675e+00 1.415539443848773171e+00 -1.480971210429390672e-01 5.528748440441276779e-01 1.254046224520129593e+00 -2.641439161506236033e-01 5.643094221893923956e-01 -1.450152424544534302e+00 -1.669121589648031312e-01 -9.683708563447669393e-01 1.552719191393577558e-01 -5.154232666070291957e-01 -1.895269893580026732e+00 -4.915118717635232892e-01 -8.338707269460373661e-01 -1.187173474393144357e+00 1.242453656323643685e+00 -3.050375709272550862e-01 8.286845080464739777e-01 -7.158557503212136242e-01 -5.073885708537656525e-01 8.411376116569370121e-01 -1.807164783910306216e+00 -2.022213400637243308e-01 6.783066456662650845e-01 8.558262349077304654e-01 1.971453470254906359e-01 -1.100829813817677083e+00 -2.147735204447429158e+00 -9.132151866889344216e-01 3.637632687317117752e-01 1.731389345549693815e+00 1.989352524855060589e-01 7.883705114606717190e-01 1.987454613620406874e-01 8.129182345015973921e-01 1.646423360194996910e+00 1.194133908365828001e+00 7.299309588866188803e-02 3.865535312420905756e-01 -7.564018417941061889e-01 -5.447112668756116660e-01 -1.104063108841325747e+00 3.213476227028910226e-01 4.017575305703893068e-02 4.668588241972381203e-01 -7.971989828340959594e-01 -8.108148021343940526e-01 -1.943004831602490601e-01 2.120648008962739972e+00 -2.978162885339430965e-01 1.935596700051495089e+00 -2.421236919061032555e+00 -1.024448995460207623e+00 8.874810187502948367e-01 -1.103891558305719389e+00 -2.845559476198855631e-01 7.155926861175314624e-01 1.518076676598154318e-01 1.304057910937588938e+00 -8.685381190167350551e-01 1.003572427914061205e+00 -2.943951110022896556e-01 -3.591926075620622272e-01 -1.920166328177306925e+00 1.041911816445454386e+00 -3.806980586433024727e-01 -1.272465396818089678e+00 1.256552985959426882e+00 2.656399597104805443e-01 2.956728176897983063e-01 7.366468801754672002e-01 2.847770054455058819e+00 -8.224649857760187033e-02 1.850175544620143109e+00 1.874244769245153597e-01 9.831870819992356569e-01 -7.339599004075608724e-01 8.235297607556670840e-01 -7.928096634869205017e-01 1.541635887153221640e+00 -4.502276490640637341e-02 -9.525632750196489917e-01 -6.630676818931915406e-01 1.703163036142028020e-01 8.749963688471810164e-01 6.922180364867069891e-02 6.191762849513322564e-01 -1.309338128291109182e+00 1.317223704124275585e+00 -6.431321349153268363e-01 1.387574336371671102e-01 -1.565173387829195129e+00 1.255435478762312540e+00 -3.823513807171258216e-01 3.505597549763327936e-01 8.608441110784620376e-01 -5.311462618648162687e-02 1.303373922606615720e-01 -6.880075580403186009e-02 8.555079201656343724e-01 -4.736078113205694495e-01 9.472159278136204064e-01 -2.727578233944780717e+00 -3.841591355905856625e-02 1.860541210096439690e-01 -3.503262125597179644e-01 -1.616745338431518242e+00 1.218274629131952613e+00 -1.936124922684566707e+00 8.869808769777556279e-01 -8.769125007859250864e-01 -3.694516671792754670e-01 -1.002684438158798173e-02 -1.289989388397796866e+00 3.729164203643603459e-01 6.905402498864853245e-01 7.149394776921411676e-01 -7.067125507254119476e-01 7.251527793876062777e-02 -1.371387229099156224e+00 -1.254670107363354381e+00 7.542345216071216774e-02 8.090015319330393639e-01 -2.834842331412880667e-01 6.314302434380675288e-01 -7.928852064567583069e-01 1.826977863624279719e+00 3.261306099186105922e-01 -1.945179430955226163e+00 4.514287478990020031e-02 1.565098797465330316e+00 4.036068710765116641e-01 -3.328656325078151457e-01 -1.345836475827787204e+00 -1.770770528853966352e+00 5.060417719319443286e-02 4.853807365959771358e-01 -9.558415781814020296e-01 -6.856610193108252094e-02 1.828510556230406314e-01 7.381314990469405313e-01 2.458469591555240363e+00 6.051945808869090282e-01 6.731513154758820283e-01 2.902153475680646078e-01 9.918570702643351167e-01 -5.029854857570861121e-02 6.044514009143581168e-01 -5.703989077703880417e-02 -5.884243414075358558e-01 -1.553441471352976944e+00 2.190197916361895647e+00 -5.331615844823826000e-01 1.592875703124619013e+00 1.237600581021466688e-02 -9.115385473523308912e-02 -1.737979493263127617e+00 -1.966861159651633884e-01 8.882520463524107290e-01 -1.649455085024687628e+00 -1.718118518852041365e+00 1.139717502725487774e+00 6.130906210784337063e-01 -1.431023578199920598e-01 1.685122420262754606e-01 8.820702858937909951e-01 -6.292316153045225402e-01 1.632593056713113056e+00 -6.738661118516919846e-01 2.044118892618033978e-01 2.429976116113695905e+00 6.191196963349222537e-01 2.830537476383267470e-01 5.395171455441325481e-01 1.878103935054566520e+00 -1.562062651531084478e+00 1.288911576109171397e+00 -1.344517792462103234e+00 3.315169743679639569e-01 -9.038136409032995755e-02 3.154103435354171925e-01 -7.318701957858099183e-01 -1.598569975232930318e+00 1.444068385607612415e+00 1.376550858656400367e+00 -8.584864144510300221e-01 1.357367412936030471e+00 6.034706392739866976e-01 1.410448068183529413e+00 2.474178807638423849e-01 -6.689998910293264434e-01 2.902409981879007783e-01 1.126115691720275397e-01 -1.187260274208731120e-01 8.204496863545954199e-02 -9.364438069234498618e-02 8.002353452976840309e-01 -1.354201004294375510e+00 1.155150658697499555e+00 -1.509255559834855875e-01 -1.029546330401786891e+00 -1.264030409987625392e+00 -5.155210495241693280e-01 6.261102233595197131e-01 2.067718027706521577e-01 8.100629325559425276e-01 1.960302600270185991e+00 1.034169416366912619e+00 -6.817746265683547469e-01 8.745652748415192468e-01 -2.150779672258872122e+00 2.942743059346396572e-01 1.407042761289288846e+00 -2.046994974276560020e-01 -2.057319007481750173e-01 -1.981408775219840324e-01 -7.587824927917576068e-02 6.701291968838566371e-01 3.611547724339522203e-01 4.612146802673204871e-01 -4.105227698295280669e-01 8.191107193072953985e-01 7.159741222518272163e-01 -5.083624894028102581e-01 2.299466545291241892e-01 -8.004072827716870453e-01 2.140106570256753923e-02 -8.724366004123786933e-01 9.500949820124100498e-01 -2.474705736962794056e+00 -9.049352563373789238e-01 1.066308590472550222e+00 3.051521306914053433e-01 -9.431032266014671706e-01 6.095897095227758022e-01 -6.930110966478533197e-01 -1.284246935656592425e+00 -1.497758249205299430e+00 -1.216098719214665502e+00 2.912930496548126746e-01 -8.596367534877292771e-01 1.028877498696657122e+00 -2.630438330186085083e-01 1.130845270116733747e+00 -6.087154544564494785e-01 -1.364570267086218092e+00 1.107300537386481487e+00 -2.505500264634741292e-01 -4.071334784777912164e-02 2.787940784109675385e-01 1.071369675869244809e+00 -3.670938756632036171e-01 -3.291771195133543770e-01 -1.908608296363583645e-01 7.073971286527608315e-01 9.631990272450942081e-01 1.011597048097550466e+00 2.674247751411184204e+00 -1.362404675894315353e+00 -4.079662744339492275e-01 6.263778603515786081e-01 6.846618224678755471e-01 -2.202405409292001792e+00 2.370265797915066183e-02 -1.428982703163367063e+00 -6.013225776261355016e-02 -1.088013107999311613e+00 -1.445974896767230566e+00 -3.494470272845628944e-01 5.517080997916449236e-01 -8.587479472418592108e-01 -1.800822963199841142e+00 -1.930628607079135362e-01 3.420094391216734198e-01 1.384159424155277651e-01 2.241091235491409872e+00 -2.426365899234445234e+00 -1.701096276530559281e+00 -9.167177788563334040e-02 -2.736620278539438345e-01 1.233491841839335079e-01 -1.320399792625027269e+00 1.110486936997960417e+00 -1.096167417322368109e+00 -4.850193242437169094e-01 -1.012359505892949318e+00 -1.533159865585124626e+00 -1.368510278677554093e-01 -1.112141563478634465e+00 -4.220139094777232147e-01 5.909684326420625577e-01 7.173145484787716297e-01 5.822998027655988951e-01 -2.279536749974831189e-01 3.391453448127596526e-01 -3.331951069110535291e-01 -2.987541472642368245e-01 9.286796179681457986e-01 -7.001351803466550061e-01 1.815560348001932778e-01 2.351086110658334449e-01 6.798447021293749781e-01 3.707167147192791945e-01 1.040590632501120050e+00 -4.289260813687399976e-01 -3.701702359252089236e-01 -6.603393577201180920e-01 -1.502990126176114050e+00 -7.770763116260080983e-01 1.909336991480072188e+00 -3.998788774305311877e-02 6.425740718223161840e-01 9.549895528712595283e-01 1.651579318350871184e-01 -1.159712976501433790e+00 -1.274934205757556338e-01 5.698280455434217434e-02 -4.873859864926918806e-01 9.087384693962242965e-02 -4.035765529620835568e-01 1.877792977516343109e+00 1.587502040234391787e+00 -4.679638979313831965e-02 -1.946189303012778593e-01 1.290955921919991312e+00 5.990129975113773764e-01 1.546866462505109396e+00 1.525463054108787964e-01 -1.120540820065099696e+00 -5.757852429979110065e-01 1.801647276191989111e-01 -2.534134522662938038e-01 1.564577192211635603e+00 4.606317629889684628e-01 1.003051138404377207e+00 4.482147323143523820e-01 -4.807443391295387336e-01 -1.837946222832042009e-01 1.769796162311314258e-01 1.551845933499310659e+00 -7.305103497061911089e-01 9.069962685806355340e-01 1.906328991715920407e-01 -5.096548488567969049e-01 6.841103736399263280e-01 1.200638692539129915e+00 4.909161217131297605e-01 -1.077848462795925499e+00 -1.949029665236109432e-01 1.209909391279091251e+00 -1.150748804028847827e+00 4.031744434759709228e-01 1.574571065434603456e-01 -1.166329868206614107e+00 1.401940506419951660e-01 -1.025276387560588809e+00 -1.696280795766537675e-01 6.672670103425926147e-01 2.196917699059885640e-02 -3.465194258911477587e-02 1.113749858564432760e+00 -2.628327307692549519e-01 -6.611044540900706812e-01 -1.751200508433980452e-01 4.377907315899302598e-01 3.006257553986906306e-01 4.318086058734911248e-01 9.249432440646326858e-01 -1.171354394229777579e-01 -2.362669451932630782e-02 1.578665823793516942e+00 -2.182875042996627712e+00 -1.186592232493783872e-01 1.594868421443671247e+00 2.283901031315960228e-01 -1.508676204610000848e+00 1.341888725447957231e+00 -2.645528221077034559e+00 6.989460308242618769e-01 4.617963181770222691e-01 1.396760421939454710e+00 -2.569971841417146852e-01 -2.415184917055661074e-01 1.047682545738945370e+00 -4.013166295059994448e-01 -1.164404659290459998e+00 -8.509381227120117464e-01 -3.386575695357654792e-01 -1.279384627591099832e+00 -3.546716260392591691e-01 -3.411453367541441017e-01 5.326013676597999291e-01 1.256561603226762774e-02 5.522336558322300526e-01 -7.504822327741874632e-01 -4.470025912399995804e-01 2.109251246277093372e+00 -1.770218489619800994e+00 -6.678631363959379730e-01 4.103572023696772653e-01 -5.584916522735892432e-03 1.943396551232420832e-02 1.562718608638596685e+00 7.496250607479099104e-01 -1.403245213663554480e+00 -2.636710239408129208e+00 8.531847978055330239e-01 -1.551767693851361929e-01 -1.077478249228237317e+00 1.862088163626066939e-01 5.526116509992708981e-01 -4.022524423773557456e-01 -3.508498184867472336e-01 -2.231274352746330347e+00 -5.142477821210911237e-01 -2.384550142242247428e-01 3.410598123859203135e-01 5.293999205416841658e-01 3.065542297537383609e-01 1.761086259244728947e+00 -5.527517040624129185e-01 -4.874476698871119673e-01 7.474259948284317501e-01 5.834165220326145151e-01 8.328786187663176355e-01 -7.729851740208554256e-01 -9.981653284298771522e-01 9.286945718150462215e-01 3.592705766670680756e-01 -1.363310798452238126e+00 3.008819006278067310e-01 1.922211275629627902e+00 5.512420730521776502e-01 1.190201825873121733e+00 1.452784942496093912e+00 6.516533527315783170e-01 1.718139743938079667e-01 2.434134117520921070e-01 1.622289657103178184e+00 1.420108531008806851e+00 1.443040515680593661e-01 -3.556400246215662420e-01 -8.288880383533719920e-01 2.853081763265976623e+00 -1.043538313093476111e+00 9.617982982835669992e-01 -8.389718082268858568e-02 1.885896002758815415e+00 1.896229159951226817e-01 -1.073450695276205291e+00 1.041112465489860917e+00 9.944896073853658480e-01 5.168290576673087444e-02 5.778764832477100155e-01 8.496544453682649545e-01 1.404602285506313830e+00 6.341756229257375921e-01 -7.534041595159146620e-01 5.020497923330042855e-01 5.173252619757612303e-02 -4.683067070976392188e-01 -4.235567680019749481e-01 9.782135416341617429e-01 -5.923233504965236956e-02 -2.085850158337816396e+00 1.368089120046646623e-01 -1.810733380190890696e+00 -1.649666255214377708e+00 -5.248952820759936744e-01 -5.837714785997668576e-01 -4.766795915184646737e-01 6.749236748776311634e-01 -9.695776344320967688e-01 8.792957025193841591e-01 1.584417379497317091e+00 -7.640810363853674236e-02 2.163360340405902360e-01 6.809220363027523870e-02 6.684994987319607951e-01 -1.160096765667139179e-01 -1.189322330885636825e-01 -4.198248400184561580e-01 -8.301102305303639239e-01 9.596232529908395037e-01 -7.628665879914769965e-01 -1.247759499021813490e+00 1.257944609012565440e+00 -2.858029671706811548e-01 3.816487256499871000e-02 6.399136715932589592e-01 6.948592452135428088e-01 -7.684057939836226314e-01 -8.335209194930423005e-01 3.795121527523080962e-01 -1.643234814415523437e-01 1.108951865930533076e+00 1.056951761620769786e-01 -5.641358848580110275e-01 -7.013185777690543743e-01 1.120465533010304993e-01 2.374676527777492274e-01 1.001379819560672013e+00 -6.295596340701773430e-01 -3.760005489196842077e-01 1.360820901062010924e-01 1.215130429295718517e-01 2.564277733552164373e-01 -7.527821132370848822e-01 8.600811657872934335e-01 -1.453593853729278296e+00 -2.001183920186020426e-01 1.952099598961930749e+00 4.693586088357693531e-01 -5.435131503945560549e-01 1.243580055305124610e+00 -1.140264846110336849e+00 -1.002235792638491940e+00 2.577535550604387882e-01 -9.960183551083963138e-01 -1.243623693558762122e+00 1.419818734882075217e+00 -5.657399709669925780e-01 2.386701844921227667e-01 -1.385681651821848437e+00 -3.680283654003877469e-01 4.482099830584803102e-01 5.498287709881527485e-01 -3.449300571096391432e-01 -5.978269577582019378e-01 -1.084089896422796517e+00 -2.348727609648596726e+00 -6.849629710634322355e-02 -5.699559497786279572e-01 6.869925803001996067e-01 9.212983156962090137e-03 1.115823869131618240e+00 -2.808276138422140522e-01 6.964226281410214048e-01 -1.346843154614759674e+00 -5.485246105223855473e-01 4.793795729879906098e-01 -8.286237999966000745e-01 1.324008322490135281e-01 -6.031149945184154371e-01 1.418314102034765156e+00 -6.327481308389664161e-01 -4.974035677277368062e-01 -3.057725772627151728e-01 -9.636286737615287201e-01 7.293226972034030364e-01 1.725855172986035191e+00 -7.507731801861154686e-02 6.098859814988712991e-01 1.111563655047618671e+00 -5.170632203190392850e-01 -1.149611878071807869e+00 -4.940055793397864492e-01 1.957732775168148365e+00 5.083128925332489750e-02 3.038893951947539418e-01 8.177842615072294929e-01 -1.437140180033347203e-01 -2.645940029783078740e-01 8.442260753298307385e-01 -1.659613149119372855e+00 -4.779286366585436263e-01 -1.148960411161351836e+00 -1.112979421383422984e+00 -3.490742716125446732e-01 8.480487870029473907e-01 1.840970599683790399e+00 4.570027679970375956e-02 -1.711755024379904011e+00 -1.009357000789255387e+00 -1.040909173658389530e+00 -2.690287561517324955e-01 1.998633345975636688e+00 1.442288288838257659e-01 -6.596021293407426933e-01 1.309839820795869914e+00 -1.675211591903022823e+00 -4.859974058061219265e-02 1.443836283373401974e+00 -1.365196358264584964e+00 1.391302452101649489e+00 -3.332148192491869998e-01 -3.418443564478823582e-01 -2.106667539142360601e-01 2.920529483625223244e-01 -9.311004715899937056e-02 -5.261312117162320057e-01 -1.661995188212408880e+00 -7.666805450204923211e-01 -8.447900063941110593e-02 1.515583941412766533e+00 -1.125250756166623178e+00 -1.985835205580254170e-01 -7.101243822232720104e-01 -1.369744184533132902e-01 4.668516656903375917e-01 -1.188200880655454261e+00 -4.788428304572705518e-01 8.414829411415930549e-01 1.607488630530260698e+00 -8.394645121588895087e-01 6.445015058109581085e-01 -4.057421461861784873e-01 -7.627347259286373360e-01 -1.359516508378257438e+00 -1.053001907587334918e+00 1.358313622657099373e-01 -1.809758978622956482e-01 -7.866573401876126859e-01 -3.113272454476150863e-01 8.462718228593145708e-01 1.537295976334771108e+00 -1.716153462570438659e+00 -7.716460678800939055e-02 -4.717620841608739513e-01 8.334533458697359620e-01 -7.387744502393267521e-01 1.556846747298978650e+00 1.799228938673788969e+00 1.152056884855997776e+00 2.039548445234259599e+00 -1.939953083338581130e-01 5.865796324914829274e-01 -4.277301979997389925e-01 4.943103370667571994e-01 8.206662200207233138e-01 -9.257050714616209541e-01 6.286046601476001916e-01 -7.821682640551674837e-01 -3.311686473162828714e-01 -6.017566527611168947e-01 -1.294561249594067931e+00 -1.479123867068508291e+00 -4.960841457094197771e-01 5.235571079806047301e-01 -2.059800677792067714e-01 -1.365864373572812207e+00 1.024035455536615569e+00 -5.222954909823329661e-01 -1.310559119638884162e+00 8.493099998133485373e-01 6.594601352745774747e-01 7.184984470381483579e-01 1.159943417927182252e-01 8.814733231372091915e-02 -1.321364419326340467e-01 2.082259661114382598e-01 1.523286512622038069e+00 -8.722939649247790639e-01 -2.175778865409281060e-01 1.930704020369674589e-01 4.423337485939372177e-02 -1.047281838279719990e-01 -8.516513710341216958e-01 2.405485918661022460e+00 -2.011823240309141614e+00 -1.568280076967626835e+00 2.581506661471850261e+00 1.306030189731993474e+00 7.732950428847840119e-01 -4.725393205954572795e-01 -1.052383772858741073e+00 -1.125211736282932140e+00 -1.812418765969645573e+00 -6.634363156099353231e-01 -6.732905460352007765e-01 1.098366153773884690e+00 -5.104950074091604284e-01 -3.759530433669593941e-01 2.483544368155756299e+00 9.557299947395698769e-01 8.943163966663802977e-01 7.485375546743457953e-01 5.000990719229508885e-01 -7.173101038319845690e-01 1.059135072456834470e+00 1.767835806991404912e-01 -2.565803692262247804e+00 -1.429387757677323290e+00 -2.943924037513012681e-01 2.238114466322861928e-01 2.892951055864987353e-01 1.101773381223133397e-01 2.847134181856597612e-02 9.216996674788479060e-01 5.659960555544090582e-02 1.973391791252076422e+00 1.593568423017935609e-01 -2.352450556695884654e+00 -6.227937289747824401e-02 -4.679792714131293940e-01 -6.647634811880975825e-01 1.323042358247610850e-01 -9.368483021604876448e-01 -4.598528753603696173e-01 -1.274363632962264958e+00 1.929073447573486311e+00 1.648194040180779862e-01 4.472097258818011345e-01 1.168907346307642037e+00 -1.927919601640365910e+00 1.646428097186233008e-01 -1.352593899344303630e+00 2.861652324847451245e-01 -1.344670813266551079e-01 -8.450796403228234832e-02 2.149582090534139844e+00 -5.529223540118928526e-02 -1.103395185193619676e+00 -9.076256434913057003e-01 -6.917930570580972383e-01 -3.487579919663736927e-01 -2.578948385573039737e+00 9.288723151428263103e-01 6.928448283038735056e-01 -5.287427852723003419e-01 1.627512545930272392e+00 -5.756613855067013175e-01 3.283610139362682645e-01 5.153498658283404144e-01 4.477414983986844899e-01 6.373793346807264948e-01 5.827429752847547162e-01 -1.105485170990093469e+00 -7.394021442368885477e-01 -1.001857439829830082e-01 -4.898812641268278090e-01 -5.874541488378451359e-02 3.922761868972893251e-01 -2.025553578074361649e+00 -8.579507459858188856e-01 1.151855164034635726e+00 3.946541180323325793e-01 -7.335270997668568160e-01 5.127903352605047704e-01 -5.237048436193871837e-01 1.470517490250546067e-01 2.285447358726522271e+00 -2.247263826740543147e-01 1.043873201412993446e+00 5.575113550168860899e-01 -4.209260468317088111e-01 -7.426283054228153269e-01 6.417013412353738122e-01 6.344583234381965253e-01 -8.253706262127675775e-01 -3.921265022014247537e-01 1.540081042559281022e+00 -5.916001036260125356e-02 -1.048905239522873067e+00 1.285377997789645788e+00 -3.466518264619710687e-01 9.548988890973103549e-01 1.062922350802907756e+00 9.692238912792399130e-01 6.287126539811719317e-01 -4.541327751918066147e-01 3.134616778120201397e-02 7.828318290737147356e-01 8.224254861791598925e-01 -5.681184534103976835e-01 -1.993009761211395892e-01 3.390312686662158570e-01 -3.754749828399273071e-01 1.269856846643265147e+00 -1.246306512679680595e-01 6.884004689160616586e-01 1.284293470150256411e+00 -3.980275955969964086e-01 -8.507123592995008421e-01 2.569678969663875101e+00 2.773284578427541169e-01 -1.592851694175876354e-01 -6.489713203884132087e-01 -5.571195330848058846e-01 -7.369008098047006294e-01 4.994601896792253415e-01 9.772786158407830159e-01 1.007298515692499175e+00 1.318242266482239522e+00 8.890605721763341629e-01 1.454564323298269679e+00 1.273176474393288959e+00 1.254949564926400862e+00 -5.796409708649010728e-01 5.927100993173985977e-01 8.400592174644010424e-01 -6.325165967703806347e-01 3.765147488492509020e-01 7.591531945144490423e-02 -1.053891442903306608e+00 -2.584475228335438302e-01 -1.929176453126174307e-01 8.372782469327491039e-01 -5.363933087848143932e-01 -1.667623628836216954e+00 -1.196657989661925381e+00 -1.812169440442511270e+00 3.937996295725172957e-01 8.726757777534493998e-01 -6.889240220092901490e-01 -1.690879081921591309e-01 1.247095906865365089e+00 6.314807440752945311e-01 7.224797292508507163e-02 1.646192917304646341e-01 1.026693284165528741e+00 2.659984734493414216e+00 1.249643651778282738e-01 -6.532803820696332642e-02 4.966305785206460710e-01 1.674503955390288956e+00 9.406955994908506868e-01 3.918080092903082345e-01 -2.006234912203017640e-01 -4.466153978204410735e-01 -1.264243597832779731e+00 1.487179385474059368e+00 -1.036194188811962569e+00 -1.288169832510863422e-01 1.829066596138242629e+00 -9.414670336047170759e-04 2.495482349129515554e-01 9.732656337503875488e-01 1.127121601460370659e+00 -1.286772967632051401e+00 -4.464878934056448201e-01 6.165239626834478903e-01 6.098585946574291983e-01 1.102476124449605521e+00 2.576101674722044987e-01 -1.142770505399437697e+00 6.298908648849093073e-01 2.687491306871212515e-01 1.554671128818103876e+00 -1.234569802054757831e-01 -1.147355632456710239e+00 -4.282866156141250102e-01 1.282861740073495183e+00 1.373284731921546320e-01 -9.997330680224720822e-01 -5.247996519119162429e-01 -6.075969003937454760e-01 -1.063361777190415580e+00 -5.484381751220824830e-01 1.641412475490277911e+00 -9.776146325976129425e-01 -1.307648924611262697e-01 -2.894855936002418417e-01 -2.761154291460111709e-01 -8.696295950443074796e-01 -2.395301115053132535e-01 -1.885770736563757488e+00 -4.670548647035535073e-01 1.448453402452067884e+00 2.967268963514838598e-01 -1.123217013325655156e+00 -1.258505954610197319e-01 -5.288542834132830411e-02 -4.482475897324704750e-01 4.036125275174092808e-01 -5.674221118979113632e-01 -4.068886243763112850e-03 -1.465479085449082230e+00 7.257337220949933165e-01 -4.157936744926948314e-01 -8.726782826478214350e-01 1.081603704770220276e+00 9.533370246838756001e-01 -2.055583911724593094e+00 -8.118333499163422617e-01 1.581041702493341639e+00 -3.441996664735735151e-02 -7.543186355508546548e-01 -4.209807722898017412e-01 -5.945729161145768549e-01 6.917694224055546126e-01 1.208428930764189752e-01 2.304229266892392491e+00 7.297168321916042144e-01 -8.644024611096196020e-01 -4.691385352026632427e-01 -3.662614366289879686e-01 -2.564314678497583433e-01 1.994760602805287497e-01 1.010020112551538451e+00 1.882800028706138384e+00 7.570851498070575447e-01 -7.035918391300489683e-01 3.731664976377763732e-01 1.695306150767883935e+00 -9.197876005919578546e-01 7.643247207426295819e-01 2.974244726875559519e-01 2.819435591915882000e-01 -1.815411724844609997e+00 -8.124082920168349542e-01 -8.034031398208681951e-01 -1.682436821368844537e-01 -7.606484499833948698e-01 -5.935790675153631568e-01 -2.922151202107611812e-01 -2.300191429709710356e-01 2.026623638521306559e-01 8.759779275127484999e-01 -1.289068372820138461e-03 5.999525422540717967e-01 -9.025179807545189448e-01 1.518902634984483413e+00 -3.996310594324122833e-01 -1.627320607168673883e+00 7.815316144551291977e-01 1.058758767320745031e+00 5.068246633051283478e-02 -6.665080985133639002e-01 1.227011417378193636e+00 -1.394651819660318370e+00 9.307070499828791199e-01 -2.828614460757726823e-01 -5.135903774106470587e-01 -4.055494108305963685e-01 5.855601029574938332e-01 1.291384420604674288e+00 -3.684336254616504380e+00 -1.004870259518699654e-01 3.376826928494455204e-01 1.014454861071479863e+00 -1.146026935077172765e-01 -1.005622008464932410e-01 -5.718164180643952044e-01 -7.053533072418599614e-01 -1.188065945075236662e+00 -4.788894798706609945e-01 -1.327493200812035701e+00 1.073805672072836837e+00 1.066965263654975571e+00 7.159352839304131688e-01 5.868146883381867296e-01 -1.011015916903954981e+00 -1.369941498285380810e+00 7.039922460348763122e-01 8.862488321299624716e-02 -8.332152012163368537e-01 -2.009635370306142921e+00 4.673009561042629212e-01 -2.025050054280647938e-01 1.701834198559574740e-01 -1.536225434188000394e+00 -1.311239204017760340e-01 -1.052488451132970404e+00 -8.881794785494292466e-01 3.304721615485828878e-01 -2.944518078868089361e+00 -6.950258130778594334e-02 -1.237486027555584567e+00 -1.362434681625348531e+00 1.559262497659291702e+00 1.715891534517152150e+00 -7.774566469029847715e-01 -1.159279311690173397e+00 -2.116419207328816388e+00 -1.089141355493404850e+00 6.270009068027394550e-01 2.439338914487307441e+00 3.604053948830488463e-01 -3.242161480663780515e-01 -1.964733635597192496e+00 -1.734778985212699354e+00 -9.068103426838412806e-03 -1.860544315516410308e+00 -4.021672792707538246e-02 5.520343707564864255e-01 3.274699418510989002e-01 -1.467632458242070115e+00 -6.372832334860413228e-01 1.652446980184699848e-02 -1.586891663327246460e-01 6.330632868266423685e-01 -1.243114358530464703e+00 -2.724147001573544724e-01 6.479663906503899673e-01 4.408126736816750380e-01 -1.148144142473249474e+00 -4.910550623812298121e-01 1.374593250959693647e+00 -3.647491343442955669e-01 1.233229193019673084e-02 3.972481237066577409e-01 4.885018799725475702e-01 -9.896207181719109958e-01 6.742311959779428987e-02 9.101701892672014668e-03 -1.016878869563589083e+00 1.067095529260858822e+00 2.721112064521108653e+00 2.152266746944742959e+00 6.310350696783044618e-03 -2.469121119685540322e-01 2.634616924647265393e-02 -4.833166360995312383e-01 -1.789820585936471031e-01 1.030163484996315937e+00 6.509249870609635780e-01 -1.338986037571637144e+00 -8.335920817124303772e-01 -8.283510287289946872e-01 -6.542447281057358621e-01 -2.642495644253506359e-01 -2.019425386868495931e+00 -7.318950101761637628e-01 -8.095018711049022375e-01 -1.153715768993340829e+00 -3.039116659460467385e-01 -7.410785482228469112e-01 -1.847756063414631278e+00 2.042799605117060491e-01 3.121113241320616627e-01 7.822827835043519862e-01 -4.681202663801205602e-03 -1.444694787652898160e+00 1.882964972716262841e-01 4.814271477525855492e-01 -7.588079543720908926e-02 7.749271386505034442e-01 1.596615679923171216e+00 9.171008723340751123e-01 8.550761096824478769e-02 8.745936608964357539e-01 -1.616816448378050275e+00 -4.303790347922781256e-01 1.301797849721651801e+00 2.598715498040489180e-01 -8.428633246191979955e-01 -1.480838879173142164e+00 -5.724396764391953552e-02 -2.018064140726818501e-01 -2.271918711111139189e+00 -6.072638608898894841e-01 1.577126099559190142e-01 1.949382982663279140e-01 1.527937997866323006e+00 -1.260320902922731356e+00 -1.438351573411906191e-02 -4.355248954398903138e-01 -5.222260940679693819e-01 -1.303363120065506031e+00 -1.163234218014085330e+00 8.620902173151066827e-02 -5.969592034416713044e-01 6.068628693234666693e-01 2.786390909983078867e-02 -1.249421674331380183e+00 -5.733914515640632370e-01 5.315108587799323159e-01 -2.133573236233734072e+00 -1.844169918504605377e-01 1.456491969531144570e-01 -8.423303374667006072e-01 4.866691372251650827e-01 -9.499243765193282618e-01 1.174477540900505490e+00 -5.657090903999337228e-02 -1.359818758729444965e-01 2.851854896298457454e-01 1.164032684102970006e+00 -1.386438807533005857e+00 1.042862952841029145e+00 8.137941879760315911e-02 -7.147259276599375877e-01 -1.728784410897977075e+00 -3.898296745750924330e-01 1.362827175074323716e+00 3.607743460214744569e-01 -9.433177740715058268e-02 9.756799886516490661e-01 5.863529480814152484e-01 -6.039236686694690048e-01 -1.107827031095155013e+00 -2.773217030511117454e+00 3.529128965745566560e-01 4.552853861181715422e-01 7.877560101536570936e-02 1.427202049130119610e+00 -1.703870993688329838e+00 9.943985400996991908e-01 -1.858044544312691393e+00 -9.428603676490101559e-01 1.111778098109785562e+00 -1.691283849639719505e-01 7.251874383626535359e-01 -1.423209083793010588e-01 -7.296105918854851879e-02 -1.681851631151704218e+00 1.320854589411572244e-01 3.232462657173270415e+00 -1.042026163631431857e+00 -9.696751452863094922e-02 -1.121842199723818823e+00 1.257483597269825504e+00 -3.017109505634221756e-01 7.413441225075707575e-01 -1.880313944324295772e+00 -4.948324647077586430e-02 -5.437501627417192784e-01 -8.271735386450622673e-01 7.105207925519420042e-01 -1.992239284204370353e+00 3.951894654649801275e-01 -2.984466010754402987e-01 8.936582903241426790e-01 3.345840083312963120e-01 -3.014135169577920603e-01 1.030967768928254147e+00 2.460043329019128588e+00 1.092354252537790726e+00 2.258279907694081268e-01 -5.328699724090523171e-01 3.273416763181621336e-01 -1.460294924762576940e+00 -6.599981133375287801e-01 -1.850691707207710479e+00 1.231515689870053665e+00 1.643217235819918409e+00 7.146048855874451711e-01 -1.794534645993997257e+00 -3.970562149795209828e-01 5.312382556018913071e-01 5.440041869128733332e-01 7.863083731873365956e-01 1.407915977265260798e-01 -5.401360407297020050e-01 6.707353598342816747e-01 7.281699281330887841e-01 3.062074792861732564e-01 -1.348885465389376925e+00 -4.374514980455811164e-02 4.229684597491287397e-03 1.371532173993074588e+00 1.111273951822771444e+00 -9.048512650905621291e-01 -1.634959712266029319e+00 1.333700448671329530e+00 -1.160305694623274597e+00 5.602329572819019221e-01 7.349218079868082842e-01 -1.233950032077731906e+00 -1.978688763985131382e-01 8.792346959745597212e-01 -2.513389937995841317e-01 2.804278688783102269e-01 -4.420150975665293469e-01 -3.227869791111315223e-01 -4.191059548217219155e-01 -7.353286157239186105e-01 2.065225825352032807e+00 -1.163827832487901448e+00 -6.647605747298324097e-01 -6.554731781355118692e-01 9.283575862497581155e-02 3.138283015627854056e-01 3.077947200448891141e-01 6.071855800326269037e-01 2.220661287686916119e-01 -1.078690395677049663e-01 -2.321936085292497065e+00 7.032791077992365247e-01 5.297185287142639476e-01 2.637797228480952549e-01 9.775603086497788308e-01 5.573516898132940822e-01 -8.426754698338601024e-01 -1.247832417089844048e+00 1.101594307185379540e+00 2.238286812523984648e-01 5.509145286373170469e-01 -1.438602213677817820e+00 6.630072617263916834e-01 6.730008723173673824e-01 6.495418798937607763e-01 6.906598678702091654e-02 -1.563095929188099920e+00 2.406174912768068275e+00 -6.048429614327778259e-01 -1.145744735279709214e+00 4.604781203939897760e-01 -5.751571364456498081e-01 1.368453399866166098e+00 -5.548781396545593436e-01 2.433864179691710983e-01 -1.244351261919348417e+00 1.448587248435813102e+00 2.223035310488657712e-01 -1.223267479457373241e+00 2.886656440065588775e-02 -1.502533281385545205e+00 -1.460452748591990479e+00 7.628933230639201035e-01 -4.842183769173141750e-01 -4.425649582867385301e-01 7.175499255437396418e-01 -1.247804937460295915e-01 -1.488772929302347725e+00 -1.817551185009332659e+00 7.796331016893986998e-01 2.537187603182842754e-01 1.417896343726894548e+00 -2.088936063154810396e-01 -8.029012442910188341e-02 -4.079464010959628628e-01 2.253525494665049145e+00 -1.549399373857676787e+00 1.121516582564149545e+00 -4.624344720303920631e-01 1.659161526129303121e+00 5.072874180771669295e-01 2.343374592981858073e-01 6.779062319664675984e-01 -9.424393452301040863e-01 -6.472623841832771951e-01 4.345152082146922640e-02 -2.995267172535052702e-01 -1.525760615852543856e-01 1.117548222614252573e+00 -1.112682055251169866e-01 -1.069265714413710544e+00 -1.342655881903364046e+00 -1.108412793578223837e-01 -1.544160296950405631e-01 -1.408253287010659882e+00 1.136218778039658650e+00 -4.802620599860684680e-01 -2.794938351219304340e-01 -8.022803338304070886e-01 1.314046621083658106e+00 -1.419335944585457865e+00 -1.908169102204705647e-02 6.481750521856145530e-01 1.269792579769678298e+00 -1.495206738181083628e+00 -7.022925085558775482e-01 1.547572484771912782e+00 1.001554407104828570e+00 3.905398773915492311e-02 4.157480232110183915e-01 -2.680625402117665645e-01 1.264471385504575274e+00 7.878361724068841943e-01 7.208325479005471825e-01 5.591687283201786096e-01 -1.403223674570224899e+00 1.087816108147750205e+00 1.201448531437713380e-01 -5.643288209482930640e-01 6.574080518486932201e-01 2.830710015235221588e-01 5.711696853386905026e-01 -9.739409097688125350e-01 -1.021331476880675548e-01 1.227013353662705031e+00 8.949894518738552573e-01 1.205034112042546957e+00 8.568876982884378046e-01 -1.674882202803733788e+00 -2.574748234483614784e+00 4.735326984806353251e-02 -1.400741058006220063e+00 -1.906692719893837262e+00 1.173482635852468071e-02 -9.836407091395159563e-01 7.376951227123542676e-01 2.100961290629296471e-02 2.768125768860268954e-01 -1.188313211161352356e+00 -1.551130026298329079e-01 7.820520403518935737e-01 2.464594182740804940e-01 -8.610970206538658411e-01 -1.359600020074697824e+00 -1.069886227675728579e-01 -1.024804380917174740e+00 2.328850279831837788e-01 5.747108562803863313e-02 -1.581398253455209790e+00 9.425006072234765053e-01 3.776816513305257250e-01 -1.618711366289286691e+00 8.185841134682491083e-01 3.360969605853171283e-01 5.047520743731438442e-01 2.388468071898365575e-01 -6.251559116788766302e-01 -2.906455266221141809e-01 -1.172417225721848810e+00 8.290117172497210030e-01 1.791627441409267218e+00 1.039504665851674198e-01 -5.043134036902752193e-01 -8.045403239561388364e-01 2.651864111990345774e-01 -6.985549397798959115e-01 5.237733844525975790e-01 -8.965553754710999801e-01 1.314661035748512230e+00 -3.173206298922243818e+00 -2.780054099266165424e-01 1.223559265339785457e-01 -1.277223068612951096e+00 -3.002642904640004384e-02 -2.703803401806531337e+00 1.426054026700398769e-01 1.087124205666520682e+00 5.383296545930672528e-01 -4.991760382201722995e-02 6.583559360214015499e-02 9.782585107033846539e-01 6.542435393758403439e-01 -7.591118765540192381e-01 1.828128661578430902e+00 -2.850188339378162961e-01 8.782266281984996148e-01 1.444034907065102180e+00 -1.359237868835382335e+00 -3.058562306443802226e-01 -2.979713097784423073e-02 -6.862527873645637433e-01 -1.428818963053963831e-01 -1.952879043028477035e-01 -1.419772654834427827e+00 8.007853418393853229e-01 -1.127932685454963169e+00 1.147507832663817173e-01 -5.907817670551576139e-01 5.478913011765844665e-01 1.189582806142597926e+00 -2.172807723128404422e+00 -1.448118351213897981e+00 -5.764762680200277156e-01 -1.864504052713830684e-01 8.896197939147548750e-01 -5.435120524202100567e-01 -9.656710294325916433e-01 1.282048409040302192e-02 -7.151075188028976903e-01 -1.995036386319881394e-01 -3.932162997376231206e-01 4.551320115419522222e-02 -3.710759224770673881e-01 -1.104939201868837095e+00 2.092019031897233372e+00 -1.484669820095532611e+00 8.432008561521684431e-01 2.082292816656489687e-01 5.263935276475303349e-01 -5.259512505090825352e-01 -7.443589582746974465e-01 -2.520946687004881781e+00 2.208948550510871633e-01 8.644948037198975088e-01 1.150760531923265440e+00 1.258157717187750713e+00 -2.196945146870290522e-01 -1.035215832772668210e-01 -8.837802697507242122e-01 5.662611361988278968e-01 6.285408121302125950e-02 -1.295210241374858740e+00 -3.275382133321239619e-01 -9.544901194918843368e-01 3.049671719823971450e-01 1.754353070486896760e-01 -1.865651983225187216e-01 6.654690224653414532e-01 1.708476314864602719e+00 -7.120887792075066836e-01 -2.074618845694540803e-01 2.698093035677752716e-01 -8.704516388054089893e-01 -1.654370046833361529e+00 -1.537393279850935712e-01 1.244970062439658243e+00 -2.745065545289258946e+00 -3.673294203866788177e-01 -5.429300422957027417e-01 -4.607590273635697731e-01 -2.451202834341576597e+00 -1.169302882699354562e+00 1.104369250513188794e+00 -3.927514856125099291e-02 6.163798698532791942e-01 9.202128611777100620e-01 -2.884482384666445798e-01 -9.422481289769608637e-01 -9.309410564081519457e-01 -4.975769419287703194e-03 -2.165257547809267269e-01 2.164509098082057770e-01 -6.695924787951716695e-02 1.146472581807034929e+00 8.847394010528157604e-02 -6.731652823555968057e-01 1.712000425080997923e+00 1.407511408760695026e+00 -7.543501088448544278e-01 -3.101263146752212818e-01 1.514519346888489437e+00 -8.777696570539768040e-01 2.180039184021130561e-01 -1.537688312584032824e+00 -2.834066031059750412e-01 5.206491175828756868e-01 -9.412598235638126587e-01 2.251355106151293750e-01 9.329225189134825458e-01 -2.026661259202118884e-02 2.897890436686772347e-02 -1.037467656830814322e+00 -7.873821913188833177e-01 5.038951741965590897e-02 1.620469068817430802e+00 -1.794676089276188435e-01 -1.854838668522461820e+00 2.831666643833451180e-02 1.274049399451976372e+00 -8.532433887847021836e-01 1.642150063292490969e-01 -3.033215344442432571e-01 -5.571717471192925986e-02 -8.067768918067816930e-01 1.573190166641526888e+00 4.591261183188283940e-02 6.285151502023845760e-01 -1.225936884843292995e+00 8.092796640460434565e-01 -4.640716303791397324e-01 -1.054292691779532776e+00 -2.488155422785619797e-01 -2.052016508627201308e-01 1.009339978774261987e-01 7.290535932772069794e-01 -3.204476705922718049e-01 1.075026455001146797e+00 3.690628646445164307e-01 5.224774584435547542e-01 -3.614030561844452372e-01 3.849432823089328215e-01 9.452165098447175007e-01 -8.809420433189927291e-01 5.958412007628333118e-01 2.948571354641751352e-01 4.469188327402196514e-01 -1.104954022171380501e+00 1.262655396194102053e+00 -2.358842309107977986e+00 -1.183400649094840107e+00 -1.709427901548778550e+00 -9.709767557737829513e-01 -8.808004277285601258e-02 2.178047154278035247e-01 7.247735754676079001e-01 1.680492057360154945e+00 2.583359808027738125e-01 5.263310807380924272e-01 -2.581020092209985184e-01 1.912330117823954234e+00 1.853102519842640961e+00 -7.112084008946255587e-01 -7.373853127940479535e-01 -1.270507793713057776e+00 8.184481930470710598e-01 -5.060389455861403762e-01 -6.398586250032415323e-01 -3.067187001224700449e-01 -3.715883300052346128e-01 -1.748116143118347399e+00 -3.972752526719959820e-01 1.362438908086291534e+00 -1.760623499283474835e+00 -5.312547833754717175e-01 -3.763289852382970535e-01 7.213190897475577623e-01 -8.247381125105034405e-01 -8.538961498235096981e-01 1.569571048551929415e+00 -2.869586142643784643e-01 -9.928426560293429626e-02 4.036694459464534313e-01 -7.076491400440484969e-02 -5.677024995633542792e-01 -2.476067927731302465e+00 6.830417079102302225e-01 -4.457639724464219078e-01 -5.941052842546297105e-03 9.201233726070672247e-01 -9.049412909029478369e-01 -2.259087723536084558e-01 -4.638145476973040693e-01 1.098890800305715593e-01 -2.529478631563360835e+00 -1.288787437467352470e+00 6.139561345211221877e-01 1.454433320087480608e+00 5.401433638127320913e-01 1.304679514106885652e+00 -6.288787735731085071e-01 7.809837926721651113e-01 -9.238310458140506221e-01 -1.884973860054826478e+00 9.874093362607091473e-01 -2.408206416466231570e+00 -1.865208106337791494e-02 -2.895616519074977746e-01 -4.731363171906821097e-01 -9.506983215345751193e-01 -5.356298998564167357e-01 -1.060824432134737316e+00 2.477608294506167486e+00 4.581498062024071116e-02 -1.168354568649953018e+00 -1.420877826930168286e+00 7.924788475221691275e-01 3.552576981270532119e-01 9.789463625992224083e-01 -1.294808449468330069e+00 -3.891777150032191823e-01 -2.046593074653449307e+00 -2.226052896612115140e-01 -5.137163807348658073e-01 1.248694812892599648e+00 -5.917074888821511891e-01 1.914578969343311288e-01 1.380177104205345673e-01 2.829753207503742929e-01 -6.616820122319072572e-01 3.753578303902564972e-01 9.325686144894577978e-02 7.737561366593844747e-01 2.154506568281718826e-01 5.869526619762660546e-01 1.755080232365598958e-01 6.536788991683455396e-01 -2.090184487243602174e+00 -5.670005810731904017e-01 9.574041235593142574e-01 1.976165331315445431e-02 -8.059600190518244611e-01 2.750267420383346040e-01 2.945311079813852095e-01 3.984559702494677030e-02 -1.078388281445133989e+00 -1.935443886207728559e+00 -5.788820442672643063e-01 -1.204343010902616307e+00 -6.997626061518449347e-01 -4.566591626230792622e-01 7.702116463407191471e-01 -1.237226008187760184e+00 -1.452592077058237674e+00 9.051936072406823186e-01 1.033758775448427425e+00 -3.862445631613636299e-01 -7.695958349224101269e-01 -5.151708802472605431e-01 -2.815602856345634786e-01 2.880604214502792693e-01 2.391570533048519576e-01 -1.355141309146684847e+00 1.397887761073239199e+00 -3.592453615634040309e-01 -7.839571636611525340e-01 2.558070447066111974e+00 -6.302076150584112746e-02 1.023060921467272566e+00 -1.703366770772760663e-01 3.939206692359252804e-01 1.938286507749173437e-01 -1.264758614383246105e+00 8.197983609738803690e-01 2.034567700104621402e+00 -8.905018149277108552e-01 3.439061748282568609e-01 9.900191199673305520e-02 -1.719265258864433044e+00 -6.515251248607696333e-01 -4.421989401217983617e-02 -5.496629504506113095e-01 4.207270953120104684e-01 -2.372744358192419856e-01 1.383668220786809511e-01 6.243279449085724631e-01 3.289626029849530009e-01 -1.174600924220541159e-01 -1.074731050204777105e+00 -5.980165541546662578e-01 -6.377199534196374975e-01 1.846748740688926582e-01 -2.510828578772230646e-01 -1.926660698768986935e+00 4.015293522631444567e-01 2.018288465482705796e+00 1.112865397412181157e+00 -1.101033267324863729e+00 -2.645361747699762844e+00 -4.136625123047902308e-01 -5.507448754998469503e-02 -1.012918729948673269e+00 -3.975901565785953662e-01 6.389031081414616731e-01 1.758394966378315771e-01 8.194181699085499593e-02 -2.324302121813053845e-01 -3.716574784852806901e-01 -1.730124322967973582e-01 3.736813765593793857e-01 -9.726876286665616655e-01 -7.700092335067630911e-01 8.040167643554774202e-01 -9.420818294711983398e-01 5.741466407140424222e-01 -1.520811365962964734e+00 -6.754541627213098698e-01 1.878488438653588055e+00 4.746131085810147976e-01 -8.855497388996873553e-01 4.060001092346313678e-01 -1.282318913052123699e-01 1.503454324517173313e-01 -5.012174154111106450e-01 4.385633909123409224e-01 4.726408638443470034e-01 -1.154053051671590335e+00 1.306092256817996011e+00 4.478920631464737845e-01 1.911208655120964162e+00 -2.790584808488265178e+00 6.359205433242189898e-01 -1.393244417824773373e+00 -5.746402128496094219e-01 -1.574028741401904741e+00 2.459609785569388252e-01 -1.756943119687586208e-01 8.167400038588124023e-01 5.289831294170544984e-01 -2.383942915543516439e-03 7.601948203101216439e-02 2.021548531588256647e+00 -3.220246191274347414e-01 2.652608060632895448e+00 9.021802499475015669e-01 -6.109329227664032080e-01 -1.086459383176196836e+00 -6.615689292202887595e-01 -9.830984913085271115e-01 6.352502406352000808e-01 8.453979599222143371e-01 3.079715946592390674e-01 3.938740289178260801e-01 8.349782572841070172e-01 1.948068582576917063e+00 -3.985809979353129306e-01 7.974262496260418054e-01 1.924141856863804456e+00 -1.946360214834673696e+00 1.671328647861132222e+00 -2.765710249266082332e-01 -1.623235628031940658e+00 -6.981727813130684801e-01 -4.139930599796792232e-01 -5.334433174339809486e-02 4.905709443156658911e-01 -8.333466745749685822e-01 8.471163740425080579e-02 3.013889998112923574e-01 9.495298651905652587e-01 1.133931965079153947e+00 -4.400242627662661610e-01 -1.215280368623864904e+00 6.335284640470711937e-01 6.726821213066654925e-01 1.428862429884876217e+00 -5.583259506798152749e-01 -2.184134534272774264e+00 -1.526329172118936039e+00 -8.127641707537065496e-01 -3.817883195939808516e-01 -1.614956249288217016e+00 2.038806251153273130e-01 2.882515801875251693e-01 -1.821867282428516199e-01 8.576725594397325292e-01 5.189107630703577723e-01 9.162417155052515749e-02 -7.934401654586544783e-01 3.486412944682278914e-01 2.040319324186349537e+00 -2.053733949174787465e-01 9.424066778110957721e-01 1.022024038234969456e+00 7.257560929320797660e-01 1.488749355451201906e+00 1.264996433707328505e+00 -8.261225382995492916e-01 -2.585812873184606397e-01 1.377503137697378977e+00 -1.293283828236516886e+00 4.169656334996514890e-01 -1.868814639650385745e+00 -1.075870722689386216e+00 -1.142734365024395515e+00 -1.351536902810026364e+00 8.107072995511450941e-02 -9.932646616646605420e-01 3.221258445711189800e-01 5.913969984746202391e-01 -1.412268665823726232e+00 2.024828097600749610e-01 -6.086823857911471958e-01 6.309370425866125398e-01 1.755618300183448888e+00 -4.278690875335933730e-01 3.633353432528408922e-01 -2.875321675114375086e-01 -2.529582752680283320e-01 7.680655279776158473e-01 1.465743656773429993e-01 9.712170700526839839e-01 1.140264980618196811e+00 -1.060344024679984232e+00 -7.237842534901816061e-01 -8.825221514761477648e-01 3.037551535994723606e-01 -9.573096241644162008e-02 8.469519349325100865e-01 -7.116180560866467442e-01 -5.133391091452591537e-01 -1.065632784710685899e+00 -6.789836550039001217e-01 9.629661624542927845e-01 -1.154832625627014497e+00 5.631956404735133370e-01 -1.145467544902616375e+00 -7.362358059594359405e-01 -4.121340056804718155e-01 -4.208502785398705037e-01 5.661039802662430898e-01 -1.380137933916365800e-01 -1.017824090309134982e-01 3.524696277764400865e-01 -6.090638878582470550e-01 -2.389350197122277752e-01 1.099385581055388306e+00 -4.654770778328718439e-01 -4.839329247116364030e-01 -1.109096058041311172e+00 4.978209560194637451e-01 1.007817297684910351e-01 8.892501262121044192e-01 1.958510608416299981e+00 3.100675722249902067e-01 -7.315884067971216431e-02 6.678616373324219868e-01 5.096601032347093385e-01 3.529486889408157690e-01 -3.524375309543997803e-01 -3.283371912909741619e-01 -1.466534467028544286e+00 -1.113749921786214570e+00 -2.088542489397901825e-01 -1.386719185975078261e+00 6.356823680002630095e-01 -4.286104681200022526e-01 1.545778025389075161e+00 -1.193969796039558301e-01 -7.168133645250451824e-01 -2.961738871702519066e-02 7.440723188248232756e-01 3.596916878096990677e-01 -8.247332533959754741e-01 9.859074074233585838e-01 -1.207291310165182319e+00 4.074014408897843609e-01 -3.093943569734745047e-01 -6.947765995876653555e-01 9.329450274471651205e-02 5.389311943909640412e-01 -1.496981787864554159e+00 2.548507968243834410e-01 2.750387564943023166e-01 -3.452381546199874696e-01 -7.326961515294716509e-01 -5.472235580401134669e-01 -1.622161806313750509e-01 3.276027609334141721e-01 -1.089931613695237500e+00 4.510234214745522663e-01 1.448815663313372193e+00 9.149894362836721307e-01 2.624093650773002828e+00 9.291693146417503435e-01 -3.486294633760102929e-02 -7.271554406453668573e-01 3.465608872390629758e-01 5.259609153731591435e-01 2.183779379384900576e-01 7.541961576056667171e-01 1.483793378433831744e+00 -2.523441256493365703e+00 -1.541460786050971588e-01 3.096291020380271819e-01 8.983375547387603133e-01 3.559008580664012600e-01 -1.144351919316784816e+00 -7.772449469924489485e-01 2.355638235407292447e-01 -6.291198714118062529e-01 1.344648074820806505e+00 8.077450060511931484e-02 1.248920491496729596e-01 -2.037135818418359001e+00 1.365158998894254738e+00 -3.739995208588541842e-01 -1.593538790688800721e-01 -1.036876914805651806e+00 8.899340186314010914e-01 6.469652822888886101e-01 1.938633151490852524e-01 -1.675217635106195369e+00 -9.907354495207746359e-01 -3.155184266517928604e-01 -1.026243090232905386e+00 2.756694389057572914e-01 -1.744549174497820543e+00 -6.110665583277946622e-02 -1.773199576042584491e-01 1.136130993660250388e+00 8.848907658884082039e-01 -2.937254597265688896e-02 8.412505241545391310e-02 2.574674025172800640e+00 1.467197324250040680e+00 -1.631946876846359640e-01 -1.949390160465594157e-01 -1.821442472249159561e-01 8.032397969878543043e-01 7.016626798079628191e-01 -2.171386815391503688e+00 -6.394668798176283975e-01 -4.777414597184994616e-01 3.795372652563939186e-01 -3.248557570125693017e-01 -5.766825031919892153e-01 2.775952403432394022e-01 -9.136181419683832017e-01 -2.429372455243694329e-01 -3.633779677255803975e-01 1.208219198201380129e+00 -2.839264593036908146e-01 -4.242948723937425143e-02 2.384270739046655541e-01 3.327238932127554172e-01 1.054479669330900676e-01 -1.130760003664326753e-02 -1.782912983505593907e+00 -8.327392168551935869e-01 -3.473419448594669556e-01 5.112603269787482363e-01 -1.181340470035087353e+00 1.433994166511546542e+00 -6.623660259092334357e-02 7.743101341161514606e-01 2.642654282790894427e-01 1.360405834240008938e+00 2.886407635033623187e-01 4.900461166254436729e-01 -1.887086468789746618e+00 -1.380098899110730137e+00 9.747081726682975678e-01 1.486097245950716683e+00 -7.909985272574300563e-02 -2.330282728090327993e+00 -6.469864419213323670e-01 1.829859594589925642e+00 1.009504082340351383e+00 1.352269682404904971e+00 1.476492193963917288e+00 8.676161711092837958e-01 9.881688030263769962e-01 -4.818598184889711922e-01 -1.092639567268998357e+00 -8.357157011753850728e-01 2.342067713436542409e+00 3.212510145455936272e-01 9.829061836626973303e-01 -1.001989084755886328e+00 -1.159484081016908030e+00 -6.694506104239338340e-01 -2.166976416509767411e-01 7.290735015001605923e-01 -5.714995949801905395e-01 -1.571207943411331076e+00 1.535250037949401347e-01 -1.616529196228163046e-01 5.414527349328297490e-01 -8.721228540342124136e-01 -7.882489754315457064e-01 -1.142413097613878548e-02 5.889164398080664053e-01 -3.019948456376274071e-01 1.290797705050923672e-01 -5.824674852819255316e-02 -1.753336003570485468e+00 -2.202937173955887395e+00 -1.055978632719384441e-01 7.719129613496796827e-01 -2.467080956998405142e-02 -1.719943128437689123e-02 -8.455974522859361908e-01 -3.979711425841979122e-01 7.583179608497679913e-01 1.121125076222288186e+00 -8.227243475981258491e-01 -1.499976761682921600e+00 2.036944038028805637e-01 3.887335198213487941e-01 -1.258225061789178145e+00 -1.199880015488258983e-01 5.064745163742063738e-01 -8.820119204701117877e-01 -1.465336297472183413e-01 2.034538806524320842e-01 4.531686588586699704e-01 -1.441479803214040123e+00 -5.943319527193468010e-01 7.519003337424011724e-01 1.837627471106250132e+00 -1.784574982714397740e+00 1.117010317488198234e+00 1.897854714131397502e+00 -4.522010967487651856e-01 -2.336307108474416638e-01 5.714263076917164286e-01 -7.602454990231567455e-01 9.967271680334632844e-01 -6.334884268005361863e-01 -1.061948354726538035e+00 1.643918576318607050e+00 7.414605587937992889e-03 -1.730465768109669566e+00 -3.695772178049460538e-02 -5.758539726898609379e-01 1.516065401309654448e-01 -1.247098114695390558e+00 -3.317794006928425077e-01 -4.103521098643695963e-01 -1.841027469245241521e+00 -8.060842762543649620e-01 -2.581699615720670637e-01 -1.858835858736093138e-01 8.072399957127947001e-01 7.726072641020922949e-02 1.017204586033834346e+00 -6.260309533721172270e-01 -3.391412885530313281e-01 -2.741663904968691501e+00 1.709873738331948667e+00 1.621709737811409535e-01 1.372631348614683722e+00 -1.498860003531727436e+00 7.917824447137321586e-01 2.897605300704165776e-01 -1.110764216505558899e+00 1.445159261244872484e+00 -1.404274905530658035e+00 6.778295892570664893e-01 -5.177173418545232275e-01 7.375249439824239639e-01 3.633127283919242445e-01 4.265198902324326968e-01 -6.172591266703005841e-01 6.561772764955656756e-01 -2.800705402446400649e-01 1.333219125267156135e+00 2.389226172084269739e-01 -9.861415940998570218e-01 1.880399402008996024e+00 -1.892607186771078087e+00 2.808641507256466330e-01 -1.571231814824890050e+00 -3.153304701642799246e-02 2.495775534076832169e+00 -3.072521350638593440e-01 -9.156464667987285200e-01 7.256534149878491879e-01 -4.056954484058807320e-01 -6.464699301663935360e-01 1.022638031854173679e+00 4.190639243341528486e-01 -2.226413178546847449e-01 4.416235778510182453e-01 -6.483343508408119238e-01 5.327063398623143042e-01 -1.559637249251107249e+00 -2.551420027050153583e-01 -1.864426688135524188e-02 -1.029998954195677330e+00 3.923619006959964128e-01 -2.376936115840310726e-01 2.411876227721033161e-01 6.851041501768692088e-01 2.375759319576180584e+00 -2.658799131281007130e-02 9.090467683878358240e-01 -6.589412077702843096e-01 5.679446902500131511e-01 -8.111585460738210962e-01 1.514693112509927886e+00 3.977853879303209217e-01 4.184804516413326847e-01 -1.255585449952426824e+00 -1.251881474723259613e+00 -1.631712084588560208e+00 1.935003080465589109e+00 -5.018290318050130372e-01 4.217594325074727757e-01 8.019675801928854986e-01 -3.773796004282814476e-01 -5.335362207044078708e-01 -3.932063260837354718e-02 9.782588781119736510e-01 -9.793499702260682893e-01 -9.202102601106365576e-01 -1.021994188777084478e+00 -6.192206533681325897e-01 -5.858953225997530767e-01 -1.357433664363430603e+00 -2.394752360196477081e-01 5.079369578075938474e-01 1.481377898171790108e-01 -1.151648023129398846e+00 -7.068548435533782426e-01 1.570609989923380079e+00 2.201387113041969323e-01 -1.231190294372871419e+00 -9.277106324838250151e-01 -3.974337753828285219e-02 1.325982005378358586e-01 -5.126592953696419430e-01 -1.967490121599054231e-01 2.209316897647403410e-01 1.857197794439590099e-01 1.228208606020951166e+00 1.830437005359934588e+00 -2.816545099060811630e+00 1.043749883094340802e+00 1.492835535075886844e+00 1.846805735265915904e-01 -2.424784551234028807e-01 -6.627629194779394162e-02 -1.266349752581189259e-01 5.537008485906323996e-01 -3.800497513655164972e-01 -1.652566308639210169e+00 3.328014841715215555e-01 9.543272103025258746e-01 6.387094565063917706e-01 -7.293606999263382851e-02 -3.446551472529558180e-01 1.300072948489264135e+00 -1.145036428664818695e+00 7.331375956586546616e-01 -1.709259541938220883e-01 1.673127772557772008e-01 -3.105410406806478063e-01 -3.031198760982845575e-01 -9.714524518380343032e-01 1.904990545886196873e+00 -4.185548304633542882e-01 6.422365764456217097e-01 -5.569220395479597130e-01 -7.754350613406270076e-01 -5.908555628298167717e-01 6.221752751512894530e-01 -4.870799385190706654e-01 -1.533708097525247727e+00 -1.105791108779648368e+00 2.391689329039136114e-01 1.949636595709039133e+00 -2.852659734431092775e-01 7.562621331698974325e-01 3.192648674601910042e-01 8.480835805043769327e-01 9.918913080847980845e-01 -3.135869065711444637e-01 -1.096667361666217921e+00 1.038262934544874172e+00 4.476800624416025776e-01 -5.803385079752448883e-01 1.977039312266557214e-01 5.136127591767217782e-01 2.666004410302597605e-01 -1.378942592366843245e+00 -4.504008165664373786e-01 2.359280828334318514e+00 -3.860066665478937842e-01 7.756350691697091460e-01 -9.582833592514813370e-01 9.482612789872107983e-01 -8.600647891873625106e-01 -1.268946892191807452e+00 1.136005964287217090e-02 8.007232196807969604e-01 -2.100451224458567356e+00 -9.997547886676194651e-01 -6.356399104870155137e-01 -5.300480083470195947e-01 -8.952618137352626182e-02 6.029555876386102353e-01 -4.074962868289192519e-01 -7.039693820598221796e-01 1.160648386984369784e+00 2.006087608619706586e-01 1.242952837589192283e+00 -3.724072117877367250e-01 -1.437929829313538521e+00 9.446912026546459840e-02 3.074053484472368258e-01 -2.658136475423383160e+00 -9.583480562022186899e-02 -2.682232175505328553e-01 -5.294595219796331964e-01 -3.137998149451108609e-02 -8.463356608667049752e-02 9.031275337584636631e-01 -1.042732480158050867e+00 -3.236692562693616604e-01 1.011825308287939373e+00 -5.686875781004503416e-01 -9.240249625550157886e-02 -9.759065698423844415e-01 -6.494270394057012341e-01 1.799502265954024516e+00 -7.317185051017478514e-01 -8.845111510070456928e-01 1.375421218186933858e+00 -1.076423002643402071e+00 1.295359538100809838e+00 -9.630878972169491792e-02 1.049849219439712877e+00 8.664625571992971009e-01 6.156317847330464721e-01 3.927492180489934315e-01 -1.969724528230873961e+00 -5.862665935008117002e-02 7.357581558143193590e-01 1.062903470247364313e+00 1.654910872854359338e-01 1.010181318379724580e+00 4.922589383828499532e-01 -4.989196569902669687e-01 -1.984245533815870877e+00 -1.041196774584549845e+00 -7.893909365824539615e-01 -1.124384478782721325e-01 -4.702968019047276682e-01 -5.178642034581387721e-02 -7.422405829333775795e-01 -1.614199543374730816e-02 -2.199755962683526800e+00 6.233638408675618026e-01 -1.798215162912438325e+00 -3.262371745756720287e-01 2.247875665241423626e-01 8.558786663798466643e-01 1.951865815912667168e+00 -6.468614897706576050e-01 -6.932754550997749510e-01 1.173531828221756834e+00 -9.178469057341140380e-02 -1.407767060255590952e+00 1.029760885039637586e+00 -8.691505541675546009e-01 1.070378528828519249e+00 -1.306211806178880330e+00 1.653427546259864211e+00 9.050858739452346535e-01 -8.307747387830658470e-01 -6.106681595561116449e-01 4.182524828374618864e-02 -2.850761408219402160e+00 6.746084940864076340e-02 -7.338265022699973494e-01 1.110507151209556120e+00 6.306454963582084350e-01 -1.181876004129598146e+00 -5.099918308247082255e-01 3.964308758632115876e-02 1.338104364399829160e+00 -5.251791896604762755e-01 4.663202895148268468e-01 8.849011423215502603e-02 -1.315304995096876040e+00 -1.880769006379630348e-01 1.101413695017299688e+00 -8.084610529149638403e-01 3.553907344380982103e-01 2.231646363484151685e+00 2.861610638524550443e-01 1.558748558528681549e+00 3.930595645901569513e-01 3.741140235094632671e-01 1.890284066134605423e-01 2.120237624021852341e+00 4.705641728479115216e-01 -2.161562340625052814e-01 -1.012689345733529089e+00 -4.266288036498399466e-02 -5.011485098163753760e-01 -3.224895373239096696e-01 -7.986185809211193698e-01 1.159617039784471615e+00 -1.434883696088244632e-03 1.473993499865818624e+00 -3.949677000412313843e-01 1.423999265580517370e+00 -1.333175128945526033e+00 8.746893351066179489e-01 1.256898955682731689e+00 7.707873075280796682e-01 3.788399220046972382e-01 2.872453606086795008e-01 -1.865108661547926427e+00 -5.981227096574337487e-01 1.035981263097692340e+00 -1.339082521331820486e+00 -1.627949951984774879e+00 -3.527782902864070539e-03 1.645531558908180925e+00 -5.945796802414610172e-01 -1.066535796233511191e-01 9.886333503706346004e-01 9.572234053238195539e-01 7.404593468173140680e-01 9.153740933199688845e-01 -1.158676675881349372e-01 -6.437266512210658709e-01 -1.004277935907633701e+00 1.389350281187981540e-01 6.285143715289001065e-01 -2.476186416825666425e-01 1.607996361918795358e+00 1.782319022111272799e-01 -5.837161444327479964e-01 -7.194760614719172276e-01 4.571699766186592684e-01 -2.860880145674409292e-01 -3.620309375955940157e-01 1.017055866845610890e+00 3.168546850991496577e-01 3.392477378926905263e-01 1.194059567878519745e+00 5.333064032648997532e-01 8.087260341542955311e-02 7.859678048738109046e-01 -2.856863907453738860e-01 -9.608409727323726779e-01 2.857801564991043541e+00 1.890838080075331606e-01 -3.437851095834841275e-01 -6.976135268937685430e-01 -3.377886178829718200e-01 1.935185913600069030e-01 -1.489328328928017475e+00 1.772971947234162071e-01 3.004695989537678816e-02 -8.368031602196521757e-01 -9.005724050900134614e-01 -6.247957098394030934e-02 3.433834044299233917e-02 -2.543249479400267465e-01 7.951123489306530789e-01 7.757388892905112687e-01 8.764143273593685279e-01 1.501430023516256540e+00 6.911636264594662737e-01 4.761625689845574994e-01 1.620168673975967422e-01 2.882953434669224824e-01 6.554962435051957526e-01 -3.421137365198365088e-02 9.406084618420055277e-01 5.998646770408024853e-01 1.143883533583114120e+00 -2.700513951518766498e-01 -3.952228227902215840e-01 -1.185782249455877624e+00 1.035497442772088661e+00 1.709102120265402341e-04 1.729126236514510750e-01 1.050900992911230347e-01 4.910216300433788428e-01 7.620037295964389168e-01 -1.379277131295389314e+00 -1.374806131710400114e+00 -5.255016457499063209e-01 1.134169622952240664e+00 7.063654751244763386e-01 -7.948794188451203668e-01 -6.330648962827229997e-01 -2.760123782800921188e-01 -1.158436028508336824e+00 6.375287214413295489e-01 -9.729299926620885164e-02 -1.647474782992587872e-01 -1.004634411332545163e+00 -1.283933652309271478e-01 7.074451208328149665e-01 1.822872400092435952e-01 -7.924488021812751137e-01 2.099685842529896540e+00 -2.415679364235675808e-01 4.543601178244989769e-01 5.085257653631860553e-01 3.539810283003943514e-01 1.698908058661686427e-01 -7.595334556959585370e-01 -1.719408751264544233e-01 -1.905404309594439738e+00 6.188199474791573618e-01 -1.331056629379545830e+00 7.328614138775324527e-01 -2.142607227775064960e+00 -2.437032679179130135e+00 2.102330644693828798e+00 -1.126924096055191615e+00 5.985409123970779621e-01 2.782838862788042725e-02 9.306301090902248108e-01 8.558986124707623766e-01 2.529167980155652362e+00 4.788893039458561596e-01 -6.876820408102761739e-01 9.816867793220430682e-01 2.046565580070723644e+00 -5.290664877946961164e-01 7.013824264775718742e-01 -5.129430913348874688e-01 -9.304222770802969000e-01 -6.943441902908984442e-01 -1.079831358291788890e+00 1.520714241839073999e-01 -2.816033320135026941e+00 -3.667339938941606148e-01 -7.704151783605680537e-01 -1.203828092905124603e+00 -9.867407578195346307e-01 2.279047742071961480e+00 6.431182329986092627e-01 -2.308437267517068625e-01 -5.614059624879851329e-01 1.209835310739751923e+00 -5.505328784865498593e-01 4.583879467084434056e-01 -1.305663743848033853e+00 1.767583858730874757e+00 -8.356832733058887630e-01 -9.795208923572387150e-01 1.090825878685472761e+00 7.658258252807222943e-01 3.677542039979173616e-01 5.177554791012859425e-01 3.412201538184843619e-01 -4.621967348144227494e-01 -5.744613693288257439e-01 -7.218773005084864192e-01 4.360219102673301705e-02 4.269331772985117124e-01 8.374717829935931501e-01 -1.013111239146055276e+00 -1.790053737540003853e+00 -1.077501827587949101e+00 -1.209361629277207584e+00 2.108933095249451384e+00 -6.261102240712276279e-01 -1.049128580985765558e+00 -4.729569846456203597e-01 -8.444122117332407418e-02 -5.314572853528585217e-01 -7.095917070313211283e-01 3.250216639554492359e-01 1.833593093142126262e+00 -4.259624144139759205e-01 7.602972564050952675e-01 -7.531940910706312886e-01 7.776314174418701153e-02 -5.487199987788724531e-01 5.630834530154000817e-01 5.357194647164786883e-01 2.030769172582277182e+00 3.700628712050555436e-01 1.436434421763071734e-01 -7.177600911700242614e-01 -7.096850505403159426e-01 1.385171473894674654e-01 -7.653607335247942789e-01 -7.200256834919732674e-02 4.835859971548573388e-01 -8.135105264543155412e-01 7.814382031672899576e-01 1.346116285212966890e+00 3.618353013903885529e-01 1.412532384066765845e+00 9.783816655420347619e-01 -6.192205543041026106e-01 -1.818387079677087792e+00 3.418921253572813623e-01 4.870893307369794090e-01 -2.760694869987396771e-01 -2.088608454406836845e+00 5.226481473760920260e-02 5.709275044991564130e-01 8.116435689752781180e-01 7.912671228191402450e-01 -2.667391212091978492e-01 8.737044737632713165e-01 -1.520302276311529498e-02 1.756669317924202556e+00 2.977909783380939812e-01 1.248780531847947017e+00 1.835522698981851275e-01 -5.888581522040331473e-01 -9.693908029457469766e-01 -1.755415317679945020e-01 -1.416517498504674677e+00 1.398314669102638519e-01 3.165585239367777470e-01 4.369768605463407278e-03 1.158696925849852732e+00 1.214592969664143762e+00 1.019007669329116572e+00 1.303396358587373571e+00 -1.431921782569365031e-01 -7.073201568208284384e-02 -9.654149471864803544e-01 -5.566634528800705750e-01 4.289002034706061034e-02 6.521477985658400423e-01 -4.060620940681872182e-01 8.765585041640189257e-01 -3.925039145808090768e-01 1.549595687098144436e+00 1.159726453594714934e+00 8.831292134951835848e-01 -6.841035294523585553e-02 -8.548621832180282043e-01 -9.434942586860487479e-01 -1.576357416016262170e-01 -1.465291074411168015e+00 -1.694808196335924277e+00 5.484657569478428377e-03 1.802439686874461044e-01 -4.731234326681346691e-01 1.685501067694333832e-02 8.416621393874316182e-01 8.476761910587633508e-01 -2.242337676366341626e-01 2.162023243376165471e-01 -2.685465741201612522e-01 -9.548418097383364334e-01 1.549471294751279815e-01 -1.150404855638892165e+00 2.085255684142904631e+00 8.185136915715934824e-01 7.310006304092397933e-01 1.343601547707223398e+00 8.331000174531256741e-01 -1.667133554094389902e-01 -6.904729928824464569e-01 -1.056651511605996685e+00 -2.228457707336165550e-01 1.460894159156765904e+00 4.391795549437097490e-01 1.328781661531441394e+00 -1.767032685539175585e+00 -2.205153895615330040e+00 5.781925255263508090e-01 3.438143498199484061e-01 1.495900609923933033e-01 -8.225417426070462668e-01 6.191651669609512521e-01 1.126437685583948412e+00 5.727861841355830208e-01 -9.010308947519229950e-01 -1.116637007792548181e-01 3.113959657749925114e+00 7.762506649519888002e-01 2.904564302204431514e-01 -6.032047514616412781e-02 -1.313983786923137442e-01 -6.987985580883205872e-01 -5.295021886578051840e-01 4.889509763904245077e-01 -2.023400617041878069e-01 5.215505612007057534e-01 -4.641496563101462081e-01 -2.450564576963869812e-01 2.366955054158441374e-02 -4.092217154791946143e-01 -3.008287833510084885e-01 8.702122717986696676e-01 3.328267867645322287e-02 1.754661986883541969e-02 -1.717179934779617723e+00 2.176029896675703235e+00 -2.003620017630341366e+00 3.670133049355155386e-01 -1.378473794421878784e+00 -1.849133435197292119e+00 2.004891264419928820e+00 5.962790840362333089e-01 -3.068377673149196849e-01 1.143104079284841923e+00 6.015226926658008288e-01 -8.892621204539581381e-01 -1.800227557491139163e-01 7.752506448757422175e-02 1.475508907707581807e+00 1.350420829859711125e+00 1.098637810851604613e+00 4.316857633431023800e-01 -3.248980699291914576e+00 1.264024930891740839e+00 -1.623736949038447896e+00 1.239353776931704371e-01 8.705217048248328759e-02 7.834902270793815404e-01 1.422810100689331447e+00 1.935294262687662636e-01 -4.783589795280600576e-01 -1.578680581606070499e+00 -5.394099893177496385e-01 -2.267035940872018721e-02 -1.066654982091922221e+00 3.119581750270958298e-01 -7.143347244130371365e-01 1.829071619037337282e+00 1.041814911347380912e+00 -6.329851944693364318e-01 -1.068958409127808151e+00 -1.813784029535044695e+00 -1.220228477967431946e+00 4.596689955570337216e-01 -5.115495742651232636e-01 -5.059777232515042522e-01 -7.120737213982792913e-01 -3.343056176993012829e-01 9.139891158479284128e-01 1.701106447759792806e+00 -3.858297519897057049e-01 7.010696524168742727e-02 -3.405208498827152486e-01 -3.584458798903685239e-01 -2.771013738216487332e-01 1.085583086973114897e+00 1.378344680995274019e-01 5.833001632042400519e-01 1.088191991728259200e+00 2.155375099418554707e-01 3.720745271807622823e-01 -1.109530474149915902e+00 -1.076065719156617861e+00 1.651558092941970202e+00 1.025236759952453669e+00 -2.871674284217111683e-01 6.197703221412438623e-02 -3.007910358278728657e-01 -8.736963805892147272e-01 1.776277481719098494e-01 1.154967317846945063e+00 7.417227099684483571e-01 -2.988400005850897490e-01 1.155650201371926311e+00 -9.548853815487049479e-01 2.116681368221197401e-01 3.574991367919318486e-01 7.439050387036508782e-01 5.158949579598323121e-01 -1.018910173569530953e+00 -1.070781173074211834e+00 -6.632159431428339413e-01 7.957256045920823029e-01 -6.838998540934079218e-01 -9.139412251404108734e-01 -3.460224411184761178e-02 -1.274153543646869391e+00 -6.269802641458542547e-02 7.738614276350803678e-01 -1.283926619533059532e-01 -6.260221411838360339e-01 3.278294509064204054e-01 -4.022188033668338547e-01 1.164162708984824546e+00 -3.299299186613920409e-01 1.418478396507851513e-01 -1.561970010729065050e+00 6.522033739060867363e-01 7.974102951666700578e-01 -1.641956972034345874e+00 1.728185965683856629e-01 9.007348471064521300e-01 5.123170393408845724e-01 -5.403087830130932634e-01 -1.078197934140214809e+00 -3.504805038094243597e-01 1.268350682791113293e+00 1.377018608689267065e+00 9.016279219239963227e-01 1.739635374282769043e+00 -3.175440334210563043e-01 1.429258137125769101e+00 1.125102566956218242e+00 3.963057112647404567e-01 1.401394884984965561e-01 -1.896216808129826292e+00 -3.184094485287634613e-01 3.950464585601151102e-01 1.564485495119053993e-01 6.546437666366435038e-02 -3.844869389589500863e-01 6.915600524827987539e-02 -8.227488478536140182e-01 -1.432209697033585138e+00 -1.036269890109551284e+00 3.172511257143671992e-01 -2.666678195948937735e-01 1.304381271446220625e+00 -1.059835635017858602e+00 -3.476968358556647432e-01 1.178489014195137852e+00 6.424893923576073806e-01 1.775233776549246301e+00 1.137794795950838322e+00 -2.430936356456143699e+00 7.726236164965072373e-01 -1.331022039911079258e+00 -7.732236611817454586e-01 5.916383382440087990e-01 -2.690951151992413970e-01 1.592758891621475215e+00 7.134970677806439232e-01 1.654573405607356607e-01 -1.392080779535237234e+00 -1.840348953423244893e+00 1.815024250639807324e+00 1.733633709998460559e-01 3.512543399905774799e-01 2.202623552663734330e+00 -1.118623202547250450e+00 -6.167495969183395266e-01 2.062325915379287888e+00 5.085996095449195620e-01 5.924385108692790253e-02 -1.230130993447092091e+00 -2.748163936309625521e-01 1.062422043923982207e+00 -6.793456915876378011e-01 7.089389271184676211e-01 -6.070381179525238258e-01 -6.090023609336718824e-01 -5.562968525315182822e-01 1.078038798740680315e-01 -2.317911258500334082e+00 -2.912436791829979832e-01 -7.810370445291384689e-01 -9.997786535981516565e-01 1.498008145968840743e-01 -1.078009335041173467e+00 1.109336887469665855e+00 1.899307298673878153e+00 -3.649767434618527151e-01 6.753657063252409554e-01 -6.972908634457216648e-01 -1.480589887604519372e+00 -1.503172389323403912e+00 -1.631354493482356061e+00 1.246643039969034250e+00 -1.479050601242009266e+00 7.515210384716364267e-02 1.031027616425374882e+00 -6.747903402440819098e-01 1.732473314119400642e+00 -1.157298342067690333e+00 -4.727802863791362720e-01 -5.800864288538561953e-01 -5.542322284330623017e-01 -1.136163744594953506e+00 -6.186362066578318109e-01 -7.516185303605178447e-01 1.408610979381912931e-01 -7.984568705717852710e-01 7.333360206749408583e-01 2.020371541784310221e+00 -4.333362206563652341e-01 1.510028338138169890e-01 8.267572191694579908e-01 1.264871111526707781e-01 -8.447034248096463305e-01 -8.372143709738304462e-01 -9.149482753145516956e-01 -7.224496141030081198e-01 7.909644860379496656e-01 2.862544972992125403e-01 1.175267834151496604e+00 -1.787437667761331506e+00 1.443045760965560920e+00 3.916494855019491683e-01 -3.766423474327773580e-01 1.029006440049596294e-01 -1.389398747641178433e+00 7.693048306781398171e-01 -5.832882937512325894e-01 -2.911161672366500142e-01 8.653466417654663845e-01 -6.029413363305554663e-01 -8.351094346144020131e-01 1.503412076716531820e-01 -2.679957905336658452e-01 -1.471206661043031882e+00 -5.342325560611362878e-01 -1.304855286316463359e-01 -9.262847592085098336e-01 -1.210229729682070321e+00 5.233252800901762036e-01 1.000190712831161566e+00 -6.680301564134193404e-01 -1.849248158106286510e+00 -9.942815264386403173e-01 2.136994660840337179e+00 -2.519953906396160903e+00 -5.072488268413544166e-01 5.982256073208329639e-01 -1.121014206083954301e+00 5.864157264052073382e-01 6.723461267396233509e-01 1.489366746741344283e+00 -1.004767716252067178e+00 -1.395392979043921511e-01 -1.382888802363978764e-01 -1.146417810447955654e+00 -1.286921861574066572e-01 -8.790661180578858147e-01 -1.159294888875951113e+00 2.580626508904091398e-01 8.170482282990336742e-01 -2.478460257558713353e-01 -3.085382339508420738e-02 1.872219366882003078e-01 1.007955413229741026e+00 1.324847188817275256e+00 6.380882784211329151e-01 -7.155464912365079311e-01 -1.280165850598330712e-01 1.891869207105965955e+00 -7.980040595584489971e-01 -5.555323656761419482e-01 1.433080316360305639e+00 2.663968133828659157e-01 3.859478537418294386e-01 -4.053016341281637791e-01 -1.448158307777582809e-01 1.436683287459145308e+00 1.589226303402053286e+00 2.202501177953047673e+00 -1.437509075931234115e+00 -1.371584402325060736e+00 5.185275193036026353e-02 -1.401079112658198955e+00 -1.078187600970903631e-01 2.083904917722948280e+00 6.507305493798828389e-01 -8.877762157107886576e-03 1.247803779354747844e+00 -4.371091744720255745e-01 1.707943526623267205e+00 9.013934878616102209e-01 1.406864527068700577e+00 -2.474869572344232105e-01 2.976863304061361792e-01 -4.793505357339107320e-01 -7.882012475791545514e-01 2.427674763702512561e-01 8.554380363506075557e-02 1.623960802758396493e+00 8.542768529707761571e-01 -2.757575805152890913e-01 7.759479877383560487e-01 9.586786223115928429e-01 3.015730583493251293e-01 3.442885994768276059e-01 1.229663071617273506e-01 -1.249569203395210382e+00 1.415847138802361016e+00 -8.580654523516092480e-01 -8.666355316195356508e-04 5.938296809937098075e-01 1.217216951612614562e+00 -8.646075841148772589e-01 -9.746442095708127695e-01 1.691109977056221014e+00 -3.034046654229594076e+00 2.143513548982693973e+00 4.299677994449783713e-01 -7.648879216275742410e-01 -2.376557294018929456e-01 5.949246939778125576e-01 -1.640540142537326940e+00 -1.263166728529503957e-01 5.996815359290709191e-01 1.923557255005520883e+00 -1.165235271634286196e+00 8.940496238585649014e-01 -1.320978588333996617e+00 -2.752258480761102244e-01 9.270232472984664407e-02 6.235242423337884476e-01 -2.012432807986356931e+00 4.762123585732233599e-01 1.307925231885689876e-01 -1.179901557009756408e+00 -6.921153355455230693e-01 1.472547498321761239e-01 1.433465715860831491e+00 -1.735139713820993412e+00 -1.914991306646315117e+00 -1.372479539415362437e-01 4.982503897658146497e-01 1.544881851239856108e+00 -6.325663808008595845e-01 -7.652017005058617816e-01 1.613813440477170902e+00 -1.106192556795570603e+00 5.756773940551696001e-02 -2.280920339871707336e-01 -9.239143109113768793e-01 2.488478743991423825e-01 -9.809422878844429317e-01 8.370302880219357977e-01 -3.440438919381057503e-01 1.146267669567913705e+00 5.212527387530501155e-01 9.901580046948785796e-01 -2.423378148494471418e+00 2.991472394736242046e-01 5.144772002357976826e-01 -1.176399765662600183e+00 -5.359108058194789193e-01 -2.409975132288325606e-01 -2.532390564682858169e+00 1.028011031844155848e-01 -4.012480517212172609e-02 4.034083570472848379e-01 -9.176973366965638368e-01 8.390279734945934598e-01 2.084186652570724912e-02 -4.561644695472693578e-01 1.465130798103776444e+00 1.117194340109270323e+00 -3.854381414818542906e-01 -1.004160537084103577e+00 8.408404430822845610e-01 -4.393168634632279024e-01 1.009931881283432781e-01 -1.236043083128309239e-01 -8.357496347494620670e-01 8.083995765774759645e-01 4.020004283299518089e-01 1.621437687217925028e+00 -1.118412204188646619e+00 9.986256052851170961e-02 1.335011140264391827e+00 -5.536212797380117845e-01 -3.228097422028673447e-01 -1.886159539799485918e+00 8.184233010211000581e-01 1.001599532331366227e+00 -3.511308258599912246e-01 -1.012626598089362062e+00 -2.068508835411475566e+00 -1.288272973696230395e+00 2.815581177738470386e-01 4.010947471737030118e-02 4.233452634484312638e-01 -8.256492448131466100e-01 9.323406398042359544e-02 -1.312101948521712025e+00 3.662203427272941458e-01 2.173386342139040028e+00 -4.134528574045925331e-01 -1.410411066850914552e-01 6.655385123306956086e-01 1.153179388785642967e+00 1.612899107185592262e+00 -1.220449309031834906e+00 1.529433396373487852e+00 3.981506594171277391e-01 -1.002804872127520452e+00 -2.166973352779470119e+00 8.609234972572934463e-01 -1.171389192878269814e+00 2.134214660407816044e+00 -1.525594262608239493e+00 -5.406983314615968483e-01 -7.309528194550984903e-02 -8.603580763968490808e-02 -5.380680649579145346e-04 2.417900508567903728e+00 1.019606937305774785e+00 1.184082626277326300e+00 5.523536453226516318e-01 3.043632670801203477e-01 9.014640165768792457e-01 -7.163028262104299548e-01 6.040007587409215173e-01 1.174336130108667442e+00 1.858919635907368750e+00 5.720236810732017840e-01 -1.100809541787489021e+00 -8.643776123485702456e-01 1.073276161886825397e+00 2.217105577083932300e+00 -1.093040152461133063e+00 1.370742017222196019e+00 -9.066927963143425195e-01 9.931994497836795777e-01 -7.722277632424410232e-01 1.117181325377044399e+00 1.663703995443310824e+00 2.845127236767014400e-01 -1.608670240164266352e-01 -2.724205833605007968e-02 6.168206805296563289e-01 -2.056399549794423631e+00 -1.484754425198334227e+00 -5.385552893618228421e-01 7.451627942973818586e-01 3.159777636075858376e-01 7.543301028116027040e-02 -1.578817887457779845e+00 2.705123209228694203e-01 -3.478658139622529122e-01 -4.159345971832221212e-01 3.233735206128385831e-01 -5.117008964168717755e-01 3.848066674010563459e-01 -4.396662188090307843e-01 3.207739737283405113e+00 -7.300004133652652216e-01 3.424251437978931278e-01 -6.753613808979993527e-01 -2.831454816364151750e-01 9.708094945341326776e-01 6.330128858016859095e-01 9.893269270825685302e-01 5.126020642659919746e-01 1.190813965907716820e+00 -1.205761605114626267e+00 1.566532112948053725e-03 9.807417105362045695e-02 -3.883337832010194668e-01 -5.929517283841420072e-01 1.154090581843061208e-01 -5.325560204598024372e-01 1.107372104919204014e+00 -6.683045683096506817e-01 1.254149461241857555e+00 1.683524095476073956e+00 -4.231043908222295036e-01 -8.694538870594658020e-01 6.186107926989419248e-01 1.128742201728295813e-03 -6.478123135780716746e-01 2.057880360759345439e+00 -7.908466950516020999e-01 -4.221124083008069849e-01 9.313974417011391393e-01 1.472849768293472250e+00 -1.005344613281282218e+00 4.756674920818542152e-01 1.269235254106672928e+00 -1.741995210127475380e+00 3.535271234814319485e-01 -5.338755324359643062e-01 8.488242995661234858e-01 -8.589144692737324949e-01 -2.556555803602170496e+00 -9.253315392790055771e-01 3.671104263926651401e-02 -1.932982559939735667e+00 -4.421171917712549138e-02 8.808597860383567957e-01 7.278845248597713979e-01 4.623440859828908955e-01 -1.088812162749428269e+00 -7.036371773377361194e-01 -1.555536666243126032e+00 1.376704138254470688e+00 7.780378703033660193e-01 -2.935386249937843028e-01 -2.244083486644465053e-01 2.163467940182451255e+00 -5.258564439822206449e-01 -1.192758203189214772e+00 7.468739736159372145e-01 -1.267775941629705194e+00 -8.374161081456967803e-01 4.439104049823785481e-01 5.515921501843527031e-01 2.615401432885353650e-01 -3.885277243398292391e-01 -1.324213737591003026e+00 -2.236881373515206550e-01 -7.818437616128148804e-01 4.096976369562594505e-02 1.254939501744659403e+00 -7.709372814759438142e-02 7.147664849182352453e-01 4.725098334341218953e-01 5.643306446079413702e-02 -1.672803719094954344e-01 -3.828269894718510646e-01 1.899288559729055192e+00 -1.525477669447649953e+00 -2.867510472184441328e-01 2.094467602110753057e-01 -2.712516630660152472e+00 -1.302391127724266129e+00 3.613796787387896225e-01 1.452892090700703409e-01 -2.763970281368370863e-01 1.211632820190870374e+00 -1.396669365395601492e+00 5.404991738690581027e-01 9.970466900701063784e-02 1.605166722890521314e+00 -1.835170832638016947e+00 7.009527726377566825e-01 1.233075224393103131e+00 -4.289584235565682135e-01 -8.210875230335421548e-01 -5.412487408661580401e-01 -6.458708591140844245e-03 -1.725660880451479751e-01 -7.353079989094538638e-01 -5.487142987693446328e-01 6.074446818106065127e-01 -8.248016579107846358e-01 1.373940266631189067e+00 9.706564789293110895e-03 1.681565713835200468e-02 -1.439297590839342167e+00 2.461500404393799912e-01 -1.680326381841929506e-01 6.504432762187506434e-01 -9.746799092839741885e-01 4.887950838547261423e-01 -1.421498807241312612e+00 1.330730651777600082e+00 3.681031106285791998e-01 -7.417291575913160795e-01 -1.241720263963126181e+00 -7.932701767134570092e-01 6.949789915746222846e-01 1.718441350463477402e-01 5.122569069652904705e-01 6.888985299907149362e-02 -9.915194012657515543e-01 2.577040415921856911e-02 1.631117741933606036e+00 2.084069454643985964e+00 5.874860070541132462e-01 9.521439939595619517e-01 -3.822621282218759964e-01 3.938231694388090731e-01 -3.689702841428926239e-01 1.136030314849286293e+00 9.074943422473147336e-01 9.444036138196810759e-01 5.392390422419344187e-01 2.580706221066918129e-03 -3.839213914837247277e-01 -8.848043563286583923e-01 -7.855547472271110498e-01 -1.228016854629449428e+00 2.237429469506362623e-01 3.875256414110768710e-01 -3.645409628820753777e-03 -7.986286777889110844e-02 -5.057272648526053155e-02 3.313365703884466607e-01 9.662864717011387938e-01 -4.204696466771306596e-01 1.383931319190989662e+00 6.431085141452900222e-01 -1.714256073285909121e+00 -1.474882317465271653e+00 -8.911255261595742994e-01 1.105565139155424648e+00 -2.027400451350604982e+00 2.540249706090318416e+00 -1.040067605126095307e+00 1.157165683234021580e+00 1.231401557813737835e+00 1.958877292073612164e+00 -8.056093139945584847e-01 -9.391167302155407626e-01 -3.613783784978808478e-01 1.680157262347573358e-02 -6.051195808050007230e-01 5.291369545847793843e-01 -3.058199223743190281e-02 1.552669930558246980e+00 -1.051378198531317754e+00 -4.881937642558715207e-01 -1.026891608406309331e+00 -1.246054125625667863e+00 1.498782625564106352e+00 5.178356441286146028e-01 -1.207443886469826477e+00 1.984596588330583611e+00 -1.005457521272091315e+00 3.550495205828775314e-01 -9.392452427938029480e-01 1.838167510159114837e+00 4.414664055931831477e-02 -1.942161040515021808e+00 6.083108373320148671e-02 -1.389976388028549281e-01 1.823928713209950425e+00 -1.370785776345897711e+00 -9.760280842433314286e-01 -7.772123593431996547e-01 1.908589261483818245e+00 1.554709783628031028e-01 -2.454843010635818501e-01 1.798931999223375433e-01 -9.987870285806660364e-02 -4.979384502650059940e-01 -6.938672193126713683e-01 -8.695881844466948341e-01 -1.178763543433312133e+00 -1.760494651769132446e+00 -4.770353071758988150e-01 8.379577906903653561e-01 5.705085934768930334e-02 1.122797440466916097e+00 -2.254885335023334159e-01 -1.165518266493487665e-01 9.883780548774268038e-01 8.174494901824409521e-01 -7.184416111807150340e-01 4.810072337605148518e-01 1.458981012831388258e+00 7.044115588377546366e-01 5.383326648640421874e-01 -1.048457616199437448e+00 3.400735783883666596e-01 2.674812356072713837e-01 4.840993632995170826e-01 1.782092640141631046e+00 -8.837951024936655520e-01 -4.811274513403647757e-01 -9.968062585629191563e-01 -2.907644287938400129e+00 -2.963572157152242204e-01 -1.116203690897226819e+00 -2.059171243799466922e+00 2.549689757914789245e-01 1.530466205898328491e+00 -1.235901686964029134e+00 -1.223172104904477031e+00 2.954558367653182804e-01 -3.362343628617378011e-01 -4.578912156513249149e-02 1.006316266324507769e+00 9.485096970750797052e-01 1.213265472734422756e+00 4.677170709786848679e-01 1.061041502598792041e+00 9.258071227033339845e-01 4.860234421702326335e-01 -6.501671697795619043e-02 1.448369407024566735e+00 7.325177592573723917e-01 9.916630297006172601e-01 -1.010851552852961799e+00 -6.253305942079872004e-01 -6.289856934283973855e-01 3.539085335183325687e-01 5.528189886013102905e-01 -8.756933872105461258e-01 1.308196642612003746e+00 1.794746872465219800e+00 -1.000427741917373048e+00 -5.020941949890266320e-01 -1.364611351917914273e-01 -1.831898231987970360e-01 5.176092861190207950e-01 -7.243117752624640415e-01 -6.551771942538980875e-01 -6.643468191224344288e-01 9.741683409637953428e-01 1.742501594138596399e+00 -6.522457160526847764e-01 -5.378133160089232367e-02 3.566537342070216776e-01 -1.969448685886967393e-02 -5.918383324121082589e-01 -1.202789832282294968e+00 1.927443067060127024e+00 -1.116398199828535498e+00 -6.343646603430198594e-01 1.267493848523574829e-01 -1.632602329213040659e-01 1.556544154244261513e-01 8.616161459295229585e-02 -3.151300876069508816e-01 -2.726885599723912201e-01 2.596158448306886135e-01 -8.987004869892326608e-01 -1.427202545374659515e+00 1.947263222358705415e+00 -7.003489417646727722e-01 6.061164099921992898e-01 1.453738021614755294e+00 1.649957609159967475e+00 6.261487205717563009e-01 -1.496620951812632772e-01 -1.643640717491078540e+00 -5.601556874407244146e-01 -6.921215128078535006e-01 -1.280230453944329438e+00 1.773998626574913917e+00 -1.719160429276250790e-01 9.977095089093021008e-01 -1.205152098113907756e-02 -3.145200503068302372e-02 1.907182849553172854e+00 1.512522396256403834e+00 -4.908312705935320985e-01 -1.629048470972646490e+00 -2.202607100397556916e+00 -1.886591710788747267e-01 1.404465868755374047e-01 3.656249494540025902e-01 1.345451426517942028e+00 4.117477454681061078e-01 1.556406086022444013e+00 -3.939680053627418466e-01 7.373501599557106267e-01 8.754103803579371679e-01 1.554843246061181405e+00 2.126096798465908211e-01 8.659899607215902906e-01 1.414512904094710199e+00 -2.244375750052671314e+00 -1.370227088124301273e+00 -1.419457791789170004e-02 -5.473005064854110646e-01 -1.553087742915419955e-01 -1.696449563545373573e-01 -1.380229456260380516e+00 -1.812481001565340311e+00 -6.278594695733339393e-01 -1.646612453804793930e+00 5.555000815173894990e-01 4.954061061674883693e-01 -9.276816341258212750e-01 -7.384945207263884370e-01 -8.473383868167297939e-01 -1.279569073619350128e+00 1.493346432461096551e+00 -2.429050352745590058e-01 -1.285859985782538573e+00 2.460823429317920752e+00 3.398589317368378993e-01 5.405060831334760341e-01 4.465662458637680299e-01 1.878874224085454347e+00 -1.476372703662056918e-01 4.573781214951824076e-02 1.803523837334744417e+00 -6.465358582860691872e-01 -1.090078632505455225e+00 4.986049131129772216e-01 -1.188842777486507574e+00 1.539950145914759538e+00 -3.211335451554580556e-01 2.316822034978646694e-01 8.375904501121436141e-01 -1.508416154510270557e+00 -3.985275971745123047e-01 -8.556229560932711031e-01 8.850371963407874798e-01 -1.481478047756189520e-01 2.601223752792770405e+00 2.857044543883380250e-01 -1.172257329145369592e-01 -9.756426444690906585e-01 -1.235063918701093888e+00 4.992913101030662520e-02 -1.902947008891785696e+00 1.440732957684187854e+00 1.979016966320753523e+00 -5.267219743180188152e-01 -6.553008308291413675e-01 1.672145489445090893e+00 -6.242056575921539618e-01 2.503240222838912232e-01 2.649653457462091133e+00 1.954674221472063045e-01 7.669522659772608497e-01 2.310149577152393052e-01 9.696532452352725207e-01 -2.823319031028242998e-01 2.783635659338803414e-01 -9.545711240018691646e-01 -6.925354965182332068e-01 -1.257479398510067847e+00 8.826316010748231911e-01 -3.612678682289160448e-01 1.327319128585911390e+00 7.294563937018281319e-01 -5.652970471329290536e-01 4.545338521034278378e-01 -9.693562504725589113e-01 -1.978976968818896842e-01 -1.471120942646973795e+00 3.166786776923760094e-01 -1.344695911893134532e+00 -6.293933631280111962e-01 -1.765862310193834772e-01 -5.192746114965782755e-01 2.110760838908309012e+00 -7.225643421684454504e-01 -1.236037817862422505e+00 -4.145245654052291395e-01 -1.750138105877289796e+00 -4.090191365860080808e-01 -2.810971430348556677e-01 -3.831103050881855543e-01 -1.195561280024220574e+00 1.185151125884720935e+00 -9.238902743286817598e-01 -1.308751450907374159e-01 -1.209449408358570510e+00 5.784994595689606500e-01 -1.695423593934460627e+00 1.672473945933501183e+00 -1.924995191251691884e-01 1.252518445165492489e+00 -4.838718449894757190e-01 6.993688896860976723e-01 -3.676275228970735665e-01 2.508915349373675441e-01 2.429419257371523699e-01 1.272561995861864192e-01 -1.342881125765794881e+00 9.337270796238047454e-01 -1.379951614886157030e+00 -1.669409767286161861e-01 1.512460126223433843e+00 1.536493149349489773e+00 -1.467602950565809250e+00 1.701806602836701376e+00 -1.423642536154520855e+00 1.164751904359401680e+00 -1.154888454063555114e+00 1.004082945490105683e+00 -1.645567422660483503e+00 -1.414675576716330485e-01 -2.564469929268956783e+00 -4.340497781830577884e-01 5.107403649640152032e-01 -9.881681622170506163e-01 -7.870943655590274535e-01 -7.588447948850191027e-02 3.705898245490631404e-01 -8.754890565474453545e-01 -1.477743583011576822e+00 4.682388321355203109e-01 6.851777502076589199e-01 4.271691481882470831e-01 -1.238435515803786996e-01 1.749271678029912513e-01 2.118003879414863955e-01 1.862367769527124572e+00 -8.344511232306008885e-01 -1.300848616784978429e+00 -3.277302113587977628e-01 1.142091239063959818e-01 -5.436344889845412531e-01 8.232600152670954685e-01 5.035538960522293328e-01 2.335322565706962616e-02 3.630318898500836111e-01 1.373351231443592946e+00 -7.646990502751733754e-01 -1.628906888721784130e+00 -1.445938510417190237e+00 -2.871365920770186375e-01 4.386077839617917862e-01 4.019358773034649168e-01 -1.475039881958974397e-01 -8.846395331723648781e-01 3.982435618117725062e-01 9.088555907277723334e-01 -5.875801800675344022e-02 1.325102163682165379e+00 -6.553570021469987683e-01 -8.765645009705218538e-01 -1.801805045456757348e+00 1.550682395284850613e-02 -4.642931313172710683e-01 -4.795792740322393083e-02 -2.677614754946588405e-01 8.205253961015298581e-01 -4.830063462694931808e-01 1.118365559256334629e+00 -8.580480770713941885e-01 6.710013128277850791e-01 1.646054512952876303e+00 -6.752161571048289623e-01 1.462824884299788408e+00 -9.401407908240186906e-01 1.546671300945273275e+00 9.094727690956510013e-01 -7.545832421655140204e-03 8.447475375433721734e-01 1.210616669169317650e+00 -1.222875186551775961e+00 8.054713230107610755e-01 -6.999029486187448024e-01 -9.458394345040285200e-01 2.080344495937786614e-02 6.433824191203634246e-01 2.014035035672866236e+00 -1.229839150308200013e+00 6.198815470001916017e-01 7.912577377910012810e-03 -2.204378676750711641e+00 2.292083980943334431e+00 -4.684301994938833702e-01 1.843083080493305603e+00 -1.090996459141225561e+00 3.062180142615871792e-01 9.742464800980021877e-01 6.364636386203084140e-01 -2.609142727780254134e+00 1.243890259095967732e+00 1.085474706707967529e+00 -1.647959773631065161e+00 -1.445830460825270780e+00 -6.781709625056810964e-01 2.428232343765290291e-01 -5.107925232597791965e-01 -1.845076626983878920e-01 -1.310722654525698028e+00 5.623502343164620276e-01 1.667830101334498716e-01 1.791531146355319848e+00 -1.788302861131817190e-01 -8.653372519877309266e-01 -9.082802390992827934e-02 1.000249520511736767e+00 -2.440951731676507530e-01 1.094613518524418572e+00 1.688463021963643618e+00 -8.604652980330852463e-01 8.192641881769553436e-01 5.730302187117061047e-02 -3.924144321118441248e-01 1.160324108574054963e-01 1.376085983785488187e+00 -1.990209963684570482e-01 -1.439400724295333056e+00 5.698333898879900383e-01 3.131191156919831964e-01 6.754930392288185370e-01 2.697153417162119760e-01 -8.736821631585920400e-01 -1.880851630224623872e+00 1.627908782736208648e+00 -1.936562899670707938e-01 7.778303480171276929e-01 -9.128492703080396398e-01 -2.939846295195150394e-01 -1.290214827827032451e+00 1.050952408306478070e+00 2.038633469260974440e+00 1.648778736200691819e+00 3.552050626730462457e-01 4.556454369956136619e-01 -1.107484143090647910e+00 1.348402241263069623e+00 -1.336554962447342731e+00 -4.342550573039807849e-02 -7.506050114640006043e-03 -3.539112106078546316e-01 7.643590238668833692e-01 7.670158231577748342e-01 -6.851199536950435265e-01 -2.058569744080149810e-01 1.682625066716653350e+00 3.089583013240678189e-01 -4.691854648806374484e-01 -1.299732073126314891e+00 -6.010624000494959596e-01 2.609570711469405557e-01 -1.260223189108753639e+00 1.045082666858702547e+00 7.735010716287216148e-01 8.213928128311355215e-01 -1.268456999764385973e+00 7.626932907562568031e-01 -1.435990505194896238e+00 -7.060625377793602331e-01 8.032744306096031295e-01 -6.879170681181718816e-01 4.214227356790097301e-01 1.531690785074395267e+00 -1.732770252778499664e-01 -1.510180029969223903e-01 -1.563527711870095205e+00 4.282332472803608847e-01 2.529398391521521794e-01 -1.462710044199400761e+00 -8.512470916748285932e-01 -8.121692947722988221e-01 5.524392633641082018e-01 7.286480420371554967e-01 8.958295355454656272e-01 -4.176572385788827058e-01 -1.121733091904810603e-01 1.401370318461613751e+00 2.997694068007982882e+00 1.071788752347828888e+00 4.384812672028940428e-01 8.2751058918
[truncated: 3,619,980 more chars]
